# Supplementary material for: Components of iron–Sulfur cluster assembly machineries are robust phylogenetic markers to trace the origin of mitochondria and plastids
Source: PLoS Biol. 2023 Nov 8;21(11):e3002374. doi: 10.1371/journal.pbio.3002374 (PMC10631705; doi:10.1371/journal.pbio.3002374)
Supplement: S1 Table — (XLSX) [file pbio.3002374.s010.xlsx]

## Sheet: Feuil1
Supplementary table 1: List of alphaproteobacterial proteomes used in this study.
TaxID	Species name	Assembly number	NCBI status	Completeness	Annotation (0=PROKKA,1=NCBI)	Taxonomy
12312345	Alphaproteobacteria bacterium MarineProteo_1_Bin1	GCA_002937465.1	na	Contig	1	Bacteria; Proteobacteria; Alphaproteobacteria; MarineProteo_1; NA; NA; NA; Alphaproteobacteria bacterium MarineProteo_1_Bin1
12312346	Alphaproteobacteria bacterium MarineProteo_1_Bin2	GCA_002937495.1	na	Contig	1	Bacteria; Proteobacteria; Alphaproteobacteria; MarineProteo_1; NA; NA; NA; Alphaproteobacteria bacterium MarineProteo_1_Bin2
715226	Asticcacaulis biprosthecum C19	GCA_000204015.1	representative genome	Scaffold	1	Gracilicutes; Proteobacteria; Alphaproteobacteria; Caulobacterales; Caulobacteraceae; Asticcacaulis; Asticcacaulis biprosthecium; Asticcacaulis biprosthecum C19
78587	Asticcacaulis excentricus	GCA_003966695.1	na	Complete Genome	1	Gracilicutes; Proteobacteria; Alphaproteobacteria; Caulobacterales; Caulobacteraceae; Asticcacaulis; Asticcacaulis excentricus; Asticcacaulis excentricus
2135738	Asticcacaulis sp. CF398	GCA_003053985.1	na	Contig	1	Gracilicutes; Proteobacteria; Alphaproteobacteria; Caulobacterales; Caulobacteraceae; Asticcacaulis; Asticcacaulis sp.; Asticcacaulis sp. CF398
1946063	Asticcacaulis sp. UBA2476	GCA_002342035.1	na	Scaffold	0	Gracilicutes; Proteobacteria; Alphaproteobacteria; Caulobacterales; Caulobacteraceae; Asticcacaulis; Asticcacaulis sp.; Asticcacaulis sp. UBA2476
260084	Asticcacaulis taihuensis	GCA_900100255.1	representative genome	Scaffold	1	Gracilicutes; Proteobacteria; Alphaproteobacteria; Caulobacterales; Caulobacteraceae; Asticcacaulis; Asticcacaulis taihuensis; Asticcacaulis taihuensis
1391729	Brevundimonas abyssalis TAR-001	GCA_000466985.1	representative genome	Contig	1	Gracilicutes; Proteobacteria; Alphaproteobacteria; Caulobacterales; Caulobacteraceae; Brevundimonas; Brevundimonas abyssalis; Brevundimonas abyssalis TAR-001
1121123	Brevundimonas aveniformis DSM 17977	GCA_000428765.1	representative genome	Scaffold	0	Gracilicutes; Proteobacteria; Alphaproteobacteria; Caulobacterales; Caulobacteraceae; Brevundimonas; Brevundimonas aveniformis; Brevundimonas aveniformis DSM 17977
751586	Brevundimonas diminuta ATCC 11568	GCA_000204035.1	na	Scaffold	1	Gracilicutes; Proteobacteria; Alphaproteobacteria; Caulobacterales; Caulobacteraceae; Brevundimonas; Brevundimonas diminuta; Brevundimonas diminuta ATCC 11568
588932	Brevundimonas naejangsanensis	GCA_000635915.2	representative genome	Complete Genome	1	Gracilicutes; Proteobacteria; Alphaproteobacteria; Caulobacterales; Caulobacteraceae; Brevundimonas; Brevundimonas naejangsanensis; Brevundimonas naejangsanensis
2487274	Brevundimonas sp. LA-55	GCA_003934285.1	na	Contig	0	Gracilicutes; Proteobacteria; Alphaproteobacteria; Caulobacterales; Caulobacteraceae; Brevundimonas; Brevundimonas sp.; Brevundimonas sp. LA-55
1736353	Brevundimonas sp. Leaf363	GCA_001424025.1	na	Contig	1	Gracilicutes; Proteobacteria; Alphaproteobacteria; Caulobacterales; Caulobacteraceae; Brevundimonas; Brevundimonas sp.; Brevundimonas sp. Leaf363
1938605	Brevundimonas sp. LM2	GCA_002002865.1	na	Complete Genome	1	Gracilicutes; Proteobacteria; Alphaproteobacteria; Caulobacterales; Caulobacteraceae; Brevundimonas; Brevundimonas sp.; Brevundimonas sp. LM2
2033726	Brevundimonas sp. MYb27	GCA_002975395.1	na	Scaffold	1	Gracilicutes; Proteobacteria; Alphaproteobacteria; Caulobacterales; Caulobacteraceae; Brevundimonas; Brevundimonas sp.; Brevundimonas sp. MYb27
2293980	Brevundimonas sp. NS26	GCA_003704105.1	na	Contig	0	Gracilicutes; Proteobacteria; Alphaproteobacteria; Caulobacterales; Caulobacteraceae; Brevundimonas; Brevundimonas sp.; Brevundimonas sp. NS26
1946123	Brevundimonas sp. UBA2388	GCA_002343425.1	na	Scaffold	0	Gracilicutes; Proteobacteria; Alphaproteobacteria; Caulobacterales; Caulobacteraceae; Brevundimonas; Brevundimonas sp.; Brevundimonas sp. UBA2388
1946125	Brevundimonas sp. UBA2497	GCA_002341585.1	na	Scaffold	0	Gracilicutes; Proteobacteria; Alphaproteobacteria; Caulobacterales; Caulobacteraceae; Brevundimonas; Brevundimonas sp.; Brevundimonas sp. UBA2497
1946130	Brevundimonas sp. UBA5713	GCA_002419815.1	na	Scaffold	0	Gracilicutes; Proteobacteria; Alphaproteobacteria; Caulobacterales; Caulobacteraceae; Brevundimonas; Brevundimonas sp.; Brevundimonas sp. UBA5713
1946140	Brevundimonas sp. UBA7635	GCA_002483865.1	na	Scaffold	0	Gracilicutes; Proteobacteria; Alphaproteobacteria; Caulobacterales; Caulobacteraceae; Brevundimonas; Brevundimonas sp.; Brevundimonas sp. UBA7635
1946144	Brevundimonas sp. UBA986	GCA_002292165.1	na	Scaffold	0	Gracilicutes; Proteobacteria; Alphaproteobacteria; Caulobacterales; Caulobacteraceae; Brevundimonas; Brevundimonas sp.; Brevundimonas sp. UBA986
41276	Brevundimonas vesicularis	GCA_002208825.2	representative genome	Complete Genome	1	Gracilicutes; Proteobacteria; Alphaproteobacteria; Caulobacterales; Caulobacteraceae; Brevundimonas; Brevundimonas vesicularis; Brevundimonas vesicularis
69666	Caulobacter mirabilis	GCA_002749615.1	na	Complete Genome	1	Gracilicutes; Proteobacteria; Alphaproteobacteria; Caulobacterales; Caulobacteraceae; Caulobacter; Caulobacter mirabilis; Caulobacter mirabilis
190650	Caulobacter vibrioides CB15	GCA_000006905.1	reference genome	Complete Genome	1	Gracilicutes; Proteobacteria; Alphaproteobacteria; Caulobacterales; Caulobacteraceae; Caulobacter; Caulobacter vibrioides; Caulobacter vibrioides CB15
1382303	Caulobacteraceae bacterium PMMR1	GCA_000733915.1	na	Contig	0	Gracilicutes; Proteobacteria; Alphaproteobacteria; Caulobacterales; Caulobacteraceae; Caulobacteraceae; Caulobacteraceae bacterium; Caulobacteraceae bacterium PMMR1
1951539	Caulobacteraceae bacterium UBA5005	GCA_002398405.1	na	Scaffold	0	Gracilicutes; Proteobacteria; Alphaproteobacteria; Caulobacterales; Caulobacteraceae; Caulobacteraceae; Caulobacteraceae bacterium; Caulobacteraceae bacterium UBA5005
1813876	Phenylobacterium hankyongense	GCA_003254505.1	na	Contig	1	Gracilicutes; Proteobacteria; Alphaproteobacteria; Caulobacterales; Caulobacteraceae; Phenylobacterium; Phenylobacterium hankyongense; Phenylobacterium hankyongense
31967	Phenylobacterium immobile (ATCC 35973)	GCA_001375595.1	representative genome	Contig	0	Gracilicutes; Proteobacteria; Alphaproteobacteria; Caulobacterales; Caulobacteraceae; Phenylobacterium; Phenylobacterium immobile; Phenylobacterium immobile (ATCC 35973)
1445034	Phenylobacterium kunshanense	GCA_003254525.1	na	Contig	1	Gracilicutes; Proteobacteria; Alphaproteobacteria; Caulobacterales; Caulobacteraceae; Phenylobacterium; Phenylobacterium kunshanense; Phenylobacterium kunshanense
2201350	Phenylobacterium sp. HYN0004	GCA_003150835.1	na	Complete Genome	1	Gracilicutes; Proteobacteria; Alphaproteobacteria; Caulobacterales; Caulobacteraceae; Phenylobacterium; Phenylobacterium sp.; Phenylobacterium sp. HYN0004
1801944	Phenylobacterium sp. RIFCSPHIGHO2_01_FULL_69_31	GCA_001824475.1	na	Scaffold	1	Gracilicutes; Proteobacteria; Alphaproteobacteria; Caulobacterales; Caulobacteraceae; Phenylobacterium; Phenylobacterium sp.; Phenylobacterium sp. RIFCSPHIGHO2_01_FULL_69_31
1801945	Phenylobacterium sp. RIFCSPHIGHO2_01_FULL_70_10	GCA_001825585.1	na	Scaffold	1	Gracilicutes; Proteobacteria; Alphaproteobacteria; Caulobacterales; Caulobacteraceae; Phenylobacterium; Phenylobacterium sp.; Phenylobacterium sp. RIFCSPHIGHO2_01_FULL_70_10
1736445	Phenylobacterium sp. Root1290	GCA_001425305.1	na	Scaffold	1	Gracilicutes; Proteobacteria; Alphaproteobacteria; Caulobacterales; Caulobacteraceae; Phenylobacterium; Phenylobacterium sp.; Phenylobacterium sp. Root1290
450851	Phenylobacterium zucineum HLK1	GCA_000017265.1	representative genome	Complete Genome	1	Gracilicutes; Proteobacteria; Alphaproteobacteria; Caulobacterales; Caulobacteraceae; Phenylobacterium; Phenylobacterium zucineum; Phenylobacterium zucineum HLK1
2015570	Alphaproteobacteria bacterium PA2	GCA_002256425.1	na	Contig	1	Gracilicutes; Proteobacteria; Alphaproteobacteria; Caulobacterales; NA; Alphaproteobacteria; Alphaproteobacteria bacterium; Alphaproteobacteria bacterium PA2
1970502	Caulobacterales bacterium 32-67-6	GCA_002280225.1	na	Scaffold	1	Gracilicutes; Proteobacteria; Alphaproteobacteria; Caulobacterales; NA; Caulobacterales; Caulobacterales bacterium; Caulobacterales bacterium 32-67-6
1797585	Caulobacterales bacterium RIFCSPHIGHO2_01_FULL_70_19	GCA_001794825.1	na	Scaffold	1	Gracilicutes; Proteobacteria; Alphaproteobacteria; Caulobacterales; NA; Caulobacterales; Caulobacterales bacterium; Caulobacterales bacterium RIFCSPHIGHO2_01_FULL_70_19
2043170	Emcibacter congregatus	GCA_002740695.1	na	Scaffold	1	Gracilicutes; Proteobacteria; Alphaproteobacteria; Emcibacterales; Emcibacteraceae; Emcibacter; Emcibacter congregatus; Emcibacter congregatus
1951964	Kordiimonadaceae bacterium UBA4149	GCA_002380195.1	na	Scaffold	0	Gracilicutes; Proteobacteria; Alphaproteobacteria; Emcibacterales; Kordiimonadaceae; Kordiimonadaceae; Kordiimonadaceae bacterium; Kordiimonadaceae bacterium UBA4149
1963835	Arboricoccus pini	GCA_900187945.1	na	Contig	1	Gracilicutes; Proteobacteria; Alphaproteobacteria; Geminicoccales; Geminicoccaceae; Arboricoccus; Arboricoccus pini; Arboricoccus pini
1629334	Caedimonas varicaedens	GCA_001192655.1	representative genome	Contig	1	Gracilicutes; Proteobacteria; Alphaproteobacteria; Holosporales; Caedimonadaceae; Caedimonas; Caedimonas varicaedens; Caedimonas varicaedens
1414854	Candidatus Nucleicultrix amoebiphila FS5	GCA_002117145.1	na	Complete Genome	1	Gracilicutes; Proteobacteria; Alphaproteobacteria; Holosporales; Caedimonadaceae; Candidatus Nucleicultrix; Candidatus Nucleicultrix amoebiphila; Candidatus Nucleicultrix amoebiphila FS5
244581	Candidatus Paracaedimonas acanthamoebae	GCA_000743035.1	na	Complete Genome	1	Gracilicutes; Proteobacteria; Alphaproteobacteria; Holosporales; Caedimonadaceae; Candidatus Paracaedimonas; Candidatus Paracaedimonas acanthamoebae; Candidatus Paracaedimonas acanthamoebae
985867	Candidatus Odyssella thessalonicensis L13	GCA_000190415.2	na	Contig	0	Gracilicutes; Proteobacteria; Alphaproteobacteria; Holosporales; Candidatus Paracaedibacteraceae; Candidatus Odyssella; Candidatus Odyssella thessalonicensis; Candidatus Odyssella thessalonicensis L13
91604	Candidatus Paracaedibacter acanthamoebae	GCA_000742835.1	na	Complete Genome	1	Gracilicutes; Proteobacteria; Alphaproteobacteria; Holosporales; Candidatus Paracaedibacteraceae; Candidatus Paracaedibacter; Candidatus Paracaedibacter acanthamoebae; Candidatus Paracaedibacter acanthamoebae
244582	Candidatus Paracaedibacter symbiosus	GCA_000757605.1	na	Scaffold	0	Gracilicutes; Proteobacteria; Alphaproteobacteria; Holosporales; Candidatus Paracaedibacteraceae; Candidatus Paracaedibacter; Candidatus Paracaedibacter symbiosus; Candidatus Paracaedibacter symbiosus
1951533	Candidatus Paracaedibacteraceae bacterium UBA6184	GCA_002422845.1	na	Scaffold	0	Gracilicutes; Proteobacteria; Alphaproteobacteria; Holosporales; Candidatus Paracaedibacteraceae; Candidatus Paracaedibacteraceae; Candidatus Paracaedibacteraceae bacterium; Candidatus Paracaedibacteraceae bacterium UBA6184
1082868	Holospora curviuscula	GCA_002930195.1	na	Scaffold	1	Gracilicutes; Proteobacteria; Alphaproteobacteria; Holosporales; Holosporaceae; Holospora; Holospora curviuscula; Holospora curviuscula
1399147	Holospora obtusa F1	GCA_000469665.2	representative genome	Contig	1	Gracilicutes; Proteobacteria; Alphaproteobacteria; Holosporales; Holosporaceae; Holospora; Holospora obtusa; Holospora obtusa F1
1321371	Holospora undulata HU1	GCA_000388175.3	representative genome	Scaffold	1	Gracilicutes; Proteobacteria; Alphaproteobacteria; Holosporales; Holosporaceae; Holospora; Holospora undulata; Holospora undulata HU1
1951932	Holosporaceae bacterium UBA3830	GCA_002393025.1	na	Scaffold	0	Gracilicutes; Proteobacteria; Alphaproteobacteria; Holosporales; Holosporaceae; Holosporaceae; Holosporaceae bacterium; Holosporaceae bacterium UBA3830
1951934	Holosporaceae bacterium UBA7879	GCA_002500565.1	na	Scaffold	0	Gracilicutes; Proteobacteria; Alphaproteobacteria; Holosporales; Holosporaceae; Holosporaceae; Holosporaceae bacterium; Holosporaceae bacterium UBA7879
1970491	Alphaproteobacteria bacterium 17-39-52	GCA_002282095.1	na	Scaffold	1	Gracilicutes; Proteobacteria; Alphaproteobacteria; Holosporales; NA; Alphaproteobacteria; Alphaproteobacteria bacterium; Alphaproteobacteria bacterium 17-39-52
1895705	Alphaproteobacteria bacterium 40-19	GCA_001898075.1	na	Scaffold	1	Gracilicutes; Proteobacteria; Alphaproteobacteria; Holosporales; NA; Alphaproteobacteria; Alphaproteobacteria bacterium; Alphaproteobacteria bacterium 40-19
1895706	Alphaproteobacteria bacterium 41-28	GCA_001897795.1	na	Scaffold	1	Gracilicutes; Proteobacteria; Alphaproteobacteria; Holosporales; NA; Alphaproteobacteria; Alphaproteobacteria bacterium; Alphaproteobacteria bacterium 41-28
1895707	Alphaproteobacteria bacterium 43-37	GCA_001897475.1	na	Scaffold	1	Gracilicutes; Proteobacteria; Alphaproteobacteria; Holosporales; NA; Alphaproteobacteria; Alphaproteobacteria bacterium; Alphaproteobacteria bacterium 43-37
1919268	Alphaproteobacteria bacterium bin98	GCA_002238905.1	na	Contig	0	Gracilicutes; Proteobacteria; Alphaproteobacteria; Holosporales; NA; Alphaproteobacteria; Alphaproteobacteria bacterium; Alphaproteobacteria bacterium bin98
1973897	Alphaproteobacteria bacterium CG_4_10_14_0_8_um_filter_37_21	GCA_002791835.1	na	Scaffold	1	Gracilicutes; Proteobacteria; Alphaproteobacteria; Holosporales; NA; Alphaproteobacteria; Alphaproteobacteria bacterium; Alphaproteobacteria bacterium CG_4_10_14_0_8_um_filter_37_21
1797211	Alphaproteobacteria bacterium GWB1_45_5	GCA_001767795.1	na	Scaffold	1	Gracilicutes; Proteobacteria; Alphaproteobacteria; Holosporales; NA; Alphaproteobacteria; Alphaproteobacteria bacterium; Alphaproteobacteria bacterium GWB1_45_5
1797230	Alphaproteobacteria bacterium RIFCSPLOWO2_02_FULL_43_54	GCA_001768895.1	na	Scaffold	1	Gracilicutes; Proteobacteria; Alphaproteobacteria; Holosporales; NA; Alphaproteobacteria; Alphaproteobacteria bacterium; Alphaproteobacteria bacterium RIFCSPLOWO2_02_FULL_43_54
1948365	Alphaproteobacteria bacterium UBA1908	GCA_002337525.1	na	Scaffold	0	Gracilicutes; Proteobacteria; Alphaproteobacteria; Holosporales; NA; Alphaproteobacteria; Alphaproteobacteria bacterium; Alphaproteobacteria bacterium UBA1908
1274402	Candidatus Hepatobacter penaei	GCA_000742475.1	na	Scaffold	0	Gracilicutes; Proteobacteria; Alphaproteobacteria; Holosporales; NA; Candidatus Hepatobacter; Candidatus Hepatobacter penaei; Candidatus Hepatobacter penaei
911205	Eilatimonas milleporae	GCA_003688555.1	na	Contig	1	Gracilicutes; Proteobacteria; Alphaproteobacteria; Kordiimonadales; Kordiimonadaceae; Eilatimonas; Eilatimonas milleporae; Eilatimonas milleporae
1122137	Kordiimonas gwangyangensis DSM 19435 = JCM 12864	GCA_000375545.1	representative genome	Contig	0	Gracilicutes; Proteobacteria; Alphaproteobacteria; Kordiimonadales; Kordiimonadaceae; Kordiimonas; Kordiimonas gwangyangensis; Kordiimonas gwangyangensis DSM 19435 = JCM 12864
1662421	Kordiimonas lipolytica	GCA_001550065.1	representative genome	Scaffold	0	Gracilicutes; Proteobacteria; Alphaproteobacteria; Kordiimonadales; Kordiimonadaceae; Kordiimonas; Kordiimonas lipolytica; Kordiimonas lipolytica
1492281	alpha proteobacterium Q-1	GCA_000710935.1	na	Contig	1	Gracilicutes; Proteobacteria; Alphaproteobacteria; Kordiimonadales; NA; alpha; alpha proteobacterium; alpha proteobacterium Q-1
2030814	Kordiimonadales bacterium	GCA_002401685.1	na	Contig	1	Gracilicutes; Proteobacteria; Alphaproteobacteria; Kordiimonadales; NA; Kordiimonadales; Kordiimonadales bacterium; Kordiimonadales bacterium
2013098	Alphaproteobacteria bacterium MarineAlpha9_Bin3	GCA_002937655.1	na	Contig	1	Gracilicutes; Proteobacteria; Alphaproteobacteria; MA9/TMED109; NA; Alphaproteobacteria; Alphaproteobacteria bacterium; Alphaproteobacteria bacterium MarineAlpha9_Bin3
2013099	Alphaproteobacteria bacterium MarineAlpha9_Bin4	GCA_002937625.1	na	Contig	1	Gracilicutes; Proteobacteria; Alphaproteobacteria; MA9/TMED109; NA; Alphaproteobacteria; Alphaproteobacteria bacterium; Alphaproteobacteria bacterium MarineAlpha9_Bin4
2013101	Alphaproteobacteria bacterium MarineAlpha9_Bin6	GCA_002937585.1	na	Contig	1	Gracilicutes; Proteobacteria; Alphaproteobacteria; MA9/TMED109; NA; Alphaproteobacteria; Alphaproteobacteria bacterium; Alphaproteobacteria bacterium MarineAlpha9_Bin6
1986642	Alphaproteobacteria bacterium TMED62	GCA_002170595.1	na	Contig	1	Gracilicutes; Proteobacteria; Alphaproteobacteria; MA9/TMED109; NA; Alphaproteobacteria; Alphaproteobacteria bacterium; Alphaproteobacteria bacterium TMED62
1986648	Alphaproteobacteria bacterium TMED93	GCA_002171495.2	na	Contig	1	Gracilicutes; Proteobacteria; Alphaproteobacteria; MA9/TMED109; NA; Alphaproteobacteria; Alphaproteobacteria bacterium; Alphaproteobacteria bacterium TMED93
1948388	Alphaproteobacteria bacterium UBA3504	GCA_002377485.1	na	Scaffold	0	Gracilicutes; Proteobacteria; Alphaproteobacteria; MA9/TMED109; NA; Alphaproteobacteria; Alphaproteobacteria bacterium; Alphaproteobacteria bacterium UBA3504
1948447	Alphaproteobacteria bacterium UBA7887	GCA_002501105.1	na	Scaffold	0	Gracilicutes; Proteobacteria; Alphaproteobacteria; MA9/TMED109; NA; Alphaproteobacteria; Alphaproteobacteria bacterium; Alphaproteobacteria bacterium UBA7887
1948450	Alphaproteobacteria bacterium UBA828	GCA_002296185.1	na	Scaffold	0	Gracilicutes; Proteobacteria; Alphaproteobacteria; MA9/TMED109; NA; Alphaproteobacteria; Alphaproteobacteria bacterium; Alphaproteobacteria bacterium UBA828
1986867	Rickettsiales bacterium TMED131	GCA_002171235.1	na	Contig	1	Gracilicutes; Proteobacteria; Alphaproteobacteria; MA9/TMED109; NA; Rickettsiales; Rickettsiales bacterium; Rickettsiales bacterium TMED131
156889	Magnetococcus marinus MC-1	GCA_000014865.1	representative genome	Complete Genome	1	Gracilicutes; Proteobacteria; Alphaproteobacteria; Magnetococcales; Magnetococcaceae; Magnetococcus; Magnetococcus marinus; Magnetococcus marinus MC-1
1434232	Magnetofaba australis IT-1	GCA_002109495.1	representative genome	Contig	1	Gracilicutes; Proteobacteria; Alphaproteobacteria; Magnetococcales; Magnetococcaceae; Magnetofaba; Magnetofaba australis; Magnetofaba australis IT-1
2032646	Magnetococcales bacterium DC0425bin3	GCA_002753665.1	na	Contig	0	Gracilicutes; Proteobacteria; Alphaproteobacteria; Magnetococcales; NA; Magnetococcales; Magnetococcales bacterium; Magnetococcales bacterium DC0425bin3
2032647	Magnetococcales bacterium DCbin2	GCA_002753615.1	na	Scaffold	0	Gracilicutes; Proteobacteria; Alphaproteobacteria; Magnetococcales; NA; Magnetococcales; Magnetococcales bacterium; Magnetococcales bacterium DCbin2
2032648	Magnetococcales bacterium DCbin4	GCA_002753735.1	na	Scaffold	0	Gracilicutes; Proteobacteria; Alphaproteobacteria; Magnetococcales; NA; Magnetococcales; Magnetococcales bacterium; Magnetococcales bacterium DCbin4
2032649	Magnetococcales bacterium HA3dbin3	GCA_002753495.1	na	Contig	0	Gracilicutes; Proteobacteria; Alphaproteobacteria; Magnetococcales; NA; Magnetococcales; Magnetococcales bacterium; Magnetococcales bacterium HA3dbin3
2032650	Magnetococcales bacterium HCHbin5	GCA_002753505.1	na	Scaffold	0	Gracilicutes; Proteobacteria; Alphaproteobacteria; Magnetococcales; NA; Magnetococcales; Magnetococcales bacterium; Magnetococcales bacterium HCHbin5
2032651	Magnetococcales bacterium WMHbin3	GCA_002753185.1	na	Scaffold	0	Gracilicutes; Proteobacteria; Alphaproteobacteria; Magnetococcales; NA; Magnetococcales; Magnetococcales bacterium; Magnetococcales bacterium WMHbin3
2032652	Magnetococcales bacterium WMHbinv6	GCA_002753135.1	na	Scaffold	0	Gracilicutes; Proteobacteria; Alphaproteobacteria; Magnetococcales; NA; Magnetococcales; Magnetococcales bacterium; Magnetococcales bacterium WMHbinv6
2025905	Rickettsiaceae bacterium MC1	GCA_002632265.1	na	Contig	0	Gracilicutes; Proteobacteria; Alphaproteobacteria; MC1; Rickettsiaceae; Rickettsiaceae; Rickettsiaceae bacterium; Rickettsiaceae bacterium MC1
1973898	Alphaproteobacteria bacterium CG_4_10_14_0_8_um_filter_53_9	GCA_002791805.1	na	Scaffold	1	Gracilicutes; Proteobacteria; Alphaproteobacteria; NA; NA; Alphaproteobacteria; Alphaproteobacteria bacterium; Alphaproteobacteria bacterium CG_4_10_14_0_8_um_filter_53_9
1842522	Alphaproteobacteria bacterium SPGG7	GCA_001643515.1	na	Contig	0	Gracilicutes; Proteobacteria; Alphaproteobacteria; NA; NA; Alphaproteobacteria; Alphaproteobacteria bacterium; Alphaproteobacteria bacterium SPGG7
1948352	Alphaproteobacteria bacterium UBA1185	GCA_002310415.1	na	Scaffold	0	Gracilicutes; Proteobacteria; Alphaproteobacteria; NA; NA; Alphaproteobacteria; Alphaproteobacteria bacterium; Alphaproteobacteria bacterium UBA1185
1948374	Alphaproteobacteria bacterium UBA2947	GCA_002348925.1	na	Scaffold	0	Gracilicutes; Proteobacteria; Alphaproteobacteria; NA; NA; Alphaproteobacteria; Alphaproteobacteria bacterium; Alphaproteobacteria bacterium UBA2947
1948390	Alphaproteobacteria bacterium UBA3635	GCA_002373935.1	na	Scaffold	0	Gracilicutes; Proteobacteria; Alphaproteobacteria; NA; NA; Alphaproteobacteria; Alphaproteobacteria bacterium; Alphaproteobacteria bacterium UBA3635
1948444	Alphaproteobacteria bacterium UBA7577	GCA_002477875.1	na	Scaffold	0	Gracilicutes; Proteobacteria; Alphaproteobacteria; NA; NA; Alphaproteobacteria; Alphaproteobacteria bacterium; Alphaproteobacteria bacterium UBA7577
1519374	Amphiplicatus metriothermophilus	GCA_900199215.1	representative genome	Contig	1	Gracilicutes; Proteobacteria; Alphaproteobacteria; Parvularculales; Parvularculaceae; Amphiplicatus; Amphiplicatus metriothermophilus; Amphiplicatus metriothermophilus
2058213	Marinicaulis flavus	GCA_002943565.1	na	Contig	1	Gracilicutes; Proteobacteria; Alphaproteobacteria; Parvularculales; Parvularculaceae; Marinicaulis; Marinicaulis flavus; Marinicaulis flavus
314260	Parvularcula bermudensis HTCC2503	GCA_000152825.2	representative genome	Complete Genome	1	Gracilicutes; Proteobacteria; Alphaproteobacteria; Parvularculales; Parvularculaceae; Parvularcula; Parvularcula bermudensis; Parvularcula bermudensis HTCC2503
1247963	Parvularcula oceani	GCA_000733125.1	representative genome	Contig	0	Gracilicutes; Proteobacteria; Alphaproteobacteria; Parvularculales; Parvularculaceae; Parvularcula; Parvularcula oceani; Parvularcula oceani
1852618	Parvularcula sp. BBD 1991-13	GCA_001657385.1	na	Scaffold	0	Gracilicutes; Proteobacteria; Alphaproteobacteria; Parvularculales; Parvularculaceae; Parvularcula; Parvularcula sp.; Parvularcula sp. BBD 1991-13
2292771	Parvularcula sp. SM1705	GCA_003399445.1	na	Scaffold	1	Gracilicutes; Proteobacteria; Alphaproteobacteria; Parvularculales; Parvularculaceae; Parvularcula; Parvularcula sp.; Parvularcula sp. SM1705
1953057	Parvularculaceae bacterium UBA4496	GCA_002388885.1	na	Scaffold	0	Gracilicutes; Proteobacteria; Alphaproteobacteria; Parvularculales; Parvularculaceae; Parvularculaceae; Parvularculaceae bacterium; Parvularculaceae bacterium UBA4496
2026776	Pelagibacterales bacterium	GCA_002684605.1	na	Contig	1	Gracilicutes; Proteobacteria; Alphaproteobacteria; Pelagibacterales; NA; Pelagibacterales; Pelagibacterales bacterium; Pelagibacterales bacterium
1986821	Pelagibacteraceae bacterium TMED259	GCA_002169365.1	na	Contig	1	Gracilicutes; Proteobacteria; Alphaproteobacteria; Pelagibacterales; Pelagibacteraceae; Pelagibacteraceae; Pelagibacteraceae bacterium; Pelagibacteraceae bacterium TMED259
2007300	alpha proteobacterium MED-G10	GCA_002457065.1	na	Contig	1	Gracilicutes; Proteobacteria; Alphaproteobacteria; Pelagibacterales/MA5/MA6/MA8; NA; alpha; alpha proteobacterium; alpha proteobacterium MED-G10
938639	alpha proteobacterium SCGC AAA028-C07	GCA_000419465.1	na	Contig	0	Gracilicutes; Proteobacteria; Alphaproteobacteria; Pelagibacterales/MA5/MA6/MA8; NA; alpha; alpha proteobacterium; alpha proteobacterium SCGC AAA028-C07
1131277	alpha proteobacterium SCGC AB-629-F11	GCA_000376085.1	na	Contig	0	Gracilicutes; Proteobacteria; Alphaproteobacteria; Pelagibacterales/MA5/MA6/MA8; NA; alpha; alpha proteobacterium; alpha proteobacterium SCGC AB-629-F11
1131276	alpha proteobacterium SCGC AB-629-G21	GCA_000376065.1	na	Contig	0	Gracilicutes; Proteobacteria; Alphaproteobacteria; Pelagibacterales/MA5/MA6/MA8; NA; alpha; alpha proteobacterium; alpha proteobacterium SCGC AB-629-G21
2013086	Alphaproteobacteria bacterium MarineAlpha5_Bin11	GCA_002937875.1	na	Contig	1	Gracilicutes; Proteobacteria; Alphaproteobacteria; Pelagibacterales/MA5/MA6/MA8; NA; Alphaproteobacteria; Alphaproteobacteria bacterium; Alphaproteobacteria bacterium MarineAlpha5_Bin11
2013087	Alphaproteobacteria bacterium MarineAlpha5_Bin12	GCA_002937855.1	na	Contig	1	Gracilicutes; Proteobacteria; Alphaproteobacteria; Pelagibacterales/MA5/MA6/MA8; NA; Alphaproteobacteria; Alphaproteobacteria bacterium; Alphaproteobacteria bacterium MarineAlpha5_Bin12
2013077	Alphaproteobacteria bacterium MarineAlpha5_Bin2	GCA_002937955.1	na	Contig	1	Gracilicutes; Proteobacteria; Alphaproteobacteria; Pelagibacterales/MA5/MA6/MA8; NA; Alphaproteobacteria; Alphaproteobacteria bacterium; Alphaproteobacteria bacterium MarineAlpha5_Bin2
2013079	Alphaproteobacteria bacterium MarineAlpha5_Bin4	GCA_002938235.1	na	Contig	1	Gracilicutes; Proteobacteria; Alphaproteobacteria; Pelagibacterales/MA5/MA6/MA8; NA; Alphaproteobacteria; Alphaproteobacteria bacterium; Alphaproteobacteria bacterium MarineAlpha5_Bin4
2013082	Alphaproteobacteria bacterium MarineAlpha5_Bin7	GCA_002938195.1	na	Contig	1	Gracilicutes; Proteobacteria; Alphaproteobacteria; Pelagibacterales/MA5/MA6/MA8; NA; Alphaproteobacteria; Alphaproteobacteria bacterium; Alphaproteobacteria bacterium MarineAlpha5_Bin7
2013084	Alphaproteobacteria bacterium MarineAlpha5_Bin9	GCA_002937895.1	na	Contig	1	Gracilicutes; Proteobacteria; Alphaproteobacteria; Pelagibacterales/MA5/MA6/MA8; NA; Alphaproteobacteria; Alphaproteobacteria bacterium; Alphaproteobacteria bacterium MarineAlpha5_Bin9
2013090	Alphaproteobacteria bacterium MarineAlpha6_Bin3	GCA_002937795.1	na	Contig	1	Gracilicutes; Proteobacteria; Alphaproteobacteria; Pelagibacterales/MA5/MA6/MA8; NA; Alphaproteobacteria; Alphaproteobacteria bacterium; Alphaproteobacteria bacterium MarineAlpha6_Bin3
2013092	Alphaproteobacteria bacterium MarineAlpha6_Bin5	GCA_002938155.1	na	Contig	1	Gracilicutes; Proteobacteria; Alphaproteobacteria; Pelagibacterales/MA5/MA6/MA8; NA; Alphaproteobacteria; Alphaproteobacteria bacterium; Alphaproteobacteria bacterium MarineAlpha6_Bin5
2013095	Alphaproteobacteria bacterium MarineAlpha8_Bin1	GCA_002937725.1	na	Contig	1	Gracilicutes; Proteobacteria; Alphaproteobacteria; Pelagibacterales/MA5/MA6/MA8; NA; Alphaproteobacteria; Alphaproteobacteria bacterium; Alphaproteobacteria bacterium MarineAlpha8_Bin1
1925548	Candidatus Fonsibacter ubiquis	GCA_002688585.1	na	Complete Genome	0	Gracilicutes; Proteobacteria; Alphaproteobacteria; Pelagibacterales/MA5/MA6/MA8; NA; Candidatus Fonsibacter; Candidatus Fonsibacter ubiquis; Candidatus Fonsibacter ubiquis
1986869	Rickettsiales bacterium TMED211	GCA_002169685.1	na	Contig	1	Gracilicutes; Proteobacteria; Alphaproteobacteria; Pelagibacterales/MA5/MA6/MA8; NA; Rickettsiales; Rickettsiales bacterium; Rickettsiales bacterium TMED211
684719	alpha proteobacterium HIMB114	GCA_000163555.2	na	Contig	1	Gracilicutes; Proteobacteria; Alphaproteobacteria; Pelagibacterales/MA5/MA6/MA8; Pelagibacteraceae; alpha; alpha proteobacterium; alpha proteobacterium HIMB114
859653	alpha proteobacterium HIMB5	GCA_000299095.1	na	Complete Genome	1	Gracilicutes; Proteobacteria; Alphaproteobacteria; Pelagibacterales/MA5/MA6/MA8; Pelagibacteraceae; alpha; alpha proteobacterium; alpha proteobacterium HIMB5
744985	alpha proteobacterium HIMB59	GCA_000299115.1	na	Complete Genome	1	Gracilicutes; Proteobacteria; Alphaproteobacteria; Pelagibacterales/MA5/MA6/MA8; Pelagibacteraceae; alpha; alpha proteobacterium; alpha proteobacterium HIMB59
939306	alpha proteobacterium SCGC AAA240-E13	GCA_000504625.1	na	Scaffold	0	Gracilicutes; Proteobacteria; Alphaproteobacteria; Pelagibacterales/MA5/MA6/MA8; Pelagibacteraceae; alpha; alpha proteobacterium; alpha proteobacterium SCGC AAA240-E13
939316	alpha proteobacterium SCGC AAA288-E13	GCA_000504605.1	na	Contig	0	Gracilicutes; Proteobacteria; Alphaproteobacteria; Pelagibacterales/MA5/MA6/MA8; Pelagibacteraceae; alpha; alpha proteobacterium; alpha proteobacterium SCGC AAA288-E13
939324	alpha proteobacterium SCGC AAA288-G21	GCA_000513075.1	na	Contig	0	Gracilicutes; Proteobacteria; Alphaproteobacteria; Pelagibacterales/MA5/MA6/MA8; Pelagibacteraceae; alpha; alpha proteobacterium; alpha proteobacterium SCGC AAA288-G21
939346	alpha proteobacterium SCGC AAA288-N07	GCA_000513055.1	na	Contig	0	Gracilicutes; Proteobacteria; Alphaproteobacteria; Pelagibacterales/MA5/MA6/MA8; Pelagibacteraceae; alpha; alpha proteobacterium; alpha proteobacterium SCGC AAA288-N07
1388755	Candidatus Pelagibacter sp. HIMB1321	GCA_900177485.1	na	Chromosome	1	Gracilicutes; Proteobacteria; Alphaproteobacteria; Pelagibacterales/MA5/MA6/MA8; Pelagibacteraceae; Candidatus Pelagibacter; Candidatus Pelagibacter sp.; Candidatus Pelagibacter sp. HIMB1321
439493	Candidatus Pelagibacter sp. HTCC7211	GCA_000155895.1	na	Scaffold	1	Gracilicutes; Proteobacteria; Alphaproteobacteria; Pelagibacterales/MA5/MA6/MA8; Pelagibacteraceae; Candidatus Pelagibacter; Candidatus Pelagibacter sp.; Candidatus Pelagibacter sp. HTCC7211
1002672	Candidatus Pelagibacter sp. IMCC9063	GCA_000195085.1	na	Complete Genome	1	Gracilicutes; Proteobacteria; Alphaproteobacteria; Pelagibacterales/MA5/MA6/MA8; Pelagibacteraceae; Candidatus Pelagibacter; Candidatus Pelagibacter sp.; Candidatus Pelagibacter sp. IMCC9063
1977864	Candidatus Pelagibacter sp. RS39	GCA_002101315.1	na	Chromosome	1	Gracilicutes; Proteobacteria; Alphaproteobacteria; Pelagibacterales/MA5/MA6/MA8; Pelagibacteraceae; Candidatus Pelagibacter; Candidatus Pelagibacter sp.; Candidatus Pelagibacter sp. RS39
1977865	Candidatus Pelagibacter sp. RS40	GCA_002101295.1	na	Chromosome	1	Gracilicutes; Proteobacteria; Alphaproteobacteria; Pelagibacterales/MA5/MA6/MA8; Pelagibacteraceae; Candidatus Pelagibacter; Candidatus Pelagibacter sp.; Candidatus Pelagibacter sp. RS40
1986803	Candidatus Pelagibacter sp. TMED153	GCA_002169935.2	na	Contig	1	Gracilicutes; Proteobacteria; Alphaproteobacteria; Pelagibacterales/MA5/MA6/MA8; Pelagibacteraceae; Candidatus Pelagibacter; Candidatus Pelagibacter sp.; Candidatus Pelagibacter sp. TMED153
1986805	Candidatus Pelagibacter sp. TMED166	GCA_002171015.1	na	Contig	1	Gracilicutes; Proteobacteria; Alphaproteobacteria; Pelagibacterales/MA5/MA6/MA8; Pelagibacteraceae; Candidatus Pelagibacter; Candidatus Pelagibacter sp.; Candidatus Pelagibacter sp. TMED166
1986808	Candidatus Pelagibacter sp. TMED197	GCA_002169755.1	na	Contig	1	Gracilicutes; Proteobacteria; Alphaproteobacteria; Pelagibacterales/MA5/MA6/MA8; Pelagibacteraceae; Candidatus Pelagibacter; Candidatus Pelagibacter sp.; Candidatus Pelagibacter sp. TMED197
1986811	Candidatus Pelagibacter sp. TMED203	GCA_002171845.1	na	Contig	1	Gracilicutes; Proteobacteria; Alphaproteobacteria; Pelagibacterales/MA5/MA6/MA8; Pelagibacteraceae; Candidatus Pelagibacter; Candidatus Pelagibacter sp.; Candidatus Pelagibacter sp. TMED203
1986816	Candidatus Pelagibacter sp. TMED239	GCA_002169475.2	na	Contig	1	Gracilicutes; Proteobacteria; Alphaproteobacteria; Pelagibacterales/MA5/MA6/MA8; Pelagibacteraceae; Candidatus Pelagibacter; Candidatus Pelagibacter sp.; Candidatus Pelagibacter sp. TMED239
1986826	Candidatus Pelagibacter sp. TMED273	GCA_002169275.1	na	Contig	1	Gracilicutes; Proteobacteria; Alphaproteobacteria; Pelagibacterales/MA5/MA6/MA8; Pelagibacteraceae; Candidatus Pelagibacter; Candidatus Pelagibacter sp.; Candidatus Pelagibacter sp. TMED273
1986830	Candidatus Pelagibacter sp. TMED64	GCA_002171705.1	na	Contig	1	Gracilicutes; Proteobacteria; Alphaproteobacteria; Pelagibacterales/MA5/MA6/MA8; Pelagibacteraceae; Candidatus Pelagibacter; Candidatus Pelagibacter sp.; Candidatus Pelagibacter sp. TMED64
1946225	Candidatus Pelagibacter sp. UBA2154	GCA_002327625.1	na	Scaffold	0	Gracilicutes; Proteobacteria; Alphaproteobacteria; Pelagibacterales/MA5/MA6/MA8; Pelagibacteraceae; Candidatus Pelagibacter; Candidatus Pelagibacter sp.; Candidatus Pelagibacter sp. UBA2154
1144932	Candidatus Pelagibacter ubique HIMB058	GCA_000419545.1	na	Contig	0	Gracilicutes; Proteobacteria; Alphaproteobacteria; Pelagibacterales/MA5/MA6/MA8; Pelagibacteraceae; Candidatus Pelagibacter; Candidatus Pelagibacter ubique; Candidatus Pelagibacter ubique HIMB058
335992	Candidatus Pelagibacter ubique HTCC1062	GCA_000012345.1	na	Complete Genome	1	Gracilicutes; Proteobacteria; Alphaproteobacteria; Pelagibacterales/MA5/MA6/MA8; Pelagibacteraceae; Candidatus Pelagibacter; Candidatus Pelagibacter ubique; Candidatus Pelagibacter ubique HTCC1062
1265756	Candidatus Pelagibacter ubique HTCC9022	GCA_000472565.1	na	Scaffold	0	Gracilicutes; Proteobacteria; Alphaproteobacteria; Pelagibacterales/MA5/MA6/MA8; Pelagibacteraceae; Candidatus Pelagibacter; Candidatus Pelagibacter ubique; Candidatus Pelagibacter ubique HTCC9022
2162056	Pelagibacteraceae bacterium AG-313-A04	GCA_003284275.1	na	Contig	0	Gracilicutes; Proteobacteria; Alphaproteobacteria; Pelagibacterales/MA5/MA6/MA8; Pelagibacteraceae; Pelagibacteraceae; Pelagibacteraceae bacterium; Pelagibacteraceae bacterium AG-313-A04
2162021	Pelagibacteraceae bacterium AG-325-C03	GCA_003283025.1	na	Contig	0	Gracilicutes; Proteobacteria; Alphaproteobacteria; Pelagibacterales/MA5/MA6/MA8; Pelagibacteraceae; Pelagibacteraceae; Pelagibacteraceae bacterium; Pelagibacteraceae bacterium AG-325-C03
2162022	Pelagibacteraceae bacterium AG-325-C10	GCA_003282975.1	na	Contig	0	Gracilicutes; Proteobacteria; Alphaproteobacteria; Pelagibacterales/MA5/MA6/MA8; Pelagibacteraceae; Pelagibacteraceae; Pelagibacteraceae bacterium; Pelagibacteraceae bacterium AG-325-C10
2162023	Pelagibacteraceae bacterium AG-325-E08	GCA_003282985.1	na	Contig	0	Gracilicutes; Proteobacteria; Alphaproteobacteria; Pelagibacterales/MA5/MA6/MA8; Pelagibacteraceae; Pelagibacteraceae; Pelagibacteraceae bacterium; Pelagibacteraceae bacterium AG-325-E08
2162024	Pelagibacteraceae bacterium AG-325-E13	GCA_003282965.1	na	Contig	0	Gracilicutes; Proteobacteria; Alphaproteobacteria; Pelagibacterales/MA5/MA6/MA8; Pelagibacteraceae; Pelagibacteraceae; Pelagibacteraceae bacterium; Pelagibacteraceae bacterium AG-325-E13
2162030	Pelagibacteraceae bacterium AG-333-C14	GCA_003282485.1	na	Contig	0	Gracilicutes; Proteobacteria; Alphaproteobacteria; Pelagibacterales/MA5/MA6/MA8; Pelagibacteraceae; Pelagibacteraceae; Pelagibacteraceae bacterium; Pelagibacteraceae bacterium AG-333-C14
2162031	Pelagibacteraceae bacterium AG-337-G04	GCA_003282205.1	na	Contig	0	Gracilicutes; Proteobacteria; Alphaproteobacteria; Pelagibacterales/MA5/MA6/MA8; Pelagibacteraceae; Pelagibacteraceae; Pelagibacteraceae bacterium; Pelagibacteraceae bacterium AG-337-G04
2162033	Pelagibacteraceae bacterium AG-337-I02	GCA_003282155.1	na	Contig	0	Gracilicutes; Proteobacteria; Alphaproteobacteria; Pelagibacterales/MA5/MA6/MA8; Pelagibacteraceae; Pelagibacteraceae; Pelagibacteraceae bacterium; Pelagibacteraceae bacterium AG-337-I02
2162037	Pelagibacteraceae bacterium AG-345-F21	GCA_003281795.1	na	Contig	0	Gracilicutes; Proteobacteria; Alphaproteobacteria; Pelagibacterales/MA5/MA6/MA8; Pelagibacteraceae; Pelagibacteraceae; Pelagibacteraceae bacterium; Pelagibacteraceae bacterium AG-345-F21
2162038	Pelagibacteraceae bacterium AG-349-L23	GCA_003281045.1	na	Contig	0	Gracilicutes; Proteobacteria; Alphaproteobacteria; Pelagibacterales/MA5/MA6/MA8; Pelagibacteraceae; Pelagibacteraceae; Pelagibacteraceae bacterium; Pelagibacteraceae bacterium AG-349-L23
2162041	Pelagibacteraceae bacterium AG-365-D07	GCA_003280005.1	na	Contig	0	Gracilicutes; Proteobacteria; Alphaproteobacteria; Pelagibacterales/MA5/MA6/MA8; Pelagibacteraceae; Pelagibacteraceae; Pelagibacteraceae bacterium; Pelagibacteraceae bacterium AG-365-D07
2162046	Pelagibacteraceae bacterium AG-390-O04	GCA_003278065.1	na	Contig	0	Gracilicutes; Proteobacteria; Alphaproteobacteria; Pelagibacterales/MA5/MA6/MA8; Pelagibacteraceae; Pelagibacteraceae; Pelagibacteraceae bacterium; Pelagibacteraceae bacterium AG-390-O04
2161987	Pelagibacteraceae bacterium AG-404-N13	GCA_003216255.1	na	Contig	0	Gracilicutes; Proteobacteria; Alphaproteobacteria; Pelagibacterales/MA5/MA6/MA8; Pelagibacteraceae; Pelagibacteraceae; Pelagibacteraceae bacterium; Pelagibacteraceae bacterium AG-404-N13
2162047	Pelagibacteraceae bacterium AG-404-P07	GCA_003216235.1	na	Contig	0	Gracilicutes; Proteobacteria; Alphaproteobacteria; Pelagibacterales/MA5/MA6/MA8; Pelagibacteraceae; Pelagibacteraceae; Pelagibacteraceae bacterium; Pelagibacteraceae bacterium AG-404-P07
2162049	Pelagibacteraceae bacterium AG-410-B18	GCA_003215235.1	na	Contig	0	Gracilicutes; Proteobacteria; Alphaproteobacteria; Pelagibacterales/MA5/MA6/MA8; Pelagibacteraceae; Pelagibacteraceae; Pelagibacteraceae bacterium; Pelagibacteraceae bacterium AG-410-B18
2162012	Pelagibacteraceae bacterium AG-410-N23	GCA_003215055.1	na	Contig	0	Gracilicutes; Proteobacteria; Alphaproteobacteria; Pelagibacterales/MA5/MA6/MA8; Pelagibacteraceae; Pelagibacteraceae; Pelagibacteraceae bacterium; Pelagibacteraceae bacterium AG-410-N23
2162014	Pelagibacteraceae bacterium AG-414-E02	GCA_003214615.1	na	Contig	0	Gracilicutes; Proteobacteria; Alphaproteobacteria; Pelagibacterales/MA5/MA6/MA8; Pelagibacteraceae; Pelagibacteraceae; Pelagibacteraceae bacterium; Pelagibacteraceae bacterium AG-414-E02
2162016	Pelagibacteraceae bacterium AG-414-M23	GCA_003214525.1	na	Contig	0	Gracilicutes; Proteobacteria; Alphaproteobacteria; Pelagibacterales/MA5/MA6/MA8; Pelagibacteraceae; Pelagibacteraceae; Pelagibacteraceae bacterium; Pelagibacteraceae bacterium AG-414-M23
2162051	Pelagibacteraceae bacterium AG-422-B15	GCA_003213715.1	na	Contig	0	Gracilicutes; Proteobacteria; Alphaproteobacteria; Pelagibacterales/MA5/MA6/MA8; Pelagibacteraceae; Pelagibacteraceae; Pelagibacteraceae bacterium; Pelagibacteraceae bacterium AG-422-B15
2161991	Pelagibacteraceae bacterium AG-422-I02	GCA_003213555.1	na	Contig	0	Gracilicutes; Proteobacteria; Alphaproteobacteria; Pelagibacterales/MA5/MA6/MA8; Pelagibacteraceae; Pelagibacteraceae; Pelagibacteraceae bacterium; Pelagibacteraceae bacterium AG-422-I02
2161995	Pelagibacteraceae bacterium AG-426-E17	GCA_003210095.1	na	Contig	0	Gracilicutes; Proteobacteria; Alphaproteobacteria; Pelagibacterales/MA5/MA6/MA8; Pelagibacteraceae; Pelagibacteraceae; Pelagibacteraceae bacterium; Pelagibacteraceae bacterium AG-426-E17
2162053	Pelagibacteraceae bacterium AG-426-G09	GCA_003210075.1	na	Contig	0	Gracilicutes; Proteobacteria; Alphaproteobacteria; Pelagibacterales/MA5/MA6/MA8; Pelagibacteraceae; Pelagibacteraceae; Pelagibacteraceae bacterium; Pelagibacteraceae bacterium AG-426-G09
2161996	Pelagibacteraceae bacterium AG-426-I15	GCA_003213135.1	na	Contig	0	Gracilicutes; Proteobacteria; Alphaproteobacteria; Pelagibacterales/MA5/MA6/MA8; Pelagibacteraceae; Pelagibacteraceae; Pelagibacteraceae bacterium; Pelagibacteraceae bacterium AG-426-I15
2161999	Pelagibacteraceae bacterium AG-426-P20	GCA_003210015.1	na	Contig	0	Gracilicutes; Proteobacteria; Alphaproteobacteria; Pelagibacterales/MA5/MA6/MA8; Pelagibacteraceae; Pelagibacteraceae; Pelagibacteraceae bacterium; Pelagibacteraceae bacterium AG-426-P20
2162054	Pelagibacteraceae bacterium AG-430-F16	GCA_003213015.1	na	Contig	0	Gracilicutes; Proteobacteria; Alphaproteobacteria; Pelagibacterales/MA5/MA6/MA8; Pelagibacteraceae; Pelagibacteraceae; Pelagibacteraceae bacterium; Pelagibacteraceae bacterium AG-430-F16
2162019	Pelagibacteraceae bacterium AG-430-I06	GCA_003209895.1	na	Contig	0	Gracilicutes; Proteobacteria; Alphaproteobacteria; Pelagibacterales/MA5/MA6/MA8; Pelagibacteraceae; Pelagibacteraceae; Pelagibacteraceae bacterium; Pelagibacteraceae bacterium AG-430-I06
2162055	Pelagibacteraceae bacterium AG-430-P08	GCA_003212925.1	na	Contig	0	Gracilicutes; Proteobacteria; Alphaproteobacteria; Pelagibacterales/MA5/MA6/MA8; Pelagibacteraceae; Pelagibacteraceae; Pelagibacteraceae bacterium; Pelagibacteraceae bacterium AG-430-P08
2162002	Pelagibacteraceae bacterium AG-439-F23	GCA_003212415.1	na	Contig	0	Gracilicutes; Proteobacteria; Alphaproteobacteria; Pelagibacterales/MA5/MA6/MA8; Pelagibacteraceae; Pelagibacteraceae; Pelagibacteraceae bacterium; Pelagibacteraceae bacterium AG-439-F23
2162007	Pelagibacteraceae bacterium AG-464-B04	GCA_003209225.1	na	Contig	0	Gracilicutes; Proteobacteria; Alphaproteobacteria; Pelagibacterales/MA5/MA6/MA8; Pelagibacteraceae; Pelagibacteraceae; Pelagibacteraceae bacterium; Pelagibacteraceae bacterium AG-464-B04
2162008	Pelagibacteraceae bacterium AG-464-P07	GCA_003211695.1	na	Contig	0	Gracilicutes; Proteobacteria; Alphaproteobacteria; Pelagibacterales/MA5/MA6/MA8; Pelagibacteraceae; Pelagibacteraceae; Pelagibacteraceae bacterium; Pelagibacteraceae bacterium AG-464-P07
1655605	Pelagibacteraceae bacterium BACL5 MAG-120820-bin39	GCA_001438335.1	na	Contig	1	Gracilicutes; Proteobacteria; Alphaproteobacteria; Pelagibacterales/MA5/MA6/MA8; Pelagibacteraceae; Pelagibacteraceae; Pelagibacteraceae bacterium; Pelagibacteraceae bacterium BACL5 MAG-120820-bin39
1696173	Pelagibacteraceae bacterium GOM-A1	GCA_001704065.1	na	Contig	1	Gracilicutes; Proteobacteria; Alphaproteobacteria; Pelagibacterales/MA5/MA6/MA8; Pelagibacteraceae; Pelagibacteraceae; Pelagibacteraceae bacterium; Pelagibacteraceae bacterium GOM-A1
1696175	Pelagibacteraceae bacterium GOM-A3	GCA_001703985.1	na	Contig	1	Gracilicutes; Proteobacteria; Alphaproteobacteria; Pelagibacterales/MA5/MA6/MA8; Pelagibacteraceae; Pelagibacteraceae; Pelagibacteraceae bacterium; Pelagibacteraceae bacterium GOM-A3
1986627	Pelagibacteraceae bacterium TMED13	GCA_002167825.1	na	Contig	1	Gracilicutes; Proteobacteria; Alphaproteobacteria; Pelagibacterales/MA5/MA6/MA8; Pelagibacteraceae; Pelagibacteraceae; Pelagibacteraceae bacterium; Pelagibacteraceae bacterium TMED13
1986631	Pelagibacteraceae bacterium TMED195	GCA_002170745.2	na	Contig	1	Gracilicutes; Proteobacteria; Alphaproteobacteria; Pelagibacterales/MA5/MA6/MA8; Pelagibacteraceae; Pelagibacteraceae; Pelagibacteraceae bacterium; Pelagibacteraceae bacterium TMED195
1986815	Pelagibacteraceae bacterium TMED237	GCA_002169485.1	na	Contig	1	Gracilicutes; Proteobacteria; Alphaproteobacteria; Pelagibacterales/MA5/MA6/MA8; Pelagibacteraceae; Pelagibacteraceae; Pelagibacteraceae bacterium; Pelagibacteraceae bacterium TMED237
1986644	Pelagibacteraceae bacterium TMED65	GCA_002167215.1	na	Contig	1	Gracilicutes; Proteobacteria; Alphaproteobacteria; Pelagibacterales/MA5/MA6/MA8; Pelagibacteraceae; Pelagibacteraceae; Pelagibacteraceae bacterium; Pelagibacteraceae bacterium TMED65
287752	Aurantimonas manganoxydans SI85-9A1	GCA_000153465.1	representative genome	Scaffold	1	Gracilicutes; Proteobacteria; Alphaproteobacteria; Rhizobiales; Aurantimonadaceae; Aurantimonas; Aurantimonas manganoxydans; Aurantimonas manganoxydans SI85-9A1
1736378	Aurantimonas sp. Leaf443	GCA_001425575.1	na	Contig	1	Gracilicutes; Proteobacteria; Alphaproteobacteria; Rhizobiales; Aurantimonadaceae; Aurantimonas; Aurantimonas sp.; Aurantimonas sp. Leaf443
1166073	Aureimonas jatrophae	GCA_900104035.1	representative genome	Scaffold	1	Gracilicutes; Proteobacteria; Alphaproteobacteria; Rhizobiales; Aurantimonadaceae; Aurantimonas; Aureimonas jatrophae; Aureimonas jatrophae
1166078	Aureimonas phyllosphaerae	GCA_900113065.1	representative genome	Contig	1	Gracilicutes; Proteobacteria; Alphaproteobacteria; Rhizobiales; Aurantimonadaceae; Aurantimonas; Aureimonas phyllosphaerae; Aureimonas phyllosphaerae
1121026	Aureimonas altamirensis DSM 21988	GCA_900141975.1	na	Scaffold	1	Gracilicutes; Proteobacteria; Alphaproteobacteria; Rhizobiales; Aurantimonadaceae; Aureimonas; Aureimonas altamirensis; Aureimonas altamirensis DSM 21988
1638161	Aureimonas sp. AU12	GCA_001463705.1	na	Contig	0	Gracilicutes; Proteobacteria; Alphaproteobacteria; Rhizobiales; Aurantimonadaceae; Aureimonas; Aureimonas sp.; Aureimonas sp. AU12
1349819	Aureimonas sp. AU20	GCA_001442755.1	na	Complete Genome	1	Gracilicutes; Proteobacteria; Alphaproteobacteria; Rhizobiales; Aurantimonadaceae; Aureimonas; Aureimonas sp.; Aureimonas sp. AU20
1736384	Aureimonas sp. Leaf460	GCA_001425525.1	na	Scaffold	1	Gracilicutes; Proteobacteria; Alphaproteobacteria; Rhizobiales; Aurantimonadaceae; Aureimonas; Aureimonas sp.; Aureimonas sp. Leaf460
1365950	Consotaella salsifontis	GCA_900167365.1	na	Scaffold	1	Gracilicutes; Proteobacteria; Alphaproteobacteria; Rhizobiales; Aurantimonadaceae; Consotaella; Consotaella salsifontis; Consotaella salsifontis
937218	Fulvimarina manganoxydans	GCA_900176465.1	representative genome	Contig	1	Gracilicutes; Proteobacteria; Alphaproteobacteria; Rhizobiales; Aurantimonadaceae; Fulvimarina; Fulvimarina manganoxydans; Fulvimarina manganoxydans
314231	Fulvimarina pelagi HTCC2506	GCA_000153705.1	representative genome	Scaffold	1	Gracilicutes; Proteobacteria; Alphaproteobacteria; Rhizobiales; Aurantimonadaceae; Fulvimarina; Fulvimarina pelagi; Fulvimarina pelagi HTCC2506
2066697	Mangrovicella endophytica	GCA_002893625.1	na	Contig	0	Gracilicutes; Proteobacteria; Alphaproteobacteria; Rhizobiales; Aurantimonadaceae; Mangrovicella; Mangrovicella endophytica; Mangrovicella endophytica
1486262	Martelella endophytica	GCA_000960975.1	representative genome	Complete Genome	1	Gracilicutes; Proteobacteria; Alphaproteobacteria; Rhizobiales; Aurantimonadaceae; Martelella; Martelella endophytica; Martelella endophytica
1318743	Bartonella ancashensis	GCA_001281405.1	representative genome	Complete Genome	1	Gracilicutes; Proteobacteria; Alphaproteobacteria; Rhizobiales; Bartonellaceae; Bartonella; Bartonella ancashensis; Bartonella ancashensis
1686310	Bartonella apis	GCA_001952045.1	na	Contig	1	Gracilicutes; Proteobacteria; Alphaproteobacteria; Rhizobiales; Bartonellaceae; Bartonella; Bartonella apis; Bartonella apis
1094489	Bartonella australis Aust/NH1	GCA_000341355.1	representative genome	Complete Genome	1	Gracilicutes; Proteobacteria; Alphaproteobacteria; Rhizobiales; Bartonellaceae; Bartonella; Bartonella australis; Bartonella australis Aust/NH1
360095	Bartonella bacilliformis KC583	GCA_000015445.1	representative genome	Complete Genome	1	Gracilicutes; Proteobacteria; Alphaproteobacteria; Rhizobiales; Bartonellaceae; Bartonella; Bartonella bacilliformis; Bartonella bacilliformis KC583
696125	Bartonella clarridgeiae 73	GCA_000253015.1	representative genome	Complete Genome	1	Gracilicutes; Proteobacteria; Alphaproteobacteria; Rhizobiales; Bartonellaceae; Bartonella; Bartonella clarridgeiae; Bartonella clarridgeiae 73
283166	Bartonella henselae str. Houston-1	GCA_000046705.1	representative genome	Complete Genome	1	Gracilicutes; Proteobacteria; Alphaproteobacteria; Rhizobiales; Bartonellaceae; Bartonella; Bartonella henselae; Bartonella henselae str. Houston-1
1221525	Bartonella queenslandensis AUST/NH15	GCA_000312585.1	na	Scaffold	0	Gracilicutes; Proteobacteria; Alphaproteobacteria; Rhizobiales; Bartonellaceae; Bartonella; Bartonella queenslandensis; Bartonella queenslandensis AUST/NH15
687861	Bartonella schoenbuchensis R1	GCA_002022685.1	representative genome	Chromosome	1	Gracilicutes; Proteobacteria; Alphaproteobacteria; Rhizobiales; Bartonellaceae; Bartonella; Bartonella schoenbuchensis; Bartonella schoenbuchensis R1
1094559	Bartonella tamiae Th307	GCA_000279995.1	representative genome	Scaffold	1	Gracilicutes; Proteobacteria; Alphaproteobacteria; Rhizobiales; Bartonellaceae; Bartonella; Bartonella tamiae; Bartonella tamiae Th307
395963	Beijerinckia indica subsp. indica ATCC 9039	GCA_000019845.1	representative genome	Complete Genome	1	Gracilicutes; Proteobacteria; Alphaproteobacteria; Rhizobiales; Beijerinckiaceae; Beijerinckia; Beijerinckia indica; Beijerinckia indica subsp. indica ATCC 9039
1978229	Beijerinckiaceae bacterium	GCA_002890675.1	na	Scaffold	1	Gracilicutes; Proteobacteria; Alphaproteobacteria; Rhizobiales; Beijerinckiaceae; Beijerinckiaceae; Beijerinckiaceae bacterium; Beijerinckiaceae bacterium
395964	Methylocapsa acidiphila B2	GCA_000427445.1	representative genome	Scaffold	0	Gracilicutes; Proteobacteria; Alphaproteobacteria; Rhizobiales; Beijerinckiaceae; Methylocapsa; Methylocapsa acidiphila; Methylocapsa acidiphila B2
663610	Methylocapsa aurea	GCA_000746085.1	representative genome	Scaffold	0	Gracilicutes; Proteobacteria; Alphaproteobacteria; Rhizobiales; Beijerinckiaceae; Methylocapsa; Methylocapsa aurea; Methylocapsa aurea
1612308	Methylocapsa palsarum	GCA_900114285.1	representative genome	Contig	1	Gracilicutes; Proteobacteria; Alphaproteobacteria; Rhizobiales; Beijerinckiaceae; Methylocapsa; Methylocapsa palsarum; Methylocapsa palsarum
2004513	Methylocapsa sp.	GCA_003154895.1	na	Scaffold	0	Gracilicutes; Proteobacteria; Alphaproteobacteria; Rhizobiales; Beijerinckiaceae; Methylocapsa; Methylocapsa sp.; Methylocapsa sp.
395965	Methylocella silvestris BL2	GCA_000021745.1	representative genome	Complete Genome	1	Gracilicutes; Proteobacteria; Alphaproteobacteria; Rhizobiales; Beijerinckiaceae; Methylocella; Methylocella silvestris; Methylocella silvestris BL2
876269	Methyloferula stellata AR4	GCA_000385335.1	representative genome	Contig	0	Gracilicutes; Proteobacteria; Alphaproteobacteria; Rhizobiales; Beijerinckiaceae; Methyloferula; Methyloferula stellata; Methyloferula stellata AR4
569860	Methylovirgula ligni	GCA_003387225.1	na	Scaffold	1	Gracilicutes; Proteobacteria; Alphaproteobacteria; Rhizobiales; Beijerinckiaceae; Methylovirgula; Methylovirgula ligni; Methylovirgula ligni
2293567	Methylovirgula sp. 4M-Z18	GCA_003400305.1	na	Scaffold	1	Gracilicutes; Proteobacteria; Alphaproteobacteria; Rhizobiales; Beijerinckiaceae; Methylovirgula; Methylovirgula sp.; Methylovirgula sp. 4M-Z18
1074	Rhodoblastus acidophilus	GCA_002937135.1	na	Contig	1	Gracilicutes; Proteobacteria; Alphaproteobacteria; Rhizobiales; Beijerinckiaceae; Rhodoblastus; Rhodoblastus acidophilus; Rhodoblastus acidophilus
1429916	Afipia sp. P52-10	GCA_000516555.1	na	Contig	1	Gracilicutes; Proteobacteria; Alphaproteobacteria; Rhizobiales; Bradyrhizobiaceae; Afipia; Afipia sp.; Afipia sp. P52-10
1125973	Bosea sp. 117	GCA_000702305.1	na	Scaffold	0	Gracilicutes; Proteobacteria; Alphaproteobacteria; Rhizobiales; Bradyrhizobiaceae; Bosea; Bosea sp.; Bosea sp. 117
1970325	Bosea sp. 32-68-6	GCA_002280235.1	na	Scaffold	1	Gracilicutes; Proteobacteria; Alphaproteobacteria; Rhizobiales; Bradyrhizobiaceae; Bosea; Bosea sp.; Bosea sp. 32-68-6
1892849	Bosea sp. CS1GBMeth4	GCA_900185715.1	na	Contig	0	Gracilicutes; Proteobacteria; Alphaproteobacteria; Rhizobiales; Bradyrhizobiaceae; Bosea; Bosea sp.; Bosea sp. CS1GBMeth4
2072420	Bradyrhizobiaceae bacterium	GCA_003105195.1	na	Scaffold	1	Gracilicutes; Proteobacteria; Alphaproteobacteria; Rhizobiales; Bradyrhizobiaceae; Bradyrhizobiaceae; Bradyrhizobiaceae bacterium; Bradyrhizobiaceae bacterium
1094929	Bradyrhizobium sp. JGI 0001002-A22	GCA_000464155.2	na	Contig	0	Gracilicutes; Proteobacteria; Alphaproteobacteria; Rhizobiales; Bradyrhizobiaceae; Bradyrhizobium; Bradyrhizobium sp.; Bradyrhizobium sp. JGI 0001002-A22
323098	Nitrobacter winogradskyi Nb-255	GCA_000012725.1	representative genome	Complete Genome	1	Gracilicutes; Proteobacteria; Alphaproteobacteria; Rhizobiales; Bradyrhizobiaceae; Nitrobacter; Nitrobacter winogradskyi; Nitrobacter winogradskyi Nb-255
504832	Oligotropha carboxidovorans OM5	GCA_000021365.1	na	Complete Genome	1	Gracilicutes; Proteobacteria; Alphaproteobacteria; Rhizobiales; Bradyrhizobiaceae; Oligotropha; Oligotropha carboxidovorans; Oligotropha carboxidovorans OM5
258594	Rhodopseudomonas palustris CGA009	GCA_000195775.1	representative genome	Complete Genome	1	Gracilicutes; Proteobacteria; Alphaproteobacteria; Rhizobiales; Bradyrhizobiaceae; Rhodopseudomonas; Rhodopseudomonas palustris; Rhodopseudomonas palustris CGA009
1333996	Variibacter gotjawalensis	GCA_002355335.1	na	Complete Genome	1	Gracilicutes; Proteobacteria; Alphaproteobacteria; Rhizobiales; Bradyrhizobiaceae; Variibacter; Variibacter gotjawalensis; Variibacter gotjawalensis
204722	Brucella suis 1330	GCA_000007505.1	na	Complete Genome	1	Gracilicutes; Proteobacteria; Alphaproteobacteria; Rhizobiales; Brucellaceae; Brucella; Brucella suis; Brucella suis 1330
1293442	Falsochrobactrum ovis	GCA_003259955.1	na	Scaffold	1	Gracilicutes; Proteobacteria; Alphaproteobacteria; Rhizobiales; Brucellaceae; Falsochrobactrum; Falsochrobactrum ovis; Falsochrobactrum ovis
28320	Mycoplana dimorpha	GCA_003046475.1	na	Scaffold	1	Gracilicutes; Proteobacteria; Alphaproteobacteria; Rhizobiales; Brucellaceae; Mycoplana; Mycoplana dimorpha; Mycoplana dimorpha
354351	Pseudochrobactrum asaccharolyticum	GCA_003314995.1	na	Scaffold	1	Gracilicutes; Proteobacteria; Alphaproteobacteria; Rhizobiales; Brucellaceae; Pseudochrobactrum; Pseudochrobactrum asaccharolyticum; Pseudochrobactrum asaccharolyticum
1702325	Chelatococcus sp. CO-6	GCA_001271345.1	na	Complete Genome	1	Gracilicutes; Proteobacteria; Alphaproteobacteria; Rhizobiales; Chelatococcaceae; Chelatococcus; Chelatococcus sp.; Chelatococcus sp. CO-6
665038	Breoghania corrubedonensis	GCA_003053845.1	na	Contig	1	Gracilicutes; Proteobacteria; Alphaproteobacteria; Rhizobiales; Cohaesibacteraceae; Breoghania; Breoghania corrubedonensis; Breoghania corrubedonensis
372072	Cohaesibacter gelatinilyticus	GCA_900215605.1	na	Scaffold	1	Gracilicutes; Proteobacteria; Alphaproteobacteria; Rhizobiales; Cohaesibacteraceae; Cohaesibacter; Cohaesibacter gelatinilyticus; Cohaesibacter gelatinilyticus
1162980	Cohaesibacter haloalkalitolerans	GCA_003574655.1	na	Contig	0	Gracilicutes; Proteobacteria; Alphaproteobacteria; Rhizobiales; Cohaesibacteraceae; Cohaesibacter; Cohaesibacter haloalkalitolerans; Cohaesibacter haloalkalitolerans
655353	Cohaesibacter marisflavi	GCA_900115225.1	representative genome	Scaffold	1	Gracilicutes; Proteobacteria; Alphaproteobacteria; Rhizobiales; Cohaesibacteraceae; Cohaesibacter; Cohaesibacter marisflavi; Cohaesibacter marisflavi
1798205	Cohaesibacter sp. ES.047	GCA_900215505.1	na	Chromosome	1	Gracilicutes; Proteobacteria; Alphaproteobacteria; Rhizobiales; Cohaesibacteraceae; Cohaesibacter; Cohaesibacter sp.; Cohaesibacter sp. ES.047
2211145	Cohaesibacter sp. YE-B6	GCA_003324485.1	na	Contig	0	Gracilicutes; Proteobacteria; Alphaproteobacteria; Rhizobiales; Cohaesibacteraceae; Cohaesibacter; Cohaesibacter sp.; Cohaesibacter sp. YE-B6
1783274	Arsenicitalea aurantiaca	GCA_003994485.1	na	Contig	1	Gracilicutes; Proteobacteria; Alphaproteobacteria; Rhizobiales; Hyphomicrobiaceae; Arsenicitalea; Arsenicitalea aurantiaca; Arsenicitalea aurantiaca
1079	Blastochloris viridis	GCA_001402875.1	representative genome	Complete Genome	1	Gracilicutes; Proteobacteria; Alphaproteobacteria; Rhizobiales; Hyphomicrobiaceae; Blastochloris; Blastochloris viridis; Blastochloris viridis
422296	Cucumibacter marinus DSM 18995	GCA_000429865.1	representative genome	Scaffold	0	Gracilicutes; Proteobacteria; Alphaproteobacteria; Rhizobiales; Hyphomicrobiaceae; Cucumibacter; Cucumibacter marinus; Cucumibacter marinus DSM 18995
665118	Devosia enhydra	GCA_900119845.1	representative genome	Scaffold	1	Gracilicutes; Proteobacteria; Alphaproteobacteria; Rhizobiales; Hyphomicrobiaceae; Devosia; Devosia enhydra; Devosia enhydra
443610	Devosia geojensis	GCA_000969415.1	representative genome	Contig	1	Gracilicutes; Proteobacteria; Alphaproteobacteria; Rhizobiales; Hyphomicrobiaceae; Devosia; Devosia geojensis; Devosia geojensis
1895753	Devosia sp. 66-22	GCA_001899065.1	na	Scaffold	1	Gracilicutes; Proteobacteria; Alphaproteobacteria; Rhizobiales; Hyphomicrobiaceae; Devosia; Devosia sp.; Devosia sp. 66-22
1736675	Devosia sp. A16	GCA_001402915.1	na	Complete Genome	0	Gracilicutes; Proteobacteria; Alphaproteobacteria; Rhizobiales; Hyphomicrobiaceae; Devosia; Devosia sp.; Devosia sp. A16
2082392	Devosia sp. CM5-1	GCA_003056355.1	na	Scaffold	0	Gracilicutes; Proteobacteria; Alphaproteobacteria; Rhizobiales; Hyphomicrobiaceae; Devosia; Devosia sp.; Devosia sp. CM5-1
1643450	Devosia sp. H5989	GCA_001185205.1	na	Complete Genome	1	Gracilicutes; Proteobacteria; Alphaproteobacteria; Rhizobiales; Hyphomicrobiaceae; Devosia; Devosia sp.; Devosia sp. H5989
2083786	Devosia sp. I507	GCA_002949085.1	na	Complete Genome	1	Gracilicutes; Proteobacteria; Alphaproteobacteria; Rhizobiales; Hyphomicrobiaceae; Devosia; Devosia sp.; Devosia sp. I507
1736374	Devosia sp. Leaf420	GCA_001425445.1	na	Scaffold	1	Gracilicutes; Proteobacteria; Alphaproteobacteria; Rhizobiales; Hyphomicrobiaceae; Devosia; Devosia sp.; Devosia sp. Leaf420
1736537	Devosia sp. Root436	GCA_001426345.1	na	Scaffold	1	Gracilicutes; Proteobacteria; Alphaproteobacteria; Rhizobiales; Hyphomicrobiaceae; Devosia; Devosia sp.; Devosia sp. Root436
1736575	Devosia sp. Root635	GCA_001427605.1	na	Scaffold	1	Gracilicutes; Proteobacteria; Alphaproteobacteria; Rhizobiales; Hyphomicrobiaceae; Devosia; Devosia sp.; Devosia sp. Root635
933063	Dichotomicrobium thermohalophilum	GCA_003550175.1	na	Contig	1	Gracilicutes; Proteobacteria; Alphaproteobacteria; Rhizobiales; Hyphomicrobiaceae; Dichotomicrobium; Dichotomicrobium thermohalophilum; Dichotomicrobium thermohalophilum
2024831	Filomicrobium sp.	GCA_002689605.1	na	Contig	1	Gracilicutes; Proteobacteria; Alphaproteobacteria; Rhizobiales; Hyphomicrobiaceae; Filomicrobium; Filomicrobium sp.; Filomicrobium sp.
2015799	Hyphomicrobiaceae bacterium	GCA_002919265.1	na	Contig	0	Gracilicutes; Proteobacteria; Alphaproteobacteria; Rhizobiales; Hyphomicrobiaceae; Hyphomicrobiaceae; Hyphomicrobiaceae bacterium; Hyphomicrobiaceae bacterium
1951935	Hyphomicrobiaceae bacterium UBA2767	GCA_002352635.1	na	Scaffold	0	Gracilicutes; Proteobacteria; Alphaproteobacteria; Rhizobiales; Hyphomicrobiaceae; Hyphomicrobiaceae; Hyphomicrobiaceae bacterium; Hyphomicrobiaceae bacterium UBA2767
1951936	Hyphomicrobiaceae bacterium UBA4118	GCA_002383105.1	na	Scaffold	0	Gracilicutes; Proteobacteria; Alphaproteobacteria; Rhizobiales; Hyphomicrobiaceae; Hyphomicrobiaceae; Hyphomicrobiaceae bacterium; Hyphomicrobiaceae bacterium UBA4118
670307	Hyphomicrobium denitrificans 1NES1	GCA_000230975.3	na	Complete Genome	1	Gracilicutes; Proteobacteria; Alphaproteobacteria; Rhizobiales; Hyphomicrobiaceae; Hyphomicrobium; Hyphomicrobium denitrificans; Hyphomicrobium denitrificans 1NES1
1029756	Hyphomicrobium nitrativorans NL23	GCA_000503895.1	representative genome	Complete Genome	1	Gracilicutes; Proteobacteria; Alphaproteobacteria; Rhizobiales; Hyphomicrobiaceae; Hyphomicrobium; Hyphomicrobium nitrativorans; Hyphomicrobium nitrativorans NL23
82	Hyphomicrobium sp.	GCA_002928395.1	na	Contig	1	Gracilicutes; Proteobacteria; Alphaproteobacteria; Rhizobiales; Hyphomicrobiaceae; Hyphomicrobium; Hyphomicrobium sp.; Hyphomicrobium sp.
1970390	Hyphomicrobium sp. 32-62-53	GCA_002280885.1	na	Scaffold	1	Gracilicutes; Proteobacteria; Alphaproteobacteria; Rhizobiales; Hyphomicrobiaceae; Hyphomicrobium; Hyphomicrobium sp.; Hyphomicrobium sp. 32-62-53
1892846	Hyphomicrobium sp. NDB2Meth4	GCA_900117445.1	na	Contig	0	Gracilicutes; Proteobacteria; Alphaproteobacteria; Rhizobiales; Hyphomicrobiaceae; Hyphomicrobium; Hyphomicrobium sp.; Hyphomicrobium sp. NDB2Meth4
1660102	Hyphomicrobium sp. SCN 65-11	GCA_001724295.1	na	Scaffold	1	Gracilicutes; Proteobacteria; Alphaproteobacteria; Rhizobiales; Hyphomicrobiaceae; Hyphomicrobium; Hyphomicrobium sp.; Hyphomicrobium sp. SCN 65-11
121290	Hyphomicrobium sulfonivorans	GCA_001541235.1	representative genome	Scaffold	1	Gracilicutes; Proteobacteria; Alphaproteobacteria; Rhizobiales; Hyphomicrobiaceae; Hyphomicrobium; Hyphomicrobium sulfonivorans; Hyphomicrobium sulfonivorans
454601	Maritalea myrionectae	GCA_003433515.1	na	Complete Genome	1	Gracilicutes; Proteobacteria; Alphaproteobacteria; Rhizobiales; Hyphomicrobiaceae; Maritalea; Maritalea myrionectae; Maritalea myrionectae
1082931	Pelagibacterium halotolerans B2	GCA_000230555.1	representative genome	Complete Genome	1	Gracilicutes; Proteobacteria; Alphaproteobacteria; Rhizobiales; Hyphomicrobiaceae; Pelagibacterium; Pelagibacterium halotolerans; Pelagibacterium halotolerans B2
2029865	Pelagibacterium lentulum	GCA_003992625.1	na	Scaffold	0	Gracilicutes; Proteobacteria; Alphaproteobacteria; Rhizobiales; Hyphomicrobiaceae; Pelagibacterium; Pelagibacterium lentulum; Pelagibacterium lentulum
440168	Pelagibacterium luteolum	GCA_900100665.1	representative genome	Scaffold	1	Gracilicutes; Proteobacteria; Alphaproteobacteria; Rhizobiales; Hyphomicrobiaceae; Pelagibacterium; Pelagibacterium luteolum; Pelagibacterium luteolum
2185280	Pelagibacterium montanilacus	GCA_003992665.1	na	Scaffold	0	Gracilicutes; Proteobacteria; Alphaproteobacteria; Rhizobiales; Hyphomicrobiaceae; Pelagibacterium; Pelagibacterium montanilacus; Pelagibacterium montanilacus
2248761	Pelagibacterium sp. IMCC34151	GCA_003390885.1	na	Contig	0	Gracilicutes; Proteobacteria; Alphaproteobacteria; Rhizobiales; Hyphomicrobiaceae; Pelagibacterium; Pelagibacterium sp.; Pelagibacterium sp. IMCC34151
648757	Rhodomicrobium vannielii ATCC 17100	GCA_000166055.1	representative genome	Complete Genome	1	Gracilicutes; Proteobacteria; Alphaproteobacteria; Rhizobiales; Hyphomicrobiaceae; Rhodomicrobium; Rhodomicrobium vannielii; Rhodomicrobium vannielii ATCC 17100
582675	Methylobacterium gossipiicola	GCA_900113485.1	representative genome	Scaffold	1	Gracilicutes; Proteobacteria; Alphaproteobacteria; Rhizobiales; Methylobacteriaceae; Methylobacterium; Methylobacterium gossipiicola; Methylobacterium gossipiicola
1736382	Methylobacterium sp. Leaf456	GCA_001425465.1	na	Contig	1	Gracilicutes; Proteobacteria; Alphaproteobacteria; Rhizobiales; Methylobacteriaceae; Methylobacterium; Methylobacterium sp.; Methylobacterium sp. Leaf456
419610	Methylorubrum extorquens PA1	GCA_000018845.1	na	Complete Genome	1	Gracilicutes; Proteobacteria; Alphaproteobacteria; Rhizobiales; Methylobacteriaceae; Methylorubrum; Methylorubrum extorquens; Methylorubrum extorquens PA1
549386	Microvirga guangxiensis	GCA_900102135.1	representative genome	Scaffold	1	Gracilicutes; Proteobacteria; Alphaproteobacteria; Rhizobiales; Methylobacteriaceae; Microvirga; Microvirga guangxiensis; Microvirga guangxiensis
2082949	Microvirga sp. 17 mud 1-3	GCA_003151255.1	na	Complete Genome	1	Gracilicutes; Proteobacteria; Alphaproteobacteria; Rhizobiales; Methylobacteriaceae; Microvirga; Microvirga sp.; Microvirga sp. 17 mud 1-3
2249811	Microvirga sp. c27j1	GCA_003290125.1	na	Contig	0	Gracilicutes; Proteobacteria; Alphaproteobacteria; Rhizobiales; Methylobacteriaceae; Microvirga; Microvirga sp.; Microvirga sp. c27j1
2052174	Methylocystaceae bacterium	GCA_003105285.1	na	Scaffold	1	Gracilicutes; Proteobacteria; Alphaproteobacteria; Rhizobiales; Methylocystaceae; Methylocystaceae; Methylocystaceae bacterium; Methylocystaceae bacterium
655015	Methylocystis bryophila	GCA_002117405.1	representative genome	Complete Genome	1	Gracilicutes; Proteobacteria; Alphaproteobacteria; Rhizobiales; Methylocystaceae; Methylocystis; Methylocystis bryophila; Methylocystis bryophila
173366	Methylocystis rosea	GCA_003855495.1	na	Complete Genome	1	Gracilicutes; Proteobacteria; Alphaproteobacteria; Rhizobiales; Methylocystaceae; Methylocystis; Methylocystis rosea; Methylocystis rosea
622637	Methylocystis sp. ATCC 49242	GCA_000188155.3	na	Scaffold	0	Gracilicutes; Proteobacteria; Alphaproteobacteria; Rhizobiales; Methylocystaceae; Methylocystis; Methylocystis sp.; Methylocystis sp. ATCC 49242
2056219	Methylocystis sp. KS32	GCA_002862095.1	na	Scaffold	0	Gracilicutes; Proteobacteria; Alphaproteobacteria; Rhizobiales; Methylocystaceae; Methylocystis; Methylocystis sp.; Methylocystis sp. KS32
1101190	Methylopila sp. M107	GCA_000384475.1	na	Contig	0	Gracilicutes; Proteobacteria; Alphaproteobacteria; Rhizobiales; Methylocystaceae; Methylopila; Methylopila sp.; Methylopila sp. M107
1437817	Methylopila sp. Yamaguchi	GCA_002897035.1	na	Contig	1	Gracilicutes; Proteobacteria; Alphaproteobacteria; Rhizobiales; Methylocystaceae; Methylopila; Methylopila sp.; Methylopila sp. Yamaguchi
107635	Methylosinus sp. LW3	GCA_000527115.1	na	Scaffold	0	Gracilicutes; Proteobacteria; Alphaproteobacteria; Rhizobiales; Methylocystaceae; Methylosinus; Methylosinus sp.; Methylosinus sp. LW3
428	Methylosinus sporium	GCA_003113265.1	na	Contig	1	Gracilicutes; Proteobacteria; Alphaproteobacteria; Rhizobiales; Methylocystaceae; Methylosinus; Methylosinus sporium; Methylosinus sporium
1122962	Pleomorphomonas koreensis DSM 23070	GCA_000425185.1	representative genome	Scaffold	0	Gracilicutes; Proteobacteria; Alphaproteobacteria; Rhizobiales; Methylocystaceae; Pleomorphomonas; Pleomorphomonas koreensis; Pleomorphomonas koreensis DSM 23070
1885025	Pleomorphomonas sp. SM30	GCA_003966995.1	na	Complete Genome	1	Gracilicutes; Proteobacteria; Alphaproteobacteria; Rhizobiales; Methylocystaceae; Pleomorphomonas; Pleomorphomonas sp.; Pleomorphomonas sp. SM30
1282876	alpha proteobacterium Mf 1.05b.01	GCA_000509225.1	na	Contig	0	Gracilicutes; Proteobacteria; Alphaproteobacteria; Rhizobiales; NA; alpha; alpha proteobacterium; alpha proteobacterium Mf 1.05b.01
1905358	Alphaproteobacteria bacterium AO1-B	GCA_001890945.1	na	Contig	1	Gracilicutes; Proteobacteria; Alphaproteobacteria; Rhizobiales; NA; Alphaproteobacteria; Alphaproteobacteria bacterium; Alphaproteobacteria bacterium AO1-B
2013658	Alphaproteobacteria bacterium HGW-Alphaproteobacteria-12	GCA_002842905.1	na	Scaffold	1	Gracilicutes; Proteobacteria; Alphaproteobacteria; Rhizobiales; NA; Alphaproteobacteria; Alphaproteobacteria bacterium; Alphaproteobacteria bacterium HGW-Alphaproteobacteria-12
2013666	Alphaproteobacteria bacterium HGW-Alphaproteobacteria-3	GCA_002842875.1	na	Scaffold	1	Gracilicutes; Proteobacteria; Alphaproteobacteria; Rhizobiales; NA; Alphaproteobacteria; Alphaproteobacteria bacterium; Alphaproteobacteria bacterium HGW-Alphaproteobacteria-3
2013668	Alphaproteobacteria bacterium HGW-Alphaproteobacteria-5	GCA_002842815.1	na	Scaffold	1	Gracilicutes; Proteobacteria; Alphaproteobacteria; Rhizobiales; NA; Alphaproteobacteria; Alphaproteobacteria bacterium; Alphaproteobacteria bacterium HGW-Alphaproteobacteria-5
2341112	Alphaproteobacteria bacterium WS11	GCA_003952725.1	na	Complete Genome	1	Gracilicutes; Proteobacteria; Alphaproteobacteria; Rhizobiales; NA; Alphaproteobacteria; Alphaproteobacteria bacterium; Alphaproteobacteria bacterium WS11
2109933	Alsobacter sp. SH9	GCA_003004785.1	na	Contig	1	Gracilicutes; Proteobacteria; Alphaproteobacteria; Rhizobiales; NA; Alsobacter; Alsobacter sp.; Alsobacter sp. SH9
665467	Bauldia litoralis	GCA_900104485.1	representative genome	Contig	1	Gracilicutes; Proteobacteria; Alphaproteobacteria; Rhizobiales; NA; Bauldia; Bauldia litoralis; Bauldia litoralis
1902579	Candidatus Tokpelaia hoelldoblerii	GCA_002005325.1	na	Complete Genome	1	Gracilicutes; Proteobacteria; Alphaproteobacteria; Rhizobiales; NA; Candidatus Tokpelaia; Candidatus Tokpelaia hoelldoblerii; Candidatus Tokpelaia hoelldoblerii
2079008	Candidatus Tokpelaia sp. JSC085	GCA_003331005.1	na	Contig	1	Gracilicutes; Proteobacteria; Alphaproteobacteria; Rhizobiales; NA; Candidatus Tokpelaia; Candidatus Tokpelaia sp.; Candidatus Tokpelaia sp. JSC085
2079007	Candidatus Tokpelaia sp. JSC161	GCA_003331105.1	na	Contig	1	Gracilicutes; Proteobacteria; Alphaproteobacteria; Rhizobiales; NA; Candidatus Tokpelaia; Candidatus Tokpelaia sp.; Candidatus Tokpelaia sp. JSC161
2079009	Candidatus Tokpelaia sp. JSC188	GCA_003331065.1	na	Contig	1	Gracilicutes; Proteobacteria; Alphaproteobacteria; Rhizobiales; NA; Candidatus Tokpelaia; Candidatus Tokpelaia sp.; Candidatus Tokpelaia sp. JSC188
2079010	Candidatus Tokpelaia sp. JSC189	GCA_003331045.1	na	Contig	1	Gracilicutes; Proteobacteria; Alphaproteobacteria; Rhizobiales; NA; Candidatus Tokpelaia; Candidatus Tokpelaia sp.; Candidatus Tokpelaia sp. JSC189
1482074	Hartmannibacter diazotrophicus	GCA_900231165.1	na	Complete Genome	1	Gracilicutes; Proteobacteria; Alphaproteobacteria; Rhizobiales; NA; Hartmannibacter; Hartmannibacter diazotrophicus; Hartmannibacter diazotrophicus
1439726	Methylobrevis pamukkalensis	GCA_001720135.1	representative genome	Contig	1	Gracilicutes; Proteobacteria; Alphaproteobacteria; Rhizobiales; NA; Methylobrevis; Methylobrevis pamukkalensis; Methylobrevis pamukkalensis
1384459	Methyloceanibacter caenitepidi	GCA_000828475.1	representative genome	Complete Genome	1	Gracilicutes; Proteobacteria; Alphaproteobacteria; Rhizobiales; NA; Methyloceanibacter; Methyloceanibacter caenitepidi; Methyloceanibacter caenitepidi
1774971	Methyloceanibacter marginalis	GCA_001723295.1	representative genome	Contig	1	Gracilicutes; Proteobacteria; Alphaproteobacteria; Rhizobiales; NA; Methyloceanibacter; Methyloceanibacter marginalis; Methyloceanibacter marginalis
1177755	Methyloligella halotolerans	GCA_001708935.1	representative genome	Contig	1	Gracilicutes; Proteobacteria; Alphaproteobacteria; Rhizobiales; NA; Methyloligella; Methyloligella halotolerans; Methyloligella halotolerans
1709001	Mongoliimonas terrestris	GCA_001927285.1	na	Contig	0	Gracilicutes; Proteobacteria; Alphaproteobacteria; Rhizobiales; NA; Mongoliimonas; Mongoliimonas terrestris; Mongoliimonas terrestris
2030921	OCS116 cluster bacterium	GCA_002402005.1	na	Contig	1	Gracilicutes; Proteobacteria; Alphaproteobacteria; Rhizobiales; NA; OCS116; OCS116 cluster; OCS116 cluster bacterium
2162590	OCS116 cluster bacterium AG-343-E15	GCA_003281865.1	na	Contig	0	Gracilicutes; Proteobacteria; Alphaproteobacteria; Rhizobiales; NA; OCS116; OCS116 cluster; OCS116 cluster bacterium AG-343-E15
2162588	OCS116 cluster bacterium AG-430-B22	GCA_003209955.1	na	Contig	0	Gracilicutes; Proteobacteria; Alphaproteobacteria; Rhizobiales; NA; OCS116; OCS116 cluster; OCS116 cluster bacterium AG-430-B22
1868589	Phreatobacter cathodiphilus	GCA_003008515.1	na	Complete Genome	1	Gracilicutes; Proteobacteria; Alphaproteobacteria; Rhizobiales; NA; Phreatobacter; Phreatobacter cathodiphilus; Phreatobacter cathodiphilus
991905	Polymorphum gilvum SL003B-26A1	GCA_000192745.1	representative genome	Complete Genome	1	Gracilicutes; Proteobacteria; Alphaproteobacteria; Rhizobiales; NA; Polymorphum; Polymorphum gilvum; Polymorphum gilvum SL003B-26A1
2175152	PS1 clade bacterium	GCA_003331925.1	na	Contig	1	Gracilicutes; Proteobacteria; Alphaproteobacteria; Rhizobiales; NA; PS1; PS1 clade; PS1 clade bacterium
1895814	Rhizobiales bacterium 64-17	GCA_001899285.1	na	Scaffold	1	Gracilicutes; Proteobacteria; Alphaproteobacteria; Rhizobiales; NA; Rhizobiales; Rhizobiales bacterium; Rhizobiales bacterium 64-17
1895815	Rhizobiales bacterium 65-79	GCA_001896885.1	na	Scaffold	1	Gracilicutes; Proteobacteria; Alphaproteobacteria; Rhizobiales; NA; Rhizobiales; Rhizobiales bacterium; Rhizobiales bacterium 65-79
1895816	Rhizobiales bacterium 65-9	GCA_001899525.1	na	Scaffold	1	Gracilicutes; Proteobacteria; Alphaproteobacteria; Rhizobiales; NA; Rhizobiales; Rhizobiales bacterium; Rhizobiales bacterium 65-9
1752223	Rhizobiales bacterium Ga0077530	GCA_001464855.1	na	Contig	0	Gracilicutes; Proteobacteria; Alphaproteobacteria; Rhizobiales; NA; Rhizobiales; Rhizobiales bacterium; Rhizobiales bacterium Ga0077530
1752229	Rhizobiales bacterium Ga0077556	GCA_001464235.1	na	Contig	0	Gracilicutes; Proteobacteria; Alphaproteobacteria; Rhizobiales; NA; Rhizobiales; Rhizobiales bacterium; Rhizobiales bacterium Ga0077556
2219703	Rhizobiales bacterium KCTC 52945	GCA_003234965.1	na	Contig	1	Gracilicutes; Proteobacteria; Alphaproteobacteria; Rhizobiales; NA; Rhizobiales; Rhizobiales bacterium; Rhizobiales bacterium KCTC 52945
2015577	Rhizobiales bacterium PAR1	GCA_002256205.1	na	Scaffold	1	Gracilicutes; Proteobacteria; Alphaproteobacteria; Rhizobiales; NA; Rhizobiales; Rhizobiales bacterium; Rhizobiales bacterium PAR1
1986851	Rhizobiales bacterium TMED168	GCA_002170885.2	na	Contig	1	Gracilicutes; Proteobacteria; Alphaproteobacteria; Rhizobiales; NA; Rhizobiales; Rhizobiales bacterium; Rhizobiales bacterium TMED168
1986852	Rhizobiales bacterium TMED227	GCA_002172695.2	na	Contig	1	Gracilicutes; Proteobacteria; Alphaproteobacteria; Rhizobiales; NA; Rhizobiales; Rhizobiales bacterium; Rhizobiales bacterium TMED227
1986855	Rhizobiales bacterium TMED28	GCA_002167385.1	na	Contig	1	Gracilicutes; Proteobacteria; Alphaproteobacteria; Rhizobiales; NA; Rhizobiales; Rhizobiales bacterium; Rhizobiales bacterium TMED28
1951228	Rhizobiales bacterium UBA697	GCA_002298965.1	na	Scaffold	0	Gracilicutes; Proteobacteria; Alphaproteobacteria; Rhizobiales; NA; Rhizobiales; Rhizobiales bacterium; Rhizobiales bacterium UBA697
1411123	Rhizobiales bacterium YIM 77505	GCA_000745135.1	na	Contig	0	Gracilicutes; Proteobacteria; Alphaproteobacteria; Rhizobiales; NA; Rhizobiales; Rhizobiales bacterium; Rhizobiales bacterium YIM 77505
1495045	Thermopetrobacter sp. TC1	GCA_000746275.1	na	Scaffold	0	Gracilicutes; Proteobacteria; Alphaproteobacteria; Rhizobiales; NA; Thermopetrobacter; Thermopetrobacter sp.; Thermopetrobacter sp. TC1
1876515	Notoacmeibacter marinus	GCA_002238045.1	na	Contig	1	Gracilicutes; Proteobacteria; Alphaproteobacteria; Rhizobiales; Notoacmeibacteraceae; Notoacmeibacter; Notoacmeibacter marinus; Notoacmeibacter marinus
1381123	Aliihoeflea sp. 2WW	GCA_000497755.1	na	Contig	0	Gracilicutes; Proteobacteria; Alphaproteobacteria; Rhizobiales; Phyllobacteriaceae; Aliihoeflea; Aliihoeflea sp.; Aliihoeflea sp. 2WW
935261	Aminobacter sp. J41	GCA_000526635.1	na	Contig	0	Gracilicutes; Proteobacteria; Alphaproteobacteria; Rhizobiales; Phyllobacteriaceae; Aminobacter; Aminobacter sp.; Aminobacter sp. J41
1736420	Aminobacter sp. Root100	GCA_001424795.1	na	Scaffold	1	Gracilicutes; Proteobacteria; Alphaproteobacteria; Rhizobiales; Phyllobacteriaceae; Aminobacter; Aminobacter sp.; Aminobacter sp. Root100
1121003	Aquamicrobium aerolatum DSM 21857	GCA_900113935.1	representative genome	Scaffold	1	Gracilicutes; Proteobacteria; Alphaproteobacteria; Rhizobiales; Phyllobacteriaceae; Aquamicrobium; Aquamicrobium aerolatum; Aquamicrobium aerolatum DSM 21857
69279	Aquamicrobium defluvii	GCA_000585625.1	representative genome	Scaffold	1	Gracilicutes; Proteobacteria; Alphaproteobacteria; Rhizobiales; Phyllobacteriaceae; Aquamicrobium; Aquamicrobium defluvii; Aquamicrobium defluvii
266779	Chelativorans sp. BNC1	GCA_000014245.1	na	Complete Genome	1	Gracilicutes; Proteobacteria; Alphaproteobacteria; Rhizobiales; Phyllobacteriaceae; Chelativorans; Chelativorans sp.; Chelativorans sp. BNC1
714899	Hoeflea halophila	GCA_900220985.1	na	Scaffold	1	Gracilicutes; Proteobacteria; Alphaproteobacteria; Rhizobiales; Phyllobacteriaceae; Hoeflea; Hoeflea halophila; Hoeflea halophila
274592	Hoeflea marina	GCA_003182275.1	na	Scaffold	1	Gracilicutes; Proteobacteria; Alphaproteobacteria; Rhizobiales; Phyllobacteriaceae; Hoeflea; Hoeflea marina; Hoeflea marina
411684	Hoeflea phototrophica DFL-43	GCA_000154705.2	representative genome	Chromosome	1	Gracilicutes; Proteobacteria; Alphaproteobacteria; Rhizobiales; Phyllobacteriaceae; Hoeflea; Hoeflea phototrophica; Hoeflea phototrophica DFL-43
1620421	Hoeflea sp. IMCC20628	GCA_001011155.1	na	Complete Genome	1	Gracilicutes; Proteobacteria; Alphaproteobacteria; Rhizobiales; Phyllobacteriaceae; Hoeflea; Hoeflea sp.; Hoeflea sp. IMCC20628
71433	Mesorhizobium amorphae	GCA_003240775.1	na	Contig	1	Gracilicutes; Proteobacteria; Alphaproteobacteria; Rhizobiales; Phyllobacteriaceae; Mesorhizobium; Mesorhizobium amorphae; Mesorhizobium amorphae
1449348	Mesorhizobium amorphae CCBAU 01583	GCA_002200945.1	na	Scaffold	1	Gracilicutes; Proteobacteria; Alphaproteobacteria; Rhizobiales; Phyllobacteriaceae; Mesorhizobium; Mesorhizobium amorphae; Mesorhizobium amorphae CCBAU 01583
2495581	Mesorhizobium sp. B2.3	GCA_003970795.1	na	Contig	1	Gracilicutes; Proteobacteria; Alphaproteobacteria; Rhizobiales; Phyllobacteriaceae; Mesorhizobium; Mesorhizobium sp.; Mesorhizobium sp. B2.3
2108445	Mesorhizobium sp. DCY119	GCA_003590645.1	na	Chromosome	0	Gracilicutes; Proteobacteria; Alphaproteobacteria; Rhizobiales; Phyllobacteriaceae; Mesorhizobium; Mesorhizobium sp.; Mesorhizobium sp. DCY119
2294114	Mesorhizobium sp. LA-28	GCA_003403035.1	na	Contig	1	Gracilicutes; Proteobacteria; Alphaproteobacteria; Rhizobiales; Phyllobacteriaceae; Mesorhizobium; Mesorhizobium sp.; Mesorhizobium sp. LA-28
472175	Nitratireductor basaltis	GCA_000733725.1	representative genome	Contig	1	Gracilicutes; Proteobacteria; Alphaproteobacteria; Rhizobiales; Phyllobacteriaceae; Nitratireductor; Nitratireductor basaltis; Nitratireductor basaltis
1756988	Nitratireductor sp. OM-1	GCA_003296175.1	na	Complete Genome	0	Gracilicutes; Proteobacteria; Alphaproteobacteria; Rhizobiales; Phyllobacteriaceae; Nitratireductor; Nitratireductor sp.; Nitratireductor sp. OM-1
2126741	Nitratireductor sp. StC3	GCA_003015025.1	na	Scaffold	1	Gracilicutes; Proteobacteria; Alphaproteobacteria; Rhizobiales; Phyllobacteriaceae; Nitratireductor; Nitratireductor sp.; Nitratireductor sp. StC3
1871068	Phyllobacteriaceae bacterium	GCA_002708825.1	na	Contig	1	Gracilicutes; Proteobacteria; Alphaproteobacteria; Rhizobiales; Phyllobacteriaceae; Phyllobacteriaceae; Phyllobacteriaceae bacterium; Phyllobacteriaceae bacterium
2184161	Phyllobacteriaceae bacterium StC1	GCA_003149475.2	na	Scaffold	1	Gracilicutes; Proteobacteria; Alphaproteobacteria; Rhizobiales; Phyllobacteriaceae; Phyllobacteriaceae; Phyllobacteriaceae bacterium; Phyllobacteriaceae bacterium StC1
1953059	Phyllobacteriaceae bacterium UBA1059	GCA_002316345.1	na	Scaffold	0	Gracilicutes; Proteobacteria; Alphaproteobacteria; Rhizobiales; Phyllobacteriaceae; Phyllobacteriaceae; Phyllobacteriaceae bacterium; Phyllobacteriaceae bacterium UBA1059
1953060	Phyllobacteriaceae bacterium UBA1940	GCA_002336975.1	na	Scaffold	0	Gracilicutes; Proteobacteria; Alphaproteobacteria; Rhizobiales; Phyllobacteriaceae; Phyllobacteriaceae; Phyllobacteriaceae bacterium; Phyllobacteriaceae bacterium UBA1940
314237	Phyllobacterium leguminum	GCA_003217235.1	na	Scaffold	1	Gracilicutes; Proteobacteria; Alphaproteobacteria; Rhizobiales; Phyllobacteriaceae; Phyllobacterium; Phyllobacterium leguminum; Phyllobacterium leguminum
1144343	Phyllobacterium sp. YR531	GCA_000282595.1	na	Contig	1	Gracilicutes; Proteobacteria; Alphaproteobacteria; Rhizobiales; Phyllobacteriaceae; Phyllobacterium; Phyllobacterium sp.; Phyllobacterium sp. YR531
1873176	Pseudaminobacter manganicus	GCA_002075885.1	representative genome	Contig	1	Gracilicutes; Proteobacteria; Alphaproteobacteria; Rhizobiales; Phyllobacteriaceae; Pseudaminobacter; Pseudaminobacter manganicus; Pseudaminobacter manganicus
93369	Pseudaminobacter salicylatoxidans	GCA_003148475.1	na	Scaffold	1	Gracilicutes; Proteobacteria; Alphaproteobacteria; Rhizobiales; Phyllobacteriaceae; Pseudaminobacter; Pseudaminobacter salicylatoxidans; Pseudaminobacter salicylatoxidans
2052828	Agrobacterium bohemicum	GCA_001562555.1	na	Scaffold	1	Gracilicutes; Proteobacteria; Alphaproteobacteria; Rhizobiales; Rhizobiaceae; Agrobacterium; Agrobacterium bohemicum; Agrobacterium bohemicum
1183428	Agrobacterium genomosp. 13 str. CFBP 6927	GCA_900012615.1	na	Scaffold	1	Gracilicutes; Proteobacteria; Alphaproteobacteria; Rhizobiales; Rhizobiaceae; Agrobacterium; Agrobacterium genomosp. 13; Agrobacterium genomosp. 13 str. CFBP 6927
1842536	Agrobacterium sp. RAC06	GCA_001713475.1	na	Complete Genome	1	Gracilicutes; Proteobacteria; Alphaproteobacteria; Rhizobiales; Rhizobiaceae; Agrobacterium; Agrobacterium sp.; Agrobacterium sp. RAC06
373	Agrobacterium vitis	GCA_001541345.2	na	Scaffold	1	Gracilicutes; Proteobacteria; Alphaproteobacteria; Rhizobiales; Rhizobiaceae; Agrobacterium; Agrobacterium vitis; Agrobacterium vitis
1122131	Kaistia adipata DSM 17808	GCA_000423225.1	representative genome	Scaffold	0	Gracilicutes; Proteobacteria; Alphaproteobacteria; Rhizobiales; Rhizobiaceae; Kaistia; Kaistia adipata; Kaistia adipata DSM 17808
1122133	Kaistia soli DSM 19436	GCA_900129325.1	representative genome	Scaffold	1	Gracilicutes; Proteobacteria; Alphaproteobacteria; Rhizobiales; Rhizobiaceae; Kaistia; Kaistia soli; Kaistia soli DSM 19436
1277257	Candidatus Liberibacter africanus PTSAPSY	GCA_001021085.1	na	Complete Genome	1	Gracilicutes; Proteobacteria; Alphaproteobacteria; Rhizobiales; Rhizobiaceae; Liberibacter; Candidatus Liberibacter africanus; Candidatus Liberibacter africanus PTSAPSY
1261131	Candidatus Liberibacter americanus str. Sao Paulo	GCA_000496595.1	na	Complete Genome	1	Gracilicutes; Proteobacteria; Alphaproteobacteria; Rhizobiales; Rhizobiaceae; Liberibacter; Candidatus Liberibacter americanus; Candidatus Liberibacter americanus str. Sao Paulo
34021	Candidatus Liberibacter asiaticus	GCA_000590865.2	na	Complete Genome	1	Gracilicutes; Proteobacteria; Alphaproteobacteria; Rhizobiales; Rhizobiaceae; Liberibacter; Candidatus Liberibacter asiaticus; Candidatus Liberibacter asiaticus
744859	Candidatus Liberibacter europaeus	GCA_003045065.1	na	Contig	1	Gracilicutes; Proteobacteria; Alphaproteobacteria; Rhizobiales; Rhizobiaceae; Liberibacter; Candidatus Liberibacter europaeus; Candidatus Liberibacter europaeus
658172	Candidatus Liberibacter solanacearum CLso-ZC1	GCA_000183665.1	na	Complete Genome	1	Gracilicutes; Proteobacteria; Alphaproteobacteria; Rhizobiales; Rhizobiaceae; Liberibacter; Candidatus Liberibacter solanacearum; Candidatus Liberibacter solanacearum CLso-ZC1
1215343	Liberibacter crescens BT-1	GCA_000325745.1	representative genome	Complete Genome	1	Gracilicutes; Proteobacteria; Alphaproteobacteria; Rhizobiales; Rhizobiaceae; Liberibacter; Liberibacter crescens; Liberibacter crescens BT-1
2060726	Neorhizobium sp. SOG26	GCA_003491345.1	na	Complete Genome	1	Gracilicutes; Proteobacteria; Alphaproteobacteria; Rhizobiales; Rhizobiaceae; Neorhizobium; Neorhizobium sp.; Neorhizobium sp. SOG26
2037914	Pararhizobium haloflavum	GCA_002750855.1	na	Contig	0	Gracilicutes; Proteobacteria; Alphaproteobacteria; Rhizobiales; Rhizobiaceae; Pararhizobium; Pararhizobium haloflavum; Pararhizobium haloflavum
2172049	Rhizobiaceae bacterium CPCC 101076	GCA_003347645.1	na	Contig	0	Gracilicutes; Proteobacteria; Alphaproteobacteria; Rhizobiales; Rhizobiaceae; Rhizobiaceae; Rhizobiaceae bacterium; Rhizobiaceae bacterium CPCC 101076
1953064	Rhizobiaceae bacterium UBA3138	GCA_002364745.1	na	Scaffold	0	Gracilicutes; Proteobacteria; Alphaproteobacteria; Rhizobiales; Rhizobiaceae; Rhizobiaceae; Rhizobiaceae bacterium; Rhizobiaceae bacterium UBA3138
1953065	Rhizobiaceae bacterium UBA3490	GCA_002377765.1	na	Scaffold	0	Gracilicutes; Proteobacteria; Alphaproteobacteria; Rhizobiales; Rhizobiaceae; Rhizobiaceae; Rhizobiaceae bacterium; Rhizobiaceae bacterium UBA3490
464029	Rhizobium oryzae	GCA_001938935.1	na	Scaffold	1	Gracilicutes; Proteobacteria; Alphaproteobacteria; Rhizobiales; Rhizobiaceae; Rhizobium; Rhizobium oryzae; Rhizobium oryzae
391	Rhizobium sp.	GCA_002796995.1	na	Scaffold	1	Gracilicutes; Proteobacteria; Alphaproteobacteria; Rhizobiales; Rhizobiaceae; Rhizobium; Rhizobium sp.; Rhizobium sp.
2127050	Rhizobium sp. JAB6	GCA_003024605.1	na	Contig	1	Gracilicutes; Proteobacteria; Alphaproteobacteria; Rhizobiales; Rhizobiaceae; Rhizobium; Rhizobium sp.; Rhizobium sp. JAB6
1736335	Rhizobium sp. Leaf321	GCA_001423215.1	na	Scaffold	1	Gracilicutes; Proteobacteria; Alphaproteobacteria; Rhizobiales; Rhizobiaceae; Rhizobium; Rhizobium sp.; Rhizobium sp. Leaf321
1125847	Rhizobium sp. NT-26	GCA_000967425.1	na	Complete Genome	1	Gracilicutes; Proteobacteria; Alphaproteobacteria; Rhizobiales; Rhizobiaceae; Rhizobium; Rhizobium sp.; Rhizobium sp. NT-26
2135647	Rhizobium sp. PP-CC-3A-592	GCA_003217095.1	na	Scaffold	1	Gracilicutes; Proteobacteria; Alphaproteobacteria; Rhizobiales; Rhizobiaceae; Rhizobium; Rhizobium sp.; Rhizobium sp. PP-CC-3A-592
1736543	Rhizobium sp. Root482	GCA_001426565.1	na	Scaffold	1	Gracilicutes; Proteobacteria; Alphaproteobacteria; Rhizobiales; Rhizobiaceae; Rhizobium; Rhizobium sp.; Rhizobium sp. Root482
1914541	Rhizobium sp. Y9	GCA_002814035.1	na	Complete Genome	1	Gracilicutes; Proteobacteria; Alphaproteobacteria; Rhizobiales; Rhizobiaceae; Rhizobium; Rhizobium sp.; Rhizobium sp. Y9
1370122	Rhizobium undicola ORS 992 = ATCC 700741	GCA_000621665.1	representative genome	Scaffold	0	Gracilicutes; Proteobacteria; Alphaproteobacteria; Rhizobiales; Rhizobiaceae; Rhizobium; Rhizobium undicola; Rhizobium undicola ORS 992 = ATCC 700741
61013	Rhizobium yanglingense	GCA_002200935.1	na	Scaffold	1	Gracilicutes; Proteobacteria; Alphaproteobacteria; Rhizobiales; Rhizobiaceae; Rhizobium; Rhizobium yanglingense; Rhizobium yanglingense
1120961	Ahrensia kielensis DSM 5890	GCA_000374465.1	representative genome	Scaffold	0	Gracilicutes; Proteobacteria; Alphaproteobacteria; Rhizobiales; Rhodobacteraceae; Ahrensia; Ahrensia kielensis; Ahrensia kielensis DSM 5890
1514904	Ahrensia marina	GCA_001293565.1	na	Contig	1	Gracilicutes; Proteobacteria; Alphaproteobacteria; Rhizobiales; Rhodobacteraceae; Ahrensia; Ahrensia marina; Ahrensia marina
744979	Ahrensia sp. R2A130	GCA_000179775.1	na	Contig	1	Gracilicutes; Proteobacteria; Alphaproteobacteria; Rhizobiales; Rhodobacteraceae; Ahrensia; Ahrensia sp.; Ahrensia sp. R2A130
2171494	Labrenzia sp. 011	GCA_003075075.1	na	Contig	1	Gracilicutes; Proteobacteria; Alphaproteobacteria; Rhizobiales; Rhodobacteraceae; Labrenzia; Labrenzia sp.; Labrenzia sp. 011
735517	Labrenzia suaedae	GCA_900142725.1	representative genome	Contig	1	Gracilicutes; Proteobacteria; Alphaproteobacteria; Rhizobiales; Rhodobacteraceae; Labrenzia; Labrenzia suaedae; Labrenzia suaedae
1122601	Nesiotobacter exalbescens DSM 16456	GCA_000422785.1	representative genome	Scaffold	0	Gracilicutes; Proteobacteria; Alphaproteobacteria; Rhizobiales; Rhodobacteraceae; Nesiotobacter; Nesiotobacter exalbescens; Nesiotobacter exalbescens DSM 16456
2067569	Pannonibacter carbonis	GCA_003012935.1	na	Scaffold	0	Gracilicutes; Proteobacteria; Alphaproteobacteria; Rhizobiales; Rhodobacteraceae; Pannonibacter; Pannonibacter carbonis; Pannonibacter carbonis
1402210	Pannonibacter phragmitetus BB	GCA_003574985.1	na	Complete Genome	0	Gracilicutes; Proteobacteria; Alphaproteobacteria; Rhizobiales; Rhodobacteraceae; Pannonibacter; Pannonibacter phragmitetus; Pannonibacter phragmitetus BB
989403	Pseudovibrio axinellae	GCA_001623255.1	na	Contig	1	Gracilicutes; Proteobacteria; Alphaproteobacteria; Rhizobiales; Rhodobacteraceae; Pseudovibrio; Pseudovibrio axinellae; Pseudovibrio axinellae
1647556	Pseudovibrio hongkongensis	GCA_001561995.1	representative genome	Contig	0	Gracilicutes; Proteobacteria; Alphaproteobacteria; Rhizobiales; Rhodobacteraceae; Pseudovibrio; Pseudovibrio hongkongensis; Pseudovibrio hongkongensis
1807766	Pseudovibrio stylochi	GCA_001562055.1	representative genome	Contig	0	Gracilicutes; Proteobacteria; Alphaproteobacteria; Rhizobiales; Rhodobacteraceae; Pseudovibrio; Pseudovibrio stylochi; Pseudovibrio stylochi
1187851	Rhodovulum sp. PH10	GCA_000293785.1	na	Contig	1	Gracilicutes; Proteobacteria; Alphaproteobacteria; Rhizobiales; Rhodobacteraceae; Rhodovulum; Rhodovulum sp.; Rhodovulum sp. PH10
1317123	Stappia sp. 22II-S9-Z10	GCA_002088295.1	na	Contig	1	Gracilicutes; Proteobacteria; Alphaproteobacteria; Rhizobiales; Rhodobacteraceae; Stappia; Stappia sp.; Stappia sp. 22II-S9-Z10
2135615	Stappia sp. ARW1T	GCA_003610575.1	na	Scaffold	1	Gracilicutes; Proteobacteria; Alphaproteobacteria; Rhizobiales; Rhodobacteraceae; Stappia; Stappia sp.; Stappia sp. ARW1T
1881061	Stappia sp. ES.058	GCA_900105595.1	na	Chromosome	1	Gracilicutes; Proteobacteria; Alphaproteobacteria; Rhizobiales; Rhodobacteraceae; Stappia; Stappia sp.; Stappia sp. ES.058
1120955	Afifella marina DSM 2698	GCA_003258905.1	na	Scaffold	1	Gracilicutes; Proteobacteria; Alphaproteobacteria; Rhizobiales; Rhodobiaceae; Afifella; Afifella marina; Afifella marina DSM 2698
1120956	Afifella pfennigii DSM 17143	GCA_000688515.1	representative genome	Scaffold	0	Gracilicutes; Proteobacteria; Alphaproteobacteria; Rhizobiales; Rhodobiaceae; Afifella; Afifella pfennigii; Afifella pfennigii DSM 17143
1120983	Amorphus coralli DSM 19760	GCA_000374525.1	representative genome	Scaffold	0	Gracilicutes; Proteobacteria; Alphaproteobacteria; Rhizobiales; Rhodobiaceae; Amorphus; Amorphus coralli; Amorphus coralli DSM 19760
1922226	Anderseniella sp. Alg231-50	GCA_900149695.1	na	Complete Genome	0	Gracilicutes; Proteobacteria; Alphaproteobacteria; Rhizobiales; Rhodobiaceae; Anderseniella; Anderseniella sp.; Anderseniella sp. Alg231-50
1458461	Candidatus Phaeomarinobacter ectocarpi	GCA_000689395.1	na	Chromosome	1	Gracilicutes; Proteobacteria; Alphaproteobacteria; Rhizobiales; Rhodobiaceae; Candidatus Phaeomarinobacter; Candidatus Phaeomarinobacter ectocarpi; Candidatus Phaeomarinobacter ectocarpi
631454	Lutibaculum baratangense AMV1	GCA_000496075.1	representative genome	Contig	1	Gracilicutes; Proteobacteria; Alphaproteobacteria; Rhizobiales; Rhodobiaceae; Lutibaculum; Lutibaculum baratangense; Lutibaculum baratangense AMV1
402881	Parvibaculum lavamentivorans DS-1	GCA_000017565.1	representative genome	Complete Genome	1	Gracilicutes; Proteobacteria; Alphaproteobacteria; Rhizobiales; Rhodobiaceae; Parvibaculum; Parvibaculum lavamentivorans; Parvibaculum lavamentivorans DS-1
2024848	Parvibaculum sp.	GCA_002684405.1	na	Contig	1	Gracilicutes; Proteobacteria; Alphaproteobacteria; Rhizobiales; Rhodobiaceae; Parvibaculum; Parvibaculum sp.; Parvibaculum sp.
1952820	Rhodobiaceae bacterium UBA1279	GCA_002308375.1	na	Scaffold	0	Gracilicutes; Proteobacteria; Alphaproteobacteria; Rhizobiales; Rhodobiaceae; Rhodobiaceae; Rhodobiaceae bacterium; Rhodobiaceae bacterium UBA1279
1952827	Rhodobiaceae bacterium UBA5112	GCA_002414455.1	na	Scaffold	0	Gracilicutes; Proteobacteria; Alphaproteobacteria; Rhizobiales; Rhodobiaceae; Rhodobiaceae; Rhodobiaceae bacterium; Rhodobiaceae bacterium UBA5112
1952829	Rhodobiaceae bacterium UBA5957	GCA_002430385.1	na	Scaffold	0	Gracilicutes; Proteobacteria; Alphaproteobacteria; Rhizobiales; Rhodobiaceae; Rhodobiaceae; Rhodobiaceae bacterium; Rhodobiaceae bacterium UBA5957
1952830	Rhodobiaceae bacterium UBA6516	GCA_002436285.1	na	Scaffold	0	Gracilicutes; Proteobacteria; Alphaproteobacteria; Rhizobiales; Rhodobiaceae; Rhodobiaceae; Rhodobiaceae bacterium; Rhodobiaceae bacterium UBA6516
1952833	Rhodobiaceae bacterium UBA7378	GCA_002469805.1	na	Scaffold	0	Gracilicutes; Proteobacteria; Alphaproteobacteria; Rhizobiales; Rhodobiaceae; Rhodobiaceae; Rhodobiaceae bacterium; Rhodobiaceae bacterium UBA7378
34017	Rhodobium orientis	GCA_003258835.1	na	Scaffold	1	Gracilicutes; Proteobacteria; Alphaproteobacteria; Rhizobiales; Rhodobiaceae; Rhodobium; Rhodobium orientis; Rhodobium orientis
2183982	Tepidicaulis sp. EA10	GCA_003688365.1	na	Contig	1	Gracilicutes; Proteobacteria; Alphaproteobacteria; Rhizobiales; Rhodobiaceae; Tepidicaulis; Tepidicaulis sp.; Tepidicaulis sp. EA10
1653334	Salinarimonadaceae bacterium HL-109	GCA_001314785.1	na	Contig	1	Gracilicutes; Proteobacteria; Alphaproteobacteria; Rhizobiales; Salinarimonadaceae; Salinarimonadaceae; Salinarimonadaceae bacterium; Salinarimonadaceae bacterium HL-109
1123229	Salinarimonas rosea DSM 21201	GCA_000429045.1	representative genome	Scaffold	0	Gracilicutes; Proteobacteria; Alphaproteobacteria; Rhizobiales; Salinarimonadaceae; Salinarimonas; Salinarimonas rosea; Salinarimonas rosea DSM 21201
438753	Azorhizobium caulinodans ORS 571	GCA_000010525.1	representative genome	Complete Genome	1	Gracilicutes; Proteobacteria; Alphaproteobacteria; Rhizobiales; Xanthobacteraceae; Azorhizobium; Azorhizobium caulinodans; Azorhizobium caulinodans ORS 571
1970321	Azorhizobium sp. 35-67-5	GCA_002280945.1	na	Scaffold	1	Gracilicutes; Proteobacteria; Alphaproteobacteria; Rhizobiales; Xanthobacteraceae; Azorhizobium; Azorhizobium sp.; Azorhizobium sp. 35-67-5
1736466	Pseudolabrys sp. Root1462	GCA_001426945.1	na	Scaffold	1	Gracilicutes; Proteobacteria; Alphaproteobacteria; Rhizobiales; Xanthobacteraceae; Pseudolabrys; Pseudolabrys sp.; Pseudolabrys sp. Root1462
1123029	Pseudoxanthobacter soli DSM 19599	GCA_900148505.1	representative genome	Scaffold	1	Gracilicutes; Proteobacteria; Alphaproteobacteria; Rhizobiales; Xanthobacteraceae; Pseudoxanthobacter; Pseudoxanthobacter soli; Pseudoxanthobacter soli DSM 19599
639283	Starkeya novella DSM 506	GCA_000092925.1	representative genome	Complete Genome	1	Gracilicutes; Proteobacteria; Alphaproteobacteria; Rhizobiales; Xanthobacteraceae; Starkeya; Starkeya novella; Starkeya novella DSM 506
1117244	Xanthobacter sp. 91	GCA_000702385.1	na	Contig	0	Gracilicutes; Proteobacteria; Alphaproteobacteria; Rhizobiales; Xanthobacteraceae; Xanthobacter; Xanthobacter sp.; Xanthobacter sp. 91
2212461	Prosthecomicrobium sp.	GCA_003246995.1	na	Contig	0	Gracilicutes; Proteobacteria; Alphaproteobacteria; Rhodobacterales_1; Hyphomicrobiaceae; Prosthecomicrobium; Prosthecomicrobium sp.; Prosthecomicrobium sp.
1122218	Neomegalonema perideroedes DSM 15528	GCA_000374145.1	representative genome	Scaffold	0	Gracilicutes; Proteobacteria; Alphaproteobacteria; Rhodobacterales_1; Methylobacteriaceae; Neomegalonema; Neomegalonema perideroedes; Neomegalonema perideroedes DSM 15528
1526414	alpha proteobacterium 3107	GCA_001483205.1	na	Contig	0	Gracilicutes; Proteobacteria; Alphaproteobacteria; Rhodobacterales_1; NA; alpha; alpha proteobacterium; alpha proteobacterium 3107
939301	alpha proteobacterium SCGC AAA015-O19	GCA_000383135.1	na	Scaffold	0	Gracilicutes; Proteobacteria; Alphaproteobacteria; Rhodobacterales_1; NA; alpha; alpha proteobacterium; alpha proteobacterium SCGC AAA015-O19
1656909	Alphaproteobacteria bacterium casp-alpha6	GCA_001510135.1	na	Contig	0	Gracilicutes; Proteobacteria; Alphaproteobacteria; Rhodobacterales_1; NA; Alphaproteobacteria; Alphaproteobacteria bacterium; Alphaproteobacteria bacterium casp-alpha6
2013655	Alphaproteobacteria bacterium HGW-Alphaproteobacteria-1	GCA_002842985.1	na	Scaffold	1	Gracilicutes; Proteobacteria; Alphaproteobacteria; Rhodobacterales_1; NA; Alphaproteobacteria; Alphaproteobacteria bacterium; Alphaproteobacteria bacterium HGW-Alphaproteobacteria-1
2013665	Alphaproteobacteria bacterium HGW-Alphaproteobacteria-2	GCA_002842835.1	na	Scaffold	1	Gracilicutes; Proteobacteria; Alphaproteobacteria; Rhodobacterales_1; NA; Alphaproteobacteria; Alphaproteobacteria bacterium; Alphaproteobacteria bacterium HGW-Alphaproteobacteria-2
2013667	Alphaproteobacteria bacterium HGW-Alphaproteobacteria-4	GCA_002842855.1	na	Scaffold	1	Gracilicutes; Proteobacteria; Alphaproteobacteria; Rhodobacterales_1; NA; Alphaproteobacteria; Alphaproteobacteria bacterium; Alphaproteobacteria bacterium HGW-Alphaproteobacteria-4
2013669	Alphaproteobacteria bacterium HGW-Alphaproteobacteria-6	GCA_002841115.1	na	Scaffold	1	Gracilicutes; Proteobacteria; Alphaproteobacteria; Rhodobacterales_1; NA; Alphaproteobacteria; Alphaproteobacteria bacterium; Alphaproteobacteria bacterium HGW-Alphaproteobacteria-6
2013671	Alphaproteobacteria bacterium HGW-Alphaproteobacteria-8	GCA_002842795.1	na	Scaffold	1	Gracilicutes; Proteobacteria; Alphaproteobacteria; Rhodobacterales_1; NA; Alphaproteobacteria; Alphaproteobacteria bacterium; Alphaproteobacteria bacterium HGW-Alphaproteobacteria-8
1948441	Alphaproteobacteria bacterium UBA7371	GCA_002469865.1	na	Scaffold	0	Gracilicutes; Proteobacteria; Alphaproteobacteria; Rhodobacterales_1; NA; Alphaproteobacteria; Alphaproteobacteria bacterium; Alphaproteobacteria bacterium UBA7371
1970559	Rhodobacterales bacterium 32-66-9	GCA_002280405.1	na	Scaffold	1	Gracilicutes; Proteobacteria; Alphaproteobacteria; Rhodobacterales_1; NA; Rhodobacterales; Rhodobacterales bacterium; Rhodobacterales bacterium 32-66-9
1856299	Rhodobacterales bacterium 56_14_T64	GCA_002162795.1	na	Scaffold	1	Gracilicutes; Proteobacteria; Alphaproteobacteria; Rhodobacterales_1; NA; Rhodobacterales; Rhodobacterales bacterium; Rhodobacterales bacterium 56_14_T64
1805338	Rhodobacterales bacterium CG2_30_65_12	GCA_001873585.1	na	Scaffold	1	Gracilicutes; Proteobacteria; Alphaproteobacteria; Rhodobacterales_1; NA; Rhodobacterales; Rhodobacterales bacterium; Rhodobacterales bacterium CG2_30_65_12
367336	Rhodobacterales bacterium HTCC2255	GCA_000153745.1	na	Scaffold	1	Gracilicutes; Proteobacteria; Alphaproteobacteria; Rhodobacterales_1; NA; Rhodobacterales; Rhodobacterales bacterium; Rhodobacterales bacterium HTCC2255
1986637	Rhodobacterales bacterium TMED271	GCA_002169295.1	na	Contig	1	Gracilicutes; Proteobacteria; Alphaproteobacteria; Rhodobacterales_1; NA; Rhodobacterales; Rhodobacterales bacterium; Rhodobacterales bacterium TMED271
1951230	Rhodobacterales bacterium UBA3077	GCA_002366685.1	na	Scaffold	0	Gracilicutes; Proteobacteria; Alphaproteobacteria; Rhodobacterales_1; NA; Rhodobacterales; Rhodobacterales bacterium; Rhodobacterales bacterium UBA3077
1951231	Rhodobacterales bacterium UBA3080	GCA_002366645.1	na	Scaffold	0	Gracilicutes; Proteobacteria; Alphaproteobacteria; Rhodobacterales_1; NA; Rhodobacterales; Rhodobacterales bacterium; Rhodobacterales bacterium UBA3080
1951235	Rhodobacterales bacterium UBA7416	GCA_002469545.1	na	Scaffold	0	Gracilicutes; Proteobacteria; Alphaproteobacteria; Rhodobacterales_1; NA; Rhodobacterales; Rhodobacterales bacterium; Rhodobacterales bacterium UBA7416
1461693	Actibacterium atlanticum	GCA_000671395.1	representative genome	Contig	1	Gracilicutes; Proteobacteria; Alphaproteobacteria; Rhodobacterales_1; Rhodobacteraceae; Actibacterium; Actibacterium atlanticum; Actibacterium atlanticum
1454373	Actibacterium mucosum KCTC 23349	GCA_000647975.1	representative genome	Contig	1	Gracilicutes; Proteobacteria; Alphaproteobacteria; Rhodobacterales_1; Rhodobacteraceae; Actibacterium; Actibacterium mucosum; Actibacterium mucosum KCTC 23349
2029103	Actibacterium pelagium	GCA_002285415.1	na	Scaffold	0	Gracilicutes; Proteobacteria; Alphaproteobacteria; Rhodobacterales_1; Rhodobacteraceae; Actibacterium; Actibacterium pelagium; Actibacterium pelagium
1945960	Actibacterium sp. UBA681	GCA_002298325.1	na	Scaffold	0	Gracilicutes; Proteobacteria; Alphaproteobacteria; Rhodobacterales_1; Rhodobacteraceae; Actibacterium; Actibacterium sp.; Actibacterium sp. UBA681
1590614	Actibacterium ureilyticum	GCA_002285435.1	na	Contig	0	Gracilicutes; Proteobacteria; Alphaproteobacteria; Rhodobacterales_1; Rhodobacteraceae; Actibacterium; Actibacterium ureilyticum; Actibacterium ureilyticum
1470562	Aestuariivita boseongensis	GCA_001262635.1	representative genome	Contig	0	Gracilicutes; Proteobacteria; Alphaproteobacteria; Rhodobacterales_1; Rhodobacteraceae; Aestuariivita; Aestuariivita boseongensis; Aestuariivita boseongensis
1872407	Aestuariivita sp.	GCA_002699245.1	na	Contig	1	Gracilicutes; Proteobacteria; Alphaproteobacteria; Rhodobacterales_1; Rhodobacteraceae; Aestuariivita; Aestuariivita sp.; Aestuariivita sp.
196587	Albidovulum inexpectatum	GCA_002927635.1	na	Contig	1	Gracilicutes; Proteobacteria; Alphaproteobacteria; Rhodobacterales_1; Rhodobacteraceae; Albidovulum; Albidovulum inexpectatum; Albidovulum inexpectatum
990712	Albidovulum xiamenense	GCA_003001835.1	na	Scaffold	1	Gracilicutes; Proteobacteria; Alphaproteobacteria; Rhodobacterales_1; Rhodobacteraceae; Albidovulum; Albidovulum xiamenense; Albidovulum xiamenense
356660	Albimonas donghaensis	GCA_900106695.1	representative genome	Contig	1	Gracilicutes; Proteobacteria; Alphaproteobacteria; Rhodobacterales_1; Rhodobacteraceae; Albimonas; Albimonas donghaensis; Albimonas donghaensis
154981	Aliiroseovarius crassostreae	GCA_001307765.1	representative genome	Contig	1	Gracilicutes; Proteobacteria; Alphaproteobacteria; Rhodobacterales_1; Rhodobacteraceae; Aliiroseovarius; Aliiroseovarius crassostreae; Aliiroseovarius crassostreae
1985299	Amaricoccus sp. HAR-UPW-R2A-40	GCA_002803455.1	na	Contig	1	Gracilicutes; Proteobacteria; Alphaproteobacteria; Rhodobacterales_1; Rhodobacteraceae; Amaricoccus; Amaricoccus sp.; Amaricoccus sp. HAR-UPW-R2A-40
2035344	Amylibacter cionae	GCA_002860325.1	na	Contig	1	Gracilicutes; Proteobacteria; Alphaproteobacteria; Rhodobacterales_1; Rhodobacteraceae; Amylibacter; Amylibacter cionae; Amylibacter cionae
1889778	Amylibacter kogurei	GCA_002742285.1	na	Contig	1	Gracilicutes; Proteobacteria; Alphaproteobacteria; Rhodobacterales_1; Rhodobacteraceae; Amylibacter; Amylibacter kogurei; Amylibacter kogurei
1519096	Aquimixticola soesokkakensis	GCA_900172375.1	representative genome	Contig	1	Gracilicutes; Proteobacteria; Alphaproteobacteria; Rhodobacterales_1; Rhodobacteraceae; Aquimixticola; Aquimixticola soesokkakensis; Aquimixticola soesokkakensis
2267619	Aquimixticola sp. Bin25-node5	GCA_003333265.1	na	Contig	0	Gracilicutes; Proteobacteria; Alphaproteobacteria; Rhodobacterales_1; Rhodobacteraceae; Aquimixticola; Aquimixticola sp.; Aquimixticola sp. Bin25-node5
1510460	Ascidiaceihabitans donghaensis	GCA_900302465.1	na	Contig	1	Gracilicutes; Proteobacteria; Alphaproteobacteria; Rhodobacterales_1; Rhodobacteraceae; Ascidiaceihabitans; Ascidiaceihabitans donghaensis; Ascidiaceihabitans donghaensis
1470561	Boseongicola aestuarii	GCA_900184815.1	na	Contig	1	Gracilicutes; Proteobacteria; Alphaproteobacteria; Rhodobacterales_1; Rhodobacteraceae; Boseongicola; Boseongicola aestuarii; Boseongicola aestuarii
1267768	Brevirhabdus pacifica	GCA_001981245.1	representative genome	Chromosome	1	Gracilicutes; Proteobacteria; Alphaproteobacteria; Rhodobacterales_1; Rhodobacteraceae; Brevirhabdus; Brevirhabdus pacifica; Brevirhabdus pacifica
2494554	Candidatus Halichondribacter symbioticus	GCA_003995005.1	na	Contig	0	Gracilicutes; Proteobacteria; Alphaproteobacteria; Rhodobacterales_1; Rhodobacteraceae; Candidatus Halichondribacter; Candidatus Halichondribacter symbioticus; Candidatus Halichondribacter symbioticus
576117	Celeribacter halophilus	GCA_001550085.1	na	Scaffold	0	Gracilicutes; Proteobacteria; Alphaproteobacteria; Rhodobacterales_1; Rhodobacteraceae; Celeribacter; Celeribacter halophilus; Celeribacter halophilus
1208324	Celeribacter indicus	GCA_000819565.1	representative genome	Complete Genome	1	Gracilicutes; Proteobacteria; Alphaproteobacteria; Rhodobacterales_1; Rhodobacteraceae; Celeribacter; Celeribacter indicus; Celeribacter indicus
1411902	Celeribacter manganoxidans	GCA_002504165.1	na	Complete Genome	1	Gracilicutes; Proteobacteria; Alphaproteobacteria; Rhodobacterales_1; Rhodobacteraceae; Celeribacter; Celeribacter manganoxidans; Celeribacter manganoxidans
1397108	Celeribacter marinus	GCA_001308265.1	representative genome	Complete Genome	1	Gracilicutes; Proteobacteria; Alphaproteobacteria; Rhodobacterales_1; Rhodobacteraceae; Celeribacter; Celeribacter marinus; Celeribacter marinus
588602	Celeribacter neptunius	GCA_900113955.1	representative genome	Scaffold	1	Gracilicutes; Proteobacteria; Alphaproteobacteria; Rhodobacterales_1; Rhodobacteraceae; Celeribacter; Celeribacter neptunius; Celeribacter neptunius
402884	Cereibacter changlensis	GCA_003254335.1	na	Scaffold	1	Gracilicutes; Proteobacteria; Alphaproteobacteria; Rhodobacterales_1; Rhodobacteraceae; Cereibacter; Cereibacter changlensis; Cereibacter changlensis
1960284	Citreicella sp.	GCA_003504335.1	na	Scaffold	1	Gracilicutes; Proteobacteria; Alphaproteobacteria; Rhodobacterales_1; Rhodobacteraceae; Citreicella; Citreicella sp.; Citreicella sp.
321339	Citreimonas salinaria	GCA_900107235.1	representative genome	Scaffold	1	Gracilicutes; Proteobacteria; Alphaproteobacteria; Rhodobacterales_1; Rhodobacteraceae; Citreimonas; Citreimonas salinaria; Citreimonas salinaria
870908	Cognatishimia maritima	GCA_900129685.1	representative genome	Scaffold	1	Gracilicutes; Proteobacteria; Alphaproteobacteria; Rhodobacterales_1; Rhodobacteraceae; Cognatishimia; Cognatishimia maritima; Cognatishimia maritima
1508389	Cognatiyoonia sediminum	GCA_900129845.1	representative genome	Contig	1	Gracilicutes; Proteobacteria; Alphaproteobacteria; Rhodobacterales_1; Rhodobacteraceae; Cognatiyoonia; Cognatiyoonia sediminum; Cognatiyoonia sediminum
1609966	Confluentimicrobium sp. EMB200-NS6	GCA_001305615.1	na	Complete Genome	1	Gracilicutes; Proteobacteria; Alphaproteobacteria; Rhodobacterales_1; Rhodobacteraceae; Confluentimicrobium; Confluentimicrobium sp.; Confluentimicrobium sp. EMB200-NS6
1227549	Cribrihabitans marinus	GCA_900109035.1	representative genome	Contig	1	Gracilicutes; Proteobacteria; Alphaproteobacteria; Rhodobacterales_1; Rhodobacteraceae; Cribrihabitans; Cribrihabitans marinus; Cribrihabitans marinus
1542388	Defluviimonas aquaemixtae	GCA_900302475.1	na	Contig	1	Gracilicutes; Proteobacteria; Alphaproteobacteria; Rhodobacterales_1; Rhodobacteraceae; Defluviimonas; Defluviimonas aquaemixtae; Defluviimonas aquaemixtae
765699	Defluviimonas indica	GCA_900106675.1	representative genome	Scaffold	1	Gracilicutes; Proteobacteria; Alphaproteobacteria; Rhodobacterales_1; Rhodobacteraceae; Defluviimonas; Defluviimonas indica; Defluviimonas indica
2487129	Defluviimonas sp. XJ4	GCA_003993775.1	na	Contig	0	Gracilicutes; Proteobacteria; Alphaproteobacteria; Rhodobacterales_1; Rhodobacteraceae; Defluviimonas; Defluviimonas sp.; Defluviimonas sp. XJ4
398580	Dinoroseobacter shibae DFL 12 = DSM 16493	GCA_000018145.1	representative genome	Complete Genome	1	Gracilicutes; Proteobacteria; Alphaproteobacteria; Rhodobacterales_1; Rhodobacteraceae; Dinoroseobacter; Dinoroseobacter shibae; Dinoroseobacter shibae DFL 12 = DSM 16493
2003366	Dinoroseobacter sp.	GCA_002693265.1	na	Contig	1	Gracilicutes; Proteobacteria; Alphaproteobacteria; Rhodobacterales_1; Rhodobacteraceae; Dinoroseobacter; Dinoroseobacter sp.; Dinoroseobacter sp.
1652492	Donghicola tyrosinivorans	GCA_003003355.1	na	Scaffold	1	Gracilicutes; Proteobacteria; Alphaproteobacteria; Rhodobacterales_1; Rhodobacteraceae; Donghicola; Donghicola tyrosinivorans; Donghicola tyrosinivorans
928856	Epibacterium multivorans	GCA_001458415.1	representative genome	Contig	1	Gracilicutes; Proteobacteria; Alphaproteobacteria; Rhodobacterales_1; Rhodobacteraceae; Epibacterium; Epibacterium multivorans; Epibacterium multivorans
1156985	Epibacterium ulvae	GCA_002796795.1	na	Scaffold	0	Gracilicutes; Proteobacteria; Alphaproteobacteria; Rhodobacterales_1; Rhodobacteraceae; Epibacterium; Epibacterium ulvae; Epibacterium ulvae
1472418	Falsirhodobacter sp. alg1	GCA_000739715.2	na	Contig	0	Gracilicutes; Proteobacteria; Alphaproteobacteria; Rhodobacterales_1; Rhodobacteraceae; Falsirhodobacter; Falsirhodobacter sp.; Falsirhodobacter sp. alg1
1819565	Flavimaricola marinus	GCA_900184895.1	na	Contig	1	Gracilicutes; Proteobacteria; Alphaproteobacteria; Rhodobacterales_1; Rhodobacteraceae; Flavimaricola; Flavimaricola marinus; Flavimaricola marinus
933059	Gemmobacter aquatilis	GCA_900110025.1	representative genome	Scaffold	1	Gracilicutes; Proteobacteria; Alphaproteobacteria; Rhodobacterales_1; Rhodobacteraceae; Gemmobacter; Gemmobacter aquatilis; Gemmobacter aquatilis
1121271	Gemmobacter nectariphilus DSM 15620	GCA_000429765.1	representative genome	Scaffold	0	Gracilicutes; Proteobacteria; Alphaproteobacteria; Rhodobacterales_1; Rhodobacteraceae; Gemmobacter; Gemmobacter nectariphilus; Gemmobacter nectariphilus DSM 15620
2169400	Gemmobacter sp. HYN0069	GCA_003060865.1	na	Complete Genome	1	Gracilicutes; Proteobacteria; Alphaproteobacteria; Rhodobacterales_1; Rhodobacteraceae; Gemmobacter; Gemmobacter sp.; Gemmobacter sp. HYN0069
2488730	Gemmobacter sp. YIM 102744-1	GCA_003863335.1	na	Scaffold	1	Gracilicutes; Proteobacteria; Alphaproteobacteria; Rhodobacterales_1; Rhodobacteraceae; Gemmobacter; Gemmobacter sp.; Gemmobacter sp. YIM 102744-1
1946582	Haematobacter sp. UBA3484	GCA_002377865.1	na	Scaffold	0	Gracilicutes; Proteobacteria; Alphaproteobacteria; Rhodobacterales_1; Rhodobacteraceae; Haematobacter; Haematobacter sp.; Haematobacter sp. UBA3484
1579316	Halocynthiibacter arcticus	GCA_000812665.2	representative genome	Complete Genome	1	Gracilicutes; Proteobacteria; Alphaproteobacteria; Rhodobacterales_1; Rhodobacteraceae; Halocynthiibacter; Halocynthiibacter arcticus; Halocynthiibacter arcticus
1290553	Halocynthiibacter namhaensis	GCA_000812685.1	representative genome	Contig	0	Gracilicutes; Proteobacteria; Alphaproteobacteria; Rhodobacterales_1; Rhodobacteraceae; Halocynthiibacter; Halocynthiibacter namhaensis; Halocynthiibacter namhaensis
595589	Hasllibacter halocynthiae	GCA_003003095.1	na	Contig	1	Gracilicutes; Proteobacteria; Alphaproteobacteria; Rhodobacterales_1; Rhodobacteraceae; Hasllibacter; Hasllibacter halocynthiae; Hasllibacter halocynthiae
568105	Hwanghaeicola aestuarii	GCA_003253995.1	na	Scaffold	1	Gracilicutes; Proteobacteria; Alphaproteobacteria; Rhodobacterales_1; Rhodobacteraceae; Hwanghaeicola; Hwanghaeicola aestuarii; Hwanghaeicola aestuarii
935700	Jannaschia aquimarina	GCA_000877395.1	representative genome	Contig	1	Gracilicutes; Proteobacteria; Alphaproteobacteria; Rhodobacterales_1; Rhodobacteraceae; Jannaschia; Jannaschia aquimarina; Jannaschia aquimarina
420998	Jannaschia donghaensis	GCA_001403795.1	representative genome	Scaffold	1	Gracilicutes; Proteobacteria; Alphaproteobacteria; Rhodobacterales_1; Rhodobacteraceae; Jannaschia; Jannaschia donghaensis; Jannaschia donghaensis
390807	Jannaschia pohangensis	GCA_900113875.1	representative genome	Contig	1	Gracilicutes; Proteobacteria; Alphaproteobacteria; Rhodobacterales_1; Rhodobacteraceae; Jannaschia; Jannaschia pohangensis; Jannaschia pohangensis
282197	Jannaschia rubra	GCA_001403735.1	representative genome	Contig	1	Gracilicutes; Proteobacteria; Alphaproteobacteria; Rhodobacterales_1; Rhodobacteraceae; Jannaschia; Jannaschia rubra; Jannaschia rubra
475081	Jannaschia seohaensis	GCA_003149265.1	na	Contig	1	Gracilicutes; Proteobacteria; Alphaproteobacteria; Rhodobacterales_1; Rhodobacteraceae; Jannaschia; Jannaschia seohaensis; Jannaschia seohaensis
2259592	Jannaschia sp. 12N15	GCA_003340555.1	na	Contig	0	Gracilicutes; Proteobacteria; Alphaproteobacteria; Rhodobacterales_1; Rhodobacteraceae; Jannaschia; Jannaschia sp.; Jannaschia sp. 12N15
290400	Jannaschia sp. CCS1	GCA_000013565.1	na	Complete Genome	1	Gracilicutes; Proteobacteria; Alphaproteobacteria; Rhodobacterales_1; Rhodobacteraceae; Jannaschia; Jannaschia sp.; Jannaschia sp. CCS1
488547	Jhaorihella thermophila	GCA_900108275.1	na	Scaffold	1	Gracilicutes; Proteobacteria; Alphaproteobacteria; Rhodobacterales_1; Rhodobacteraceae; Jhaorihella; Jhaorihella thermophila; Jhaorihella thermophila
1737570	Kandeliimicrobium roseum	GCA_002869745.1	na	Scaffold	0	Gracilicutes; Proteobacteria; Alphaproteobacteria; Rhodobacterales_1; Rhodobacteraceae; Kandeliimicrobium; Kandeliimicrobium roseum; Kandeliimicrobium roseum
880591	Ketogulonicigenium vulgare Y25	GCA_000164885.1	na	Complete Genome	1	Gracilicutes; Proteobacteria; Alphaproteobacteria; Rhodobacterales_1; Rhodobacteraceae; Ketogulonicigenium; Ketogulonicigenium vulgare; Ketogulonicigenium vulgare Y25
999552	Leisingera methylohalidivorans DSM 14336	GCA_000511355.1	representative genome	Complete Genome	1	Gracilicutes; Proteobacteria; Alphaproteobacteria; Rhodobacterales_1; Rhodobacteraceae; Leisingera; Leisingera methylohalidivorans; Leisingera methylohalidivorans DSM 14336
576131	Lentibacter algarum	GCA_900107355.1	representative genome	Contig	1	Gracilicutes; Proteobacteria; Alphaproteobacteria; Rhodobacterales_1; Rhodobacteraceae; Lentibacter; Lentibacter algarum; Lentibacter algarum
1125964	Limimaricola cinnabarinus	GCA_002723615.1	na	Scaffold	1	Gracilicutes; Proteobacteria; Alphaproteobacteria; Rhodobacterales_1; Rhodobacteraceae; Limimaricola; Limimaricola cinnabarinus; Limimaricola cinnabarinus
1123360	Litoreibacter arenae DSM 19593	GCA_000442275.2	representative genome	Scaffold	1	Gracilicutes; Proteobacteria; Alphaproteobacteria; Rhodobacterales_1; Rhodobacteraceae; Litoreibacter; Litoreibacter arenae; Litoreibacter arenae DSM 19593
1510457	Litoreibacter ponti	GCA_003054285.1	na	Contig	1	Gracilicutes; Proteobacteria; Alphaproteobacteria; Rhodobacterales_1; Rhodobacteraceae; Litoreibacter; Litoreibacter ponti; Litoreibacter ponti
657014	Litorimicrobium taeanense	GCA_900110775.1	representative genome	Scaffold	1	Gracilicutes; Proteobacteria; Alphaproteobacteria; Rhodobacterales_1; Rhodobacteraceae; Litorimicrobium; Litorimicrobium taeanense; Litorimicrobium taeanense
245187	Loktanella fryxellensis	GCA_900110065.1	representative genome	Scaffold	1	Gracilicutes; Proteobacteria; Alphaproteobacteria; Rhodobacterales_1; Rhodobacteraceae; Loktanella; Loktanella fryxellensis; Loktanella fryxellensis
1225657	Loktanella sp. 3ANDIMAR09	GCA_001420005.1	na	Contig	1	Gracilicutes; Proteobacteria; Alphaproteobacteria; Rhodobacterales_1; Rhodobacteraceae; Loktanella; Loktanella sp.; Loktanella sp. 3ANDIMAR09
2267230	Loktanella sp. D2R18	GCA_003318235.1	na	Scaffold	1	Gracilicutes; Proteobacteria; Alphaproteobacteria; Rhodobacterales_1; Rhodobacteraceae; Loktanella; Loktanella sp.; Loktanella sp. D2R18
2135611	Loktanella sp. PT4BL	GCA_003201935.1	na	Scaffold	1	Gracilicutes; Proteobacteria; Alphaproteobacteria; Rhodobacterales_1; Rhodobacteraceae; Loktanella; Loktanella sp.; Loktanella sp. PT4BL
1946765	Loktanella sp. UBA2038	GCA_002333375.1	na	Scaffold	0	Gracilicutes; Proteobacteria; Alphaproteobacteria; Rhodobacterales_1; Rhodobacteraceae; Loktanella; Loktanella sp.; Loktanella sp. UBA2038
490829	Lutimaribacter saemankumensis	GCA_900100005.1	representative genome	Contig	1	Gracilicutes; Proteobacteria; Alphaproteobacteria; Rhodobacterales_1; Rhodobacteraceae; Lutimaribacter; Lutimaribacter saemankumensis; Lutimaribacter saemankumensis
313368	Maribius salinus	GCA_900141995.1	na	Scaffold	1	Gracilicutes; Proteobacteria; Alphaproteobacteria; Rhodobacterales_1; Rhodobacteraceae; Maribius; Maribius salinus; Maribius salinus
1530186	Maribius sp. MOLA 401	GCA_000743715.1	na	Contig	0	Gracilicutes; Proteobacteria; Alphaproteobacteria; Rhodobacterales_1; Rhodobacteraceae; Maribius; Maribius sp.; Maribius sp. MOLA 401
2030815	Marinosulfonomonas sp.	GCA_002732955.1	na	Contig	1	Gracilicutes; Proteobacteria; Alphaproteobacteria; Rhodobacterales_1; Rhodobacteraceae; Marinosulfonomonas; Marinosulfonomonas sp.; Marinosulfonomonas sp.
314271	Maritimibacter alkaliphilus HTCC2654	GCA_000152805.1	representative genome	Scaffold	1	Gracilicutes; Proteobacteria; Alphaproteobacteria; Rhodobacterales_1; Rhodobacteraceae; Maritimibacter; Maritimibacter alkaliphilus; Maritimibacter alkaliphilus HTCC2654
2174844	Maritimibacter sp. 55A14	GCA_003122205.1	na	Contig	1	Gracilicutes; Proteobacteria; Alphaproteobacteria; Rhodobacterales_1; Rhodobacteraceae; Maritimibacter; Maritimibacter sp.; Maritimibacter sp. 55A14
1162418	Maritimibacter sp. HL-12	GCA_900177545.1	na	Scaffold	1	Gracilicutes; Proteobacteria; Alphaproteobacteria; Rhodobacterales_1; Rhodobacteraceae; Maritimibacter; Maritimibacter sp.; Maritimibacter sp. HL-12
1811548	Maritimibacter sp. REDSEA-S40_B3	GCA_001626915.1	na	Scaffold	0	Gracilicutes; Proteobacteria; Alphaproteobacteria; Rhodobacterales_1; Rhodobacteraceae; Maritimibacter; Maritimibacter sp.; Maritimibacter sp. REDSEA-S40_B3
2133951	Marivita sp. XM-24bin2	GCA_003149565.1	na	Scaffold	1	Gracilicutes; Proteobacteria; Alphaproteobacteria; Rhodobacterales_1; Rhodobacteraceae; Marivita; Marivita sp.; Marivita sp. XM-24bin2
1930667	Marivivens niveibacter	GCA_002150005.2	na	Contig	1	Gracilicutes; Proteobacteria; Alphaproteobacteria; Rhodobacterales_1; Rhodobacteraceae; Marivivens; Marivivens niveibacter; Marivivens niveibacter
1920883	Marivivens sp. JLT3646	GCA_001908835.1	na	Complete Genome	1	Gracilicutes; Proteobacteria; Alphaproteobacteria; Rhodobacterales_1; Rhodobacteraceae; Marivivens; Marivivens sp.; Marivivens sp. JLT3646
72022	Methylarcula marina	GCA_003007735.2	na	Contig	1	Gracilicutes; Proteobacteria; Alphaproteobacteria; Rhodobacterales_1; Rhodobacteraceae; Methylarcula; Methylarcula marina; Methylarcula marina
1690039	Monaibacterium marinum	GCA_900231835.1	na	Contig	1	Gracilicutes; Proteobacteria; Alphaproteobacteria; Rhodobacterales_1; Rhodobacteraceae; Monaibacterium; Monaibacterium marinum; Monaibacterium marinum
1122600	Nereida ignava DSM 16309	GCA_900114125.1	na	Contig	1	Gracilicutes; Proteobacteria; Alphaproteobacteria; Rhodobacterales_1; Rhodobacteraceae; Nereida; Nereida ignava; Nereida ignava DSM 16309
1287720	Nioella nitratireducens	GCA_001879715.1	representative genome	Contig	0	Gracilicutes; Proteobacteria; Alphaproteobacteria; Rhodobacterales_1; Rhodobacteraceae; Nioella; Nioella nitratireducens; Nioella nitratireducens
1189325	Oceanicella actignis	GCA_900111545.1	na	Scaffold	1	Gracilicutes; Proteobacteria; Alphaproteobacteria; Rhodobacterales_1; Rhodobacteraceae; Oceanicella; Oceanicella actignis; Oceanicella actignis
314256	Oceanicola granulosus HTCC2516	GCA_000153305.1	representative genome	Scaffold	1	Gracilicutes; Proteobacteria; Alphaproteobacteria; Rhodobacterales_1; Rhodobacteraceae; Oceanicola; Oceanicola granulosus; Oceanicola granulosus HTCC2516
1217970	Oceanicola litoreus	GCA_900142295.1	representative genome	Contig	1	Gracilicutes; Proteobacteria; Alphaproteobacteria; Rhodobacterales_1; Rhodobacteraceae; Oceanicola; Oceanicola litoreus; Oceanicola litoreus
1317116	Oceanicola sp. 22II-s10i	GCA_002210105.1	na	Contig	1	Gracilicutes; Proteobacteria; Alphaproteobacteria; Rhodobacterales_1; Rhodobacteraceae; Oceanicola; Oceanicola sp.; Oceanicola sp. 22II-s10i
1305735	Oceanicola sp. HL-35	GCA_000526275.1	na	Contig	0	Gracilicutes; Proteobacteria; Alphaproteobacteria; Rhodobacterales_1; Rhodobacteraceae; Oceanicola; Oceanicola sp.; Oceanicola sp. HL-35
2136177	Oceaniglobus sp. YLY08	GCA_003057885.1	na	Contig	0	Gracilicutes; Proteobacteria; Alphaproteobacteria; Rhodobacterales_1; Rhodobacteraceae; Oceaniglobus; Oceaniglobus sp.; Oceaniglobus sp. YLY08
1231392	Oceaniovalibus guishaninsula JLT2003	GCA_000299575.1	representative genome	Contig	1	Gracilicutes; Proteobacteria; Alphaproteobacteria; Rhodobacterales_1; Rhodobacteraceae; Oceaniovalibus; Oceaniovalibus guishaninsula; Oceaniovalibus guishaninsula JLT2003
391626	Octadecabacter antarcticus 307	GCA_000155675.2	na	Complete Genome	1	Gracilicutes; Proteobacteria; Alphaproteobacteria; Rhodobacterales_1; Rhodobacteraceae; Octadecabacter; Octadecabacter antarcticus; Octadecabacter antarcticus 307
1920174	Octadecabacter sp.	GCA_003533975.1	na	Scaffold	1	Gracilicutes; Proteobacteria; Alphaproteobacteria; Rhodobacterales_1; Rhodobacteraceae; Octadecabacter; Octadecabacter sp.; Octadecabacter sp.
658057	Pacificibacter marinus	GCA_900109555.1	representative genome	Scaffold	1	Gracilicutes; Proteobacteria; Alphaproteobacteria; Rhodobacterales_1; Rhodobacteraceae; Pacificibacter; Pacificibacter marinus; Pacificibacter marinus
1105367	Paenirhodobacter enshiensis	GCA_000740785.1	representative genome	Contig	1	Gracilicutes; Proteobacteria; Alphaproteobacteria; Rhodobacterales_1; Rhodobacteraceae; Paenirhodobacter; Paenirhodobacter enshiensis; Paenirhodobacter enshiensis
1501240	Palleronia abyssalis	GCA_900302445.1	na	Contig	1	Gracilicutes; Proteobacteria; Alphaproteobacteria; Rhodobacterales_1; Rhodobacteraceae; Palleronia; Palleronia abyssalis; Palleronia abyssalis
34002	Paracoccus alcaliphilus	GCA_900110285.1	representative genome	Scaffold	1	Gracilicutes; Proteobacteria; Alphaproteobacteria; Rhodobacterales_1; Rhodobacteraceae; Paracoccus; Paracoccus alcaliphilus; Paracoccus alcaliphilus
1367847	Paracoccus aminophilus JCM 7686	GCA_000444995.1	representative genome	Complete Genome	1	Gracilicutes; Proteobacteria; Alphaproteobacteria; Rhodobacterales_1; Rhodobacteraceae; Paracoccus; Paracoccus aminophilus; Paracoccus aminophilus JCM 7686
1945662	Paracoccus contaminans	GCA_002105555.1	representative genome	Complete Genome	1	Gracilicutes; Proteobacteria; Alphaproteobacteria; Rhodobacterales_1; Rhodobacteraceae; Paracoccus; Paracoccus contaminans; Paracoccus contaminans
266	Paracoccus denitrificans	GCA_002937035.1	na	Scaffold	0	Gracilicutes; Proteobacteria; Alphaproteobacteria; Rhodobacterales_1; Rhodobacteraceae; Paracoccus; Paracoccus denitrificans; Paracoccus denitrificans
364199	Paracoccus homiensis	GCA_900111675.1	representative genome	Contig	1	Gracilicutes; Proteobacteria; Alphaproteobacteria; Rhodobacterales_1; Rhodobacteraceae; Paracoccus; Paracoccus homiensis; Paracoccus homiensis
591205	Paracoccus isoporae	GCA_900101865.1	representative genome	Contig	1	Gracilicutes; Proteobacteria; Alphaproteobacteria; Rhodobacterales_1; Rhodobacteraceae; Paracoccus; Paracoccus isoporae; Paracoccus isoporae
82367	Paracoccus pantotrophus	GCA_003345125.1	na	Contig	1	Gracilicutes; Proteobacteria; Alphaproteobacteria; Rhodobacterales_1; Rhodobacteraceae; Paracoccus; Paracoccus pantotrophus; Paracoccus pantotrophus
1545044	Paracoccus sanguinis	GCA_000763785.1	na	Contig	1	Gracilicutes; Proteobacteria; Alphaproteobacteria; Rhodobacterales_1; Rhodobacteraceae; Paracoccus; Paracoccus sanguinis; Paracoccus sanguinis
184748	Paracoccus seriniphilus	GCA_900199195.1	representative genome	Contig	1	Gracilicutes; Proteobacteria; Alphaproteobacteria; Rhodobacterales_1; Rhodobacteraceae; Paracoccus; Paracoccus seriniphilus; Paracoccus seriniphilus
1192054	Paracoccus sp. 228	GCA_000967825.1	na	Scaffold	1	Gracilicutes; Proteobacteria; Alphaproteobacteria; Rhodobacterales_1; Rhodobacteraceae; Paracoccus; Paracoccus sp.; Paracoccus sp. 228
1529068	Paracoccus sp. BM15	GCA_002847305.1	na	Complete Genome	1	Gracilicutes; Proteobacteria; Alphaproteobacteria; Rhodobacterales_1; Rhodobacteraceae; Paracoccus; Paracoccus sp.; Paracoccus sp. BM15
2065379	Paracoccus sp. CBA4604	GCA_002865605.1	na	Complete Genome	1	Gracilicutes; Proteobacteria; Alphaproteobacteria; Rhodobacterales_1; Rhodobacteraceae; Paracoccus; Paracoccus sp.; Paracoccus sp. CBA4604
2283626	Paracoccus sp. JM45	GCA_003590715.1	na	Scaffold	1	Gracilicutes; Proteobacteria; Alphaproteobacteria; Rhodobacterales_1; Rhodobacteraceae; Paracoccus; Paracoccus sp.; Paracoccus sp. JM45
2259340	Paracoccus sp. SC2-6	GCA_003324675.1	na	Complete Genome	1	Gracilicutes; Proteobacteria; Alphaproteobacteria; Rhodobacterales_1; Rhodobacteraceae; Paracoccus; Paracoccus sp.; Paracoccus sp. SC2-6
2233774	Paracoccus sp. SYSUP0003	GCA_003286075.1	na	Contig	0	Gracilicutes; Proteobacteria; Alphaproteobacteria; Rhodobacterales_1; Rhodobacteraceae; Paracoccus; Paracoccus sp.; Paracoccus sp. SYSUP0003
1947051	Paracoccus sp. UBA2633	GCA_002359815.1	na	Scaffold	0	Gracilicutes; Proteobacteria; Alphaproteobacteria; Rhodobacterales_1; Rhodobacteraceae; Paracoccus; Paracoccus sp.; Paracoccus sp. UBA2633
1947052	Paracoccus sp. UBA3880	GCA_002392085.1	na	Scaffold	0	Gracilicutes; Proteobacteria; Alphaproteobacteria; Rhodobacterales_1; Rhodobacteraceae; Paracoccus; Paracoccus sp.; Paracoccus sp. UBA3880
1947054	Paracoccus sp. UBA5162	GCA_002413585.1	na	Scaffold	0	Gracilicutes; Proteobacteria; Alphaproteobacteria; Rhodobacterales_1; Rhodobacteraceae; Paracoccus; Paracoccus sp.; Paracoccus sp. UBA5162
1077935	Paracoccus zhejiangensis	GCA_002847445.1	na	Complete Genome	1	Gracilicutes; Proteobacteria; Alphaproteobacteria; Rhodobacterales_1; Rhodobacteraceae; Paracoccus; Paracoccus zhejiangensis; Paracoccus zhejiangensis
404875	Pararhodobacter aggregans	GCA_003054005.1	na	Contig	1	Gracilicutes; Proteobacteria; Alphaproteobacteria; Rhodobacterales_1; Rhodobacteraceae; Pararhodobacter; Pararhodobacter aggregans; Pararhodobacter aggregans
2172121	Pararhodobacter sp. AM505	GCA_003076755.1	na	Contig	1	Gracilicutes; Proteobacteria; Alphaproteobacteria; Rhodobacterales_1; Rhodobacteraceae; Pararhodobacter; Pararhodobacter sp.; Pararhodobacter sp. AM505
2479545	Pararhodobacter sp. ZQ420	GCA_003990445.1	na	Scaffold	0	Gracilicutes; Proteobacteria; Alphaproteobacteria; Rhodobacterales_1; Rhodobacteraceae; Pararhodobacter; Pararhodobacter sp.; Pararhodobacter sp. ZQ420
1312363	Pelagicola litorisediminis	GCA_900172295.1	representative genome	Contig	1	Gracilicutes; Proteobacteria; Alphaproteobacteria; Rhodobacterales_1; Rhodobacteraceae; Pelagicola; Pelagicola litorisediminis; Pelagicola litorisediminis
2175247	Pelagicola sp. LXJ1103	GCA_003122245.1	na	Contig	1	Gracilicutes; Proteobacteria; Alphaproteobacteria; Rhodobacterales_1; Rhodobacteraceae; Pelagicola; Pelagicola sp.; Pelagicola sp. LXJ1103
696760	Pelagimonas varians	GCA_003208435.1	na	Scaffold	1	Gracilicutes; Proteobacteria; Alphaproteobacteria; Rhodobacterales_1; Rhodobacteraceae; Pelagimonas; Pelagimonas varians; Pelagimonas varians
2170575	Pelagivirga sediminicola	GCA_003072125.1	na	Scaffold	1	Gracilicutes; Proteobacteria; Alphaproteobacteria; Rhodobacterales_1; Rhodobacteraceae; Pelagivirga; Pelagivirga sediminicola; Pelagivirga sediminicola
60890	Phaeobacter gallaeciensis	GCA_001678945.1	representative genome	Complete Genome	1	Gracilicutes; Proteobacteria; Alphaproteobacteria; Rhodobacterales_1; Rhodobacteraceae; Phaeobacter; Phaeobacter gallaeciensis; Phaeobacter gallaeciensis
1317111	Phaeobacter sp. 22II1-1F12B	GCA_002210165.1	na	Contig	1	Gracilicutes; Proteobacteria; Alphaproteobacteria; Rhodobacterales_1; Rhodobacteraceae; Phaeobacter; Phaeobacter sp.; Phaeobacter sp. 22II1-1F12B
1715693	Phaeobacter sp. CECT 7735	GCA_001458215.1	na	Contig	1	Gracilicutes; Proteobacteria; Alphaproteobacteria; Rhodobacterales_1; Rhodobacteraceae; Phaeobacter; Phaeobacter sp.; Phaeobacter sp. CECT 7735
2024851	Planktomarina sp.	GCA_002698165.1	na	Contig	1	Gracilicutes; Proteobacteria; Alphaproteobacteria; Rhodobacterales_1; Rhodobacteraceae; Planktomarina; Planktomarina sp.; Planktomarina sp.
666509	Planktomarina temperata RCA23	GCA_000738435.1	representative genome	Complete Genome	1	Gracilicutes; Proteobacteria; Alphaproteobacteria; Rhodobacterales_1; Rhodobacteraceae; Planktomarina; Planktomarina temperata; Planktomarina temperata RCA23
515897	Pontibaca methylaminivorans	GCA_900156525.1	representative genome	Contig	1	Gracilicutes; Proteobacteria; Alphaproteobacteria; Rhodobacterales_1; Rhodobacteraceae; Pontibaca; Pontibaca methylaminivorans; Pontibaca methylaminivorans
1685382	Ponticoccus marisrubri	GCA_001482405.1	na	Contig	1	Gracilicutes; Proteobacteria; Alphaproteobacteria; Rhodobacterales_1; Rhodobacteraceae; Ponticoccus; Ponticoccus marisrubri; Ponticoccus marisrubri
1961370	Ponticoccus sp. UBA5052	GCA_002416045.1	na	Scaffold	0	Gracilicutes; Proteobacteria; Alphaproteobacteria; Rhodobacterales_1; Rhodobacteraceae; Ponticoccus; Ponticoccus sp.; Ponticoccus sp. UBA5052
1639689	Pontivivens insulae	GCA_003385715.1	na	Scaffold	1	Gracilicutes; Proteobacteria; Alphaproteobacteria; Rhodobacterales_1; Rhodobacteraceae; Pontivivens; Pontivivens insulae; Pontivivens insulae
871651	Poseidonocella pacifica	GCA_900111875.1	representative genome	Contig	1	Gracilicutes; Proteobacteria; Alphaproteobacteria; Rhodobacterales_1; Rhodobacteraceae; Poseidonocella; Poseidonocella pacifica; Poseidonocella pacifica
871652	Poseidonocella sedimentorum	GCA_900116005.1	representative genome	Contig	1	Gracilicutes; Proteobacteria; Alphaproteobacteria; Rhodobacterales_1; Rhodobacteraceae; Poseidonocella; Poseidonocella sedimentorum; Poseidonocella sedimentorum
1695997	Primorskyibacter insulae	GCA_900302505.1	na	Contig	1	Gracilicutes; Proteobacteria; Alphaproteobacteria; Rhodobacterales_1; Rhodobacteraceae; Primorskyibacter; Primorskyibacter insulae; Primorskyibacter insulae
1317121	Pseudaestuariivita atlantica	GCA_001205715.1	representative genome	Contig	1	Gracilicutes; Proteobacteria; Alphaproteobacteria; Rhodobacterales_1; Rhodobacteraceae; Pseudaestuariivita; Pseudaestuariivita atlantica; Pseudaestuariivita atlantica
1121479	Pseudodonghicola xiamenensis DSM 18339	GCA_000429365.1	representative genome	Scaffold	0	Gracilicutes; Proteobacteria; Alphaproteobacteria; Rhodobacterales_1; Rhodobacteraceae; Pseudodonghicola; Pseudodonghicola xiamenensis; Pseudodonghicola xiamenensis DSM 18339
1247613	Pseudooceanicola antarcticus	GCA_002786285.1	na	Scaffold	1	Gracilicutes; Proteobacteria; Alphaproteobacteria; Rhodobacterales_1; Rhodobacteraceae; Pseudooceanicola; Pseudooceanicola antarcticus; Pseudooceanicola antarcticus
252305	Pseudooceanicola batsensis HTCC2597	GCA_000152725.1	representative genome	Scaffold	1	Gracilicutes; Proteobacteria; Alphaproteobacteria; Rhodobacterales_1; Rhodobacteraceae; Pseudooceanicola; Pseudooceanicola batsensis; Pseudooceanicola batsensis HTCC2597
1387277	Pseudooceanicola flagellatus	GCA_900176485.1	representative genome	Scaffold	1	Gracilicutes; Proteobacteria; Alphaproteobacteria; Rhodobacterales_1; Rhodobacteraceae; Pseudooceanicola; Pseudooceanicola flagellatus; Pseudooceanicola flagellatus
1914328	Pseudooceanicola sp.	GCA_002706905.1	na	Contig	1	Gracilicutes; Proteobacteria; Alphaproteobacteria; Rhodobacterales_1; Rhodobacteraceae; Pseudooceanicola; Pseudooceanicola sp.; Pseudooceanicola sp.
2211117	Pseudooceanicola sp. CY03	GCA_003575965.1	na	Scaffold	1	Gracilicutes; Proteobacteria; Alphaproteobacteria; Rhodobacterales_1; Rhodobacteraceae; Pseudooceanicola; Pseudooceanicola sp.; Pseudooceanicola sp. CY03
1391910	Pseudooctadecabacter jejudonensis	GCA_900172275.1	representative genome	Contig	1	Gracilicutes; Proteobacteria; Alphaproteobacteria; Rhodobacterales_1; Rhodobacteraceae; Pseudooctadecabacter; Pseudooctadecabacter jejudonensis; Pseudooctadecabacter jejudonensis
1470563	Pseudopelagicola gijangensis	GCA_900142085.1	representative genome	Contig	1	Gracilicutes; Proteobacteria; Alphaproteobacteria; Rhodobacterales_1; Rhodobacteraceae; Pseudopelagicola; Pseudopelagicola gijangensis; Pseudopelagicola gijangensis
2487931	Pseudorhodobacter sp. E13	GCA_003991405.1	na	Contig	1	Gracilicutes; Proteobacteria; Alphaproteobacteria; Rhodobacterales_1; Rhodobacteraceae; Pseudorhodobacter; Pseudorhodobacter sp.; Pseudorhodobacter sp. E13
2052957	Pseudorhodobacter sp. MZDSW-24AT	GCA_002794355.1	na	Contig	1	Gracilicutes; Proteobacteria; Alphaproteobacteria; Rhodobacterales_1; Rhodobacteraceae; Pseudorhodobacter; Pseudorhodobacter sp.; Pseudorhodobacter sp. MZDSW-24AT
2015560	Pseudorhodobacter sp. PARRP1	GCA_002256245.1	na	Scaffold	1	Gracilicutes; Proteobacteria; Alphaproteobacteria; Rhodobacterales_1; Rhodobacteraceae; Pseudorhodobacter; Pseudorhodobacter sp.; Pseudorhodobacter sp. PARRP1
1120568	Pseudorhodobacter wandonensis	GCA_001202035.1	representative genome	Contig	0	Gracilicutes; Proteobacteria; Alphaproteobacteria; Rhodobacterales_1; Rhodobacteraceae; Pseudorhodobacter; Pseudorhodobacter wandonensis; Pseudorhodobacter wandonensis
1795041	Pseudoroseicyclus aestuarii	GCA_003217255.1	na	Scaffold	1	Gracilicutes; Proteobacteria; Alphaproteobacteria; Rhodobacterales_1; Rhodobacteraceae; Pseudoroseicyclus; Pseudoroseicyclus aestuarii; Pseudoroseicyclus aestuarii
393663	Pseudoruegeria aquimaris	GCA_900172235.1	representative genome	Contig	1	Gracilicutes; Proteobacteria; Alphaproteobacteria; Rhodobacterales_1; Rhodobacteraceae; Pseudoruegeria; Pseudoruegeria aquimaris; Pseudoruegeria aquimaris
1280846	Pseudoruegeria haliotis	GCA_003003255.1	na	Contig	1	Gracilicutes; Proteobacteria; Alphaproteobacteria; Rhodobacterales_1; Rhodobacteraceae; Pseudoruegeria; Pseudoruegeria haliotis; Pseudoruegeria haliotis
1933035	Pseudoruegeria sp. SK021	GCA_002119405.1	na	Contig	1	Gracilicutes; Proteobacteria; Alphaproteobacteria; Rhodobacterales_1; Rhodobacteraceae; Pseudoruegeria; Pseudoruegeria sp.; Pseudoruegeria sp. SK021
1608407	Puniceibacterium sediminis	GCA_900188035.1	representative genome	Contig	1	Gracilicutes; Proteobacteria; Alphaproteobacteria; Rhodobacterales_1; Rhodobacteraceae; Puniceibacterium; Puniceibacterium sediminis; Puniceibacterium sediminis
441209	Rhodobaca barguzinensis	GCA_001870665.2	representative genome	Complete Genome	1	Gracilicutes; Proteobacteria; Alphaproteobacteria; Rhodobacterales_1; Rhodobacteraceae; Rhodobaca; Rhodobaca barguzinensis; Rhodobaca barguzinensis
1675527	Candidatus Rhodobacter lobularis	GCA_001078595.1	na	Scaffold	1	Gracilicutes; Proteobacteria; Alphaproteobacteria; Rhodobacterales_1; Rhodobacteraceae; Rhodobacter; Candidatus Rhodobacter lobularis; Candidatus Rhodobacter lobularis
1075	Rhodobacter blasticus	GCA_003071405.1	na	Complete Genome	1	Gracilicutes; Proteobacteria; Alphaproteobacteria; Rhodobacterales_1; Rhodobacteraceae; Rhodobacter; Rhodobacter blasticus; Rhodobacter blasticus
272942	Rhodobacter capsulatus SB 1003	GCA_000021865.1	representative genome	Complete Genome	1	Gracilicutes; Proteobacteria; Alphaproteobacteria; Rhodobacterales_1; Rhodobacteraceae; Rhodobacter; Rhodobacter capsulatus; Rhodobacter capsulatus SB 1003
1062	Rhodobacter sp.	GCA_003445535.1	na	Scaffold	1	Gracilicutes; Proteobacteria; Alphaproteobacteria; Rhodobacterales_1; Rhodobacteraceae; Rhodobacter; Rhodobacter sp.; Rhodobacter sp.
2183910	Rhodobacter sp. 140A	GCA_003315475.1	na	Scaffold	1	Gracilicutes; Proteobacteria; Alphaproteobacteria; Rhodobacterales_1; Rhodobacteraceae; Rhodobacter; Rhodobacter sp.; Rhodobacter sp. 140A
2033869	Rhodobacter sp. CZR27	GCA_002407205.1	na	Complete Genome	0	Gracilicutes; Proteobacteria; Alphaproteobacteria; Rhodobacterales_1; Rhodobacteraceae; Rhodobacter; Rhodobacter sp.; Rhodobacter sp. CZR27
1850250	Rhodobacter sp. LPB0142	GCA_001856665.1	na	Complete Genome	1	Gracilicutes; Proteobacteria; Alphaproteobacteria; Rhodobacterales_1; Rhodobacteraceae; Rhodobacter; Rhodobacter sp.; Rhodobacter sp. LPB0142
371731	Rhodobacter sp. SW2	GCA_000176015.1	na	Contig	1	Gracilicutes; Proteobacteria; Alphaproteobacteria; Rhodobacterales_1; Rhodobacteraceae; Rhodobacter; Rhodobacter sp.; Rhodobacter sp. SW2
2249421	Rhodobacter sp. YIM 73036	GCA_003574395.1	na	Scaffold	0	Gracilicutes; Proteobacteria; Alphaproteobacteria; Rhodobacterales_1; Rhodobacteraceae; Rhodobacter; Rhodobacter sp.; Rhodobacter sp. YIM 73036
349101	Rhodobacter sphaeroides ATCC 17029	GCA_000015985.1	na	Complete Genome	1	Gracilicutes; Proteobacteria; Alphaproteobacteria; Rhodobacterales_1; Rhodobacteraceae; Rhodobacter; Rhodobacter sphaeroides; Rhodobacter sphaeroides ATCC 17029
1185920	Rhodobacter veldkampii DSM 11550	GCA_003034995.1	na	Contig	1	Gracilicutes; Proteobacteria; Alphaproteobacteria; Rhodobacterales_1; Rhodobacteraceae; Rhodobacter; Rhodobacter veldkampii; Rhodobacter veldkampii DSM 11550
407234	Rhodobacter vinaykumarii	GCA_900156695.1	representative genome	Scaffold	1	Gracilicutes; Proteobacteria; Alphaproteobacteria; Rhodobacterales_1; Rhodobacteraceae; Rhodobacter; Rhodobacter vinaykumarii; Rhodobacter vinaykumarii
2259589	Rhodobacteraceae bacterium 34079	GCA_003350345.1	na	Contig	0	Gracilicutes; Proteobacteria; Alphaproteobacteria; Rhodobacterales_1; Rhodobacteraceae; Rhodobacteraceae; Rhodobacteraceae bacterium; Rhodobacteraceae bacterium 34079
2301226	Rhodobacteraceae bacterium 63075	GCA_003417655.1	na	Scaffold	1	Gracilicutes; Proteobacteria; Alphaproteobacteria; Rhodobacterales_1; Rhodobacteraceae; Rhodobacteraceae; Rhodobacteraceae bacterium; Rhodobacteraceae bacterium 63075
1922228	Rhodobacteraceae bacterium Alg231-04	GCA_900143635.1	na	Contig	0	Gracilicutes; Proteobacteria; Alphaproteobacteria; Rhodobacterales_1; Rhodobacteraceae; Rhodobacteraceae; Rhodobacteraceae bacterium; Rhodobacteraceae bacterium Alg231-04
1922229	Rhodobacteraceae bacterium Alg231-30	GCA_900143615.1	na	Contig	0	Gracilicutes; Proteobacteria; Alphaproteobacteria; Rhodobacterales_1; Rhodobacteraceae; Rhodobacteraceae; Rhodobacteraceae bacterium; Rhodobacteraceae bacterium Alg231-30
1622230	Rhodobacteraceae bacterium ASP10-04a	GCA_000981705.1	na	Scaffold	0	Gracilicutes; Proteobacteria; Alphaproteobacteria; Rhodobacterales_1; Rhodobacteraceae; Rhodobacteraceae; Rhodobacteraceae bacterium; Rhodobacteraceae bacterium ASP10-04a
2480588	Rhodobacteraceae bacterium B17	GCA_003789055.1	na	Scaffold	1	Gracilicutes; Proteobacteria; Alphaproteobacteria; Rhodobacterales_1; Rhodobacteraceae; Rhodobacteraceae; Rhodobacteraceae bacterium; Rhodobacteraceae bacterium B17
2171755	Rhodobacteraceae bacterium BAR1	GCA_003544895.1	na	Complete Genome	1	Gracilicutes; Proteobacteria; Alphaproteobacteria; Rhodobacterales_1; Rhodobacteraceae; Rhodobacteraceae; Rhodobacteraceae bacterium; Rhodobacteraceae bacterium BAR1
2170577	Rhodobacteraceae bacterium BH-SD16	GCA_003072065.1	na	Contig	1	Gracilicutes; Proteobacteria; Alphaproteobacteria; Rhodobacterales_1; Rhodobacteraceae; Rhodobacteraceae; Rhodobacteraceae bacterium; Rhodobacteraceae bacterium BH-SD16
1919265	Rhodobacteraceae bacterium bin131	GCA_002239085.1	na	Contig	0	Gracilicutes; Proteobacteria; Alphaproteobacteria; Rhodobacterales_1; Rhodobacteraceae; Rhodobacteraceae; Rhodobacteraceae bacterium; Rhodobacteraceae bacterium bin131
1974083	Rhodobacteraceae bacterium CG17_big_fil_post_rev_8_21_14_2_50_65_11	GCA_002783145.1	na	Scaffold	1	Gracilicutes; Proteobacteria; Alphaproteobacteria; Rhodobacterales_1; Rhodobacteraceae; Rhodobacteraceae; Rhodobacteraceae bacterium; Rhodobacteraceae bacterium CG17_big_fil_post_rev_8_21_14_2_50_65_11
1805337	Rhodobacteraceae bacterium CG2_30_10_405	GCA_001873855.1	na	Scaffold	1	Gracilicutes; Proteobacteria; Alphaproteobacteria; Rhodobacterales_1; Rhodobacteraceae; Rhodobacteraceae; Rhodobacteraceae bacterium; Rhodobacteraceae bacterium CG2_30_10_405
2219044	Rhodobacteraceae bacterium DSL-40	GCA_003258405.1	na	Contig	0	Gracilicutes; Proteobacteria; Alphaproteobacteria; Rhodobacterales_1; Rhodobacteraceae; Rhodobacteraceae; Rhodobacteraceae bacterium; Rhodobacteraceae bacterium DSL-40
1849170	Rhodobacteraceae bacterium EhC02	GCA_001650895.1	na	Scaffold	1	Gracilicutes; Proteobacteria; Alphaproteobacteria; Rhodobacterales_1; Rhodobacteraceae; Rhodobacteraceae; Rhodobacteraceae bacterium; Rhodobacteraceae bacterium EhC02
2107584	Rhodobacteraceae bacterium EL129	GCA_900313005.1	na	Contig	0	Gracilicutes; Proteobacteria; Alphaproteobacteria; Rhodobacterales_1; Rhodobacteraceae; Rhodobacteraceae; Rhodobacteraceae bacterium; Rhodobacteraceae bacterium EL129
2107583	Rhodobacteraceae bacterium EL53	GCA_900313015.1	na	Contig	0	Gracilicutes; Proteobacteria; Alphaproteobacteria; Rhodobacterales_1; Rhodobacteraceae; Rhodobacteraceae; Rhodobacteraceae bacterium; Rhodobacteraceae bacterium EL53
2200892	Rhodobacteraceae bacterium FSX-11	GCA_003205515.1	na	Scaffold	1	Gracilicutes; Proteobacteria; Alphaproteobacteria; Rhodobacterales_1; Rhodobacteraceae; Rhodobacteraceae; Rhodobacteraceae bacterium; Rhodobacteraceae bacterium FSX-11
1366046	Rhodobacteraceae bacterium HIMB11	GCA_000472185.1	na	Contig	1	Gracilicutes; Proteobacteria; Alphaproteobacteria; Rhodobacterales_1; Rhodobacteraceae; Rhodobacteraceae; Rhodobacteraceae bacterium; Rhodobacteraceae bacterium HIMB11
1666913	Rhodobacteraceae bacterium HLUCCA08	GCA_001314655.1	na	Scaffold	1	Gracilicutes; Proteobacteria; Alphaproteobacteria; Rhodobacterales_1; Rhodobacteraceae; Rhodobacteraceae; Rhodobacteraceae bacterium; Rhodobacteraceae bacterium HLUCCA08
1666916	Rhodobacteraceae bacterium HLUCCA12	GCA_001314715.1	na	Scaffold	1	Gracilicutes; Proteobacteria; Alphaproteobacteria; Rhodobacterales_1; Rhodobacteraceae; Rhodobacteraceae; Rhodobacteraceae bacterium; Rhodobacteraceae bacterium HLUCCA12
1666914	Rhodobacteraceae bacterium HLUCCO07	GCA_001314705.1	na	Scaffold	1	Gracilicutes; Proteobacteria; Alphaproteobacteria; Rhodobacterales_1; Rhodobacteraceae; Rhodobacteraceae; Rhodobacteraceae bacterium; Rhodobacteraceae bacterium HLUCCO07
1666917	Rhodobacteraceae bacterium HLUCCO18	GCA_001314805.1	na	Scaffold	1	Gracilicutes; Proteobacteria; Alphaproteobacteria; Rhodobacterales_1; Rhodobacteraceae; Rhodobacteraceae; Rhodobacteraceae bacterium; Rhodobacteraceae bacterium HLUCCO18
314270	Rhodobacteraceae bacterium HTCC2083	GCA_000156115.1	na	Scaffold	1	Gracilicutes; Proteobacteria; Alphaproteobacteria; Rhodobacterales_1; Rhodobacteraceae; Rhodobacteraceae; Rhodobacteraceae bacterium; Rhodobacteraceae bacterium HTCC2083
388401	Rhodobacteraceae bacterium HTCC2150	GCA_000169395.1	na	Contig	1	Gracilicutes; Proteobacteria; Alphaproteobacteria; Rhodobacterales_1; Rhodobacteraceae; Rhodobacteraceae; Rhodobacteraceae bacterium; Rhodobacteraceae bacterium HTCC2150
1537215	Rhodobacteraceae bacterium Lw-13e	GCA_003590145.1	na	Contig	1	Gracilicutes; Proteobacteria; Alphaproteobacteria; Rhodobacterales_1; Rhodobacteraceae; Rhodobacteraceae; Rhodobacteraceae bacterium; Rhodobacteraceae bacterium Lw-13e
1852017	Rhodobacteraceae bacterium MA-7-27	GCA_003688285.1	na	Contig	1	Gracilicutes; Proteobacteria; Alphaproteobacteria; Rhodobacterales_1; Rhodobacteraceae; Rhodobacteraceae; Rhodobacteraceae bacterium; Rhodobacteraceae bacterium MA-7-27
2026339	Rhodobacteraceae bacterium O448	GCA_003265325.1	na	Contig	0	Gracilicutes; Proteobacteria; Alphaproteobacteria; Rhodobacterales_1; Rhodobacteraceae; Rhodobacteraceae; Rhodobacteraceae bacterium; Rhodobacteraceae bacterium O448
1169855	Rhodobacteraceae bacterium PD-2	GCA_000504185.2	na	Scaffold	1	Gracilicutes; Proteobacteria; Alphaproteobacteria; Rhodobacterales_1; Rhodobacteraceae; Rhodobacteraceae; Rhodobacteraceae bacterium; Rhodobacteraceae bacterium PD-2
2033435	Rhodobacteraceae bacterium QY30	GCA_002356635.1	na	Complete Genome	0	Gracilicutes; Proteobacteria; Alphaproteobacteria; Rhodobacterales_1; Rhodobacteraceae; Rhodobacteraceae; Rhodobacteraceae bacterium; Rhodobacteraceae bacterium QY30
1811619	Rhodobacteraceae bacterium REDSEA-S02_B3	GCA_001627375.1	na	Scaffold	0	Gracilicutes; Proteobacteria; Alphaproteobacteria; Rhodobacterales_1; Rhodobacteraceae; Rhodobacteraceae; Rhodobacteraceae bacterium; Rhodobacteraceae bacterium REDSEA-S02_B3
2340860	Rhodobacteraceae bacterium SM1703	GCA_003646465.1	na	Scaffold	0	Gracilicutes; Proteobacteria; Alphaproteobacteria; Rhodobacterales_1; Rhodobacteraceae; Rhodobacteraceae; Rhodobacteraceae bacterium; Rhodobacteraceae bacterium SM1703
2072018	Rhodobacteraceae bacterium TG-679	GCA_003172915.1	na	Scaffold	1	Gracilicutes; Proteobacteria; Alphaproteobacteria; Rhodobacterales_1; Rhodobacteraceae; Rhodobacteraceae; Rhodobacteraceae bacterium; Rhodobacteraceae bacterium TG-679
2483814	Rhodobacteraceae bacterium THAF1	GCA_900609015.1	na	Contig	1	Gracilicutes; Proteobacteria; Alphaproteobacteria; Rhodobacterales_1; Rhodobacteraceae; Rhodobacteraceae; Rhodobacteraceae bacterium; Rhodobacteraceae bacterium THAF1
1986860	Rhodobacteraceae bacterium TMED160	GCA_002169925.2	na	Contig	1	Gracilicutes; Proteobacteria; Alphaproteobacteria; Rhodobacterales_1; Rhodobacteraceae; Rhodobacteraceae; Rhodobacteraceae bacterium; Rhodobacteraceae bacterium TMED160
1952799	Rhodobacteraceae bacterium UBA1957	GCA_002336405.1	na	Scaffold	0	Gracilicutes; Proteobacteria; Alphaproteobacteria; Rhodobacterales_1; Rhodobacteraceae; Rhodobacteraceae; Rhodobacteraceae bacterium; Rhodobacteraceae bacterium UBA1957
1952801	Rhodobacteraceae bacterium UBA2776	GCA_002352425.1	na	Scaffold	0	Gracilicutes; Proteobacteria; Alphaproteobacteria; Rhodobacterales_1; Rhodobacteraceae; Rhodobacteraceae; Rhodobacteraceae bacterium; Rhodobacteraceae bacterium UBA2776
1952802	Rhodobacteraceae bacterium UBA3069	GCA_002366795.1	na	Scaffold	0	Gracilicutes; Proteobacteria; Alphaproteobacteria; Rhodobacterales_1; Rhodobacteraceae; Rhodobacteraceae; Rhodobacteraceae bacterium; Rhodobacteraceae bacterium UBA3069
1952806	Rhodobacteraceae bacterium UBA3443	GCA_002378545.1	na	Scaffold	0	Gracilicutes; Proteobacteria; Alphaproteobacteria; Rhodobacterales_1; Rhodobacteraceae; Rhodobacteraceae; Rhodobacteraceae bacterium; Rhodobacteraceae bacterium UBA3443
1952815	Rhodobacteraceae bacterium UBA6961	GCA_002448605.1	na	Scaffold	0	Gracilicutes; Proteobacteria; Alphaproteobacteria; Rhodobacterales_1; Rhodobacteraceae; Rhodobacteraceae; Rhodobacteraceae bacterium; Rhodobacteraceae bacterium UBA6961
1952816	Rhodobacteraceae bacterium UBA7436	GCA_002478745.1	na	Scaffold	0	Gracilicutes; Proteobacteria; Alphaproteobacteria; Rhodobacterales_1; Rhodobacteraceae; Rhodobacteraceae; Rhodobacteraceae bacterium; Rhodobacteraceae bacterium UBA7436
1952817	Rhodobacteraceae bacterium UBA996	GCA_002291955.1	na	Scaffold	0	Gracilicutes; Proteobacteria; Alphaproteobacteria; Rhodobacterales_1; Rhodobacteraceae; Rhodobacteraceae; Rhodobacteraceae bacterium; Rhodobacteraceae bacterium UBA996
2086263	Rhodobacteraceae bacterium WD3A24	GCA_002967695.1	na	Contig	1	Gracilicutes; Proteobacteria; Alphaproteobacteria; Rhodobacterales_1; Rhodobacteraceae; Rhodobacteraceae; Rhodobacteraceae bacterium; Rhodobacteraceae bacterium WD3A24
1914409	Rhodobacteraceae bacterium WDS4C29	GCA_003129565.1	na	Scaffold	1	Gracilicutes; Proteobacteria; Alphaproteobacteria; Rhodobacterales_1; Rhodobacteraceae; Rhodobacteraceae; Rhodobacteraceae bacterium; Rhodobacteraceae bacterium WDS4C29
1928334	Rhodobacteraceae bacterium WFHF2C18	GCA_002166865.1	na	Contig	0	Gracilicutes; Proteobacteria; Alphaproteobacteria; Rhodobacterales_1; Rhodobacteraceae; Rhodobacteraceae; Rhodobacteraceae bacterium; Rhodobacteraceae bacterium WFHF2C18
1940533	Rhodosalinus sediminis	GCA_003385555.1	na	Scaffold	1	Gracilicutes; Proteobacteria; Alphaproteobacteria; Rhodobacterales_1; Rhodobacteraceae; Rhodosalinus; Rhodosalinus sediminis; Rhodosalinus sediminis
2259333	Rhodosalinus sp. E84	GCA_003298775.1	na	Contig	1	Gracilicutes; Proteobacteria; Alphaproteobacteria; Rhodobacterales_1; Rhodobacteraceae; Rhodosalinus; Rhodosalinus sp.; Rhodosalinus sp. E84
365340	Rhodovulum imhoffii	GCA_003046545.1	na	Scaffold	1	Gracilicutes; Proteobacteria; Alphaproteobacteria; Rhodobacterales_1; Rhodobacteraceae; Rhodovulum; Rhodovulum imhoffii; Rhodovulum imhoffii
68292	Rhodovulum robiginosum	GCA_003944755.1	na	Scaffold	1	Gracilicutes; Proteobacteria; Alphaproteobacteria; Rhodobacterales_1; Rhodobacteraceae; Rhodovulum; Rhodovulum robiginosum; Rhodovulum robiginosum
2203891	Rhodovulum sp. 12E13	GCA_003340565.1	na	Scaffold	1	Gracilicutes; Proteobacteria; Alphaproteobacteria; Rhodobacterales_1; Rhodobacteraceae; Rhodovulum; Rhodovulum sp.; Rhodovulum sp. 12E13
1882821	Rhodovulum sp. ES.010	GCA_900142935.1	na	Contig	1	Gracilicutes; Proteobacteria; Alphaproteobacteria; Rhodobacterales_1; Rhodobacteraceae; Rhodovulum; Rhodovulum sp.; Rhodovulum sp. ES.010
308754	Rhodovulum sp. MB263	GCA_002073975.1	na	Complete Genome	1	Gracilicutes; Proteobacteria; Alphaproteobacteria; Rhodobacterales_1; Rhodobacteraceae; Rhodovulum; Rhodovulum sp.; Rhodovulum sp. MB263
1564506	Rhodovulum sp. P5	GCA_002079305.1	na	Complete Genome	1	Gracilicutes; Proteobacteria; Alphaproteobacteria; Rhodobacterales_1; Rhodobacteraceae; Rhodovulum; Rhodovulum sp.; Rhodovulum sp. P5
35806	Rhodovulum sulfidophilum	GCA_001548075.1	na	Complete Genome	1	Gracilicutes; Proteobacteria; Alphaproteobacteria; Rhodobacterales_1; Rhodobacteraceae; Rhodovulum; Rhodovulum sulfidophilum; Rhodovulum sulfidophilum
1666912	Roseibaca calidilacus	GCA_001314645.1	na	Scaffold	1	Gracilicutes; Proteobacteria; Alphaproteobacteria; Rhodobacterales_1; Rhodobacteraceae; Roseibaca; Roseibaca calidilacus; Roseibaca calidilacus
1294273	Roseibacterium elongatum DSM 19469	GCA_000590925.1	representative genome	Complete Genome	1	Gracilicutes; Proteobacteria; Alphaproteobacteria; Rhodobacterales_1; Rhodobacteraceae; Roseibacterium; Roseibacterium elongatum; Roseibacterium elongatum DSM 19469
564137	Roseicitreum antarcticum	GCA_900107025.1	representative genome	Scaffold	1	Gracilicutes; Proteobacteria; Alphaproteobacteria; Rhodobacterales_1; Rhodobacteraceae; Roseicitreum; Roseicitreum antarcticum; Roseicitreum antarcticum
164332	Roseicyclus mahoneyensis	GCA_003148775.1	na	Scaffold	1	Gracilicutes; Proteobacteria; Alphaproteobacteria; Rhodobacterales_1; Rhodobacteraceae; Roseicyclus; Roseicyclus mahoneyensis; Roseicyclus mahoneyensis
254357	Roseisalinus antarcticus	GCA_900172355.1	representative genome	Contig	1	Gracilicutes; Proteobacteria; Alphaproteobacteria; Rhodobacterales_1; Rhodobacteraceae; Roseisalinus; Roseisalinus antarcticus; Roseisalinus antarcticus
1449350	Roseivivax halodurans JCM 10272	GCA_000521785.1	representative genome	Contig	1	Gracilicutes; Proteobacteria; Alphaproteobacteria; Rhodobacterales_1; Rhodobacteraceae; Roseivivax; Roseivivax halodurans; Roseivivax halodurans JCM 10272
93684	Roseivivax halotolerans	GCA_900115815.1	representative genome	Contig	1	Gracilicutes; Proteobacteria; Alphaproteobacteria; Rhodobacterales_1; Rhodobacteraceae; Roseivivax; Roseivivax halotolerans; Roseivivax halotolerans
1449351	Roseivivax isoporae LMG 25204	GCA_000521865.1	representative genome	Contig	1	Gracilicutes; Proteobacteria; Alphaproteobacteria; Rhodobacterales_1; Rhodobacteraceae; Roseivivax; Roseivivax isoporae; Roseivivax isoporae LMG 25204
1529041	Roseivivax jejudonensis	GCA_900172265.1	representative genome	Contig	1	Gracilicutes; Proteobacteria; Alphaproteobacteria; Rhodobacterales_1; Rhodobacteraceae; Roseivivax; Roseivivax jejudonensis; Roseivivax jejudonensis
633194	Roseivivax lentus	GCA_900156805.1	representative genome	Contig	1	Gracilicutes; Proteobacteria; Alphaproteobacteria; Rhodobacterales_1; Rhodobacteraceae; Roseivivax; Roseivivax lentus; Roseivivax lentus
1379903	Roseivivax marinus	GCA_000520615.1	representative genome	Contig	1	Gracilicutes; Proteobacteria; Alphaproteobacteria; Rhodobacterales_1; Rhodobacteraceae; Roseivivax; Roseivivax marinus; Roseivivax marinus
1267769	Roseivivax pacificus	GCA_003054175.1	na	Scaffold	1	Gracilicutes; Proteobacteria; Alphaproteobacteria; Rhodobacterales_1; Rhodobacteraceae; Roseivivax; Roseivivax pacificus; Roseivivax pacificus
641238	Roseivivax roseus	GCA_900111315.1	representative genome	Scaffold	1	Gracilicutes; Proteobacteria; Alphaproteobacteria; Rhodobacterales_1; Rhodobacteraceae; Roseivivax; Roseivivax roseus; Roseivivax roseus
375451	Roseobacter denitrificans OCh 114	GCA_000014045.1	representative genome	Complete Genome	1	Gracilicutes; Proteobacteria; Alphaproteobacteria; Rhodobacterales_1; Rhodobacteraceae; Roseobacter; Roseobacter denitrificans; Roseobacter denitrificans OCh 114
351016	Roseobacter sp. AzwK-3b	GCA_000170875.1	na	Contig	1	Gracilicutes; Proteobacteria; Alphaproteobacteria; Rhodobacterales_1; Rhodobacteraceae; Roseobacter; Roseobacter sp.; Roseobacter sp. AzwK-3b
314262	Roseobacter sp. MED193	GCA_000152965.1	na	Scaffold	1	Gracilicutes; Proteobacteria; Alphaproteobacteria; Rhodobacterales_1; Rhodobacteraceae; Roseobacter; Roseobacter sp.; Roseobacter sp. MED193
1247867	Roseovarius albus	GCA_900172335.1	representative genome	Contig	1	Gracilicutes; Proteobacteria; Alphaproteobacteria; Rhodobacterales_1; Rhodobacteraceae; Roseovarius; Roseovarius albus; Roseovarius albus
1641875	Roseovarius atlanticus	GCA_001441615.1	representative genome	Contig	1	Gracilicutes; Proteobacteria; Alphaproteobacteria; Rhodobacterales_1; Rhodobacteraceae; Roseovarius; Roseovarius atlanticus; Roseovarius atlanticus
1005928	Roseovarius lutimaris	GCA_900115165.1	representative genome	Scaffold	1	Gracilicutes; Proteobacteria; Alphaproteobacteria; Rhodobacterales_1; Rhodobacteraceae; Roseovarius; Roseovarius lutimaris; Roseovarius lutimaris
2044597	Roseovarius nitratireducens	GCA_002925845.1	na	Scaffold	0	Gracilicutes; Proteobacteria; Alphaproteobacteria; Rhodobacterales_1; Rhodobacteraceae; Roseovarius; Roseovarius nitratireducens; Roseovarius nitratireducens
89187	Roseovarius nubinhibens ISM	GCA_000152625.1	representative genome	Scaffold	1	Gracilicutes; Proteobacteria; Alphaproteobacteria; Rhodobacterales_1; Rhodobacteraceae; Roseovarius; Roseovarius nubinhibens; Roseovarius nubinhibens ISM
1981892	Roseovarius salinarum	GCA_002834145.1	na	Scaffold	0	Gracilicutes; Proteobacteria; Alphaproteobacteria; Rhodobacterales_1; Rhodobacteraceae; Roseovarius; Roseovarius salinarum; Roseovarius salinarum
2203213	Roseovarius sp. AK1035	GCA_003288315.1	na	Complete Genome	1	Gracilicutes; Proteobacteria; Alphaproteobacteria; Rhodobacterales_1; Rhodobacteraceae; Roseovarius; Roseovarius sp. TM1035; Roseovarius sp. AK1035
314264	Roseovarius sp. 217	GCA_000152845.1	na	Scaffold	1	Gracilicutes; Proteobacteria; Alphaproteobacteria; Rhodobacterales_1; Rhodobacteraceae; Roseovarius; Roseovarius sp.; Roseovarius sp. 217
1570360	Roseovarius sp. A-2	GCA_002072155.1	na	Contig	1	Gracilicutes; Proteobacteria; Alphaproteobacteria; Rhodobacterales_1; Rhodobacteraceae; Roseovarius; Roseovarius sp.; Roseovarius sp. A-2
2211448	Roseovarius sp. GCL-8	GCA_003260265.1	na	Contig	0	Gracilicutes; Proteobacteria; Alphaproteobacteria; Rhodobacterales_1; Rhodobacteraceae; Roseovarius; Roseovarius sp.; Roseovarius sp. GCL-8
2320272	Roseovarius sp. HN-E21	GCA_003651245.1	na	Contig	1	Gracilicutes; Proteobacteria; Alphaproteobacteria; Rhodobacterales_1; Rhodobacteraceae; Roseovarius; Roseovarius sp.; Roseovarius sp. HN-E21
2249812	Roseovarius sp. TE539	GCA_003298505.1	na	Contig	1	Gracilicutes; Proteobacteria; Alphaproteobacteria; Rhodobacterales_1; Rhodobacteraceae; Roseovarius; Roseovarius sp.; Roseovarius sp. TE539
1947395	Roseovarius sp. UBA6167	GCA_002428225.1	na	Scaffold	0	Gracilicutes; Proteobacteria; Alphaproteobacteria; Rhodobacterales_1; Rhodobacteraceae; Roseovarius; Roseovarius sp.; Roseovarius sp. UBA6167
1947396	Roseovarius sp. UBA6217	GCA_002421985.1	na	Scaffold	0	Gracilicutes; Proteobacteria; Alphaproteobacteria; Rhodobacterales_1; Rhodobacteraceae; Roseovarius; Roseovarius sp.; Roseovarius sp. UBA6217
1947397	Roseovarius sp. UBA7808	GCA_002480425.1	na	Scaffold	0	Gracilicutes; Proteobacteria; Alphaproteobacteria; Rhodobacterales_1; Rhodobacteraceae; Roseovarius; Roseovarius sp.; Roseovarius sp. UBA7808
442562	Rubellimicrobium mesophilum DSM 19309	GCA_000600335.2	representative genome	Scaffold	1	Gracilicutes; Proteobacteria; Alphaproteobacteria; Rhodobacterales_1; Rhodobacteraceae; Rubellimicrobium; Rubellimicrobium mesophilum; Rubellimicrobium mesophilum DSM 19309
1123069	Rubellimicrobium thermophilum DSM 16684	GCA_000442315.1	representative genome	Scaffold	1	Gracilicutes; Proteobacteria; Alphaproteobacteria; Rhodobacterales_1; Rhodobacteraceae; Rubellimicrobium; Rubellimicrobium thermophilum; Rubellimicrobium thermophilum DSM 16684
89524	Rubrimonas cliftonensis	GCA_900107585.1	representative genome	Contig	1	Gracilicutes; Proteobacteria; Alphaproteobacteria; Rhodobacterales_1; Rhodobacteraceae; Rubrimonas; Rubrimonas cliftonensis; Rubrimonas cliftonensis
644107	Ruegeria lacuscaerulensis ITI-1157	GCA_000161775.1	representative genome	Scaffold	1	Gracilicutes; Proteobacteria; Alphaproteobacteria; Rhodobacterales_1; Rhodobacteraceae; Ruegeria; Ruegeria lacuscaerulensis; Ruegeria lacuscaerulensis ITI-1157
246200	Ruegeria pomeroyi DSS-3	GCA_000011965.2	representative genome	Complete Genome	1	Gracilicutes; Proteobacteria; Alphaproteobacteria; Rhodobacterales_1; Rhodobacteraceae; Ruegeria; Ruegeria pomeroyi; Ruegeria pomeroyi DSS-3
292414	Ruegeria sp. TM1040	GCA_000014065.1	na	Complete Genome	1	Gracilicutes; Proteobacteria; Alphaproteobacteria; Rhodobacterales_1; Rhodobacteraceae; Ruegeria; Ruegeria sp.; Ruegeria sp. TM1040
569882	Salinihabitans flavidus	GCA_900110425.1	representative genome	Scaffold	1	Gracilicutes; Proteobacteria; Alphaproteobacteria; Rhodobacterales_1; Rhodobacteraceae; Salinihabitans; Salinihabitans flavidus; Salinihabitans flavidus
568098	Salipiger aestuarii	GCA_003259905.1	na	Scaffold	1	Gracilicutes; Proteobacteria; Alphaproteobacteria; Rhodobacterales_1; Rhodobacteraceae; Salipiger; Salipiger aestuarii; Salipiger aestuarii
999627	Sedimentitalea nanhaiensis	GCA_900116455.1	na	Scaffold	1	Gracilicutes; Proteobacteria; Alphaproteobacteria; Rhodobacterales_1; Rhodobacteraceae; Sedimentitalea; Sedimentitalea nanhaiensis; Sedimentitalea nanhaiensis
1123247	Sediminimonas qiaohouensis DSM 21189	GCA_000423645.1	representative genome	Scaffold	0	Gracilicutes; Proteobacteria; Alphaproteobacteria; Rhodobacterales_1; Rhodobacteraceae; Sediminimonas; Sediminimonas qiaohouensis; Sediminimonas qiaohouensis DSM 21189
1662395	Shimia abyssi	GCA_003014475.1	na	Contig	1	Gracilicutes; Proteobacteria; Alphaproteobacteria; Rhodobacterales_1; Rhodobacteraceae; Shimia; Shimia abyssi; Shimia abyssi
1280847	Shimia haliotis	GCA_900114415.1	representative genome	Contig	1	Gracilicutes; Proteobacteria; Alphaproteobacteria; Rhodobacterales_1; Rhodobacteraceae; Shimia; Shimia haliotis; Shimia haliotis
321267	Shimia marina	GCA_001458175.1	representative genome	Scaffold	1	Gracilicutes; Proteobacteria; Alphaproteobacteria; Rhodobacterales_1; Rhodobacteraceae; Shimia; Shimia marina; Shimia marina
1826607	Silicimonas algicola	GCA_003148765.1	na	Scaffold	1	Gracilicutes; Proteobacteria; Alphaproteobacteria; Rhodobacterales_1; Rhodobacteraceae; Silicimonas; Silicimonas algicola; Silicimonas algicola
1300350	Sulfitobacter donghicola DSW-25 = KCTC 12864 = JCM 14565	GCA_000622405.1	representative genome	Contig	1	Gracilicutes; Proteobacteria; Alphaproteobacteria; Rhodobacterales_1; Rhodobacteraceae; Sulfitobacter; Sulfitobacter donghicola; Sulfitobacter donghicola DSW-25 = KCTC 12864 = JCM 14565
1380367	Sulfitobacter sp. 20_GPM-1509m	GCA_000620505.1	na	Scaffold	0	Gracilicutes; Proteobacteria; Alphaproteobacteria; Rhodobacterales_1; Rhodobacteraceae; Sulfitobacter; Sulfitobacter sp.; Sulfitobacter sp. 20_GPM-1509m
1917485	Sulfitobacter sp. AM1-D1	GCA_001886735.1	na	Complete Genome	1	Gracilicutes; Proteobacteria; Alphaproteobacteria; Rhodobacterales_1; Rhodobacteraceae; Sulfitobacter; Sulfitobacter sp.; Sulfitobacter sp. AM1-D1
1822238	Sulfitobacter sp. HI0054	GCA_001635605.1	na	Contig	1	Gracilicutes; Proteobacteria; Alphaproteobacteria; Rhodobacterales_1; Rhodobacteraceae; Sulfitobacter; Sulfitobacter sp.; Sulfitobacter sp. HI0054
1822268	Sulfitobacter sp. HI0129	GCA_001635395.1	na	Contig	1	Gracilicutes; Proteobacteria; Alphaproteobacteria; Rhodobacterales_1; Rhodobacteraceae; Sulfitobacter; Sulfitobacter sp.; Sulfitobacter sp. HI0129
2070369	Sulfitobacter sp. JL08	GCA_003352045.1	na	Complete Genome	1	Gracilicutes; Proteobacteria; Alphaproteobacteria; Rhodobacterales_1; Rhodobacteraceae; Sulfitobacter; Sulfitobacter sp.; Sulfitobacter sp. JL08
314267	Sulfitobacter sp. NAS-14.1	GCA_000152645.1	na	Scaffold	1	Gracilicutes; Proteobacteria; Alphaproteobacteria; Rhodobacterales_1; Rhodobacteraceae; Sulfitobacter; Sulfitobacter sp.; Sulfitobacter sp. NAS-14.1
1389005	Sulfitobacter sp. SK012	GCA_003352085.1	na	Complete Genome	1	Gracilicutes; Proteobacteria; Alphaproteobacteria; Rhodobacterales_1; Rhodobacteraceae; Sulfitobacter; Sulfitobacter sp.; Sulfitobacter sp. SK012
2494374	Tabrizicola sp. K13M18	GCA_003940805.1	na	Complete Genome	1	Gracilicutes; Proteobacteria; Alphaproteobacteria; Rhodobacterales_1; Rhodobacteraceae; Tabrizicola; Tabrizicola sp.; Tabrizicola sp. K13M18
299262	Tateyamaria omphalii	GCA_001969365.1	representative genome	Complete Genome	1	Gracilicutes; Proteobacteria; Alphaproteobacteria; Rhodobacterales_1; Rhodobacteraceae; Tateyamaria; Tateyamaria omphalii; Tateyamaria omphalii
1123361	Thalassobacter stenotrophicus DSM 16310	GCA_900141945.1	na	Scaffold	1	Gracilicutes; Proteobacteria; Alphaproteobacteria; Rhodobacterales_1; Rhodobacteraceae; Thalassobacter; Thalassobacter stenotrophicus; Thalassobacter stenotrophicus DSM 16310
633131	Thalassobium sp. R2A62	GCA_000161835.1	na	Scaffold	1	Gracilicutes; Proteobacteria; Alphaproteobacteria; Rhodobacterales_1; Rhodobacteraceae; Thalassobium; Thalassobium sp.; Thalassobium sp. R2A62
2072972	Thalassobius autumnalis	GCA_001458255.1	na	Scaffold	1	Gracilicutes; Proteobacteria; Alphaproteobacteria; Rhodobacterales_1; Rhodobacteraceae; Thalassobius; Thalassobius autumnalis; Thalassobius autumnalis
53501	Thalassobius gelatinovorus	GCA_001458355.1	representative genome	Contig	1	Gracilicutes; Proteobacteria; Alphaproteobacteria; Rhodobacterales_1; Rhodobacteraceae; Thalassobius; Thalassobius gelatinovorus; Thalassobius gelatinovorus
373675	Thalassococcus halodurans	GCA_900108225.1	na	Contig	1	Gracilicutes; Proteobacteria; Alphaproteobacteria; Rhodobacterales_1; Rhodobacteraceae; Thalassococcus; Thalassococcus halodurans; Thalassococcus halodurans
2109625	Thalassococcus sp. SH-1	GCA_003008555.1	na	Complete Genome	1	Gracilicutes; Proteobacteria; Alphaproteobacteria; Rhodobacterales_1; Rhodobacteraceae; Thalassococcus; Thalassococcus sp.; Thalassococcus sp. SH-1
2282382	Thalassococcus sp. WRAS1	GCA_003344785.1	na	Contig	1	Gracilicutes; Proteobacteria; Alphaproteobacteria; Rhodobacterales_1; Rhodobacteraceae; Thalassococcus; Thalassococcus sp.; Thalassococcus sp. WRAS1
1795308	Thioclava arenosa	GCA_002358085.1	na	Contig	1	Gracilicutes; Proteobacteria; Alphaproteobacteria; Rhodobacterales_1; Rhodobacteraceae; Thioclava; Thioclava arenosa; Thioclava arenosa
1185766	Thioclava dalianensis	GCA_000715505.1	representative genome	Contig	1	Gracilicutes; Proteobacteria; Alphaproteobacteria; Rhodobacterales_1; Rhodobacteraceae; Thioclava; Thioclava dalianensis; Thioclava dalianensis
1915078	Thioclava nitratireducens	GCA_001940525.2	representative genome	Complete Genome	1	Gracilicutes; Proteobacteria; Alphaproteobacteria; Rhodobacterales_1; Rhodobacteraceae; Thioclava; Thioclava nitratireducens; Thioclava nitratireducens
1889770	Thioclava sp. SK-1	GCA_001705665.1	na	Contig	1	Gracilicutes; Proteobacteria; Alphaproteobacteria; Rhodobacterales_1; Rhodobacteraceae; Thioclava; Thioclava sp.; Thioclava sp. SK-1
441119	Tranquillimonas alkanivorans	GCA_900115595.1	representative genome	Scaffold	1	Gracilicutes; Proteobacteria; Alphaproteobacteria; Rhodobacterales_1; Rhodobacteraceae; Tranquillimonas; Tranquillimonas alkanivorans; Tranquillimonas alkanivorans
441103	Tropicibacter naphthalenivorans	GCA_001458375.1	na	Scaffold	1	Gracilicutes; Proteobacteria; Alphaproteobacteria; Rhodobacterales_1; Rhodobacteraceae; Tropicibacter; Tropicibacter naphthalenivorans; Tropicibacter naphthalenivorans
441112	Tropicimonas isoalkanivorans	GCA_900112335.1	representative genome	Scaffold	1	Gracilicutes; Proteobacteria; Alphaproteobacteria; Rhodobacterales_1; Rhodobacteraceae; Tropicimonas; Tropicimonas isoalkanivorans; Tropicimonas isoalkanivorans
2248759	Tropicimonas sp. IMCC34011	GCA_003390865.1	na	Contig	0	Gracilicutes; Proteobacteria; Alphaproteobacteria; Rhodobacterales_1; Rhodobacteraceae; Tropicimonas; Tropicimonas sp.; Tropicimonas sp. IMCC34011
2248760	Tropicimonas sp. IMCC34043	GCA_003390845.1	na	Contig	0	Gracilicutes; Proteobacteria; Alphaproteobacteria; Rhodobacterales_1; Rhodobacteraceae; Tropicimonas; Tropicimonas sp.; Tropicimonas sp. IMCC34043
1123501	Wenxinia marina DSM 24838	GCA_000379485.1	representative genome	Scaffold	0	Gracilicutes; Proteobacteria; Alphaproteobacteria; Rhodobacterales_1; Rhodobacteraceae; Wenxinia; Wenxinia marina; Wenxinia marina DSM 24838
1447782	Wenxinia saemankumensis	GCA_900141735.1	representative genome	Contig	1	Gracilicutes; Proteobacteria; Alphaproteobacteria; Rhodobacterales_1; Rhodobacteraceae; Wenxinia; Wenxinia saemankumensis; Wenxinia saemankumensis
2483812	Xinfangfangia sp. CIP 111625	GCA_900609055.1	na	Scaffold	1	Gracilicutes; Proteobacteria; Alphaproteobacteria; Rhodobacterales_1; Rhodobacteraceae; Xinfangfangia; Xinfangfangia sp.; Xinfangfangia sp. CIP 111625
311180	Yangia pacifica	GCA_003111685.1	na	Complete Genome	1	Gracilicutes; Proteobacteria; Alphaproteobacteria; Rhodobacterales_1; Rhodobacteraceae; Yangia; Yangia pacifica; Yangia pacifica
1286148	Yoonia sediminilitoris	GCA_003058085.1	na	Scaffold	1	Gracilicutes; Proteobacteria; Alphaproteobacteria; Rhodobacterales_1; Rhodobacteraceae; Yoonia; Yoonia sediminilitoris; Yoonia sediminilitoris
245188	Yoonia vestfoldensis	GCA_002158905.1	representative genome	Complete Genome	1	Gracilicutes; Proteobacteria; Alphaproteobacteria; Rhodobacterales_1; Rhodobacteraceae; Yoonia; Yoonia vestfoldensis; Yoonia vestfoldensis
1759059	Caulobacteraceae bacterium OTSz_A_272	GCA_001679665.1	na	Complete Genome	1	Gracilicutes; Proteobacteria; Alphaproteobacteria; Rhodobacterales_2; Caulobacteraceae; Caulobacteraceae; Caulobacteraceae bacterium; Caulobacteraceae bacterium OTSz_A_272
1123503	Woodsholea maritima DSM 17123	GCA_000382325.1	representative genome	Scaffold	0	Gracilicutes; Proteobacteria; Alphaproteobacteria; Rhodobacterales_2; Caulobacteraceae; Woodsholea; Woodsholea maritima; Woodsholea maritima DSM 17123
1161401	Euryhalocaulis caribicus	GCA_000412185.1	representative genome	Contig	0	Gracilicutes; Proteobacteria; Alphaproteobacteria; Rhodobacterales_2; Hyphomonadaceae; Euryhalocaulis; Euryhalocaulis caribicus; Euryhalocaulis caribicus
287478	Hellea balneolensis	GCA_003233025.1	na	Contig	0	Gracilicutes; Proteobacteria; Alphaproteobacteria; Rhodobacterales_2; Hyphomonadaceae; Hellea; Hellea balneolensis; Hellea balneolensis
1121948	Hellea balneolensis DSM 19091	GCA_000428525.1	representative genome	Scaffold	0	Gracilicutes; Proteobacteria; Alphaproteobacteria; Rhodobacterales_2; Hyphomonadaceae; Hellea; Hellea balneolensis; Hellea balneolensis DSM 19091
1608422	Henriciella algicola	GCA_003576245.1	na	Scaffold	1	Gracilicutes; Proteobacteria; Alphaproteobacteria; Rhodobacterales_2; Hyphomonadaceae; Henriciella; Henriciella algicola; Henriciella algicola
545261	Henriciella aquimarina	GCA_002088975.1	representative genome	Contig	0	Gracilicutes; Proteobacteria; Alphaproteobacteria; Rhodobacterales_2; Hyphomonadaceae; Henriciella; Henriciella aquimarina; Henriciella aquimarina
568102	Henriciella litoralis	GCA_002088935.1	representative genome	Scaffold	0	Gracilicutes; Proteobacteria; Alphaproteobacteria; Rhodobacterales_2; Hyphomonadaceae; Henriciella; Henriciella litoralis; Henriciella litoralis
2305467	Henriciella sp. M65	GCA_003576315.1	na	Scaffold	1	Gracilicutes; Proteobacteria; Alphaproteobacteria; Rhodobacterales_2; Hyphomonadaceae; Henriciella; Henriciella sp.; Henriciella sp. M65
582402	Hirschia baltica ATCC 49814	GCA_000023785.1	representative genome	Complete Genome	1	Gracilicutes; Proteobacteria; Alphaproteobacteria; Rhodobacterales_2; Hyphomonadaceae; Hirschia; Hirschia baltica; Hirschia baltica ATCC 49814
1629720	Hyphomonadaceae bacterium BRH_c29	GCA_000961695.1	na	Contig	1	Gracilicutes; Proteobacteria; Alphaproteobacteria; Rhodobacterales_2; Hyphomonadaceae; Hyphomonadaceae; Hyphomonadaceae bacterium; Hyphomonadaceae bacterium BRH_c29
1986776	Hyphomonadaceae bacterium TMED5	GCA_002173095.1	na	Contig	1	Gracilicutes; Proteobacteria; Alphaproteobacteria; Rhodobacterales_2; Hyphomonadaceae; Hyphomonadaceae; Hyphomonadaceae bacterium; Hyphomonadaceae bacterium TMED5
1951943	Hyphomonadaceae bacterium UBA1001	GCA_002291875.1	na	Scaffold	0	Gracilicutes; Proteobacteria; Alphaproteobacteria; Rhodobacterales_2; Hyphomonadaceae; Hyphomonadaceae; Hyphomonadaceae bacterium; Hyphomonadaceae bacterium UBA1001
1951944	Hyphomonadaceae bacterium UBA1595	GCA_002322775.1	na	Scaffold	0	Gracilicutes; Proteobacteria; Alphaproteobacteria; Rhodobacterales_2; Hyphomonadaceae; Hyphomonadaceae; Hyphomonadaceae bacterium; Hyphomonadaceae bacterium UBA1595
1951945	Hyphomonadaceae bacterium UBA1849	GCA_002338565.1	na	Scaffold	0	Gracilicutes; Proteobacteria; Alphaproteobacteria; Rhodobacterales_2; Hyphomonadaceae; Hyphomonadaceae; Hyphomonadaceae bacterium; Hyphomonadaceae bacterium UBA1849
1951948	Hyphomonadaceae bacterium UBA2389	GCA_002343395.1	na	Scaffold	0	Gracilicutes; Proteobacteria; Alphaproteobacteria; Rhodobacterales_2; Hyphomonadaceae; Hyphomonadaceae; Hyphomonadaceae bacterium; Hyphomonadaceae bacterium UBA2389
1951949	Hyphomonadaceae bacterium UBA4763	GCA_002403455.1	na	Scaffold	0	Gracilicutes; Proteobacteria; Alphaproteobacteria; Rhodobacterales_2; Hyphomonadaceae; Hyphomonadaceae; Hyphomonadaceae bacterium; Hyphomonadaceae bacterium UBA4763
1951950	Hyphomonadaceae bacterium UBA5102	GCA_002415585.1	na	Scaffold	0	Gracilicutes; Proteobacteria; Alphaproteobacteria; Rhodobacterales_2; Hyphomonadaceae; Hyphomonadaceae; Hyphomonadaceae bacterium; Hyphomonadaceae bacterium UBA5102
1951951	Hyphomonadaceae bacterium UBA5161	GCA_002413605.1	na	Scaffold	0	Gracilicutes; Proteobacteria; Alphaproteobacteria; Rhodobacterales_2; Hyphomonadaceae; Hyphomonadaceae; Hyphomonadaceae bacterium; Hyphomonadaceae bacterium UBA5161
1951952	Hyphomonadaceae bacterium UBA5334	GCA_002408145.1	na	Scaffold	0	Gracilicutes; Proteobacteria; Alphaproteobacteria; Rhodobacterales_2; Hyphomonadaceae; Hyphomonadaceae; Hyphomonadaceae bacterium; Hyphomonadaceae bacterium UBA5334
1951957	Hyphomonadaceae bacterium UBA7672	GCA_002483135.1	na	Scaffold	0	Gracilicutes; Proteobacteria; Alphaproteobacteria; Rhodobacterales_2; Hyphomonadaceae; Hyphomonadaceae; Hyphomonadaceae bacterium; Hyphomonadaceae bacterium UBA7672
1690484	Hyphomonadaceae bacterium UKL13-1	GCA_001602435.1	na	Complete Genome	1	Gracilicutes; Proteobacteria; Alphaproteobacteria; Rhodobacterales_2; Hyphomonadaceae; Hyphomonadaceae; Hyphomonadaceae bacterium; Hyphomonadaceae bacterium UKL13-1
81029	Hyphomonas adhaerens	GCA_003446985.1	na	Scaffold	1	Gracilicutes; Proteobacteria; Alphaproteobacteria; Rhodobacterales_2; Hyphomonadaceae; Hyphomonas; Hyphomonas adhaerens; Hyphomonas adhaerens
1280946	Hyphomonas beringensis	GCA_000682755.1	representative genome	Contig	1	Gracilicutes; Proteobacteria; Alphaproteobacteria; Rhodobacterales_2; Hyphomonadaceae; Hyphomonas; Hyphomonas beringensis; Hyphomonas beringensis
1280947	Hyphomonas chukchiensis	GCA_000682695.1	na	Contig	1	Gracilicutes; Proteobacteria; Alphaproteobacteria; Rhodobacterales_2; Hyphomonadaceae; Hyphomonas; Hyphomonas chukchiensis; Hyphomonas chukchiensis
228405	Hyphomonas neptunium ATCC 15444	GCA_000013025.1	representative genome	Complete Genome	1	Gracilicutes; Proteobacteria; Alphaproteobacteria; Rhodobacterales_2; Hyphomonadaceae; Hyphomonas; Hyphomonas neptunium; Hyphomonas neptunium ATCC 15444
1906738	Hyphomonas sp. Mor2	GCA_001854405.1	na	Complete Genome	0	Gracilicutes; Proteobacteria; Alphaproteobacteria; Rhodobacterales_2; Hyphomonadaceae; Hyphomonas; Hyphomonas sp.; Hyphomonas sp. Mor2
1986605	Hyphomonas sp. TMED17	GCA_002172915.1	na	Contig	1	Gracilicutes; Proteobacteria; Alphaproteobacteria; Rhodobacterales_2; Hyphomonadaceae; Hyphomonas; Hyphomonas sp.; Hyphomonas sp. TMED17
1946620	Hyphomonas sp. UBA2660	GCA_002359395.1	na	Scaffold	0	Gracilicutes; Proteobacteria; Alphaproteobacteria; Rhodobacterales_2; Hyphomonadaceae; Hyphomonas; Hyphomonas sp.; Hyphomonas sp. UBA2660
1946637	Hyphomonas sp. UBA5111	GCA_002414505.1	na	Scaffold	0	Gracilicutes; Proteobacteria; Alphaproteobacteria; Rhodobacterales_2; Hyphomonadaceae; Hyphomonas; Hyphomonas sp.; Hyphomonas sp. UBA5111
568099	Litorimonas taeanensis	GCA_003634015.1	na	Scaffold	1	Gracilicutes; Proteobacteria; Alphaproteobacteria; Rhodobacterales_2; Hyphomonadaceae; Litorimonas; Litorimonas taeanensis; Litorimonas taeanensis
394221	Maricaulis maris MCS10	GCA_000014745.1	representative genome	Complete Genome	1	Gracilicutes; Proteobacteria; Alphaproteobacteria; Rhodobacterales_2; Hyphomonadaceae; Maricaulis; Maricaulis maris; Maricaulis maris MCS10
144026	Maricaulis salignorans	GCA_900103475.1	representative genome	Contig	1	Gracilicutes; Proteobacteria; Alphaproteobacteria; Rhodobacterales_2; Hyphomonadaceae; Maricaulis; Maricaulis salignorans; Maricaulis salignorans
2135793	Marinicauda sp. WD6-1	GCA_003122085.1	na	Contig	1	Gracilicutes; Proteobacteria; Alphaproteobacteria; Rhodobacterales_2; Hyphomonadaceae; Marinicauda; Marinicauda sp.; Marinicauda sp. WD6-1
1852617	Oceanicaulis sp. BBD 1991-10	GCA_001657295.1	na	Scaffold	0	Gracilicutes; Proteobacteria; Alphaproteobacteria; Rhodobacterales_2; Hyphomonadaceae; Oceanicaulis; Oceanicaulis sp.; Oceanicaulis sp. BBD 1991-10
1666904	Oceanicaulis sp. HLUCCA04	GCA_001314625.1	na	Scaffold	1	Gracilicutes; Proteobacteria; Alphaproteobacteria; Rhodobacterales_2; Hyphomonadaceae; Oceanicaulis; Oceanicaulis sp.; Oceanicaulis sp. HLUCCA04
314254	Oceanicaulis sp. HTCC2633	GCA_000152745.1	na	Scaffold	1	Gracilicutes; Proteobacteria; Alphaproteobacteria; Rhodobacterales_2; Hyphomonadaceae; Oceanicaulis; Oceanicaulis sp.; Oceanicaulis sp. HTCC2633
1123059	Robiginitomaculum antarcticum DSM 21748	GCA_000365025.1	representative genome	Scaffold	0	Gracilicutes; Proteobacteria; Alphaproteobacteria; Rhodobacterales_2; Hyphomonadaceae; Robiginitomaculum; Robiginitomaculum antarcticum; Robiginitomaculum antarcticum DSM 21748
2030823	Robiginitomaculum sp.	GCA_002732605.1	na	Contig	1	Gracilicutes; Proteobacteria; Alphaproteobacteria; Rhodobacterales_2; Hyphomonadaceae; Robiginitomaculum; Robiginitomaculum sp.; Robiginitomaculum sp.
1752192	Alphaproteobacteria bacterium Ga0077535	GCA_001464425.1	na	Contig	0	Gracilicutes; Proteobacteria; Alphaproteobacteria; Rhodobacterales_2; NA; Alphaproteobacteria; Alphaproteobacteria bacterium; Alphaproteobacteria bacterium Ga0077535
1948361	Alphaproteobacteria bacterium UBA1485	GCA_002325265.1	na	Scaffold	0	Gracilicutes; Proteobacteria; Alphaproteobacteria; Rhodobacterales_2; NA; Alphaproteobacteria; Alphaproteobacteria bacterium; Alphaproteobacteria bacterium UBA1485
1970554	Rhodobacterales bacterium 12-64-8	GCA_002279755.1	na	Scaffold	1	Gracilicutes; Proteobacteria; Alphaproteobacteria; Rhodobacterales_2; NA; Rhodobacterales; Rhodobacterales bacterium; Rhodobacterales bacterium 12-64-8
1974086	Rhodobacterales bacterium CG15_BIG_FIL_POST_REV_8_21_14_020_59_13	GCA_002783385.1	na	Scaffold	1	Gracilicutes; Proteobacteria; Alphaproteobacteria; Rhodobacterales_2; NA; Rhodobacterales; Rhodobacterales bacterium; Rhodobacterales bacterium CG15_BIG_FIL_POST_REV_8_21_14_020_59_13
2490538	Rhodobacteraceae bacterium CH30	GCA_003856275.1	na	Scaffold	1	Gracilicutes; Proteobacteria; Alphaproteobacteria; Rhodobacterales; Rhodobacteraceae; Rhodobacteraceae; Rhodobacteraceae bacterium; Rhodobacteraceae bacterium CH30
2099786	Ruegeria sp. NKC1-1	GCA_003336365.1	na	Complete Genome	1	Gracilicutes; Proteobacteria; Alphaproteobacteria; Rhodobacterales; Rhodobacteraceae; Ruegeria; Ruegeria sp.; Ruegeria sp. NKC1-1
1262689	Acidiphilium sp. CAG:727	GCA_000437515.1	na	Scaffold	1	Gracilicutes; Proteobacteria; Alphaproteobacteria; Rhodospirillales; Acetobacteraceae; Acidiphilium; Acidiphilium sp.; Acidiphilium sp. CAG:727
1946151	Candidatus Endolissoclinum sp. UBA7326	GCA_002471325.1	na	Scaffold	0	Gracilicutes; Proteobacteria; Alphaproteobacteria; Rhodospirillales; Rhodospirillaceae; Candidatus Endolissoclinum; Candidatus Endolissoclinum sp.; Candidatus Endolissoclinum sp. UBA7326
435	Acetobacter aceti	GCA_002005445.1	representative genome	Complete Genome	1	Gracilicutes; Proteobacteria; Alphaproteobacteria; Rhodospirillales/MA3/MA4; Acetobacteraceae; Acetobacter; Acetobacter aceti; Acetobacter aceti
1120919	Acetobacter nitrogenifigens DSM 23921 = LMG 23498	GCA_000429165.1	representative genome	Scaffold	0	Gracilicutes; Proteobacteria; Alphaproteobacteria; Rhodospirillales/MA3/MA4; Acetobacteraceae; Acetobacter; Acetobacter nitrogenifigens; Acetobacter nitrogenifigens DSM 23921 = LMG 23498
1234671	Acetobacter papayae JCM 25143	GCA_000613285.1	representative genome	Contig	0	Gracilicutes; Proteobacteria; Alphaproteobacteria; Rhodospirillales/MA3/MA4; Acetobacteraceae; Acetobacter; Acetobacter papayae; Acetobacter papayae JCM 25143
634452	Acetobacter pasteurianus IFO 3283-01	GCA_000010825.1	na	Complete Genome	1	Gracilicutes; Proteobacteria; Alphaproteobacteria; Rhodospirillales/MA3/MA4; Acetobacteraceae; Acetobacter; Acetobacter pasteurianus; Acetobacter pasteurianus IFO 3283-01
1076596	Acetobacter persici	GCA_002006565.1	representative genome	Complete Genome	1	Gracilicutes; Proteobacteria; Alphaproteobacteria; Rhodospirillales/MA3/MA4; Acetobacteraceae; Acetobacter; Acetobacter persici; Acetobacter persici
446692	Acetobacter senegalensis	GCA_001499615.1	representative genome	Complete Genome	1	Gracilicutes; Proteobacteria; Alphaproteobacteria; Rhodospirillales/MA3/MA4; Acetobacteraceae; Acetobacter; Acetobacter senegalensis; Acetobacter senegalensis
1896965	Acetobacter sp. 46_36	GCA_001917135.1	na	Scaffold	1	Gracilicutes; Proteobacteria; Alphaproteobacteria; Rhodospirillales/MA3/MA4; Acetobacteraceae; Acetobacter; Acetobacter sp.; Acetobacter sp. 46_36
1670661	Acetobacter sp. DsW_059	GCA_002153695.1	na	Contig	1	Gracilicutes; Proteobacteria; Alphaproteobacteria; Rhodospirillales/MA3/MA4; Acetobacteraceae; Acetobacter; Acetobacter sp.; Acetobacter sp. DsW_059
1231343	Acetobacter syzygii 9H-2	GCA_000964225.1	na	Scaffold	1	Gracilicutes; Proteobacteria; Alphaproteobacteria; Rhodospirillales/MA3/MA4; Acetobacteraceae; Acetobacter; Acetobacter syzygii; Acetobacter syzygii 9H-2
1660159	Acetobacteraceae bacterium SCN 69-10	GCA_001725205.1	na	Scaffold	1	Gracilicutes; Proteobacteria; Alphaproteobacteria; Rhodospirillales/MA3/MA4; Acetobacteraceae; Acetobacteraceae; Acetobacteraceae bacterium; Acetobacteraceae bacterium SCN 69-10
1951301	Acetobacteraceae bacterium UBA6159	GCA_002422345.1	na	Scaffold	0	Gracilicutes; Proteobacteria; Alphaproteobacteria; Rhodospirillales/MA3/MA4; Acetobacteraceae; Acetobacteraceae; Acetobacteraceae bacterium; Acetobacteraceae bacterium UBA6159
209650	Acidicaldus organivorans	GCA_000759655.1	na	Scaffold	0	Gracilicutes; Proteobacteria; Alphaproteobacteria; Rhodospirillales/MA3/MA4; Acetobacteraceae; Acidicaldus; Acidicaldus organivorans; Acidicaldus organivorans
349163	Acidiphilium cryptum JF-5	GCA_000016725.1	na	Complete Genome	1	Gracilicutes; Proteobacteria; Alphaproteobacteria; Rhodospirillales/MA3/MA4; Acetobacteraceae; Acidiphilium; Acidiphilium cryptum; Acidiphilium cryptum JF-5
526	Acidiphilium rubrum	GCA_900156265.1	na	Scaffold	1	Gracilicutes; Proteobacteria; Alphaproteobacteria; Rhodospirillales/MA3/MA4; Acetobacteraceae; Acidiphilium; Acidiphilium rubrum; Acidiphilium rubrum
1231350	Acidisphaera rubrifaciens HS-AP3	GCA_000964365.1	representative genome	Scaffold	1	Gracilicutes; Proteobacteria; Alphaproteobacteria; Rhodospirillales/MA3/MA4; Acetobacteraceae; Acidisphaera; Acidisphaera rubrifaciens; Acidisphaera rubrifaciens HS-AP3
1969806	Acidisphaera sp. G45-3	GCA_003352165.1	na	Complete Genome	0	Gracilicutes; Proteobacteria; Alphaproteobacteria; Rhodospirillales/MA3/MA4; Acetobacteraceae; Acidisphaera; Acidisphaera sp.; Acidisphaera sp. G45-3
1120923	Acidocella aminolytica 101 = DSM 11237	GCA_000964385.1	na	Scaffold	1	Gracilicutes; Proteobacteria; Alphaproteobacteria; Rhodospirillales/MA3/MA4; Acetobacteraceae; Acidocella; Acidocella aminolytica; Acidocella aminolytica 101 = DSM 11237
1970303	Acidocella sp. 20-61-6	GCA_002255625.1	na	Scaffold	1	Gracilicutes; Proteobacteria; Alphaproteobacteria; Rhodospirillales/MA3/MA4; Acetobacteraceae; Acidocella; Acidocella sp.; Acidocella sp. 20-61-6
1970306	Acidocella sp. 35-58-6	GCA_002281005.1	na	Scaffold	1	Gracilicutes; Proteobacteria; Alphaproteobacteria; Rhodospirillales/MA3/MA4; Acetobacteraceae; Acidocella; Acidocella sp.; Acidocella sp. 35-58-6
1214225	Acidocella sp. MX-AZ02	GCA_000306035.1	na	Scaffold	1	Gracilicutes; Proteobacteria; Alphaproteobacteria; Rhodospirillales/MA3/MA4; Acetobacteraceae; Acidocella; Acidocella sp.; Acidocella sp. MX-AZ02
1231351	Acidomonas methanolica NBRC 104435	GCA_000617865.1	representative genome	Scaffold	1	Gracilicutes; Proteobacteria; Alphaproteobacteria; Rhodospirillales/MA3/MA4; Acetobacteraceae; Acidomonas; Acidomonas methanolica; Acidomonas methanolica NBRC 104435
1231624	Asaia bogorensis NBRC 16594	GCA_001547995.1	representative genome	Complete Genome	1	Gracilicutes; Proteobacteria; Alphaproteobacteria; Rhodospirillales/MA3/MA4; Acetobacteraceae; Asaia; Asaia bogorensis; Asaia bogorensis NBRC 16594
1088868	Commensalibacter intestini A911	GCA_000231445.2	representative genome	Contig	1	Gracilicutes; Proteobacteria; Alphaproteobacteria; Rhodospirillales/MA3/MA4; Acetobacteraceae; Commensalibacter; Commensalibacter intestini; Commensalibacter intestini A911
2478912	Commensalibacter sp. AMU001	GCA_003691365.1	na	Complete Genome	1	Gracilicutes; Proteobacteria; Alphaproteobacteria; Rhodospirillales/MA3/MA4; Acetobacteraceae; Commensalibacter; Commensalibacter sp.; Commensalibacter sp. AMU001
272568	Gluconacetobacter diazotrophicus PA1 5	GCA_000021325.1	representative genome	Complete Genome	1	Gracilicutes; Proteobacteria; Alphaproteobacteria; Rhodospirillales/MA3/MA4; Acetobacteraceae; Gluconacetobacter; Gluconacetobacter diazotrophicus; Gluconacetobacter diazotrophicus PA1 5
376620	Gluconobacter japonicus	GCA_001580715.1	na	Contig	1	Gracilicutes; Proteobacteria; Alphaproteobacteria; Rhodospirillales/MA3/MA4; Acetobacteraceae; Gluconobacter; Gluconobacter japonicus; Gluconobacter japonicus
1088869	Gluconobacter morbifer G707	GCA_000234355.2	representative genome	Contig	1	Gracilicutes; Proteobacteria; Alphaproteobacteria; Rhodospirillales/MA3/MA4; Acetobacteraceae; Gluconobacter; Gluconobacter morbifer; Gluconobacter morbifer G707
290633	Gluconobacter oxydans 621H	GCA_000011685.1	representative genome	Complete Genome	1	Gracilicutes; Proteobacteria; Alphaproteobacteria; Rhodospirillales/MA3/MA4; Acetobacteraceae; Gluconobacter; Gluconobacter oxydans; Gluconobacter oxydans 621H
391165	Granulibacter bethesdensis CGDNIH1	GCA_000014285.2	representative genome	Complete Genome	1	Gracilicutes; Proteobacteria; Alphaproteobacteria; Rhodospirillales/MA3/MA4; Acetobacteraceae; Granulibacter; Granulibacter bethesdensis; Granulibacter bethesdensis CGDNIH1
990373	Humitalea rosea	GCA_003253705.1	na	Scaffold	1	Gracilicutes; Proteobacteria; Alphaproteobacteria; Rhodospirillales/MA3/MA4; Acetobacteraceae; Humitalea; Humitalea rosea; Humitalea rosea
436	Komagataeibacter hansenii	GCA_001645805.1	na	Scaffold	0	Gracilicutes; Proteobacteria; Alphaproteobacteria; Rhodospirillales/MA3/MA4; Acetobacteraceae; Komagataeibacter; Komagataeibacter hansenii; Komagataeibacter hansenii
28448	Komagataeibacter xylinus	GCA_002762195.1	na	Complete Genome	1	Gracilicutes; Proteobacteria; Alphaproteobacteria; Rhodospirillales/MA3/MA4; Acetobacteraceae; Komagataeibacter; Komagataeibacter xylinus; Komagataeibacter xylinus
320497	Neoasaia chiangmaiensis	GCA_002005465.1	representative genome	Complete Genome	1	Gracilicutes; Proteobacteria; Alphaproteobacteria; Rhodospirillales/MA3/MA4; Acetobacteraceae; Neoasaia; Neoasaia chiangmaiensis; Neoasaia chiangmaiensis
1223520	Neokomagataea thailandica NBRC 106555	GCA_001598495.1	representative genome	Contig	0	Gracilicutes; Proteobacteria; Alphaproteobacteria; Rhodospirillales/MA3/MA4; Acetobacteraceae; Neokomagataea; Neokomagataea thailandica; Neokomagataea thailandica NBRC 106555
1510841	Parasaccharibacter apium	GCA_002079945.1	representative genome	Complete Genome	0	Gracilicutes; Proteobacteria; Alphaproteobacteria; Rhodospirillales/MA3/MA4; Acetobacteraceae; Parasaccharibacter; Parasaccharibacter apium; Parasaccharibacter apium
568898	Roseomonas aestuarii	GCA_003116135.1	na	Scaffold	1	Gracilicutes; Proteobacteria; Alphaproteobacteria; Rhodospirillales/MA3/MA4; Acetobacteraceae; Roseomonas; Roseomonas aestuarii; Roseomonas aestuarii
257708	Roseomonas gilardii	GCA_001941945.1	representative genome	Complete Genome	1	Gracilicutes; Proteobacteria; Alphaproteobacteria; Rhodospirillales/MA3/MA4; Acetobacteraceae; Roseomonas; Roseomonas gilardii; Roseomonas gilardii
1123072	Rubritepida flocculans DSM 14296	GCA_000425365.1	representative genome	Scaffold	0	Gracilicutes; Proteobacteria; Alphaproteobacteria; Rhodospirillales/MA3/MA4; Acetobacteraceae; Rubritepida; Rubritepida flocculans; Rubritepida flocculans DSM 14296
1123227	Saccharibacter floricola DSM 15669	GCA_000378165.1	representative genome	Scaffold	0	Gracilicutes; Proteobacteria; Alphaproteobacteria; Rhodospirillales/MA3/MA4; Acetobacteraceae; Saccharibacter; Saccharibacter floricola; Saccharibacter floricola DSM 15669
1231623	Tanticharoenia sakaeratensis NBRC 103193	GCA_000963885.1	representative genome	Contig	1	Gracilicutes; Proteobacteria; Alphaproteobacteria; Rhodospirillales/MA3/MA4; Acetobacteraceae; Tanticharoenia; Tanticharoenia sakaeratensis; Tanticharoenia sakaeratensis NBRC 103193
1122135	Kiloniella laminariae DSM 19542	GCA_000374005.1	representative genome	Scaffold	0	Gracilicutes; Proteobacteria; Alphaproteobacteria; Rhodospirillales/MA3/MA4; Kiloniellaceae; Kiloniella; Kiloniella laminariae; Kiloniella laminariae DSM 19542
1867952	Candidatus Terasakiella magnetica	GCA_900093605.1	na	Contig	1	Gracilicutes; Proteobacteria; Alphaproteobacteria; Rhodospirillales/MA3/MA4; Methylocystaceae; Terasakiella; Candidatus Terasakiella magnetica; Candidatus Terasakiella magnetica
1123355	Terasakiella pusilla DSM 6293	GCA_000688235.1	representative genome	Contig	0	Gracilicutes; Proteobacteria; Alphaproteobacteria; Rhodospirillales/MA3/MA4; Methylocystaceae; Terasakiella; Terasakiella pusilla; Terasakiella pusilla DSM 6293
1523418	alpha proteobacterium AAP38	GCA_001296005.1	na	Contig	1	Gracilicutes; Proteobacteria; Alphaproteobacteria; Rhodospirillales/MA3/MA4; NA; alpha; alpha proteobacterium; alpha proteobacterium AAP38
939296	alpha proteobacterium SCGC AAA015-N04	GCA_000383115.1	na	Scaffold	0	Gracilicutes; Proteobacteria; Alphaproteobacteria; Rhodospirillales/MA3/MA4; NA; alpha; alpha proteobacterium; alpha proteobacterium SCGC AAA015-N04
1009708	alpha proteobacterium SCGC AAA536-G10	GCA_000384615.1	na	Contig	0	Gracilicutes; Proteobacteria; Alphaproteobacteria; Rhodospirillales/MA3/MA4; NA; alpha; alpha proteobacterium; alpha proteobacterium SCGC AAA536-G10
1009709	alpha proteobacterium SCGC AAA536-K22	GCA_000421325.1	na	Contig	0	Gracilicutes; Proteobacteria; Alphaproteobacteria; Rhodospirillales/MA3/MA4; NA; alpha; alpha proteobacterium; alpha proteobacterium SCGC AAA536-K22
1919269	Alphaproteobacteria bacterium bin52	GCA_002238645.1	na	Contig	0	Gracilicutes; Proteobacteria; Alphaproteobacteria; Rhodospirillales/MA3/MA4; NA; Alphaproteobacteria; Alphaproteobacteria bacterium; Alphaproteobacteria bacterium bin52
1919267	Alphaproteobacteria bacterium bin95	GCA_002238885.1	na	Contig	0	Gracilicutes; Proteobacteria; Alphaproteobacteria; Rhodospirillales/MA3/MA4; NA; Alphaproteobacteria; Alphaproteobacteria bacterium; Alphaproteobacteria bacterium bin95
1655503	Alphaproteobacteria bacterium casp-alpha2	GCA_001510075.1	na	Contig	0	Gracilicutes; Proteobacteria; Alphaproteobacteria; Rhodospirillales/MA3/MA4; NA; Alphaproteobacteria; Alphaproteobacteria bacterium; Alphaproteobacteria bacterium casp-alpha2
1658455	Alphaproteobacteria bacterium casp-alpha9	GCA_001510185.1	na	Contig	0	Gracilicutes; Proteobacteria; Alphaproteobacteria; Rhodospirillales/MA3/MA4; NA; Alphaproteobacteria; Alphaproteobacteria bacterium; Alphaproteobacteria bacterium casp-alpha9
1973899	Alphaproteobacteria bacterium CG_4_9_14_3_um_filter_47_13	GCA_002789675.1	na	Scaffold	1	Gracilicutes; Proteobacteria; Alphaproteobacteria; Rhodospirillales/MA3/MA4; NA; Alphaproteobacteria; Alphaproteobacteria bacterium; Alphaproteobacteria bacterium CG_4_9_14_3_um_filter_47_13
1803508	Alphaproteobacteria bacterium CG1_02_46_17	GCA_001871905.1	na	Scaffold	1	Gracilicutes; Proteobacteria; Alphaproteobacteria; Rhodospirillales/MA3/MA4; NA; Alphaproteobacteria; Alphaproteobacteria bacterium; Alphaproteobacteria bacterium CG1_02_46_17
1797213	Alphaproteobacteria bacterium GWF2_58_20	GCA_001768735.1	na	Scaffold	1	Gracilicutes; Proteobacteria; Alphaproteobacteria; Rhodospirillales/MA3/MA4; NA; Alphaproteobacteria; Alphaproteobacteria bacterium; Alphaproteobacteria bacterium GWF2_58_20
2013069	Alphaproteobacteria bacterium MarineAlpha3_Bin3	GCA_002938075.1	na	Contig	1	Gracilicutes; Proteobacteria; Alphaproteobacteria; Rhodospirillales/MA3/MA4; NA; Alphaproteobacteria; Alphaproteobacteria bacterium; Alphaproteobacteria bacterium MarineAlpha3_Bin3
2013072	Alphaproteobacteria bacterium MarineAlpha3_Bin6	GCA_002938035.1	na	Contig	1	Gracilicutes; Proteobacteria; Alphaproteobacteria; Rhodospirillales/MA3/MA4; NA; Alphaproteobacteria; Alphaproteobacteria bacterium; Alphaproteobacteria bacterium MarineAlpha3_Bin6
2013073	Alphaproteobacteria bacterium MarineAlpha3_Bin7	GCA_002937995.1	na	Contig	1	Gracilicutes; Proteobacteria; Alphaproteobacteria; Rhodospirillales/MA3/MA4; NA; Alphaproteobacteria; Alphaproteobacteria bacterium; Alphaproteobacteria bacterium MarineAlpha3_Bin7
2013074	Alphaproteobacteria bacterium MarineAlpha4_Bin1	GCA_002938275.1	na	Contig	1	Gracilicutes; Proteobacteria; Alphaproteobacteria; Rhodospirillales/MA3/MA4; NA; Alphaproteobacteria; Alphaproteobacteria bacterium; Alphaproteobacteria bacterium MarineAlpha4_Bin1
1797220	Alphaproteobacteria bacterium RIFCSPHIGHO2_02_FULL_46_13	GCA_001767915.1	na	Scaffold	1	Gracilicutes; Proteobacteria; Alphaproteobacteria; Rhodospirillales/MA3/MA4; NA; Alphaproteobacteria; Alphaproteobacteria bacterium; Alphaproteobacteria bacterium RIFCSPHIGHO2_02_FULL_46_13
1842523	Alphaproteobacteria bacterium SPGG1	GCA_001643485.1	na	Contig	0	Gracilicutes; Proteobacteria; Alphaproteobacteria; Rhodospirillales/MA3/MA4; NA; Alphaproteobacteria; Alphaproteobacteria bacterium; Alphaproteobacteria bacterium SPGG1
1986632	Alphaproteobacteria bacterium TMED199	GCA_002171895.1	na	Contig	1	Gracilicutes; Proteobacteria; Alphaproteobacteria; Rhodospirillales/MA3/MA4; NA; Alphaproteobacteria; Alphaproteobacteria bacterium; Alphaproteobacteria bacterium TMED199
1986647	Alphaproteobacteria bacterium TMED89	GCA_002172925.2	na	Contig	1	Gracilicutes; Proteobacteria; Alphaproteobacteria; Rhodospirillales/MA3/MA4; NA; Alphaproteobacteria; Alphaproteobacteria bacterium; Alphaproteobacteria bacterium TMED89
1948355	Alphaproteobacteria bacterium UBA1271	GCA_002308655.1	na	Scaffold	0	Gracilicutes; Proteobacteria; Alphaproteobacteria; Rhodospirillales/MA3/MA4; NA; Alphaproteobacteria; Alphaproteobacteria bacterium; Alphaproteobacteria bacterium UBA1271
1948358	Alphaproteobacteria bacterium UBA1324	GCA_002306905.1	na	Scaffold	0	Gracilicutes; Proteobacteria; Alphaproteobacteria; Rhodospirillales/MA3/MA4; NA; Alphaproteobacteria; Alphaproteobacteria bacterium; Alphaproteobacteria bacterium UBA1324
1948360	Alphaproteobacteria bacterium UBA1330	GCA_002306775.1	na	Scaffold	0	Gracilicutes; Proteobacteria; Alphaproteobacteria; Rhodospirillales/MA3/MA4; NA; Alphaproteobacteria; Alphaproteobacteria bacterium; Alphaproteobacteria bacterium UBA1330
1948362	Alphaproteobacteria bacterium UBA1509	GCA_002323575.1	na	Scaffold	0	Gracilicutes; Proteobacteria; Alphaproteobacteria; Rhodospirillales/MA3/MA4; NA; Alphaproteobacteria; Alphaproteobacteria bacterium; Alphaproteobacteria bacterium UBA1509
1948368	Alphaproteobacteria bacterium UBA2562	GCA_002340345.1	na	Scaffold	0	Gracilicutes; Proteobacteria; Alphaproteobacteria; Rhodospirillales/MA3/MA4; NA; Alphaproteobacteria; Alphaproteobacteria bacterium; Alphaproteobacteria bacterium UBA2562
1948370	Alphaproteobacteria bacterium UBA2723	GCA_002353835.1	na	Scaffold	0	Gracilicutes; Proteobacteria; Alphaproteobacteria; Rhodospirillales/MA3/MA4; NA; Alphaproteobacteria; Alphaproteobacteria bacterium; Alphaproteobacteria bacterium UBA2723
1948373	Alphaproteobacteria bacterium UBA2931	GCA_002349185.1	na	Scaffold	0	Gracilicutes; Proteobacteria; Alphaproteobacteria; Rhodospirillales/MA3/MA4; NA; Alphaproteobacteria; Alphaproteobacteria bacterium; Alphaproteobacteria bacterium UBA2931
1948375	Alphaproteobacteria bacterium UBA2954	GCA_002348585.1	na	Scaffold	0	Gracilicutes; Proteobacteria; Alphaproteobacteria; Rhodospirillales/MA3/MA4; NA; Alphaproteobacteria; Alphaproteobacteria bacterium; Alphaproteobacteria bacterium UBA2954
1948376	Alphaproteobacteria bacterium UBA2964	GCA_002348425.1	na	Scaffold	0	Gracilicutes; Proteobacteria; Alphaproteobacteria; Rhodospirillales/MA3/MA4; NA; Alphaproteobacteria; Alphaproteobacteria bacterium; Alphaproteobacteria bacterium UBA2964
1948383	Alphaproteobacteria bacterium UBA3307	GCA_002361365.1	na	Scaffold	0	Gracilicutes; Proteobacteria; Alphaproteobacteria; Rhodospirillales/MA3/MA4; NA; Alphaproteobacteria; Alphaproteobacteria bacterium; Alphaproteobacteria bacterium UBA3307
1948385	Alphaproteobacteria bacterium UBA3439	GCA_002378605.1	na	Scaffold	0	Gracilicutes; Proteobacteria; Alphaproteobacteria; Rhodospirillales/MA3/MA4; NA; Alphaproteobacteria; Alphaproteobacteria bacterium; Alphaproteobacteria bacterium UBA3439
1948391	Alphaproteobacteria bacterium UBA3637	GCA_002373615.1	na	Scaffold	0	Gracilicutes; Proteobacteria; Alphaproteobacteria; Rhodospirillales/MA3/MA4; NA; Alphaproteobacteria; Alphaproteobacteria bacterium; Alphaproteobacteria bacterium UBA3637
1948392	Alphaproteobacteria bacterium UBA3650	GCA_002373815.1	na	Scaffold	0	Gracilicutes; Proteobacteria; Alphaproteobacteria; Rhodospirillales/MA3/MA4; NA; Alphaproteobacteria; Alphaproteobacteria bacterium; Alphaproteobacteria bacterium UBA3650
1948394	Alphaproteobacteria bacterium UBA3768	GCA_002372315.1	na	Scaffold	0	Gracilicutes; Proteobacteria; Alphaproteobacteria; Rhodospirillales/MA3/MA4; NA; Alphaproteobacteria; Alphaproteobacteria bacterium; Alphaproteobacteria bacterium UBA3768
1948396	Alphaproteobacteria bacterium UBA3864	GCA_002393065.1	na	Scaffold	0	Gracilicutes; Proteobacteria; Alphaproteobacteria; Rhodospirillales/MA3/MA4; NA; Alphaproteobacteria; Alphaproteobacteria bacterium; Alphaproteobacteria bacterium UBA3864
1948398	Alphaproteobacteria bacterium UBA4436	GCA_002390505.1	na	Scaffold	0	Gracilicutes; Proteobacteria; Alphaproteobacteria; Rhodospirillales/MA3/MA4; NA; Alphaproteobacteria; Alphaproteobacteria bacterium; Alphaproteobacteria bacterium UBA4436
1948409	Alphaproteobacteria bacterium UBA5343	GCA_002410125.1	na	Scaffold	0	Gracilicutes; Proteobacteria; Alphaproteobacteria; Rhodospirillales/MA3/MA4; NA; Alphaproteobacteria; Alphaproteobacteria bacterium; Alphaproteobacteria bacterium UBA5343
1948411	Alphaproteobacteria bacterium UBA5951	GCA_002430515.1	na	Scaffold	0	Gracilicutes; Proteobacteria; Alphaproteobacteria; Rhodospirillales/MA3/MA4; NA; Alphaproteobacteria; Alphaproteobacteria bacterium; Alphaproteobacteria bacterium UBA5951
1948423	Alphaproteobacteria bacterium UBA6358	GCA_002437805.1	na	Scaffold	0	Gracilicutes; Proteobacteria; Alphaproteobacteria; Rhodospirillales/MA3/MA4; NA; Alphaproteobacteria; Alphaproteobacteria bacterium; Alphaproteobacteria bacterium UBA6358
1948430	Alphaproteobacteria bacterium UBA6544	GCA_002434595.1	na	Scaffold	0	Gracilicutes; Proteobacteria; Alphaproteobacteria; Rhodospirillales/MA3/MA4; NA; Alphaproteobacteria; Alphaproteobacteria bacterium; Alphaproteobacteria bacterium UBA6544
1948431	Alphaproteobacteria bacterium UBA6605	GCA_002433405.1	na	Scaffold	0	Gracilicutes; Proteobacteria; Alphaproteobacteria; Rhodospirillales/MA3/MA4; NA; Alphaproteobacteria; Alphaproteobacteria bacterium; Alphaproteobacteria bacterium UBA6605
1948434	Alphaproteobacteria bacterium UBA685	GCA_002299005.1	na	Scaffold	0	Gracilicutes; Proteobacteria; Alphaproteobacteria; Rhodospirillales/MA3/MA4; NA; Alphaproteobacteria; Alphaproteobacteria bacterium; Alphaproteobacteria bacterium UBA685
1948446	Alphaproteobacteria bacterium UBA780	GCA_002297115.1	na	Scaffold	0	Gracilicutes; Proteobacteria; Alphaproteobacteria; Rhodospirillales/MA3/MA4; NA; Alphaproteobacteria; Alphaproteobacteria bacterium; Alphaproteobacteria bacterium UBA780
2032658	Alphaproteobacteria bacterium WMHbin7	GCA_002753155.1	na	Scaffold	0	Gracilicutes; Proteobacteria; Alphaproteobacteria; Rhodospirillales/MA3/MA4; NA; Alphaproteobacteria; Alphaproteobacteria bacterium; Alphaproteobacteria bacterium WMHbin7
488538	Candidatus Puniceispirillum marinum IMCC1322	GCA_000024465.1	na	Complete Genome	1	Gracilicutes; Proteobacteria; Alphaproteobacteria; Rhodospirillales/MA3/MA4; NA; Candidatus Puniceispirillum; Candidatus Puniceispirillum marinum; Candidatus Puniceispirillum marinum IMCC1322
1986629	Candidatus Puniceispirillum sp. TMED176	GCA_002172105.2	na	Contig	1	Gracilicutes; Proteobacteria; Alphaproteobacteria; Rhodospirillales/MA3/MA4; NA; Candidatus Puniceispirillum; Candidatus Puniceispirillum sp.; Candidatus Puniceispirillum sp. TMED176
2185104	Elioraea sp. YIM 72297	GCA_003336755.1	na	Scaffold	0	Gracilicutes; Proteobacteria; Alphaproteobacteria; Rhodospirillales/MA3/MA4; NA; Elioraea; Elioraea sp.; Elioraea sp. YIM 72297
1121861	Elioraea tepidiphila DSM 17972	GCA_000378465.1	representative genome	Scaffold	0	Gracilicutes; Proteobacteria; Alphaproteobacteria; Rhodospirillales/MA3/MA4; NA; Elioraea; Elioraea tepidiphila; Elioraea tepidiphila DSM 17972
349221	Micavibrio aeruginosavorus	GCA_003240795.1	na	Contig	1	Gracilicutes; Proteobacteria; Alphaproteobacteria; Rhodospirillales/MA3/MA4; NA; Micavibrio; Micavibrio aeruginosavorus; Micavibrio aeruginosavorus
856793	Micavibrio aeruginosavorus ARL-13	GCA_000226315.1	representative genome	Complete Genome	1	Gracilicutes; Proteobacteria; Alphaproteobacteria; Rhodospirillales/MA3/MA4; NA; Micavibrio; Micavibrio aeruginosavorus; Micavibrio aeruginosavorus ARL-13
1946906	Micavibrio sp. UBA1618	GCA_002321835.1	na	Scaffold	0	Gracilicutes; Proteobacteria; Alphaproteobacteria; Rhodospirillales/MA3/MA4; NA; Micavibrio; Micavibrio sp.; Micavibrio sp. UBA1618
1946908	Micavibrio sp. UBA1672	GCA_002320665.1	na	Scaffold	0	Gracilicutes; Proteobacteria; Alphaproteobacteria; Rhodospirillales/MA3/MA4; NA; Micavibrio; Micavibrio sp.; Micavibrio sp. UBA1672
1946909	Micavibrio sp. UBA1850	GCA_002338525.1	na	Scaffold	0	Gracilicutes; Proteobacteria; Alphaproteobacteria; Rhodospirillales/MA3/MA4; NA; Micavibrio; Micavibrio sp.; Micavibrio sp. UBA1850
1946912	Micavibrio sp. UBA2020	GCA_002334985.1	na	Scaffold	0	Gracilicutes; Proteobacteria; Alphaproteobacteria; Rhodospirillales/MA3/MA4; NA; Micavibrio; Micavibrio sp.; Micavibrio sp. UBA2020
1946913	Micavibrio sp. UBA2137	GCA_002328415.1	na	Scaffold	0	Gracilicutes; Proteobacteria; Alphaproteobacteria; Rhodospirillales/MA3/MA4; NA; Micavibrio; Micavibrio sp.; Micavibrio sp. UBA2137
1946915	Micavibrio sp. UBA2400	GCA_002343265.1	na	Scaffold	0	Gracilicutes; Proteobacteria; Alphaproteobacteria; Rhodospirillales/MA3/MA4; NA; Micavibrio; Micavibrio sp.; Micavibrio sp. UBA2400
1946918	Micavibrio sp. UBA2705	GCA_002354205.1	na	Scaffold	0	Gracilicutes; Proteobacteria; Alphaproteobacteria; Rhodospirillales/MA3/MA4; NA; Micavibrio; Micavibrio sp.; Micavibrio sp. UBA2705
1946921	Micavibrio sp. UBA3393	GCA_002358745.1	na	Scaffold	0	Gracilicutes; Proteobacteria; Alphaproteobacteria; Rhodospirillales/MA3/MA4; NA; Micavibrio; Micavibrio sp.; Micavibrio sp. UBA3393
1946923	Micavibrio sp. UBA5167	GCA_002413445.1	na	Scaffold	0	Gracilicutes; Proteobacteria; Alphaproteobacteria; Rhodospirillales/MA3/MA4; NA; Micavibrio; Micavibrio sp.; Micavibrio sp. UBA5167
1946924	Micavibrio sp. UBA5572	GCA_002425415.1	na	Scaffold	0	Gracilicutes; Proteobacteria; Alphaproteobacteria; Rhodospirillales/MA3/MA4; NA; Micavibrio; Micavibrio sp.; Micavibrio sp. UBA5572
1946925	Micavibrio sp. UBA5701	GCA_002420065.1	na	Scaffold	0	Gracilicutes; Proteobacteria; Alphaproteobacteria; Rhodospirillales/MA3/MA4; NA; Micavibrio; Micavibrio sp.; Micavibrio sp. UBA5701
1946928	Micavibrio sp. UBA6145	GCA_002423205.1	na	Scaffold	0	Gracilicutes; Proteobacteria; Alphaproteobacteria; Rhodospirillales/MA3/MA4; NA; Micavibrio; Micavibrio sp.; Micavibrio sp. UBA6145
1946929	Micavibrio sp. UBA6147	GCA_002423185.1	na	Scaffold	0	Gracilicutes; Proteobacteria; Alphaproteobacteria; Rhodospirillales/MA3/MA4; NA; Micavibrio; Micavibrio sp.; Micavibrio sp. UBA6147
1946933	Micavibrio sp. UBA671	GCA_002299145.1	na	Scaffold	0	Gracilicutes; Proteobacteria; Alphaproteobacteria; Rhodospirillales/MA3/MA4; NA; Micavibrio; Micavibrio sp.; Micavibrio sp. UBA671
1946935	Micavibrio sp. UBA6964	GCA_002448575.1	na	Scaffold	0	Gracilicutes; Proteobacteria; Alphaproteobacteria; Rhodospirillales/MA3/MA4; NA; Micavibrio; Micavibrio sp.; Micavibrio sp. UBA6964
1946938	Micavibrio sp. UBA7657	GCA_002483465.1	na	Scaffold	0	Gracilicutes; Proteobacteria; Alphaproteobacteria; Rhodospirillales/MA3/MA4; NA; Micavibrio; Micavibrio sp.; Micavibrio sp. UBA7657
1946939	Micavibrio sp. UBA7689	GCA_002482805.1	na	Scaffold	0	Gracilicutes; Proteobacteria; Alphaproteobacteria; Rhodospirillales/MA3/MA4; NA; Micavibrio; Micavibrio sp.; Micavibrio sp. UBA7689
2013075	Alphaproteobacteria bacterium MarineAlpha4_Bin2	GCA_002938015.1	na	Contig	1	Gracilicutes; Proteobacteria; Alphaproteobacteria; Rhodospirillales/MA3/MA4; NA; NA; NA; Alphaproteobacteria bacterium MarineAlpha4_Bin2
2026786	Rhodospirillales bacterium	GCA_002696645.1	na	Contig	1	Gracilicutes; Proteobacteria; Alphaproteobacteria; Rhodospirillales/MA3/MA4; NA; Rhodospirillales; Rhodospirillales bacterium; Rhodospirillales bacterium
1970565	Rhodospirillales bacterium 20-60-12	GCA_002255495.1	na	Contig	1	Gracilicutes; Proteobacteria; Alphaproteobacteria; Rhodospirillales/MA3/MA4; NA; Rhodospirillales; Rhodospirillales bacterium; Rhodospirillales bacterium 20-60-12
1856302	Rhodospirillales bacterium 47_12_T64	GCA_002162915.1	na	Scaffold	1	Gracilicutes; Proteobacteria; Alphaproteobacteria; Rhodospirillales/MA3/MA4; NA; Rhodospirillales; Rhodospirillales bacterium; Rhodospirillales bacterium 47_12_T64
1974092	Rhodospirillales bacterium CG15_BIG_FIL_POST_REV_8_21_14_020_66_15	GCA_002781745.1	na	Scaffold	1	Gracilicutes; Proteobacteria; Alphaproteobacteria; Rhodospirillales/MA3/MA4; NA; Rhodospirillales; Rhodospirillales bacterium; Rhodospirillales bacterium CG15_BIG_FIL_POST_REV_8_21_14_020_66_15
1802022	Rhodospirillales bacterium RIFCSPLOWO2_12_FULL_58_28	GCA_001830455.1	na	Scaffold	1	Gracilicutes; Proteobacteria; Alphaproteobacteria; Rhodospirillales/MA3/MA4; NA; Rhodospirillales; Rhodospirillales bacterium; Rhodospirillales bacterium RIFCSPLOWO2_12_FULL_58_28
1802023	Rhodospirillales bacterium RIFCSPLOWO2_12_FULL_67_15	GCA_001830475.1	na	Scaffold	1	Gracilicutes; Proteobacteria; Alphaproteobacteria; Rhodospirillales/MA3/MA4; NA; Rhodospirillales; Rhodospirillales bacterium; Rhodospirillales bacterium RIFCSPLOWO2_12_FULL_67_15
1660166	Rhodospirillales bacterium SCN 65-16	GCA_001724675.1	na	Scaffold	1	Gracilicutes; Proteobacteria; Alphaproteobacteria; Rhodospirillales/MA3/MA4; NA; Rhodospirillales; Rhodospirillales bacterium; Rhodospirillales bacterium SCN 65-16
909943	SAR116 cluster alpha proteobacterium HIMB100	GCA_000238815.2	na	Contig	1	Gracilicutes; Proteobacteria; Alphaproteobacteria; Rhodospirillales/MA3/MA4; NA; SAR116; SAR116 cluster; SAR116 cluster alpha proteobacterium HIMB100
2162568	SAR116 cluster bacterium AG-313-A07	GCA_003284265.1	na	Contig	0	Gracilicutes; Proteobacteria; Alphaproteobacteria; Rhodospirillales/MA3/MA4; NA; SAR116; SAR116 cluster; SAR116 cluster bacterium AG-313-A07
2162569	SAR116 cluster bacterium AG-321-A13	GCA_003283875.1	na	Contig	0	Gracilicutes; Proteobacteria; Alphaproteobacteria; Rhodospirillales/MA3/MA4; NA; SAR116; SAR116 cluster; SAR116 cluster bacterium AG-321-A13
2162572	SAR116 cluster bacterium AG-325-F22	GCA_003282885.1	na	Contig	0	Gracilicutes; Proteobacteria; Alphaproteobacteria; Rhodospirillales/MA3/MA4; NA; SAR116; SAR116 cluster; SAR116 cluster bacterium AG-325-F22
2162573	SAR116 cluster bacterium AG-325-I21	GCA_003282865.1	na	Contig	0	Gracilicutes; Proteobacteria; Alphaproteobacteria; Rhodospirillales/MA3/MA4; NA; SAR116; SAR116 cluster; SAR116 cluster bacterium AG-325-I21
2162579	SAR116 cluster bacterium AG-426-A06	GCA_003210115.1	na	Contig	0	Gracilicutes; Proteobacteria; Alphaproteobacteria; Rhodospirillales/MA3/MA4; NA; SAR116; SAR116 cluster; SAR116 cluster bacterium AG-426-A06
2162580	SAR116 cluster bacterium AG-426-B08	GCA_003213175.1	na	Contig	0	Gracilicutes; Proteobacteria; Alphaproteobacteria; Rhodospirillales/MA3/MA4; NA; SAR116; SAR116 cluster; SAR116 cluster bacterium AG-426-B08
1811626	SAR116 cluster bacterium REDSEA-S10_B10N8	GCA_001627655.1	na	Scaffold	0	Gracilicutes; Proteobacteria; Alphaproteobacteria; Rhodospirillales/MA3/MA4; NA; SAR116; SAR116 cluster; SAR116 cluster bacterium REDSEA-S10_B10N8
91750	uncultured Alphaproteobacteria bacterium	GCA_900079695.1	na	Scaffold	1	Gracilicutes; Proteobacteria; Alphaproteobacteria; Rhodospirillales/MA3/MA4; NA; uncultured; uncultured Alphaproteobacteria; uncultured Alphaproteobacteria bacterium
83401	Roseospirillum parvum	GCA_900100455.1	representative genome	Scaffold	1	Gracilicutes; Proteobacteria; Alphaproteobacteria; Rhodospirillales/MA3/MA4; Rhodobiaceae; Roseospirillum; Roseospirillum parvum; Roseospirillum parvum
1461337	Aestuariispira insulae	GCA_003385955.1	na	Scaffold	1	Gracilicutes; Proteobacteria; Alphaproteobacteria; Rhodospirillales/MA3/MA4; Rhodospirillaceae; Aestuariispira; Aestuariispira insulae; Aestuariispira insulae
1226968	Azospirillum humicireducens	GCA_001639105.2	representative genome	Chromosome	1	Gracilicutes; Proteobacteria; Alphaproteobacteria; Rhodospirillales/MA3/MA4; Rhodospirillaceae; Azospirillum; Azospirillum humicireducens; Azospirillum humicireducens
1896971	Azospirillum sp. 47_25	GCA_001917125.1	na	Scaffold	1	Gracilicutes; Proteobacteria; Alphaproteobacteria; Rhodospirillales/MA3/MA4; Rhodospirillaceae; Azospirillum; Azospirillum sp.; Azospirillum sp. 47_25
1896972	Azospirillum sp. 51_20	GCA_001917175.1	na	Scaffold	1	Gracilicutes; Proteobacteria; Alphaproteobacteria; Rhodospirillales/MA3/MA4; Rhodospirillaceae; Azospirillum; Azospirillum sp.; Azospirillum sp. 51_20
1262705	Azospirillum sp. CAG:239	GCA_000436375.1	na	Scaffold	1	Gracilicutes; Proteobacteria; Alphaproteobacteria; Rhodospirillales/MA3/MA4; Rhodospirillaceae; Azospirillum; Azospirillum sp.; Azospirillum sp. CAG:239
414052	Caenispirillum bisanense	GCA_900230255.1	na	Scaffold	1	Gracilicutes; Proteobacteria; Alphaproteobacteria; Rhodospirillales/MA3/MA4; Rhodospirillaceae; Caenispirillum; Caenispirillum bisanense; Caenispirillum bisanense
1238182	Caenispirillum salinarum AK4	GCA_000315795.1	representative genome	Contig	1	Gracilicutes; Proteobacteria; Alphaproteobacteria; Rhodospirillales/MA3/MA4; Rhodospirillaceae; Caenispirillum; Caenispirillum salinarum; Caenispirillum salinarum AK4
1193729	Candidatus Endolissoclinum faulkneri L2	GCA_000319385.1	na	Complete Genome	1	Gracilicutes; Proteobacteria; Alphaproteobacteria; Rhodospirillales/MA3/MA4; Rhodospirillaceae; Candidatus Endolissoclinum; Candidatus Endolissoclinum faulkneri; Candidatus Endolissoclinum faulkneri L2
1401328	Candidatus Endolissoclinum faulkneri L5	GCA_000510265.1	na	Complete Genome	1	Gracilicutes; Proteobacteria; Alphaproteobacteria; Rhodospirillales/MA3/MA4; Rhodospirillaceae; Candidatus Endolissoclinum; Candidatus Endolissoclinum faulkneri; Candidatus Endolissoclinum faulkneri L5
1946152	Candidatus Endolissoclinum sp. UBA7380	GCA_002469795.1	na	Scaffold	0	Gracilicutes; Proteobacteria; Alphaproteobacteria; Rhodospirillales/MA3/MA4; Rhodospirillaceae; Candidatus Endolissoclinum; Candidatus Endolissoclinum sp.; Candidatus Endolissoclinum sp. UBA7380
1919251	Defluviicoccus sp. bin129	GCA_002239065.1	na	Contig	0	Gracilicutes; Proteobacteria; Alphaproteobacteria; Rhodospirillales/MA3/MA4; Rhodospirillaceae; Defluviicoccus; Defluviicoccus sp.; Defluviicoccus sp. bin129
2022747	Elstera cyanobacteriorum	GCA_002251735.1	na	Scaffold	1	Gracilicutes; Proteobacteria; Alphaproteobacteria; Rhodospirillales/MA3/MA4; Rhodospirillaceae; Elstera; Elstera cyanobacteriorum; Elstera cyanobacteriorum
552518	Elstera litoralis	GCA_000963705.1	representative genome	Contig	1	Gracilicutes; Proteobacteria; Alphaproteobacteria; Rhodospirillales/MA3/MA4; Rhodospirillaceae; Elstera; Elstera litoralis; Elstera litoralis
570967	Fodinicurvata fenggangensis DSM 21160	GCA_000686045.1	na	Contig	0	Gracilicutes; Proteobacteria; Alphaproteobacteria; Rhodospirillales/MA3/MA4; Rhodospirillaceae; Fodinicurvata; Fodinicurvata fenggangensis; Fodinicurvata fenggangensis DSM 21160
1549855	Haematospirillum jordaniae	GCA_001611975.1	representative genome	Complete Genome	1	Gracilicutes; Proteobacteria; Alphaproteobacteria; Rhodospirillales/MA3/MA4; Rhodospirillaceae; Haematospirillum; Haematospirillum jordaniae; Haematospirillum jordaniae
2220096	Indioceanicola profundi	GCA_003568845.1	na	Complete Genome	0	Gracilicutes; Proteobacteria; Alphaproteobacteria; Rhodospirillales/MA3/MA4; Rhodospirillaceae; Indioceanicola; Indioceanicola profundi; Indioceanicola profundi
80876	Insolitispirillum peregrinum	GCA_900156605.1	representative genome	Scaffold	1	Gracilicutes; Proteobacteria; Alphaproteobacteria; Rhodospirillales/MA3/MA4; Rhodospirillaceae; Insolitispirillum; Insolitispirillum peregrinum; Insolitispirillum peregrinum
1082479	Limimonas halophila	GCA_900100655.1	representative genome	Scaffold	1	Gracilicutes; Proteobacteria; Alphaproteobacteria; Rhodospirillales/MA3/MA4; Rhodospirillaceae; Limimonas; Limimonas halophila; Limimonas halophila
1288970	Magnetospira sp. QH-2	GCA_000968135.1	na	Complete Genome	1	Gracilicutes; Proteobacteria; Alphaproteobacteria; Rhodospirillales/MA3/MA4; Rhodospirillaceae; Magnetospira; Magnetospira sp.; Magnetospira sp. QH-2
55518	Magnetospirillum gryphiswaldense	GCA_002995535.1	na	Complete Genome	1	Gracilicutes; Proteobacteria; Alphaproteobacteria; Rhodospirillales/MA3/MA4; Rhodospirillaceae; Magnetospirillum; Magnetospirillum gryphiswaldense; Magnetospirillum gryphiswaldense
342108	Magnetospirillum magneticum AMB-1	GCA_000009985.1	representative genome	Complete Genome	1	Gracilicutes; Proteobacteria; Alphaproteobacteria; Rhodospirillales/MA3/MA4; Rhodospirillaceae; Magnetospirillum; Magnetospirillum magneticum; Magnetospirillum magneticum AMB-1
1437059	Magnetospirillum moscoviense	GCA_001650635.1	representative genome	Contig	1	Gracilicutes; Proteobacteria; Alphaproteobacteria; Rhodospirillales/MA3/MA4; Rhodospirillaceae; Magnetospirillum; Magnetospirillum moscoviense; Magnetospirillum moscoviense
1895778	Magnetospirillum sp. 64-120	GCA_001898825.1	na	Contig	1	Gracilicutes; Proteobacteria; Alphaproteobacteria; Rhodospirillales/MA3/MA4; Rhodospirillaceae; Magnetospirillum; Magnetospirillum sp.; Magnetospirillum sp. 64-120
2053833	Magnetospirillum sp. LBB-42	GCA_003284725.1	na	Contig	1	Gracilicutes; Proteobacteria; Alphaproteobacteria; Rhodospirillales/MA3/MA4; Rhodospirillaceae; Magnetospirillum; Magnetospirillum sp.; Magnetospirillum sp. LBB-42
28181	Magnetovibrio blakemorei	GCA_001746755.1	representative genome	Contig	1	Gracilicutes; Proteobacteria; Alphaproteobacteria; Rhodospirillales/MA3/MA4; Rhodospirillaceae; Magnetovibrio; Magnetovibrio blakemorei; Magnetovibrio blakemorei
1122607	Nisaea denitrificans DSM 18348	GCA_000426505.1	representative genome	Scaffold	0	Gracilicutes; Proteobacteria; Alphaproteobacteria; Rhodospirillales/MA3/MA4; Rhodospirillaceae; Nisaea; Nisaea denitrificans; Nisaea denitrificans DSM 18348
1003237	Nitrospirillum amazonense Y2	GCA_000225995.2	na	Contig	1	Gracilicutes; Proteobacteria; Alphaproteobacteria; Rhodospirillales/MA3/MA4; Rhodospirillaceae; Nitrospirillum; Nitrospirillum amazonense; Nitrospirillum amazonense Y2
1121034	Niveispirillum irakense DSM 11586	GCA_000429645.1	representative genome	Scaffold	0	Gracilicutes; Proteobacteria; Alphaproteobacteria; Rhodospirillales/MA3/MA4; Rhodospirillaceae; Niveispirillum; Niveispirillum irakense; Niveispirillum irakense DSM 11586
1279038	Novispirillum itersonii subsp. itersonii ATCC 12639	GCA_000381985.1	representative genome	Scaffold	0	Gracilicutes; Proteobacteria; Alphaproteobacteria; Rhodospirillales/MA3/MA4; Rhodospirillaceae; Novispirillum; Novispirillum itersonii; Novispirillum itersonii subsp. itersonii ATCC 12639
1207063	Oceanibaculum indicum P24	GCA_000299935.1	representative genome	Contig	1	Gracilicutes; Proteobacteria; Alphaproteobacteria; Rhodospirillales/MA3/MA4; Rhodospirillaceae; Oceanibaculum; Oceanibaculum indicum; Oceanibaculum indicum P24
580166	Oceanibaculum pacificum	GCA_001618175.1	representative genome	Contig	1	Gracilicutes; Proteobacteria; Alphaproteobacteria; Rhodospirillales/MA3/MA4; Rhodospirillaceae; Oceanibaculum; Oceanibaculum pacificum; Oceanibaculum pacificum
1150469	Pararhodospirillum photometricum DSM 122	GCA_000284415.2	representative genome	Complete Genome	1	Gracilicutes; Proteobacteria; Alphaproteobacteria; Rhodospirillales/MA3/MA4; Rhodospirillaceae; Pararhodospirillum; Pararhodospirillum photometricum; Pararhodospirillum photometricum DSM 122
1082	Phaeospirillum fulvum	GCA_900108475.1	na	Scaffold	1	Gracilicutes; Proteobacteria; Alphaproteobacteria; Rhodospirillales/MA3/MA4; Rhodospirillaceae; Phaeospirillum; Phaeospirillum fulvum; Phaeospirillum fulvum
69960	Rhodospira trueperi	GCA_900101965.1	representative genome	Scaffold	1	Gracilicutes; Proteobacteria; Alphaproteobacteria; Rhodospirillales/MA3/MA4; Rhodospirillaceae; Rhodospira; Rhodospira trueperi; Rhodospira trueperi
1898112	Rhodospirillaceae bacterium	GCA_002400825.1	na	Scaffold	1	Gracilicutes; Proteobacteria; Alphaproteobacteria; Rhodospirillales/MA3/MA4; Rhodospirillaceae; Rhodospirillaceae; Rhodospirillaceae bacterium; Rhodospirillaceae bacterium
1629718	Rhodospirillaceae bacterium BRH_c57	GCA_000961745.1	na	Contig	1	Gracilicutes; Proteobacteria; Alphaproteobacteria; Rhodospirillales/MA3/MA4; Rhodospirillaceae; Rhodospirillaceae; Rhodospirillaceae bacterium; Rhodospirillaceae bacterium BRH_c57
2164067	Rhodospirillaceae bacterium HHTR118	GCA_003572205.1	na	Scaffold	0	Gracilicutes; Proteobacteria; Alphaproteobacteria; Rhodospirillales/MA3/MA4; Rhodospirillaceae; Rhodospirillaceae; Rhodospirillaceae bacterium; Rhodospirillaceae bacterium HHTR118
2171757	Rhodospirillaceae bacterium NAU-10	GCA_003336875.1	na	Contig	0	Gracilicutes; Proteobacteria; Alphaproteobacteria; Rhodospirillales/MA3/MA4; Rhodospirillaceae; Rhodospirillaceae; Rhodospirillaceae bacterium; Rhodospirillaceae bacterium NAU-10
2015204	Rhodospirillaceae bacterium Spongia-Bin9	GCA_900197615.1	na	Contig	0	Gracilicutes; Proteobacteria; Alphaproteobacteria; Rhodospirillales/MA3/MA4; Rhodospirillaceae; Rhodospirillaceae; Rhodospirillaceae bacterium; Rhodospirillaceae bacterium Spongia-Bin9
2268457	Rhodospirillaceae bacterium SYSU D60014	GCA_003576685.1	na	Contig	0	Gracilicutes; Proteobacteria; Alphaproteobacteria; Rhodospirillales/MA3/MA4; Rhodospirillaceae; Rhodospirillaceae; Rhodospirillaceae bacterium; Rhodospirillaceae bacterium SYSU D60014
1986864	Rhodospirillaceae bacterium TMED23	GCA_002168115.1	na	Contig	1	Gracilicutes; Proteobacteria; Alphaproteobacteria; Rhodospirillales/MA3/MA4; Rhodospirillaceae; Rhodospirillaceae; Rhodospirillaceae bacterium; Rhodospirillaceae bacterium TMED23
1986865	Rhodospirillaceae bacterium TMED256	GCA_002168655.1	na	Contig	1	Gracilicutes; Proteobacteria; Alphaproteobacteria; Rhodospirillales/MA3/MA4; Rhodospirillaceae; Rhodospirillaceae; Rhodospirillaceae bacterium; Rhodospirillaceae bacterium TMED256
1952852	Rhodospirillaceae bacterium UBA2165	GCA_002327565.1	na	Scaffold	0	Gracilicutes; Proteobacteria; Alphaproteobacteria; Rhodospirillales/MA3/MA4; Rhodospirillaceae; Rhodospirillaceae; Rhodospirillaceae bacterium; Rhodospirillaceae bacterium UBA2165
1952854	Rhodospirillaceae bacterium UBA3470	GCA_002378125.1	na	Scaffold	0	Gracilicutes; Proteobacteria; Alphaproteobacteria; Rhodospirillales/MA3/MA4; Rhodospirillaceae; Rhodospirillaceae; Rhodospirillaceae bacterium; Rhodospirillaceae bacterium UBA3470
1952857	Rhodospirillaceae bacterium UBA4479	GCA_002389175.1	na	Scaffold	0	Gracilicutes; Proteobacteria; Alphaproteobacteria; Rhodospirillales/MA3/MA4; Rhodospirillaceae; Rhodospirillaceae; Rhodospirillaceae bacterium; Rhodospirillaceae bacterium UBA4479
1952861	Rhodospirillaceae bacterium UBA5685	GCA_002420445.1	na	Scaffold	0	Gracilicutes; Proteobacteria; Alphaproteobacteria; Rhodospirillales/MA3/MA4; Rhodospirillaceae; Rhodospirillaceae; Rhodospirillaceae bacterium; Rhodospirillaceae bacterium UBA5685
414684	Rhodospirillum centenum SW	GCA_000016185.1	representative genome	Complete Genome	1	Gracilicutes; Proteobacteria; Alphaproteobacteria; Rhodospirillales/MA3/MA4; Rhodospirillaceae; Rhodospirillum; Rhodospirillum centenum; Rhodospirillum centenum SW
269796	Rhodospirillum rubrum ATCC 11170	GCA_000013085.1	reference genome	Complete Genome	1	Gracilicutes; Proteobacteria; Alphaproteobacteria; Rhodospirillales/MA3/MA4; Rhodospirillaceae; Rhodospirillum; Rhodospirillum rubrum; Rhodospirillum rubrum ATCC 11170
1089552	Rhodovibrio salinarum DSM 9154	GCA_000515255.1	representative genome	Scaffold	0	Gracilicutes; Proteobacteria; Alphaproteobacteria; Rhodospirillales/MA3/MA4; Rhodospirillaceae; Rhodovibrio; Rhodovibrio salinarum; Rhodovibrio salinarum DSM 9154
1123362	Thalassobaculum litoreum DSM 18839	GCA_900102465.1	na	Scaffold	1	Gracilicutes; Proteobacteria; Alphaproteobacteria; Rhodospirillales/MA3/MA4; Rhodospirillaceae; Thalassobaculum; Thalassobaculum litoreum; Thalassobaculum litoreum DSM 18839
1891279	Thalassospira indica	GCA_003403095.1	na	Complete Genome	1	Gracilicutes; Proteobacteria; Alphaproteobacteria; Rhodospirillales/MA3/MA4; Rhodospirillaceae; Thalassospira; Thalassospira indica; Thalassospira indica
1544451	Thalassospira sp. TSL5-1	GCA_001907695.1	na	Scaffold	1	Gracilicutes; Proteobacteria; Alphaproteobacteria; Rhodospirillales/MA3/MA4; Rhodospirillaceae; Thalassospira; Thalassospira sp.; Thalassospira sp. TSL5-1
1947674	Thalassospira sp. UBA2642	GCA_002359695.1	na	Scaffold	0	Gracilicutes; Proteobacteria; Alphaproteobacteria; Rhodospirillales/MA3/MA4; Rhodospirillaceae; Thalassospira; Thalassospira sp.; Thalassospira sp. UBA2642
234826	Anaplasma marginale str. St. Maries	GCA_000011945.1	na	Complete Genome	1	Gracilicutes; Proteobacteria; Alphaproteobacteria; Rickettsiales; Anaplasmataceae; Anaplasma; Anaplasma marginale; Anaplasma marginale str. St. Maries
212042	Anaplasma phagocytophilum str. HZ	GCA_000013125.1	representative genome	Complete Genome	1	Gracilicutes; Proteobacteria; Alphaproteobacteria; Rickettsiales; Anaplasmataceae; Anaplasma; Anaplasma phagocytophilum; Anaplasma phagocytophilum str. HZ
1359163	Candidatus Neoehrlichia lotoris str. RAC413	GCA_000964795.1	na	Contig	1	Gracilicutes; Proteobacteria; Alphaproteobacteria; Rickettsiales; Anaplasmataceae; Candidatus Neoehrlichia; Candidatus Neoehrlichia lotoris; Candidatus Neoehrlichia lotoris str. RAC413
1401685	Candidatus Xenolissoclinum pacificiensis L6	GCA_000512675.1	na	Scaffold	1	Gracilicutes; Proteobacteria; Alphaproteobacteria; Rickettsiales; Anaplasmataceae; Candidatus Xenolissoclinum; Candidatus Xenolissoclinum pacificiensis; Candidatus Xenolissoclinum pacificiensis L6
269484	Ehrlichia canis str. Jake	GCA_000012565.1	representative genome	Complete Genome	1	Gracilicutes; Proteobacteria; Alphaproteobacteria; Rickettsiales; Anaplasmataceae; Ehrlichia; Ehrlichia canis; Ehrlichia canis str. Jake
302409	Ehrlichia ruminantium str. Gardel	GCA_000050405.1	na	Complete Genome	1	Gracilicutes; Proteobacteria; Alphaproteobacteria; Rickettsiales; Anaplasmataceae; Ehrlichia; Ehrlichia ruminantium; Ehrlichia ruminantium str. Gardel
1286528	Neorickettsia helminthoeca str. Oregon	GCA_000632985.1	representative genome	Complete Genome	1	Gracilicutes; Proteobacteria; Alphaproteobacteria; Rickettsiales; Anaplasmataceae; Neorickettsia; Neorickettsia helminthoeca; Neorickettsia helminthoeca str. Oregon
222891	Neorickettsia sennetsu str. Miyayama	GCA_000013165.1	representative genome	Complete Genome	1	Gracilicutes; Proteobacteria; Alphaproteobacteria; Rickettsiales; Anaplasmataceae; Neorickettsia; Neorickettsia sennetsu; Neorickettsia sennetsu str. Miyayama
292805	Wolbachia endosymbiont strain TRS of Brugia malayi	GCA_000008385.1	representative genome	Complete Genome	1	Gracilicutes; Proteobacteria; Alphaproteobacteria; Rickettsiales; Anaplasmataceae; Wolbachia; Wolbachia endosymbiont of Brugia malayi; Wolbachia endosymbiont strain TRS of Brugia malayi
570417	Wolbachia endosymbiont of Culex quinquefasciatus Pel	GCA_000073005.1	na	Chromosome	1	Gracilicutes; Proteobacteria; Alphaproteobacteria; Rickettsiales; Anaplasmataceae; Wolbachia; Wolbachia endosymbiont of Culex quinquefasciatus; Wolbachia endosymbiont of Culex quinquefasciatus Pel
1410384	Wolbachia endosymbiont of Onchocerca volvulus str. Cameroon	GCA_000530755.1	na	Complete Genome	0	Gracilicutes; Proteobacteria; Alphaproteobacteria; Rickettsiales; Anaplasmataceae; Wolbachia; Wolbachia endosymbiont of Onchocerca volvulus; Wolbachia endosymbiont of Onchocerca volvulus str. Cameroon
246273	Wolbachia endosymbiont of Cimex lectularius	GCA_000829315.1	representative genome	Complete Genome	1	Gracilicutes; Proteobacteria; Alphaproteobacteria; Rickettsiales; Anaplasmataceae; Wolbachia; Wolbachia endosymbiont; Wolbachia endosymbiont of Cimex lectularius
118728	Wolbachia endosymbiont of Cylisticus convexus	GCA_003344345.1	na	Contig	1	Gracilicutes; Proteobacteria; Alphaproteobacteria; Rickettsiales; Anaplasmataceae; Wolbachia; Wolbachia endosymbiont; Wolbachia endosymbiont of Cylisticus convexus
163164	Wolbachia endosymbiont of Drosophila melanogaster	GCA_000008025.1	representative genome	Complete Genome	1	Gracilicutes; Proteobacteria; Alphaproteobacteria; Rickettsiales; Anaplasmataceae; Wolbachia; Wolbachia endosymbiont; Wolbachia endosymbiont of Drosophila melanogaster
169402	Wolbachia endosymbiont of Folsomia candida	GCA_001931755.2	na	Complete Genome	1	Gracilicutes; Proteobacteria; Alphaproteobacteria; Rickettsiales; Anaplasmataceae; Wolbachia; Wolbachia endosymbiont; Wolbachia endosymbiont of Folsomia candida
696127	Candidatus Midichloria mitochondrii IricVA	GCA_000219355.1	na	Complete Genome	1	Gracilicutes; Proteobacteria; Alphaproteobacteria; Rickettsiales; Candidatus Midichloriaceae; Candidatus Midichloria; Candidatus Midichloria mitochondrii; Candidatus Midichloria mitochondrii IricVA
86106	endosymbiont of Acanthamoeba sp. UWC8	GCA_000730245.1	na	Complete Genome	1	Gracilicutes; Proteobacteria; Alphaproteobacteria; Rickettsiales; Holosporaceae; endosymbiont; endosymbiont of; endosymbiont of Acanthamoeba sp. UWC8
1895704	Alphaproteobacteria bacterium 33-17	GCA_001897445.1	na	Scaffold	1	Gracilicutes; Proteobacteria; Alphaproteobacteria; Rickettsiales; NA; Alphaproteobacteria; Alphaproteobacteria bacterium; Alphaproteobacteria bacterium 33-17
1973900	Alphaproteobacteria bacterium CG11_big_fil_rev_8_21_14_0_20_39_49	GCA_002787635.1	na	Scaffold	1	Gracilicutes; Proteobacteria; Alphaproteobacteria; Rickettsiales; NA; Alphaproteobacteria; Alphaproteobacteria bacterium; Alphaproteobacteria bacterium CG11_big_fil_rev_8_21_14_0_20_39_49
1973901	Alphaproteobacteria bacterium CG11_big_fil_rev_8_21_14_0_20_44_7	GCA_002787615.1	na	Scaffold	1	Gracilicutes; Proteobacteria; Alphaproteobacteria; Rickettsiales; NA; Alphaproteobacteria; Alphaproteobacteria bacterium; Alphaproteobacteria bacterium CG11_big_fil_rev_8_21_14_0_20_44_7
1797231	Alphaproteobacteria bacterium RIFCSPLOWO2_12_FULL_40_11	GCA_001768925.1	na	Scaffold	1	Gracilicutes; Proteobacteria; Alphaproteobacteria; Rickettsiales; NA; Alphaproteobacteria; Alphaproteobacteria bacterium; Alphaproteobacteria bacterium RIFCSPLOWO2_12_FULL_40_11
1948350	Alphaproteobacteria bacterium UBA1002	GCA_002291845.1	na	Scaffold	0	Gracilicutes; Proteobacteria; Alphaproteobacteria; Rickettsiales; NA; Alphaproteobacteria; Alphaproteobacteria bacterium; Alphaproteobacteria bacterium UBA1002
1948380	Alphaproteobacteria bacterium UBA3002	GCA_002346425.1	na	Scaffold	0	Gracilicutes; Proteobacteria; Alphaproteobacteria; Rickettsiales; NA; Alphaproteobacteria; Alphaproteobacteria bacterium; Alphaproteobacteria bacterium UBA3002
1948415	Alphaproteobacteria bacterium UBA6149	GCA_002423155.1	na	Scaffold	0	Gracilicutes; Proteobacteria; Alphaproteobacteria; Rickettsiales; NA; Alphaproteobacteria; Alphaproteobacteria bacterium; Alphaproteobacteria bacterium UBA6149
1948416	Alphaproteobacteria bacterium UBA6178	GCA_002422205.1	na	Scaffold	0	Gracilicutes; Proteobacteria; Alphaproteobacteria; Rickettsiales; NA; Alphaproteobacteria; Alphaproteobacteria bacterium; Alphaproteobacteria bacterium UBA6178
1948417	Alphaproteobacteria bacterium UBA6187	GCA_002422795.1	na	Scaffold	0	Gracilicutes; Proteobacteria; Alphaproteobacteria; Rickettsiales; NA; Alphaproteobacteria; Alphaproteobacteria bacterium; Alphaproteobacteria bacterium UBA6187
1948418	Alphaproteobacteria bacterium UBA6189	GCA_002422745.1	na	Scaffold	0	Gracilicutes; Proteobacteria; Alphaproteobacteria; Rickettsiales; NA; Alphaproteobacteria; Alphaproteobacteria bacterium; Alphaproteobacteria bacterium UBA6189
1607817	Candidatus Arcanobacter lacustris	GCA_000970895.1	na	Contig	1	Gracilicutes; Proteobacteria; Alphaproteobacteria; Rickettsiales; NA; Candidatus Arcanobacter; Candidatus Arcanobacter lacustris; Candidatus Arcanobacter lacustris
2492378	Candidatus Marinoinvertebrata rohwerii	GCA_003953955.1	na	Contig	1	Gracilicutes; Proteobacteria; Alphaproteobacteria; Rickettsiales; NA; Candidatus Marinoinvertebrata; Candidatus Marinoinvertebrata rohwerii; Candidatus Marinoinvertebrata rohwerii
1528098	Rickettsiales bacterium Ac37b	GCA_000746585.2	na	Complete Genome	1	Gracilicutes; Proteobacteria; Alphaproteobacteria; Rickettsiales; NA; Rickettsiales; Rickettsiales bacterium; Rickettsiales bacterium Ac37b
1951236	Rickettsiales bacterium UBA1997	GCA_002335845.1	na	Scaffold	0	Gracilicutes; Proteobacteria; Alphaproteobacteria; Rickettsiales; NA; Rickettsiales; Rickettsiales bacterium; Rickettsiales bacterium UBA1997
1951237	Rickettsiales bacterium UBA2461	GCA_002342325.1	na	Scaffold	0	Gracilicutes; Proteobacteria; Alphaproteobacteria; Rickettsiales; NA; Rickettsiales; Rickettsiales bacterium; Rickettsiales bacterium UBA2461
1951240	Rickettsiales bacterium UBA4311	GCA_002394665.1	na	Scaffold	0	Gracilicutes; Proteobacteria; Alphaproteobacteria; Rickettsiales; NA; Rickettsiales; Rickettsiales bacterium; Rickettsiales bacterium UBA4311
1951241	Rickettsiales bacterium UBA6177	GCA_002422875.1	na	Scaffold	0	Gracilicutes; Proteobacteria; Alphaproteobacteria; Rickettsiales; NA; Rickettsiales; Rickettsiales bacterium; Rickettsiales bacterium UBA6177
2486578	Rickettsiales endosymbiont of Stachyamoeba lipophora	GCA_003932735.1	na	Complete Genome	1	Gracilicutes; Proteobacteria; Alphaproteobacteria; Rickettsiales; NA; Rickettsiales; Rickettsiales endosymbiont; Rickettsiales endosymbiont of Stachyamoeba lipophora
2115978	Candidatus Phycorickettsia trachydisci	GCA_003015145.1	na	Complete Genome	1	Gracilicutes; Proteobacteria; Alphaproteobacteria; Rickettsiales; Rickettsiaceae; Candidatus Phycorickettsia; Candidatus Phycorickettsia trachydisci; Candidatus Phycorickettsia trachydisci
752179	Occidentia massiliensis	GCA_000309075.1	representative genome	Contig	0	Gracilicutes; Proteobacteria; Alphaproteobacteria; Rickettsiales; Rickettsiaceae; Occidentia; Occidentia massiliensis; Occidentia massiliensis
1359168	Orientia chuto str. Dubai	GCA_000964595.1	representative genome	Contig	1	Gracilicutes; Proteobacteria; Alphaproteobacteria; Rickettsiales; Rickettsiaceae; Orientia; Orientia chuto; Orientia chuto str. Dubai
357244	Orientia tsutsugamushi str. Boryong	GCA_000063545.1	representative genome	Complete Genome	1	Gracilicutes; Proteobacteria; Alphaproteobacteria; Rickettsiales; Rickettsiaceae; Orientia; Orientia tsutsugamushi; Orientia tsutsugamushi str. Boryong
2026788	Rickettsiales bacterium	GCA_002402195.1	na	Contig	1	Gracilicutes; Proteobacteria; Alphaproteobacteria; Rickettsiales; Rickettsiaceae; Rickettsia; NA; Rickettsiales bacterium
336407	Rickettsia bellii RML369-C	GCA_000012385.1	representative genome	Complete Genome	1	Gracilicutes; Proteobacteria; Alphaproteobacteria; Rickettsiales; Rickettsiaceae; Rickettsia; Rickettsia bellii; Rickettsia bellii RML369-C
293613	Rickettsia canadensis str. McKiel	GCA_000014345.1	representative genome	Complete Genome	1	Gracilicutes; Proteobacteria; Alphaproteobacteria; Rickettsiales; Rickettsiaceae; Rickettsia; Rickettsia canadensis; Rickettsia canadensis str. McKiel
1961830	Rickettsia endosymbiont of Culicoides newsteadi	GCA_002259525.1	na	Scaffold	1	Gracilicutes; Proteobacteria; Alphaproteobacteria; Rickettsiales; Rickettsiaceae; Rickettsia; Rickettsia endosymbiont; Rickettsia endosymbiont of Culicoides newsteadi
272947	Rickettsia prowazekii str. Madrid E	GCA_000195735.1	reference genome	Complete Genome	1	Gracilicutes; Proteobacteria; Alphaproteobacteria; Rickettsiales; Rickettsiaceae; Rickettsia; Rickettsia prowazekii; Rickettsia prowazekii str. Madrid E
1856292	Alphaproteobacteria bacterium 46_93_T64	GCA_002163135.1	na	Scaffold	1	Gracilicutes; Proteobacteria; Alphaproteobacteria; Sneathiellales; NA; Alphaproteobacteria; Alphaproteobacteria bacterium; Alphaproteobacteria bacterium 46_93_T64
1948377	Alphaproteobacteria bacterium UBA2966	GCA_002348365.1	na	Scaffold	0	Gracilicutes; Proteobacteria; Alphaproteobacteria; Sneathiellales; NA; Alphaproteobacteria; Alphaproteobacteria bacterium; Alphaproteobacteria bacterium UBA2966
1948382	Alphaproteobacteria bacterium UBA3205	GCA_002363755.1	na	Scaffold	0	Gracilicutes; Proteobacteria; Alphaproteobacteria; Sneathiellales; NA; Alphaproteobacteria; Alphaproteobacteria bacterium; Alphaproteobacteria bacterium UBA3205
1948414	Alphaproteobacteria bacterium UBA6062	GCA_002428885.1	na	Scaffold	0	Gracilicutes; Proteobacteria; Alphaproteobacteria; Sneathiellales; NA; Alphaproteobacteria; Alphaproteobacteria bacterium; Alphaproteobacteria bacterium UBA6062
1948448	Alphaproteobacteria bacterium UBA7893	GCA_002500465.1	na	Scaffold	0	Gracilicutes; Proteobacteria; Alphaproteobacteria; Sneathiellales; NA; Alphaproteobacteria; Alphaproteobacteria bacterium; Alphaproteobacteria bacterium UBA7893
1862950	Rhizobiales bacterium NRL2	GCA_001664005.1	na	Complete Genome	1	Gracilicutes; Proteobacteria; Alphaproteobacteria; Sneathiellales; NA; Rhizobiales; Rhizobiales bacterium; Rhizobiales bacterium NRL2
745714	Oceanibacterium hippocampi	GCA_900172325.1	representative genome	Contig	1	Gracilicutes; Proteobacteria; Alphaproteobacteria; Sneathiellales; Sneathiellaceae; Oceanibacterium; Oceanibacterium hippocampi; Oceanibacterium hippocampi
1236958	Sneathiella glossodoripedis JCM 23214	GCA_000616095.1	representative genome	Contig	0	Gracilicutes; Proteobacteria; Alphaproteobacteria; Sneathiellales; Sneathiellaceae; Sneathiella; Sneathiella glossodoripedis; Sneathiella glossodoripedis JCM 23214
1267766	Altererythrobacter atlanticus	GCA_001008165.2	representative genome	Complete Genome	1	Gracilicutes; Proteobacteria; Alphaproteobacteria; Sphingomonadales; Erythrobacteraceae; Altererythrobacter; Altererythrobacter atlanticus; Altererythrobacter atlanticus
692370	Altererythrobacter dongtanensis	GCA_001698205.1	representative genome	Complete Genome	1	Gracilicutes; Proteobacteria; Alphaproteobacteria; Sphingomonadales; Erythrobacteraceae; Altererythrobacter; Altererythrobacter dongtanensis; Altererythrobacter dongtanensis
361183	Altererythrobacter epoxidivorans	GCA_001281485.1	representative genome	Complete Genome	1	Gracilicutes; Proteobacteria; Alphaproteobacteria; Sphingomonadales; Erythrobacteraceae; Altererythrobacter; Altererythrobacter epoxidivorans; Altererythrobacter epoxidivorans
476157	Altererythrobacter ishigakiensis	GCA_001663155.1	representative genome	Complete Genome	0	Gracilicutes; Proteobacteria; Alphaproteobacteria; Sphingomonadales; Erythrobacteraceae; Altererythrobacter; Altererythrobacter ishigakiensis; Altererythrobacter ishigakiensis
1982042	Altererythrobacter mangrovi	GCA_002269345.1	na	Complete Genome	0	Gracilicutes; Proteobacteria; Alphaproteobacteria; Sphingomonadales; Erythrobacteraceae; Altererythrobacter; Altererythrobacter mangrovi; Altererythrobacter mangrovi
543877	Altererythrobacter marensis	GCA_001028625.1	representative genome	Complete Genome	1	Gracilicutes; Proteobacteria; Alphaproteobacteria; Sphingomonadales; Erythrobacteraceae; Altererythrobacter; Altererythrobacter marensis; Altererythrobacter marensis
645517	Altererythrobacter namhicola	GCA_001687545.1	representative genome	Complete Genome	1	Gracilicutes; Proteobacteria; Alphaproteobacteria; Sphingomonadales; Erythrobacteraceae; Altererythrobacter; Altererythrobacter namhicola; Altererythrobacter namhicola
1708790	Altererythrobacter rigui	GCA_003958625.1	na	Contig	0	Gracilicutes; Proteobacteria; Alphaproteobacteria; Sphingomonadales; Erythrobacteraceae; Altererythrobacter; Altererythrobacter rigui; Altererythrobacter rigui
1895714	Altererythrobacter sp. 66-12	GCA_001897135.1	na	Scaffold	1	Gracilicutes; Proteobacteria; Alphaproteobacteria; Sphingomonadales; Erythrobacteraceae; Altererythrobacter; Altererythrobacter sp.; Altererythrobacter sp. 66-12
2306995	Altererythrobacter sp. Ery1	GCA_003581645.1	na	Contig	1	Gracilicutes; Proteobacteria; Alphaproteobacteria; Sphingomonadales; Erythrobacteraceae; Altererythrobacter; Altererythrobacter sp.; Altererythrobacter sp. Ery1
2306996	Altererythrobacter sp. Ery12	GCA_003605755.1	na	Scaffold	1	Gracilicutes; Proteobacteria; Alphaproteobacteria; Sphingomonadales; Erythrobacteraceae; Altererythrobacter; Altererythrobacter sp.; Altererythrobacter sp. Ery12
2161824	Altererythrobacter sp. HME9302	GCA_003340475.1	na	Contig	1	Gracilicutes; Proteobacteria; Alphaproteobacteria; Sphingomonadales; Erythrobacteraceae; Altererythrobacter; Altererythrobacter sp.; Altererythrobacter sp. HME9302
2320269	Altererythrobacter sp. HN-Y73	GCA_003610805.1	na	Contig	1	Gracilicutes; Proteobacteria; Alphaproteobacteria; Sphingomonadales; Erythrobacteraceae; Altererythrobacter; Altererythrobacter sp.; Altererythrobacter sp. HN-Y73
1172626	Altererythrobacter sp. MH-B5	GCA_001625325.1	na	Contig	1	Gracilicutes; Proteobacteria; Alphaproteobacteria; Sphingomonadales; Erythrobacteraceae; Altererythrobacter; Altererythrobacter sp.; Altererythrobacter sp. MH-B5
2338327	Altererythrobacter sp. NS1	GCA_003626915.1	na	Chromosome	0	Gracilicutes; Proteobacteria; Alphaproteobacteria; Sphingomonadales; Erythrobacteraceae; Altererythrobacter; Altererythrobacter sp.; Altererythrobacter sp. NS1
1736584	Altererythrobacter sp. Root672	GCA_001427865.1	na	Contig	1	Gracilicutes; Proteobacteria; Alphaproteobacteria; Sphingomonadales; Erythrobacteraceae; Altererythrobacter; Altererythrobacter sp.; Altererythrobacter sp. Root672
2185142	Altererythrobacter sp. ZODW24	GCA_003344885.1	na	Chromosome	0	Gracilicutes; Proteobacteria; Alphaproteobacteria; Sphingomonadales; Erythrobacteraceae; Altererythrobacter; Altererythrobacter sp.; Altererythrobacter sp. ZODW24
1316679	Altererythrobacter xiamenensis	GCA_900177715.1	representative genome	Contig	1	Gracilicutes; Proteobacteria; Alphaproteobacteria; Sphingomonadales; Erythrobacteraceae; Altererythrobacter; Altererythrobacter xiamenensis; Altererythrobacter xiamenensis
762261	Altererythrobacter xinjiangensis	GCA_003958635.1	na	Contig	0	Gracilicutes; Proteobacteria; Alphaproteobacteria; Sphingomonadales; Erythrobacteraceae; Altererythrobacter; Altererythrobacter xinjiangensis; Altererythrobacter xinjiangensis
450378	Croceicoccus marinus	GCA_001661675.2	representative genome	Complete Genome	1	Gracilicutes; Proteobacteria; Alphaproteobacteria; Sphingomonadales; Erythrobacteraceae; Croceicoccus; Croceicoccus marinus; Croceicoccus marinus
1703339	Croceicoccus mobilis	GCA_001661965.1	representative genome	Contig	0	Gracilicutes; Proteobacteria; Alphaproteobacteria; Sphingomonadales; Erythrobacteraceae; Croceicoccus; Croceicoccus mobilis; Croceicoccus mobilis
1348774	Croceicoccus naphthovorans	GCA_001028705.1	representative genome	Complete Genome	1	Gracilicutes; Proteobacteria; Alphaproteobacteria; Sphingomonadales; Erythrobacteraceae; Croceicoccus; Croceicoccus naphthovorans; Croceicoccus naphthovorans
1958945	Erythrobacter aquimixticola	GCA_003605475.1	na	Contig	1	Gracilicutes; Proteobacteria; Alphaproteobacteria; Sphingomonadales; Erythrobacteraceae; Erythrobacter; Erythrobacter aquimixticola; Erythrobacter aquimixticola
1648404	Erythrobacter atlanticus	GCA_001077815.2	representative genome	Complete Genome	1	Gracilicutes; Proteobacteria; Alphaproteobacteria; Sphingomonadales; Erythrobacteraceae; Erythrobacter; Erythrobacter atlanticus; Erythrobacter atlanticus
192812	Erythrobacter flavus	GCA_002237615.1	representative genome	Complete Genome	1	Gracilicutes; Proteobacteria; Alphaproteobacteria; Sphingomonadales; Erythrobacteraceae; Erythrobacter; Erythrobacter flavus; Erythrobacter flavus
502682	Erythrobacter gangjinensis	GCA_001010925.1	na	Contig	1	Gracilicutes; Proteobacteria; Alphaproteobacteria; Sphingomonadales; Erythrobacteraceae; Erythrobacter; Erythrobacter gangjinensis; Erythrobacter gangjinensis
314225	Erythrobacter litoralis HTCC2594	GCA_000013005.1	representative genome	Complete Genome	1	Gracilicutes; Proteobacteria; Alphaproteobacteria; Sphingomonadales; Erythrobacteraceae; Erythrobacter; Erythrobacter litoralis; Erythrobacter litoralis HTCC2594
1044	Erythrobacter longus	GCA_000715015.1	representative genome	Contig	1	Gracilicutes; Proteobacteria; Alphaproteobacteria; Sphingomonadales; Erythrobacteraceae; Erythrobacter; Erythrobacter longus; Erythrobacter longus
1581420	Erythrobacter luteus	GCA_001010945.1	representative genome	Contig	1	Gracilicutes; Proteobacteria; Alphaproteobacteria; Sphingomonadales; Erythrobacteraceae; Erythrobacter; Erythrobacter luteus; Erythrobacter luteus
874156	Erythrobacter marinus	GCA_001013305.1	na	Contig	1	Gracilicutes; Proteobacteria; Alphaproteobacteria; Sphingomonadales; Erythrobacteraceae; Erythrobacter; Erythrobacter marinus; Erythrobacter marinus
266951	Erythrobacter seohaensis	GCA_002795865.1	na	Complete Genome	0	Gracilicutes; Proteobacteria; Alphaproteobacteria; Sphingomonadales; Erythrobacteraceae; Erythrobacter; Erythrobacter seohaensis; Erythrobacter seohaensis
1970335	Erythrobacter sp. 34-65-8	GCA_002278985.1	na	Scaffold	1	Gracilicutes; Proteobacteria; Alphaproteobacteria; Sphingomonadales; Erythrobacteraceae; Erythrobacter; Erythrobacter sp.; Erythrobacter sp. 34-65-8
1922225	Erythrobacter sp. Alg231-14	GCA_900149685.1	na	Complete Genome	0	Gracilicutes; Proteobacteria; Alphaproteobacteria; Sphingomonadales; Erythrobacteraceae; Erythrobacter; Erythrobacter sp.; Erythrobacter sp. Alg231-14
1844758	Erythrobacter sp. ANT-B3C2	GCA_001683845.1	na	Scaffold	0	Gracilicutes; Proteobacteria; Alphaproteobacteria; Sphingomonadales; Erythrobacteraceae; Erythrobacter; Erythrobacter sp.; Erythrobacter sp. ANT-B3C2
1798193	Erythrobacter sp. HL-111	GCA_900105095.1	na	Chromosome	1	Gracilicutes; Proteobacteria; Alphaproteobacteria; Sphingomonadales; Erythrobacteraceae; Erythrobacter; Erythrobacter sp.; Erythrobacter sp. HL-111
2488860	Erythrobacter sp. HN-E23	GCA_003815535.1	na	Contig	1	Gracilicutes; Proteobacteria; Alphaproteobacteria; Sphingomonadales; Erythrobacteraceae; Erythrobacter; Erythrobacter sp.; Erythrobacter sp. HN-E23
383381	Erythrobacter sp. JL475	GCA_000714765.1	na	Contig	1	Gracilicutes; Proteobacteria; Alphaproteobacteria; Sphingomonadales; Erythrobacteraceae; Erythrobacter; Erythrobacter sp.; Erythrobacter sp. JL475
2011159	Erythrobacter sp. KY5	GCA_003264115.1	na	Complete Genome	1	Gracilicutes; Proteobacteria; Alphaproteobacteria; Sphingomonadales; Erythrobacteraceae; Erythrobacter; Erythrobacter sp.; Erythrobacter sp. KY5
1860125	Erythrobacter sp. QSSC1-22B	GCA_001678665.1	na	Contig	1	Gracilicutes; Proteobacteria; Alphaproteobacteria; Sphingomonadales; Erythrobacteraceae; Erythrobacter; Erythrobacter sp.; Erythrobacter sp. QSSC1-22B
1811540	Erythrobacter sp. REDSEA-S45_B7	GCA_001626595.1	na	Scaffold	0	Gracilicutes; Proteobacteria; Alphaproteobacteria; Sphingomonadales; Erythrobacteraceae; Erythrobacter; Erythrobacter sp.; Erythrobacter sp. REDSEA-S45_B7
1797975	Erythrobacter sp. RIFCSPHIGHO2_12_FULL_63_10	GCA_001800645.1	na	Scaffold	1	Gracilicutes; Proteobacteria; Alphaproteobacteria; Sphingomonadales; Erythrobacteraceae; Erythrobacter; Erythrobacter sp.; Erythrobacter sp. RIFCSPHIGHO2_12_FULL_63_10
1603897	Erythrobacter sp. SG61-1L	GCA_001305965.1	na	Scaffold	1	Gracilicutes; Proteobacteria; Alphaproteobacteria; Sphingomonadales; Erythrobacteraceae; Erythrobacter; Erythrobacter sp.; Erythrobacter sp. SG61-1L
1946470	Erythrobacter sp. UBA2510	GCA_002341345.1	na	Scaffold	0	Gracilicutes; Proteobacteria; Alphaproteobacteria; Sphingomonadales; Erythrobacteraceae; Erythrobacter; Erythrobacter sp.; Erythrobacter sp. UBA2510
1946471	Erythrobacter sp. UBA3075	GCA_002367375.1	na	Scaffold	0	Gracilicutes; Proteobacteria; Alphaproteobacteria; Sphingomonadales; Erythrobacteraceae; Erythrobacter; Erythrobacter sp.; Erythrobacter sp. UBA3075
2307003	Erythrobacter sp. V18	GCA_003584125.1	na	Contig	1	Gracilicutes; Proteobacteria; Alphaproteobacteria; Sphingomonadales; Erythrobacteraceae; Erythrobacter; Erythrobacter sp.; Erythrobacter sp. V18
1735012	Erythrobacter sp. YT30	GCA_001542875.1	na	Contig	1	Gracilicutes; Proteobacteria; Alphaproteobacteria; Sphingomonadales; Erythrobacteraceae; Erythrobacter; Erythrobacter sp.; Erythrobacter sp. YT30
1784712	Erythrobacter xanthus	GCA_003584015.1	na	Scaffold	1	Gracilicutes; Proteobacteria; Alphaproteobacteria; Sphingomonadales; Erythrobacteraceae; Erythrobacter; Erythrobacter xanthus; Erythrobacter xanthus
1951752	Erythrobacteraceae bacterium UBA2014	GCA_002335225.1	na	Scaffold	0	Gracilicutes; Proteobacteria; Alphaproteobacteria; Sphingomonadales; Erythrobacteraceae; Erythrobacteraceae; Erythrobacteraceae bacterium; Erythrobacteraceae bacterium UBA2014
1122970	Porphyrobacter cryptus DSM 12079	GCA_000422985.1	representative genome	Scaffold	0	Gracilicutes; Proteobacteria; Alphaproteobacteria; Sphingomonadales; Erythrobacteraceae; Porphyrobacter; Porphyrobacter cryptus; Porphyrobacter cryptus DSM 12079
2023229	Porphyrobacter HT-58-2	GCA_002952215.1	na	Complete Genome	1	Gracilicutes; Proteobacteria; Alphaproteobacteria; Sphingomonadales; Erythrobacteraceae; Porphyrobacter; Porphyrobacter HT-58-2; Porphyrobacter HT-58-2
1572751	Porphyrobacter mercurialis	GCA_000802385.1	representative genome	Contig	1	Gracilicutes; Proteobacteria; Alphaproteobacteria; Sphingomonadales; Erythrobacteraceae; Porphyrobacter; Porphyrobacter mercurialis; Porphyrobacter mercurialis
1523432	alpha proteobacterium AAP81b	GCA_001295935.1	na	Contig	1	Gracilicutes; Proteobacteria; Alphaproteobacteria; Sphingomonadales; NA; alpha; alpha proteobacterium; alpha proteobacterium AAP81b
2013662	Alphaproteobacteria bacterium HGW-Alphaproteobacteria-16	GCA_002841225.1	na	Scaffold	1	Gracilicutes; Proteobacteria; Alphaproteobacteria; Sphingomonadales; NA; Alphaproteobacteria; Alphaproteobacteria bacterium; Alphaproteobacteria bacterium HGW-Alphaproteobacteria-16
2013670	Alphaproteobacteria bacterium HGW-Alphaproteobacteria-7	GCA_002842735.1	na	Scaffold	1	Gracilicutes; Proteobacteria; Alphaproteobacteria; Sphingomonadales; NA; Alphaproteobacteria; Alphaproteobacteria bacterium; Alphaproteobacteria bacterium HGW-Alphaproteobacteria-7
2015572	Alphaproteobacteria bacterium PA4	GCA_002256005.1	na	Scaffold	1	Gracilicutes; Proteobacteria; Alphaproteobacteria; Sphingomonadales; NA; Alphaproteobacteria; Alphaproteobacteria bacterium; Alphaproteobacteria bacterium PA4
1948389	Alphaproteobacteria bacterium UBA3612	GCA_002375465.1	na	Scaffold	0	Gracilicutes; Proteobacteria; Alphaproteobacteria; Sphingomonadales; NA; Alphaproteobacteria; Alphaproteobacteria bacterium; Alphaproteobacteria bacterium UBA3612
1970586	Sphingomonadales bacterium 12-68-11	GCA_002279825.1	na	Scaffold	1	Gracilicutes; Proteobacteria; Alphaproteobacteria; Sphingomonadales; NA; Sphingomonadales; Sphingomonadales bacterium; Sphingomonadales bacterium 12-68-11
1970594	Sphingomonadales bacterium 32-65-25	GCA_002280855.1	na	Scaffold	1	Gracilicutes; Proteobacteria; Alphaproteobacteria; Sphingomonadales; NA; Sphingomonadales; Sphingomonadales bacterium; Sphingomonadales bacterium 32-65-25
1970599	Sphingomonadales bacterium 39-62-4	GCA_002256875.1	na	Scaffold	1	Gracilicutes; Proteobacteria; Alphaproteobacteria; Sphingomonadales; NA; Sphingomonadales; Sphingomonadales bacterium; Sphingomonadales bacterium 39-62-4
1734408	Sphingomonadales bacterium BRH_c3	GCA_001515985.1	na	Contig	1	Gracilicutes; Proteobacteria; Alphaproteobacteria; Sphingomonadales; NA; Sphingomonadales; Sphingomonadales bacterium; Sphingomonadales bacterium BRH_c3
1734407	Sphingomonadales bacterium BRH_c42	GCA_001516125.1	na	Contig	1	Gracilicutes; Proteobacteria; Alphaproteobacteria; Sphingomonadales; NA; Sphingomonadales; Sphingomonadales bacterium; Sphingomonadales bacterium BRH_c42
1974094	Sphingomonadales bacterium CG12_big_fil_rev_8_21_14_0_65_65_10	GCA_002783485.1	na	Scaffold	1	Gracilicutes; Proteobacteria; Alphaproteobacteria; Sphingomonadales; NA; Sphingomonadales; Sphingomonadales bacterium; Sphingomonadales bacterium CG12_big_fil_rev_8_21_14_0_65_65_10
1951254	Sphingomonadales bacterium UBA1936	GCA_002336985.1	na	Scaffold	0	Gracilicutes; Proteobacteria; Alphaproteobacteria; Sphingomonadales; NA; Sphingomonadales; Sphingomonadales bacterium; Sphingomonadales bacterium UBA1936
1951255	Sphingomonadales bacterium UBA2369	GCA_002344055.1	na	Scaffold	0	Gracilicutes; Proteobacteria; Alphaproteobacteria; Sphingomonadales; NA; Sphingomonadales; Sphingomonadales bacterium; Sphingomonadales bacterium UBA2369
1951256	Sphingomonadales bacterium UBA2683	GCA_002354635.1	na	Scaffold	0	Gracilicutes; Proteobacteria; Alphaproteobacteria; Sphingomonadales; NA; Sphingomonadales; Sphingomonadales bacterium; Sphingomonadales bacterium UBA2683
1951261	Sphingomonadales bacterium UBA658	GCA_002299195.1	na	Scaffold	0	Gracilicutes; Proteobacteria; Alphaproteobacteria; Sphingomonadales; NA; Sphingomonadales; Sphingomonadales bacterium; Sphingomonadales bacterium UBA658
1951263	Sphingomonadales bacterium UBA7473	GCA_002478575.1	na	Scaffold	0	Gracilicutes; Proteobacteria; Alphaproteobacteria; Sphingomonadales; NA; Sphingomonadales; Sphingomonadales bacterium; Sphingomonadales bacterium UBA7473
1842535	Blastomonas sp. RAC04	GCA_001713435.1	na	Complete Genome	1	Gracilicutes; Proteobacteria; Alphaproteobacteria; Sphingomonadales; Sphingomonadaceae; Blastomonas; Blastomonas sp.; Blastomonas sp. RAC04
1634516	Citromicrobium sp. JL477	GCA_001304795.1	na	Complete Genome	1	Gracilicutes; Proteobacteria; Alphaproteobacteria; Sphingomonadales; Sphingomonadaceae; Citromicrobium; Citromicrobium sp.; Citromicrobium sp. JL477
645617	Hephaestia caeni	GCA_003550065.1	na	Scaffold	1	Gracilicutes; Proteobacteria; Alphaproteobacteria; Sphingomonadales; Sphingomonadaceae; Hephaestia; Hephaestia caeni; Hephaestia caeni
279238	Novosphingobium aromaticivorans DSM 12444	GCA_000013325.1	representative genome	Complete Genome	1	Gracilicutes; Proteobacteria; Alphaproteobacteria; Sphingomonadales; Sphingomonadaceae; Novosphingobium; Novosphingobium aromaticivorans; Novosphingobium aromaticivorans DSM 12444
1420591	Novosphingobium barchaimii	GCA_001476695.1	representative genome	Contig	1	Gracilicutes; Proteobacteria; Alphaproteobacteria; Sphingomonadales; Sphingomonadaceae; Novosphingobium; Novosphingobium barchaimii; Novosphingobium barchaimii
1114963	Novosphingobium barchaimii LL02	GCA_001046635.1	representative genome	Scaffold	1	Gracilicutes; Proteobacteria; Alphaproteobacteria; Sphingomonadales; Sphingomonadaceae; Novosphingobium; Novosphingobium barchaimii; Novosphingobium barchaimii LL02
1117702	Novosphingobium fuchskuhlense	GCA_001519075.1	representative genome	Scaffold	1	Gracilicutes; Proteobacteria; Alphaproteobacteria; Sphingomonadales; Sphingomonadaceae; Novosphingobium; Novosphingobium fuchskuhlense; Novosphingobium fuchskuhlense
1211806	Novosphingobium kunmingense	GCA_002813245.1	na	Contig	1	Gracilicutes; Proteobacteria; Alphaproteobacteria; Sphingomonadales; Sphingomonadaceae; Novosphingobium; Novosphingobium kunmingense; Novosphingobium kunmingense
1219033	Novosphingobium lentum NBRC 107847	GCA_001590965.1	representative genome	Contig	0	Gracilicutes; Proteobacteria; Alphaproteobacteria; Sphingomonadales; Sphingomonadaceae; Novosphingobium; Novosphingobium lentum; Novosphingobium lentum NBRC 107847
1096930	Novosphingobium lindaniclasticum LE124	GCA_000445125.1	representative genome	Contig	1	Gracilicutes; Proteobacteria; Alphaproteobacteria; Sphingomonadales; Sphingomonadaceae; Novosphingobium; Novosphingobium lindaniclasticum; Novosphingobium lindaniclasticum LE124
1348853	Novosphingobium malaysiense	GCA_000802225.1	representative genome	Contig	1	Gracilicutes; Proteobacteria; Alphaproteobacteria; Sphingomonadales; Sphingomonadaceae; Novosphingobium; Novosphingobium malaysiense; Novosphingobium malaysiense
983920	Novosphingobium nitrogenifigens DSM 19370	GCA_000192575.1	representative genome	Scaffold	1	Gracilicutes; Proteobacteria; Alphaproteobacteria; Sphingomonadales; Sphingomonadaceae; Novosphingobium; Novosphingobium nitrogenifigens; Novosphingobium nitrogenifigens DSM 19370
205844	Novosphingobium pentaromativorans	GCA_003241455.1	na	Contig	1	Gracilicutes; Proteobacteria; Alphaproteobacteria; Sphingomonadales; Sphingomonadaceae; Novosphingobium; Novosphingobium pentaromativorans; Novosphingobium pentaromativorans
1970402	Novosphingobium sp. 12-62-10	GCA_002279815.1	na	Scaffold	1	Gracilicutes; Proteobacteria; Alphaproteobacteria; Sphingomonadales; Sphingomonadaceae; Novosphingobium; Novosphingobium sp.; Novosphingobium sp. 12-62-10
1970410	Novosphingobium sp. 32-60-15	GCA_002280675.1	na	Scaffold	1	Gracilicutes; Proteobacteria; Alphaproteobacteria; Sphingomonadales; Sphingomonadaceae; Novosphingobium; Novosphingobium sp.; Novosphingobium sp. 32-60-15
1895900	Novosphingobium sp. 63-713	GCA_001898925.1	na	Scaffold	1	Gracilicutes; Proteobacteria; Alphaproteobacteria; Sphingomonadales; Sphingomonadaceae; Novosphingobium; Novosphingobium sp.; Novosphingobium sp. 63-713
1961849	Novosphingobium sp. B 225	GCA_002198665.1	na	Scaffold	0	Gracilicutes; Proteobacteria; Alphaproteobacteria; Sphingomonadales; Sphingomonadaceae; Novosphingobium; Novosphingobium sp.; Novosphingobium sp. B 225
2183925	Novosphingobium sp. B3058 49	GCA_003208305.1	na	Scaffold	1	Gracilicutes; Proteobacteria; Alphaproteobacteria; Sphingomonadales; Sphingomonadaceae; Novosphingobium; Novosphingobium sp.; Novosphingobium sp. B3058 49
1884364	Novosphingobium sp. CF614	GCA_900113255.1	na	Contig	1	Gracilicutes; Proteobacteria; Alphaproteobacteria; Sphingomonadales; Sphingomonadaceae; Novosphingobium; Novosphingobium sp.; Novosphingobium sp. CF614
1739113	Novosphingobium sp. FSW06-99	GCA_001519065.1	na	Scaffold	1	Gracilicutes; Proteobacteria; Alphaproteobacteria; Sphingomonadales; Sphingomonadaceae; Novosphingobium; Novosphingobium sp.; Novosphingobium sp. FSW06-99
1206458	Novosphingobium sp. MBES04	GCA_000813185.1	na	Scaffold	1	Gracilicutes; Proteobacteria; Alphaproteobacteria; Sphingomonadales; Sphingomonadaceae; Novosphingobium; Novosphingobium sp.; Novosphingobium sp. MBES04
1962403	Novosphingobium sp. PC22D	GCA_002556635.1	na	Contig	1	Gracilicutes; Proteobacteria; Alphaproteobacteria; Sphingomonadales; Sphingomonadaceae; Novosphingobium; Novosphingobium sp.; Novosphingobium sp. PC22D
702113	Novosphingobium sp. PP1Y	GCA_000253255.1	na	Complete Genome	1	Gracilicutes; Proteobacteria; Alphaproteobacteria; Sphingomonadales; Sphingomonadaceae; Novosphingobium; Novosphingobium sp.; Novosphingobium sp. PP1Y
2067455	Novosphingobium sp. TH158	GCA_002855555.1	na	Contig	1	Gracilicutes; Proteobacteria; Alphaproteobacteria; Sphingomonadales; Sphingomonadaceae; Novosphingobium; Novosphingobium sp.; Novosphingobium sp. TH158
1946983	Novosphingobium sp. UBA1948	GCA_002336765.1	na	Scaffold	0	Gracilicutes; Proteobacteria; Alphaproteobacteria; Sphingomonadales; Sphingomonadaceae; Novosphingobium; Novosphingobium sp.; Novosphingobium sp. UBA1948
1946984	Novosphingobium sp. UBA6272	GCA_002440635.1	na	Scaffold	0	Gracilicutes; Proteobacteria; Alphaproteobacteria; Sphingomonadales; Sphingomonadaceae; Novosphingobium; Novosphingobium sp.; Novosphingobium sp. UBA6272
1219035	Novosphingobium tardaugens NBRC 16725	GCA_000466945.1	representative genome	Contig	1	Gracilicutes; Proteobacteria; Alphaproteobacteria; Sphingomonadales; Sphingomonadaceae; Novosphingobium; Novosphingobium tardaugens; Novosphingobium tardaugens NBRC 16725
1234595	Pacificimonas flava	GCA_000342165.1	representative genome	Contig	1	Gracilicutes; Proteobacteria; Alphaproteobacteria; Sphingomonadales; Sphingomonadaceae; Pacificimonas; Pacificimonas flava; Pacificimonas flava
680125	Parasphingopyxis lamellibrachiae	GCA_003385775.1	na	Scaffold	1	Gracilicutes; Proteobacteria; Alphaproteobacteria; Sphingomonadales; Sphingomonadaceae; Parasphingopyxis; Parasphingopyxis lamellibrachiae; Parasphingopyxis lamellibrachiae
1332080	Sphingobium baderi	GCA_001456115.1	representative genome	Complete Genome	1	Gracilicutes; Proteobacteria; Alphaproteobacteria; Sphingomonadales; Sphingomonadaceae; Sphingobium; Sphingobium baderi; Sphingobium baderi
452662	Sphingobium japonicum UT26S	GCA_000091125.1	representative genome	Complete Genome	1	Gracilicutes; Proteobacteria; Alphaproteobacteria; Sphingomonadales; Sphingomonadaceae; Sphingobium; Sphingobium japonicum; Sphingobium japonicum UT26S
1970430	Sphingobium sp. 32-64-5	GCA_002280085.1	na	Scaffold	1	Gracilicutes; Proteobacteria; Alphaproteobacteria; Sphingomonadales; Sphingomonadaceae; Sphingobium; Sphingobium sp.; Sphingobium sp. 32-64-5
1895845	Sphingobium sp. 66-54	GCA_001899715.1	na	Scaffold	1	Gracilicutes; Proteobacteria; Alphaproteobacteria; Sphingomonadales; Sphingomonadaceae; Sphingobium; Sphingobium sp.; Sphingobium sp. 66-54
2185111	Sphingobium sp. LF-16	GCA_003711185.1	na	Complete Genome	0	Gracilicutes; Proteobacteria; Alphaproteobacteria; Sphingomonadales; Sphingomonadaceae; Sphingobium; Sphingobium sp.; Sphingobium sp. LF-16
1843368	Sphingobium sp. RAC03	GCA_001713415.1	na	Complete Genome	1	Gracilicutes; Proteobacteria; Alphaproteobacteria; Sphingomonadales; Sphingomonadaceae; Sphingobium; Sphingobium sp.; Sphingobium sp. RAC03
2072936	Sphingobium sp. SCG-1	GCA_002953135.1	na	Chromosome	1	Gracilicutes; Proteobacteria; Alphaproteobacteria; Sphingomonadales; Sphingomonadaceae; Sphingobium; Sphingobium sp.; Sphingobium sp. SCG-1
627192	Sphingobium sp. SYK-6	GCA_000283515.1	na	Complete Genome	1	Gracilicutes; Proteobacteria; Alphaproteobacteria; Sphingomonadales; Sphingomonadaceae; Sphingobium; Sphingobium sp.; Sphingobium sp. SYK-6
2082188	Sphingobium sp. YG1	GCA_003609795.1	na	Complete Genome	1	Gracilicutes; Proteobacteria; Alphaproteobacteria; Sphingomonadales; Sphingomonadaceae; Sphingobium; Sphingobium sp.; Sphingobium sp. YG1
121428	Sphingobium xenophagum	GCA_002337315.1	na	Scaffold	0	Gracilicutes; Proteobacteria; Alphaproteobacteria; Sphingomonadales; Sphingomonadaceae; Sphingobium; Sphingobium xenophagum; Sphingobium xenophagum
2172047	Sphingomonadaceae bacterium KCTC 52780	GCA_003347635.1	na	Contig	0	Gracilicutes; Proteobacteria; Alphaproteobacteria; Sphingomonadales; Sphingomonadaceae; Sphingomonadaceae; Sphingomonadaceae bacterium; Sphingomonadaceae bacterium KCTC 52780
2339262	Sphingomonadaceae bacterium KCTC 52944	GCA_003602075.1	na	Contig	1	Gracilicutes; Proteobacteria; Alphaproteobacteria; Sphingomonadales; Sphingomonadaceae; Sphingomonadaceae; Sphingomonadaceae bacterium; Sphingomonadaceae bacterium KCTC 52944
2015579	Sphingomonadaceae bacterium PASS1	GCA_002255985.1	na	Scaffold	1	Gracilicutes; Proteobacteria; Alphaproteobacteria; Sphingomonadales; Sphingomonadaceae; Sphingomonadaceae; Sphingomonadaceae bacterium; Sphingomonadaceae bacterium PASS1
1706000	'Sphingomonas ginsengisoli' Hoang et al. 2012	GCA_003332855.1	na	Contig	0	Gracilicutes; Proteobacteria; Alphaproteobacteria; Sphingomonadales; Sphingomonadaceae; Sphingomonas; 'Sphingomonas ginsengisoli'; 'Sphingomonas ginsengisoli' Hoang et al. 2012
2052949	Sphingomonas aeria Xue et al. 2018 non Park et al. 2015	GCA_003287395.1	na	Contig	0	Gracilicutes; Proteobacteria; Alphaproteobacteria; Sphingomonadales; Sphingomonadaceae; Sphingomonas; Sphingomonas aeria; Sphingomonas aeria Xue et al. 2018 non Park et al. 2015
1219040	Sphingomonas asaccharolytica NBRC 15499	GCA_001598355.1	na	Contig	0	Gracilicutes; Proteobacteria; Alphaproteobacteria; Sphingomonadales; Sphingomonadaceae; Sphingomonas; Sphingomonas asaccharolytica; Sphingomonas asaccharolytica NBRC 15499
1123267	Sphingomonas astaxanthinifaciens DSM 22298	GCA_000711715.1	representative genome	Contig	0	Gracilicutes; Proteobacteria; Alphaproteobacteria; Sphingomonadales; Sphingomonadaceae; Sphingomonas; Sphingomonas astaxanthinifaciens; Sphingomonas astaxanthinifaciens DSM 22298
1895847	Sphingomonas bacterium	GCA_003518585.1	na	Scaffold	1	Gracilicutes; Proteobacteria; Alphaproteobacteria; Sphingomonadales; Sphingomonadaceae; Sphingomonas; Sphingomonas bacterium; Sphingomonas bacterium
1219043	Sphingomonas changbaiensis NBRC 104936	GCA_000974765.1	representative genome	Contig	1	Gracilicutes; Proteobacteria; Alphaproteobacteria; Sphingomonadales; Sphingomonadaceae; Sphingomonas; Sphingomonas changbaiensis; Sphingomonas changbaiensis NBRC 104936
1697973	Sphingomonas crusticola	GCA_003391115.1	na	Contig	0	Gracilicutes; Proteobacteria; Alphaproteobacteria; Sphingomonadales; Sphingomonadaceae; Sphingomonas; Sphingomonas crusticola; Sphingomonas crusticola
179878	Sphingomonas elodea	GCA_003634125.1	na	Contig	1	Gracilicutes; Proteobacteria; Alphaproteobacteria; Sphingomonadales; Sphingomonadaceae; Sphingomonas; Sphingomonas elodea; Sphingomonas elodea
185950	Sphingomonas faeni	GCA_003053745.1	na	Scaffold	1	Gracilicutes; Proteobacteria; Alphaproteobacteria; Sphingomonadales; Sphingomonadaceae; Sphingomonas; Sphingomonas faeni; Sphingomonas faeni
1609977	Sphingomonas hengshuiensis	GCA_000935025.1	representative genome	Complete Genome	1	Gracilicutes; Proteobacteria; Alphaproteobacteria; Sphingomonadales; Sphingomonadaceae; Sphingomonas; Sphingomonas hengshuiensis; Sphingomonas hengshuiensis
941907	Sphingomonas indica	GCA_900177405.1	representative genome	Chromosome	1	Gracilicutes; Proteobacteria; Alphaproteobacteria; Sphingomonadales; Sphingomonadaceae; Sphingomonas; Sphingomonas indica; Sphingomonas indica
1166337	Sphingomonas jatrophae	GCA_900113315.1	na	Contig	1	Gracilicutes; Proteobacteria; Alphaproteobacteria; Sphingomonadales; Sphingomonadaceae; Sphingomonas; Sphingomonas jatrophae; Sphingomonas jatrophae
93064	Sphingomonas koreensis	GCA_001922385.1	representative genome	Complete Genome	1	Gracilicutes; Proteobacteria; Alphaproteobacteria; Sphingomonadales; Sphingomonadaceae; Sphingomonas; Sphingomonas koreensis; Sphingomonas koreensis
861865	Sphingomonas laterariae	GCA_900188165.1	representative genome	Contig	1	Gracilicutes; Proteobacteria; Alphaproteobacteria; Sphingomonadales; Sphingomonadaceae; Sphingomonas; Sphingomonas laterariae; Sphingomonas laterariae
1843236	Sphingomonas montana	GCA_001956315.1	na	Scaffold	0	Gracilicutes; Proteobacteria; Alphaproteobacteria; Sphingomonadales; Sphingomonadaceae; Sphingomonas; Sphingomonas montana; Sphingomonas montana
1735121	Sphingomonas oleivorans	GCA_003050615.1	na	Contig	1	Gracilicutes; Proteobacteria; Alphaproteobacteria; Sphingomonadales; Sphingomonadaceae; Sphingomonas; Sphingomonas oleivorans; Sphingomonas oleivorans
1560345	Sphingomonas panacis	GCA_001717955.1	representative genome	Complete Genome	1	Gracilicutes; Proteobacteria; Alphaproteobacteria; Sphingomonadales; Sphingomonadaceae; Sphingomonas; Sphingomonas panacis; Sphingomonas panacis
634430	Sphingomonas rubra	GCA_900115745.1	representative genome	Contig	1	Gracilicutes; Proteobacteria; Alphaproteobacteria; Sphingomonadales; Sphingomonadaceae; Sphingomonas; Sphingomonas rubra; Sphingomonas rubra
397260	Sphingomonas sanxanigenens	GCA_003240855.1	na	Scaffold	1	Gracilicutes; Proteobacteria; Alphaproteobacteria; Sphingomonadales; Sphingomonadaceae; Sphingomonas; Sphingomonas sanxanigenens; Sphingomonas sanxanigenens
1219055	Sphingomonas soli NBRC 100801	GCA_001591025.1	representative genome	Contig	0	Gracilicutes; Proteobacteria; Alphaproteobacteria; Sphingomonadales; Sphingomonadaceae; Sphingomonas; Sphingomonas soli; Sphingomonas soli NBRC 100801
1141887	Sphingomonas sp. 1PNM-20	GCA_002288825.1	na	Contig	1	Gracilicutes; Proteobacteria; Alphaproteobacteria; Sphingomonadales; Sphingomonadaceae; Sphingomonas; Sphingomonas sp.; Sphingomonas sp. 1PNM-20
1550073	Sphingomonas sp. 37zxx	GCA_000786205.1	na	Contig	0	Gracilicutes; Proteobacteria; Alphaproteobacteria; Sphingomonadales; Sphingomonadaceae; Sphingomonas; Sphingomonas sp.; Sphingomonas sp. 37zxx
1895848	Sphingomonas sp. 66-10	GCA_001897045.1	na	Scaffold	1	Gracilicutes; Proteobacteria; Alphaproteobacteria; Sphingomonadales; Sphingomonadaceae; Sphingomonas; Sphingomonas sp.; Sphingomonas sp. 66-10
1985879	Sphingomonas sp. ABOLF	GCA_003950785.1	na	Contig	1	Gracilicutes; Proteobacteria; Alphaproteobacteria; Sphingomonadales; Sphingomonadaceae; Sphingomonas; Sphingomonas sp.; Sphingomonas sp. ABOLF
1768769	Sphingomonas sp. CCH20-B6	GCA_001556565.1	na	Contig	0	Gracilicutes; Proteobacteria; Alphaproteobacteria; Sphingomonadales; Sphingomonadaceae; Sphingomonas; Sphingomonas sp.; Sphingomonas sp. CCH20-B6
1768772	Sphingomonas sp. CCH9-H8	GCA_001556635.1	na	Contig	0	Gracilicutes; Proteobacteria; Alphaproteobacteria; Sphingomonadales; Sphingomonadaceae; Sphingomonas; Sphingomonas sp.; Sphingomonas sp. CCH9-H8
1327635	Sphingomonas sp. Cra20	GCA_002796605.1	na	Complete Genome	1	Gracilicutes; Proteobacteria; Alphaproteobacteria; Sphingomonadales; Sphingomonadaceae; Sphingomonas; Sphingomonas sp.; Sphingomonas sp. Cra20
2315689	Sphingomonas sp. DAC4	GCA_003583725.1	na	Contig	1	Gracilicutes; Proteobacteria; Alphaproteobacteria; Sphingomonadales; Sphingomonadaceae; Sphingomonas; Sphingomonas sp.; Sphingomonas sp. DAC4
2219696	Sphingomonas sp. FARSPH	GCA_003355005.1	na	Complete Genome	1	Gracilicutes; Proteobacteria; Alphaproteobacteria; Sphingomonadales; Sphingomonadaceae; Sphingomonas; Sphingomonas sp.; Sphingomonas sp. FARSPH
2315330	Sphingomonas sp. HMF7854	GCA_003970925.1	na	Contig	1	Gracilicutes; Proteobacteria; Alphaproteobacteria; Sphingomonadales; Sphingomonadaceae; Sphingomonas; Sphingomonas sp.; Sphingomonas sp. HMF7854
2056845	Sphingomonas sp. HMWF008	GCA_003061185.1	na	Scaffold	1	Gracilicutes; Proteobacteria; Alphaproteobacteria; Sphingomonadales; Sphingomonadaceae; Sphingomonas; Sphingomonas sp.; Sphingomonas sp. HMWF008
1985171	Sphingomonas sp. IBVSS1	GCA_002127205.1	na	Scaffold	1	Gracilicutes; Proteobacteria; Alphaproteobacteria; Sphingomonadales; Sphingomonadaceae; Sphingomonas; Sphingomonas sp.; Sphingomonas sp. IBVSS1
1985172	Sphingomonas sp. IBVSS2	GCA_002127225.1	na	Scaffold	1	Gracilicutes; Proteobacteria; Alphaproteobacteria; Sphingomonadales; Sphingomonadaceae; Sphingomonas; Sphingomonas sp.; Sphingomonas sp. IBVSS2
1921510	Sphingomonas sp. JJ-A5	GCA_001890385.1	na	Complete Genome	1	Gracilicutes; Proteobacteria; Alphaproteobacteria; Sphingomonadales; Sphingomonadaceae; Sphingomonas; Sphingomonas sp.; Sphingomonas sp. JJ-A5
1855283	Sphingomonas sp. JS21-1	GCA_900109565.1	na	Scaffold	1	Gracilicutes; Proteobacteria; Alphaproteobacteria; Sphingomonadales; Sphingomonadaceae; Sphingomonas; Sphingomonas sp.; Sphingomonas sp. JS21-1
2320861	Sphingomonas sp. K2R01-6	GCA_003590775.1	na	Contig	1	Gracilicutes; Proteobacteria; Alphaproteobacteria; Sphingomonadales; Sphingomonadaceae; Sphingomonas; Sphingomonas sp.; Sphingomonas sp. K2R01-6
1735676	Sphingomonas sp. Leaf10	GCA_001421245.1	na	Scaffold	1	Gracilicutes; Proteobacteria; Alphaproteobacteria; Sphingomonadales; Sphingomonadaceae; Sphingomonas; Sphingomonas sp.; Sphingomonas sp. Leaf10
1735683	Sphingomonas sp. Leaf17	GCA_001421505.1	na	Contig	1	Gracilicutes; Proteobacteria; Alphaproteobacteria; Sphingomonadales; Sphingomonadaceae; Sphingomonas; Sphingomonas sp.; Sphingomonas sp. Leaf17
1736301	Sphingomonas sp. Leaf231	GCA_001421995.1	na	Contig	1	Gracilicutes; Proteobacteria; Alphaproteobacteria; Sphingomonadales; Sphingomonadaceae; Sphingomonas; Sphingomonas sp.; Sphingomonas sp. Leaf231
1736215	Sphingomonas sp. Leaf33	GCA_001421785.1	na	Scaffold	1	Gracilicutes; Proteobacteria; Alphaproteobacteria; Sphingomonadales; Sphingomonadaceae; Sphingomonas; Sphingomonas sp.; Sphingomonas sp. Leaf33
1736343	Sphingomonas sp. Leaf339	GCA_001426195.1	na	Contig	1	Gracilicutes; Proteobacteria; Alphaproteobacteria; Sphingomonadales; Sphingomonadaceae; Sphingomonas; Sphingomonas sp.; Sphingomonas sp. Leaf339
1736370	Sphingomonas sp. Leaf412	GCA_001425405.1	na	Scaffold	1	Gracilicutes; Proteobacteria; Alphaproteobacteria; Sphingomonadales; Sphingomonadaceae; Sphingomonas; Sphingomonas sp.; Sphingomonas sp. Leaf412
1390395	Sphingomonas sp. LK11	GCA_001971605.1	na	Complete Genome	1	Gracilicutes; Proteobacteria; Alphaproteobacteria; Sphingomonadales; Sphingomonadaceae; Sphingomonas; Sphingomonas sp.; Sphingomonas sp. LK11
745310	Sphingomonas sp. MM-1	GCA_000347675.2	na	Complete Genome	1	Gracilicutes; Proteobacteria; Alphaproteobacteria; Sphingomonadales; Sphingomonadaceae; Sphingomonas; Sphingomonas sp.; Sphingomonas sp. MM-1
1961362	Sphingomonas sp. NIC1	GCA_001638925.1	na	Complete Genome	1	Gracilicutes; Proteobacteria; Alphaproteobacteria; Sphingomonadales; Sphingomonadaceae; Sphingomonas; Sphingomonas sp.; Sphingomonas sp. NIC1
1881068	Sphingomonas sp. OV641	GCA_900109205.1	na	Scaffold	1	Gracilicutes; Proteobacteria; Alphaproteobacteria; Sphingomonadales; Sphingomonadaceae; Sphingomonas; Sphingomonas sp.; Sphingomonas sp. OV641
685778	Sphingomonas sp. PR090111-T3T-6A	GCA_000383095.1	na	Contig	0	Gracilicutes; Proteobacteria; Alphaproteobacteria; Sphingomonadales; Sphingomonadaceae; Sphingomonas; Sphingomonas sp.; Sphingomonas sp. PR090111-T3T-6A
1736447	Sphingomonas sp. Root1294	GCA_001426255.1	na	Scaffold	1	Gracilicutes; Proteobacteria; Alphaproteobacteria; Sphingomonadales; Sphingomonadaceae; Sphingomonas; Sphingomonas sp.; Sphingomonas sp. Root1294
1736594	Sphingomonas sp. Root710	GCA_001429065.1	na	Scaffold	1	Gracilicutes; Proteobacteria; Alphaproteobacteria; Sphingomonadales; Sphingomonadaceae; Sphingomonas; Sphingomonas sp.; Sphingomonas sp. Root710
1920129	Sphingomonas sp. S-NIH.Pt15_0812	GCA_003951315.1	na	Contig	1	Gracilicutes; Proteobacteria; Alphaproteobacteria; Sphingomonadales; Sphingomonadaceae; Sphingomonas; Sphingomonas sp.; Sphingomonas sp. S-NIH.Pt15_0812
1166340	Sphingomonas sp. S6-262	GCA_900110035.1	na	Contig	1	Gracilicutes; Proteobacteria; Alphaproteobacteria; Sphingomonadales; Sphingomonadaceae; Sphingomonas; Sphingomonas sp.; Sphingomonas sp. S6-262
1660141	Sphingomonas sp. SCN 67-18	GCA_001724715.1	na	Scaffold	1	Gracilicutes; Proteobacteria; Alphaproteobacteria; Sphingomonadales; Sphingomonadaceae; Sphingomonas; Sphingomonas sp.; Sphingomonas sp. SCN 67-18
2303576	Sphingomonas sp. SYSUP0001	GCA_003499275.1	na	Contig	0	Gracilicutes; Proteobacteria; Alphaproteobacteria; Sphingomonadales; Sphingomonadaceae; Sphingomonas; Sphingomonas sp.; Sphingomonas sp. SYSUP0001
1947531	Sphingomonas sp. UBA1000	GCA_002291855.1	na	Scaffold	0	Gracilicutes; Proteobacteria; Alphaproteobacteria; Sphingomonadales; Sphingomonadaceae; Sphingomonas; Sphingomonas sp.; Sphingomonas sp. UBA1000
1298856	Sphingomonas sp. URHD0007	GCA_003097155.1	na	Contig	1	Gracilicutes; Proteobacteria; Alphaproteobacteria; Sphingomonadales; Sphingomonadaceae; Sphingomonas; Sphingomonas sp.; Sphingomonas sp. URHD0007
1380389	Sphingomonas sp. URHD0057	GCA_000620665.1	na	Scaffold	0	Gracilicutes; Proteobacteria; Alphaproteobacteria; Sphingomonadales; Sphingomonadaceae; Sphingomonas; Sphingomonas sp.; Sphingomonas sp. URHD0057
2283317	Sphingomonas sp. WZY 27	GCA_003345355.1	na	Contig	1	Gracilicutes; Proteobacteria; Alphaproteobacteria; Sphingomonadales; Sphingomonadaceae; Sphingomonas; Sphingomonas sp.; Sphingomonas sp. WZY 27
1882773	Sphingomonas sp. YR710	GCA_900101455.1	na	Contig	1	Gracilicutes; Proteobacteria; Alphaproteobacteria; Sphingomonadales; Sphingomonadaceae; Sphingomonas; Sphingomonas sp.; Sphingomonas sp. YR710
2305907	Sphingomonas sp. ZDH117	GCA_003515075.1	na	Scaffold	1	Gracilicutes; Proteobacteria; Alphaproteobacteria; Sphingomonadales; Sphingomonadaceae; Sphingomonas; Sphingomonas sp.; Sphingomonas sp. ZDH117
1141889	Sphingomonas spermidinifaciens	GCA_002351485.1	na	Contig	1	Gracilicutes; Proteobacteria; Alphaproteobacteria; Sphingomonadales; Sphingomonadaceae; Sphingomonas; Sphingomonas spermidinifaciens; Sphingomonas spermidinifaciens
1888892	Sphingomonas turrisvirgatae	GCA_001721295.1	na	Contig	1	Gracilicutes; Proteobacteria; Alphaproteobacteria; Sphingomonadales; Sphingomonadaceae; Sphingomonas; Sphingomonas turrisvirgatae; Sphingomonas turrisvirgatae
317655	Sphingopyxis alaskensis RB2256	GCA_000013985.1	representative genome	Complete Genome	1	Gracilicutes; Proteobacteria; Alphaproteobacteria; Sphingomonadales; Sphingomonadaceae; Sphingopyxis; Sphingopyxis alaskensis; Sphingopyxis alaskensis RB2256
1123270	Sphingopyxis baekryungensis DSM 16222	GCA_000420305.1	representative genome	Contig	0	Gracilicutes; Proteobacteria; Alphaproteobacteria; Sphingomonadales; Sphingomonadaceae; Sphingopyxis; Sphingopyxis baekryungensis; Sphingopyxis baekryungensis DSM 16222
1515612	Sphingopyxis fribergensis	GCA_000803645.1	representative genome	Complete Genome	1	Gracilicutes; Proteobacteria; Alphaproteobacteria; Sphingomonadales; Sphingomonadaceae; Sphingopyxis; Sphingopyxis fribergensis; Sphingopyxis fribergensis
267128	Sphingopyxis granuli	GCA_001559015.1	representative genome	Complete Genome	1	Gracilicutes; Proteobacteria; Alphaproteobacteria; Sphingomonadales; Sphingomonadaceae; Sphingopyxis; Sphingopyxis granuli; Sphingopyxis granuli
1913578	Sphingopyxis sp. LPB0140	GCA_001889025.1	na	Complete Genome	1	Gracilicutes; Proteobacteria; Alphaproteobacteria; Sphingomonadales; Sphingomonadaceae; Sphingopyxis; Sphingopyxis sp.; Sphingopyxis sp. LPB0140
266812	Sphingorhabdus flavimaris	GCA_002218195.1	representative genome	Complete Genome	1	Gracilicutes; Proteobacteria; Alphaproteobacteria; Sphingomonadales; Sphingomonadaceae; Sphingorhabdus; Sphingorhabdus flavimaris; Sphingorhabdus flavimaris
1902408	Sphingorhabdus sp.	GCA_002683755.1	na	Contig	1	Gracilicutes; Proteobacteria; Alphaproteobacteria; Sphingomonadales; Sphingomonadaceae; Sphingorhabdus; Sphingorhabdus sp.; Sphingorhabdus sp.
1922222	Sphingorhabdus sp. Alg231-15	GCA_900149705.1	na	Complete Genome	0	Gracilicutes; Proteobacteria; Alphaproteobacteria; Sphingomonadales; Sphingomonadaceae; Sphingorhabdus; Sphingorhabdus sp.; Sphingorhabdus sp. Alg231-15
2292257	Sphingorhabdus sp. GY_G	GCA_003367235.1	na	Contig	1	Gracilicutes; Proteobacteria; Alphaproteobacteria; Sphingomonadales; Sphingomonadaceae; Sphingorhabdus; Sphingorhabdus sp.; Sphingorhabdus sp. GY_G
335406	Sphingosinicella microcystinivorans	GCA_003634215.1	na	Scaffold	1	Gracilicutes; Proteobacteria; Alphaproteobacteria; Sphingomonadales; Sphingomonadaceae; Sphingosinicella; Sphingosinicella microcystinivorans; Sphingosinicella microcystinivorans
2068657	Sphingosinicella sp. QZX222	GCA_003129465.1	na	Contig	1	Gracilicutes; Proteobacteria; Alphaproteobacteria; Sphingomonadales; Sphingomonadaceae; Sphingosinicella; Sphingosinicella sp.; Sphingosinicella sp. QZX222
614671	Sphingosinicella vermicomposti	GCA_003012815.1	na	Contig	0	Gracilicutes; Proteobacteria; Alphaproteobacteria; Sphingomonadales; Sphingomonadaceae; Sphingosinicella; Sphingosinicella vermicomposti; Sphingosinicella vermicomposti
264203	Zymomonas mobilis subsp. mobilis ZM4 = ATCC 31821	GCA_000007105.1	na	Complete Genome	1	Gracilicutes; Proteobacteria; Alphaproteobacteria; Sphingomonadales; Sphingomonadaceae; Zymomonas; Zymomonas mobilis; Zymomonas mobilis subsp. mobilis ZM4 = ATCC 31821
1895708	Alphaproteobacteria bacterium 62-8	GCA_001898015.1	na	Scaffold	1	Gracilicutes; Proteobacteria; Alphaproteobacteria; UB1301; NA; Alphaproteobacteria; Alphaproteobacteria bacterium; Alphaproteobacteria bacterium 62-8
1948371	Alphaproteobacteria bacterium UBA2784	GCA_002352285.1	na	Scaffold	0	Gracilicutes; Proteobacteria; Alphaproteobacteria; UB1301; NA; Alphaproteobacteria; Alphaproteobacteria bacterium; Alphaproteobacteria bacterium UBA2784
1948408	Alphaproteobacteria bacterium UBA5181	GCA_002413205.1	na	Scaffold	0	Gracilicutes; Proteobacteria; Alphaproteobacteria; UB1301; NA; Alphaproteobacteria; Alphaproteobacteria bacterium; Alphaproteobacteria bacterium UBA5181
1264899	Zavarzinia compransoris	GCA_003173055.1	na	Contig	1	Gracilicutes; Proteobacteria; Alphaproteobacteria; Zavarziniales; Acetobacteraceae; Zavarzinia; Zavarzinia compransoris; Zavarzinia compransoris
