# Supplementary material for: Components of iron–Sulfur cluster assembly machineries are robust phylogenetic markers to trace the origin of mitochondria and plastids
Source: PLoS Biol. 2023 Nov 8;21(11):e3002374. doi: 10.1371/journal.pbio.3002374 (PMC10631705; doi:10.1371/journal.pbio.3002374)
Supplement: S2 Table — (XLSX) [file pbio.3002374.s011.xlsx]

## Sheet: Feuil1
Supplementary table 2: Complete taxonomic distribution of the different proteins (ISC and SUF system) in Alphaproteobacteria.
Strains	ATC-II	CyaY	Fdx	HscA	HscB	IscS	IscU	IscX	SufB	SufC	SufD	SufE	SufS	SufT	SufU
Bacteria;Proteobacteria;Alphaproteobacteria;MarineProteo_1;NA;NA;NA;Alphaproteobacteria bacterium MarineProteo_1_Bin1;12312345	PPR17973.1		PPR14893.1	PPR14894.1		PPR17971.1	PPR17972.1	PPR14892.1
Bacteria;Proteobacteria;Alphaproteobacteria;MarineProteo_1;NA;NA;NA;Alphaproteobacteria bacterium MarineProteo_1_Bin2;12312346	PPR09404.1		PPR08327.1	PPR09402.1		PPR09406.1	PPR09405.1
Gracilicutes;Proteobacteria;Alphaproteobacteria;Caulobacterales;Caulobacteraceae;Asticcacaulis;Asticcacaulis biprosthecium;Asticcacaulis biprosthecum C19;715226	EGF90416.1								EGF90410.1	EGF90412.1	EGF90413.1	EGF91331.1	EGF90414.1	EGF90415.1
Gracilicutes;Proteobacteria;Alphaproteobacteria;Caulobacterales;Caulobacteraceae;Asticcacaulis;Asticcacaulis excentricus;Asticcacaulis excentricus;78587	BBF82299.1								BBF82305.1	BBF82303.1	BBF82302.1	BBF81521.1	BBF82301.1	BBF82300.1
Gracilicutes;Proteobacteria;Alphaproteobacteria;Caulobacterales;Caulobacteraceae;Asticcacaulis;Asticcacaulis sp.;Asticcacaulis sp. CF398;2135738	PTW96905.1								PTW96900.1	PTW96901.1	PTW96902.1	PTW94221.1	PTW96903.1	PTW96904.1
Gracilicutes;Proteobacteria;Alphaproteobacteria;Caulobacterales;Caulobacteraceae;Asticcacaulis;Asticcacaulis sp.;Asticcacaulis sp. UBA2476;1946063	DDPE01000002.1_32								DDPE01000002.1_27	DDPE01000002.1_28	DDPE01000002.1_29	DDPE01000095.1_30	DDPE01000002.1_30	DDPE01000002.1_31
Gracilicutes;Proteobacteria;Alphaproteobacteria;Caulobacterales;Caulobacteraceae;Asticcacaulis;Asticcacaulis taihuensis;Asticcacaulis taihuensis;260084	SCW31628.1								SCW31552.1	SCW31566.1	SCW31582.1	SCW83929.1	SCW31597.1	SCW31611.1
Gracilicutes;Proteobacteria;Alphaproteobacteria;Caulobacterales;Caulobacteraceae;Brevundimonas;Brevundimonas abyssalis;Brevundimonas abyssalis TAR-001;1391729	GAD59316.1								GAD59486.1	GAD59320.1	GAD59319.1	GAD59902.1	GAD59318.1	GAD59317.1
Gracilicutes;Proteobacteria;Alphaproteobacteria;Caulobacterales;Caulobacteraceae;Brevundimonas;Brevundimonas aveniformis;Brevundimonas aveniformis DSM 17977;1121123	KE386797.1_7								KE386797.1_14	KE386797.1_11	KE386797.1_10	AUAO01000001.1_9	KE386797.1_9	KE386797.1_8
Gracilicutes;Proteobacteria;Alphaproteobacteria;Caulobacterales;Caulobacteraceae;Brevundimonas;Brevundimonas diminuta;Brevundimonas diminuta ATCC 11568;751586	EGF94441.1								EGF94437.1	EGF94438.1		EGF95398.1	EGF94439.1	EGF94440.1
Gracilicutes;Proteobacteria;Alphaproteobacteria;Caulobacterales;Caulobacteraceae;Brevundimonas;Brevundimonas naejangsanensis;Brevundimonas naejangsanensis;588932	ANF54178.1								ANF54173.1	ANF54174.1	ANF54175.1	ANF55949.1	ANF54176.1	ANF54177.1
Gracilicutes;Proteobacteria;Alphaproteobacteria;Caulobacterales;Caulobacteraceae;Brevundimonas;Brevundimonas sp.;Brevundimonas sp. LA-55;2487274	RQWJ01000004.1_83								RQWJ01000004.1_77	RQWJ01000004.1_79	RQWJ01000004.1_80	RQWJ01000003.1_287	RQWJ01000004.1_81	RQWJ01000004.1_82
Gracilicutes;Proteobacteria;Alphaproteobacteria;Caulobacterales;Caulobacteraceae;Brevundimonas;Brevundimonas sp.;Brevundimonas sp. LM2;1938605	AQR61776.1								AQR61771.1	AQR61773.1	AQR61774.1	AQR62680.1	AQR61775.1	AQR63445.1
Gracilicutes;Proteobacteria;Alphaproteobacteria;Caulobacterales;Caulobacteraceae;Brevundimonas;Brevundimonas sp.;Brevundimonas sp. Leaf363;1736353	KQS56313.1								KQS56308.1	KQS56309.1	KQS56310.1	KQS54060.1	KQS56311.1	KQS56312.1
Gracilicutes;Proteobacteria;Alphaproteobacteria;Caulobacterales;Caulobacteraceae;Brevundimonas;Brevundimonas sp.;Brevundimonas sp. MYb27;2033726	PRA22449.1								PRA22454.1	PRA22453.1	PRA22452.1	PRA28236.1	PRA22451.1	PRA22450.1
Gracilicutes;Proteobacteria;Alphaproteobacteria;Caulobacterales;Caulobacteraceae;Brevundimonas;Brevundimonas sp.;Brevundimonas sp. NS26;2293980	QUOQ01000004.1_55								QUOQ01000004.1_60	QUOQ01000004.1_59	QUOQ01000004.1_58	QUOQ01000002.1_440	QUOQ01000004.1_57	QUOQ01000004.1_56
Gracilicutes;Proteobacteria;Alphaproteobacteria;Caulobacterales;Caulobacteraceae;Brevundimonas;Brevundimonas sp.;Brevundimonas sp. UBA2388;1946123									DDSO01000070.1_8			DDSO01000142.1_51
Gracilicutes;Proteobacteria;Alphaproteobacteria;Caulobacterales;Caulobacteraceae;Brevundimonas;Brevundimonas sp.;Brevundimonas sp. UBA2497;1946125	DDOJ01000015.1_103								DDOJ01000015.1_112	DDOJ01000015.1_107	DDOJ01000015.1_106	DDOJ01000002.1_93	DDOJ01000015.1_105	DDOJ01000015.1_104
Gracilicutes;Proteobacteria;Alphaproteobacteria;Caulobacterales;Caulobacteraceae;Brevundimonas;Brevundimonas sp.;Brevundimonas sp. UBA5713;1946130	DIGV01000041.1_91								DIGV01000041.1_86	DIGV01000041.1_87	DIGV01000041.1_88	DIGV01000030.1_33	DIGV01000041.1_89	DIGV01000041.1_90
Gracilicutes;Proteobacteria;Alphaproteobacteria;Caulobacterales;Caulobacteraceae;Brevundimonas;Brevundimonas sp.;Brevundimonas sp. UBA7635;1946140	DLIT01000132.1_7								DLIT01000132.1_2	DLIT01000132.1_3	DLIT01000132.1_4		DLIT01000132.1_5	DLIT01000132.1_6
Gracilicutes;Proteobacteria;Alphaproteobacteria;Caulobacterales;Caulobacteraceae;Brevundimonas;Brevundimonas sp.;Brevundimonas sp. UBA986;1946144	DBBK01000193.1_5								DBBK01000193.1_11	DBBK01000193.1_9	DBBK01000193.1_8	DBBK01000145.1_7	DBBK01000193.1_7	DBBK01000193.1_6
Gracilicutes;Proteobacteria;Alphaproteobacteria;Caulobacterales;Caulobacteraceae;Brevundimonas;Brevundimonas vesicularis;Brevundimonas vesicularis;41276	ASE38110.1								ASE38115.1	ASE38114.1	ASE38113.1	ASE40146.1	ASE38112.1	ASE38111.1
Gracilicutes;Proteobacteria;Alphaproteobacteria;Caulobacterales;Caulobacteraceae;Caulobacter;Caulobacter mirabilis;Caulobacter mirabilis;69666	ATQ44991.1								ATQ43175.1	ATQ44992.1	ATQ43173.1	ATQ41965.1	ATQ43172.1	ATQ43171.1
Gracilicutes;Proteobacteria;Alphaproteobacteria;Caulobacterales;Caulobacteraceae;Caulobacter;Caulobacter vibrioides;Caulobacter vibrioides CB15;190650	AAK23833.1								AAK23839.1	AAK23837.1	AAK23836.1	AAK23045.1	AAK23835.1	AAK23834.1
Gracilicutes;Proteobacteria;Alphaproteobacteria;Caulobacterales;Caulobacteraceae;Caulobacteraceae;Caulobacteraceae bacterium;Caulobacteraceae bacterium PMMR1;1382303	JPOM01000001.1_1395								JPOM01000001.1_1401	JPOM01000001.1_1399	JPOM01000001.1_1398	JPOM01000001.1_418	JPOM01000001.1_1397	JPOM01000001.1_1396
Gracilicutes;Proteobacteria;Alphaproteobacteria;Caulobacterales;Caulobacteraceae;Caulobacteraceae;Caulobacteraceae bacterium;Caulobacteraceae bacterium UBA5005;1951539	DGYN01000122.1_11								DGYN01000122.1_18	DGYN01000122.1_15	DGYN01000122.1_14	DGYN01000141.1_14	DGYN01000122.1_13	DGYN01000122.1_12
Gracilicutes;Proteobacteria;Alphaproteobacteria;Caulobacterales;Caulobacteraceae;Phenylobacterium;Phenylobacterium hankyongense;Phenylobacterium hankyongense;1813876	RAK61441.1								RAK61447.1	RAK61445.1	RAK61444.1	RAK58785.1	RAK61443.1	RAK61442.1
Gracilicutes;Proteobacteria;Alphaproteobacteria;Caulobacterales;Caulobacteraceae;Phenylobacterium;Phenylobacterium immobile;Phenylobacterium immobile (ATCC 35973);31967	CVJQ01000001.1_1795								CVJQ01000001.1_1789	CVJQ01000001.1_1791	CVJQ01000001.1_1792	CVJQ01000001.1_2735	CVJQ01000001.1_1793	CVJQ01000001.1_1794
Gracilicutes;Proteobacteria;Alphaproteobacteria;Caulobacterales;Caulobacteraceae;Phenylobacterium;Phenylobacterium kunshanense;Phenylobacterium kunshanense;1445034	RAK69031.1								RAK69038.1	RAK69035.1	RAK69034.1	RAK65435.1	RAK69033.1	RAK69032.1
Gracilicutes;Proteobacteria;Alphaproteobacteria;Caulobacterales;Caulobacteraceae;Phenylobacterium;Phenylobacterium sp.;Phenylobacterium sp. HYN0004;2201350	AWM77579.1								AWM77585.1	AWM77583.1	AWM77582.1	AWM76761.1	AWM77581.1	AWM77580.1
Gracilicutes;Proteobacteria;Alphaproteobacteria;Caulobacterales;Caulobacteraceae;Phenylobacterium;Phenylobacterium sp.;Phenylobacterium sp. RIFCSPHIGHO2_01_FULL_69_31;1801944	OHB27138.1								OHB27144.1	OHB27141.1	OHB27140.1	OHB27632.1	OHB27139.1	OHB27247.1
Gracilicutes;Proteobacteria;Alphaproteobacteria;Caulobacterales;Caulobacteraceae;Phenylobacterium;Phenylobacterium sp.;Phenylobacterium sp. RIFCSPHIGHO2_01_FULL_70_10;1801945	OHB34836.1								OHB34824.1	OHB34826.1	OHB34827.1	OHB36829.1	OHB34828.1	OHB34829.1
Gracilicutes;Proteobacteria;Alphaproteobacteria;Caulobacterales;Caulobacteraceae;Phenylobacterium;Phenylobacterium sp.;Phenylobacterium sp. Root1290;1736445	KQW94401.1								KQW94396.1	KQW94398.1	KQW94399.1	KQW92123.1	KQW94400.1	KQW95917.1
Gracilicutes;Proteobacteria;Alphaproteobacteria;Caulobacterales;Caulobacteraceae;Phenylobacterium;Phenylobacterium zucineum;Phenylobacterium zucineum HLK1;450851	ACG78126.1								ACG78131.1	ACG78130.1	ACG78129.1	ACG79123.1	ACG78128.1	ACG78127.1
Gracilicutes;Proteobacteria;Alphaproteobacteria;Caulobacterales;NA;Alphaproteobacteria;Alphaproteobacteria bacterium;Alphaproteobacteria bacterium PA2;2015570	OYU70350.1								OYU70356.1	OYU70354.1	OYU70353.1	OYU71721.1	OYU70352.1	OYU70351.1
Gracilicutes;Proteobacteria;Alphaproteobacteria;Caulobacterales;NA;Caulobacterales;Caulobacterales bacterium;Caulobacterales bacterium 32-67-6;1970502	OYW95499.1									OYW89838.1,OYW95501.1	OYW89837.1,OYW95500.1	OYW91126.1		OYW95502.1
Gracilicutes;Proteobacteria;Alphaproteobacteria;Caulobacterales;NA;Caulobacterales;Caulobacterales bacterium;Caulobacterales bacterium RIFCSPHIGHO2_01_FULL_70_19;1797585	OGN44293.1								OGN44287.1	OGN44289.1	OGN44290.1	OGN44111.1	OGN44291.1	OGN44292.1
Gracilicutes;Proteobacteria;Alphaproteobacteria;Emcibacterales;Emcibacteraceae;Emcibacter;Emcibacter congregatus;Emcibacter congregatus;2043170	PHZ84227.1								PHZ84232.1	PHZ84231.1	PHZ84230.1	PHZ85528.1	PHZ84229.1	PHZ84228.1
Gracilicutes;Proteobacteria;Alphaproteobacteria;Emcibacterales;Kordiimonadaceae;Kordiimonadaceae;Kordiimonadaceae bacterium;Kordiimonadaceae bacterium UBA4149;1951964	DFVX01000053.1_18								DFVX01000053.1_23	DFVX01000053.1_22	DFVX01000053.1_21	DFVX01000020.1_15	DFVX01000053.1_20	DFVX01000053.1_19
Gracilicutes;Proteobacteria;Alphaproteobacteria;Geminicoccales;Geminicoccaceae;Arboricoccus;Arboricoccus pini;Arboricoccus pini;1963835	SNB67291.1								SNB62359.1	SNB62364.1	SNB62369.1	SNB61211.1	SNB62374.1,SNB62975.1	SNB62379.1	SNB62979.1
Gracilicutes;Proteobacteria;Alphaproteobacteria;Holosporales;Caedimonadaceae;Caedimonas;Caedimonas varicaedens;Caedimonas varicaedens;1629334	GAO99047.1	GAO98440.1	GAO99031.1	GAO99045.1	GAO99046.1	GAO99049.1	GAO99048.1
Gracilicutes;Proteobacteria;Alphaproteobacteria;Holosporales;Caedimonadaceae;Candidatus Nucleicultrix;Candidatus Nucleicultrix amoebiphila;Candidatus Nucleicultrix amoebiphila FS5;1414854	ARN85227.1		ARN85230.1	ARN85229.1	ARN85228.1	ARN85225.1	ARN85226.1	ARN85231.1
Gracilicutes;Proteobacteria;Alphaproteobacteria;Holosporales;Caedimonadaceae;Candidatus Paracaedimonas;Candidatus Paracaedimonas acanthamoebae;Candidatus Paracaedimonas acanthamoebae;244581	AIL13116.1	AIL13366.1	AIL12453.1	AIL13117.1		AIL13114.1	AIL13115.1	AIL12452.1
Gracilicutes;Proteobacteria;Alphaproteobacteria;Holosporales;Candidatus Paracaedibacteraceae;Candidatus Odyssella;Candidatus Odyssella thessalonicensis;Candidatus Odyssella thessalonicensis L13;985867	AEWF01000003.1_157	AEWF01000003.1_113	AEWF01000003.1_160	AEWF01000003.1_159	AEWF01000003.1_158	AEWF01000003.1_155	AEWF01000003.1_156
Gracilicutes;Proteobacteria;Alphaproteobacteria;Holosporales;Candidatus Paracaedibacteraceae;Candidatus Paracaedibacter;Candidatus Paracaedibacter acanthamoebae;Candidatus Paracaedibacter acanthamoebae;91604	AIK97037.1	AIK97006.1	AIK97039.1	AIK97038.1		AIK97035.1	AIK97036.1
Gracilicutes;Proteobacteria;Alphaproteobacteria;Holosporales;Candidatus Paracaedibacteraceae;Candidatus Paracaedibacter;Candidatus Paracaedibacter symbiosus;Candidatus Paracaedibacter symbiosus;244582	JQAK01000001.1_1047	JQAK01000001.1_1038	JQAK01000001.1_1044	JQAK01000001.1_1045	JQAK01000001.1_1046	JQAK01000001.1_1049	JQAK01000001.1_1048	JQAK01000001.1_1043
Gracilicutes;Proteobacteria;Alphaproteobacteria;Holosporales;Candidatus Paracaedibacteraceae;Candidatus Paracaedibacteraceae;Candidatus Paracaedibacteraceae bacterium;Candidatus Paracaedibacteraceae bacterium UBA6184;1951533	DITM01000047.1_7		DITM01000049.1_22	DITM01000047.1_5	DITM01000047.1_6	DITM01000047.1_9	DITM01000047.1_8
Gracilicutes;Proteobacteria;Alphaproteobacteria;Holosporales;Holosporaceae;Holospora;Holospora curviuscula;Holospora curviuscula;1082868	PPE03625.1	PPE05327.1	PPE03592.1	PPE03342.1	PPE03343.1	PPE04233.1	PPE04234.1
Gracilicutes;Proteobacteria;Alphaproteobacteria;Holosporales;Holosporaceae;Holospora;Holospora obtusa;Holospora obtusa F1;1399147		ETZ07422.1	ETZ07162.1	ETZ07548.1	ETZ07549.1	ETZ07486.1	ETZ07485.1
Gracilicutes;Proteobacteria;Alphaproteobacteria;Holosporales;Holosporaceae;Holospora;Holospora undulata;Holospora undulata HU1;1321371	ETZ04512.1	ETZ04776.1	ETZ04868.1	ETZ05101.1	ETZ05100.1	ETZ05040.1	ETZ05041.1
Gracilicutes;Proteobacteria;Alphaproteobacteria;Holosporales;Holosporaceae;Holosporaceae;Holosporaceae bacterium;Holosporaceae bacterium UBA3830;1951932				DGIE01000035.1_30	DGIE01000035.1_29	DGIE01000035.1_26	DGIE01000035.1_27
Gracilicutes;Proteobacteria;Alphaproteobacteria;Holosporales;Holosporaceae;Holosporaceae;Holosporaceae bacterium;Holosporaceae bacterium UBA7879;1951934	DLRV01000014.1_12		DLRV01000016.1_54	DLRV01000014.1_14	DLRV01000014.1_13	DLRV01000014.1_10	DLRV01000014.1_11	DLRV01000016.1_55
Gracilicutes;Proteobacteria;Alphaproteobacteria;Holosporales;NA;Alphaproteobacteria;Alphaproteobacteria bacterium;Alphaproteobacteria bacterium 17-39-52;1970491	OZA44091.1		OZA43767.1	OZA44093.1	OZA44092.1	OZA44089.1	OZA44090.1	OZA43766.1
Gracilicutes;Proteobacteria;Alphaproteobacteria;Holosporales;NA;Alphaproteobacteria;Alphaproteobacteria bacterium;Alphaproteobacteria bacterium 40-19;1895705	OJU73294.1	OJU73105.1	OJU73486.1	OJU73292.1	OJU73293.1	OJU73307.1	OJU73345.1
Gracilicutes;Proteobacteria;Alphaproteobacteria;Holosporales;NA;Alphaproteobacteria;Alphaproteobacteria bacterium;Alphaproteobacteria bacterium 41-28;1895706	OJW46273.1	OJW49056.1	OJW51764.1	OJW46275.1	OJW46274.1	OJW46271.1	OJW46272.1
Gracilicutes;Proteobacteria;Alphaproteobacteria;Holosporales;NA;Alphaproteobacteria;Alphaproteobacteria bacterium;Alphaproteobacteria bacterium 43-37;1895707	OJV45440.1	OJV46454.1	OJV45436.1	OJV45438.1	OJV45439.1	OJV45442.1	OJV45441.1	OJV45435.1
Gracilicutes;Proteobacteria;Alphaproteobacteria;Holosporales;NA;Alphaproteobacteria;Alphaproteobacteria bacterium;Alphaproteobacteria bacterium CG_4_10_14_0_8_um_filter_37_21;1973897	PIZ33681.1	PIZ33170.1	PIZ32865.1	PIZ32866.1	PIZ32317.1	PIZ33683.1	PIZ33682.1
Gracilicutes;Proteobacteria;Alphaproteobacteria;Holosporales;NA;Alphaproteobacteria;Alphaproteobacteria bacterium;Alphaproteobacteria bacterium GWB1_45_5;1797211	OFW70433.1		OFW70265.1	OFW70431.1	OFW70432.1		OFW70434.1	OFW70264.1
Gracilicutes;Proteobacteria;Alphaproteobacteria;Holosporales;NA;Alphaproteobacteria;Alphaproteobacteria bacterium;Alphaproteobacteria bacterium RIFCSPLOWO2_02_FULL_43_54;1797230	OFX07131.1		OFX07125.1	OFX07129.1	OFX07130.1	OFX07133.1	OFX07132.1
Gracilicutes;Proteobacteria;Alphaproteobacteria;Holosporales;NA;Alphaproteobacteria;Alphaproteobacteria bacterium;Alphaproteobacteria bacterium UBA1908;1948365	DDGG01000005.1_8		DDGG01000005.1_4	DDGG01000005.1_5,DDGG01000005.1_6	DDGG01000005.1_7	DDGG01000005.1_10	DDGG01000005.1_9	DDGG01000005.1_3
Gracilicutes;Proteobacteria;Alphaproteobacteria;Holosporales;NA;Alphaproteobacteria;Alphaproteobacteria bacterium;Alphaproteobacteria bacterium bin98;1919268	MPNG01000003.1_60		MPNG01000006.1_10	MPNG01000003.1_62	MPNG01000003.1_61	MPNG01000003.1_58	MPNG01000003.1_59
Gracilicutes;Proteobacteria;Alphaproteobacteria;Holosporales;NA;Candidatus Hepatobacter;Candidatus Hepatobacter penaei;Candidatus Hepatobacter penaei;1274402	JQAJ01000001.1_217		JQAJ01000003.1_275	JQAJ01000001.1_215		JQAJ01000001.1_219	JQAJ01000001.1_218
Gracilicutes;Proteobacteria;Alphaproteobacteria;Kordiimonadales;Kordiimonadaceae;Eilatimonas;Eilatimonas milleporae;Eilatimonas milleporae;911205	RMB00582.1		RMB08572.1						RMB00587.1	RMB00586.1	RMB00585.1	RMB02805.1	RMB00584.1	RMB00583.1
Gracilicutes;Proteobacteria;Alphaproteobacteria;Kordiimonadales;Kordiimonadaceae;Kordiimonas;Kordiimonas gwangyangensis;Kordiimonas gwangyangensis DSM 19435 = JCM 12864;1122137	AQXF01000004.1_46		AQXF01000002.1_334						AQXF01000004.1_51	AQXF01000004.1_50	AQXF01000004.1_49	AQXF01000001.1_500	AQXF01000004.1_48	AQXF01000004.1_47
Gracilicutes;Proteobacteria;Alphaproteobacteria;Kordiimonadales;Kordiimonadaceae;Kordiimonas;Kordiimonas lipolytica;Kordiimonas lipolytica;1662421	LRUB01000027.1_142		LRUB01000011.1_210						LRUB01000027.1_137	LRUB01000027.1_138	LRUB01000027.1_139	LRUB01000002.1_94,LRUB01000017.1_21	LRUB01000027.1_140	LRUB01000027.1_141
Gracilicutes;Proteobacteria;Alphaproteobacteria;Kordiimonadales;NA;Kordiimonadales;Kordiimonadales bacterium;Kordiimonadales bacterium;2030814	PCI62884.1								PCI62888.1	PCI62887.1	PCI62886.1	PCI59894.1	PCI62885.1	PCI62906.1
Gracilicutes;Proteobacteria;Alphaproteobacteria;Kordiimonadales;NA;alpha;alpha proteobacterium;alpha proteobacterium Q-1;1492281	GAK32504.1		GAK33765.1						GAK32509.1	GAK32508.1	GAK32507.1	GAK33695.1	GAK32506.1	GAK32505.1
Gracilicutes;Proteobacteria;Alphaproteobacteria;MA9/TMED109;NA;Alphaproteobacteria;Alphaproteobacteria bacterium;Alphaproteobacteria bacterium MarineAlpha9_Bin3;2013098	PPR16333.1		PPR16407.1						PPR16328.1	PPR16329.1	PPR16330.1	PPR15279.1	PPR16331.1	PPR16332.1
Gracilicutes;Proteobacteria;Alphaproteobacteria;MA9/TMED109;NA;Alphaproteobacteria;Alphaproteobacteria bacterium;Alphaproteobacteria bacterium MarineAlpha9_Bin4;2013099	PPR24568.1		PPR26915.1						PPR26459.1	PPR26458.1	PPR26457.1	PPR27365.1	PPR26456.1,PPR24570.1	PPR24569.1
Gracilicutes;Proteobacteria;Alphaproteobacteria;MA9/TMED109;NA;Alphaproteobacteria;Alphaproteobacteria bacterium;Alphaproteobacteria bacterium MarineAlpha9_Bin6;2013101			PPR36108.1						PPR35306.1	PPR35307.1	PPR35308.1		PPR35309.1	PPR35311.1	PPR35310.1
Gracilicutes;Proteobacteria;Alphaproteobacteria;MA9/TMED109;NA;Alphaproteobacteria;Alphaproteobacteria bacterium;Alphaproteobacteria bacterium TMED62;1986642	OUU63306.1,OUU62303.1		OUU61823.1						OUU63302.1	OUU63303.1	OUU63304.1	OUU62084.1	OUU63374.1	OUU63305.1
Gracilicutes;Proteobacteria;Alphaproteobacteria;MA9/TMED109;NA;Alphaproteobacteria;Alphaproteobacteria bacterium;Alphaproteobacteria bacterium TMED93;1986648	RPH04600.1								RPH04595.1	RPH04596.1	RPH04597.1	RPH04583.1	RPH04598.1	RPH04599.1
Gracilicutes;Proteobacteria;Alphaproteobacteria;MA9/TMED109;NA;Alphaproteobacteria;Alphaproteobacteria bacterium;Alphaproteobacteria bacterium UBA3504;1948388									DFPX01000029.1_56	DFPX01000029.1_57	DFPX01000240.1_6,DFPX01000029.1_58		DFPX01000240.1_5	DFPX01000240.1_3	DFPX01000240.1_4
Gracilicutes;Proteobacteria;Alphaproteobacteria;MA9/TMED109;NA;Alphaproteobacteria;Alphaproteobacteria bacterium;Alphaproteobacteria bacterium UBA7887;1948447	DLRN01000152.1_9	DLRN01000091.1_31	DLRN01000152.1_6	DLRN01000152.1_7	DLRN01000152.1_8	DLRN01000152.1_11	DLRN01000152.1_10	DLRN01000152.1_5					DLRN01000124.1_3		DLRN01000124.1_2
Gracilicutes;Proteobacteria;Alphaproteobacteria;MA9/TMED109;NA;Alphaproteobacteria;Alphaproteobacteria bacterium;Alphaproteobacteria bacterium UBA828;1948450	DBHM01000014.1_16								DBHM01000014.1_10,DBHM01000014.1_9	DBHM01000014.1_11	DBHM01000014.1_12		DBHM01000014.1_13	DBHM01000014.1_15	DBHM01000014.1_14
Gracilicutes;Proteobacteria;Alphaproteobacteria;MA9/TMED109;NA;Rickettsiales;Rickettsiales bacterium;Rickettsiales bacterium TMED131;1986867												OUV77629.1
Gracilicutes;Proteobacteria;Alphaproteobacteria;MC1;Rickettsiaceae;Rickettsiaceae;Rickettsiaceae bacterium;Rickettsiaceae bacterium MC1;2025905	NQOV01000007.1_150	NQOV01000001.1_58	NQOV01000008.1_62	NQOV01000003.1_19	NQOV01000007.1_149	NQOV01000007.1_152	NQOV01000007.1_151
Gracilicutes;Proteobacteria;Alphaproteobacteria;Magnetococcales;Magnetococcaceae;Magnetococcus;Magnetococcus marinus;Magnetococcus marinus MC-1;156889	ABK45551.1		ABK45548.1	ABK45549.1	ABK45550.1	ABK45553.1	ABK45552.1	ABK45547.1
Gracilicutes;Proteobacteria;Alphaproteobacteria;Magnetococcales;Magnetococcaceae;Magnetofaba;Magnetofaba australis;Magnetofaba australis IT-1;1434232	OSM02406.1		OSM02409.1	OSM02408.1	OSM02407.1	OSM02404.1	OSM02405.1	OSM02410.1
Gracilicutes;Proteobacteria;Alphaproteobacteria;Magnetococcales;NA;Magnetococcales;Magnetococcales bacterium;Magnetococcales bacterium DC0425bin3;2032646	PEAP01000018.1_30		PEAP01000018.1_27	PEAP01000018.1_28	PEAP01000018.1_29	PEAP01000018.1_32	PEAP01000018.1_31	PEAP01000018.1_26
Gracilicutes;Proteobacteria;Alphaproteobacteria;Magnetococcales;NA;Magnetococcales;Magnetococcales bacterium;Magnetococcales bacterium DCbin2;2032647	PEAO01000039.1_17		PEAO01000039.1_14	PEAO01000039.1_15	PEAO01000039.1_16	PEAO01000039.1_19	PEAO01000039.1_18	PEAO01000039.1_11
Gracilicutes;Proteobacteria;Alphaproteobacteria;Magnetococcales;NA;Magnetococcales;Magnetococcales bacterium;Magnetococcales bacterium DCbin4;2032648	PEAN01000118.1_11		PEAN01000002.1_132	PEAN01000002.1_133	PEAN01000118.1_12	PEAN01000118.1_9	PEAN01000118.1_10	PEAN01000002.1_131,PEAN01000002.1_126	PEAN01000020.1_44	PEAN01000020.1_43	PEAN01000020.1_42			PEAN01000020.1_40	PEAN01000020.1_41
Gracilicutes;Proteobacteria;Alphaproteobacteria;Magnetococcales;NA;Magnetococcales;Magnetococcales bacterium;Magnetococcales bacterium HA3dbin3;2032649	PEAJ01000079.1_9		PEAJ01000079.1_6	PEAJ01000079.1_7	PEAJ01000079.1_8	PEAJ01000079.1_11	PEAJ01000079.1_10	PEAJ01000079.1_5					PEAJ01000016.1_6
Gracilicutes;Proteobacteria;Alphaproteobacteria;Magnetococcales;NA;Magnetococcales;Magnetococcales bacterium;Magnetococcales bacterium HCHbin5;2032650	PEAG01000067.1_15		PEAG01000003.1_76	PEAG01000003.1_75	PEAG01000067.1_14	PEAG01000067.1_17	PEAG01000067.1_16	PEAG01000003.1_77
Gracilicutes;Proteobacteria;Alphaproteobacteria;Magnetococcales;NA;Magnetococcales;Magnetococcales bacterium;Magnetococcales bacterium WMHbin3;2032651	PDZX01000120.1_5		PDZX01000120.1_8	PDZX01000120.1_7	PDZX01000120.1_6	PDZX01000120.1_3	PDZX01000120.1_4	PDZX01000120.1_9
Gracilicutes;Proteobacteria;Alphaproteobacteria;Magnetococcales;NA;Magnetococcales;Magnetococcales bacterium;Magnetococcales bacterium WMHbinv6;2032652	PDZV01000030.1_15		PDZV01000030.1_12	PDZV01000030.1_13	PDZV01000030.1_14	PDZV01000030.1_17	PDZV01000030.1_16	PDZV01000030.1_11
Gracilicutes;Proteobacteria;Alphaproteobacteria;NA;NA;Alphaproteobacteria;Alphaproteobacteria bacterium;Alphaproteobacteria bacterium CG_4_10_14_0_8_um_filter_53_9;1973898									PIZ31635.1	PIZ31631.1	PIZ31632.1	PIZ30985.1	PIZ30507.1	PIZ30509.1
Gracilicutes;Proteobacteria;Alphaproteobacteria;NA;NA;Alphaproteobacteria;Alphaproteobacteria bacterium;Alphaproteobacteria bacterium SPGG7;1842522	LXTF01000216.1_3		LXTF01000216.1_4	LXTF01000255.1_2					LXTF01000167.1_9,LXTF01000028.1_1	LXTF01000167.1_8	LXTF01000167.1_7		LXTF01000167.1_6	LXTF01000167.1_4	LXTF01000167.1_5
Gracilicutes;Proteobacteria;Alphaproteobacteria;NA;NA;Alphaproteobacteria;Alphaproteobacteria bacterium;Alphaproteobacteria bacterium UBA1185;1948352									DBYN01000006.1_229	DBYN01000006.1_228		DBYN01000006.1_204	DBYN01000006.1_202	DBYN01000006.1_203
Gracilicutes;Proteobacteria;Alphaproteobacteria;NA;NA;Alphaproteobacteria;Alphaproteobacteria bacterium;Alphaproteobacteria bacterium UBA2947;1948374									DEBV01000014.1_75	DEBV01000014.1_74		DEBV01000014.1_48	DEBV01000014.1_46	DEBV01000014.1_47
Gracilicutes;Proteobacteria;Alphaproteobacteria;NA;NA;Alphaproteobacteria;Alphaproteobacteria bacterium;Alphaproteobacteria bacterium UBA3635;1948390									DFKW01000009.1_23	DFKW01000009.1_22		DFKW01000012.1_9	DFKW01000012.1_11	DFKW01000012.1_10
Gracilicutes;Proteobacteria;Alphaproteobacteria;NA;NA;Alphaproteobacteria;Alphaproteobacteria bacterium;Alphaproteobacteria bacterium UBA7577;1948444									DLKX01000009.1_15	DLKX01000009.1_14		DLKX01000023.1_14	DLKX01000023.1_16	DLKX01000023.1_15
Gracilicutes;Proteobacteria;Alphaproteobacteria;Parvularculales;Parvularculaceae;Amphiplicatus;Amphiplicatus metriothermophilus;Amphiplicatus metriothermophilus;1519374	SNT73257.1								SNT73251.1	SNT73253.1	SNT73254.1	SNT75484.1	SNT73255.1	SNT73256.1
Gracilicutes;Proteobacteria;Alphaproteobacteria;Parvularculales;Parvularculaceae;Marinicaulis;Marinicaulis flavus;Marinicaulis flavus;2058213	PQA88972.1								PQA88981.1	PQA88976.1	PQA88975.1	PQA85818.1	PQA88974.1	PQA88973.1
Gracilicutes;Proteobacteria;Alphaproteobacteria;Parvularculales;Parvularculaceae;Parvularcula;Parvularcula bermudensis;Parvularcula bermudensis HTCC2503;314260	ADM10039.1								ADM10031.1	ADM10033.1	ADM10034.1	ADM08706.1	ADM10037.1	ADM10038.1
Gracilicutes;Proteobacteria;Alphaproteobacteria;Parvularculales;Parvularculaceae;Parvularcula;Parvularcula oceani;Parvularcula oceani;1247963	JPHU01000001.1_70								JPHU01000004.1_64	JPHU01000004.1_62	JPHU01000004.1_61	JPHU01000005.1_83	JPHU01000004.1_60	JPHU01000001.1_71
Gracilicutes;Proteobacteria;Alphaproteobacteria;Parvularculales;Parvularculaceae;Parvularcula;Parvularcula sp.;Parvularcula sp. BBD 1991-13;1852618	LYSZ01000001.1_617								LYSZ01000001.1_622	LYSZ01000001.1_621	LYSZ01000001.1_620	LYSZ01000013.1_27	LYSZ01000001.1_619	LYSZ01000001.1_618
Gracilicutes;Proteobacteria;Alphaproteobacteria;Parvularculales;Parvularculaceae;Parvularcula;Parvularcula sp.;Parvularcula sp. SM1705;2292771	RFB06319.1								RFB04213.1	RFB04209.1	RFB04208.1	RFB06459.1	RFB04206.1	RFB06320.1
Gracilicutes;Proteobacteria;Alphaproteobacteria;Parvularculales;Parvularculaceae;Parvularculaceae;Parvularculaceae bacterium;Parvularculaceae bacterium UBA4496;1953057	DGNI01000017.1_5								DGNI01000052.1_6,DGNI01000052.1_7	DGNI01000052.1_1	DGNI01000017.1_2	DGNI01000151.1_48	DGNI01000017.1_3	DGNI01000017.1_4
Gracilicutes;Proteobacteria;Alphaproteobacteria;Pelagibacterales/MA5/MA6/MA8;NA;Alphaproteobacteria;Alphaproteobacteria bacterium;Alphaproteobacteria bacterium MarineAlpha5_Bin11;2013086	PPR44098.1								PPR44103.1	PPR44102.1	PPR44101.1	PPR44214.1	PPR44100.1	PPR44099.1
Gracilicutes;Proteobacteria;Alphaproteobacteria;Pelagibacterales/MA5/MA6/MA8;NA;Alphaproteobacteria;Alphaproteobacteria bacterium;Alphaproteobacteria bacterium MarineAlpha5_Bin12;2013087	PPR40660.1								PPR40665.1	PPR40664.1	PPR40663.1	PPR42040.1	PPR40662.1	PPR40661.1
Gracilicutes;Proteobacteria;Alphaproteobacteria;Pelagibacterales/MA5/MA6/MA8;NA;Alphaproteobacteria;Alphaproteobacteria bacterium;Alphaproteobacteria bacterium MarineAlpha5_Bin2;2013077									PPR52901.1,PPR55247.1	PPR52900.1	PPR52899.1		PPR52898.1
Gracilicutes;Proteobacteria;Alphaproteobacteria;Pelagibacterales/MA5/MA6/MA8;NA;Alphaproteobacteria;Alphaproteobacteria bacterium;Alphaproteobacteria bacterium MarineAlpha5_Bin4;2013079									PPR51140.1	PPR51139.1	PPR51138.1	PPR52246.1
Gracilicutes;Proteobacteria;Alphaproteobacteria;Pelagibacterales/MA5/MA6/MA8;NA;Alphaproteobacteria;Alphaproteobacteria bacterium;Alphaproteobacteria bacterium MarineAlpha5_Bin7;2013082	PPR45596.1								PPR45591.1	PPR45592.1	PPR45593.1		PPR45594.1	PPR45595.1
Gracilicutes;Proteobacteria;Alphaproteobacteria;Pelagibacterales/MA5/MA6/MA8;NA;Alphaproteobacteria;Alphaproteobacteria bacterium;Alphaproteobacteria bacterium MarineAlpha5_Bin9;2013084	PPR46464.1								PPR46459.1	PPR46460.1	PPR46461.1	PPR46715.1	PPR46462.1	PPR46463.1
Gracilicutes;Proteobacteria;Alphaproteobacteria;Pelagibacterales/MA5/MA6/MA8;NA;Alphaproteobacteria;Alphaproteobacteria bacterium;Alphaproteobacteria bacterium MarineAlpha6_Bin3;2013090	PPR34920.1		PPR34719.1						PPR34915.1	PPR34916.1	PPR34917.1		PPR34918.1	PPR34919.1
Gracilicutes;Proteobacteria;Alphaproteobacteria;Pelagibacterales/MA5/MA6/MA8;NA;Alphaproteobacteria;Alphaproteobacteria bacterium;Alphaproteobacteria bacterium MarineAlpha6_Bin5;2013092	PPR34034.1		PPR32800.1						PPR34039.1	PPR34038.1	PPR34037.1	PPR32860.1	PPR34036.1	PPR34035.1
Gracilicutes;Proteobacteria;Alphaproteobacteria;Pelagibacterales/MA5/MA6/MA8;NA;Alphaproteobacteria;Alphaproteobacteria bacterium;Alphaproteobacteria bacterium MarineAlpha8_Bin1;2013095	PPR38595.1	PPR36818.1	PPR40918.1	PPR38593.1	PPR38594.1			PPR40917.1
Gracilicutes;Proteobacteria;Alphaproteobacteria;Pelagibacterales/MA5/MA6/MA8;NA;Candidatus Fonsibacter;Candidatus Fonsibacter ubiquis;Candidatus Fonsibacter ubiquis;1925548	CP024034.1_676								CP024034.1_682	CP024034.1_681	CP024034.1_680		CP024034.1_679	CP024034.1_677	CP024034.1_320,CP024034.1_539,CP024034.1_678
Gracilicutes;Proteobacteria;Alphaproteobacteria;Pelagibacterales/MA5/MA6/MA8;NA;Rickettsiales;Rickettsiales bacterium;Rickettsiales bacterium TMED211;1986869	OUW71865.1		OUW71855.1	OUW71856.1	OUW71857.1	OUW71859.1	OUW71858.1,OUW70116.1	OUW71864.1
Gracilicutes;Proteobacteria;Alphaproteobacteria;Pelagibacterales/MA5/MA6/MA8;NA;alpha;alpha proteobacterium;alpha proteobacterium MED-G10;2007300	PDH55369.1		PDH55372.1	PDH55371.1	PDH55370.1	PDH55367.1	PDH55368.1	PDH55373.1
Gracilicutes;Proteobacteria;Alphaproteobacteria;Pelagibacterales/MA5/MA6/MA8;NA;alpha;alpha proteobacterium;alpha proteobacterium SCGC AAA028-C07;938639	ATTB01000011.1_12								ATTB01000011.1_6	ATTB01000011.1_7	ATTB01000011.1_8		ATTB01000011.1_9	ATTB01000011.1_11	ATTB01000004.1_20,ATTB01000011.1_10
Gracilicutes;Proteobacteria;Alphaproteobacteria;Pelagibacterales/MA5/MA6/MA8;NA;alpha;alpha proteobacterium;alpha proteobacterium SCGC AB-629-F11;1131277	AQVN01000275.1_7								AQVN01000275.1_2	AQVN01000275.1_3	AQVN01000140.1_1,AQVN01000113.1_1,AQVN01000275.1_4	AQVN01000278.1_113	AQVN01000275.1_5,AQVN01000030.1_1,AQVN01000140.1_2	AQVN01000275.1_6	AQVN01000115.1_3
Gracilicutes;Proteobacteria;Alphaproteobacteria;Pelagibacterales/MA5/MA6/MA8;NA;alpha;alpha proteobacterium;alpha proteobacterium SCGC AB-629-G21;1131276	AQVO01000002.1_132								AQVO01000002.1_126	AQVO01000002.1_127	AQVO01000002.1_128,AQVO01000086.1_2		AQVO01000002.1_129,AQVO01000067.1_4	AQVO01000002.1_131	AQVO01000001.1_68,AQVO01000002.1_130,AQVO01000067.1_3
Gracilicutes;Proteobacteria;Alphaproteobacteria;Pelagibacterales/MA5/MA6/MA8;Pelagibacteraceae;Candidatus Pelagibacter;Candidatus Pelagibacter sp.;Candidatus Pelagibacter sp. HIMB1321;1388755	SMF72710.1								SMF72607.1	SMF72612.1	SMF72616.1		SMF72695.1	SMF72705.1	SMF71793.1,SMF72701.1
Gracilicutes;Proteobacteria;Alphaproteobacteria;Pelagibacterales/MA5/MA6/MA8;Pelagibacteraceae;Candidatus Pelagibacter;Candidatus Pelagibacter sp.;Candidatus Pelagibacter sp. HTCC7211;439493	EDZ60883.1								EDZ60879.1		EDZ59836.1		EDZ60241.1	EDZ60212.1	EDZ60029.1
Gracilicutes;Proteobacteria;Alphaproteobacteria;Pelagibacterales/MA5/MA6/MA8;Pelagibacteraceae;Candidatus Pelagibacter;Candidatus Pelagibacter sp.;Candidatus Pelagibacter sp. IMCC9063;1002672	AEA81797.1								AEA81803.1	AEA81802.1	AEA81801.1	AEA81477.1	AEA81800.1	AEA81798.1	AEA81478.1,AEA81799.1
Gracilicutes;Proteobacteria;Alphaproteobacteria;Pelagibacterales/MA5/MA6/MA8;Pelagibacteraceae;Candidatus Pelagibacter;Candidatus Pelagibacter sp.;Candidatus Pelagibacter sp. RS39;1977864	ARJ48102.1								ARJ48108.1	ARJ48107.1	ARJ48106.1		ARJ48105.1	ARJ48103.1	ARJ48159.1,ARJ48104.1
Gracilicutes;Proteobacteria;Alphaproteobacteria;Pelagibacterales/MA5/MA6/MA8;Pelagibacteraceae;Candidatus Pelagibacter;Candidatus Pelagibacter sp.;Candidatus Pelagibacter sp. RS40;1977865	ARJ48640.1								ARJ48646.1	ARJ48645.1	ARJ48644.1		ARJ48643.1	ARJ48641.1	ARJ48708.1,ARJ48642.1
Gracilicutes;Proteobacteria;Alphaproteobacteria;Pelagibacterales/MA5/MA6/MA8;Pelagibacteraceae;Candidatus Pelagibacter;Candidatus Pelagibacter sp.;Candidatus Pelagibacter sp. TMED153;1986803	RPG99620.1								RPG99613.1		RPG99616.1	RPG99615.1	RPG99617.1	RPG99619.1	RPG99618.1
Gracilicutes;Proteobacteria;Alphaproteobacteria;Pelagibacterales/MA5/MA6/MA8;Pelagibacteraceae;Candidatus Pelagibacter;Candidatus Pelagibacter sp.;Candidatus Pelagibacter sp. TMED166;1986805	OUW10901.1,OUW11022.1						OUW11023.1		OUW10895.1	OUW10896.1	OUW10897.1		OUW10898.1	OUW10900.1	OUW10899.1
Gracilicutes;Proteobacteria;Alphaproteobacteria;Pelagibacterales/MA5/MA6/MA8;Pelagibacteraceae;Candidatus Pelagibacter;Candidatus Pelagibacter sp.;Candidatus Pelagibacter sp. TMED197;1986808									OUW59579.1	OUW59578.1	OUW59577.1		OUW59576.1		OUW59484.1
Gracilicutes;Proteobacteria;Alphaproteobacteria;Pelagibacterales/MA5/MA6/MA8;Pelagibacteraceae;Candidatus Pelagibacter;Candidatus Pelagibacter sp.;Candidatus Pelagibacter sp. TMED203;1986811
Gracilicutes;Proteobacteria;Alphaproteobacteria;Pelagibacterales/MA5/MA6/MA8;Pelagibacteraceae;Candidatus Pelagibacter;Candidatus Pelagibacter sp.;Candidatus Pelagibacter sp. TMED239;1986816															RPG97005.1,RPG96969.1
Gracilicutes;Proteobacteria;Alphaproteobacteria;Pelagibacterales/MA5/MA6/MA8;Pelagibacteraceae;Candidatus Pelagibacter;Candidatus Pelagibacter sp.;Candidatus Pelagibacter sp. TMED273;1986826	OUX37493.1						OUX37312.1		OUX37492.1,OUX37772.1	OUX37491.1,OUX37773.1	OUX36751.1,OUX37490.1,OUX37774.1	OUX37489.1	OUX37487.1,OUX37775.1	OUX37488.1,OUX37776.1	OUX38615.1
Gracilicutes;Proteobacteria;Alphaproteobacteria;Pelagibacterales/MA5/MA6/MA8;Pelagibacteraceae;Candidatus Pelagibacter;Candidatus Pelagibacter sp.;Candidatus Pelagibacter sp. TMED64;1986830	OUU67579.1								OUU67585.1	OUU67584.1	OUU67583.1		OUU67582.1	OUU67580.1	OUU65942.1,OUU67581.1
Gracilicutes;Proteobacteria;Alphaproteobacteria;Pelagibacterales/MA5/MA6/MA8;Pelagibacteraceae;Candidatus Pelagibacter;Candidatus Pelagibacter sp.;Candidatus Pelagibacter sp. UBA2154;1946225	DCWU01000083.1_10								DCWU01000083.1_4	DCWU01000083.1_5	DCWU01000083.1_6		DCWU01000083.1_7	DCWU01000083.1_9	DCWU01000047.1_4,DCWU01000083.1_8
Gracilicutes;Proteobacteria;Alphaproteobacteria;Pelagibacterales/MA5/MA6/MA8;Pelagibacteraceae;Candidatus Pelagibacter;Candidatus Pelagibacter ubique;Candidatus Pelagibacter ubique HIMB058;1144932	ATTF01000010.1_12								ATTF01000010.1_4	ATTF01000010.1_5,ATTF01000010.1_7	ATTF01000010.1_8		ATTF01000010.1_9	ATTF01000010.1_11	ATTF01000006.1_31,ATTF01000010.1_10
Gracilicutes;Proteobacteria;Alphaproteobacteria;Pelagibacterales/MA5/MA6/MA8;Pelagibacteraceae;Candidatus Pelagibacter;Candidatus Pelagibacter ubique;Candidatus Pelagibacter ubique HTCC1062;335992	AAZ21564.1								AAZ21558.1	AAZ21559.1	AAZ21560.1		AAZ21561.1	AAZ21563.1	AAZ21502.1,AAZ21562.1
Gracilicutes;Proteobacteria;Alphaproteobacteria;Pelagibacterales/MA5/MA6/MA8;Pelagibacteraceae;Candidatus Pelagibacter;Candidatus Pelagibacter ubique;Candidatus Pelagibacter ubique HTCC9022;1265756	KI421433.1_283								KI421433.1_277	KI421433.1_278	KI421433.1_279		KI421433.1_280	KI421433.1_282	KI421433.1_185,KI421433.1_281
Gracilicutes;Proteobacteria;Alphaproteobacteria;Pelagibacterales/MA5/MA6/MA8;Pelagibacteraceae;Pelagibacteraceae;Pelagibacteraceae bacterium;Pelagibacteraceae bacterium AG-313-A04;2162056	QBVU01000002.1_108								QBVU01000002.1_114	QBVU01000002.1_113	QBVU01000002.1_112		QBVU01000002.1_111	QBVU01000002.1_109	QBVU01000007.1_11,QBVU01000002.1_110
Gracilicutes;Proteobacteria;Alphaproteobacteria;Pelagibacterales/MA5/MA6/MA8;Pelagibacteraceae;Pelagibacteraceae;Pelagibacteraceae bacterium;Pelagibacteraceae bacterium AG-325-C03;2162021									QBYC01000016.1_18	QBYC01000016.1_19					QBYC01000014.1_3
Gracilicutes;Proteobacteria;Alphaproteobacteria;Pelagibacterales/MA5/MA6/MA8;Pelagibacteraceae;Pelagibacteraceae;Pelagibacteraceae bacterium;Pelagibacteraceae bacterium AG-325-C10;2162022	QBYD01000014.1_12								QBYD01000014.1_6	QBYD01000014.1_7	QBYD01000014.1_8		QBYD01000014.1_9	QBYD01000014.1_11	QBYD01000037.1_4,QBYD01000014.1_10
Gracilicutes;Proteobacteria;Alphaproteobacteria;Pelagibacterales/MA5/MA6/MA8;Pelagibacteraceae;Pelagibacteraceae;Pelagibacteraceae bacterium;Pelagibacteraceae bacterium AG-325-E08;2162023	QBYE01000002.1_83								QBYE01000002.1_89	QBYE01000002.1_88	QBYE01000002.1_87		QBYE01000002.1_86	QBYE01000002.1_84	QBYE01000007.1_36,QBYE01000002.1_85
Gracilicutes;Proteobacteria;Alphaproteobacteria;Pelagibacterales/MA5/MA6/MA8;Pelagibacteraceae;Pelagibacteraceae;Pelagibacteraceae bacterium;Pelagibacteraceae bacterium AG-325-E13;2162024	QBYF01000001.1_137								QBYF01000001.1_129	QBYF01000001.1_132	QBYF01000001.1_133	QBYF01000001.1_131	QBYF01000001.1_134	QBYF01000001.1_136	QBYF01000003.1_67,QBYF01000001.1_135
Gracilicutes;Proteobacteria;Alphaproteobacteria;Pelagibacterales/MA5/MA6/MA8;Pelagibacteraceae;Pelagibacteraceae;Pelagibacteraceae bacterium;Pelagibacteraceae bacterium AG-333-C14;2162030														QBZD01000038.1_3	QBZD01000038.1_1
Gracilicutes;Proteobacteria;Alphaproteobacteria;Pelagibacterales/MA5/MA6/MA8;Pelagibacteraceae;Pelagibacteraceae;Pelagibacteraceae bacterium;Pelagibacteraceae bacterium AG-337-G04;2162031	QBZW01000002.1_90								QBZW01000002.1_84	QBZW01000002.1_85	QBZW01000002.1_86		QBZW01000002.1_87	QBZW01000002.1_89	QBZW01000002.1_28,QBZW01000002.1_88
Gracilicutes;Proteobacteria;Alphaproteobacteria;Pelagibacterales/MA5/MA6/MA8;Pelagibacteraceae;Pelagibacteraceae;Pelagibacteraceae bacterium;Pelagibacteraceae bacterium AG-337-I02;2162033
Gracilicutes;Proteobacteria;Alphaproteobacteria;Pelagibacterales/MA5/MA6/MA8;Pelagibacteraceae;Pelagibacteraceae;Pelagibacteraceae bacterium;Pelagibacteraceae bacterium AG-345-F21;2162037	QCAW01000014.1_20								QCAW01000014.1_14	QCAW01000014.1_15	QCAW01000014.1_16		QCAW01000014.1_17	QCAW01000014.1_19	QCAW01000011.1_5,QCAW01000014.1_18
Gracilicutes;Proteobacteria;Alphaproteobacteria;Pelagibacterales/MA5/MA6/MA8;Pelagibacteraceae;Pelagibacteraceae;Pelagibacteraceae bacterium;Pelagibacteraceae bacterium AG-349-L23;2162038	QCDD01000002.1_83								QCDD01000002.1_89	QCDD01000002.1_88	QCDD01000002.1_87		QCDD01000002.1_86	QCDD01000002.1_84	QCDD01000004.1_44,QCDD01000002.1_85
Gracilicutes;Proteobacteria;Alphaproteobacteria;Pelagibacterales/MA5/MA6/MA8;Pelagibacteraceae;Pelagibacteraceae;Pelagibacteraceae bacterium;Pelagibacteraceae bacterium AG-365-D07;2162041															QCGH01000002.1_33
Gracilicutes;Proteobacteria;Alphaproteobacteria;Pelagibacterales/MA5/MA6/MA8;Pelagibacteraceae;Pelagibacteraceae;Pelagibacteraceae bacterium;Pelagibacteraceae bacterium AG-390-O04;2162046	QCHE01000001.1_38								QCHE01000001.1_44	QCHE01000001.1_43	QCHE01000001.1_42		QCHE01000001.1_41	QCHE01000001.1_39	QCHE01000001.1_106,QCHE01000001.1_40
Gracilicutes;Proteobacteria;Alphaproteobacteria;Pelagibacterales/MA5/MA6/MA8;Pelagibacteraceae;Pelagibacteraceae;Pelagibacteraceae bacterium;Pelagibacteraceae bacterium AG-404-N13;2161987	QCJD01000013.1_9								QCJD01000013.1_3	QCJD01000013.1_4	QCJD01000013.1_5		QCJD01000013.1_6	QCJD01000013.1_8	QCJD01000025.1_3,QCJD01000013.1_7
Gracilicutes;Proteobacteria;Alphaproteobacteria;Pelagibacterales/MA5/MA6/MA8;Pelagibacteraceae;Pelagibacteraceae;Pelagibacteraceae bacterium;Pelagibacteraceae bacterium AG-404-P07;2162047	QCJE01000002.1_45								QCJE01000002.1_51	QCJE01000002.1_50	QCJE01000002.1_49		QCJE01000002.1_48	QCJE01000002.1_46	QCJE01000003.1_47,QCJE01000002.1_47
Gracilicutes;Proteobacteria;Alphaproteobacteria;Pelagibacterales/MA5/MA6/MA8;Pelagibacteraceae;Pelagibacteraceae;Pelagibacteraceae bacterium;Pelagibacteraceae bacterium AG-410-B18;2162049	QCKQ01000010.1_18								QCKQ01000010.1_23	QCKQ01000010.1_22	QCKQ01000010.1_21	QCKQ01000002.1_76	QCKQ01000010.1_20	QCKQ01000010.1_19
Gracilicutes;Proteobacteria;Alphaproteobacteria;Pelagibacterales/MA5/MA6/MA8;Pelagibacteraceae;Pelagibacteraceae;Pelagibacteraceae bacterium;Pelagibacteraceae bacterium AG-410-N23;2162012									QCKW01000001.1_139	QCKW01000001.1_140					QCKW01000001.1_84
Gracilicutes;Proteobacteria;Alphaproteobacteria;Pelagibacterales/MA5/MA6/MA8;Pelagibacteraceae;Pelagibacteraceae;Pelagibacteraceae bacterium;Pelagibacteraceae bacterium AG-414-E02;2162014	QCLK01000011.1_3								QCLK01000001.1_4	QCLK01000001.1_1		QCLK01000001.1_2		QCLK01000011.1_4	QCLK01000001.1_148,QCLK01000011.1_5
Gracilicutes;Proteobacteria;Alphaproteobacteria;Pelagibacterales/MA5/MA6/MA8;Pelagibacteraceae;Pelagibacteraceae;Pelagibacteraceae bacterium;Pelagibacteraceae bacterium AG-414-M23;2162016															QCLN01000010.1_9
Gracilicutes;Proteobacteria;Alphaproteobacteria;Pelagibacterales/MA5/MA6/MA8;Pelagibacteraceae;Pelagibacteraceae;Pelagibacteraceae bacterium;Pelagibacteraceae bacterium AG-422-B15;2162051									QCMN01000003.1_12	QCMN01000003.1_13	QCMN01000003.1_14		QCMN01000003.1_15	QCMN01000003.1_18	QCMN01000003.1_16
Gracilicutes;Proteobacteria;Alphaproteobacteria;Pelagibacterales/MA5/MA6/MA8;Pelagibacteraceae;Pelagibacteraceae;Pelagibacteraceae bacterium;Pelagibacteraceae bacterium AG-422-I02;2161991	QCMS01000001.1_78								QCMS01000001.1_72	QCMS01000001.1_73	QCMS01000001.1_74		QCMS01000001.1_75	QCMS01000001.1_77	QCMS01000001.1_76
Gracilicutes;Proteobacteria;Alphaproteobacteria;Pelagibacterales/MA5/MA6/MA8;Pelagibacteraceae;Pelagibacteraceae;Pelagibacteraceae bacterium;Pelagibacteraceae bacterium AG-426-E17;2161995	QCNP01000001.1_810								QCNP01000001.1_804	QCNP01000001.1_805	QCNP01000001.1_806		QCNP01000001.1_807	QCNP01000001.1_809	QCNP01000001.1_754,QCNP01000001.1_808
Gracilicutes;Proteobacteria;Alphaproteobacteria;Pelagibacterales/MA5/MA6/MA8;Pelagibacteraceae;Pelagibacteraceae;Pelagibacteraceae bacterium;Pelagibacteraceae bacterium AG-426-G09;2162053	QCNR01000034.1_2													QCNR01000034.1_1	QCNR01000001.1_51
Gracilicutes;Proteobacteria;Alphaproteobacteria;Pelagibacterales/MA5/MA6/MA8;Pelagibacteraceae;Pelagibacteraceae;Pelagibacteraceae bacterium;Pelagibacteraceae bacterium AG-426-I15;2161996	QCNT01000003.1_146								QCNT01000003.1_138	QCNT01000003.1_141	QCNT01000003.1_142	QCNT01000003.1_140	QCNT01000003.1_143	QCNT01000003.1_145	QCNT01000005.1_14,QCNT01000003.1_144
Gracilicutes;Proteobacteria;Alphaproteobacteria;Pelagibacterales/MA5/MA6/MA8;Pelagibacteraceae;Pelagibacteraceae;Pelagibacteraceae bacterium;Pelagibacteraceae bacterium AG-426-P20;2161999
Gracilicutes;Proteobacteria;Alphaproteobacteria;Pelagibacterales/MA5/MA6/MA8;Pelagibacteraceae;Pelagibacteraceae;Pelagibacteraceae bacterium;Pelagibacteraceae bacterium AG-430-F16;2162054	QCOG01000003.1_162								QCOG01000003.1_156	QCOG01000003.1_157	QCOG01000003.1_158		QCOG01000003.1_159	QCOG01000003.1_161	QCOG01000003.1_107,QCOG01000003.1_160
Gracilicutes;Proteobacteria;Alphaproteobacteria;Pelagibacterales/MA5/MA6/MA8;Pelagibacteraceae;Pelagibacteraceae;Pelagibacteraceae bacterium;Pelagibacteraceae bacterium AG-430-I06;2162019	QCOH01000006.1_57								QCOH01000006.1_49	QCOH01000006.1_52	QCOH01000006.1_53	QCOH01000006.1_51	QCOH01000006.1_54	QCOH01000006.1_56	QCOH01000009.1_35,QCOH01000006.1_55
Gracilicutes;Proteobacteria;Alphaproteobacteria;Pelagibacterales/MA5/MA6/MA8;Pelagibacteraceae;Pelagibacteraceae;Pelagibacteraceae bacterium;Pelagibacteraceae bacterium AG-430-P08;2162055	QCOL01000008.1_24								QCOL01000008.1_18	QCOL01000008.1_19	QCOL01000008.1_20		QCOL01000008.1_21	QCOL01000008.1_23	QCOL01000010.1_32,QCOL01000008.1_22
Gracilicutes;Proteobacteria;Alphaproteobacteria;Pelagibacterales/MA5/MA6/MA8;Pelagibacteraceae;Pelagibacteraceae;Pelagibacteraceae bacterium;Pelagibacteraceae bacterium AG-439-F23;2162002	QCPT01000009.1_12								QCPT01000009.1_6	QCPT01000009.1_7	QCPT01000009.1_8		QCPT01000009.1_9	QCPT01000009.1_11	QCPT01000006.1_17,QCPT01000009.1_10
Gracilicutes;Proteobacteria;Alphaproteobacteria;Pelagibacterales/MA5/MA6/MA8;Pelagibacteraceae;Pelagibacteraceae;Pelagibacteraceae bacterium;Pelagibacteraceae bacterium AG-464-B04;2162007	QCRZ01000025.1_4												QCRZ01000025.1_1	QCRZ01000025.1_3	QCRZ01000004.1_11,QCRZ01000025.1_2
Gracilicutes;Proteobacteria;Alphaproteobacteria;Pelagibacterales/MA5/MA6/MA8;Pelagibacteraceae;Pelagibacteraceae;Pelagibacteraceae bacterium;Pelagibacteraceae bacterium AG-464-P07;2162008	QCSA01000002.1_55								QCSA01000002.1_49	QCSA01000002.1_50	QCSA01000002.1_51		QCSA01000002.1_52	QCSA01000002.1_54	QCSA01000008.1_19,QCSA01000002.1_53
Gracilicutes;Proteobacteria;Alphaproteobacteria;Pelagibacterales/MA5/MA6/MA8;Pelagibacteraceae;Pelagibacteraceae;Pelagibacteraceae bacterium;Pelagibacteraceae bacterium BACL5 MAG-120820-bin39;1655605	KRO64092.1								KRO65297.1	KRO65296.1	KRO65295.1			KRO64093.1	KRO64938.1,KRO64094.1
Gracilicutes;Proteobacteria;Alphaproteobacteria;Pelagibacterales/MA5/MA6/MA8;Pelagibacteraceae;Pelagibacteraceae;Pelagibacteraceae bacterium;Pelagibacteraceae bacterium GOM-A1;1696173	OCW77050.1								OCW77056.1	OCW77055.1	OCW77054.1		OCW77053.1	OCW77051.1	OCW77182.1,OCW77052.1
Gracilicutes;Proteobacteria;Alphaproteobacteria;Pelagibacterales/MA5/MA6/MA8;Pelagibacteraceae;Pelagibacteraceae;Pelagibacteraceae bacterium;Pelagibacteraceae bacterium GOM-A3;1696175	OCW82965.1								OCW82959.1	OCW82960.1	OCW82961.1		OCW82962.1	OCW82964.1	OCW82858.1,OCW82963.1
Gracilicutes;Proteobacteria;Alphaproteobacteria;Pelagibacterales/MA5/MA6/MA8;Pelagibacteraceae;Pelagibacteraceae;Pelagibacteraceae bacterium;Pelagibacteraceae bacterium TMED13;1986627	OUT43760.1	OUT43894.1	OUT43757.1	OUT43758.1	OUT43759.1	OUT43762.1	OUT43761.1	OUT43792.1
Gracilicutes;Proteobacteria;Alphaproteobacteria;Pelagibacterales/MA5/MA6/MA8;Pelagibacteraceae;Pelagibacteraceae;Pelagibacteraceae bacterium;Pelagibacteraceae bacterium TMED195;1986631	RPG12600.1	RPG14234.1	RPG12597.1	RPG12598.1	RPG12599.1	RPG12602.1	RPG12601.1	RPG12609.1
Gracilicutes;Proteobacteria;Alphaproteobacteria;Pelagibacterales/MA5/MA6/MA8;Pelagibacteraceae;Pelagibacteraceae;Pelagibacteraceae bacterium;Pelagibacteraceae bacterium TMED237;1986815	OUW95962.1
Gracilicutes;Proteobacteria;Alphaproteobacteria;Pelagibacterales/MA5/MA6/MA8;Pelagibacteraceae;Pelagibacteraceae;Pelagibacteraceae bacterium;Pelagibacteraceae bacterium TMED65;1986644	OUU51626.1	OUU53163.1	OUU51623.1	OUU51624.1	OUU51625.1	OUU51628.1	OUU51627.1	OUU51622.1
Gracilicutes;Proteobacteria;Alphaproteobacteria;Pelagibacterales/MA5/MA6/MA8;Pelagibacteraceae;alpha;alpha proteobacterium;alpha proteobacterium HIMB114;684719	EMH80277.1								EMH80283.1	EMH80282.1	EMH80281.1	EMH80273.1	EMH80280.1	EMH80278.1	EMH80272.1,EMH80279.1
Gracilicutes;Proteobacteria;Alphaproteobacteria;Pelagibacterales/MA5/MA6/MA8;Pelagibacteraceae;alpha;alpha proteobacterium;alpha proteobacterium HIMB59;744985	AFS49477.1								AFS49482.1	AFS49481.1	AFS49480.1	AFS49135.1	AFS49479.1	AFS49478.1
Gracilicutes;Proteobacteria;Alphaproteobacteria;Pelagibacterales/MA5/MA6/MA8;Pelagibacteraceae;alpha;alpha proteobacterium;alpha proteobacterium HIMB5;859653	AFS47097.1								AFS47091.1	AFS47092.1	AFS47093.1		AFS47094.1	AFS47096.1	AFS47036.1,AFS47095.1
Gracilicutes;Proteobacteria;Alphaproteobacteria;Pelagibacterales/MA5/MA6/MA8;Pelagibacteraceae;alpha;alpha proteobacterium;alpha proteobacterium SCGC AAA240-E13;939306	AZHR01000043.1_5								AZHR01000092.1_2	AZHR01000092.1_1	AZHR01000063.1_1		AZHR01000063.1_2	AZHR01000043.1_6	AZHR01000001.1_103,AZHR01000043.1_7
Gracilicutes;Proteobacteria;Alphaproteobacteria;Pelagibacterales/MA5/MA6/MA8;Pelagibacteraceae;alpha;alpha proteobacterium;alpha proteobacterium SCGC AAA288-E13;939316
Gracilicutes;Proteobacteria;Alphaproteobacteria;Pelagibacterales/MA5/MA6/MA8;Pelagibacteraceae;alpha;alpha proteobacterium;alpha proteobacterium SCGC AAA288-G21;939324
Gracilicutes;Proteobacteria;Alphaproteobacteria;Pelagibacterales/MA5/MA6/MA8;Pelagibacteraceae;alpha;alpha proteobacterium;alpha proteobacterium SCGC AAA288-N07;939346	AZYB01000001.1_91								AZYB01000001.1_97	AZYB01000001.1_96	AZYB01000001.1_95		AZYB01000001.1_94	AZYB01000001.1_92	AZYB01000006.1_60,AZYB01000001.1_93
Gracilicutes;Proteobacteria;Alphaproteobacteria;Pelagibacterales;NA;Pelagibacterales;Pelagibacterales bacterium;Pelagibacterales bacterium;2026776	MAC42083.1		MAC41073.1						MAC42078.1	MAC42079.1	MAC42080.1	MAC41596.1	MAC42081.1	MAC42082.1
Gracilicutes;Proteobacteria;Alphaproteobacteria;Pelagibacterales;Pelagibacteraceae;Pelagibacteraceae;Pelagibacteraceae bacterium;Pelagibacteraceae bacterium TMED259;1986821												OUX25315.1
Gracilicutes;Proteobacteria;Alphaproteobacteria;Rhizobiales;Aurantimonadaceae;Aurantimonas;Aurantimonas manganoxydans;Aurantimonas manganoxydans SI85-9A1;287752	EAS51009.1								EAS51015.1	EAS51014.1	EAS51013.1	EAS50892.1	EAS51012.1	EAS51011.1
Gracilicutes;Proteobacteria;Alphaproteobacteria;Rhizobiales;Aurantimonadaceae;Aurantimonas;Aurantimonas sp.;Aurantimonas sp. Leaf443;1736378	KQT83519.1								KQT83597.1	KQT83596.1	KQT83523.1	KQT88216.1	KQT83521.1	KQT83520.1
Gracilicutes;Proteobacteria;Alphaproteobacteria;Rhizobiales;Aurantimonadaceae;Aurantimonas;Aureimonas jatrophae;Aureimonas jatrophae;1166073	SDO78767.1								SDO78682.1	SDO78690.1	SDO78714.1	SDN59432.1	SDO78730.1	SDO78748.1
Gracilicutes;Proteobacteria;Alphaproteobacteria;Rhizobiales;Aurantimonadaceae;Aurantimonas;Aureimonas phyllosphaerae;Aureimonas phyllosphaerae;1166078	SFF03631.1								SFF03708.1	SFF03688.1	SFF03678.1	SFE95037.1	SFF03661.1	SFF03648.1
Gracilicutes;Proteobacteria;Alphaproteobacteria;Rhizobiales;Aurantimonadaceae;Aureimonas;Aureimonas altamirensis;Aureimonas altamirensis DSM 21988;1121026	SHI69794.1								SHI69618.1	SHI69658.1	SHI69694.1	SHI50955.1	SHI69727.1	SHI69760.1
Gracilicutes;Proteobacteria;Alphaproteobacteria;Rhizobiales;Aurantimonadaceae;Aureimonas;Aureimonas sp.;Aureimonas sp. AU12;1638161	BBWH01000001.1_160								BBWH01000001.1_165	BBWH01000001.1_164	BBWH01000001.1_163	BBWH01000028.1_200	BBWH01000001.1_162	BBWH01000001.1_161
Gracilicutes;Proteobacteria;Alphaproteobacteria;Rhizobiales;Aurantimonadaceae;Aureimonas;Aureimonas sp.;Aureimonas sp. AU20;1349819	ALN73339.1								ALN73344.1	ALN73343.1	ALN73342.1	ALN73987.1	ALN73341.1	ALN73340.1
Gracilicutes;Proteobacteria;Alphaproteobacteria;Rhizobiales;Aurantimonadaceae;Aureimonas;Aureimonas sp.;Aureimonas sp. Leaf460;1736384	KQT79276.1								KQT79281.1	KQT79280.1	KQT79279.1	KQT71045.1	KQT79278.1	KQT79277.1
Gracilicutes;Proteobacteria;Alphaproteobacteria;Rhizobiales;Aurantimonadaceae;Consotaella;Consotaella salsifontis;Consotaella salsifontis;1365950	SJZ57422.1								SJZ57244.1	SJZ57293.1	SJZ57323.1	SJZ65832.1	SJZ57379.1	SJZ57403.1,SJZ52443.1
Gracilicutes;Proteobacteria;Alphaproteobacteria;Rhizobiales;Aurantimonadaceae;Fulvimarina;Fulvimarina manganoxydans;Fulvimarina manganoxydans;937218	SMD03917.1								SMD03972.1	SMD03963.1	SMD03955.1	SMC64369.1	SMD03941.1	SMD03931.1
Gracilicutes;Proteobacteria;Alphaproteobacteria;Rhizobiales;Aurantimonadaceae;Fulvimarina;Fulvimarina pelagi;Fulvimarina pelagi HTCC2506;314231	EAU42550.1								EAU42557.1	EAU42554.1	EAU42553.1	EAU40656.1	EAU42552.1	EAU42551.1
Gracilicutes;Proteobacteria;Alphaproteobacteria;Rhizobiales;Aurantimonadaceae;Mangrovicella;Mangrovicella endophytica;Mangrovicella endophytica;2066697	PKMZ01000001.1_900								PKMZ01000001.1_892	PKMZ01000001.1_894	PKMZ01000001.1_895	PKMZ01000001.1_227	PKMZ01000001.1_897	PKMZ01000001.1_898
Gracilicutes;Proteobacteria;Alphaproteobacteria;Rhizobiales;Aurantimonadaceae;Martelella;Martelella endophytica;Martelella endophytica;1486262	AJY48319.1								AJY47107.1	AJY47106.1	AJY47105.1	AJY48346.1	AJY47103.1	AJY47102.1
Gracilicutes;Proteobacteria;Alphaproteobacteria;Rhizobiales;Bartonellaceae;Bartonella;Bartonella ancashensis;Bartonella ancashensis;1318743	ALE03870.1								ALE03790.1	ALE03789.1	ALE03788.1	ALE04039.1	ALE03787.1	ALE03786.1
Gracilicutes;Proteobacteria;Alphaproteobacteria;Rhizobiales;Bartonellaceae;Bartonella;Bartonella apis;Bartonella apis;1686310	OLY45446.1								OLY45509.1	OLY45510.1	OLY45511.1	OLY45157.1	OLY45512.1	OLY45513.1
Gracilicutes;Proteobacteria;Alphaproteobacteria;Rhizobiales;Bartonellaceae;Bartonella;Bartonella australis;Bartonella australis Aust/NH1;1094489	AGF74451.1								AGF74541.1	AGF74540.1	AGF74539.1	AGF74265.1	AGF74538.1	AGF74537.1
Gracilicutes;Proteobacteria;Alphaproteobacteria;Rhizobiales;Bartonellaceae;Bartonella;Bartonella bacilliformis;Bartonella bacilliformis KC583;360095	ABM44597.1								ABM45588.1	ABM45256.1	ABM45610.1	ABM44499.1	ABM45168.1	ABM44464.1
Gracilicutes;Proteobacteria;Alphaproteobacteria;Rhizobiales;Bartonellaceae;Bartonella;Bartonella clarridgeiae;Bartonella clarridgeiae 73;696125	CBI76525.1								CBI76454.1	CBI76453.1	CBI76452.1	CBI76058.1	CBI76451.1	CBI76450.1
Gracilicutes;Proteobacteria;Alphaproteobacteria;Rhizobiales;Bartonellaceae;Bartonella;Bartonella henselae;Bartonella henselae str. Houston-1;283166	CAF27541.1								CAF27662.1	CAF27661.1	CAF27660.1	CAF27269.1	CAF27659.1	CAF27658.1
Gracilicutes;Proteobacteria;Alphaproteobacteria;Rhizobiales;Bartonellaceae;Bartonella;Bartonella queenslandensis;Bartonella queenslandensis AUST/NH15;1221525	HE997997.1_6								HE997985.1_56	HE997985.1_57	HE997985.1_58	HE998006.1_19	HE997985.1_59	HE997985.1_60
Gracilicutes;Proteobacteria;Alphaproteobacteria;Rhizobiales;Bartonellaceae;Bartonella;Bartonella schoenbuchensis;Bartonella schoenbuchensis R1;687861	AQX30549.1								AQX30729.1,AQX30728.1	AQX30730.1	AQX30731.1	AQX30362.1	AQX30732.1	AQX30733.1
Gracilicutes;Proteobacteria;Alphaproteobacteria;Rhizobiales;Bartonellaceae;Bartonella;Bartonella tamiae;Bartonella tamiae Th307;1094559	EJF94944.1								EJF94865.1	EJF94866.1	EJF94867.1	EJF94052.1	EJF94868.1	EJF94869.1
Gracilicutes;Proteobacteria;Alphaproteobacteria;Rhizobiales;Beijerinckiaceae;Beijerinckia;Beijerinckia indica;Beijerinckia indica subsp. indica ATCC 9039;395963	ACB93762.1								ACB93757.1	ACB93758.1	ACB93759.1	ACB95272.1	ACB93760.1,ACB94874.1	ACB93761.1
Gracilicutes;Proteobacteria;Alphaproteobacteria;Rhizobiales;Beijerinckiaceae;Beijerinckiaceae;Beijerinckiaceae bacterium;Beijerinckiaceae bacterium;1978229	PNE11475.1											PNE11825.1,PNE10782.1
Gracilicutes;Proteobacteria;Alphaproteobacteria;Rhizobiales;Beijerinckiaceae;Methylocapsa;Methylocapsa acidiphila;Methylocapsa acidiphila B2;395964	KE386496.1_2580								KE386496.1_2102	KE386496.1_2101	KE386496.1_2100	KE386496.1_2685	KE386496.1_2099,KE386496.1_1421	KE386496.1_2098
Gracilicutes;Proteobacteria;Alphaproteobacteria;Rhizobiales;Beijerinckiaceae;Methylocapsa;Methylocapsa aurea;Methylocapsa aurea;663610	JQKO01000013.1_46								JQKO01000004.1_258	JQKO01000004.1_257	JQKO01000004.1_256	JQKO01000011.1_96	JQKO01000004.1_255,KN050804.1_356	JQKO01000004.1_254
Gracilicutes;Proteobacteria;Alphaproteobacteria;Rhizobiales;Beijerinckiaceae;Methylocapsa;Methylocapsa palsarum;Methylocapsa palsarum;1612308	SFK32308.1								SFK01617.1,SFK39126.1	SFK01602.1,SFK39091.1	SFK39082.1,SFK01594.1	SFK22630.1	SFK39073.1,SFK01578.1,SFK00019.1	SFK01568.1,SFK39010.1
Gracilicutes;Proteobacteria;Alphaproteobacteria;Rhizobiales;Beijerinckiaceae;Methylocapsa;Methylocapsa sp.;Methylocapsa sp.;2004513	PMEX01000190.1_4								PMEX01000164.1_5,PMEX01000059.1_2,PMEX01000059.1_3	PMEX01000164.1_4,PMEX01000207.1_1	PMEX01000164.1_3,PMEX01000207.1_2	PMEX01000555.1_7	PMEX01000164.1_2,PMEX01000207.1_3,PMEX01000479.1_9	PMEX01000207.1_4,PMEX01000164.1_1
Gracilicutes;Proteobacteria;Alphaproteobacteria;Rhizobiales;Beijerinckiaceae;Methylocella;Methylocella silvestris;Methylocella silvestris BL2;395965	ACK51143.1								ACK50556.1	ACK50555.1	ACK50554.1	ACK50620.1	ACK49460.1	ACK50553.1
Gracilicutes;Proteobacteria;Alphaproteobacteria;Rhizobiales;Beijerinckiaceae;Methyloferula;Methyloferula stellata;Methyloferula stellata AR4;876269	ARWA01000001.1_2234								ARWA01000001.1_2229	ARWA01000001.1_2230	ARWA01000001.1_2231	ARWA01000001.1_2065	ARWA01000001.1_2232	ARWA01000001.1_2233
Gracilicutes;Proteobacteria;Alphaproteobacteria;Rhizobiales;Beijerinckiaceae;Methylovirgula;Methylovirgula ligni;Methylovirgula ligni;569860	REF84156.1								REF88940.1,REF84161.1	REF88941.1,REF84160.1	REF84159.1,REF88942.1	REF88092.1	REF84158.1,REF88943.1,REF83192.1	REF88944.1,REF84157.1
Gracilicutes;Proteobacteria;Alphaproteobacteria;Rhizobiales;Beijerinckiaceae;Methylovirgula;Methylovirgula sp.;Methylovirgula sp. 4M-Z18;2293567	RFB80785.1								RFB80790.1	RFB80788.1	RFB80787.1	RFB79575.1	RFB80786.1	RFB81541.1
Gracilicutes;Proteobacteria;Alphaproteobacteria;Rhizobiales;Beijerinckiaceae;Rhodoblastus;Rhodoblastus acidophilus;Rhodoblastus acidophilus;1074	PPQ39608.1								PPQ40283.1,PPQ39921.1	PPQ39922.1,PPQ40282.1	PPQ40281.1,PPQ39923.1	PPQ36720.1	PPQ39924.1,PPQ40738.1,PPQ37643.1	PPQ39925.1,PPQ40280.1
Gracilicutes;Proteobacteria;Alphaproteobacteria;Rhizobiales;Bradyrhizobiaceae;Afipia;Afipia sp.;Afipia sp. P52-10;1429916	ETR75011.1								ETR75005.1	ETR75006.1	ETR75007.1	ETR76039.1	ETR75008.1	ETR75009.1
Gracilicutes;Proteobacteria;Alphaproteobacteria;Rhizobiales;Bradyrhizobiaceae;Bosea;Bosea sp.;Bosea sp. 117;1125973	JNLC01000016.1_189								JNLC01000016.1_195	JNLC01000016.1_194	JNLC01000016.1_193	JNLC01000014.1_243	JNLC01000016.1_192	JNLC01000016.1_191
Gracilicutes;Proteobacteria;Alphaproteobacteria;Rhizobiales;Bradyrhizobiaceae;Bosea;Bosea sp.;Bosea sp. 32-68-6;1970325	OYX02136.1								OYX00203.1	OYX00205.1	OYX00206.1	OYW99381.1	OYX00208.1
Gracilicutes;Proteobacteria;Alphaproteobacteria;Rhizobiales;Bradyrhizobiaceae;Bosea;Bosea sp.;Bosea sp. CS1GBMeth4;1892849	FYAS01000044.1_27								FYAS01000011.1_49	FYAS01000011.1_50	FYAS01000011.1_51	FYAS01000045.1_4	FYAS01000011.1_53	FYAS01000011.1_54,FYAS01000043.1_115
Gracilicutes;Proteobacteria;Alphaproteobacteria;Rhizobiales;Bradyrhizobiaceae;Bradyrhizobiaceae;Bradyrhizobiaceae bacterium;Bradyrhizobiaceae bacterium;2072420									PWB62927.1	PWB60498.1	PWB60497.1	PWB64837.1	PWB60496.1,PWB59619.1	PWB65755.1
Gracilicutes;Proteobacteria;Alphaproteobacteria;Rhizobiales;Bradyrhizobiaceae;Bradyrhizobium;Bradyrhizobium sp.;Bradyrhizobium sp. JGI 0001002-A22;1094929	AUOJ02000011.1_51								AUOJ02000011.1_56	AUOJ02000011.1_55	AUOJ02000011.1_54		AUOJ02000011.1_53	AUOJ02000011.1_52,AUOJ02000020.1_25
Gracilicutes;Proteobacteria;Alphaproteobacteria;Rhizobiales;Bradyrhizobiaceae;Nitrobacter;Nitrobacter winogradskyi;Nitrobacter winogradskyi Nb-255;323098	ABA04920.1								ABA04925.1	ABA04924.1	ABA04923.1	ABA05477.1	ABA04922.1	ABA04921.1,ABA03977.1
Gracilicutes;Proteobacteria;Alphaproteobacteria;Rhizobiales;Bradyrhizobiaceae;Oligotropha;Oligotropha carboxidovorans;Oligotropha carboxidovorans OM5;504832	ACI93124.1								ACI93119.1	ACI93120.1	ACI93121.1	ACI93744.1	ACI93122.1	ACI93123.1,ACI91389.1
Gracilicutes;Proteobacteria;Alphaproteobacteria;Rhizobiales;Bradyrhizobiaceae;Rhodopseudomonas;Rhodopseudomonas palustris;Rhodopseudomonas palustris CGA009;258594	CAE27911.1								CAE27905.1	CAE27906.1	CAE27907.1	CAE27297.1	CAE27908.1,CAE26867.1	CAE27909.1
Gracilicutes;Proteobacteria;Alphaproteobacteria;Rhizobiales;Bradyrhizobiaceae;Variibacter;Variibacter gotjawalensis;Variibacter gotjawalensis;1333996	BAT60841.1								BAT60848.1	BAT60846.1	BAT60845.1	BAT61263.1	BAT60844.1	BAT60843.1
Gracilicutes;Proteobacteria;Alphaproteobacteria;Rhizobiales;Brucellaceae;Brucella;Brucella suis;Brucella suis 1330;204722	AAN29865.1								AAN29857.1	AAN29858.1	AAN29859.1	AAN29505.1	AAN29860.1	AAN29861.1,AAN33457.1
Gracilicutes;Proteobacteria;Alphaproteobacteria;Rhizobiales;Brucellaceae;Falsochrobactrum;Falsochrobactrum ovis;Falsochrobactrum ovis;1293442	RAK28597.1								RAK28589.1	RAK28590.1	RAK28591.1	RAK34351.1	RAK28592.1	RAK28593.1
Gracilicutes;Proteobacteria;Alphaproteobacteria;Rhizobiales;Brucellaceae;Mycoplana;Mycoplana dimorpha;Mycoplana dimorpha;28320	PTM90233.1								PTM90228.1	PTM90229.1	PTM90230.1	PTM98624.1	PTM90231.1	PTM90232.1
Gracilicutes;Proteobacteria;Alphaproteobacteria;Rhizobiales;Brucellaceae;Pseudochrobactrum;Pseudochrobactrum asaccharolyticum;Pseudochrobactrum asaccharolyticum;354351	RBO91984.1								RBO91992.1	RBO91991.1	RBO91990.1	RBO98703.1	RBO91989.1	RBO91988.1
Gracilicutes;Proteobacteria;Alphaproteobacteria;Rhizobiales;Chelatococcaceae;Chelatococcus;Chelatococcus sp.;Chelatococcus sp. CO-6;1702325	ALA19849.1								ALA19058.1	ALA19057.1	ALA19056.1	ALA18287.1	ALA19055.1	ALA19850.1
Gracilicutes;Proteobacteria;Alphaproteobacteria;Rhizobiales;Cohaesibacteraceae;Breoghania;Breoghania corrubedonensis;Breoghania corrubedonensis;665038	PTW60559.1								PTW60565.1	PTW60563.1	PTW60562.1	PTW57679.1	PTW60561.1	PTW60560.1
Gracilicutes;Proteobacteria;Alphaproteobacteria;Rhizobiales;Cohaesibacteraceae;Cohaesibacter;Cohaesibacter gelatinilyticus;Cohaesibacter gelatinilyticus;372072	SNZ07989.1								SNZ07996.1	SNZ07995.1	SNZ07994.1	SNZ07093.1	SNZ07993.1	SNZ07991.1
Gracilicutes;Proteobacteria;Alphaproteobacteria;Rhizobiales;Cohaesibacteraceae;Cohaesibacter;Cohaesibacter haloalkalitolerans;Cohaesibacter haloalkalitolerans;1162980	QNUM01000003.1_263								QNUM01000003.1_268	QNUM01000003.1_267	QNUM01000003.1_266	QNUM01000005.1_19	QNUM01000003.1_265	QNUM01000003.1_264
Gracilicutes;Proteobacteria;Alphaproteobacteria;Rhizobiales;Cohaesibacteraceae;Cohaesibacter;Cohaesibacter marisflavi;Cohaesibacter marisflavi;655353	SFO26288.1								SFO26426.1	SFO26401.1	SFO26370.1	SFN56529.1	SFO26341.1	SFO26313.1
Gracilicutes;Proteobacteria;Alphaproteobacteria;Rhizobiales;Cohaesibacteraceae;Cohaesibacter;Cohaesibacter sp.;Cohaesibacter sp. ES.047;1798205	SNY93767.1								SNY93773.1	SNY93771.1	SNY93770.1	SNY92780.1	SNY93769.1	SNY93768.1
Gracilicutes;Proteobacteria;Alphaproteobacteria;Rhizobiales;Cohaesibacteraceae;Cohaesibacter;Cohaesibacter sp.;Cohaesibacter sp. YE-B6;2211145	QODK01000002.1_257								QODK01000002.1_263	QODK01000002.1_261	QODK01000002.1_260	QODK01000003.1_542	QODK01000002.1_259	QODK01000002.1_258
Gracilicutes;Proteobacteria;Alphaproteobacteria;Rhizobiales;Hyphomicrobiaceae;Arsenicitalea;Arsenicitalea aurantiaca;Arsenicitalea aurantiaca;1783274	RUT33206.1								RUT32913.1	RUT32912.1	RUT32911.1	RUT31025.1	RUT32910.1	RUT32909.1
Gracilicutes;Proteobacteria;Alphaproteobacteria;Rhizobiales;Hyphomicrobiaceae;Blastochloris;Blastochloris viridis;Blastochloris viridis;1079	ALK08935.1								ALK08928.1	ALK08930.1	ALK08932.1	ALK10140.1	ALK08933.1,ALK09853.1	ALK10935.1,ALK08934.1
Gracilicutes;Proteobacteria;Alphaproteobacteria;Rhizobiales;Hyphomicrobiaceae;Cucumibacter;Cucumibacter marinus;Cucumibacter marinus DSM 18995;422296	AUCR01000001.1_322								AUCR01000001.1_328	AUCR01000001.1_326	AUCR01000001.1_325	KE386980.1_60	AUCR01000001.1_324	AUCR01000001.1_323
Gracilicutes;Proteobacteria;Alphaproteobacteria;Rhizobiales;Hyphomicrobiaceae;Devosia;Devosia enhydra;Devosia enhydra;665118	SFZ82675.1								SFZ82687.1	SFZ82683.1	SFZ82681.1	SFZ85896.1	SFZ82679.1	SFZ82677.1
Gracilicutes;Proteobacteria;Alphaproteobacteria;Rhizobiales;Hyphomicrobiaceae;Devosia;Devosia geojensis;Devosia geojensis;443610	KKB11234.1								KKB11239.1	KKB11240.1		KKB11630.1	KKB11233.1	KKB11241.1
Gracilicutes;Proteobacteria;Alphaproteobacteria;Rhizobiales;Hyphomicrobiaceae;Devosia;Devosia sp.;Devosia sp. 66-22;1895753	OJX53785.1								OJX53792.1	OJX53787.1	OJX53786.1	OJX51440.1	OJX53922.1	OJX48568.1,OJX53921.1
Gracilicutes;Proteobacteria;Alphaproteobacteria;Rhizobiales;Hyphomicrobiaceae;Devosia;Devosia sp.;Devosia sp. A16;1736675	CP012945.1_4625								CP012945.1_4633	CP012945.1_4629	CP012945.1_4628	CP012945.1_3573	CP012945.1_4627	CP012945.1_4626
Gracilicutes;Proteobacteria;Alphaproteobacteria;Rhizobiales;Hyphomicrobiaceae;Devosia;Devosia sp.;Devosia sp. CM5-1;2082392	PYVW01000009.1_8								PYVW01000009.1_13	PYVW01000009.1_12	PYVW01000009.1_11	PYVW01000015.1_15	PYVW01000009.1_10	PYVW01000009.1_9,PYVW01000004.1_141
Gracilicutes;Proteobacteria;Alphaproteobacteria;Rhizobiales;Hyphomicrobiaceae;Devosia;Devosia sp.;Devosia sp. H5989;1643450	AKR55764.1								AKR55769.1	AKR55768.1	AKR55767.1	AKR54714.1	AKR55766.1	AKR55765.1
Gracilicutes;Proteobacteria;Alphaproteobacteria;Rhizobiales;Hyphomicrobiaceae;Devosia;Devosia sp.;Devosia sp. I507;2083786	AVF05458.1								AVF05464.1	AVF05462.1	AVF05461.1	AVF02517.1	AVF05460.1	AVF05459.1,AVF02335.1
Gracilicutes;Proteobacteria;Alphaproteobacteria;Rhizobiales;Hyphomicrobiaceae;Devosia;Devosia sp.;Devosia sp. Leaf420;1736374	KQT51213.1								KQT51218.1	KQT51217.1	KQT51216.1	KQT49736.1	KQT51215.1	KQT51214.1
Gracilicutes;Proteobacteria;Alphaproteobacteria;Rhizobiales;Hyphomicrobiaceae;Devosia;Devosia sp.;Devosia sp. Root436;1736537	KQX42784.1								KQX42788.1	KQX43131.1	KQX42787.1	KQX41990.1	KQX42786.1	KQX42785.1,KQX38147.1
Gracilicutes;Proteobacteria;Alphaproteobacteria;Rhizobiales;Hyphomicrobiaceae;Devosia;Devosia sp.;Devosia sp. Root635;1736575	KRA42574.1								KRA42577.1	KRA42687.1	KRA42576.1	KRA55811.1	KRA42575.1	KRA42686.1,KRA43213.1
Gracilicutes;Proteobacteria;Alphaproteobacteria;Rhizobiales;Hyphomicrobiaceae;Dichotomicrobium;Dichotomicrobium thermohalophilum;Dichotomicrobium thermohalophilum;933063	RIA56684.1								RIA56689.1	RIA56688.1	RIA56687.1	RIA55419.1	RIA56686.1	RIA56685.1
Gracilicutes;Proteobacteria;Alphaproteobacteria;Rhizobiales;Hyphomicrobiaceae;Filomicrobium;Filomicrobium sp.;Filomicrobium sp.;2024831	MAI47907.1								MAI47902.1	MAI47903.1	MAI47904.1	MAI48853.1	MAI47905.1	MAI47906.1
Gracilicutes;Proteobacteria;Alphaproteobacteria;Rhizobiales;Hyphomicrobiaceae;Hyphomicrobiaceae;Hyphomicrobiaceae bacterium;Hyphomicrobiaceae bacterium UBA2767;1951935	DEIT01000158.1_16								DEIT01000158.1_22	DEIT01000158.1_20	DEIT01000158.1_19	DEIT01000080.1_10	DEIT01000158.1_18	DEIT01000158.1_17
Gracilicutes;Proteobacteria;Alphaproteobacteria;Rhizobiales;Hyphomicrobiaceae;Hyphomicrobiaceae;Hyphomicrobiaceae bacterium;Hyphomicrobiaceae bacterium UBA4118;1951936	DFXC01000117.1_13								DFXC01000117.1_7	DFXC01000117.1_8	DFXC01000117.1_9	DFXC01000159.1_28	DFXC01000117.1_11,DFXC01000117.1_10	DFXC01000117.1_12
Gracilicutes;Proteobacteria;Alphaproteobacteria;Rhizobiales;Hyphomicrobiaceae;Hyphomicrobiaceae;Hyphomicrobiaceae bacterium;Hyphomicrobiaceae bacterium;2015799	PKEY01000008.1_5									PKEY01000008.1_1	PKEY01000008.1_2	PKEY01000015.1_31	PKEY01000008.1_3	PKEY01000008.1_4
Gracilicutes;Proteobacteria;Alphaproteobacteria;Rhizobiales;Hyphomicrobiaceae;Hyphomicrobium;Hyphomicrobium denitrificans;Hyphomicrobium denitrificans 1NES1;670307	AGK58738.1								AGK58743.1	AGK58742.1	AGK58741.1	AGK58111.1	AGK58740.1	AGK58739.1,AGK58155.1
Gracilicutes;Proteobacteria;Alphaproteobacteria;Rhizobiales;Hyphomicrobiaceae;Hyphomicrobium;Hyphomicrobium nitrativorans;Hyphomicrobium nitrativorans NL23;1029756	AHB49447.1								AHB49442.1	AHB49443.1	AHB49444.1	AHB49057.1	AHB49445.1,AHB49210.1	AHB49446.1
Gracilicutes;Proteobacteria;Alphaproteobacteria;Rhizobiales;Hyphomicrobiaceae;Hyphomicrobium;Hyphomicrobium sp.;Hyphomicrobium sp. 32-62-53;1970390	OYY00841.1								OYY00663.1	OYY00664.1	OYY00665.1	OYY00772.1	OYY00838.1	OYY00839.1
Gracilicutes;Proteobacteria;Alphaproteobacteria;Rhizobiales;Hyphomicrobiaceae;Hyphomicrobium;Hyphomicrobium sp.;Hyphomicrobium sp. NDB2Meth4;1892846	FPEJ01000003.1_81								FPEJ01000003.1_86,FPEJ01000001.1_734	FPEJ01000003.1_85,FPEJ01000001.1_735	FPEJ01000001.1_736,FPEJ01000003.1_84	FPEJ01000013.1_235	FPEJ01000001.1_737,FPEJ01000003.1_83,FPEJ01000005.1_310	FPEJ01000003.1_82
Gracilicutes;Proteobacteria;Alphaproteobacteria;Rhizobiales;Hyphomicrobiaceae;Hyphomicrobium;Hyphomicrobium sp.;Hyphomicrobium sp. SCN 65-11;1660102									ODT30445.1	ODT30440.1	ODT30441.1	ODT21170.1	ODT30442.1	ODT30446.1,ODT17095.1
Gracilicutes;Proteobacteria;Alphaproteobacteria;Rhizobiales;Hyphomicrobiaceae;Hyphomicrobium;Hyphomicrobium sp.;Hyphomicrobium sp.;82	PPC81923.1								PPC81926.1	PPC81915.1	PPC81925.1	PPC79765.1	PPC81924.1	PPC81914.1
Gracilicutes;Proteobacteria;Alphaproteobacteria;Rhizobiales;Hyphomicrobiaceae;Hyphomicrobium;Hyphomicrobium sulfonivorans;Hyphomicrobium sulfonivorans;121290	KWT70501.1								KWT70496.1	KWT70497.1	KWT70498.1	KWT64961.1	KWT70499.1,KWT67098.1	KWT70500.1
Gracilicutes;Proteobacteria;Alphaproteobacteria;Rhizobiales;Hyphomicrobiaceae;Maritalea;Maritalea myrionectae;Maritalea myrionectae;454601	AVX04532.1								AVX04526.1	AVX04528.1	AVX04529.1	AVX05158.1	AVX04530.1	AVX04531.1
Gracilicutes;Proteobacteria;Alphaproteobacteria;Rhizobiales;Hyphomicrobiaceae;Pelagibacterium;Pelagibacterium halotolerans;Pelagibacterium halotolerans B2;1082931	AEQ51546.1								AEQ51552.1	AEQ51550.1	AEQ51549.1	AEQ50668.1	AEQ51548.1	AEQ51547.1
Gracilicutes;Proteobacteria;Alphaproteobacteria;Rhizobiales;Hyphomicrobiaceae;Pelagibacterium;Pelagibacterium lentulum;Pelagibacterium lentulum;2029865	RZMW01000004.1_39								RZMW01000004.1_32	RZMW01000004.1_34	RZMW01000004.1_35	RZMW01000029.1_126	RZMW01000004.1_36	RZMW01000004.1_37
Gracilicutes;Proteobacteria;Alphaproteobacteria;Rhizobiales;Hyphomicrobiaceae;Pelagibacterium;Pelagibacterium luteolum;Pelagibacterium luteolum;440168	SDG66225.1								SDG66327.1	SDG66297.1	SDG66274.1	SDG38049.1	SDG66260.1	SDG66240.1
Gracilicutes;Proteobacteria;Alphaproteobacteria;Rhizobiales;Hyphomicrobiaceae;Pelagibacterium;Pelagibacterium montanilacus;Pelagibacterium montanilacus;2185280	RZMX01000014.1_135								RZMX01000014.1_129	RZMX01000014.1_131	RZMX01000014.1_132	RZMX01000059.1_214	RZMX01000014.1_133	RZMX01000014.1_134
Gracilicutes;Proteobacteria;Alphaproteobacteria;Rhizobiales;Hyphomicrobiaceae;Pelagibacterium;Pelagibacterium sp.;Pelagibacterium sp. IMCC34151;2248761	QMEL01000005.1_28								QMEL01000005.1_33	QMEL01000005.1_32	QMEL01000005.1_31	QMEL01000002.1_113	QMEL01000005.1_30	QMEL01000005.1_29,QMEL01000001.1_455
Gracilicutes;Proteobacteria;Alphaproteobacteria;Rhizobiales;Hyphomicrobiaceae;Rhodomicrobium;Rhodomicrobium vannielii;Rhodomicrobium vannielii ATCC 17100;648757	ADP72088.1								ADP72081.1	ADP72084.1	ADP72085.1	ADP72559.1	ADP72086.1,ADP71303.1	ADP72087.1
Gracilicutes;Proteobacteria;Alphaproteobacteria;Rhizobiales;Methylobacteriaceae;Methylobacterium;Methylobacterium gossipiicola;Methylobacterium gossipiicola;582675	SFH08124.1								SFH08188.1	SFH08179.1	SFH08167.1	SFH11849.1	SFH08157.1,SFG85210.1	SFH08143.1
Gracilicutes;Proteobacteria;Alphaproteobacteria;Rhizobiales;Methylobacteriaceae;Methylobacterium;Methylobacterium sp.;Methylobacterium sp. Leaf456;1736382	KQT61477.1								KQT61484.1	KQT61482.1	KQT61481.1	KQT45542.1	KQT61480.1,KQT58681.1	KQT61479.1
Gracilicutes;Proteobacteria;Alphaproteobacteria;Rhizobiales;Methylobacteriaceae;Methylorubrum;Methylorubrum extorquens;Methylorubrum extorquens PA1;419610	ABY32353.1								ABY32348.1	ABY32349.1	ABY32350.1	ABY28857.1	ABY32351.1,ABY29580.1	ABY32352.1
Gracilicutes;Proteobacteria;Alphaproteobacteria;Rhizobiales;Methylobacteriaceae;Microvirga;Microvirga guangxiensis;Microvirga guangxiensis;549386	SCY79001.1								SCY78871.1	SCY78888.1	SCY78909.1	SCX97842.1	SCY78936.1	SCY93974.1,SCZ13725.1,SCY78956.1
Gracilicutes;Proteobacteria;Alphaproteobacteria;Rhizobiales;Methylobacteriaceae;Microvirga;Microvirga sp.;Microvirga sp. 17 mud 1-3;2082949	AWM86873.1								AWM86868.1	AWM86869.1	AWM86870.1	AWM86453.1	AWM86871.1	AWM85404.1,AWM89078.1
Gracilicutes;Proteobacteria;Alphaproteobacteria;Rhizobiales;Methylobacteriaceae;Microvirga;Microvirga sp.;Microvirga sp. c27j1;2249811	QMKH01000006.1_151								QMKH01000006.1_143	QMKH01000006.1_145	QMKH01000006.1_146	QMKH01000003.1_183	QMKH01000006.1_147	QMKH01000006.1_148
Gracilicutes;Proteobacteria;Alphaproteobacteria;Rhizobiales;Methylocystaceae;Methylocystaceae;Methylocystaceae bacterium;Methylocystaceae bacterium;2052174	PWB80618.1								PWB80612.1	PWB80628.1	PWB80614.1	PWB81876.1	PWB80615.1,PWB82330.1	PWB80616.1
Gracilicutes;Proteobacteria;Alphaproteobacteria;Rhizobiales;Methylocystaceae;Methylocystis;Methylocystis bryophila;Methylocystis bryophila;655015	ARN80599.1								ARN80601.1,ARN80987.1	ARN80988.1,ARN80602.1	ARN80989.1,ARN80603.1	ARN80637.1	ARN80990.1,ARN80604.1,ARN82814.1	ARN80605.1,ARN81013.1
Gracilicutes;Proteobacteria;Alphaproteobacteria;Rhizobiales;Methylocystaceae;Methylocystis;Methylocystis rosea;Methylocystis rosea;173366	AZG76465.1								AZG76458.1,AZG78225.1	AZG76461.1,AZG78226.1	AZG76462.1,AZG78227.1	AZG78482.1,AZG78270.1	AZG76463.1,AZG75557.1	AZG76464.1,AZG78686.1
Gracilicutes;Proteobacteria;Alphaproteobacteria;Rhizobiales;Methylocystaceae;Methylocystis;Methylocystis sp.;Methylocystis sp. ATCC 49242;622637	KE124774.1_889								KE124774.1_895	KE124774.1_894	KE124774.1_893	KE124774.1_4036	KE124774.1_892,KE124774.1_3566	KE124774.1_891
Gracilicutes;Proteobacteria;Alphaproteobacteria;Rhizobiales;Methylocystaceae;Methylocystis;Methylocystis sp.;Methylocystis sp. KS32;2056219	PHSQ01000004.1_72								PHSQ01000004.1_66	PHSQ01000004.1_67	PHSQ01000004.1_68	PHSQ01000001.1_981	PHSQ01000004.1_69	PHSQ01000004.1_70
Gracilicutes;Proteobacteria;Alphaproteobacteria;Rhizobiales;Methylocystaceae;Methylopila;Methylopila sp.;Methylopila sp. M107;1101190	ARWB01000001.1_1196								ARWB01000001.1_1159	ARWB01000001.1_1160	ARWB01000001.1_1161	ARWB01000001.1_3120	ARWB01000001.1_1199	ARWB01000001.1_1198
Gracilicutes;Proteobacteria;Alphaproteobacteria;Rhizobiales;Methylocystaceae;Methylopila;Methylopila sp.;Methylopila sp. Yamaguchi;1437817	GBD49327.1								GBD49321.1	GBD49322.1	GBD49323.1	GBD49107.1	GBD49324.1	GBD49325.1
Gracilicutes;Proteobacteria;Alphaproteobacteria;Rhizobiales;Methylocystaceae;Methylosinus;Methylosinus sp.;Methylosinus sp. LW3;107635	AZUO01000001.1_2136								AZUO01000001.1_2130	AZUO01000001.1_2131	AZUO01000001.1_2132	AZUO01000001.1_3490	AZUO01000001.1_2133,AZUO01000001.1_3750	AZUO01000001.1_2134
Gracilicutes;Proteobacteria;Alphaproteobacteria;Rhizobiales;Methylocystaceae;Methylosinus;Methylosinus sporium;Methylosinus sporium;428	PWB92929.1								PWB92924.1	PWB92925.1	PWB92926.1	PWB95601.1,PWB92833.1	PWB92927.1	PWB92954.1
Gracilicutes;Proteobacteria;Alphaproteobacteria;Rhizobiales;Methylocystaceae;Pleomorphomonas;Pleomorphomonas koreensis;Pleomorphomonas koreensis DSM 23070;1122962	AULH01000023.1_22								AULH01000023.1_17	AULH01000023.1_18	AULH01000023.1_19	AULH01000006.1_279	AULH01000023.1_20	AULH01000023.1_21,AULH01000018.1_62
Gracilicutes;Proteobacteria;Alphaproteobacteria;Rhizobiales;Methylocystaceae;Pleomorphomonas;Pleomorphomonas sp.;Pleomorphomonas sp. SM30;1885025	BBE71378.1								BBE71385.1	BBE71382.1	BBE71381.1	BBE72088.1	BBE71380.1	BBE71379.1,BBE70585.1
Gracilicutes;Proteobacteria;Alphaproteobacteria;Rhizobiales;NA;Alphaproteobacteria;Alphaproteobacteria bacterium;Alphaproteobacteria bacterium AO1-B;1905358	OJJ12440.1								OJJ11856.1	OJJ12438.1	OJJ11857.1	OJJ11210.1	OJJ11858.1	OJJ12439.1
Gracilicutes;Proteobacteria;Alphaproteobacteria;Rhizobiales;NA;Alphaproteobacteria;Alphaproteobacteria bacterium;Alphaproteobacteria bacterium HGW-Alphaproteobacteria-12;2013658	PKQ02219.1								PKQ03890.1,PKQ09075.1	PKQ03889.1,PKQ09074.1	PKQ03888.1,PKQ09073.1	PKQ02496.1,PKQ01563.1	PKQ02217.1,PKQ03887.1,PKQ09072.1	PKQ03886.1,PKQ02218.1
Gracilicutes;Proteobacteria;Alphaproteobacteria;Rhizobiales;NA;Alphaproteobacteria;Alphaproteobacteria bacterium;Alphaproteobacteria bacterium HGW-Alphaproteobacteria-3;2013666	PKP78582.1								PKP78578.1	PKP78579.1	PKP78580.1	PKP77048.1	PKP78602.1	PKP78581.1
Gracilicutes;Proteobacteria;Alphaproteobacteria;Rhizobiales;NA;Alphaproteobacteria;Alphaproteobacteria bacterium;Alphaproteobacteria bacterium HGW-Alphaproteobacteria-5;2013668														PKP68073.1
Gracilicutes;Proteobacteria;Alphaproteobacteria;Rhizobiales;NA;Alphaproteobacteria;Alphaproteobacteria bacterium;Alphaproteobacteria bacterium WS11;2341112	AZN71879.1								AZN73768.1	AZN71876.1	AZN71877.1	AZN72685.1	AZN71878.1	AZN73769.1
Gracilicutes;Proteobacteria;Alphaproteobacteria;Rhizobiales;NA;Alsobacter;Alsobacter sp.;Alsobacter sp. SH9;2109933	PSC05838.1								PSC05783.1	PSC05782.1	PSC05781.1	PSC04554.1	PSC05780.1	PSC07053.1,PSC05779.1
Gracilicutes;Proteobacteria;Alphaproteobacteria;Rhizobiales;NA;Bauldia;Bauldia litoralis;Bauldia litoralis;665467	SDB11528.1								SDB11440.1	SDB11463.1	SDB11477.1	SDB31230.1	SDB11488.1	SDB11499.1
Gracilicutes;Proteobacteria;Alphaproteobacteria;Rhizobiales;NA;Candidatus Tokpelaia;Candidatus Tokpelaia hoelldoblerii;Candidatus Tokpelaia hoelldoblerii;1902579	AQS41522.1								AQS41625.1	AQS41624.1	AQS41623.1	AQS42045.1	AQS41622.1	AQS41621.1
Gracilicutes;Proteobacteria;Alphaproteobacteria;Rhizobiales;NA;Candidatus Tokpelaia;Candidatus Tokpelaia sp.;Candidatus Tokpelaia sp. JSC085;2079008	RCL00492.1								RCL00400.1	RCL00399.1	RCL00398.1	RCL01485.1	RCL00397.1	RCL00396.1
Gracilicutes;Proteobacteria;Alphaproteobacteria;Rhizobiales;NA;Candidatus Tokpelaia;Candidatus Tokpelaia sp.;Candidatus Tokpelaia sp. JSC161;2079007	RCL03859.1								RCL02477.1	RCL02478.1	RCL02479.1	RCL03299.1	RCL02480.1	RCL02481.1
Gracilicutes;Proteobacteria;Alphaproteobacteria;Rhizobiales;NA;Candidatus Tokpelaia;Candidatus Tokpelaia sp.;Candidatus Tokpelaia sp. JSC188;2079009	RCL01895.1								RCL02666.1	RCL02665.1	RCL02664.1	RCL01925.1	RCL02663.1	RCL02662.1
Gracilicutes;Proteobacteria;Alphaproteobacteria;Rhizobiales;NA;Candidatus Tokpelaia;Candidatus Tokpelaia sp.;Candidatus Tokpelaia sp. JSC189;2079010	RCL04096.1								RCL04054.1	RCL04055.1	RCL04056.1	RCL00202.1	RCL04057.1	RCL04058.1
Gracilicutes;Proteobacteria;Alphaproteobacteria;Rhizobiales;NA;Hartmannibacter;Hartmannibacter diazotrophicus;Hartmannibacter diazotrophicus;1482074	SON56494.1								SON56499.1	SON56498.1	SON56497.1	SON54865.1	SON56496.1	SON56495.1
Gracilicutes;Proteobacteria;Alphaproteobacteria;Rhizobiales;NA;Methylobrevis;Methylobrevis pamukkalensis;Methylobrevis pamukkalensis;1439726	ODN71256.1								ODN71250.1		ODN71253.1	ODN72409.1	ODN71254.1	ODN71255.1
Gracilicutes;Proteobacteria;Alphaproteobacteria;Rhizobiales;NA;Methyloceanibacter;Methyloceanibacter caenitepidi;Methyloceanibacter caenitepidi;1384459	BAQ17211.1								BAQ17206.1	BAQ17207.1	BAQ17208.1	BAQ18023.1	BAQ17209.1	BAQ17210.1
Gracilicutes;Proteobacteria;Alphaproteobacteria;Rhizobiales;NA;Methyloceanibacter;Methyloceanibacter marginalis;Methyloceanibacter marginalis;1774971	ODR97861.1									ODR97862.1		ODS02368.1	ODR97864.1	ODR97863.1
Gracilicutes;Proteobacteria;Alphaproteobacteria;Rhizobiales;NA;Methyloligella;Methyloligella halotolerans;Methyloligella halotolerans;1177755	ODA68815.1								ODA68820.1	ODA68819.1	ODA68818.1	ODA66869.1,ODA66868.1	ODA68817.1	ODA68816.1
Gracilicutes;Proteobacteria;Alphaproteobacteria;Rhizobiales;NA;Mongoliimonas;Mongoliimonas terrestris;Mongoliimonas terrestris;1709001	MSIG01000002.1_253								MSIG01000002.1_258	MSIG01000002.1_257	MSIG01000002.1_256	MSIG01000027.1_7	MSIG01000002.1_255	MSIG01000002.1_254
Gracilicutes;Proteobacteria;Alphaproteobacteria;Rhizobiales;NA;OCS116;OCS116 cluster;OCS116 cluster bacterium AG-343-E15;2162590	QCAT01000001.1_418								QCAT01000001.1_423	QCAT01000001.1_422	QCAT01000001.1_421	QCAT01000002.1_76	QCAT01000001.1_420	QCAT01000001.1_419
Gracilicutes;Proteobacteria;Alphaproteobacteria;Rhizobiales;NA;OCS116;OCS116 cluster;OCS116 cluster bacterium AG-430-B22;2162588	QCOD01000027.1_3											QCOD01000001.1_11	QCOD01000027.1_1	QCOD01000027.1_2
Gracilicutes;Proteobacteria;Alphaproteobacteria;Rhizobiales;NA;OCS116;OCS116 cluster;OCS116 cluster bacterium;2030921	PCI98929.1								PCI98933.1	PCI98932.1	PCI98931.1	PCJ03576.1	PCI98930.1	PCI98972.1
Gracilicutes;Proteobacteria;Alphaproteobacteria;Rhizobiales;NA;PS1;PS1 clade;PS1 clade bacterium;2175152	RCL73694.1								RCL73699.1	RCL73698.1	RCL73697.1	RCL74193.1	RCL73696.1	RCL73695.1
Gracilicutes;Proteobacteria;Alphaproteobacteria;Rhizobiales;NA;Phreatobacter;Phreatobacter cathodiphilus;Phreatobacter cathodiphilus;1868589	AVO47596.1								AVO45184.1	AVO47597.1	AVO45183.1	AVO44026.1	AVO45182.1	AVO45181.1
Gracilicutes;Proteobacteria;Alphaproteobacteria;Rhizobiales;NA;Polymorphum;Polymorphum gilvum;Polymorphum gilvum SL003B-26A1;991905	ADZ70783.1								ADZ70788.1	ADZ70787.1	ADZ70786.1	ADZ71373.1	ADZ70785.1	ADZ70784.1
Gracilicutes;Proteobacteria;Alphaproteobacteria;Rhizobiales;NA;Rhizobiales;Rhizobiales bacterium;Rhizobiales bacterium 64-17;1895814	OJY46144.1								OJY46140.1	OJY46141.1	OJY46142.1	OJY43136.1	OJY46143.1	OJY46237.1
Gracilicutes;Proteobacteria;Alphaproteobacteria;Rhizobiales;NA;Rhizobiales;Rhizobiales bacterium;Rhizobiales bacterium 65-79;1895815	OJU05397.1								OJU05403.1	OJU05443.1	OJU05401.1	OJU01231.1	OJU05400.1	OJU05399.1,OJU01755.1
Gracilicutes;Proteobacteria;Alphaproteobacteria;Rhizobiales;NA;Rhizobiales;Rhizobiales bacterium;Rhizobiales bacterium 65-9;1895816	OJY35754.1								OJY35347.1	OJY35349.1	OJY35350.1	OJY37992.1	OJY35351.1	OJY35352.1
Gracilicutes;Proteobacteria;Alphaproteobacteria;Rhizobiales;NA;Rhizobiales;Rhizobiales bacterium;Rhizobiales bacterium Ga0077530;1752223	LNEA01000349.1_2								LNEA01000396.1_11	LNEA01000396.1_13	LNEA01000396.1_14	LNEA01000184.1_7,LNEA01000185.1_1	LNEA01000396.1_16	LNEA01000397.1_2
Gracilicutes;Proteobacteria;Alphaproteobacteria;Rhizobiales;NA;Rhizobiales;Rhizobiales bacterium;Rhizobiales bacterium Ga0077556;1752229	LNFH01000279.1_13								LNFH01000279.1_18	LNFH01000279.1_17	LNFH01000279.1_16	LNFH01000157.1_14	LNFH01000279.1_15	LNFH01000279.1_14
Gracilicutes;Proteobacteria;Alphaproteobacteria;Rhizobiales;NA;Rhizobiales;Rhizobiales bacterium;Rhizobiales bacterium KCTC 52945;2219703	PZF76182.1								PZF76187.1	PZF76424.1	PZF76185.1	PZF77765.1	PZF76184.1	PZF76183.1
Gracilicutes;Proteobacteria;Alphaproteobacteria;Rhizobiales;NA;Rhizobiales;Rhizobiales bacterium;Rhizobiales bacterium PAR1;2015577	OYU50268.1								OYU50276.1	OYU50273.1	OYU50643.1	OYU49021.1	OYU50271.1	OYU50642.1
Gracilicutes;Proteobacteria;Alphaproteobacteria;Rhizobiales;NA;Rhizobiales;Rhizobiales bacterium;Rhizobiales bacterium TMED168;1986851	RPF91314.1								RPF91309.1	RPF91310.1	RPF91311.1	RPF90656.1	RPF91312.1	RPF91313.1
Gracilicutes;Proteobacteria;Alphaproteobacteria;Rhizobiales;NA;Rhizobiales;Rhizobiales bacterium;Rhizobiales bacterium TMED227;1986852	RPF96322.1								RPF96316.1	RPF96315.1	RPF96314.1	RPF97143.1	RPF96313.1	RPF96312.1
Gracilicutes;Proteobacteria;Alphaproteobacteria;Rhizobiales;NA;Rhizobiales;Rhizobiales bacterium;Rhizobiales bacterium TMED28;1986855	OUT82949.1								OUT83863.1,OUT82944.1	OUT82945.1,OUT83864.1	OUT82946.1,OUT83862.1	OUT83431.1	OUT82947.1	OUT82948.1
Gracilicutes;Proteobacteria;Alphaproteobacteria;Rhizobiales;NA;Rhizobiales;Rhizobiales bacterium;Rhizobiales bacterium UBA697;1951228	DBMN01000195.1_7								DBMN01000195.1_2	DBMN01000195.1_3	DBMN01000195.1_4		DBMN01000195.1_5	DBMN01000195.1_6
Gracilicutes;Proteobacteria;Alphaproteobacteria;Rhizobiales;NA;Rhizobiales;Rhizobiales bacterium;Rhizobiales bacterium YIM 77505;1411123	JQNH01000001.1_1078								JQNH01000001.1_1071	JQNH01000001.1_1072	JQNH01000001.1_1073	JQNH01000001.1_1946	JQNH01000001.1_1074	JQNH01000001.1_1075
Gracilicutes;Proteobacteria;Alphaproteobacteria;Rhizobiales;NA;Thermopetrobacter;Thermopetrobacter sp.;Thermopetrobacter sp. TC1;1495045	KN050829.1_215								KN050829.1_210	KN050829.1_211	KN050829.1_212	KN050828.1_9	KN050829.1_213	KN050829.1_214
Gracilicutes;Proteobacteria;Alphaproteobacteria;Rhizobiales;NA;alpha;alpha proteobacterium;alpha proteobacterium Mf 1.05b.01;1282876	BAOK01000001.1_1388								BAOK01000001.1_1393	BAOK01000001.1_1392	BAOK01000001.1_1391	BAOK01000001.1_1719	BAOK01000001.1_1390	BAOK01000001.1_1389
Gracilicutes;Proteobacteria;Alphaproteobacteria;Rhizobiales;Notoacmeibacteraceae;Notoacmeibacter;Notoacmeibacter marinus;Notoacmeibacter marinus;1876515	OXS99188.1								OXS99604.1	OXS99192.1	OXS99191.1	OXS99648.1	OXS99190.1	OXS99189.1
Gracilicutes;Proteobacteria;Alphaproteobacteria;Rhizobiales;Phyllobacteriaceae;Aliihoeflea;Aliihoeflea sp.;Aliihoeflea sp. 2WW;1381123	AYOD01000001.1_106								AYOD01000001.1_101	AYOD01000001.1_102	AYOD01000001.1_103	AYOD01000009.1_5	AYOD01000001.1_104	AYOD01000001.1_105
Gracilicutes;Proteobacteria;Alphaproteobacteria;Rhizobiales;Phyllobacteriaceae;Aminobacter;Aminobacter sp.;Aminobacter sp. J41;935261	JAGL01000007.1_116								JAGL01000007.1_111	JAGL01000007.1_112	JAGL01000007.1_113	JAGL01000011.1_94	JAGL01000007.1_114	JAGL01000007.1_115
Gracilicutes;Proteobacteria;Alphaproteobacteria;Rhizobiales;Phyllobacteriaceae;Aminobacter;Aminobacter sp.;Aminobacter sp. Root100;1736420	KQU75340.1								KQU75344.1	KQU75343.1	KQU75485.1	KQU67001.1	KQU75342.1	KQU75341.1
Gracilicutes;Proteobacteria;Alphaproteobacteria;Rhizobiales;Phyllobacteriaceae;Aquamicrobium;Aquamicrobium aerolatum;Aquamicrobium aerolatum DSM 21857;1121003	SFI75762.1								SFI75922.1	SFI75888.1	SFI75851.1	SFI60359.1	SFI75817.1	SFI75794.1
Gracilicutes;Proteobacteria;Alphaproteobacteria;Rhizobiales;Phyllobacteriaceae;Aquamicrobium;Aquamicrobium defluvii;Aquamicrobium defluvii;69279	EXL09076.1								EXL09081.1	EXL09080.1	EXL09079.1	EXL10085.1	EXL09078.1	EXL09077.1
Gracilicutes;Proteobacteria;Alphaproteobacteria;Rhizobiales;Phyllobacteriaceae;Chelativorans;Chelativorans sp.;Chelativorans sp. BNC1;266779	ABG63170.1								ABG63175.1	ABG63174.1	ABG63173.1	ABG62275.1	ABG63172.1	ABG63171.1,ABG61251.1
Gracilicutes;Proteobacteria;Alphaproteobacteria;Rhizobiales;Phyllobacteriaceae;Hoeflea;Hoeflea halophila;Hoeflea halophila;714899	SOE08454.1								SOE08460.1	SOE08458.1	SOE08457.1	SOE17495.1	SOE08456.1	SOE08455.1
Gracilicutes;Proteobacteria;Alphaproteobacteria;Rhizobiales;Phyllobacteriaceae;Hoeflea;Hoeflea marina;Hoeflea marina;274592	PWW04308.1								PWW04316.1	PWW04312.1	PWW04311.1	PWW02190.1	PWW04310.1	PWW04309.1
Gracilicutes;Proteobacteria;Alphaproteobacteria;Rhizobiales;Phyllobacteriaceae;Hoeflea;Hoeflea phototrophica;Hoeflea phototrophica DFL-43;411684	EDQ33393.2								EDQ33398.1	EDQ33397.1	EDQ33396.1	EDQ33740.1	EDQ33395.1	EDQ33394.1
Gracilicutes;Proteobacteria;Alphaproteobacteria;Rhizobiales;Phyllobacteriaceae;Hoeflea;Hoeflea sp.;Hoeflea sp. IMCC20628;1620421	AKI00397.1								AKI00390.1	AKI00393.1	AKI00394.1	AKI01245.1	AKI00395.1	AKI00396.1
Gracilicutes;Proteobacteria;Alphaproteobacteria;Rhizobiales;Phyllobacteriaceae;Mesorhizobium;Mesorhizobium amorphae;Mesorhizobium amorphae CCBAU 01583;1449348	OWK18501.1
Gracilicutes;Proteobacteria;Alphaproteobacteria;Rhizobiales;Phyllobacteriaceae;Mesorhizobium;Mesorhizobium amorphae;Mesorhizobium amorphae;71433	PZO75216.1								PZO75212.1	PZO75213.1	PZO75227.1	PZO81656.1	PZO75214.1	PZO75215.1
Gracilicutes;Proteobacteria;Alphaproteobacteria;Rhizobiales;Phyllobacteriaceae;Mesorhizobium;Mesorhizobium sp.;Mesorhizobium sp. B2.3;2495581	RST85277.1								RST85659.1	RST85657.1	RST85656.1	RST83843.1	RST85655.1	RST85654.1
Gracilicutes;Proteobacteria;Alphaproteobacteria;Rhizobiales;Phyllobacteriaceae;Mesorhizobium;Mesorhizobium sp.;Mesorhizobium sp. DCY119;2108445	CP031834.1_2506								CP031834.1_2499	CP031834.1_2500	CP031834.1_2501	CP031834.1_3531	CP031834.1_2502	CP031834.1_2503
Gracilicutes;Proteobacteria;Alphaproteobacteria;Rhizobiales;Phyllobacteriaceae;Mesorhizobium;Mesorhizobium sp.;Mesorhizobium sp. LA-28;2294114	RFC64870.1								RFC64867.1	RFC64868.1	RFC64925.1	RFC68775.1	RFC64869.1	RFC64926.1,RFC69658.1
Gracilicutes;Proteobacteria;Alphaproteobacteria;Rhizobiales;Phyllobacteriaceae;Nitratireductor;Nitratireductor basaltis;Nitratireductor basaltis;472175	KFB09910.1								KFB09905.1	KFB09906.1	KFB09907.1	KFB10670.1	KFB09908.1	KFB09909.1
Gracilicutes;Proteobacteria;Alphaproteobacteria;Rhizobiales;Phyllobacteriaceae;Nitratireductor;Nitratireductor sp.;Nitratireductor sp. OM-1;1756988	CP029208.1_3002								CP029208.1_3007	CP029208.1_3006	CP029208.1_3005	CP029208.1_2159	CP029208.1_3004	CP029208.1_3003
Gracilicutes;Proteobacteria;Alphaproteobacteria;Rhizobiales;Phyllobacteriaceae;Nitratireductor;Nitratireductor sp.;Nitratireductor sp. StC3;2126741	PSM17924.1								PSM17919.1	PSM17920.1	PSM17921.1	PSM18168.1	PSM17922.1	PSM17923.1,PSM18447.1
Gracilicutes;Proteobacteria;Alphaproteobacteria;Rhizobiales;Phyllobacteriaceae;Phyllobacteriaceae;Phyllobacteriaceae bacterium;Phyllobacteriaceae bacterium StC1;2184161	RKF08142.1								RKF08390.1	RKF08138.1	RKF08139.1	RKF06672.1	RKF08140.1	RKF08141.1
Gracilicutes;Proteobacteria;Alphaproteobacteria;Rhizobiales;Phyllobacteriaceae;Phyllobacteriaceae;Phyllobacteriaceae bacterium;Phyllobacteriaceae bacterium UBA1059;1953059	DCDI01000178.1_62								DCDI01000178.1_69	DCDI01000178.1_68	DCDI01000178.1_67	DCDI01000063.1_42	DCDI01000178.1_65	DCDI01000178.1_64,DCDI01000006.1_2
Gracilicutes;Proteobacteria;Alphaproteobacteria;Rhizobiales;Phyllobacteriaceae;Phyllobacteriaceae;Phyllobacteriaceae bacterium;Phyllobacteriaceae bacterium UBA1940;1953060	DDFA01000080.1_43								DDFA01000080.1_49	DDFA01000080.1_47	DDFA01000080.1_46	DDFA01000029.1_7	DDFA01000080.1_45	DDFA01000080.1_44,DDFA01000125.1_8
Gracilicutes;Proteobacteria;Alphaproteobacteria;Rhizobiales;Phyllobacteriaceae;Phyllobacteriaceae;Phyllobacteriaceae bacterium;Phyllobacteriaceae bacterium;1871068	MBA89538.1								MBA89532.1	MBA89534.1	MBA89535.1	MBA92874.1	MBA89536.1	MBA89537.1
Gracilicutes;Proteobacteria;Alphaproteobacteria;Rhizobiales;Phyllobacteriaceae;Phyllobacterium;Phyllobacterium leguminum;Phyllobacterium leguminum;314237	PYE89665.1								PYE88208.1	PYE88206.1	PYE88205.1	PYE88369.1	PYE88204.1	PYE88203.1
Gracilicutes;Proteobacteria;Alphaproteobacteria;Rhizobiales;Phyllobacteriaceae;Phyllobacterium;Phyllobacterium sp.;Phyllobacterium sp. YR531;1144343	EJN06562.1								EJN06555.1	EJN06557.1	EJN06558.1	EJN01380.1	EJN06559.1,EJN04376.1	EJN06560.1
Gracilicutes;Proteobacteria;Alphaproteobacteria;Rhizobiales;Phyllobacteriaceae;Pseudaminobacter;Pseudaminobacter manganicus;Pseudaminobacter manganicus;1873176	OQM76656.1								OQM76660.1	OQM76659.1	OQM76658.1	OQM75201.1	OQM76657.1	OQM76688.1
Gracilicutes;Proteobacteria;Alphaproteobacteria;Rhizobiales;Phyllobacteriaceae;Pseudaminobacter;Pseudaminobacter salicylatoxidans;Pseudaminobacter salicylatoxidans;93369	PWJ85922.1								PWJ85927.1	PWJ85926.1	PWJ85925.1	PWJ85344.1	PWJ85924.1	PWJ85923.1
Gracilicutes;Proteobacteria;Alphaproteobacteria;Rhizobiales;Rhizobiaceae;Agrobacterium;Agrobacterium bohemicum;Agrobacterium bohemicum;2052828	KXG86129.1								KXG86123.1	KXG86125.1	KXG86126.1	KXG88066.1	KXG86127.1	KXG86128.1
Gracilicutes;Proteobacteria;Alphaproteobacteria;Rhizobiales;Rhizobiaceae;Agrobacterium;Agrobacterium genomosp. 13;Agrobacterium genomosp. 13 str. CFBP 6927;1183428	CUX21709.1								CUX21747.1	CUX21740.1	CUX21732.1	CUX08341.1	CUX21724.1	CUX21716.1
Gracilicutes;Proteobacteria;Alphaproteobacteria;Rhizobiales;Rhizobiaceae;Agrobacterium;Agrobacterium sp.;Agrobacterium sp. RAC06;1842536	AOG12387.1								AOG09753.1	AOG11790.1	AOG08721.1	AOG10006.1	AOG10442.1	AOG09107.1
Gracilicutes;Proteobacteria;Alphaproteobacteria;Rhizobiales;Rhizobiaceae;Agrobacterium;Agrobacterium vitis;Agrobacterium vitis;373	RCU54036.1								RCU54041.1	RCU54039.1	RCU54038.1	RCU55245.1	RCU54037.1	RCU54348.1
Gracilicutes;Proteobacteria;Alphaproteobacteria;Rhizobiales;Rhizobiaceae;Kaistia;Kaistia adipata;Kaistia adipata DSM 17808;1122131	AUHO01000006.1_721								AUHO01000006.1_727	AUHO01000006.1_726	AUHO01000006.1_725	KE383991.1_51	AUHO01000006.1_724	AUHO01000006.1_723
Gracilicutes;Proteobacteria;Alphaproteobacteria;Rhizobiales;Rhizobiaceae;Kaistia;Kaistia soli;Kaistia soli DSM 19436;1122133	SHG07976.1								SHG08219.1	SHG08171.1	SHG08134.1	SHE63092.1	SHG08099.1	SHG08052.1
Gracilicutes;Proteobacteria;Alphaproteobacteria;Rhizobiales;Rhizobiaceae;Liberibacter;Candidatus Liberibacter africanus;Candidatus Liberibacter africanus PTSAPSY;1277257	AKK20580.1								AKK20575.1	AKK20576.1	AKK20577.1	AKK20583.1	AKK20578.1	AKK20579.1
Gracilicutes;Proteobacteria;Alphaproteobacteria;Rhizobiales;Rhizobiaceae;Liberibacter;Candidatus Liberibacter americanus;Candidatus Liberibacter americanus str. Sao Paulo;1261131	AHA27969.1								AHA27964.1	AHA27965.1	AHA27966.1	AHA28159.1	AHA27967.1	AHA27968.1
Gracilicutes;Proteobacteria;Alphaproteobacteria;Rhizobiales;Rhizobiaceae;Liberibacter;Candidatus Liberibacter asiaticus;Candidatus Liberibacter asiaticus;34021	ALK07588.1								ALK07809.1	ALK07810.1	ALK07585.1	ALK07533.1	ALK07586.1	ALK07587.1
Gracilicutes;Proteobacteria;Alphaproteobacteria;Rhizobiales;Rhizobiaceae;Liberibacter;Candidatus Liberibacter europaeus;Candidatus Liberibacter europaeus;744859	PTL86322.1								PTL86327.1	PTL86326.1	PTL86325.1	PTL86419.1	PTL86324.1	PTL86323.1
Gracilicutes;Proteobacteria;Alphaproteobacteria;Rhizobiales;Rhizobiaceae;Liberibacter;Candidatus Liberibacter solanacearum;Candidatus Liberibacter solanacearum CLso-ZC1;658172	ADR52405.1								ADR52395.1	ADR52396.1	ADR52398.1	ADR52406.1	ADR52403.1	ADR52404.1
Gracilicutes;Proteobacteria;Alphaproteobacteria;Rhizobiales;Rhizobiaceae;Liberibacter;Liberibacter crescens;Liberibacter crescens BT-1;1215343	AGA64861.1								AGA64866.1	AGA64865.1	AGA64864.1	AGA64242.1	AGA64863.1	AGA64862.1
Gracilicutes;Proteobacteria;Alphaproteobacteria;Rhizobiales;Rhizobiaceae;Neorhizobium;Neorhizobium sp.;Neorhizobium sp. SOG26;2060726	AXV15453.1								AXV15448.1	AXV15449.1	AXV15450.1	AXV14749.1	AXV15451.1	AXV15452.1
Gracilicutes;Proteobacteria;Alphaproteobacteria;Rhizobiales;Rhizobiaceae;Pararhizobium;Pararhizobium haloflavum;Pararhizobium haloflavum;2037914	NWUC01000015.1_39								NWUC01000015.1_34	NWUC01000015.1_35	NWUC01000015.1_36	NWUC01000002.1_98	NWUC01000015.1_37	NWUC01000015.1_38
Gracilicutes;Proteobacteria;Alphaproteobacteria;Rhizobiales;Rhizobiaceae;Rhizobiaceae;Rhizobiaceae bacterium;Rhizobiaceae bacterium CPCC 101076;2172049	QDFX01000002.1_219								QDFX01000006.1_114	QDFX01000006.1_116	QDFX01000006.1_117	QDFX01000005.1_232	QDFX01000006.1_118	QDFX01000006.1_119
Gracilicutes;Proteobacteria;Alphaproteobacteria;Rhizobiales;Rhizobiaceae;Rhizobiaceae;Rhizobiaceae bacterium;Rhizobiaceae bacterium UBA3138;1953064	DEZG01000026.1_34								DEZG01000026.1_39	DEZG01000026.1_38	DEZG01000026.1_37	DEZG01000021.1_93	DEZG01000026.1_36	DEZG01000026.1_35
Gracilicutes;Proteobacteria;Alphaproteobacteria;Rhizobiales;Rhizobiaceae;Rhizobiaceae;Rhizobiaceae bacterium;Rhizobiaceae bacterium UBA3490;1953065	DFQL01000095.1_40								DFQL01000095.1_29	DFQL01000095.1_31	DFQL01000095.1_32	DFQL01000107.1_132	DFQL01000095.1_33	DFQL01000095.1_34
Gracilicutes;Proteobacteria;Alphaproteobacteria;Rhizobiales;Rhizobiaceae;Rhizobium;Rhizobium oryzae;Rhizobium oryzae;464029	OLP59799.1								OLP59797.1	OLP60097.1	OLP60098.1	OLP58039.1	OLP59798.1,OLP61596.1	OLP60099.1
Gracilicutes;Proteobacteria;Alphaproteobacteria;Rhizobiales;Rhizobiaceae;Rhizobium;Rhizobium sp.;Rhizobium sp. JAB6;2127050	PST18923.1								PST18927.1	PST18926.1	PST18925.1	PST20923.1	PST20018.1	PST18924.1
Gracilicutes;Proteobacteria;Alphaproteobacteria;Rhizobiales;Rhizobiaceae;Rhizobium;Rhizobium sp.;Rhizobium sp. Leaf321;1736335	KQQ72629.1								KQQ72633.1	KQQ72632.1	KQQ72631.1	KQQ74061.1	KQQ72630.1	KQQ73006.1
Gracilicutes;Proteobacteria;Alphaproteobacteria;Rhizobiales;Rhizobiaceae;Rhizobium;Rhizobium sp.;Rhizobium sp. NT-26;1125847	CCF19573.1								CCF19578.1	CCF19577.1	CCF19576.1	CCF18568.1	CCF19575.1	CCF19574.1,CCF21373.1
Gracilicutes;Proteobacteria;Alphaproteobacteria;Rhizobiales;Rhizobiaceae;Rhizobium;Rhizobium sp.;Rhizobium sp. PP-CC-3A-592;2135647	PYE27258.1								PYE27252.1	PYE27254.1	PYE27255.1	PYE28806.1	PYE27256.1	PYE27257.1
Gracilicutes;Proteobacteria;Alphaproteobacteria;Rhizobiales;Rhizobiaceae;Rhizobium;Rhizobium sp.;Rhizobium sp. Root482;1736543	KQY14452.1								KQY14457.1	KQY14456.1	KQY14455.1	KQY20112.1	KQY14454.1	KQY14453.1,KQY12768.1
Gracilicutes;Proteobacteria;Alphaproteobacteria;Rhizobiales;Rhizobiaceae;Rhizobium;Rhizobium sp.;Rhizobium sp. Y9;1914541	AUC09947.1								AUC09951.1	AUC11198.1	AUC09950.1	AUC09243.1	AUC09949.1	AUC09948.1
Gracilicutes;Proteobacteria;Alphaproteobacteria;Rhizobiales;Rhizobiaceae;Rhizobium;Rhizobium sp.;Rhizobium sp.;391	PJI44080.1								PJI44074.1	PJI44076.1	PJI44077.1	PJI45552.1	PJI44078.1	PJI44079.1,PJI38307.1
Gracilicutes;Proteobacteria;Alphaproteobacteria;Rhizobiales;Rhizobiaceae;Rhizobium;Rhizobium undicola;Rhizobium undicola ORS 992 = ATCC 700741;1370122	JHXQ01000002.1_203								JHXQ01000002.1_198	JHXQ01000002.1_199	JHXQ01000002.1_200	JHXQ01000001.1_61	JHXQ01000002.1_201	JHXQ01000002.1_202
Gracilicutes;Proteobacteria;Alphaproteobacteria;Rhizobiales;Rhizobiaceae;Rhizobium;Rhizobium yanglingense;Rhizobium yanglingense;61013	OWK24590.1											OWK24794.1		OWK24589.1
Gracilicutes;Proteobacteria;Alphaproteobacteria;Rhizobiales;Rhodobacteraceae;Ahrensia;Ahrensia kielensis;Ahrensia kielensis DSM 5890;1120961	KB894528.1_703								KB894528.1_711	KB894528.1_708	KB894528.1_707	KB894528.1_99	KB894528.1_705	KB894528.1_704
Gracilicutes;Proteobacteria;Alphaproteobacteria;Rhizobiales;Rhodobacteraceae;Ahrensia;Ahrensia marina;Ahrensia marina;1514904	KPB01456.1								KPB01461.1	KPB01460.1	KPB01459.1	KPB02261.1	KPB01457.1	KPB01576.1
Gracilicutes;Proteobacteria;Alphaproteobacteria;Rhizobiales;Rhodobacteraceae;Ahrensia;Ahrensia sp.;Ahrensia sp. R2A130;744979	EFL90129.1								EFL90124.1	EFL90125.1	EFL90126.1	EFL88942.1	EFL90127.1	EFL90128.1
Gracilicutes;Proteobacteria;Alphaproteobacteria;Rhizobiales;Rhodobacteraceae;Labrenzia;Labrenzia sp.;Labrenzia sp. 011;2171494	PVB63659.1								PVB63654.1	PVB63655.1	PVB63656.1	PVB61118.1	PVB63657.1	PVB63658.1
Gracilicutes;Proteobacteria;Alphaproteobacteria;Rhizobiales;Rhodobacteraceae;Labrenzia;Labrenzia suaedae;Labrenzia suaedae;735517	SHM72482.1								SHM72749.1	SHM72634.1	SHM72597.1	SHL63020.1	SHM72562.1	SHM72522.1,SHN08701.1
Gracilicutes;Proteobacteria;Alphaproteobacteria;Rhizobiales;Rhodobacteraceae;Nesiotobacter;Nesiotobacter exalbescens;Nesiotobacter exalbescens DSM 16456;1122601	KE383919.1_17								KE383919.1_22	KE383919.1_21	KE383919.1_20	KE383919.1_343	KE383919.1_19	KE383919.1_18
Gracilicutes;Proteobacteria;Alphaproteobacteria;Rhizobiales;Rhodobacteraceae;Pannonibacter;Pannonibacter carbonis;Pannonibacter carbonis;2067569	PUDR01000006.1_56								PUDR01000006.1_62	PUDR01000006.1_60	PUDR01000006.1_59	PUDR01000002.1_333	PUDR01000006.1_58	PUDR01000006.1_57,PUDR01000020.1_53
Gracilicutes;Proteobacteria;Alphaproteobacteria;Rhizobiales;Rhodobacteraceae;Pannonibacter;Pannonibacter phragmitetus;Pannonibacter phragmitetus BB;1402210	CP032312.1_2425								CP032312.1_2430	CP032312.1_2429	CP032312.1_2428	CP032312.1_1450	CP032312.1_2427	CP032312.1_2426,CP032312.1_3592
Gracilicutes;Proteobacteria;Alphaproteobacteria;Rhizobiales;Rhodobacteraceae;Pseudovibrio;Pseudovibrio axinellae;Pseudovibrio axinellae;989403	KZL17582.1								KZL17577.1	KZL17578.1	KZL17579.1	KZL20960.1	KZL17580.1	KZL17581.1
Gracilicutes;Proteobacteria;Alphaproteobacteria;Rhizobiales;Rhodobacteraceae;Pseudovibrio;Pseudovibrio hongkongensis;Pseudovibrio hongkongensis;1647556	LLWC01000010.1_67								LLWC01000010.1_72	LLWC01000010.1_71	LLWC01000010.1_70	LLWC01000026.1_228	LLWC01000010.1_69	LLWC01000010.1_68
Gracilicutes;Proteobacteria;Alphaproteobacteria;Rhizobiales;Rhodobacteraceae;Pseudovibrio;Pseudovibrio stylochi;Pseudovibrio stylochi;1807766	LLWE01000018.1_359								LLWE01000018.1_354	LLWE01000018.1_355	LLWE01000018.1_356	LLWE01000009.1_4	LLWE01000018.1_357	LLWE01000018.1_358
Gracilicutes;Proteobacteria;Alphaproteobacteria;Rhizobiales;Rhodobacteraceae;Rhodovulum;Rhodovulum sp.;Rhodovulum sp. PH10;1187851	EJW11227.1								EJW11220.1	EJW11222.1	EJW11224.1	EJW11325.1	EJW11225.1	EJW10704.1,EJW11226.1,EJW11787.1
Gracilicutes;Proteobacteria;Alphaproteobacteria;Rhizobiales;Rhodobacteraceae;Stappia;Stappia sp.;Stappia sp. 22II-S9-Z10;1317123	ORE95991.1								ORE95997.1	ORE95995.1	ORE95994.1	ORE96240.1	ORE95993.1	ORE95992.1
Gracilicutes;Proteobacteria;Alphaproteobacteria;Rhizobiales;Rhodobacteraceae;Stappia;Stappia sp.;Stappia sp. ARW1T;2135615	RKE41153.1								RKE41148.1	RKE41149.1	RKE41150.1	RKE28902.1	RKE41151.1	RKE41152.1
Gracilicutes;Proteobacteria;Alphaproteobacteria;Rhizobiales;Rhodobacteraceae;Stappia;Stappia sp.;Stappia sp. ES.058;1881061	SDU12782.1								SDU12876.1	SDU12844.1	SDU12828.1	SDT98523.1,SDU45673.1	SDU12813.1	SDU12796.1
Gracilicutes;Proteobacteria;Alphaproteobacteria;Rhizobiales;Rhodobiaceae;Afifella;Afifella marina;Afifella marina DSM 2698;1120955	RAI21554.1								RAI21549.1	RAI21550.1	RAI21551.1	RAI22815.1	RAI21552.1	RAI21553.1
Gracilicutes;Proteobacteria;Alphaproteobacteria;Rhizobiales;Rhodobiaceae;Afifella;Afifella pfennigii;Afifella pfennigii DSM 17143;1120956	JHZK01000006.1_83								JHZK01000006.1_76	JHZK01000006.1_79	JHZK01000006.1_80	JHZK01000021.1_39	JHZK01000006.1_81	JHZK01000006.1_82
Gracilicutes;Proteobacteria;Alphaproteobacteria;Rhizobiales;Rhodobiaceae;Amorphus;Amorphus coralli;Amorphus coralli DSM 19760;1120983	KB894573.1_150								KB894573.1_156	KB894573.1_154	KB894573.1_153	KB894571.1_173	KB894573.1_152	KB894573.1_151
Gracilicutes;Proteobacteria;Alphaproteobacteria;Rhizobiales;Rhodobiaceae;Anderseniella;Anderseniella sp.;Anderseniella sp. Alg231-50;1922226	LT703007.1_144								LT703007.1_152	LT703007.1_149	LT703007.1_148	LT703003.1_172	LT703007.1_146	LT703007.1_145
Gracilicutes;Proteobacteria;Alphaproteobacteria;Rhizobiales;Rhodobiaceae;Candidatus Phaeomarinobacter;Candidatus Phaeomarinobacter ectocarpi;Candidatus Phaeomarinobacter ectocarpi;1458461	CDO60936.1								CDO60930.1	CDO60932.1	CDO60933.1	CDO60649.1	CDO60934.1	CDO60935.1
Gracilicutes;Proteobacteria;Alphaproteobacteria;Rhizobiales;Rhodobiaceae;Lutibaculum;Lutibaculum baratangense;Lutibaculum baratangense AMV1;631454	ESR25097.1								ESR25092.1	ESR25093.1	ESR25094.1	ESR22764.1	ESR25095.1	ESR25096.1
Gracilicutes;Proteobacteria;Alphaproteobacteria;Rhizobiales;Rhodobiaceae;Parvibaculum;Parvibaculum lavamentivorans;Parvibaculum lavamentivorans DS-1;402881	ABS64862.1								ABS64867.1	ABS64866.1	ABS64865.1	ABS62500.1	ABS64864.1	ABS64863.1
Gracilicutes;Proteobacteria;Alphaproteobacteria;Rhizobiales;Rhodobiaceae;Parvibaculum;Parvibaculum sp.;Parvibaculum sp.;2024848	MAB14355.1								MAB14360.1	MAB14359.1	MAB14358.1	MAB13056.1	MAB14357.1	MAB14356.1
Gracilicutes;Proteobacteria;Alphaproteobacteria;Rhizobiales;Rhodobiaceae;Rhodobiaceae;Rhodobiaceae bacterium;Rhodobiaceae bacterium UBA1279;1952820	DBUX01000032.1_23								DBUX01000032.1_30	DBUX01000032.1_29	DBUX01000032.1_26,DBUX01000032.1_27	DBUX01000106.1_32	DBUX01000032.1_25	DBUX01000032.1_24
Gracilicutes;Proteobacteria;Alphaproteobacteria;Rhizobiales;Rhodobiaceae;Rhodobiaceae;Rhodobiaceae bacterium;Rhodobiaceae bacterium UBA5112;1952827	DHZE01000005.1_12								DHZE01000005.1_7	DHZE01000005.1_8	DHZE01000005.1_9	DHZE01000069.1_38	DHZE01000005.1_10	DHZE01000005.1_11
Gracilicutes;Proteobacteria;Alphaproteobacteria;Rhizobiales;Rhodobiaceae;Rhodobiaceae;Rhodobiaceae bacterium;Rhodobiaceae bacterium UBA5957;1952829	DJCF01000203.1_5								DJCF01000114.1_3	DJCF01000203.1_1,DJCF01000114.1_1	DJCF01000203.1_2	DJCF01000079.1_10	DJCF01000203.1_3	DJCF01000203.1_4
Gracilicutes;Proteobacteria;Alphaproteobacteria;Rhizobiales;Rhodobiaceae;Rhodobiaceae;Rhodobiaceae bacterium;Rhodobiaceae bacterium UBA6516;1952830	DJLM01000037.1_24								DJLM01000037.1_29	DJLM01000037.1_28	DJLM01000037.1_27	DJLM01000066.1_7	DJLM01000037.1_26	DJLM01000037.1_25
Gracilicutes;Proteobacteria;Alphaproteobacteria;Rhizobiales;Rhodobiaceae;Rhodobiaceae;Rhodobiaceae bacterium;Rhodobiaceae bacterium UBA7378;1952833	DKNW01000052.1_25								DKNW01000052.1_20	DKNW01000052.1_21	DKNW01000052.1_22	DKNW01000028.1_15	DKNW01000052.1_23	DKNW01000052.1_24
Gracilicutes;Proteobacteria;Alphaproteobacteria;Rhizobiales;Rhodobiaceae;Rhodobium;Rhodobium orientis;Rhodobium orientis;34017	RAI29200.1								RAI18002.1,RAI29104.1	RAI29105.1	RAI29106.1	RAI26074.1	RAI29199.1	RAI29107.1
Gracilicutes;Proteobacteria;Alphaproteobacteria;Rhizobiales;Rhodobiaceae;Tepidicaulis;Tepidicaulis sp.;Tepidicaulis sp. EA10;2183982	RMA85026.1								RMA85021.1	RMA85022.1	RMA85023.1	RMA84727.1	RMA85024.1	RMA85025.1
Gracilicutes;Proteobacteria;Alphaproteobacteria;Rhizobiales;Salinarimonadaceae;Salinarimonadaceae;Salinarimonadaceae bacterium;Salinarimonadaceae bacterium HL-109;1653334	KPQ12405.1								KPQ09300.1	KPQ09301.1	KPQ09302.1	KPQ09583.1	KPQ09303.1	KPQ09304.1
Gracilicutes;Proteobacteria;Alphaproteobacteria;Rhizobiales;Salinarimonadaceae;Salinarimonas;Salinarimonas rosea;Salinarimonas rosea DSM 21201;1123229	AUBC01000017.1_88								AUBC01000017.1_81	AUBC01000017.1_82	AUBC01000017.1_83	AUBC01000017.1_67,AUBC01000020.1_27	AUBC01000017.1_84	AUBC01000017.1_85
Gracilicutes;Proteobacteria;Alphaproteobacteria;Rhizobiales;Xanthobacteraceae;Azorhizobium;Azorhizobium caulinodans;Azorhizobium caulinodans ORS 571;438753	BAF89607.1								BAF87042.1,BAF89613.1	BAF89612.1,BAF87043.1	BAF87044.1,BAF89611.1	BAF87089.1,BAF87040.1	BAF87045.1,BAF89610.1	BAF89609.1,BAF89433.1
Gracilicutes;Proteobacteria;Alphaproteobacteria;Rhizobiales;Xanthobacteraceae;Azorhizobium;Azorhizobium sp.;Azorhizobium sp. 35-67-5;1970321	OYX87248.1										OYX82608.1	OYX86923.1	OYX82609.1
Gracilicutes;Proteobacteria;Alphaproteobacteria;Rhizobiales;Xanthobacteraceae;Pseudolabrys;Pseudolabrys sp.;Pseudolabrys sp. Root1462;1736466	KQZ00732.1								KQZ00726.1	KQZ00728.1	KQZ00729.1	KQZ01695.1	KQZ00730.1	KQZ02456.1,KQY99393.1
Gracilicutes;Proteobacteria;Alphaproteobacteria;Rhizobiales;Xanthobacteraceae;Pseudoxanthobacter;Pseudoxanthobacter soli;Pseudoxanthobacter soli DSM 19599;1123029	SHO61413.1								SHO61427.1	SHO61424.1	SHO61420.1	SHO66214.1	SHO61418.1	SHO61416.1
Gracilicutes;Proteobacteria;Alphaproteobacteria;Rhizobiales;Xanthobacteraceae;Starkeya;Starkeya novella;Starkeya novella DSM 506;639283	ADH88661.1								ADH88654.1	ADH88655.1	ADH88656.1	ADH88001.1	ADH88657.1	ADH88658.1,ADH88463.1
Gracilicutes;Proteobacteria;Alphaproteobacteria;Rhizobiales;Xanthobacteraceae;Xanthobacter;Xanthobacter sp.;Xanthobacter sp. 91;1117244	JNIB01000001.1_4596								JNIB01000001.1_4453,JNIB01000001.1_1366	JNIB01000001.1_1365,JNIB01000001.1_4452	JNIB01000001.1_1364,JNIB01000001.1_4451	JNIB01000001.1_508	JNIB01000001.1_1363,JNIB01000001.1_4450	JNIB01000001.1_1324,JNIB01000001.1_4449
Gracilicutes;Proteobacteria;Alphaproteobacteria;Rhodobacterales;Rhodobacteraceae;Rhodobacteraceae;Rhodobacteraceae bacterium;Rhodobacteraceae bacterium CH30;2490538	RQW29433.1	RQW27084.1	RQW29430.1	RQW29431.1	RQW29432.1	RQW29435.1	RQW29434.1	RQW29429.1
Gracilicutes;Proteobacteria;Alphaproteobacteria;Rhodobacterales;Rhodobacteraceae;Ruegeria;Ruegeria sp.;Ruegeria sp. NKC1-1;2099786									AXF56165.1	AXF56167.1	AXF57938.1		AXF57937.1	AXF54995.1	AXF56166.1
Gracilicutes;Proteobacteria;Alphaproteobacteria;Rhodobacterales_1;Hyphomicrobiaceae;Prosthecomicrobium;Prosthecomicrobium sp.;Prosthecomicrobium sp.;2212461
Gracilicutes;Proteobacteria;Alphaproteobacteria;Rhodobacterales_1;Methylobacteriaceae;Neomegalonema;Neomegalonema perideroedes;Neomegalonema perideroedes DSM 15528;1122218	KB893653.1_237								KB893653.1_513	KB893653.1_511	KB893653.1_510	KB893653.1_1070	KB893653.1_508,KB893666.1_17	KB893653.1_236
Gracilicutes;Proteobacteria;Alphaproteobacteria;Rhodobacterales_1;NA;Alphaproteobacteria;Alphaproteobacteria bacterium;Alphaproteobacteria bacterium HGW-Alphaproteobacteria-1;2013655	PKQ14029.1								PKQ14112.1	PKQ14110.1	PKQ14109.1	PKQ10999.1	PKQ14106.1	PKQ14028.1
Gracilicutes;Proteobacteria;Alphaproteobacteria;Rhodobacterales_1;NA;Alphaproteobacteria;Alphaproteobacteria bacterium;Alphaproteobacteria bacterium HGW-Alphaproteobacteria-2;2013665	PKP85035.1								PKP83717.1,PKP84715.1		PKP83714.1	PKP84380.1	PKP79403.1	PKP85037.1
Gracilicutes;Proteobacteria;Alphaproteobacteria;Rhodobacterales_1;NA;Alphaproteobacteria;Alphaproteobacteria bacterium;Alphaproteobacteria bacterium HGW-Alphaproteobacteria-4;2013667	PKP71055.1								PKP71575.1	PKP71574.1	PKP71573.1	PKP70769.1	PKP71570.1	PKP71056.1
Gracilicutes;Proteobacteria;Alphaproteobacteria;Rhodobacterales_1;NA;Alphaproteobacteria;Alphaproteobacteria bacterium;Alphaproteobacteria bacterium HGW-Alphaproteobacteria-6;2013669	PKP74543.1								PKP74985.1	PKP74963.1	PKP74962.1	PKP74435.1	PKP73368.1	PKP74546.1
Gracilicutes;Proteobacteria;Alphaproteobacteria;Rhodobacterales_1;NA;Alphaproteobacteria;Alphaproteobacteria bacterium;Alphaproteobacteria bacterium HGW-Alphaproteobacteria-8;2013671	PKP67299.1								PKP65528.1	PKP65532.1		PKP63268.1	PKP62581.1	PKP67300.1
Gracilicutes;Proteobacteria;Alphaproteobacteria;Rhodobacterales_1;NA;Alphaproteobacteria;Alphaproteobacteria bacterium;Alphaproteobacteria bacterium UBA7371;1948441	DKOD01000066.1_4								DKOD01000136.1_5	DKOD01000136.1_4	DKOD01000136.1_3	DKOD01000173.1_7	DKOD01000136.1_2	DKOD01000066.1_5
Gracilicutes;Proteobacteria;Alphaproteobacteria;Rhodobacterales_1;NA;Alphaproteobacteria;Alphaproteobacteria bacterium;Alphaproteobacteria bacterium casp-alpha6;1656909	LFER01000063.1_67								LFER01000067.1_8	LFER01000067.1_5	LFER01000067.1_4	LFER01000025.1_14	LFER01000067.1_1	LFER01000063.1_66
Gracilicutes;Proteobacteria;Alphaproteobacteria;Rhodobacterales_1;NA;Rhodobacterales;Rhodobacterales bacterium;Rhodobacterales bacterium 32-66-9;1970559	OYX21207.1								OYX17811.1		OYX17619.1	OYX18564.1,OYX17958.1	OYX17616.1	OYX21203.1
Gracilicutes;Proteobacteria;Alphaproteobacteria;Rhodobacterales_1;NA;Rhodobacterales;Rhodobacterales bacterium;Rhodobacterales bacterium 56_14_T64;1856299	OUS33021.1								OUS37167.1	OUS37168.1	OUS37169.1	OUS37648.1	OUS37172.1	OUS33022.1
Gracilicutes;Proteobacteria;Alphaproteobacteria;Rhodobacterales_1;NA;Rhodobacterales;Rhodobacterales bacterium;Rhodobacterales bacterium CG2_30_65_12;1805338									OIP83080.1	OIP83081.1		OIP84632.1	OIP86582.1
Gracilicutes;Proteobacteria;Alphaproteobacteria;Rhodobacterales_1;NA;Rhodobacterales;Rhodobacterales bacterium;Rhodobacterales bacterium HTCC2255;367336	EAU51199.1								EAU52630.1	EAU52631.1	EAU52632.1	EAU52682.1	EAU52634.1	EAU51200.1
Gracilicutes;Proteobacteria;Alphaproteobacteria;Rhodobacterales_1;NA;Rhodobacterales;Rhodobacterales bacterium;Rhodobacterales bacterium TMED271;1986637	OUX43982.1								OUX44013.1	OUX44014.1	OUX44015.1		OUX44018.1	OUX44047.1
Gracilicutes;Proteobacteria;Alphaproteobacteria;Rhodobacterales_1;NA;Rhodobacterales;Rhodobacterales bacterium;Rhodobacterales bacterium UBA3077;1951230	DFBP01000240.1_18									DFBP01000060.1_46	DFBP01000060.1_45	DFBP01000246.1_2	DFBP01000060.1_42	DFBP01000240.1_17
Gracilicutes;Proteobacteria;Alphaproteobacteria;Rhodobacterales_1;NA;Rhodobacterales;Rhodobacterales bacterium;Rhodobacterales bacterium UBA3080;1951231	DFBM01000174.1_22								DFBM01000035.1_9	DFBM01000035.1_11	DFBM01000035.1_12	DFBM01000020.1_3	DFBM01000035.1_17	DFBM01000174.1_24
Gracilicutes;Proteobacteria;Alphaproteobacteria;Rhodobacterales_1;NA;Rhodobacterales;Rhodobacterales bacterium;Rhodobacterales bacterium UBA7416;1951235	DKMK01000104.1_6								DKMK01000096.1_11	DKMK01000096.1_10	DKMK01000096.1_9	DKMK01000004.1_3	DKMK01000096.1_7	DKMK01000104.1_7
Gracilicutes;Proteobacteria;Alphaproteobacteria;Rhodobacterales_1;NA;alpha;alpha proteobacterium;alpha proteobacterium 3107;1526414	JPPB01000163.1_2								JPPB01000045.1_2	JPPB01000045.1_4	JPPB01000045.1_5	JPPB01000170.1_3	JPPB01000127.1_2	JPPB01000163.1_3
Gracilicutes;Proteobacteria;Alphaproteobacteria;Rhodobacterales_1;NA;alpha;alpha proteobacterium;alpha proteobacterium SCGC AAA015-O19;939301	KB910696.1_78								KB910696.1_6	KB910696.1_7	KB910696.1_8		KB910696.1_11	KB910696.1_77
Gracilicutes;Proteobacteria;Alphaproteobacteria;Rhodobacterales_1;Rhodobacteraceae;Actibacterium;Actibacterium atlanticum;Actibacterium atlanticum;1461693	KCV83247.1								KCV83775.1	KCV83772.1	KCV83771.1	KCV81801.1	KCV83768.1	KCV83248.1
Gracilicutes;Proteobacteria;Alphaproteobacteria;Rhodobacterales_1;Rhodobacteraceae;Actibacterium;Actibacterium mucosum;Actibacterium mucosum KCTC 23349;1454373	KAJ55481.1								KAJ55373.1	KAJ55370.1	KAJ55369.1	KAJ55850.1	KAJ55366.1	KAJ55480.1
Gracilicutes;Proteobacteria;Alphaproteobacteria;Rhodobacterales_1;Rhodobacteraceae;Actibacterium;Actibacterium pelagium;Actibacterium pelagium;2029103	NSBU01000007.1_396								NSBU01000007.1_982	NSBU01000007.1_979	NSBU01000007.1_978	NSBU01000007.1_691	NSBU01000007.1_975	NSBU01000007.1_397
Gracilicutes;Proteobacteria;Alphaproteobacteria;Rhodobacterales_1;Rhodobacteraceae;Actibacterium;Actibacterium sp.;Actibacterium sp. UBA681;1945960	DBND01000012.1_11								DBND01000124.1_7	DBND01000124.1_4	DBND01000124.1_1,DBND01000124.1_2	DBND01000104.1_9		DBND01000012.1_8
Gracilicutes;Proteobacteria;Alphaproteobacteria;Rhodobacterales_1;Rhodobacteraceae;Actibacterium;Actibacterium ureilyticum;Actibacterium ureilyticum;1590614	NSBT01000037.1_11								NSBT01000037.1_43	NSBT01000037.1_49	NSBT01000037.1_50	NSBT01000026.1_600	NSBT01000037.1_53	NSBT01000037.1_14
Gracilicutes;Proteobacteria;Alphaproteobacteria;Rhodobacterales_1;Rhodobacteraceae;Aestuariivita;Aestuariivita boseongensis;Aestuariivita boseongensis;1470562	JXYH01000042.1_4								JXYH01000057.1_15	JXYH01000057.1_12	JXYH01000057.1_11	JXYH01000002.1_169	JXYH01000057.1_8	JXYH01000042.1_5
Gracilicutes;Proteobacteria;Alphaproteobacteria;Rhodobacterales_1;Rhodobacteraceae;Aestuariivita;Aestuariivita sp.;Aestuariivita sp.;1872407	MAT87680.1													MAT87679.1
Gracilicutes;Proteobacteria;Alphaproteobacteria;Rhodobacterales_1;Rhodobacteraceae;Albidovulum;Albidovulum inexpectatum;Albidovulum inexpectatum;196587	PPB81754.1								PPB79717.1	PPB79714.1	PPB79713.1	PPB81228.1	PPB79710.1	PPB81753.1
Gracilicutes;Proteobacteria;Alphaproteobacteria;Rhodobacterales_1;Rhodobacteraceae;Albidovulum;Albidovulum xiamenense;Albidovulum xiamenense;990712	PRX37886.1								PRX38086.1	PRX38083.1	PRX38082.1	PRX32751.1	PRX38079.1	PRX37883.1
Gracilicutes;Proteobacteria;Alphaproteobacteria;Rhodobacterales_1;Rhodobacteraceae;Albimonas;Albimonas donghaensis;Albimonas donghaensis;356660	SDX26119.1								SDW30780.1	SDW30856.1	SDW30894.1	SDX31692.1	SDW31048.1	SDX26057.1
Gracilicutes;Proteobacteria;Alphaproteobacteria;Rhodobacterales_1;Rhodobacteraceae;Aliiroseovarius;Aliiroseovarius crassostreae;Aliiroseovarius crassostreae;154981	KPN63117.1								KPN62430.1	KPN62433.1	KPN62434.1	KPN62283.1	KPN62437.1	KPN63114.1
Gracilicutes;Proteobacteria;Alphaproteobacteria;Rhodobacterales_1;Rhodobacteraceae;Amaricoccus;Amaricoccus sp.;Amaricoccus sp. HAR-UPW-R2A-40;1985299	PJN94550.1								PJN96120.1	PJN96122.1		PJN94591.1		PJN94854.1
Gracilicutes;Proteobacteria;Alphaproteobacteria;Rhodobacterales_1;Rhodobacteraceae;Amylibacter;Amylibacter cionae;Amylibacter cionae;2035344	PLS20253.1								PLS20608.1	PLS20609.1	PLS20610.1	PLS20292.1	PLS20614.1	PLS20252.1
Gracilicutes;Proteobacteria;Alphaproteobacteria;Rhodobacterales_1;Rhodobacteraceae;Amylibacter;Amylibacter kogurei;Amylibacter kogurei;1889778	PIB24587.1								PIB24687.1	PIB24689.1	PIB24690.1	PIB25156.1	PIB24692.1	PIB25120.1
Gracilicutes;Proteobacteria;Alphaproteobacteria;Rhodobacterales_1;Rhodobacteraceae;Aquimixticola;Aquimixticola soesokkakensis;Aquimixticola soesokkakensis;1519096	SLN44228.1								SLN41613.1	SLN41575.1	SLN41563.1	SLN46362.1	SLN41549.1	SLN44258.1
Gracilicutes;Proteobacteria;Alphaproteobacteria;Rhodobacterales_1;Rhodobacteraceae;Aquimixticola;Aquimixticola sp.;Aquimixticola sp. Bin25-node5;2267619	QOLB01000127.1_32								QOLB01000113.1_4	QOLB01000113.1_8	QOLB01000113.1_9	QOLB01000104.1_7	QOLB01000113.1_11	QOLB01000127.1_31
Gracilicutes;Proteobacteria;Alphaproteobacteria;Rhodobacterales_1;Rhodobacteraceae;Ascidiaceihabitans;Ascidiaceihabitans donghaensis;Ascidiaceihabitans donghaensis;1510460	SPH20974.1								SPH21188.1	SPH21192.1	SPH21193.1	SPH21107.1	SPH21196.1	SPH20975.1
Gracilicutes;Proteobacteria;Alphaproteobacteria;Rhodobacterales_1;Rhodobacteraceae;Boseongicola;Boseongicola aestuarii;Boseongicola aestuarii;1470561	SMX22376.1								SMX24476.1	SMX24480.1	SMX24481.1	SMX22065.1	SMX24484.1	SMX22374.1
Gracilicutes;Proteobacteria;Alphaproteobacteria;Rhodobacterales_1;Rhodobacteraceae;Brevirhabdus;Brevirhabdus pacifica;Brevirhabdus pacifica;1267768	APX90687.1								APX88737.1	APX88735.1	APX88734.1	APX88459.1	APX88731.1	APX90688.1
Gracilicutes;Proteobacteria;Alphaproteobacteria;Rhodobacterales_1;Rhodobacteraceae;Candidatus Halichondribacter;Candidatus Halichondribacter symbioticus;Candidatus Halichondribacter symbioticus;2494554	RWJS01001685.1_1,RWJS01001120.1_1								RWJS01000149.1_3	RWJS01001131.1_1	RWJS01000899.1_1	RWJS01000805.1_1	RWJS01000197.1_2	RWJS01001120.1_2
Gracilicutes;Proteobacteria;Alphaproteobacteria;Rhodobacterales_1;Rhodobacteraceae;Celeribacter;Celeribacter halophilus;Celeribacter halophilus;576117	LRUD01000067.1_172								LRUD01000067.1_80	LRUD01000067.1_86	LRUD01000067.1_87	LRUD01000042.1_19	LRUD01000067.1_89	LRUD01000067.1_175
Gracilicutes;Proteobacteria;Alphaproteobacteria;Rhodobacterales_1;Rhodobacteraceae;Celeribacter;Celeribacter indicus;Celeribacter indicus;1208324	AJE47639.1								AJE47062.1	AJE47071.1	AJE47072.1	AJE46443.1	AJE47074.1	AJE47636.1
Gracilicutes;Proteobacteria;Alphaproteobacteria;Rhodobacterales_1;Rhodobacteraceae;Celeribacter;Celeribacter manganoxidans;Celeribacter manganoxidans;1411902	ATI42457.1								ATI41847.1	ATI41849.1	ATI41850.1	ATI42119.1	ATI41853.1	ATI42456.1
Gracilicutes;Proteobacteria;Alphaproteobacteria;Rhodobacterales_1;Rhodobacteraceae;Celeribacter;Celeribacter marinus;Celeribacter marinus;1397108	ALI56211.1								ALI54501.1	ALI54495.1	ALI54494.1	ALI56026.1	ALI54492.1	ALI56210.1
Gracilicutes;Proteobacteria;Alphaproteobacteria;Rhodobacterales_1;Rhodobacteraceae;Celeribacter;Celeribacter neptunius;Celeribacter neptunius;588602	SFI77488.1								SFI82480.1	SFI82266.1	SFI82232.1	SFI67580.1	SFI82162.1	SFI77679.1
Gracilicutes;Proteobacteria;Alphaproteobacteria;Rhodobacterales_1;Rhodobacteraceae;Cereibacter;Cereibacter changlensis;Cereibacter changlensis;402884	PZX57242.1								PZX57430.1	PZX57428.1	PZX57427.1	PZX53040.1	PZX57424.1	PZX57245.1
Gracilicutes;Proteobacteria;Alphaproteobacteria;Rhodobacterales_1;Rhodobacteraceae;Citreicella;Citreicella sp.;Citreicella sp.;1960284	HBM60768.1								HBM58566.1	HBM58563.1	HBM58973.1,HBM58972.1	HBM62092.1	HBM58976.1,HBM58977.1	HBM60767.1
Gracilicutes;Proteobacteria;Alphaproteobacteria;Rhodobacterales_1;Rhodobacteraceae;Citreimonas;Citreimonas salinaria;Citreimonas salinaria;321339	SDY27846.1								SDX97986.1	SDX98068.1	SDX98091.1	SDY02854.1	SDX98142.1	SDY27806.1
Gracilicutes;Proteobacteria;Alphaproteobacteria;Rhodobacterales_1;Rhodobacteraceae;Cognatishimia;Cognatishimia maritima;Cognatishimia maritima;870908	SHG34176.1								SHG29952.1	SHG29812.1	SHG29778.1	SHG29038.1	SHG29668.1	SHG34068.1
Gracilicutes;Proteobacteria;Alphaproteobacteria;Rhodobacterales_1;Rhodobacteraceae;Cognatiyoonia;Cognatiyoonia sediminum;Cognatiyoonia sediminum;1508389	SHG64983.1								SHG70119.1	SHG70215.1	SHG70244.1	SHG76429.1	SHG70304.1	SHG65002.1
Gracilicutes;Proteobacteria;Alphaproteobacteria;Rhodobacterales_1;Rhodobacteraceae;Confluentimicrobium;Confluentimicrobium sp.;Confluentimicrobium sp. EMB200-NS6;1609966	ALG90626.1								ALG90341.1	ALG90338.1	ALG90337.1	ALG90837.1	ALG90334.1	ALG90624.1
Gracilicutes;Proteobacteria;Alphaproteobacteria;Rhodobacterales_1;Rhodobacteraceae;Cribrihabitans;Cribrihabitans marinus;Cribrihabitans marinus;1227549	SEI49069.1								SEJ14560.1	SEJ14742.1	SEJ14784.1	SEK05169.1	SEJ14917.1	SEI49028.1
Gracilicutes;Proteobacteria;Alphaproteobacteria;Rhodobacterales_1;Rhodobacteraceae;Defluviimonas;Defluviimonas aquaemixtae;Defluviimonas aquaemixtae;1542388	SPH17423.1								SPH17943.1	SPH17939.1	SPH17938.1	SPH18114.1	SPH17935.1	SPH17426.1
Gracilicutes;Proteobacteria;Alphaproteobacteria;Rhodobacterales_1;Rhodobacteraceae;Defluviimonas;Defluviimonas indica;Defluviimonas indica;765699	SDX17037.1								SDW19041.1	SDW18979.1	SDW18930.1	SDW88230.1	SDW18829.1	SDX17007.1
Gracilicutes;Proteobacteria;Alphaproteobacteria;Rhodobacterales_1;Rhodobacteraceae;Defluviimonas;Defluviimonas sp.;Defluviimonas sp. XJ4;2487129	RJRZ01000011.1_121								RJRZ01000018.1_16	RJRZ01000018.1_14	RJRZ01000018.1_13	RJRZ01000008.1_92	RJRZ01000018.1_10	RJRZ01000011.1_118
Gracilicutes;Proteobacteria;Alphaproteobacteria;Rhodobacterales_1;Rhodobacteraceae;Dinoroseobacter;Dinoroseobacter shibae;Dinoroseobacter shibae DFL 12 = DSM 16493;398580	ABV94085.1								ABV93373.1	ABV93369.1	ABV93368.1	ABV92811.1	ABV93365.1	ABV94084.1
Gracilicutes;Proteobacteria;Alphaproteobacteria;Rhodobacterales_1;Rhodobacteraceae;Dinoroseobacter;Dinoroseobacter sp.;Dinoroseobacter sp.;2003366									MAN13504.1	MAN14998.1	MAN14999.1	MAN13660.1	MAN15002.1
Gracilicutes;Proteobacteria;Alphaproteobacteria;Rhodobacterales_1;Rhodobacteraceae;Donghicola;Donghicola tyrosinivorans;Donghicola tyrosinivorans;1652492	PRY94081.1								PRY90291.1	PRY90289.1	PRY90288.1	PRY85841.1	PRY90285.1	PRY94082.1
Gracilicutes;Proteobacteria;Alphaproteobacteria;Rhodobacterales_1;Rhodobacteraceae;Epibacterium;Epibacterium multivorans;Epibacterium multivorans;928856	CUH80556.1								CUH82304.1	CUH82307.1	CUH82308.1	CUH82000.1	CUH82313.1	CUH80557.1
Gracilicutes;Proteobacteria;Alphaproteobacteria;Rhodobacterales_1;Rhodobacteraceae;Epibacterium;Epibacterium ulvae;Epibacterium ulvae;1156985	PHJF01000001.1_286								PHJF01000001.1_591	PHJF01000001.1_593	PHJF01000001.1_594	PHJF01000001.1_422	PHJF01000001.1_597	PHJF01000001.1_287
Gracilicutes;Proteobacteria;Alphaproteobacteria;Rhodobacterales_1;Rhodobacteraceae;Falsirhodobacter;Falsirhodobacter sp.;Falsirhodobacter sp. alg1;1472418	BBJC02000003.1_181								BBJC02000003.1_338	BBJC02000003.1_339	BBJC02000003.1_340	BBJC02000003.1_190	BBJC02000003.1_342	BBJC02000003.1_182
Gracilicutes;Proteobacteria;Alphaproteobacteria;Rhodobacterales_1;Rhodobacteraceae;Flavimaricola;Flavimaricola marinus;Flavimaricola marinus;1819565	SMY07872.1								SMY07598.1	SMY07595.1	SMY07594.1	SMY07888.1	SMY07591.1	SMY07873.1
Gracilicutes;Proteobacteria;Alphaproteobacteria;Rhodobacterales_1;Rhodobacteraceae;Gemmobacter;Gemmobacter aquatilis;Gemmobacter aquatilis;933059	SEM88685.1								SEM80131.1	SEM80090.1	SEM80066.1	SEM94346.1	SEM80011.1	SEM88652.1
Gracilicutes;Proteobacteria;Alphaproteobacteria;Rhodobacterales_1;Rhodobacteraceae;Gemmobacter;Gemmobacter nectariphilus;Gemmobacter nectariphilus DSM 15620;1121271	KE386949.1_85								AUCM01000013.1_71	AUCM01000013.1_76	AUCM01000013.1_77	AUCM01000003.1_464	AUCM01000013.1_80	KE386949.1_84
Gracilicutes;Proteobacteria;Alphaproteobacteria;Rhodobacterales_1;Rhodobacteraceae;Gemmobacter;Gemmobacter sp.;Gemmobacter sp. HYN0069;2169400	AWB48719.1								AWB48508.1	AWB48507.1	AWB48506.1	AWB48299.1	AWB48503.1	AWB48716.1
Gracilicutes;Proteobacteria;Alphaproteobacteria;Rhodobacterales_1;Rhodobacteraceae;Gemmobacter;Gemmobacter sp.;Gemmobacter sp. YIM 102744-1;2488730	RRH73528.1								RRH73520.1	RRH73516.1	RRH73515.1	RRH75169.1	RRH73512.1	RRH73529.1
Gracilicutes;Proteobacteria;Alphaproteobacteria;Rhodobacterales_1;Rhodobacteraceae;Haematobacter;Haematobacter sp.;Haematobacter sp. UBA3484;1946582	DFQR01000045.1_15								DFQR01000076.1_2,DFQR01000076.1_3	DFQR01000055.1_39,DFQR01000076.1_1	DFQR01000055.1_37	DFQR01000084.1_71	DFQR01000055.1_34	DFQR01000045.1_12
Gracilicutes;Proteobacteria;Alphaproteobacteria;Rhodobacterales_1;Rhodobacteraceae;Halocynthiibacter;Halocynthiibacter arcticus;Halocynthiibacter arcticus;1579316	AML53148.1								AML52912.1	AML52911.1	AML52910.1	AML52954.1	AML52907.1	AML53147.1
Gracilicutes;Proteobacteria;Alphaproteobacteria;Rhodobacterales_1;Rhodobacteraceae;Halocynthiibacter;Halocynthiibacter namhaensis;Halocynthiibacter namhaensis;1290553	JWIF01000064.1_2								JWIF01000040.1_73	JWIF01000040.1_77	JWIF01000040.1_78	JWIF01000022.1_9	JWIF01000040.1_81	JWIF01000064.1_3
Gracilicutes;Proteobacteria;Alphaproteobacteria;Rhodobacterales_1;Rhodobacteraceae;Hasllibacter;Hasllibacter halocynthiae;Hasllibacter halocynthiae;595589	PRY94923.1								PRY95249.1	PRY95247.1	PRY95246.1	PRY94974.1	PRY95243.1	PRY94926.1
Gracilicutes;Proteobacteria;Alphaproteobacteria;Rhodobacterales_1;Rhodobacteraceae;Hwanghaeicola;Hwanghaeicola aestuarii;Hwanghaeicola aestuarii;568105	PZX17688.1								PZX18463.1	PZX18466.1	PZX18467.1	PZX13613.1	PZX18470.1	PZX17687.1
Gracilicutes;Proteobacteria;Alphaproteobacteria;Rhodobacterales_1;Rhodobacteraceae;Jannaschia;Jannaschia aquimarina;Jannaschia aquimarina;935700	KIT16281.1								KIT17894.1	KIT17892.1	KIT17891.1	KIT17356.1	KIT17888.1	KIT16276.1
Gracilicutes;Proteobacteria;Alphaproteobacteria;Rhodobacterales_1;Rhodobacteraceae;Jannaschia;Jannaschia donghaensis;Jannaschia donghaensis;420998	CTQ51048.1								CTQ50460.1	CTQ50461.1	CTQ50462.1	CTQ50792.1	CTQ50464.1	CTQ51045.1
Gracilicutes;Proteobacteria;Alphaproteobacteria;Rhodobacterales_1;Rhodobacteraceae;Jannaschia;Jannaschia pohangensis;Jannaschia pohangensis;390807	SFI42112.1								SFI21365.1	SFI21422.1	SFI21452.1	SFI26702.1	SFI21505.1	SFI42084.1
Gracilicutes;Proteobacteria;Alphaproteobacteria;Rhodobacterales_1;Rhodobacteraceae;Jannaschia;Jannaschia rubra;Jannaschia rubra;282197	CTQ33076.1								CTQ33960.1	CTQ33961.1	CTQ33962.1	CTQ34034.1	CTQ33964.1	CTQ33081.1
Gracilicutes;Proteobacteria;Alphaproteobacteria;Rhodobacterales_1;Rhodobacteraceae;Jannaschia;Jannaschia seohaensis;Jannaschia seohaensis;475081	PWJ12128.1								PWJ20855.1	PWJ20852.1	PWJ20851.1	PWJ20859.1	PWJ20849.1	PWJ12123.1
Gracilicutes;Proteobacteria;Alphaproteobacteria;Rhodobacterales_1;Rhodobacteraceae;Jannaschia;Jannaschia sp.;Jannaschia sp. 12N15;2259592	QPLJ01000014.1_49								QPLJ01000008.1_99	QPLJ01000008.1_102	QPLJ01000008.1_103	QPLJ01000008.1_95	QPLJ01000008.1_105	QPLJ01000010.1_6
Gracilicutes;Proteobacteria;Alphaproteobacteria;Rhodobacterales_1;Rhodobacteraceae;Jannaschia;Jannaschia sp.;Jannaschia sp. CCS1;290400	ABD55442.1								ABD55281.1	ABD55276.1	ABD55275.1	ABD54757.1	ABD55272.1	ABD55440.1
Gracilicutes;Proteobacteria;Alphaproteobacteria;Rhodobacterales_1;Rhodobacteraceae;Jhaorihella;Jhaorihella thermophila;Jhaorihella thermophila;488547	SEF44525.1								SEF47883.1	SEF47949.1	SEF47976.1	SEG00185.1	SEF48051.1	SEF44544.1
Gracilicutes;Proteobacteria;Alphaproteobacteria;Rhodobacterales_1;Rhodobacteraceae;Kandeliimicrobium;Kandeliimicrobium roseum;Kandeliimicrobium roseum;1737570	PNOS01000016.1_12								PNOS01000004.1_46	PNOS01000004.1_49	PNOS01000004.1_50	PNOS01000029.1_27	PNOS01000004.1_53	PNOS01000016.1_11
Gracilicutes;Proteobacteria;Alphaproteobacteria;Rhodobacterales_1;Rhodobacteraceae;Ketogulonicigenium;Ketogulonicigenium vulgare;Ketogulonicigenium vulgare Y25;880591	ADO42538.1								ADO42596.1	ADO42594.1	ADO42593.1	ADO42425.1	ADO42591.1	ADO42539.1
Gracilicutes;Proteobacteria;Alphaproteobacteria;Rhodobacterales_1;Rhodobacteraceae;Leisingera;Leisingera methylohalidivorans;Leisingera methylohalidivorans DSM 14336;999552	AHD01238.1								AHD00676.1	AHD00679.1	AHD00680.1	AHD01067.1	AHD00683.1	AHD01236.1
Gracilicutes;Proteobacteria;Alphaproteobacteria;Rhodobacterales_1;Rhodobacteraceae;Lentibacter;Lentibacter algarum;Lentibacter algarum;576131	SDY52165.1								SDY55540.1	SDY55614.1	SDY55641.1	SDY28159.1	SDY55705.1	SDY52182.1
Gracilicutes;Proteobacteria;Alphaproteobacteria;Rhodobacterales_1;Rhodobacteraceae;Limimaricola;Limimaricola cinnabarinus;Limimaricola cinnabarinus;1125964	PHP27370.1								PHP29589.1	PHP29591.1	PHP29592.1	PHP29000.1	PHP29595.1	PHP27368.1
Gracilicutes;Proteobacteria;Alphaproteobacteria;Rhodobacterales_1;Rhodobacteraceae;Litoreibacter;Litoreibacter arenae;Litoreibacter arenae DSM 19593;1123360	EPX79958.1								EPX79069.1	EPX79066.1	EPX79065.1	EPX79176.1	EPX79062.1	EPX79959.1
Gracilicutes;Proteobacteria;Alphaproteobacteria;Rhodobacterales_1;Rhodobacteraceae;Litoreibacter;Litoreibacter ponti;Litoreibacter ponti;1510457	PTX56517.1								PTX55843.1	PTX55847.1	PTX55848.1	PTX55722.1	PTX55851.1	PTX56516.1
Gracilicutes;Proteobacteria;Alphaproteobacteria;Rhodobacterales_1;Rhodobacteraceae;Litorimicrobium;Litorimicrobium taeanense;Litorimicrobium taeanense;657014	SER02135.1								SEP57822.1	SEP57903.1	SEP57920.1	SEQ84250.1	SEP58017.1	SER02032.1
Gracilicutes;Proteobacteria;Alphaproteobacteria;Rhodobacterales_1;Rhodobacteraceae;Loktanella;Loktanella fryxellensis;Loktanella fryxellensis;245187	SEM50693.1								SEN27568.1	SEN27679.1	SEN27736.1	SEN28108.1	SEN27845.1	SEM50664.1
Gracilicutes;Proteobacteria;Alphaproteobacteria;Rhodobacterales_1;Rhodobacteraceae;Loktanella;Loktanella sp.;Loktanella sp. 3ANDIMAR09;1225657	KQI68735.1								KQI69773.1	KQI69774.1	KQI69775.1	KQI67189.1	KQI69778.1	KQI68734.1
Gracilicutes;Proteobacteria;Alphaproteobacteria;Rhodobacterales_1;Rhodobacteraceae;Loktanella;Loktanella sp.;Loktanella sp. D2R18;2267230	RBW44806.1								RBW44238.1	RBW44235.1	RBW44234.1	RBW44652.1	RBW44231.1	RBW44803.1
Gracilicutes;Proteobacteria;Alphaproteobacteria;Rhodobacterales_1;Rhodobacteraceae;Loktanella;Loktanella sp.;Loktanella sp. PT4BL;2135611	PXW70708.1								PXW70225.1	PXW70227.1	PXW70228.1	PXW70541.1	PXW70231.1	PXW70707.1
Gracilicutes;Proteobacteria;Alphaproteobacteria;Rhodobacterales_1;Rhodobacteraceae;Loktanella;Loktanella sp.;Loktanella sp. UBA2038;1946765									DDBG01000026.1_91	DDBG01000026.1_93	DDBG01000026.1_94	DDBG01000054.1_49	DDBG01000026.1_96
Gracilicutes;Proteobacteria;Alphaproteobacteria;Rhodobacterales_1;Rhodobacteraceae;Lutimaribacter;Lutimaribacter saemankumensis;Lutimaribacter saemankumensis;490829	SDH99955.1								SDH95081.1	SDH95204.1	SDH95236.1	SDH99774.1	SDH95325.1	SDI00038.1
Gracilicutes;Proteobacteria;Alphaproteobacteria;Rhodobacterales_1;Rhodobacteraceae;Maribius;Maribius salinus;Maribius salinus;313368	SHI37432.1								SHI39717.1	SHI39848.1	SHI39886.1	SHI47731.1	SHI39979.1	SHI37529.1
Gracilicutes;Proteobacteria;Alphaproteobacteria;Rhodobacterales_1;Rhodobacteraceae;Maribius;Maribius sp.;Maribius sp. MOLA 401;1530186	JQEY01000001.1_84								JQEY01000022.1_31	JQEY01000022.1_25	JQEY01000022.1_24	JQEY01000020.1_8	JQEY01000022.1_21	JQEY01000009.1_11
Gracilicutes;Proteobacteria;Alphaproteobacteria;Rhodobacterales_1;Rhodobacteraceae;Marinosulfonomonas;Marinosulfonomonas sp.;Marinosulfonomonas sp.;2030815									PHQ97725.1	PHQ97727.1	PHQ97728.1	PHQ96769.1	PHQ97731.1
Gracilicutes;Proteobacteria;Alphaproteobacteria;Rhodobacterales_1;Rhodobacteraceae;Maritimibacter;Maritimibacter alkaliphilus;Maritimibacter alkaliphilus HTCC2654;314271	EAQ13708.1								EAQ11561.1	EAQ11560.1	EAQ11559.1	EAQ11497.1	EAQ11556.1	EAQ13709.1
Gracilicutes;Proteobacteria;Alphaproteobacteria;Rhodobacterales_1;Rhodobacteraceae;Maritimibacter;Maritimibacter sp.;Maritimibacter sp. 55A14;2174844	PWE28837.1								PWE33108.1	PWE33111.1	PWE33212.1	PWE34264.1	PWE33114.1	PWE28836.1
Gracilicutes;Proteobacteria;Alphaproteobacteria;Rhodobacterales_1;Rhodobacteraceae;Maritimibacter;Maritimibacter sp.;Maritimibacter sp. HL-12;1162418	SMH29110.1								SMH56719.1	SMH56723.1	SMH56774.1	SMH29211.1	SMH56819.1	SMH29087.1
Gracilicutes;Proteobacteria;Alphaproteobacteria;Rhodobacterales_1;Rhodobacteraceae;Maritimibacter;Maritimibacter sp.;Maritimibacter sp. REDSEA-S40_B3;1811548	LUOP01000001.1_578								LUOP01000001.1_671	LUOP01000001.1_673	LUOP01000001.1_674	LUOP01000001.1_500	LUOP01000001.1_677	LUOP01000001.1_579
Gracilicutes;Proteobacteria;Alphaproteobacteria;Rhodobacterales_1;Rhodobacteraceae;Marivita;Marivita sp.;Marivita sp. XM-24bin2;2133951	PWL33629.1,PWL36058.1								PWL33633.1,PWL33687.1	PWL33691.1	PWL33692.1	PWL34588.1	PWL33695.1	PWL36055.1
Gracilicutes;Proteobacteria;Alphaproteobacteria;Rhodobacterales_1;Rhodobacteraceae;Marivivens;Marivivens niveibacter;Marivivens niveibacter;1930667	OUD08226.1								OUD10917.1	OUD10915.1	OUD10914.1	OUD10962.1	OUD10912.1	OUD08227.1
Gracilicutes;Proteobacteria;Alphaproteobacteria;Rhodobacterales_1;Rhodobacteraceae;Marivivens;Marivivens sp.;Marivivens sp. JLT3646;1920883	APO86565.1								APO86644.1	APO86645.1	APO86646.1	APO86804.1	APO86647.1	APO86566.1
Gracilicutes;Proteobacteria;Alphaproteobacteria;Rhodobacterales_1;Rhodobacteraceae;Methylarcula;Methylarcula marina;Methylarcula marina;72022	RNF33769.1								RNF36246.1	RNF36248.1	RNF36249.1	RNF34057.1	RNF36252.1	RNF33768.1
Gracilicutes;Proteobacteria;Alphaproteobacteria;Rhodobacterales_1;Rhodobacteraceae;Monaibacterium;Monaibacterium marinum;Monaibacterium marinum;1690039	SOH95367.1								SOH93708.1	SOH93705.1	SOH93704.1	SOH93531.1	SOH93701.1	SOH95374.1
Gracilicutes;Proteobacteria;Alphaproteobacteria;Rhodobacterales_1;Rhodobacteraceae;Nereida;Nereida ignava;Nereida ignava DSM 16309;1122600	SFJ14558.1								SFJ47094.1	SFJ47072.1	SFJ47051.1	SFJ46522.1	SFJ46997.1	SFJ14527.1
Gracilicutes;Proteobacteria;Alphaproteobacteria;Rhodobacterales_1;Rhodobacteraceae;Nioella;Nioella nitratireducens;Nioella nitratireducens;1287720	MNBW01000012.1_69								MNBW01000017.1_18	MNBW01000017.1_15	MNBW01000017.1_14	MNBW01000016.1_48	MNBW01000017.1_11	MNBW01000012.1_72
Gracilicutes;Proteobacteria;Alphaproteobacteria;Rhodobacterales_1;Rhodobacteraceae;Oceanicella;Oceanicella actignis;Oceanicella actignis;1189325	SET60398.1								SET59826.1	SET59727.1	SET59705.1	SET04524.1	SET59635.1	SET60375.1
Gracilicutes;Proteobacteria;Alphaproteobacteria;Rhodobacterales_1;Rhodobacteraceae;Oceanicola;Oceanicola granulosus;Oceanicola granulosus HTCC2516;314256	EAR51691.1								EAR51656.1	EAR51653.1	EAR51652.1	EAR50663.1	EAR51649.1	EAR51687.1
Gracilicutes;Proteobacteria;Alphaproteobacteria;Rhodobacterales_1;Rhodobacteraceae;Oceanicola;Oceanicola litoreus;Oceanicola litoreus;1217970	SIN85653.1								SIN89878.1	SIN89931.1	SIN89946.1	SIN97290.1	SIN89984.1	SIN85680.1
Gracilicutes;Proteobacteria;Alphaproteobacteria;Rhodobacterales_1;Rhodobacteraceae;Oceanicola;Oceanicola sp.;Oceanicola sp. 22II-s10i;1317116	OWU84442.1								OWU83550.1	OWU83756.1	OWU83554.1	OWU84963.1	OWU83557.1	OWU84444.1
Gracilicutes;Proteobacteria;Alphaproteobacteria;Rhodobacterales_1;Rhodobacteraceae;Oceanicola;Oceanicola sp.;Oceanicola sp. HL-35;1305735	JAFT01000005.1_3404								JAFT01000005.1_2819	JAFT01000005.1_2823	JAFT01000005.1_2824	JAFT01000005.1_3412	JAFT01000005.1_2827	JAFT01000005.1_3401
Gracilicutes;Proteobacteria;Alphaproteobacteria;Rhodobacterales_1;Rhodobacteraceae;Oceaniglobus;Oceaniglobus sp.;Oceaniglobus sp. YLY08;2136177	QAGK01000001.1_292								QAGK01000006.1_226	QAGK01000006.1_225	QAGK01000006.1_224	QAGK01000001.1_598	QAGK01000006.1_221	QAGK01000001.1_291
Gracilicutes;Proteobacteria;Alphaproteobacteria;Rhodobacterales_1;Rhodobacteraceae;Oceaniovalibus;Oceaniovalibus guishaninsula;Oceaniovalibus guishaninsula JLT2003;1231392	EKE43560.1								EKE43519.1	EKE43517.1	EKE43516.1	EKE44035.1	EKE43513.1	EKE43559.1
Gracilicutes;Proteobacteria;Alphaproteobacteria;Rhodobacterales_1;Rhodobacteraceae;Octadecabacter;Octadecabacter antarcticus;Octadecabacter antarcticus 307;391626	AGI68833.1								AGI69051.1	AGI69046.1	AGI69045.1	AGI68866.1	AGI69042.1	AGI68830.1
Gracilicutes;Proteobacteria;Alphaproteobacteria;Rhodobacterales_1;Rhodobacteraceae;Octadecabacter;Octadecabacter sp.;Octadecabacter sp.;1920174										HCP82277.1	HCP82278.1	HCP80572.1	HCP82281.1
Gracilicutes;Proteobacteria;Alphaproteobacteria;Rhodobacterales_1;Rhodobacteraceae;Pacificibacter;Pacificibacter marinus;Pacificibacter marinus;658057	SEK41445.1								SEK99177.1	SEK98989.1	SEK98964.1	SEK38507.1	SEK98904.1	SEK41530.1
Gracilicutes;Proteobacteria;Alphaproteobacteria;Rhodobacterales_1;Rhodobacteraceae;Paenirhodobacter;Paenirhodobacter enshiensis;Paenirhodobacter enshiensis;1105367	KFI27489.1								KFI24498.1	KFI24500.1	KFI24501.1	KFI24184.1	KFI24503.1	KFI27491.1
Gracilicutes;Proteobacteria;Alphaproteobacteria;Rhodobacterales_1;Rhodobacteraceae;Palleronia;Palleronia abyssalis;Palleronia abyssalis;1501240	SPJ22761.1								SPJ22731.1	SPJ22728.1	SPJ22727.1	SPJ23713.1	SPJ22724.1	SPJ22932.1
Gracilicutes;Proteobacteria;Alphaproteobacteria;Rhodobacterales_1;Rhodobacteraceae;Paracoccus;Paracoccus alcaliphilus;Paracoccus alcaliphilus;34002	SEN93768.1								SEO06652.1	SEO06618.1	SEO06602.1	SEN91157.1	SEO06550.1	SEN15555.1,SEN35916.1
Gracilicutes;Proteobacteria;Alphaproteobacteria;Rhodobacterales_1;Rhodobacteraceae;Paracoccus;Paracoccus aminophilus;Paracoccus aminophilus JCM 7686;1367847	AGT08042.1								AGT09116.1	AGT09115.1	AGT09114.1	AGT08324.1	AGT09111.1	AGT09220.1
Gracilicutes;Proteobacteria;Alphaproteobacteria;Rhodobacterales_1;Rhodobacteraceae;Paracoccus;Paracoccus contaminans;Paracoccus contaminans;1945662	ARJ69975.1								ARJ69802.1	ARJ69804.1	ARJ69805.1	ARJ68546.1	ARJ69808.1	ARJ69425.1
Gracilicutes;Proteobacteria;Alphaproteobacteria;Rhodobacterales_1;Rhodobacteraceae;Paracoccus;Paracoccus denitrificans;Paracoccus denitrificans;266	PPGA01000006.1_345								PPGA01000001.1_196	PPGA01000001.1_198	PPGA01000001.1_199	PPGA01000001.1_324	PPGA01000001.1_202	PPGA01000004.1_217
Gracilicutes;Proteobacteria;Alphaproteobacteria;Rhodobacterales_1;Rhodobacteraceae;Paracoccus;Paracoccus homiensis;Paracoccus homiensis;364199	SET20379.1								SET46750.1	SET46719.1	SET46695.1	SET74101.1	SET46611.1	SET20403.1
Gracilicutes;Proteobacteria;Alphaproteobacteria;Rhodobacterales_1;Rhodobacteraceae;Paracoccus;Paracoccus isoporae;Paracoccus isoporae;591205	SDE24736.1								SDE89840.1	SDE89880.1	SDE89921.1	SDD64076.1	SDE90049.1	SDE15201.1
Gracilicutes;Proteobacteria;Alphaproteobacteria;Rhodobacterales_1;Rhodobacteraceae;Paracoccus;Paracoccus pantotrophus;Paracoccus pantotrophus;82367	RDD96970.1								RDD97127.1	RDD97125.1	RDD97155.1	RDD96682.1	RDD97122.1	RDD95391.1
Gracilicutes;Proteobacteria;Alphaproteobacteria;Rhodobacterales_1;Rhodobacteraceae;Paracoccus;Paracoccus sanguinis;Paracoccus sanguinis;1545044	KGJ15218.1								KGJ15464.1	KGJ15465.1		KGJ13405.1	KGJ15468.1	KGJ15419.1
Gracilicutes;Proteobacteria;Alphaproteobacteria;Rhodobacterales_1;Rhodobacteraceae;Paracoccus;Paracoccus seriniphilus;Paracoccus seriniphilus;184748	SNT71553.1								SNT74356.1	SNT74357.1	SNT74358.1	SNT76078.1	SNT74361.1	SNT71552.1
Gracilicutes;Proteobacteria;Alphaproteobacteria;Rhodobacterales_1;Rhodobacteraceae;Paracoccus;Paracoccus sp.;Paracoccus sp. 228;1192054	KIX18437.1								KIX17022.1	KIX17023.1	KIX17024.1	KIX18495.1	KIX17026.1	KIX18438.1
Gracilicutes;Proteobacteria;Alphaproteobacteria;Rhodobacterales_1;Rhodobacteraceae;Paracoccus;Paracoccus sp.;Paracoccus sp. BM15;1529068	AUH34301.1								AUH32416.1	AUH32415.1	AUH32414.1	AUH34723.1	AUH32411.1	AUH34302.1
Gracilicutes;Proteobacteria;Alphaproteobacteria;Rhodobacterales_1;Rhodobacteraceae;Paracoccus;Paracoccus sp.;Paracoccus sp. CBA4604;2065379	AUM73854.1								AUM74817.1	AUM75680.1	AUM74816.1	AUM73295.1	AUM74813.1	AUM74371.1
Gracilicutes;Proteobacteria;Alphaproteobacteria;Rhodobacterales_1;Rhodobacteraceae;Paracoccus;Paracoccus sp.;Paracoccus sp. JM45;2283626	RJE79920.1								RJE80113.1	RJE80112.1	RJE80111.1	RJE79231.1	RJE80108.1	RJE79921.1
Gracilicutes;Proteobacteria;Alphaproteobacteria;Rhodobacterales_1;Rhodobacteraceae;Paracoccus;Paracoccus sp.;Paracoccus sp. SC2-6;2259340	AXC49791.1								AXC48647.1	AXC48646.1	AXC48645.1	AXC49803.1	AXC48642.1	AXC49790.1
Gracilicutes;Proteobacteria;Alphaproteobacteria;Rhodobacterales_1;Rhodobacteraceae;Paracoccus;Paracoccus sp.;Paracoccus sp. SYSUP0003;2233774	QLUV01000005.1_92								QLUV01000004.1_155	QLUV01000004.1_156	QLUV01000004.1_157	QLUV01000010.1_84	QLUV01000004.1_160	QLUV01000004.1_117
Gracilicutes;Proteobacteria;Alphaproteobacteria;Rhodobacterales_1;Rhodobacteraceae;Paracoccus;Paracoccus sp.;Paracoccus sp. UBA2633;1947051	DENX01000177.1_4								DENX01000034.1_1	DENX01000034.1_3	DENX01000034.1_4	DENX01000069.1_8	DENX01000034.1_7,DENX01000034.1_6	DENX01000164.1_12
Gracilicutes;Proteobacteria;Alphaproteobacteria;Rhodobacterales_1;Rhodobacteraceae;Paracoccus;Paracoccus sp.;Paracoccus sp. UBA3880;1947052									DGGG01000150.1_8	DGGG01000150.1_6	DGGG01000150.1_5	DGGG01000093.1_7	DGGG01000150.1_2	DGGG01000082.1_11
Gracilicutes;Proteobacteria;Alphaproteobacteria;Rhodobacterales_1;Rhodobacteraceae;Paracoccus;Paracoccus sp.;Paracoccus sp. UBA5162;1947054	DHXG01000066.1_8								DHXG01000075.1_15,DHXG01000075.1_16	DHXG01000075.1_14	DHXG01000075.1_13	DHXG01000026.1_6	DHXG01000075.1_10	DHXG01000076.1_7
Gracilicutes;Proteobacteria;Alphaproteobacteria;Rhodobacterales_1;Rhodobacteraceae;Paracoccus;Paracoccus zhejiangensis;Paracoccus zhejiangensis;1077935	AUH63822.1								AUH65950.1	AUH65951.1	AUH65952.1	AUH63496.1	AUH65954.1	AUH63821.1
Gracilicutes;Proteobacteria;Alphaproteobacteria;Rhodobacterales_1;Rhodobacteraceae;Pararhodobacter;Pararhodobacter aggregans;Pararhodobacter aggregans;404875	PTX02397.1								PTX04131.1	PTX04126.1	PTX04125.1	PTX05243.1	PTX04122.1	PTX02396.1
Gracilicutes;Proteobacteria;Alphaproteobacteria;Rhodobacterales_1;Rhodobacteraceae;Pararhodobacter;Pararhodobacter sp.;Pararhodobacter sp. AM505;2172121	PVH30527.1								PVH27950.1	PVH27947.1	PVH27946.1	PVH29504.1	PVH27943.1	PVH30528.1
Gracilicutes;Proteobacteria;Alphaproteobacteria;Rhodobacterales_1;Rhodobacteraceae;Pararhodobacter;Pararhodobacter sp.;Pararhodobacter sp. ZQ420;2479545	REEZ01000002.1_96								REEZ01000006.1_217	REEZ01000006.1_212	REEZ01000006.1_211	REEZ01000003.1_9	REEZ01000006.1_208	REEZ01000002.1_95
Gracilicutes;Proteobacteria;Alphaproteobacteria;Rhodobacterales_1;Rhodobacteraceae;Pelagicola;Pelagicola litorisediminis;Pelagicola litorisediminis;1312363	SLN61531.1								SLN13565.1	SLN13540.1	SLN13527.1	SLN62729.1	SLN13504.1	SLN61521.1
Gracilicutes;Proteobacteria;Alphaproteobacteria;Rhodobacterales_1;Rhodobacteraceae;Pelagicola;Pelagicola sp.;Pelagicola sp. LXJ1103;2175247	PWE35050.1								PWE35170.1	PWE35168.1	PWE35167.1	PWE37224.1	PWE35164.1	PWE35049.1
Gracilicutes;Proteobacteria;Alphaproteobacteria;Rhodobacterales_1;Rhodobacteraceae;Pelagimonas;Pelagimonas varians;Pelagimonas varians;696760	PYG34686.1								PYG29850.1	PYG29846.1	PYG29845.1	PYG31865.1	PYG29842.1	PYG34689.1
Gracilicutes;Proteobacteria;Alphaproteobacteria;Rhodobacterales_1;Rhodobacteraceae;Pelagivirga;Pelagivirga sediminicola;Pelagivirga sediminicola;2170575	PVA11611.1								PVA08810.1	PVA08808.1	PVA08807.1	PVA11804.1	PVA08838.1	PVA11608.1
Gracilicutes;Proteobacteria;Alphaproteobacteria;Rhodobacterales_1;Rhodobacteraceae;Phaeobacter;Phaeobacter gallaeciensis;Phaeobacter gallaeciensis;60890	ANP38562.1								ANP35156.1	ANP35153.1	ANP35152.1	ANP38764.1	ANP35149.1	ANP38564.1
Gracilicutes;Proteobacteria;Alphaproteobacteria;Rhodobacterales_1;Rhodobacteraceae;Phaeobacter;Phaeobacter sp.;Phaeobacter sp. 22II1-1F12B;1317111	OWU75143.1								OWU70618.1	OWU70616.1	OWU70615.1	OWU70627.1	OWU70612.1	OWU75142.1
Gracilicutes;Proteobacteria;Alphaproteobacteria;Rhodobacterales_1;Rhodobacteraceae;Phaeobacter;Phaeobacter sp.;Phaeobacter sp. CECT 7735;1715693	CUJ98519.1								CUJ93589.1	CUJ93613.1	CUJ93619.1	CUJ94149.1	CUJ93641.1	CUJ98527.1
Gracilicutes;Proteobacteria;Alphaproteobacteria;Rhodobacterales_1;Rhodobacteraceae;Planktomarina;Planktomarina sp.;Planktomarina sp.;2024851	MAR04448.1								MAR04431.1	MAR04430.1	MAR04429.1		MAR04426.1	MAR04449.1
Gracilicutes;Proteobacteria;Alphaproteobacteria;Rhodobacterales_1;Rhodobacteraceae;Planktomarina;Planktomarina temperata;Planktomarina temperata RCA23;666509	AII86515.1								AII87165.1	AII87164.1	AII87163.1	AII86867.1	AII87160.1	AII86516.1
Gracilicutes;Proteobacteria;Alphaproteobacteria;Rhodobacterales_1;Rhodobacteraceae;Pontibaca;Pontibaca methylaminivorans;Pontibaca methylaminivorans;515897	SIT76261.1								SIT77942.1	SIT77933.1	SIT77928.1	SIT83567.1	SIT77913.1	SIT76243.1
Gracilicutes;Proteobacteria;Alphaproteobacteria;Rhodobacterales_1;Rhodobacteraceae;Ponticoccus;Ponticoccus marisrubri;Ponticoccus marisrubri;1685382	KUF11770.1								KUF11454.1	KUF11459.1	KUF11460.1	KUF11610.1	KUF11463.1	KUF11767.1
Gracilicutes;Proteobacteria;Alphaproteobacteria;Rhodobacterales_1;Rhodobacteraceae;Ponticoccus;Ponticoccus sp.;Ponticoccus sp. UBA5052;1961370	DIBM01000015.1_7								DIBM01000045.1_71	DIBM01000045.1_74	DIBM01000045.1_75	DIBM01000007.1_55	DIBM01000045.1_78	DIBM01000015.1_3
Gracilicutes;Proteobacteria;Alphaproteobacteria;Rhodobacterales_1;Rhodobacteraceae;Pontivivens;Pontivivens insulae;Pontivivens insulae;1639689	RED12960.1								RED13247.1	RED13251.1	RED13252.1	RED11294.1	RED13255.1	RED12881.1
Gracilicutes;Proteobacteria;Alphaproteobacteria;Rhodobacterales_1;Rhodobacteraceae;Poseidonocella;Poseidonocella pacifica;Poseidonocella pacifica;871651	SFA98766.1								SFB14593.1	SFB14551.1	SFB14537.1	SFA74277.1	SFB14497.1	SFA98735.1
Gracilicutes;Proteobacteria;Alphaproteobacteria;Rhodobacterales_1;Rhodobacteraceae;Poseidonocella;Poseidonocella sedimentorum;Poseidonocella sedimentorum;871652	SFR13914.1								SFR19542.1	SFR19553.1	SFR19559.1	SFR03395.1	SFR19576.1	SFR13902.1
Gracilicutes;Proteobacteria;Alphaproteobacteria;Rhodobacterales_1;Rhodobacteraceae;Primorskyibacter;Primorskyibacter insulae;Primorskyibacter insulae;1695997	SPF80466.1								SPF80675.1	SPF80670.1	SPF80669.1	SPF80131.1	SPF80666.1	SPF80462.1
Gracilicutes;Proteobacteria;Alphaproteobacteria;Rhodobacterales_1;Rhodobacteraceae;Pseudaestuariivita;Pseudaestuariivita atlantica;Pseudaestuariivita atlantica;1317121	KNG92455.1								KNG95225.1	KNG95229.1	KNG95230.1	KNG92792.1	KNG95233.1	KNG92453.1
Gracilicutes;Proteobacteria;Alphaproteobacteria;Rhodobacterales_1;Rhodobacteraceae;Pseudodonghicola;Pseudodonghicola xiamenensis;Pseudodonghicola xiamenensis DSM 18339;1121479	AUBS01000004.1_88								AUBS01000016.1_14	AUBS01000016.1_10	AUBS01000016.1_9	AUBS01000015.1_58	AUBS01000016.1_6	AUBS01000004.1_90
Gracilicutes;Proteobacteria;Alphaproteobacteria;Rhodobacterales_1;Rhodobacteraceae;Pseudooceanicola;Pseudooceanicola antarcticus;Pseudooceanicola antarcticus;1247613	PJE29854.1								PJE25843.1	PJE25839.1	PJE25838.1	PJE25705.1	PJE25835.1	PJE29857.1
Gracilicutes;Proteobacteria;Alphaproteobacteria;Rhodobacterales_1;Rhodobacteraceae;Pseudooceanicola;Pseudooceanicola batsensis;Pseudooceanicola batsensis HTCC2597;252305	EAQ01443.1								EAQ01087.1	EAQ01084.1	EAQ01083.1	EAQ03595.1	EAQ01080.1	EAQ01444.1
Gracilicutes;Proteobacteria;Alphaproteobacteria;Rhodobacterales_1;Rhodobacteraceae;Pseudooceanicola;Pseudooceanicola flagellatus;Pseudooceanicola flagellatus;1387277	SMC74268.1								SMC91532.1	SMC91487.1	SMC91470.1	SMC40387.1	SMC91407.1	SMC74255.1
Gracilicutes;Proteobacteria;Alphaproteobacteria;Rhodobacterales_1;Rhodobacteraceae;Pseudooceanicola;Pseudooceanicola sp.;Pseudooceanicola sp. CY03;2211117	RII38216.1								RII40803.1	RII40567.1	RII40566.1	RII40472.1	RII40563.1	RII38213.1
Gracilicutes;Proteobacteria;Alphaproteobacteria;Rhodobacterales_1;Rhodobacteraceae;Pseudooceanicola;Pseudooceanicola sp.;Pseudooceanicola sp.;1914328	MAY88396.1								MAY89245.1	MAY89243.1	MAY89242.1	MAY86809.1	MAY89239.1	MAY88397.1
Gracilicutes;Proteobacteria;Alphaproteobacteria;Rhodobacterales_1;Rhodobacteraceae;Pseudooctadecabacter;Pseudooctadecabacter jejudonensis;Pseudooctadecabacter jejudonensis;1391910	SLN11533.1								SLN17193.1	SLN17171.1	SLN17167.1	SLN10845.1	SLN17158.1	SLN11566.1
Gracilicutes;Proteobacteria;Alphaproteobacteria;Rhodobacterales_1;Rhodobacteraceae;Pseudopelagicola;Pseudopelagicola gijangensis;Pseudopelagicola gijangensis;1470563	SHJ92446.1								SHK10676.1	SHK10802.1	SHK10832.1	SHK23557.1	SHK10947.1	SHJ92417.1
Gracilicutes;Proteobacteria;Alphaproteobacteria;Rhodobacterales_1;Rhodobacteraceae;Pseudorhodobacter;Pseudorhodobacter sp.;Pseudorhodobacter sp. E13;2487931	RUS59344.1								RUS64984.1	RUS64991.1	RUS64982.1	RUS60545.1	RUS64979.1	RUS59343.1
Gracilicutes;Proteobacteria;Alphaproteobacteria;Rhodobacterales_1;Rhodobacteraceae;Pseudorhodobacter;Pseudorhodobacter sp.;Pseudorhodobacter sp. MZDSW-24AT;2052957	PJF10616.1								PJF10857.1	PJF10859.1	PJF11018.1	PJF10670.1	PJF11019.1	PJF10613.1
Gracilicutes;Proteobacteria;Alphaproteobacteria;Rhodobacterales_1;Rhodobacteraceae;Pseudorhodobacter;Pseudorhodobacter sp.;Pseudorhodobacter sp. PARRP1;2015560	OYU40398.1								OYU39124.1	OYU39126.1	OYU39127.1	OYU40112.1	OYU39130.1	OYU40399.1
Gracilicutes;Proteobacteria;Alphaproteobacteria;Rhodobacterales_1;Rhodobacteraceae;Pseudorhodobacter;Pseudorhodobacter wandonensis;Pseudorhodobacter wandonensis;1120568	LGHT01000024.1_13								LGHT01000025.1_17	LGHT01000025.1_19	LGHT01000025.1_20	LGHT01000025.1_447	LGHT01000025.1_23	LGHT01000024.1_12
Gracilicutes;Proteobacteria;Alphaproteobacteria;Rhodobacterales_1;Rhodobacteraceae;Pseudoroseicyclus;Pseudoroseicyclus aestuarii;Pseudoroseicyclus aestuarii;1795041	PYE85868.1								PYE81290.1	PYE81293.1	PYE81294.1	PYE86057.1	PYE81297.1	PYE85876.1
Gracilicutes;Proteobacteria;Alphaproteobacteria;Rhodobacterales_1;Rhodobacteraceae;Pseudoruegeria;Pseudoruegeria aquimaris;Pseudoruegeria aquimaris;393663	SLN23041.1								SLN10364.1	SLN10350.1	SLN10348.1	SLN11837.1	SLN10327.1	SLN23076.1
Gracilicutes;Proteobacteria;Alphaproteobacteria;Rhodobacterales_1;Rhodobacteraceae;Pseudoruegeria;Pseudoruegeria haliotis;Pseudoruegeria haliotis;1280846	PRY26380.1								PRY26564.1	PRY26569.1	PRY26570.1	PRY21434.1	PRY26573.1	PRY26381.1
Gracilicutes;Proteobacteria;Alphaproteobacteria;Rhodobacterales_1;Rhodobacteraceae;Pseudoruegeria;Pseudoruegeria sp.;Pseudoruegeria sp. SK021;1933035	OSP56195.1								OSP55583.1	OSP55584.1	OSP55585.1	OSP55553.1	OSP55588.1	OSP56194.1
Gracilicutes;Proteobacteria;Alphaproteobacteria;Rhodobacterales_1;Rhodobacteraceae;Puniceibacterium;Puniceibacterium sediminis;Puniceibacterium sediminis;1608407	SNR28494.1								SNR41466.1	SNR41424.1	SNR41411.1	SNR57939.1	SNR41374.1	SNR28511.1
Gracilicutes;Proteobacteria;Alphaproteobacteria;Rhodobacterales_1;Rhodobacteraceae;Rhodobaca;Rhodobaca barguzinensis;Rhodobaca barguzinensis;441209	ATX67083.1								ATX66185.1	ATX66186.1	ATX67830.1	ATX66609.1	ATX66189.1	ATX67084.1
Gracilicutes;Proteobacteria;Alphaproteobacteria;Rhodobacterales_1;Rhodobacteraceae;Rhodobacter;Candidatus Rhodobacter lobularis;Candidatus Rhodobacter lobularis;1675527	KMW56492.1								KMW56878.1	KMW56883.1	KMW56884.1	KMW56927.1	KMW56887.1	KMW56493.1
Gracilicutes;Proteobacteria;Alphaproteobacteria;Rhodobacterales_1;Rhodobacteraceae;Rhodobacter;Rhodobacter blasticus;Rhodobacter blasticus;1075	AWD20792.1								AWD20681.1	AWD20679.1	AWD20678.1	AWD21096.1	AWD20675.1,AWD22545.1	AWD23281.1
Gracilicutes;Proteobacteria;Alphaproteobacteria;Rhodobacterales_1;Rhodobacteraceae;Rhodobacter;Rhodobacter capsulatus;Rhodobacter capsulatus SB 1003;272942	ADE85344.1								ADE85626.1	ADE85624.1	ADE85623.1	ADE85242.1	ADE85620.1,ADE85974.1	ADE85346.1
Gracilicutes;Proteobacteria;Alphaproteobacteria;Rhodobacterales_1;Rhodobacteraceae;Rhodobacter;Rhodobacter sp.;Rhodobacter sp. 140A;2183910	RBP93632.1								RBP95495.1	RBP95492.1	RBP95491.1	RBP86505.1	RBP95488.1	RBP93630.1,RBP83321.1
Gracilicutes;Proteobacteria;Alphaproteobacteria;Rhodobacterales_1;Rhodobacteraceae;Rhodobacter;Rhodobacter sp.;Rhodobacter sp. CZR27;2033869	CP023548.1_2421								CP023548.1_2343	CP023548.1_2340	CP023548.1_2339	CP023548.1_635	CP023548.1_2336	CP023548.1_2420
Gracilicutes;Proteobacteria;Alphaproteobacteria;Rhodobacterales_1;Rhodobacteraceae;Rhodobacter;Rhodobacter sp.;Rhodobacter sp. LPB0142;1850250	AOZ69652.1								AOZ69591.1	AOZ69588.1	AOZ69587.1	AOZ68922.1	AOZ69585.1	AOZ69650.1
Gracilicutes;Proteobacteria;Alphaproteobacteria;Rhodobacterales_1;Rhodobacteraceae;Rhodobacter;Rhodobacter sp.;Rhodobacter sp. SW2;371731	EEW25742.1								EEW26361.1	EEW26363.1	EEW26364.1	EEW24719.1	EEW26367.1	EEW25743.1
Gracilicutes;Proteobacteria;Alphaproteobacteria;Rhodobacterales_1;Rhodobacteraceae;Rhodobacter;Rhodobacter sp.;Rhodobacter sp. YIM 73036;2249421	QMJY01000083.1_249								QMJY01000083.1_315	QMJY01000083.1_313	QMJY01000083.1_312	QMJY01000079.1_12	QMJY01000083.1_309	QMJY01000083.1_246
Gracilicutes;Proteobacteria;Alphaproteobacteria;Rhodobacterales_1;Rhodobacteraceae;Rhodobacter;Rhodobacter sp.;Rhodobacter sp.;1062
Gracilicutes;Proteobacteria;Alphaproteobacteria;Rhodobacterales_1;Rhodobacteraceae;Rhodobacter;Rhodobacter sphaeroides;Rhodobacter sphaeroides ATCC 17029;349101	ABN75715.1								ABN77197.1	ABN77195.1	ABN77194.1	ABN75794.1	ABN77191.1	ABN75716.1
Gracilicutes;Proteobacteria;Alphaproteobacteria;Rhodobacterales_1;Rhodobacteraceae;Rhodobacter;Rhodobacter veldkampii;Rhodobacter veldkampii DSM 11550;1185920	PTE17422.1								PTE16928.1	PTE16925.1	PTE16924.1	PTE17558.1	PTE16921.1	PTE17421.1
Gracilicutes;Proteobacteria;Alphaproteobacteria;Rhodobacterales_1;Rhodobacteraceae;Rhodobacter;Rhodobacter vinaykumarii;Rhodobacter vinaykumarii;407234	SIS74507.1								SIS49191.1	SIS49169.1	SIS49160.1	SIS52348.1	SIS49140.1	SIS74501.1
Gracilicutes;Proteobacteria;Alphaproteobacteria;Rhodobacterales_1;Rhodobacteraceae;Rhodobacteraceae;Rhodobacteraceae bacterium;Rhodobacteraceae bacterium 34079;2259589	QNVJ01000003.1_54								QNVJ01000003.1_11	QNVJ01000003.1_13	QNVJ01000003.1_14	QNVJ01000019.1_12	QNVJ01000003.1_17	QNVJ01000003.1_53
Gracilicutes;Proteobacteria;Alphaproteobacteria;Rhodobacterales_1;Rhodobacteraceae;Rhodobacteraceae;Rhodobacteraceae bacterium;Rhodobacteraceae bacterium 63075;2301226	RFP89463.1								RFP89052.1	RFP89057.1	RFP89195.1	RFP87166.1	RFP89060.1	RFP89460.1
Gracilicutes;Proteobacteria;Alphaproteobacteria;Rhodobacterales_1;Rhodobacteraceae;Rhodobacteraceae;Rhodobacteraceae bacterium;Rhodobacteraceae bacterium ASP10-04a;1622230	LAQD01000022.1_64								LAQD01000025.1_76	LAQD01000025.1_77	LAQD01000025.1_78	LAQD01000009.1_40	LAQD01000025.1_81	LAQD01000022.1_63
Gracilicutes;Proteobacteria;Alphaproteobacteria;Rhodobacterales_1;Rhodobacteraceae;Rhodobacteraceae;Rhodobacteraceae bacterium;Rhodobacteraceae bacterium Alg231-04;1922228	FREY01000009.1_137								FREY01000003.1_221	FREY01000003.1_224	FREY01000003.1_225	FREY01000004.1_382	FREY01000003.1_228	FREY01000009.1_136
Gracilicutes;Proteobacteria;Alphaproteobacteria;Rhodobacterales_1;Rhodobacteraceae;Rhodobacteraceae;Rhodobacteraceae bacterium;Rhodobacteraceae bacterium Alg231-30;1922229	FREU01000005.1_105								FREU01000003.1_195	FREU01000003.1_197	FREU01000003.1_198	FREU01000003.1_349	FREU01000003.1_201	FREU01000005.1_104
Gracilicutes;Proteobacteria;Alphaproteobacteria;Rhodobacterales_1;Rhodobacteraceae;Rhodobacteraceae;Rhodobacteraceae bacterium;Rhodobacteraceae bacterium B17;2480588	ROU04265.1								ROU04111.1	ROU04109.1	ROU04108.1	ROU04322.1	ROU04105.1	ROU04261.1
Gracilicutes;Proteobacteria;Alphaproteobacteria;Rhodobacterales_1;Rhodobacteraceae;Rhodobacteraceae;Rhodobacteraceae bacterium;Rhodobacteraceae bacterium BAR1;2171755	AXX97418.1								AXX99762.1	AXX98101.1	AXX98100.1	AXX97639.1	AXX98098.1	AXX97420.1
Gracilicutes;Proteobacteria;Alphaproteobacteria;Rhodobacterales_1;Rhodobacteraceae;Rhodobacteraceae;Rhodobacteraceae bacterium;Rhodobacteraceae bacterium BH-SD16;2170577	PVA06131.1								PVA08261.1	PVA08264.1	PVA08265.1	PVA06151.1	PVA08381.1	PVA06128.1
Gracilicutes;Proteobacteria;Alphaproteobacteria;Rhodobacterales_1;Rhodobacteraceae;Rhodobacteraceae;Rhodobacteraceae bacterium;Rhodobacteraceae bacterium CG17_big_fil_post_rev_8_21_14_2_50_65_11;1974083	PIV73067.1								PIV73485.1	PIV73482.1	PIV73481.1	PIV74990.1		PIV73066.1
Gracilicutes;Proteobacteria;Alphaproteobacteria;Rhodobacterales_1;Rhodobacteraceae;Rhodobacteraceae;Rhodobacteraceae bacterium;Rhodobacteraceae bacterium CG2_30_10_405;1805337	OIQ05666.1									OIQ05300.1	OIQ05301.1	OIQ07351.1	OIQ06853.1
Gracilicutes;Proteobacteria;Alphaproteobacteria;Rhodobacterales_1;Rhodobacteraceae;Rhodobacteraceae;Rhodobacteraceae bacterium;Rhodobacteraceae bacterium DSL-40;2219044	QKPN01000001.1_33								QKPN01000003.1_295	QKPN01000003.1_292	QKPN01000003.1_291	QKPN01000001.1_706	QKPN01000003.1_288	QKPN01000001.1_36
Gracilicutes;Proteobacteria;Alphaproteobacteria;Rhodobacterales_1;Rhodobacteraceae;Rhodobacteraceae;Rhodobacteraceae bacterium;Rhodobacteraceae bacterium EL129;2107584	ONZJ01000002.1_1894								ONZJ01000002.1_1586	ONZJ01000002.1_1582	ONZJ01000002.1_1581	ONZJ01000002.1_1456	ONZJ01000002.1_1578	ONZJ01000002.1_1893
Gracilicutes;Proteobacteria;Alphaproteobacteria;Rhodobacterales_1;Rhodobacteraceae;Rhodobacteraceae;Rhodobacteraceae bacterium;Rhodobacteraceae bacterium EL53;2107583	OMPR01000008.1_176								OMPR01000009.1_262	OMPR01000009.1_265	OMPR01000009.1_266	OMPR01000009.1_138	OMPR01000009.1_269	OMPR01000008.1_178
Gracilicutes;Proteobacteria;Alphaproteobacteria;Rhodobacterales_1;Rhodobacteraceae;Rhodobacteraceae;Rhodobacteraceae bacterium;Rhodobacteraceae bacterium EhC02;1849170	OAN65783.1								OAN65374.1	OAN65313.1	OAN65314.1	OAN70513.1	OAN65317.1	OAN65782.1
Gracilicutes;Proteobacteria;Alphaproteobacteria;Rhodobacterales_1;Rhodobacteraceae;Rhodobacteraceae;Rhodobacteraceae bacterium;Rhodobacteraceae bacterium FSX-11;2200892	PYC49324.1								PYC48288.1	PYC48291.1	PYC48292.1	PYC48202.1	PYC48295.1	PYC49321.1
Gracilicutes;Proteobacteria;Alphaproteobacteria;Rhodobacterales_1;Rhodobacteraceae;Rhodobacteraceae;Rhodobacteraceae bacterium;Rhodobacteraceae bacterium HIMB11;1366046	ERL98079.1								ERL98173.1	ERL98174.1	ERL98175.1	ERL97433.1	ERL98178.1	ERL98080.1
Gracilicutes;Proteobacteria;Alphaproteobacteria;Rhodobacterales_1;Rhodobacteraceae;Rhodobacteraceae;Rhodobacteraceae bacterium;Rhodobacteraceae bacterium HLUCCA08;1666913	KPP88626.1								KPP86955.1	KPP86950.1	KPP86949.1	KPP91308.1	KPP86946.1	KPP84849.1
Gracilicutes;Proteobacteria;Alphaproteobacteria;Rhodobacterales_1;Rhodobacteraceae;Rhodobacteraceae;Rhodobacteraceae bacterium;Rhodobacteraceae bacterium HLUCCA12;1666916	KPQ07548.1								KPQ06147.1	KPQ06152.1	KPQ06153.1	KPQ07886.1	KPQ06156.1	KPQ07549.1
Gracilicutes;Proteobacteria;Alphaproteobacteria;Rhodobacterales_1;Rhodobacteraceae;Rhodobacteraceae;Rhodobacteraceae bacterium;Rhodobacteraceae bacterium HLUCCO07;1666914	KPP85568.1								KPP87714.1	KPP87718.1	KPP87719.1	KPP84579.1	KPP87722.1	KPP85567.1
Gracilicutes;Proteobacteria;Alphaproteobacteria;Rhodobacterales_1;Rhodobacteraceae;Rhodobacteraceae;Rhodobacteraceae bacterium;Rhodobacteraceae bacterium HLUCCO18;1666917	KPQ14072.1								KPQ18516.1	KPQ18513.1	KPQ18512.1	KPQ13902.1	KPQ18509.1	KPQ14074.1
Gracilicutes;Proteobacteria;Alphaproteobacteria;Rhodobacterales_1;Rhodobacteraceae;Rhodobacteraceae;Rhodobacteraceae bacterium;Rhodobacteraceae bacterium HTCC2083;314270	EDZ44225.1								EDZ42605.1		EDZ41284.1	EDZ42277.1	EDZ43892.1	EDZ41204.1
Gracilicutes;Proteobacteria;Alphaproteobacteria;Rhodobacterales_1;Rhodobacteraceae;Rhodobacteraceae;Rhodobacteraceae bacterium;Rhodobacteraceae bacterium HTCC2150;388401	EBA03259.1								EBA03516.1	EBA03513.1	EBA03512.1	EBA03593.1	EBA03509.1	EBA03260.1
Gracilicutes;Proteobacteria;Alphaproteobacteria;Rhodobacterales_1;Rhodobacteraceae;Rhodobacteraceae;Rhodobacteraceae bacterium;Rhodobacteraceae bacterium Lw-13e;1537215	RJE38468.1								RJE38101.1	RJE38104.1	RJE38105.1	RJE38136.1	RJE38108.1	RJE38465.1
Gracilicutes;Proteobacteria;Alphaproteobacteria;Rhodobacterales_1;Rhodobacteraceae;Rhodobacteraceae;Rhodobacteraceae bacterium;Rhodobacteraceae bacterium MA-7-27;1852017	RMA42460.1								RMA41908.1	RMA41906.1	RMA41905.1	RMA40757.1	RMA41902.1	RMA42458.1
Gracilicutes;Proteobacteria;Alphaproteobacteria;Rhodobacterales_1;Rhodobacteraceae;Rhodobacteraceae;Rhodobacteraceae bacterium;Rhodobacteraceae bacterium O448;2026339	QGNX01000005.1_181								QGNX01000004.1_77	QGNX01000004.1_73	QGNX01000004.1_72	QGNX01000008.1_51	QGNX01000004.1_68	QGNX01000005.1_182
Gracilicutes;Proteobacteria;Alphaproteobacteria;Rhodobacterales_1;Rhodobacteraceae;Rhodobacteraceae;Rhodobacteraceae bacterium;Rhodobacteraceae bacterium PD-2;1169855	ETA52159.1,KID12178.1								ETA49856.1	ETA49859.2	ETA49860.1	ETA51407.1	ETA49863.1	ETA52160.1
Gracilicutes;Proteobacteria;Alphaproteobacteria;Rhodobacterales_1;Rhodobacteraceae;Rhodobacteraceae;Rhodobacteraceae bacterium;Rhodobacteraceae bacterium QY30;2033435	CP023454.1_1127								CP023454.1_1694	CP023454.1_1698	CP023454.1_1699	CP023454.1_1937	CP023454.1_1702	CP023454.1_1130,CP023454.1_1483
Gracilicutes;Proteobacteria;Alphaproteobacteria;Rhodobacterales_1;Rhodobacteraceae;Rhodobacteraceae;Rhodobacteraceae bacterium;Rhodobacteraceae bacterium REDSEA-S02_B3;1811619	LUPX01000041.1_46								LUPX01000030.1_6	LUPX01000030.1_5	LUPX01000030.1_4		LUPX01000030.1_1	LUPX01000041.1_47
Gracilicutes;Proteobacteria;Alphaproteobacteria;Rhodobacterales_1;Rhodobacteraceae;Rhodobacteraceae;Rhodobacteraceae bacterium;Rhodobacteraceae bacterium SM1703;2340860	QZEX01000005.1_146								QZEX01000002.1_53	QZEX01000002.1_51	QZEX01000002.1_50	QZEX01000001.1_330	QZEX01000002.1_47	QZEX01000005.1_17
Gracilicutes;Proteobacteria;Alphaproteobacteria;Rhodobacterales_1;Rhodobacteraceae;Rhodobacteraceae;Rhodobacteraceae bacterium;Rhodobacteraceae bacterium TG-679;2072018	PWR04182.1								PWR03481.1	PWR03484.1	PWR03485.1	PWR02957.1	PWR03487.1	PWR04185.1
Gracilicutes;Proteobacteria;Alphaproteobacteria;Rhodobacterales_1;Rhodobacteraceae;Rhodobacteraceae;Rhodobacteraceae bacterium;Rhodobacteraceae bacterium THAF1;2483814	VDC24315.1								VDC30590.1	VDC30586.1	VDC30585.1	VDC28881.1	VDC30581.1	VDC28928.1
Gracilicutes;Proteobacteria;Alphaproteobacteria;Rhodobacterales_1;Rhodobacteraceae;Rhodobacteraceae;Rhodobacteraceae bacterium;Rhodobacteraceae bacterium TMED160;1986860									RPF93475.1			RPF94596.1
Gracilicutes;Proteobacteria;Alphaproteobacteria;Rhodobacterales_1;Rhodobacteraceae;Rhodobacteraceae;Rhodobacteraceae bacterium;Rhodobacteraceae bacterium UBA1957;1952799	DDEJ01000007.1_2								DDEJ01000017.1_11	DDEJ01000017.1_10	DDEJ01000017.1_9	DDEJ01000059.1_3	DDEJ01000017.1_6	DDEJ01000007.1_3
Gracilicutes;Proteobacteria;Alphaproteobacteria;Rhodobacterales_1;Rhodobacteraceae;Rhodobacteraceae;Rhodobacteraceae bacterium;Rhodobacteraceae bacterium UBA2776;1952801	DEIK01000059.1_40								DEIK01000022.1_7	DEIK01000022.1_4	DEIK01000022.1_3	DEIK01000133.1_34	DEIK01000022.1_1	DEIK01000059.1_38
Gracilicutes;Proteobacteria;Alphaproteobacteria;Rhodobacterales_1;Rhodobacteraceae;Rhodobacteraceae;Rhodobacteraceae bacterium;Rhodobacteraceae bacterium UBA3069;1952802	DFBX01000035.1_7								DFBX01000123.1_46	DFBX01000123.1_42	DFBX01000123.1_41	DFBX01000086.1_28	DFBX01000123.1_38	DFBX01000035.1_4
Gracilicutes;Proteobacteria;Alphaproteobacteria;Rhodobacterales_1;Rhodobacteraceae;Rhodobacteraceae;Rhodobacteraceae bacterium;Rhodobacteraceae bacterium UBA3443;1952806	DFSG01000048.1_100								DFSG01000061.1_29,DFSG01000061.1_30	DFSG01000061.1_28	DFSG01000061.1_27	DFSG01000030.1_13	DFSG01000061.1_24	DFSG01000048.1_101
Gracilicutes;Proteobacteria;Alphaproteobacteria;Rhodobacterales_1;Rhodobacteraceae;Rhodobacteraceae;Rhodobacteraceae bacterium;Rhodobacteraceae bacterium UBA6961;1952815	DJZD01000101.1_5								DJZD01000103.1_1,DJZD01000083.1_5	DJZD01000103.1_2	DJZD01000103.1_3	DJZD01000168.1_7	DJZD01000103.1_6	DJZD01000101.1_6
Gracilicutes;Proteobacteria;Alphaproteobacteria;Rhodobacterales_1;Rhodobacteraceae;Rhodobacteraceae;Rhodobacteraceae bacterium;Rhodobacteraceae bacterium UBA7436;1952816	DLQI01000050.1_4								DLQI01000131.1_1	DLQI01000015.1_17	DLQI01000015.1_16	DLQI01000042.1_42	DLQI01000015.1_13	DLQI01000050.1_5
Gracilicutes;Proteobacteria;Alphaproteobacteria;Rhodobacterales_1;Rhodobacteraceae;Rhodobacteraceae;Rhodobacteraceae bacterium;Rhodobacteraceae bacterium UBA996;1952817	DBBA01000244.1_9									DBBA01000180.1_21	DBBA01000180.1_20	DBBA01000326.1_10	DBBA01000180.1_17	DBBA01000244.1_10
Gracilicutes;Proteobacteria;Alphaproteobacteria;Rhodobacterales_1;Rhodobacteraceae;Rhodobacteraceae;Rhodobacteraceae bacterium;Rhodobacteraceae bacterium WD3A24;2086263	PQO22364.1								PQO23451.1	PQO23452.1	PQO23453.1	PQO24393.1	PQO23456.1	PQO22370.1
Gracilicutes;Proteobacteria;Alphaproteobacteria;Rhodobacterales_1;Rhodobacteraceae;Rhodobacteraceae;Rhodobacteraceae bacterium;Rhodobacteraceae bacterium WDS4C29;1914409	PWG18143.1								PWG17460.1	PWG17463.1	PWG17464.1	PWG18171.1	PWG17467.1	PWG18140.1
Gracilicutes;Proteobacteria;Alphaproteobacteria;Rhodobacterales_1;Rhodobacteraceae;Rhodobacteraceae;Rhodobacteraceae bacterium;Rhodobacteraceae bacterium WFHF2C18;1928334	NHTQ01000001.1_276								NHTQ01000001.1_521	NHTQ01000001.1_524	NHTQ01000001.1_525	NHTQ01000001.1_746	NHTQ01000001.1_528	NHTQ01000001.1_279
Gracilicutes;Proteobacteria;Alphaproteobacteria;Rhodobacterales_1;Rhodobacteraceae;Rhodobacteraceae;Rhodobacteraceae bacterium;Rhodobacteraceae bacterium bin131;1919265	MPNP01000020.1_20								MPNP01000001.1_122	MPNP01000001.1_123	MPNP01000001.1_124	MPNP01000005.1_5	MPNP01000001.1_127	MPNP01000020.1_19
Gracilicutes;Proteobacteria;Alphaproteobacteria;Rhodobacterales_1;Rhodobacteraceae;Rhodosalinus;Rhodosalinus sediminis;Rhodosalinus sediminis;1940533	REC58405.1								REC56888.1	REC56891.1	REC56892.1	REC54771.1	REC56895.1	REC58404.1
Gracilicutes;Proteobacteria;Alphaproteobacteria;Rhodobacterales_1;Rhodobacteraceae;Rhodosalinus;Rhodosalinus sp.;Rhodosalinus sp. E84;2259333	RBI84902.1								RBI87648.1	RBI87646.1	RBI87645.1	RBI86748.1	RBI87642.1	RBI84903.1
Gracilicutes;Proteobacteria;Alphaproteobacteria;Rhodobacterales_1;Rhodobacteraceae;Rhodovulum;Rhodovulum imhoffii;Rhodovulum imhoffii;365340	PTN00667.1								PTN03494.1	PTN03491.1	PTN03490.1	PTN00648.1	PTN03487.1	PTN00669.1,PTM99712.1
Gracilicutes;Proteobacteria;Alphaproteobacteria;Rhodobacterales_1;Rhodobacteraceae;Rhodovulum;Rhodovulum robiginosum;Rhodovulum robiginosum;68292	RSK38146.1								RSK32282.1	RSK32284.1	RSK32285.1	RSK31976.1	RSK32288.1	RSK38148.1
Gracilicutes;Proteobacteria;Alphaproteobacteria;Rhodobacterales_1;Rhodobacteraceae;Rhodovulum;Rhodovulum sp.;Rhodovulum sp. 12E13;2203891	RDC71471.1								RDC72206.1	RDC72211.1	RDC72212.1	RDC69664.1	RDC72215.1	RDC71472.1
Gracilicutes;Proteobacteria;Alphaproteobacteria;Rhodobacterales_1;Rhodobacteraceae;Rhodovulum;Rhodovulum sp.;Rhodovulum sp. ES.010;1882821	SIO06826.1								SIO16184.1	SIO16262.1	SIO16292.1	SIO26972.1	SIO16378.1	SIO06877.1
Gracilicutes;Proteobacteria;Alphaproteobacteria;Rhodobacterales_1;Rhodobacteraceae;Rhodovulum;Rhodovulum sp.;Rhodovulum sp. MB263;308754	ARC88903.1								ARC88498.1	ARC88501.1	ARC88502.1	ARC88898.1	ARC88505.1	ARC88902.1
Gracilicutes;Proteobacteria;Alphaproteobacteria;Rhodobacterales_1;Rhodobacteraceae;Rhodovulum;Rhodovulum sp.;Rhodovulum sp. P5;1564506	ARE41449.1								ARE41687.1	ARE41689.1	ARE41690.1	ARE41628.1	ARE41693.1	ARE41451.1
Gracilicutes;Proteobacteria;Alphaproteobacteria;Rhodobacterales_1;Rhodobacteraceae;Rhodovulum;Rhodovulum sulfidophilum;Rhodovulum sulfidophilum;35806	BAQ69299.1								BAQ69548.1	BAQ69545.1	BAQ69544.1	BAQ69292.1	BAQ69541.1	BAQ69298.1
Gracilicutes;Proteobacteria;Alphaproteobacteria;Rhodobacterales_1;Rhodobacteraceae;Roseibaca;Roseibaca calidilacus;Roseibaca calidilacus;1666912	KPP91568.1								KPP93525.1	KPP93523.1	KPP93522.1	KPP95820.1	KPP93519.1	KPP91566.1
Gracilicutes;Proteobacteria;Alphaproteobacteria;Rhodobacterales_1;Rhodobacteraceae;Roseibacterium;Roseibacterium elongatum;Roseibacterium elongatum DSM 19469;1294273	AHM04934.1								AHM05306.1	AHM05303.1	AHM05302.1			AHM04936.1
Gracilicutes;Proteobacteria;Alphaproteobacteria;Rhodobacterales_1;Rhodobacteraceae;Roseicitreum;Roseicitreum antarcticum;Roseicitreum antarcticum;564137	SDW80031.1								SDX62285.1	SDX62213.1	SDX62179.1	SDW94703.1	SDX62087.1	SDW79967.1
Gracilicutes;Proteobacteria;Alphaproteobacteria;Rhodobacterales_1;Rhodobacteraceae;Roseicyclus;Roseicyclus mahoneyensis;Roseicyclus mahoneyensis;164332	PWK62754.1								PWK62466.1	PWK62470.1	PWK62471.1	PWK62222.1	PWK62474.1	PWK62752.1
Gracilicutes;Proteobacteria;Alphaproteobacteria;Rhodobacterales_1;Rhodobacteraceae;Roseisalinus;Roseisalinus antarcticus;Roseisalinus antarcticus;254357	SLN54046.1								SLN65588.1	SLN65534.1	SLN65522.1	SLN71546.1	SLN65488.1	SLN53988.1
Gracilicutes;Proteobacteria;Alphaproteobacteria;Rhodobacterales_1;Rhodobacteraceae;Roseivivax;Roseivivax halodurans;Roseivivax halodurans JCM 10272;1449350	ETX14566.1								ETX16553.1	ETX16555.1	ETX16556.1	ETX14710.1	ETX16558.1	ETX14570.1
Gracilicutes;Proteobacteria;Alphaproteobacteria;Rhodobacterales_1;Rhodobacteraceae;Roseivivax;Roseivivax halotolerans;Roseivivax halotolerans;93684	SFQ36236.1								SFQ25159.1	SFQ25066.1	SFQ25050.1	SFQ55056.1	SFQ24993.1	SFQ36143.1
Gracilicutes;Proteobacteria;Alphaproteobacteria;Rhodobacterales_1;Rhodobacteraceae;Roseivivax;Roseivivax isoporae;Roseivivax isoporae LMG 25204;1449351	ETX27198.1								ETX29085.1	ETX29082.1	ETX29081.1	ETX27328.1	ETX29079.1	ETX27203.1
Gracilicutes;Proteobacteria;Alphaproteobacteria;Rhodobacterales_1;Rhodobacteraceae;Roseivivax;Roseivivax jejudonensis;Roseivivax jejudonensis;1529041	SLN30782.1								SLN29612.1	SLN29572.1	SLN29564.1	SLN40709.1	SLN29540.1	SLN40606.1
Gracilicutes;Proteobacteria;Alphaproteobacteria;Rhodobacterales_1;Rhodobacteraceae;Roseivivax;Roseivivax lentus;Roseivivax lentus;633194	SIS71173.1								SIS92313.1	SIS92385.1	SIS92395.1	SIS88849.1	SIS92435.1	SIS71212.1
Gracilicutes;Proteobacteria;Alphaproteobacteria;Rhodobacterales_1;Rhodobacteraceae;Roseivivax;Roseivivax marinus;Roseivivax marinus;1379903	ETW12534.1								ETW14594.1	ETW14590.1	ETW14589.1	ETW14266.1	ETW14586.1	ETW12528.1
Gracilicutes;Proteobacteria;Alphaproteobacteria;Rhodobacterales_1;Rhodobacteraceae;Roseivivax;Roseivivax pacificus;Roseivivax pacificus;1267769	PTX47746.1								PTX46104.1	PTX46107.1	PTX46108.1	PTX52099.1	PTX46111.1	PTX47749.1
Gracilicutes;Proteobacteria;Alphaproteobacteria;Rhodobacterales_1;Rhodobacteraceae;Roseivivax;Roseivivax roseus;Roseivivax roseus;641238	SER98173.1								SES21132.1	SES21176.1	SES21194.1	SER51656.1	SES21241.1	SER98080.1
Gracilicutes;Proteobacteria;Alphaproteobacteria;Rhodobacterales_1;Rhodobacteraceae;Roseobacter;Roseobacter denitrificans;Roseobacter denitrificans OCh 114;375451	ABG32480.1								ABG32237.1	ABG32235.1	ABG32234.1	ABG31843.1	ABG32231.1	ABG32478.1
Gracilicutes;Proteobacteria;Alphaproteobacteria;Rhodobacterales_1;Rhodobacteraceae;Roseobacter;Roseobacter sp.;Roseobacter sp. AzwK-3b;351016	EDM71898.1								EDM70932.1	EDM70929.1	EDM70928.1	EDM71027.1	EDM70925.1	EDM71897.1
Gracilicutes;Proteobacteria;Alphaproteobacteria;Rhodobacterales_1;Rhodobacteraceae;Roseobacter;Roseobacter sp.;Roseobacter sp. MED193;314262	EAQ46038.1								EAQ45022.1	EAQ45018.1	EAQ45017.1	EAQ44979.1	EAQ45014.1	EAQ46036.1
Gracilicutes;Proteobacteria;Alphaproteobacteria;Rhodobacterales_1;Rhodobacteraceae;Roseovarius;Roseovarius albus;Roseovarius albus;1247867	SLN14567.1								SLN34771.1	SLN34788.1	SLN34799.1	SLN16936.1	SLN34824.1	SLN14571.1
Gracilicutes;Proteobacteria;Alphaproteobacteria;Rhodobacterales_1;Rhodobacteraceae;Roseovarius;Roseovarius atlanticus;Roseovarius atlanticus;1641875	KRS12165.1								KRS14355.1	KRS14351.1	KRS14350.1	KRS14460.1	KRS14347.1	KRS12162.1
Gracilicutes;Proteobacteria;Alphaproteobacteria;Rhodobacterales_1;Rhodobacteraceae;Roseovarius;Roseovarius lutimaris;Roseovarius lutimaris;1005928	SFN88199.1								SFN36961.1	SFN37021.1	SFN37030.1	SFN74660.1	SFN37069.1	SFN88222.1
Gracilicutes;Proteobacteria;Alphaproteobacteria;Rhodobacterales_1;Rhodobacteraceae;Roseovarius;Roseovarius nitratireducens;Roseovarius nitratireducens;2044597	PDNI01000058.1_282								PDNI01000005.1_26	PDNI01000005.1_24	PDNI01000005.1_23	PDNI01000058.1_55	PDNI01000005.1_20	PDNI01000058.1_283
Gracilicutes;Proteobacteria;Alphaproteobacteria;Rhodobacterales_1;Rhodobacteraceae;Roseovarius;Roseovarius nubinhibens;Roseovarius nubinhibens ISM;89187	EAP76276.1								EAP76385.1	EAP76379.1	EAP76378.1	EAP75868.1	EAP76375.1	EAP76279.1
Gracilicutes;Proteobacteria;Alphaproteobacteria;Rhodobacterales_1;Rhodobacteraceae;Roseovarius;Roseovarius salinarum;Roseovarius salinarum;1981892	PHNT01000008.1_22								PHNT01000025.1_9	PHNT01000025.1_12	PHNT01000025.1_13	PHNT01000009.1_78	PHNT01000025.1_16	PHNT01000008.1_21
Gracilicutes;Proteobacteria;Alphaproteobacteria;Rhodobacterales_1;Rhodobacteraceae;Roseovarius;Roseovarius sp. TM1035;Roseovarius sp. AK1035;2203213	AWZ21936.1								AWZ21752.1	AWZ21749.1	AWZ21748.1	AWZ21606.1	AWZ21745.1	AWZ21935.1
Gracilicutes;Proteobacteria;Alphaproteobacteria;Rhodobacterales_1;Rhodobacteraceae;Roseovarius;Roseovarius sp.;Roseovarius sp. 217;314264	EAQ26687.1								EAQ26951.1	EAQ26948.1	EAQ26947.1	EAQ26754.1	EAQ26944.1	EAQ26688.1
Gracilicutes;Proteobacteria;Alphaproteobacteria;Rhodobacterales_1;Rhodobacteraceae;Roseovarius;Roseovarius sp.;Roseovarius sp. A-2;1570360	GAW33430.1								GAW35080.1	GAW35077.1	GAW35076.1	GAW35670.1	GAW35073.1	GAW33431.1
Gracilicutes;Proteobacteria;Alphaproteobacteria;Rhodobacterales_1;Rhodobacteraceae;Roseovarius;Roseovarius sp.;Roseovarius sp. GCL-8;2211448	QITQ01000009.1_16								QITQ01000010.1_56	QITQ01000010.1_57	QITQ01000010.1_58	QITQ01000003.1_218	QITQ01000010.1_61	QITQ01000009.1_15
Gracilicutes;Proteobacteria;Alphaproteobacteria;Rhodobacterales_1;Rhodobacteraceae;Roseovarius;Roseovarius sp.;Roseovarius sp. HN-E21;2320272	RKF15225.1								RKF17042.1	RKF17043.1	RKF17044.1	RKF15041.1	RKF17047.1	RKF15228.1
Gracilicutes;Proteobacteria;Alphaproteobacteria;Rhodobacterales_1;Rhodobacteraceae;Roseovarius;Roseovarius sp.;Roseovarius sp. TE539;2249812	RBI70808.1								RBI72299.1	RBI72300.1	RBI72264.1	RBI75197.1	RBI72267.1	RBI70809.1
Gracilicutes;Proteobacteria;Alphaproteobacteria;Rhodobacterales_1;Rhodobacteraceae;Roseovarius;Roseovarius sp.;Roseovarius sp. UBA6167;1947395	DIUD01000071.1_28								DIUD01000050.1_38	DIUD01000050.1_40	DIUD01000050.1_41	DIUD01000012.1_15	DIUD01000050.1_44	DIUD01000071.1_29
Gracilicutes;Proteobacteria;Alphaproteobacteria;Rhodobacterales_1;Rhodobacteraceae;Roseovarius;Roseovarius sp.;Roseovarius sp. UBA6217;1947396	DISF01000077.1_27								DISF01000085.1_11	DISF01000085.1_8	DISF01000085.1_7	DISF01000059.1_26	DISF01000085.1_4	DISF01000077.1_28
Gracilicutes;Proteobacteria;Alphaproteobacteria;Rhodobacterales_1;Rhodobacteraceae;Roseovarius;Roseovarius sp.;Roseovarius sp. UBA7808;1947397									DLCC01000022.1_7	DLCC01000022.1_5	DLCC01000022.1_4	DLCC01000041.1_46	DLCC01000022.1_1
Gracilicutes;Proteobacteria;Alphaproteobacteria;Rhodobacterales_1;Rhodobacteraceae;Rubellimicrobium;Rubellimicrobium mesophilum;Rubellimicrobium mesophilum DSM 19309;442562	EYD75770.1								EYD76649.1	EYD76646.1	EYD76645.1	EYD76771.1	EYD76642.1	EYD75783.1
Gracilicutes;Proteobacteria;Alphaproteobacteria;Rhodobacterales_1;Rhodobacteraceae;Rubellimicrobium;Rubellimicrobium thermophilum;Rubellimicrobium thermophilum DSM 16684;1123069	EPX83343.1								EPX86196.1,EPX86197.1	EPX86193.1	EPX86192.1	EPX85944.1	EPX86188.1,EPX86189.1	EPX82705.1
Gracilicutes;Proteobacteria;Alphaproteobacteria;Rhodobacterales_1;Rhodobacteraceae;Rubrimonas;Rubrimonas cliftonensis;Rubrimonas cliftonensis;89524	SEA11497.1								SEA45747.1	SEA45656.1	SEA45632.1	SEA34142.1	SEA45563.1	SEA11469.1
Gracilicutes;Proteobacteria;Alphaproteobacteria;Rhodobacterales_1;Rhodobacteraceae;Ruegeria;Ruegeria lacuscaerulensis;Ruegeria lacuscaerulensis ITI-1157;644107	EEX10975.1								EEX10820.1,EEX10819.1	EEX10817.1	EEX10816.1	EEX10686.1	EEX10813.1	EEX10972.1
Gracilicutes;Proteobacteria;Alphaproteobacteria;Rhodobacterales_1;Rhodobacteraceae;Ruegeria;Ruegeria pomeroyi;Ruegeria pomeroyi DSS-3;246200	AAV95865.1								AAV95296.1	AAV95291.1	AAV95290.1	AAV95433.1	AAV95287.1	AAV95864.1
Gracilicutes;Proteobacteria;Alphaproteobacteria;Rhodobacterales_1;Rhodobacteraceae;Ruegeria;Ruegeria sp.;Ruegeria sp. TM1040;292414	ABF63498.1								ABF63975.1	ABF63978.1	ABF63979.1	ABF64205.1	ABF63982.1	ABF63499.1
Gracilicutes;Proteobacteria;Alphaproteobacteria;Rhodobacterales_1;Rhodobacteraceae;Salinihabitans;Salinihabitans flavidus;Salinihabitans flavidus;569882	SEP00599.1								SEO46282.1	SEO46311.1	SEO46345.1	SEO88541.1	SEO46434.1	SEP00580.1
Gracilicutes;Proteobacteria;Alphaproteobacteria;Rhodobacterales_1;Rhodobacteraceae;Salipiger;Salipiger aestuarii;Salipiger aestuarii;568098	RAK08664.1								RAK10976.1	RAK10971.1	RAK10970.1	RAK11651.1	RAK10967.1	RAK08667.1
Gracilicutes;Proteobacteria;Alphaproteobacteria;Rhodobacterales_1;Rhodobacteraceae;Sedimentitalea;Sedimentitalea nanhaiensis;Sedimentitalea nanhaiensis;999627	SFT50866.1								SFU21561.1	SFU21569.1	SFU21571.1	SFT62345.1	SFU21577.1	SFT50882.1
Gracilicutes;Proteobacteria;Alphaproteobacteria;Rhodobacterales_1;Rhodobacteraceae;Sediminimonas;Sediminimonas qiaohouensis;Sediminimonas qiaohouensis DSM 21189;1123247	AUIJ01000008.1_9								AUIJ01000002.1_210	AUIJ01000002.1_208	AUIJ01000002.1_207	AUIJ01000027.1_32	AUIJ01000002.1_204	AUIJ01000008.1_8
Gracilicutes;Proteobacteria;Alphaproteobacteria;Rhodobacterales_1;Rhodobacteraceae;Shimia;Shimia abyssi;Shimia abyssi;1662395	PSL20460.1								PSL19313.1	PSL19316.1	PSL19317.1	PSL17288.1	PSL19320.1	PSL20461.1
Gracilicutes;Proteobacteria;Alphaproteobacteria;Rhodobacterales_1;Rhodobacteraceae;Shimia;Shimia haliotis;Shimia haliotis;1280847	SFK56051.1								SFK62397.1	SFK62359.1	SFK62344.1	SFK60008.1	SFK62283.1	SFK56094.1
Gracilicutes;Proteobacteria;Alphaproteobacteria;Rhodobacterales_1;Rhodobacteraceae;Shimia;Shimia marina;Shimia marina;321267	CUH52966.1								CUH53728.1	CUH53726.1	CUH53725.1	CUH53626.1	CUH53722.1	CUH52967.1
Gracilicutes;Proteobacteria;Alphaproteobacteria;Rhodobacterales_1;Rhodobacteraceae;Silicimonas;Silicimonas algicola;Silicimonas algicola;1826607	PWK57766.1								PWK57845.1	PWK57850.1	PWK57851.1	PWK56892.1	PWK57854.1	PWK57769.1
Gracilicutes;Proteobacteria;Alphaproteobacteria;Rhodobacterales_1;Rhodobacteraceae;Sulfitobacter;Sulfitobacter donghicola;Sulfitobacter donghicola DSW-25 = KCTC 12864 = JCM 14565;1300350	KIN66550.1								KIN69644.1	KIN69640.1	KIN69639.1	KIN69482.1	KIN69636.1	KIN66547.1
Gracilicutes;Proteobacteria;Alphaproteobacteria;Rhodobacterales_1;Rhodobacteraceae;Sulfitobacter;Sulfitobacter sp.;Sulfitobacter sp. 20_GPM-1509m;1380367	JIBC01000006.1_527								JIBC01000007.1_363	JIBC01000007.1_361	JIBC01000007.1_360	JIBC01000007.1_155	JIBC01000007.1_357	JIBC01000006.1_533
Gracilicutes;Proteobacteria;Alphaproteobacteria;Rhodobacterales_1;Rhodobacteraceae;Sulfitobacter;Sulfitobacter sp.;Sulfitobacter sp. AM1-D1;1917485	APE43205.1								APE43381.1	APE43383.1	APE43384.1	APE43267.1	APE43387.1	APE43206.1
Gracilicutes;Proteobacteria;Alphaproteobacteria;Rhodobacterales_1;Rhodobacteraceae;Sulfitobacter;Sulfitobacter sp.;Sulfitobacter sp. HI0054;1822238	KZY51598.1								KZY52848.1	KZY52837.1	KZY52836.1	KZY50699.1	KZY52833.1	KZY51601.1
Gracilicutes;Proteobacteria;Alphaproteobacteria;Rhodobacterales_1;Rhodobacteraceae;Sulfitobacter;Sulfitobacter sp.;Sulfitobacter sp. HI0129;1822268	KZZ67594.1								KZZ71532.1	KZZ71533.1	KZZ71531.1	KZZ67307.1	KZZ71528.1	KZZ67595.1
Gracilicutes;Proteobacteria;Alphaproteobacteria;Rhodobacterales_1;Rhodobacteraceae;Sulfitobacter;Sulfitobacter sp.;Sulfitobacter sp. JL08;2070369	AXI55272.1								AXI54859.1	AXI54856.1	AXI54855.1	AXI56956.1	AXI54853.1	AXI56991.1
Gracilicutes;Proteobacteria;Alphaproteobacteria;Rhodobacterales_1;Rhodobacteraceae;Sulfitobacter;Sulfitobacter sp.;Sulfitobacter sp. NAS-14.1;314267	EAP80591.1								EAP79275.1	EAP79278.1	EAP79279.1	EAP80830.1	EAP79282.1	EAP80593.1
Gracilicutes;Proteobacteria;Alphaproteobacteria;Rhodobacterales_1;Rhodobacteraceae;Sulfitobacter;Sulfitobacter sp.;Sulfitobacter sp. SK012;1389005	AXI46975.1								AXI46601.1	AXI46598.1	AXI46597.1	AXI46420.1	AXI46594.1	AXI46972.1
Gracilicutes;Proteobacteria;Alphaproteobacteria;Rhodobacterales_1;Rhodobacteraceae;Tabrizicola;Tabrizicola sp.;Tabrizicola sp. K13M18;2494374	AZL57593.1								AZL57656.1	AZL57653.1	AZL57652.1	AZL60594.1	AZL57649.1	AZL57592.1
Gracilicutes;Proteobacteria;Alphaproteobacteria;Rhodobacterales_1;Rhodobacteraceae;Tateyamaria;Tateyamaria omphalii;Tateyamaria omphalii;299262	APX11224.1								APX11533.1	APX11528.1	APX11527.1	APX13738.1	APX11524.1	APX11226.1
Gracilicutes;Proteobacteria;Alphaproteobacteria;Rhodobacterales_1;Rhodobacteraceae;Thalassobacter;Thalassobacter stenotrophicus;Thalassobacter stenotrophicus DSM 16310;1123361	SHI74685.1								SHI56324.1	SHI56277.1	SHI56254.1	SHI55994.1	SHI56184.1	SHI74708.1
Gracilicutes;Proteobacteria;Alphaproteobacteria;Rhodobacterales_1;Rhodobacteraceae;Thalassobium;Thalassobium sp.;Thalassobium sp. R2A62;633131	EET49510.1								EET49727.1	EET48289.1	EET47409.1	EET46916.1	EET48568.1	EET48682.1
Gracilicutes;Proteobacteria;Alphaproteobacteria;Rhodobacterales_1;Rhodobacteraceae;Thalassobius;Thalassobius autumnalis;Thalassobius autumnalis;2072972	CUH69606.1								CUH65787.1	CUH65794.1	CUH65797.1	CUH66709.1	CUH65809.1	CUH69603.1
Gracilicutes;Proteobacteria;Alphaproteobacteria;Rhodobacterales_1;Rhodobacteraceae;Thalassobius;Thalassobius gelatinovorus;Thalassobius gelatinovorus;53501	CUH66698.1								CUH62789.1	CUH62798.1	CUH62799.1	CUH68760.1	CUH62804.1	CUH66695.1
Gracilicutes;Proteobacteria;Alphaproteobacteria;Rhodobacterales_1;Rhodobacteraceae;Thalassococcus;Thalassococcus halodurans;Thalassococcus halodurans;373675	SEF48503.1								SEF97281.1	SEF97418.1	SEF97442.1	SEF93181.1	SEF97517.1	SEF48433.1
Gracilicutes;Proteobacteria;Alphaproteobacteria;Rhodobacterales_1;Rhodobacteraceae;Thalassococcus;Thalassococcus sp.;Thalassococcus sp. SH-1;2109625	AVO36987.1								AVO39218.1	AVO39858.1	AVO39220.1	AVO36574.1	AVO39223.1	AVO36986.1
Gracilicutes;Proteobacteria;Alphaproteobacteria;Rhodobacterales_1;Rhodobacteraceae;Thalassococcus;Thalassococcus sp.;Thalassococcus sp. WRAS1;2282382	RDD67347.1								RDD67454.1	RDD67459.1	RDD67460.1	RDD66883.1	RDD67463.1	RDD67348.1
Gracilicutes;Proteobacteria;Alphaproteobacteria;Rhodobacterales_1;Rhodobacteraceae;Thioclava;Thioclava arenosa;Thioclava arenosa;1795308	PCD75842.1								PCD76783.1	PCD76784.1	PCD76785.1	PCD77217.1	PCD76788.1	PCD75841.1
Gracilicutes;Proteobacteria;Alphaproteobacteria;Rhodobacterales_1;Rhodobacteraceae;Thioclava;Thioclava dalianensis;Thioclava dalianensis;1185766	KEP68570.1								KEP71574.1	KEP71571.1	KEP71570.1	KEP70622.1	KEP71568.1	KEP68566.1
Gracilicutes;Proteobacteria;Alphaproteobacteria;Rhodobacterales_1;Rhodobacteraceae;Thioclava;Thioclava nitratireducens;Thioclava nitratireducens;1915078	AQS47877.1								AQS48288.1	AQS48285.1	AQS48284.1	AQS47724.1	AQS48281.1	AQS47881.1
Gracilicutes;Proteobacteria;Alphaproteobacteria;Rhodobacterales_1;Rhodobacteraceae;Thioclava;Thioclava sp.;Thioclava sp. SK-1;1889770	OCX67178.1								OCX67020.1	OCX67018.1	OCX67017.1	OCX67187.1	OCX67014.1	OCX67175.1
Gracilicutes;Proteobacteria;Alphaproteobacteria;Rhodobacterales_1;Rhodobacteraceae;Tranquillimonas;Tranquillimonas alkanivorans;Tranquillimonas alkanivorans;441119	SFP10549.1								SFP60702.1	SFP60757.1	SFP60783.1	SFP56507.1	SFP60863.1	SFP10581.1
Gracilicutes;Proteobacteria;Alphaproteobacteria;Rhodobacterales_1;Rhodobacteraceae;Tropicibacter;Tropicibacter naphthalenivorans;Tropicibacter naphthalenivorans;441103	CUH80421.1								CUH76789.1	CUH76798.1	CUH76800.1	CUH77374.1	CUH76804.1	CUH80427.1
Gracilicutes;Proteobacteria;Alphaproteobacteria;Rhodobacterales_1;Rhodobacteraceae;Tropicimonas;Tropicimonas isoalkanivorans;Tropicimonas isoalkanivorans;441112	SFC04237.1								SFC46110.1	SFC46023.1	SFC45987.1	SFB70307.1	SFC45883.1	SFC04146.1
Gracilicutes;Proteobacteria;Alphaproteobacteria;Rhodobacterales_1;Rhodobacteraceae;Tropicimonas;Tropicimonas sp.;Tropicimonas sp. IMCC34011;2248759	QMEJ01000001.1_543								QMEJ01000001.1_513	QMEJ01000001.1_511	QMEJ01000001.1_510	QMEJ01000001.1_99	QMEJ01000001.1_507	QMEJ01000001.1_541
Gracilicutes;Proteobacteria;Alphaproteobacteria;Rhodobacterales_1;Rhodobacteraceae;Tropicimonas;Tropicimonas sp.;Tropicimonas sp. IMCC34043;2248760	QMEK01000001.1_292								QMEK01000001.1_932	QMEK01000001.1_934	QMEK01000001.1_935	QMEK01000001.1_1381	QMEK01000001.1_938	QMEK01000001.1_295
Gracilicutes;Proteobacteria;Alphaproteobacteria;Rhodobacterales_1;Rhodobacteraceae;Wenxinia;Wenxinia marina;Wenxinia marina DSM 24838;1123501	KB902299.1_248								KB902277.1_67	KB902277.1_63	KB902277.1_62	KB902277.1_197	KB902277.1_59	KB902299.1_246
Gracilicutes;Proteobacteria;Alphaproteobacteria;Rhodobacterales_1;Rhodobacteraceae;Wenxinia;Wenxinia saemankumensis;Wenxinia saemankumensis;1447782	SHI68135.1								SHJ16628.1	SHJ16744.1	SHJ16763.1	SHI37308.1	SHJ16838.1	SHI68207.1
Gracilicutes;Proteobacteria;Alphaproteobacteria;Rhodobacterales_1;Rhodobacteraceae;Xinfangfangia;Xinfangfangia sp.;Xinfangfangia sp. CIP 111625;2483812	VDC32109.1								VDC31883.1	VDC31877.1	VDC31875.1	VDC30786.1	VDC31867.1	VDC32107.1,VDC29416.1
Gracilicutes;Proteobacteria;Alphaproteobacteria;Rhodobacterales_1;Rhodobacteraceae;Yangia;Yangia pacifica;Yangia pacifica;311180	AWI83800.1								AWI83866.1	AWI83862.1	AWI83861.1	AWI83491.1	AWI83858.1	AWI83798.1
Gracilicutes;Proteobacteria;Alphaproteobacteria;Rhodobacterales_1;Rhodobacteraceae;Yoonia;Yoonia sediminilitoris;Yoonia sediminilitoris;1286148	PUB19105.1								PUB12776.1	PUB12778.1	PUB12779.1	PUB11275.1	PUB12782.1	PUB19106.1
Gracilicutes;Proteobacteria;Alphaproteobacteria;Rhodobacterales_1;Rhodobacteraceae;Yoonia;Yoonia vestfoldensis;Yoonia vestfoldensis;245188	ARU00501.1								ARU00920.1	ARU00919.1	ARU00918.1	ARU00643.1	ARU00915.1	ARU00503.1
Gracilicutes;Proteobacteria;Alphaproteobacteria;Rhodobacterales_2;Caulobacteraceae;Caulobacteraceae;Caulobacteraceae bacterium;Caulobacteraceae bacterium OTSz_A_272;1759059	ANP44425.1								ANP44419.1	ANP44422.1	ANP44423.1	ANP44906.1	ANP47882.1	ANP44424.1
Gracilicutes;Proteobacteria;Alphaproteobacteria;Rhodobacterales_2;Caulobacteraceae;Woodsholea;Woodsholea maritima;Woodsholea maritima DSM 17123;1123503	KB908061.1_9								KB908061.1_14	KB908061.1_13	KB908061.1_12	KB908058.1_214	KB908061.1_11	KB908061.1_10
Gracilicutes;Proteobacteria;Alphaproteobacteria;Rhodobacterales_2;Hyphomonadaceae;Euryhalocaulis;Euryhalocaulis caribicus;Euryhalocaulis caribicus;1161401	ASJA01000007.1_25								ASJA01000007.1_20	ASJA01000007.1_21	ASJA01000007.1_22	ASJA01000005.1_180	ASJA01000007.1_23	ASJA01000007.1_24
Gracilicutes;Proteobacteria;Alphaproteobacteria;Rhodobacterales_2;Hyphomonadaceae;Hellea;Hellea balneolensis;Hellea balneolensis DSM 19091;1121948	AUAC01000002.1_489								AUAC01000002.1_500	AUAC01000002.1_496	AUAC01000002.1_495	AUAC01000007.1_37	AUAC01000002.1_491	AUAC01000002.1_490
Gracilicutes;Proteobacteria;Alphaproteobacteria;Rhodobacterales_2;Hyphomonadaceae;Hellea;Hellea balneolensis;Hellea balneolensis;287478	QIKS01000300.1_6									QIKS01000300.1_2	QIKS01000300.1_3		QIKS01000300.1_4	QIKS01000300.1_5
Gracilicutes;Proteobacteria;Alphaproteobacteria;Rhodobacterales_2;Hyphomonadaceae;Henriciella;Henriciella algicola;Henriciella algicola;1608422	RIJ28971.1								RIJ28964.1	RIJ28967.1	RIJ28968.1	RIJ29647.1	RIJ28969.1	RIJ28970.1
Gracilicutes;Proteobacteria;Alphaproteobacteria;Rhodobacterales_2;Hyphomonadaceae;Henriciella;Henriciella aquimarina;Henriciella aquimarina;545261	NCST01000019.1_223								NCST01000019.1_217	NCST01000019.1_219	NCST01000019.1_220	NCST01000001.1_28	NCST01000019.1_221	NCST01000019.1_222
Gracilicutes;Proteobacteria;Alphaproteobacteria;Rhodobacterales_2;Hyphomonadaceae;Henriciella;Henriciella litoralis;Henriciella litoralis;568102	NCSS01000006.1_412								NCSS01000006.1_405	NCSS01000006.1_408	NCSS01000006.1_409	NCSS01000006.1_843	NCSS01000006.1_410	NCSS01000006.1_411
Gracilicutes;Proteobacteria;Alphaproteobacteria;Rhodobacterales_2;Hyphomonadaceae;Henriciella;Henriciella sp.;Henriciella sp. M65;2305467	RIJ18861.1								RIJ18868.1	RIJ18865.1	RIJ18864.1	RIJ19669.1	RIJ18863.1	RIJ18862.1
Gracilicutes;Proteobacteria;Alphaproteobacteria;Rhodobacterales_2;Hyphomonadaceae;Hirschia;Hirschia baltica;Hirschia baltica ATCC 49814;582402	ACT59138.1								ACT59133.1	ACT59134.1	ACT59135.1	ACT58924.1	ACT59136.1	ACT59137.1
Gracilicutes;Proteobacteria;Alphaproteobacteria;Rhodobacterales_2;Hyphomonadaceae;Hyphomonadaceae;Hyphomonadaceae bacterium;Hyphomonadaceae bacterium BRH_c29;1629720	KJS27123.1								KJS27118.1	KJS27120.1	KJS27146.1	KJS24429.1	KJS27121.1	KJS27122.1
Gracilicutes;Proteobacteria;Alphaproteobacteria;Rhodobacterales_2;Hyphomonadaceae;Hyphomonadaceae;Hyphomonadaceae bacterium;Hyphomonadaceae bacterium TMED5;1986776	OUY00564.1								OUY00570.1	OUY00568.1	OUY00567.1	OUX99957.1	OUY00566.1	OUY00565.1
Gracilicutes;Proteobacteria;Alphaproteobacteria;Rhodobacterales_2;Hyphomonadaceae;Hyphomonadaceae;Hyphomonadaceae bacterium;Hyphomonadaceae bacterium UBA1001;1951943	DBAV01000142.1_16		DBAV01000134.1_3						DBAV01000142.1_11	DBAV01000142.1_12	DBAV01000142.1_13	DBAV01000222.1_9	DBAV01000142.1_14	DBAV01000142.1_15
Gracilicutes;Proteobacteria;Alphaproteobacteria;Rhodobacterales_2;Hyphomonadaceae;Hyphomonadaceae;Hyphomonadaceae bacterium;Hyphomonadaceae bacterium UBA1595;1951944	DCNN01000029.1_5								DCNN01000029.1_10	DCNN01000029.1_9	DCNN01000029.1_8	DCNN01000021.1_124	DCNN01000029.1_7	DCNN01000029.1_6
Gracilicutes;Proteobacteria;Alphaproteobacteria;Rhodobacterales_2;Hyphomonadaceae;Hyphomonadaceae;Hyphomonadaceae bacterium;Hyphomonadaceae bacterium UBA1849;1951945	DDIN01000006.1_171								DDIN01000006.1_177	DDIN01000006.1_175	DDIN01000006.1_174	DDIN01000008.1_171	DDIN01000006.1_173	DDIN01000006.1_172
Gracilicutes;Proteobacteria;Alphaproteobacteria;Rhodobacterales_2;Hyphomonadaceae;Hyphomonadaceae;Hyphomonadaceae bacterium;Hyphomonadaceae bacterium UBA2389;1951948	DDSN01000051.1_45								DDSN01000051.1_53	DDSN01000051.1_50	DDSN01000051.1_48	DDSN01000142.1_6	DDSN01000051.1_47	DDSN01000051.1_46
Gracilicutes;Proteobacteria;Alphaproteobacteria;Rhodobacterales_2;Hyphomonadaceae;Hyphomonadaceae;Hyphomonadaceae bacterium;Hyphomonadaceae bacterium UBA4763;1951949	DHHV01000014.1_11								DHHV01000066.1_10	DHHV01000066.1_8	DHHV01000066.1_7	DHHV01000085.1_5	DHHV01000066.1_6	DHHV01000066.1_5
Gracilicutes;Proteobacteria;Alphaproteobacteria;Rhodobacterales_2;Hyphomonadaceae;Hyphomonadaceae;Hyphomonadaceae bacterium;Hyphomonadaceae bacterium UBA5102;1951950	DHZO01000023.1_6								DHZO01000029.1_6	DHZO01000029.1_3	DHZO01000023.1_3,DHZO01000023.1_2,DHZO01000029.1_2	DHZO01000040.1_158	DHZO01000023.1_4	DHZO01000023.1_5
Gracilicutes;Proteobacteria;Alphaproteobacteria;Rhodobacterales_2;Hyphomonadaceae;Hyphomonadaceae;Hyphomonadaceae bacterium;Hyphomonadaceae bacterium UBA5161;1951951	DHXH01000008.1_322								DHXH01000008.1_315	DHXH01000008.1_318	DHXH01000008.1_319	DHXH01000041.1_8	DHXH01000008.1_320	DHXH01000008.1_321
Gracilicutes;Proteobacteria;Alphaproteobacteria;Rhodobacterales_2;Hyphomonadaceae;Hyphomonadaceae;Hyphomonadaceae bacterium;Hyphomonadaceae bacterium UBA5334;1951952	DHQQ01000011.1_59								DHQQ01000049.1_3,DHQQ01000049.1_2	DHQQ01000049.1_8	DHQQ01000049.1_9	DHQQ01000007.1_21	DHQQ01000049.1_11	DHQQ01000049.1_12
Gracilicutes;Proteobacteria;Alphaproteobacteria;Rhodobacterales_2;Hyphomonadaceae;Hyphomonadaceae;Hyphomonadaceae bacterium;Hyphomonadaceae bacterium UBA7672;1951957	DLHI01000002.1_190								DLHI01000002.1_181	DLHI01000002.1_186	DLHI01000002.1_187	DLHI01000022.1_189	DLHI01000002.1_188	DLHI01000002.1_189
Gracilicutes;Proteobacteria;Alphaproteobacteria;Rhodobacterales_2;Hyphomonadaceae;Hyphomonadaceae;Hyphomonadaceae bacterium;Hyphomonadaceae bacterium UKL13-1;1690484	AMS29108.1								AMS29102.1	AMS29105.1	AMS30854.1	AMS28822.1	AMS29106.1	AMS29107.1
Gracilicutes;Proteobacteria;Alphaproteobacteria;Rhodobacterales_2;Hyphomonadaceae;Hyphomonas;Hyphomonas adhaerens;Hyphomonas adhaerens;81029	HAE28972.1									HAE28976.1	HAE28975.1	HAE28903.1	HAE28974.1	HAE28973.1
Gracilicutes;Proteobacteria;Alphaproteobacteria;Rhodobacterales_2;Hyphomonadaceae;Hyphomonas;Hyphomonas beringensis;Hyphomonas beringensis;1280946	KCZ55455.1								KCZ55461.1	KCZ55459.1	KCZ55458.1	KCZ52510.1	KCZ55457.1	KCZ55456.1
Gracilicutes;Proteobacteria;Alphaproteobacteria;Rhodobacterales_2;Hyphomonadaceae;Hyphomonas;Hyphomonas chukchiensis;Hyphomonas chukchiensis;1280947	KCZ56005.1								KCZ56010.1	KCZ56009.1	KCZ56008.1	KCZ58873.1	KCZ56007.1	KCZ56006.1
Gracilicutes;Proteobacteria;Alphaproteobacteria;Rhodobacterales_2;Hyphomonadaceae;Hyphomonas;Hyphomonas neptunium;Hyphomonas neptunium ATCC 15444;228405	ABI76910.1								ABI75650.1	ABI75441.1	ABI75639.1	ABI76207.1	ABI78614.1	ABI77612.1
Gracilicutes;Proteobacteria;Alphaproteobacteria;Rhodobacterales_2;Hyphomonadaceae;Hyphomonas;Hyphomonas sp.;Hyphomonas sp. Mor2;1906738	CP017718.1_596								CP017718.1_589	CP017718.1_592	CP017718.1_593	CP017718.1_142	CP017718.1_594	CP017718.1_595
Gracilicutes;Proteobacteria;Alphaproteobacteria;Rhodobacterales_2;Hyphomonadaceae;Hyphomonas;Hyphomonas sp.;Hyphomonas sp. TMED17;1986605	OUX95166.1								OUX95161.1	OUX95162.1	OUX95163.1	OUX95781.1	OUX95164.1	OUX95165.1
Gracilicutes;Proteobacteria;Alphaproteobacteria;Rhodobacterales_2;Hyphomonadaceae;Hyphomonas;Hyphomonas sp.;Hyphomonas sp. UBA2660;1946620	DEMW01000040.1_138								DEMW01000040.1_144	DEMW01000040.1_142	DEMW01000040.1_141	DEMW01000030.1_35	DEMW01000040.1_140	DEMW01000040.1_139
Gracilicutes;Proteobacteria;Alphaproteobacteria;Rhodobacterales_2;Hyphomonadaceae;Hyphomonas;Hyphomonas sp.;Hyphomonas sp. UBA5111;1946637	DHZF01000023.1_13								DHZF01000023.1_19,DHZF01000139.1_39	DHZF01000023.1_17	DHZF01000023.1_16	DHZF01000086.1_17	DHZF01000023.1_15	DHZF01000023.1_14
Gracilicutes;Proteobacteria;Alphaproteobacteria;Rhodobacterales_2;Hyphomonadaceae;Litorimonas;Litorimonas taeanensis;Litorimonas taeanensis;568099	RKQ71286.1								RKQ71276.1	RKQ71280.1	RKQ71281.1	RKQ69747.1	RKQ71284.1	RKQ71285.1
Gracilicutes;Proteobacteria;Alphaproteobacteria;Rhodobacterales_2;Hyphomonadaceae;Maricaulis;Maricaulis maris;Maricaulis maris MCS10;394221	ABI65613.1								ABI65605.1	ABI65609.1	ABI65610.1	ABI65189.1	ABI65611.1	ABI65612.1
Gracilicutes;Proteobacteria;Alphaproteobacteria;Rhodobacterales_2;Hyphomonadaceae;Maricaulis;Maricaulis salignorans;Maricaulis salignorans;144026	SDM58715.1								SDM58929.1	SDM58834.1	SDM58809.1	SDM06013.1	SDM58777.1	SDM58747.1
Gracilicutes;Proteobacteria;Alphaproteobacteria;Rhodobacterales_2;Hyphomonadaceae;Marinicauda;Marinicauda sp.;Marinicauda sp. WD6-1;2135793	PWE17291.1								PWE17296.1	PWE17294.1	PWE17293.1	PWE17008.1	PWE17292.1	PWE17839.1
Gracilicutes;Proteobacteria;Alphaproteobacteria;Rhodobacterales_2;Hyphomonadaceae;Oceanicaulis;Oceanicaulis sp.;Oceanicaulis sp. BBD 1991-10;1852617	LYSW01000034.1_17								LYSW01000034.1_24	LYSW01000034.1_21	LYSW01000034.1_20	LYSW01000026.1_17	LYSW01000034.1_19	LYSW01000034.1_18
Gracilicutes;Proteobacteria;Alphaproteobacteria;Rhodobacterales_2;Hyphomonadaceae;Oceanicaulis;Oceanicaulis sp.;Oceanicaulis sp. HLUCCA04;1666904	KPP82745.1								KPP82739.1	KPP82741.1	KPP82742.1	KPP83225.1	KPP82743.1	KPP82744.1
Gracilicutes;Proteobacteria;Alphaproteobacteria;Rhodobacterales_2;Hyphomonadaceae;Oceanicaulis;Oceanicaulis sp.;Oceanicaulis sp. HTCC2633;314254	EAP91149.1								EAP91155.1	EAP91153.1	EAP91152.1	EAP89139.1	EAP91151.1	EAP91150.1
Gracilicutes;Proteobacteria;Alphaproteobacteria;Rhodobacterales_2;Hyphomonadaceae;Robiginitomaculum;Robiginitomaculum antarcticum;Robiginitomaculum antarcticum DSM 21748;1123059	KB823011.1_262								KB823011.1_252	KB823011.1_257	KB823011.1_258	KB823011.1_95	KB823011.1_260	KB823011.1_261
Gracilicutes;Proteobacteria;Alphaproteobacteria;Rhodobacterales_2;Hyphomonadaceae;Robiginitomaculum;Robiginitomaculum sp.;Robiginitomaculum sp.;2030823									PHQ58748.1	PHQ58744.1		PHQ59903.1
Gracilicutes;Proteobacteria;Alphaproteobacteria;Rhodobacterales_2;NA;Alphaproteobacteria;Alphaproteobacteria bacterium;Alphaproteobacteria bacterium Ga0077535;1752192	LNEK01000020.1_445								LNEK01000020.1_452	LNEK01000020.1_449	LNEK01000020.1_448	LNEK01000032.1_69	LNEK01000020.1_447	LNEK01000020.1_446
Gracilicutes;Proteobacteria;Alphaproteobacteria;Rhodobacterales_2;NA;Alphaproteobacteria;Alphaproteobacteria bacterium;Alphaproteobacteria bacterium UBA1485;1948361	DCRT01000066.1_6									DCRT01000066.1_2	DCRT01000066.1_3	DCRT01000055.1_5	DCRT01000066.1_4	DCRT01000066.1_5
Gracilicutes;Proteobacteria;Alphaproteobacteria;Rhodobacterales_2;NA;Rhodobacterales;Rhodobacterales bacterium;Rhodobacterales bacterium 12-64-8;1970554	OYW41345.1												OYW41347.1	OYW41346.1
Gracilicutes;Proteobacteria;Alphaproteobacteria;Rhodobacterales_2;NA;Rhodobacterales;Rhodobacterales bacterium;Rhodobacterales bacterium CG15_BIG_FIL_POST_REV_8_21_14_020_59_13;1974086	PIW28973.1										PIW28975.1	PIW28671.1	PIW28974.1	PIW28977.1
Gracilicutes;Proteobacteria;Alphaproteobacteria;Rhodospirillales/MA3/MA4;Acetobacteraceae;Acetobacter;Acetobacter aceti;Acetobacter aceti;435	AQS83763.1		AQS86023.1						AQS83758.1	AQS86197.1	AQS83759.1	AQS85062.1	AQS83760.1	AQS83762.1	AQS83761.1
Gracilicutes;Proteobacteria;Alphaproteobacteria;Rhodospirillales/MA3/MA4;Acetobacteraceae;Acetobacter;Acetobacter nitrogenifigens;Acetobacter nitrogenifigens DSM 23921 = LMG 23498;1120919	AUBI01000001.1_259		AUBI01000005.1_77						AUBI01000001.1_265	AUBI01000001.1_264	AUBI01000001.1_263	AUBI01000012.1_114	AUBI01000001.1_262	AUBI01000001.1_260	AUBI01000001.1_261
Gracilicutes;Proteobacteria;Alphaproteobacteria;Rhodospirillales/MA3/MA4;Acetobacteraceae;Acetobacter;Acetobacter papayae;Acetobacter papayae JCM 25143;1234671	BAIN01000008.1_27		BAIN01000099.1_3						BAIN01000008.1_19	BAIN01000008.1_20	BAIN01000008.1_21	BAIN01000016.1_19	BAIN01000008.1_23,BAIN01000008.1_22	BAIN01000008.1_26	BAIN01000008.1_24
Gracilicutes;Proteobacteria;Alphaproteobacteria;Rhodospirillales/MA3/MA4;Acetobacteraceae;Acetobacter;Acetobacter pasteurianus;Acetobacter pasteurianus IFO 3283-01;634452	BAH99785.1		BAI00698.1						BAH99791.1	BAH99790.1	BAH99789.1	BAH99174.1	BAH99788.1	BAH99786.1	BAH99787.1
Gracilicutes;Proteobacteria;Alphaproteobacteria;Rhodospirillales/MA3/MA4;Acetobacteraceae;Acetobacter;Acetobacter persici;Acetobacter persici;1076596	AQT05705.1		AQT05034.1						AQT05700.1	AQT05701.1	AQT05702.1	AQT04150.1	AQT05703.1,AQT06104.1	AQT05704.1	AQT06218.1
Gracilicutes;Proteobacteria;Alphaproteobacteria;Rhodospirillales/MA3/MA4;Acetobacteraceae;Acetobacter;Acetobacter senegalensis;Acetobacter senegalensis;446692	CEF42322.1		CEF41064.1						CEF42316.1	CEF42317.1	CEF42318.1	CEF39570.1	CEF42319.1	CEF42321.1	CEF42320.1
Gracilicutes;Proteobacteria;Alphaproteobacteria;Rhodospirillales/MA3/MA4;Acetobacteraceae;Acetobacter;Acetobacter sp.;Acetobacter sp. 46_36;1896965									OLA65553.1	OLA65453.1	OLA65454.1	OLA65541.1	OLA65542.1	OLA65579.1
Gracilicutes;Proteobacteria;Alphaproteobacteria;Rhodospirillales/MA3/MA4;Acetobacteraceae;Acetobacter;Acetobacter sp.;Acetobacter sp. DsW_059;1670661	OUJ05505.1		OUJ09940.1						OUJ05499.1	OUJ05500.1	OUJ05501.1	OUJ09763.1	OUJ05502.1	OUJ05504.1	OUJ05503.1
Gracilicutes;Proteobacteria;Alphaproteobacteria;Rhodospirillales/MA3/MA4;Acetobacteraceae;Acetobacter;Acetobacter syzygii;Acetobacter syzygii 9H-2;1231343	GAN70024.1		GAN72385.1						GAN70030.1	GAN70029.1	GAN70028.1	GAN71319.1	GAN70027.1,GAN71736.1	GAN70025.1	GAN70026.1
Gracilicutes;Proteobacteria;Alphaproteobacteria;Rhodospirillales/MA3/MA4;Acetobacteraceae;Acetobacteraceae;Acetobacteraceae bacterium;Acetobacteraceae bacterium SCN 69-10;1660159	ODU55712.1								ODU55707.1	ODU55708.1	ODU55709.1		ODU55710.1	ODU55713.1	ODU55711.1
Gracilicutes;Proteobacteria;Alphaproteobacteria;Rhodospirillales/MA3/MA4;Acetobacteraceae;Acetobacteraceae;Acetobacteraceae bacterium;Acetobacteraceae bacterium UBA6159;1951301	DIUL01000032.1_49		DIUL01000132.1_28						DIUL01000032.1_55	DIUL01000032.1_54	DIUL01000032.1_53	DIUL01000050.1_1	DIUL01000032.1_52	DIUL01000032.1_50	DIUL01000032.1_51
Gracilicutes;Proteobacteria;Alphaproteobacteria;Rhodospirillales/MA3/MA4;Acetobacteraceae;Acidicaldus;Acidicaldus organivorans;Acidicaldus organivorans;209650	KN173883.1_18		KN174001.1_2						KN173883.1_24	KN173883.1_23	KN173883.1_22		KN173883.1_21	KN173864.1_3,KN173883.1_19	KN173883.1_20
Gracilicutes;Proteobacteria;Alphaproteobacteria;Rhodospirillales/MA3/MA4;Acetobacteraceae;Acidiphilium;Acidiphilium cryptum;Acidiphilium cryptum JF-5;349163	ABQ31461.1		ABQ30968.1						ABQ31467.1	ABQ31466.1	ABQ31465.1	ABQ29946.1	ABQ31464.1	ABQ31462.1	ABQ31463.1
Gracilicutes;Proteobacteria;Alphaproteobacteria;Rhodospirillales/MA3/MA4;Acetobacteraceae;Acidiphilium;Acidiphilium rubrum;Acidiphilium rubrum;526	SIR03635.1		SIQ51081.1						SIR03808.1	SIR03777.1	SIR03749.1	SIQ71173.1	SIR03718.1	SIR03662.1	SIR03687.1
Gracilicutes;Proteobacteria;Alphaproteobacteria;Rhodospirillales/MA3/MA4;Acetobacteraceae;Acidisphaera;Acidisphaera rubrifaciens;Acidisphaera rubrifaciens HS-AP3;1231350	GAN76044.1		GAN77973.1						GAN76038.1	GAN76039.1	GAN76040.1	GAN77290.1	GAN76041.1	GAN76043.1	GAN76042.1
Gracilicutes;Proteobacteria;Alphaproteobacteria;Rhodospirillales/MA3/MA4;Acetobacteraceae;Acidisphaera;Acidisphaera sp.;Acidisphaera sp. G45-3;1969806	CP029176.1_950		CP029176.1_1063						CP029176.1_956	CP029176.1_955	CP029176.1_954	CP029176.1_3582	CP029176.1_953	CP029176.1_951	CP029176.1_952
Gracilicutes;Proteobacteria;Alphaproteobacteria;Rhodospirillales/MA3/MA4;Acetobacteraceae;Acidocella;Acidocella aminolytica;Acidocella aminolytica 101 = DSM 11237;1120923	GAN78913.1		GAN80237.1						GAN78919.1	GAN78918.1	GAN78917.1	GAN81685.1	GAN78916.1	GAN78914.1	GAN78915.1
Gracilicutes;Proteobacteria;Alphaproteobacteria;Rhodospirillales/MA3/MA4;Acetobacteraceae;Acidocella;Acidocella sp.;Acidocella sp. 20-61-6;1970303			OYV34472.1,OYV36400.1						OYV29778.1,OYV32127.1	OYV29779.1,OYV38647.1	OYV38644.1	OYV37596.1	OYV38645.1,OYV32182.1	OYV32181.1	OYV32180.1,OYV38646.1
Gracilicutes;Proteobacteria;Alphaproteobacteria;Rhodospirillales/MA3/MA4;Acetobacteraceae;Acidocella;Acidocella sp.;Acidocella sp. 35-58-6;1970306									OYY03282.1			OYY02139.1
Gracilicutes;Proteobacteria;Alphaproteobacteria;Rhodospirillales/MA3/MA4;Acetobacteraceae;Acidocella;Acidocella sp.;Acidocella sp. MX-AZ02;1214225	EKN00746.1		EKN00131.1						EKN00740.1	EKN00741.1	EKN00742.1	EKN00820.1	EKN00743.1	EKN00745.1	EKN00744.1
Gracilicutes;Proteobacteria;Alphaproteobacteria;Rhodospirillales/MA3/MA4;Acetobacteraceae;Acidomonas;Acidomonas methanolica;Acidomonas methanolica NBRC 104435;1231351	GAJ29421.1		GAJ27650.1						GAJ29426.1	GAJ29425.1	GAJ29424.1	GAJ28050.1	GAJ29423.1	GAJ29422.1
Gracilicutes;Proteobacteria;Alphaproteobacteria;Rhodospirillales/MA3/MA4;Acetobacteraceae;Asaia;Asaia bogorensis;Asaia bogorensis NBRC 16594;1231624	BAT19378.1		BAT20311.1						BAT19373.1	BAT19374.1	BAT19375.1	BAT19195.1	BAT19376.1	BAT19377.1
Gracilicutes;Proteobacteria;Alphaproteobacteria;Rhodospirillales/MA3/MA4;Acetobacteraceae;Commensalibacter;Commensalibacter intestini;Commensalibacter intestini A911;1088868			EHD14476.1						EHD14722.1	EHD14723.1	EHD14724.1	EHD14332.1	EHD14725.1	EHD14726.1
Gracilicutes;Proteobacteria;Alphaproteobacteria;Rhodospirillales/MA3/MA4;Acetobacteraceae;Commensalibacter;Commensalibacter sp.;Commensalibacter sp. AMU001;2478912			AYN86351.1						AYN86735.1	AYN86736.1	AYN86737.1	AYN87731.1	AYN86738.1	AYN86739.1
Gracilicutes;Proteobacteria;Alphaproteobacteria;Rhodospirillales/MA3/MA4;Acetobacteraceae;Gluconacetobacter;Gluconacetobacter diazotrophicus;Gluconacetobacter diazotrophicus PA1 5;272568	ACI53042.1		ACI50407.1						ACI53036.1	ACI53037.1	ACI53038.1	ACI52814.1	ACI53039.1	ACI53041.1	ACI53040.1
Gracilicutes;Proteobacteria;Alphaproteobacteria;Rhodospirillales/MA3/MA4;Acetobacteraceae;Gluconobacter;Gluconobacter japonicus;Gluconobacter japonicus;376620			KXV21290.1						KXV20250.1	KXV20249.1	KXV20248.1	KXV21474.1	KXV20247.1	KXV20246.1
Gracilicutes;Proteobacteria;Alphaproteobacteria;Rhodospirillales/MA3/MA4;Acetobacteraceae;Gluconobacter;Gluconobacter morbifer;Gluconobacter morbifer G707;1088869			EHH68178.1						EHH68594.1	EHH68593.1	EHH68592.1	EHH67643.1	EHH68591.1	EHH68590.1
Gracilicutes;Proteobacteria;Alphaproteobacteria;Rhodospirillales/MA3/MA4;Acetobacteraceae;Gluconobacter;Gluconobacter oxydans;Gluconobacter oxydans 621H;290633			AAW61122.1						AAW59893.1	AAW59892.1	AAW59891.1	AAW60051.1	AAW59890.1	AAW59889.1
Gracilicutes;Proteobacteria;Alphaproteobacteria;Rhodospirillales/MA3/MA4;Acetobacteraceae;Granulibacter;Granulibacter bethesdensis;Granulibacter bethesdensis CGDNIH1;391165	ABI62217.1		ABI61897.1,ABI62840.1						ABI62223.1	ABI62222.2	ABI62221.1	ABI63136.1	ABI62220.1	ABI62218.2	ABI62219.1
Gracilicutes;Proteobacteria;Alphaproteobacteria;Rhodospirillales/MA3/MA4;Acetobacteraceae;Humitalea;Humitalea rosea;Humitalea rosea;990373	PZW42219.1		PZW44792.1						PZW44969.1	PZW44970.1	PZW42215.1		PZW42216.1	PZW42218.1	PZW42217.1
Gracilicutes;Proteobacteria;Alphaproteobacteria;Rhodospirillales/MA3/MA4;Acetobacteraceae;Komagataeibacter;Komagataeibacter hansenii;Komagataeibacter hansenii;436	LUCI01000032.1_36		LUCI01000004.1_26						LUCI01000032.1_42	LUCI01000032.1_41	LUCI01000032.1_40	LUCI01000032.1_109	LUCI01000032.1_39	LUCI01000032.1_37	LUCI01000032.1_38
Gracilicutes;Proteobacteria;Alphaproteobacteria;Rhodospirillales/MA3/MA4;Acetobacteraceae;Komagataeibacter;Komagataeibacter xylinus;Komagataeibacter xylinus;28448	ATU72068.1		ATU73635.1						ATU72062.1	ATU72063.1	ATU72064.1	ATU72010.1	ATU72065.1	ATU72067.1	ATU72066.1
Gracilicutes;Proteobacteria;Alphaproteobacteria;Rhodospirillales/MA3/MA4;Acetobacteraceae;Neoasaia;Neoasaia chiangmaiensis;Neoasaia chiangmaiensis;320497	AQS87079.1		AQS88990.1						AQS87084.1	AQS87083.1	AQS87082.1	AQS87185.1	AQS87081.1	AQS87080.1
Gracilicutes;Proteobacteria;Alphaproteobacteria;Rhodospirillales/MA3/MA4;Acetobacteraceae;Neokomagataea;Neokomagataea thailandica;Neokomagataea thailandica NBRC 106555;1223520	BCZB01000021.1_11		BCZB01000001.1_183						BCZB01000021.1_6	BCZB01000021.1_7	BCZB01000021.1_8	BCZB01000004.1_126	BCZB01000021.1_9	BCZB01000021.1_10
Gracilicutes;Proteobacteria;Alphaproteobacteria;Rhodospirillales/MA3/MA4;Acetobacteraceae;Parasaccharibacter;Parasaccharibacter apium;Parasaccharibacter apium;1510841	CP020554.1_1618		CP020554.1_373						CP020554.1_1623	CP020554.1_1622	CP020554.1_1621	CP020554.1_1742	CP020554.1_1620	CP020554.1_1619
Gracilicutes;Proteobacteria;Alphaproteobacteria;Rhodospirillales/MA3/MA4;Acetobacteraceae;Roseomonas;Roseomonas aestuarii;Roseomonas aestuarii;568898	PWC29337.1		PWC30836.1						PWC29332.1	PWC29333.1	PWC29334.1		PWC29335.1	PWC29401.1	PWC29336.1
Gracilicutes;Proteobacteria;Alphaproteobacteria;Rhodospirillales/MA3/MA4;Acetobacteraceae;Roseomonas;Roseomonas gilardii;Roseomonas gilardii;257708	APT56837.1		APT56589.1						APT56833.1	APT56834.1	APT59159.1		APT56835.1	APT59160.1	APT56836.1
Gracilicutes;Proteobacteria;Alphaproteobacteria;Rhodospirillales/MA3/MA4;Acetobacteraceae;Rubritepida;Rubritepida flocculans;Rubritepida flocculans DSM 14296;1123072	AUDH01000025.1_13		AUDH01000004.1_22						AUDH01000025.1_7	AUDH01000025.1_8	AUDH01000025.1_9	AUDH01000001.1_476	AUDH01000025.1_10	AUDH01000025.1_12	AUDH01000025.1_11
Gracilicutes;Proteobacteria;Alphaproteobacteria;Rhodospirillales/MA3/MA4;Acetobacteraceae;Saccharibacter;Saccharibacter floricola;Saccharibacter floricola DSM 15669;1123227	KB899334.1_236		KB899341.1_22						KB899334.1_241	KB899334.1_240	KB899334.1_239	KB899337.1_124	KB899334.1_238	KB899334.1_237
Gracilicutes;Proteobacteria;Alphaproteobacteria;Rhodospirillales/MA3/MA4;Acetobacteraceae;Tanticharoenia;Tanticharoenia sakaeratensis;Tanticharoenia sakaeratensis NBRC 103193;1231623	GAN55063.1		GAN55631.1						GAN55068.1	GAN55067.1	GAN55066.1	GAN53726.1	GAN55065.1	GAN55064.1
Gracilicutes;Proteobacteria;Alphaproteobacteria;Rhodospirillales/MA3/MA4;Kiloniellaceae;Kiloniella;Kiloniella laminariae;Kiloniella laminariae DSM 19542;1122135	KB893167.1_57		KB893146.1_335						KB893167.1_62	KB893167.1_61	KB893167.1_60	KB893137.1_35	KB893167.1_59	KB893167.1_58
Gracilicutes;Proteobacteria;Alphaproteobacteria;Rhodospirillales/MA3/MA4;Methylocystaceae;Terasakiella;Candidatus Terasakiella magnetica;Candidatus Terasakiella magnetica;1867952	SCA58073.1	SCA56774.1	SCA58076.1	SCA58075.1	SCA58074.1	SCA58071.1	SCA58072.1	SCA58077.1
Gracilicutes;Proteobacteria;Alphaproteobacteria;Rhodospirillales/MA3/MA4;Methylocystaceae;Terasakiella;Terasakiella pusilla;Terasakiella pusilla DSM 6293;1123355	JHYO01000018.1_25	JHYO01000013.1_90	JHYO01000018.1_22	JHYO01000018.1_23	JHYO01000018.1_24	JHYO01000018.1_27	JHYO01000018.1_26	JHYO01000018.1_21
Gracilicutes;Proteobacteria;Alphaproteobacteria;Rhodospirillales/MA3/MA4;NA;Alphaproteobacteria;Alphaproteobacteria bacterium;Alphaproteobacteria bacterium CG1_02_46_17;1803508	OIN87056.1								OIN87052.1	OIN87053.1	OIN87054.1	OIN86472.1	OIN87055.1	OIN87110.1
Gracilicutes;Proteobacteria;Alphaproteobacteria;Rhodospirillales/MA3/MA4;NA;Alphaproteobacteria;Alphaproteobacteria bacterium;Alphaproteobacteria bacterium CG_4_9_14_3_um_filter_47_13;1973899	PJB69265.1								PJB69269.1	PJB69267.1	PJB69266.1	PJB69768.1	PJB69274.1	PJB69273.1
Gracilicutes;Proteobacteria;Alphaproteobacteria;Rhodospirillales/MA3/MA4;NA;Alphaproteobacteria;Alphaproteobacteria bacterium;Alphaproteobacteria bacterium GWF2_58_20;1797213								OFW82644.1	OFW83998.1	OFW83997.1	OFW83996.1	OFW83297.1	OFW83995.1	OFW84137.1
Gracilicutes;Proteobacteria;Alphaproteobacteria;Rhodospirillales/MA3/MA4;NA;Alphaproteobacteria;Alphaproteobacteria bacterium;Alphaproteobacteria bacterium MarineAlpha3_Bin3;2013069	PPR64376.1		PPR64377.1						PPR64370.1	PPR64371.1	PPR64372.1		PPR64373.1	PPR64375.1	PPR64374.1
Gracilicutes;Proteobacteria;Alphaproteobacteria;Rhodospirillales/MA3/MA4;NA;Alphaproteobacteria;Alphaproteobacteria bacterium;Alphaproteobacteria bacterium MarineAlpha3_Bin6;2013072	PPR58291.1		PPR58292.1						PPR58285.1	PPR58286.1	PPR58287.1		PPR58288.1	PPR58290.1,PPR57913.1	PPR58289.1
Gracilicutes;Proteobacteria;Alphaproteobacteria;Rhodospirillales/MA3/MA4;NA;Alphaproteobacteria;Alphaproteobacteria bacterium;Alphaproteobacteria bacterium MarineAlpha3_Bin7;2013073	PPR64983.1		PPR64984.1						PPR64977.1	PPR64978.1	PPR64979.1		PPR64980.1	PPR64982.1	PPR64981.1
Gracilicutes;Proteobacteria;Alphaproteobacteria;Rhodospirillales/MA3/MA4;NA;Alphaproteobacteria;Alphaproteobacteria bacterium;Alphaproteobacteria bacterium MarineAlpha4_Bin1;2013074			PPR74707.1						PPR74704.1	PPR74703.1	PPR74702.1		PPR74701.1	PPR74699.1	PPR74700.1
Gracilicutes;Proteobacteria;Alphaproteobacteria;Rhodospirillales/MA3/MA4;NA;Alphaproteobacteria;Alphaproteobacteria bacterium;Alphaproteobacteria bacterium RIFCSPHIGHO2_02_FULL_46_13;1797220	OFW88719.1								OFW88715.1	OFW88717.1	OFW88718.1	OFW88012.1	OFW88750.1	OFW88749.1
Gracilicutes;Proteobacteria;Alphaproteobacteria;Rhodospirillales/MA3/MA4;NA;Alphaproteobacteria;Alphaproteobacteria bacterium;Alphaproteobacteria bacterium SPGG1;1842523	LXTL01000048.1_1,LXTL01000039.1_17		LXTL01000095.1_4						LXTL01000039.1_11	LXTL01000039.1_12	LXTL01000039.1_13		LXTL01000039.1_14	LXTL01000039.1_16	LXTL01000039.1_15
Gracilicutes;Proteobacteria;Alphaproteobacteria;Rhodospirillales/MA3/MA4;NA;Alphaproteobacteria;Alphaproteobacteria bacterium;Alphaproteobacteria bacterium TMED199;1986632	OUW58291.1								OUW58286.1	OUW58287.1	OUW58288.1		OUW58289.1	OUW58290.1
Gracilicutes;Proteobacteria;Alphaproteobacteria;Rhodospirillales/MA3/MA4;NA;Alphaproteobacteria;Alphaproteobacteria bacterium;Alphaproteobacteria bacterium TMED89;1986647	RPH17074.1								RPH17080.1	RPH17078.1	RPH17077.1	RPH17139.1	RPH17076.1	RPH17088.1	RPH17075.1
Gracilicutes;Proteobacteria;Alphaproteobacteria;Rhodospirillales/MA3/MA4;NA;Alphaproteobacteria;Alphaproteobacteria bacterium;Alphaproteobacteria bacterium UBA1271;1948355	DBVF01000017.1_6								DBVF01000073.1_2,DBVF01000017.1_1	DBVF01000017.1_2	DBVF01000017.1_3	DBVF01000039.1_2	DBVF01000017.1_4	DBVF01000017.1_5	DBVF01000007.1_6
Gracilicutes;Proteobacteria;Alphaproteobacteria;Rhodospirillales/MA3/MA4;NA;Alphaproteobacteria;Alphaproteobacteria bacterium;Alphaproteobacteria bacterium UBA1324;1948358	DBTE01000009.1_107		DBTE01000002.1_42						DBTE01000009.1_101	DBTE01000009.1_102	DBTE01000009.1_103	DBTE01000016.1_132	DBTE01000009.1_104	DBTE01000009.1_106	DBTE01000009.1_105
Gracilicutes;Proteobacteria;Alphaproteobacteria;Rhodospirillales/MA3/MA4;NA;Alphaproteobacteria;Alphaproteobacteria bacterium;Alphaproteobacteria bacterium UBA1330;1948360	DBSY01000168.1_2		DBSY01000158.1_21						DBSY01000168.1_8	DBSY01000168.1_7	DBSY01000168.1_6	DBSY01000040.1_4	DBSY01000168.1_5	DBSY01000168.1_3,DBSY01000108.1_7	DBSY01000168.1_4
Gracilicutes;Proteobacteria;Alphaproteobacteria;Rhodospirillales/MA3/MA4;NA;Alphaproteobacteria;Alphaproteobacteria bacterium;Alphaproteobacteria bacterium UBA1509;1948362									DCQV01000053.1_2	DCQV01000053.1_3	DCQV01000053.1_4	DCQV01000043.1_21	DCQV01000053.1_5		DCQV01000069.1_4
Gracilicutes;Proteobacteria;Alphaproteobacteria;Rhodospirillales/MA3/MA4;NA;Alphaproteobacteria;Alphaproteobacteria bacterium;Alphaproteobacteria bacterium UBA2562;1948368												DDLW01000046.1_12
Gracilicutes;Proteobacteria;Alphaproteobacteria;Rhodospirillales/MA3/MA4;NA;Alphaproteobacteria;Alphaproteobacteria bacterium;Alphaproteobacteria bacterium UBA2723;1948370									DEKL01000003.1_14	DEKL01000048.1_9	DEKL01000048.1_10	DEKL01000085.1_7	DEKL01000085.1_9	DEKL01000085.1_8
Gracilicutes;Proteobacteria;Alphaproteobacteria;Rhodospirillales/MA3/MA4;NA;Alphaproteobacteria;Alphaproteobacteria bacterium;Alphaproteobacteria bacterium UBA2931;1948373									DECL01000012.1_1,DECL01000042.1_4	DECL01000042.1_3,DECL01000012.1_3	DECL01000042.1_2,DECL01000012.1_4	DECL01000013.1_2	DECL01000013.1_4	DECL01000013.1_3	DECL01000009.1_40
Gracilicutes;Proteobacteria;Alphaproteobacteria;Rhodospirillales/MA3/MA4;NA;Alphaproteobacteria;Alphaproteobacteria bacterium;Alphaproteobacteria bacterium UBA2954;1948375									DEBO01000157.1_4	DEBO01000157.1_3	DEBO01000157.1_2	DEBO01000058.1_56	DEBO01000157.1_1
Gracilicutes;Proteobacteria;Alphaproteobacteria;Rhodospirillales/MA3/MA4;NA;Alphaproteobacteria;Alphaproteobacteria bacterium;Alphaproteobacteria bacterium UBA2964;1948376	DEBE01000086.1_3,DEBE01000247.1_3								DEBE01000247.1_9	DEBE01000247.1_8	DEBE01000247.1_7	DEBE01000230.1_13	DEBE01000247.1_6	DEBE01000247.1_4	DEBE01000247.1_5
Gracilicutes;Proteobacteria;Alphaproteobacteria;Rhodospirillales/MA3/MA4;NA;Alphaproteobacteria;Alphaproteobacteria bacterium;Alphaproteobacteria bacterium UBA3307;1948383									DEST01000009.1_38	DEST01000009.1_36	DEST01000009.1_35	DEST01000050.1_22	DEST01000050.1_20	DEST01000050.1_21
Gracilicutes;Proteobacteria;Alphaproteobacteria;Rhodospirillales/MA3/MA4;NA;Alphaproteobacteria;Alphaproteobacteria bacterium;Alphaproteobacteria bacterium UBA3439;1948385	DFSK01000132.1_1								DFSK01000048.1_6			DFSK01000013.1_7			DFSK01000099.1_4
Gracilicutes;Proteobacteria;Alphaproteobacteria;Rhodospirillales/MA3/MA4;NA;Alphaproteobacteria;Alphaproteobacteria bacterium;Alphaproteobacteria bacterium UBA3637;1948391									DFKU01000032.1_27	DFKU01000032.1_26	DFKU01000032.1_25	DFKU01000032.1_18	DFKU01000032.1_24	DFKU01000032.1_23
Gracilicutes;Proteobacteria;Alphaproteobacteria;Rhodospirillales/MA3/MA4;NA;Alphaproteobacteria;Alphaproteobacteria bacterium;Alphaproteobacteria bacterium UBA3650;1948392									DFKH01000125.1_9	DFKH01000125.1_8	DFKH01000125.1_7	DFKH01000080.1_1,DFKH01000132.1_1	DFKH01000125.1_6	DFKH01000125.1_5
Gracilicutes;Proteobacteria;Alphaproteobacteria;Rhodospirillales/MA3/MA4;NA;Alphaproteobacteria;Alphaproteobacteria bacterium;Alphaproteobacteria bacterium UBA3768;1948394									DFFU01000022.1_6	DFFU01000022.1_5	DFFU01000022.1_4	DFFU01000026.1_6	DFFU01000022.1_3	DFFU01000022.1_2
Gracilicutes;Proteobacteria;Alphaproteobacteria;Rhodospirillales/MA3/MA4;NA;Alphaproteobacteria;Alphaproteobacteria bacterium;Alphaproteobacteria bacterium UBA3864;1948396								DGGW01000027.1_15	DGGW01000031.1_11	DGGW01000031.1_10	DGGW01000031.1_9	DGGW01000039.1_24	DGGW01000031.1_8	DGGW01000031.1_6
Gracilicutes;Proteobacteria;Alphaproteobacteria;Rhodospirillales/MA3/MA4;NA;Alphaproteobacteria;Alphaproteobacteria bacterium;Alphaproteobacteria bacterium UBA4436;1948398	DGPQ01000016.1_13								DGPQ01000016.1_18	DGPQ01000016.1_17	DGPQ01000016.1_16	DGPQ01000092.1_25	DGPQ01000016.1_15	DGPQ01000016.1_14	DGPQ01000010.1_3
Gracilicutes;Proteobacteria;Alphaproteobacteria;Rhodospirillales/MA3/MA4;NA;Alphaproteobacteria;Alphaproteobacteria bacterium;Alphaproteobacteria bacterium UBA5343;1948409									DHQH01000043.1_2	DHQH01000043.1_3	DHQH01000043.1_4	DHQH01000122.1_2	DHQH01000043.1_5	DHQH01000122.1_1,DHQH01000043.1_6
Gracilicutes;Proteobacteria;Alphaproteobacteria;Rhodospirillales/MA3/MA4;NA;Alphaproteobacteria;Alphaproteobacteria bacterium;Alphaproteobacteria bacterium UBA5951;1948411									DJCL01000142.1_4	DJCL01000142.1_3	DJCL01000142.1_2	DJCL01000147.1_3	DJCL01000142.1_1		DJCL01000005.1_2
Gracilicutes;Proteobacteria;Alphaproteobacteria;Rhodospirillales/MA3/MA4;NA;Alphaproteobacteria;Alphaproteobacteria bacterium;Alphaproteobacteria bacterium UBA6358;1948423								DJRO01000037.1_6,DJRO01000003.1_59	DJRO01000002.1_64,DJRO01000002.1_65	DJRO01000002.1_66	DJRO01000007.1_12	DJRO01000036.1_23	DJRO01000007.1_11	DJRO01000007.1_10
Gracilicutes;Proteobacteria;Alphaproteobacteria;Rhodospirillales/MA3/MA4;NA;Alphaproteobacteria;Alphaproteobacteria bacterium;Alphaproteobacteria bacterium UBA6544;1948430	DJKK01000261.1_6		DJKK01000206.1_13							DJKK01000261.1_1	DJKK01000261.1_2		DJKK01000261.1_3	DJKK01000261.1_5	DJKK01000261.1_4
Gracilicutes;Proteobacteria;Alphaproteobacteria;Rhodospirillales/MA3/MA4;NA;Alphaproteobacteria;Alphaproteobacteria bacterium;Alphaproteobacteria bacterium UBA6605;1948431	DJIB01000045.1_25		DJIB01000199.1_2						DJIB01000045.1_19	DJIB01000045.1_20	DJIB01000045.1_21	DJIB01000089.1_2	DJIB01000045.1_22	DJIB01000045.1_24,DJIB01000050.1_15	DJIB01000045.1_23
Gracilicutes;Proteobacteria;Alphaproteobacteria;Rhodospirillales/MA3/MA4;NA;Alphaproteobacteria;Alphaproteobacteria bacterium;Alphaproteobacteria bacterium UBA685;1948434	DBMZ01000092.1_3								DBMZ01000122.1_17	DBMZ01000122.1_18	DBMZ01000122.1_19	DBMZ01000012.1_3	DBMZ01000092.1_5,DBMZ01000122.1_20	DBMZ01000092.1_4	DBMZ01000184.1_11
Gracilicutes;Proteobacteria;Alphaproteobacteria;Rhodospirillales/MA3/MA4;NA;Alphaproteobacteria;Alphaproteobacteria bacterium;Alphaproteobacteria bacterium UBA780;1948446								DBJI01000026.1_5	DBJI01000065.1_3	DBJI01000065.1_2	DBJI01000065.1_1	DBJI01000043.1_28	DBJI01000073.1_1	DBJI01000073.1_2
Gracilicutes;Proteobacteria;Alphaproteobacteria;Rhodospirillales/MA3/MA4;NA;Alphaproteobacteria;Alphaproteobacteria bacterium;Alphaproteobacteria bacterium WMHbin7;2032658	PDZW01000015.1_22	PDZW01000004.1_27	PDZW01000015.1_19	PDZW01000015.1_20	PDZW01000015.1_21	PDZW01000015.1_24	PDZW01000015.1_23	PDZW01000015.1_18						PDZW01000025.1_13
Gracilicutes;Proteobacteria;Alphaproteobacteria;Rhodospirillales/MA3/MA4;NA;Alphaproteobacteria;Alphaproteobacteria bacterium;Alphaproteobacteria bacterium bin52;1919269	MPMT01000003.1_36		MPMT01000013.1_29						MPMT01000003.1_31	MPMT01000003.1_32	MPMT01000003.1_33	MPMT01000050.1_14	MPMT01000003.1_34	MPMT01000003.1_35	MPMT01000029.1_12
Gracilicutes;Proteobacteria;Alphaproteobacteria;Rhodospirillales/MA3/MA4;NA;Alphaproteobacteria;Alphaproteobacteria bacterium;Alphaproteobacteria bacterium bin95;1919267	MPNF01000209.1_6								MPNF01000314.1_3	MPNF01000314.1_2				MPNF01000209.1_7	MPNF01000209.1_8
Gracilicutes;Proteobacteria;Alphaproteobacteria;Rhodospirillales/MA3/MA4;NA;Alphaproteobacteria;Alphaproteobacteria bacterium;Alphaproteobacteria bacterium casp-alpha2;1655503	LFEN01000018.1_14		LFEN01000018.1_15						LFEN01000018.1_8	LFEN01000018.1_9	LFEN01000018.1_10		LFEN01000018.1_11	LFEN01000018.1_13	LFEN01000018.1_12
Gracilicutes;Proteobacteria;Alphaproteobacteria;Rhodospirillales/MA3/MA4;NA;Alphaproteobacteria;Alphaproteobacteria bacterium;Alphaproteobacteria bacterium casp-alpha9;1658455												LFEU01000009.1_8
Gracilicutes;Proteobacteria;Alphaproteobacteria;Rhodospirillales/MA3/MA4;NA;Candidatus Puniceispirillum;Candidatus Puniceispirillum marinum;Candidatus Puniceispirillum marinum IMCC1322;488538	ADE38262.1								ADE38257.1	ADE38258.1	ADE38259.1	ADE39642.1	ADE38260.1	ADE38261.1	ADE38713.1
Gracilicutes;Proteobacteria;Alphaproteobacteria;Rhodospirillales/MA3/MA4;NA;Candidatus Puniceispirillum;Candidatus Puniceispirillum sp.;Candidatus Puniceispirillum sp. TMED176;1986629												RPG97635.1
Gracilicutes;Proteobacteria;Alphaproteobacteria;Rhodospirillales/MA3/MA4;NA;Elioraea;Elioraea sp.;Elioraea sp. YIM 72297;2185104	QMDI01000002.1_364		QMDI01000002.1_855						QMDI01000002.1_370	QMDI01000002.1_369	QMDI01000002.1_368	QMDI01000006.1_162	QMDI01000002.1_367	QMDI01000002.1_365	QMDI01000002.1_366
Gracilicutes;Proteobacteria;Alphaproteobacteria;Rhodospirillales/MA3/MA4;NA;Elioraea;Elioraea tepidiphila;Elioraea tepidiphila DSM 17972;1121861	KB899911.1_222		KB899943.1_21						KB899911.1_216	KB899911.1_217	KB899911.1_218	KB899929.1_56	KB899911.1_219	KB899911.1_221	KB899911.1_220
Gracilicutes;Proteobacteria;Alphaproteobacteria;Rhodospirillales/MA3/MA4;NA;Micavibrio;Micavibrio aeruginosavorus;Micavibrio aeruginosavorus ARL-13;856793	AEP09416.1								AEP09407.1	AEP09409.1	AEP09412.1	AEP09799.1	AEP09413.1	AEP09415.1
Gracilicutes;Proteobacteria;Alphaproteobacteria;Rhodospirillales/MA3/MA4;NA;Micavibrio;Micavibrio aeruginosavorus;Micavibrio aeruginosavorus;349221	PZO77949.1								PZO82703.1	PZO82707.1	PZO79458.1	PZO88198.1,PZO81282.1	PZO79459.1	PZO77950.1
Gracilicutes;Proteobacteria;Alphaproteobacteria;Rhodospirillales/MA3/MA4;NA;Micavibrio;Micavibrio sp.;Micavibrio sp. UBA1618;1946906	DCMQ01000125.1_12								DCMQ01000125.1_5	DCMQ01000125.1_7	DCMQ01000125.1_8	DCMQ01000034.1_15	DCMQ01000125.1_9	DCMQ01000125.1_10
Gracilicutes;Proteobacteria;Alphaproteobacteria;Rhodospirillales/MA3/MA4;NA;Micavibrio;Micavibrio sp.;Micavibrio sp. UBA1672;1946908	DCKO01000112.1_23								DCKO01000112.1_10	DCKO01000112.1_16	DCKO01000112.1_17	DCKO01000009.1_16	DCKO01000112.1_20	DCKO01000112.1_21
Gracilicutes;Proteobacteria;Alphaproteobacteria;Rhodospirillales/MA3/MA4;NA;Micavibrio;Micavibrio sp.;Micavibrio sp. UBA1850;1946909	DDIM01000011.1_12								DDIM01000011.1_17	DDIM01000011.1_16	DDIM01000011.1_15	DDIM01000019.1_2	DDIM01000011.1_14	DDIM01000011.1_13
Gracilicutes;Proteobacteria;Alphaproteobacteria;Rhodospirillales/MA3/MA4;NA;Micavibrio;Micavibrio sp.;Micavibrio sp. UBA2020;1946912	DDBY01000202.1_14		DDBY01000093.1_11					DDBY01000146.1_2	DDBY01000202.1_19	DDBY01000202.1_18	DDBY01000202.1_17	DDBY01000036.1_12	DDBY01000202.1_16	DDBY01000202.1_15
Gracilicutes;Proteobacteria;Alphaproteobacteria;Rhodospirillales/MA3/MA4;NA;Micavibrio;Micavibrio sp.;Micavibrio sp. UBA2137;1946913	DCXL01000004.1_214								DCXL01000004.1_207	DCXL01000004.1_210	DCXL01000004.1_211	DCXL01000004.1_148	DCXL01000004.1_212	DCXL01000004.1_213
Gracilicutes;Proteobacteria;Alphaproteobacteria;Rhodospirillales/MA3/MA4;NA;Micavibrio;Micavibrio sp.;Micavibrio sp. UBA2400;1946915			DDSC01000006.1_26		DDSC01000006.1_27				DDSC01000026.1_8	DDSC01000026.1_7	DDSC01000026.1_6	DDSC01000038.1_43	DDSC01000026.1_5	DDSC01000026.1_4
Gracilicutes;Proteobacteria;Alphaproteobacteria;Rhodospirillales/MA3/MA4;NA;Micavibrio;Micavibrio sp.;Micavibrio sp. UBA2705;1946918	DELD01000042.1_7								DELD01000043.1_15	DELD01000042.1_1,DELD01000043.1_18,DELD01000043.1_17	DELD01000042.1_3	DELD01000053.1_21	DELD01000042.1_4	DELD01000042.1_5
Gracilicutes;Proteobacteria;Alphaproteobacteria;Rhodospirillales/MA3/MA4;NA;Micavibrio;Micavibrio sp.;Micavibrio sp. UBA3393;1946921	DEPL01000042.1_50								DEPL01000042.1_43	DEPL01000042.1_46	DEPL01000042.1_47	DEPL01000030.1_8	DEPL01000042.1_48	DEPL01000042.1_49
Gracilicutes;Proteobacteria;Alphaproteobacteria;Rhodospirillales/MA3/MA4;NA;Micavibrio;Micavibrio sp.;Micavibrio sp. UBA5167;1946923	DHXB01000194.1_9											DHXB01000138.1_4	DHXB01000194.1_11	DHXB01000194.1_10
Gracilicutes;Proteobacteria;Alphaproteobacteria;Rhodospirillales/MA3/MA4;NA;Micavibrio;Micavibrio sp.;Micavibrio sp. UBA5572;1946924	DIMG01000021.1_10								DIMG01000021.1_5	DIMG01000021.1_6	DIMG01000021.1_7	DIMG01000033.1_51	DIMG01000021.1_8	DIMG01000021.1_9
Gracilicutes;Proteobacteria;Alphaproteobacteria;Rhodospirillales/MA3/MA4;NA;Micavibrio;Micavibrio sp.;Micavibrio sp. UBA5701;1946925	DIHH01000040.1_9								DIHH01000040.1_1,DIHH01000129.1_18	DIHH01000040.1_5	DIHH01000040.1_6		DIHH01000040.1_7	DIHH01000040.1_8
Gracilicutes;Proteobacteria;Alphaproteobacteria;Rhodospirillales/MA3/MA4;NA;Micavibrio;Micavibrio sp.;Micavibrio sp. UBA6145;1946928	DIUZ01000002.1_336								DIUZ01000002.1_329	DIUZ01000002.1_332	DIUZ01000002.1_333	DIUZ01000002.1_252	DIUZ01000002.1_334	DIUZ01000002.1_335
Gracilicutes;Proteobacteria;Alphaproteobacteria;Rhodospirillales/MA3/MA4;NA;Micavibrio;Micavibrio sp.;Micavibrio sp. UBA6147;1946929	DIUX01000001.1_458								DIUX01000001.1_453	DIUX01000001.1_454	DIUX01000001.1_455	DIUX01000001.1_365	DIUX01000001.1_456	DIUX01000001.1_457
Gracilicutes;Proteobacteria;Alphaproteobacteria;Rhodospirillales/MA3/MA4;NA;Micavibrio;Micavibrio sp.;Micavibrio sp. UBA671;1946933	DBNN01000119.1_4								DBNN01000149.1_5	DBNN01000149.1_6	DBNN01000149.1_7	DBNN01000191.1_9	DBNN01000119.1_2	DBNN01000119.1_3
Gracilicutes;Proteobacteria;Alphaproteobacteria;Rhodospirillales/MA3/MA4;NA;Micavibrio;Micavibrio sp.;Micavibrio sp. UBA6964;1946935	DJZA01000053.1_20								DJZA01000053.1_10	DJZA01000053.1_15	DJZA01000053.1_17	DJZA01000069.1_3	DJZA01000053.1_18	DJZA01000053.1_19
Gracilicutes;Proteobacteria;Alphaproteobacteria;Rhodospirillales/MA3/MA4;NA;Micavibrio;Micavibrio sp.;Micavibrio sp. UBA7657;1946938	DLHX01000012.1_21								DLHX01000012.1_29	DLHX01000012.1_25	DLHX01000012.1_24	DLHX01000012.1_113	DLHX01000012.1_23	DLHX01000012.1_22
Gracilicutes;Proteobacteria;Alphaproteobacteria;Rhodospirillales/MA3/MA4;NA;Micavibrio;Micavibrio sp.;Micavibrio sp. UBA7689;1946939	DLGR01000015.1_8								DLGR01000015.1_15	DLGR01000015.1_12	DLGR01000015.1_11	DLGR01000025.1_26	DLGR01000015.1_10	DLGR01000015.1_9
Gracilicutes;Proteobacteria;Alphaproteobacteria;Rhodospirillales/MA3/MA4;NA;NA;NA;Alphaproteobacteria bacterium MarineAlpha4_Bin2;2013075
Gracilicutes;Proteobacteria;Alphaproteobacteria;Rhodospirillales/MA3/MA4;NA;Rhodospirillales;Rhodospirillales bacterium;Rhodospirillales bacterium 20-60-12;1970565	OYV53593.1		OYV53765.1						OYV53599.1	OYV53598.1	OYV53597.1	OYV53139.1	OYV53596.1	OYV53594.1	OYV53595.1
Gracilicutes;Proteobacteria;Alphaproteobacteria;Rhodospirillales/MA3/MA4;NA;Rhodospirillales;Rhodospirillales bacterium;Rhodospirillales bacterium 47_12_T64;1856302	OUS14329.1		OUS13233.1						OUS14325.1	OUS14326.1	OUS14327.1		OUS14336.1	OUS14328.1
Gracilicutes;Proteobacteria;Alphaproteobacteria;Rhodospirillales/MA3/MA4;NA;Rhodospirillales;Rhodospirillales bacterium;Rhodospirillales bacterium CG15_BIG_FIL_POST_REV_8_21_14_020_66_15;1974092	PIW30720.1	PIW29519.1	PIW30722.1	PIW30694.1	PIW30721.1	PIW30692.1	PIW30693.1	PIW30695.1					PIW26634.1		PIW26633.1
Gracilicutes;Proteobacteria;Alphaproteobacteria;Rhodospirillales/MA3/MA4;NA;Rhodospirillales;Rhodospirillales bacterium;Rhodospirillales bacterium RIFCSPLOWO2_12_FULL_58_28;1802022	OHC77463.1		OHC78671.1	OHC77422.1	OHC77421.1	OHC77462.1	OHC77420.1	OHC78672.1
Gracilicutes;Proteobacteria;Alphaproteobacteria;Rhodospirillales/MA3/MA4;NA;Rhodospirillales;Rhodospirillales bacterium;Rhodospirillales bacterium RIFCSPLOWO2_12_FULL_67_15;1802023	OHC80673.1	OHC83809.1	OHC80665.1	OHC80664.1	OHC80663.1	OHC80672.1		OHC80666.1
Gracilicutes;Proteobacteria;Alphaproteobacteria;Rhodospirillales/MA3/MA4;NA;Rhodospirillales;Rhodospirillales bacterium;Rhodospirillales bacterium SCN 65-16;1660166			ODT97906.1	ODT97907.1				ODT97908.1					ODT98829.1		ODT98830.1
Gracilicutes;Proteobacteria;Alphaproteobacteria;Rhodospirillales/MA3/MA4;NA;Rhodospirillales;Rhodospirillales bacterium;Rhodospirillales bacterium;2026786	MAO90993.1								MAO90988.1	MAO90989.1	MAO90990.1	MAO91894.1	MAO90991.1	MAO90992.1
Gracilicutes;Proteobacteria;Alphaproteobacteria;Rhodospirillales/MA3/MA4;NA;SAR116;SAR116 cluster;SAR116 cluster alpha proteobacterium HIMB100;909943	EHI49744.1								EHI49739.1	EHI49740.1	EHI49741.1	EHI48632.1	EHI49742.1	EHI49743.1	EHI49004.1
Gracilicutes;Proteobacteria;Alphaproteobacteria;Rhodospirillales/MA3/MA4;NA;SAR116;SAR116 cluster;SAR116 cluster bacterium AG-313-A07;2162568	QBVV01000005.1_61		QBVV01000003.1_59						QBVV01000005.1_56	QBVV01000005.1_57	QBVV01000005.1_58	QBVV01000024.1_11	QBVV01000005.1_59	QBVV01000005.1_60	QBVV01000110.1_2
Gracilicutes;Proteobacteria;Alphaproteobacteria;Rhodospirillales/MA3/MA4;NA;SAR116;SAR116 cluster;SAR116 cluster bacterium AG-321-A13;2162569												QBXD01000005.1_37
Gracilicutes;Proteobacteria;Alphaproteobacteria;Rhodospirillales/MA3/MA4;NA;SAR116;SAR116 cluster;SAR116 cluster bacterium AG-325-F22;2162572	QBYJ01000001.1_98								QBYJ01000001.1_103	QBYJ01000001.1_102	QBYJ01000001.1_101	QBYJ01000024.1_21	QBYJ01000001.1_100	QBYJ01000001.1_99	QBYJ01000001.1_32
Gracilicutes;Proteobacteria;Alphaproteobacteria;Rhodospirillales/MA3/MA4;NA;SAR116;SAR116 cluster;SAR116 cluster bacterium AG-325-I21;2162573												QBYK01000010.1_9			QBYK01000024.1_5
Gracilicutes;Proteobacteria;Alphaproteobacteria;Rhodospirillales/MA3/MA4;NA;SAR116;SAR116 cluster;SAR116 cluster bacterium AG-426-A06;2162579												QCNM01000070.1_3
Gracilicutes;Proteobacteria;Alphaproteobacteria;Rhodospirillales/MA3/MA4;NA;SAR116;SAR116 cluster;SAR116 cluster bacterium AG-426-B08;2162580	QCNN01000015.1_20								QCNN01000015.1_15	QCNN01000015.1_16	QCNN01000015.1_17	QCNN01000002.1_11	QCNN01000015.1_18	QCNN01000015.1_19	QCNN01000053.1_7
Gracilicutes;Proteobacteria;Alphaproteobacteria;Rhodospirillales/MA3/MA4;NA;SAR116;SAR116 cluster;SAR116 cluster bacterium REDSEA-S10_B10N8;1811626	LUQE01000172.1_1								LUQE01000172.1_7	LUQE01000172.1_6,LUQE01000172.1_5	LUQE01000172.1_4	LUQE01000138.1_4	LUQE01000172.1_3	LUQE01000172.1_2	LUQE01000170.1_9
Gracilicutes;Proteobacteria;Alphaproteobacteria;Rhodospirillales/MA3/MA4;NA;alpha;alpha proteobacterium;alpha proteobacterium AAP38;1523418	KPF84620.1		KPF83191.1		KPF87985.1				KPF84616.1	KPF84648.1	KPF84649.1		KPF84617.1	KPF84619.1	KPF84618.1
Gracilicutes;Proteobacteria;Alphaproteobacteria;Rhodospirillales/MA3/MA4;NA;alpha;alpha proteobacterium;alpha proteobacterium SCGC AAA015-N04;939296	KB910566.1_84								KB910566.1_79	KB910566.1_80	KB910566.1_81	KB910544.1_60	KB910566.1_82	KB910566.1_83	KB910535.1_15
Gracilicutes;Proteobacteria;Alphaproteobacteria;Rhodospirillales/MA3/MA4;NA;alpha;alpha proteobacterium;alpha proteobacterium SCGC AAA536-G10;1009708	ARQU01000004.1_109								ARQU01000004.1_114	ARQU01000004.1_113	ARQU01000004.1_112	ARQU01000008.1_73	ARQU01000004.1_111	ARQU01000004.1_110	ARQU01000004.1_42
Gracilicutes;Proteobacteria;Alphaproteobacteria;Rhodospirillales/MA3/MA4;NA;alpha;alpha proteobacterium;alpha proteobacterium SCGC AAA536-K22;1009709	ATWQ01000003.1_101								ATWQ01000003.1_96	ATWQ01000003.1_97	ATWQ01000003.1_98	ATWQ01000013.1_32	ATWQ01000003.1_99	ATWQ01000003.1_100	ATWQ01000023.1_14
Gracilicutes;Proteobacteria;Alphaproteobacteria;Rhodospirillales/MA3/MA4;NA;uncultured;uncultured Alphaproteobacteria;uncultured Alphaproteobacteria bacterium;91750			SBV98233.1						SBV92322.1	SBV92331.1	SBV92339.1	SBV92363.1	SBV92347.1	SBV92354.1
Gracilicutes;Proteobacteria;Alphaproteobacteria;Rhodospirillales/MA3/MA4;Rhodobiaceae;Roseospirillum;Roseospirillum parvum;Roseospirillum parvum;83401	SDG47437.1		SDG41113.1						SDG47632.1	SDG47591.1	SDG47548.1	SDH68369.1	SDG47510.1	SDG47474.1
Gracilicutes;Proteobacteria;Alphaproteobacteria;Rhodospirillales/MA3/MA4;Rhodospirillaceae;Aestuariispira;Aestuariispira insulae;Aestuariispira insulae;1461337	RED52342.1								RED52337.1	RED52338.1	RED52339.1	RED49708.1	RED52340.1	RED52341.1
Gracilicutes;Proteobacteria;Alphaproteobacteria;Rhodospirillales/MA3/MA4;Rhodospirillaceae;Azospirillum;Azospirillum humicireducens;Azospirillum humicireducens;1226968			ANC91885.1		ANC91884.1
Gracilicutes;Proteobacteria;Alphaproteobacteria;Rhodospirillales/MA3/MA4;Rhodospirillaceae;Azospirillum;Azospirillum sp.;Azospirillum sp. 47_25;1896971									OLA79104.1	OLA79105.1	OLA79106.1	OLA79110.1	OLA79107.1	OLA79109.1
Gracilicutes;Proteobacteria;Alphaproteobacteria;Rhodospirillales/MA3/MA4;Rhodospirillaceae;Azospirillum;Azospirillum sp.;Azospirillum sp. 51_20;1896972									OLA81965.1	OLA81947.1	OLA81946.1	OLA81938.1	OLA81944.1	OLA81963.1
Gracilicutes;Proteobacteria;Alphaproteobacteria;Rhodospirillales/MA3/MA4;Rhodospirillaceae;Azospirillum;Azospirillum sp.;Azospirillum sp. CAG:239;1262705									CDB54077.1	CDB54079.1	CDB54080.1	CDB54086.1	CDB54081.1	CDB54082.1
Gracilicutes;Proteobacteria;Alphaproteobacteria;Rhodospirillales/MA3/MA4;Rhodospirillaceae;Caenispirillum;Caenispirillum bisanense;Caenispirillum bisanense;414052	SOD96143.1		SOD95804.1						SOD96153.1	SOD96151.1	SOD96149.1	SOD96157.1	SOD96147.1	SOD96145.1	SOD90117.1
Gracilicutes;Proteobacteria;Alphaproteobacteria;Rhodospirillales/MA3/MA4;Rhodospirillaceae;Caenispirillum;Caenispirillum salinarum;Caenispirillum salinarum AK4;1238182	EKV30133.1		EKV26118.1						EKV30138.1	EKV30137.1	EKV30136.1	EKV30140.1	EKV30135.1	EKV30134.1	EKV31751.1
Gracilicutes;Proteobacteria;Alphaproteobacteria;Rhodospirillales/MA3/MA4;Rhodospirillaceae;Candidatus Endolissoclinum;Candidatus Endolissoclinum faulkneri;Candidatus Endolissoclinum faulkneri L2;1193729									AFX99514.1	AFX99513.1	AFX99512.1	AFX99519.1	AFX99511.1	AFX99510.1
Gracilicutes;Proteobacteria;Alphaproteobacteria;Rhodospirillales/MA3/MA4;Rhodospirillaceae;Candidatus Endolissoclinum;Candidatus Endolissoclinum faulkneri;Candidatus Endolissoclinum faulkneri L5;1401328									AHC73921.1	AHC73920.1	AHC73919.1	AHC73923.1	AHC73918.1	AHC73917.1
Gracilicutes;Proteobacteria;Alphaproteobacteria;Rhodospirillales/MA3/MA4;Rhodospirillaceae;Candidatus Endolissoclinum;Candidatus Endolissoclinum sp.;Candidatus Endolissoclinum sp. UBA7380;1946152	DKNU01000158.1_18		DKNU01000242.1_4						DKNU01000013.1_5	DKNU01000013.1_4	DKNU01000013.1_3	DKNU01000207.1_1,DKNU01000062.1_1	DKNU01000013.1_2	DKNU01000158.1_19	DKNU01000090.1_8
Gracilicutes;Proteobacteria;Alphaproteobacteria;Rhodospirillales/MA3/MA4;Rhodospirillaceae;Defluviicoccus;Defluviicoccus sp.;Defluviicoccus sp. bin129;1919251	MPNO01000006.1_40		MPNO01000001.1_3						MPNO01000006.1_34	MPNO01000006.1_35	MPNO01000006.1_36		MPNO01000006.1_37	MPNO01000006.1_39	MPNO01000006.1_38
Gracilicutes;Proteobacteria;Alphaproteobacteria;Rhodospirillales/MA3/MA4;Rhodospirillaceae;Elstera;Elstera cyanobacteriorum;Elstera cyanobacteriorum;2022747	OYQ20925.1		OYQ20924.1						OYQ20998.1	OYQ20999.1	OYQ21000.1	OYQ18695.1	OYQ21001.1	OYQ21003.1	OYQ21002.1
Gracilicutes;Proteobacteria;Alphaproteobacteria;Rhodospirillales/MA3/MA4;Rhodospirillaceae;Elstera;Elstera litoralis;Elstera litoralis;552518	KJV09286.1		KJV09287.1						KJV10961.1,KJV08652.1	KJV10962.1		KJV10491.1	KJV10963.1	KJV10967.1
Gracilicutes;Proteobacteria;Alphaproteobacteria;Rhodospirillales/MA3/MA4;Rhodospirillaceae;Fodinicurvata;Fodinicurvata fenggangensis;Fodinicurvata fenggangensis DSM 21160;570967	JMLV01000003.1_229		JMLV01000001.1_489						JMLV01000003.1_235	JMLV01000003.1_234	JMLV01000003.1_233		JMLV01000003.1_232	JMLV01000003.1_230	JMLV01000003.1_231
Gracilicutes;Proteobacteria;Alphaproteobacteria;Rhodospirillales/MA3/MA4;Rhodospirillaceae;Haematospirillum;Haematospirillum jordaniae;Haematospirillum jordaniae;1549855	AMW35060.1		AMW34844.1						AMW35057.1	AMW35058.1	AMW35633.1	AMW35544.1	AMW35059.1	AMW35632.1
Gracilicutes;Proteobacteria;Alphaproteobacteria;Rhodospirillales/MA3/MA4;Rhodospirillaceae;Indioceanicola;Indioceanicola profundi;Indioceanicola profundi;2220096	CP030126.1_1942		CP030126.1_959		CP030126.1_958				CP030126.1_1934	CP030126.1_1935	CP030126.1_1937		CP030126.1_1939	CP030126.1_1941	CP030126.1_1940
Gracilicutes;Proteobacteria;Alphaproteobacteria;Rhodospirillales/MA3/MA4;Rhodospirillaceae;Insolitispirillum;Insolitispirillum peregrinum;Insolitispirillum peregrinum;80876	SIS73475.1		SIT11687.1						SIS73579.1	SIS73556.1	SIS73536.1	SIS60199.1	SIS73513.1	SIS73493.1
Gracilicutes;Proteobacteria;Alphaproteobacteria;Rhodospirillales/MA3/MA4;Rhodospirillaceae;Limimonas;Limimonas halophila;Limimonas halophila;1082479	SDF68772.1		SDG00419.1						SDF68977.1	SDF68949.1	SDF68912.1		SDF68878.1	SDF68807.1	SDF68840.1
Gracilicutes;Proteobacteria;Alphaproteobacteria;Rhodospirillales/MA3/MA4;Rhodospirillaceae;Magnetospira;Magnetospira sp.;Magnetospira sp. QH-2;1288970	CCQ74483.1	CCQ74062.1	CCQ74486.1	CCQ74485.1	CCQ74484.1	CCQ74481.1	CCQ74482.1
Gracilicutes;Proteobacteria;Alphaproteobacteria;Rhodospirillales/MA3/MA4;Rhodospirillaceae;Magnetospirillum;Magnetospirillum gryphiswaldense;Magnetospirillum gryphiswaldense;55518	AVM77263.1	AVM77745.1	AVM77266.1	AVM77265.1	AVM77264.1	AVM77261.1	AVM77262.1	AVM77267.1						AVM80244.1
Gracilicutes;Proteobacteria;Alphaproteobacteria;Rhodospirillales/MA3/MA4;Rhodospirillaceae;Magnetospirillum;Magnetospirillum magneticum;Magnetospirillum magneticum AMB-1;342108	BAE51830.1	BAE51841.1	BAE51827.1	BAE51828.1	BAE51829.1	BAE51832.1	BAE51831.1	BAE51826.1					BAE50653.1,BAE51683.1	BAE50067.1	BAE51682.1
Gracilicutes;Proteobacteria;Alphaproteobacteria;Rhodospirillales/MA3/MA4;Rhodospirillaceae;Magnetospirillum;Magnetospirillum moscoviense;Magnetospirillum moscoviense;1437059	OAN50881.1	OAN50896.1	OAN50879.1	OAN50880.1	OAN50910.1	OAN50883.1	OAN50882.1	OAN50878.1						OAN48960.1
Gracilicutes;Proteobacteria;Alphaproteobacteria;Rhodospirillales/MA3/MA4;Rhodospirillaceae;Magnetospirillum;Magnetospirillum sp.;Magnetospirillum sp. 64-120;1895778	OJX80889.1	OJX80872.1	OJX80892.1	OJX80891.1	OJX80890.1	OJX80887.1	OJX80888.1	OJX80893.1						OJX70324.1
Gracilicutes;Proteobacteria;Alphaproteobacteria;Rhodospirillales/MA3/MA4;Rhodospirillaceae;Magnetospirillum;Magnetospirillum sp.;Magnetospirillum sp. LBB-42;2053833	RAU21466.1	RAU21456.1	RAU21469.1	RAU21468.1	RAU21467.1	RAU21464.1	RAU21465.1	RAU21470.1					RAU20533.1,RAU22319.1	RAU22236.1	RAU22320.1
Gracilicutes;Proteobacteria;Alphaproteobacteria;Rhodospirillales/MA3/MA4;Rhodospirillaceae;Magnetovibrio;Magnetovibrio blakemorei;Magnetovibrio blakemorei;28181	OEJ65213.1	OEJ68688.1	OEJ65210.1	OEJ65211.1	OEJ65212.1	OEJ65215.1	OEJ65214.1	OEJ65209.1
Gracilicutes;Proteobacteria;Alphaproteobacteria;Rhodospirillales/MA3/MA4;Rhodospirillaceae;Nisaea;Nisaea denitrificans;Nisaea denitrificans DSM 18348;1122607	AUFM01000011.1_281		AUFM01000011.1_48						AUFM01000011.1_276	AUFM01000011.1_277	AUFM01000011.1_278	AUFM01000019.1_136	AUFM01000011.1_279	AUFM01000011.1_280	AUFM01000011.1_558
Gracilicutes;Proteobacteria;Alphaproteobacteria;Rhodospirillales/MA3/MA4;Rhodospirillaceae;Nitrospirillum;Nitrospirillum amazonense;Nitrospirillum amazonense Y2;1003237									EGY01166.1,EGY02426.1		EGY02626.1	EGY02062.1	EGY01167.1,EGY02625.1	EGY02623.1	EGY02624.1
Gracilicutes;Proteobacteria;Alphaproteobacteria;Rhodospirillales/MA3/MA4;Rhodospirillaceae;Niveispirillum;Niveispirillum irakense;Niveispirillum irakense DSM 11586;1121034	KE386933.1_48		KE386933.1_548		KE386933.1_549				KE386933.1_57,AUCG01000004.1_47	KE386933.1_55,AUCG01000004.1_48	AUCG01000004.1_49,KE386933.1_53		KE386933.1_51,AUCG01000004.1_50	KE386933.1_49,AUCG01000004.1_52	KE386933.1_50,AUCG01000004.1_51
Gracilicutes;Proteobacteria;Alphaproteobacteria;Rhodospirillales/MA3/MA4;Rhodospirillaceae;Novispirillum;Novispirillum itersonii;Novispirillum itersonii subsp. itersonii ATCC 12639;1279038	KB907344.1_99		KB907342.1_139						KB907344.1_94	KB907344.1_95	KB907344.1_96	KB907352.1_77	KB907344.1_97	KB907344.1_98
Gracilicutes;Proteobacteria;Alphaproteobacteria;Rhodospirillales/MA3/MA4;Rhodospirillaceae;Oceanibaculum;Oceanibaculum indicum;Oceanibaculum indicum P24;1207063	EKE78112.1		EKE78851.1						EKE78118.1	EKE78117.1	EKE78116.1		EKE78115.1	EKE78113.1	EKE78114.1
Gracilicutes;Proteobacteria;Alphaproteobacteria;Rhodospirillales/MA3/MA4;Rhodospirillaceae;Oceanibaculum;Oceanibaculum pacificum;Oceanibaculum pacificum;580166	KZD02835.1		KZD00878.1						KZD02830.1	KZD02842.1	KZD02831.1		KZD02832.1	KZD02834.1	KZD02833.1
Gracilicutes;Proteobacteria;Alphaproteobacteria;Rhodospirillales/MA3/MA4;Rhodospirillaceae;Pararhodospirillum;Pararhodospirillum photometricum;Pararhodospirillum photometricum DSM 122;1150469	CCG07670.1		CCG08744.1						CCG07665.1	CCG07666.1	CCG07667.1	CCG08096.1	CCG07668.1,CCG09457.1	CCG07669.1
Gracilicutes;Proteobacteria;Alphaproteobacteria;Rhodospirillales/MA3/MA4;Rhodospirillaceae;Phaeospirillum;Phaeospirillum fulvum;Phaeospirillum fulvum;1082	SEH48794.1	SEH48667.1	SEH48833.1	SEH48819.1	SEH48807.1	SEH48767.1	SEH48782.1						SEH61403.1
Gracilicutes;Proteobacteria;Alphaproteobacteria;Rhodospirillales/MA3/MA4;Rhodospirillaceae;Rhodospira;Rhodospira trueperi;Rhodospira trueperi;69960	SDD68020.1		SDE55772.1						SDD67834.1	SDD67865.1	SDD67907.1	SDE70477.1	SDD67944.1	SDD67984.1
Gracilicutes;Proteobacteria;Alphaproteobacteria;Rhodospirillales/MA3/MA4;Rhodospirillaceae;Rhodospirillaceae;Rhodospirillaceae bacterium;Rhodospirillaceae bacterium BRH_c57;1629718	KJS34972.1								KJS34975.1	KJS34974.1	KJS34990.1	KJS43477.1	KJS34973.1	KJS34989.1
Gracilicutes;Proteobacteria;Alphaproteobacteria;Rhodospirillales/MA3/MA4;Rhodospirillaceae;Rhodospirillaceae;Rhodospirillaceae bacterium;Rhodospirillaceae bacterium HHTR118;2164067	QXNY01000010.1_90		QXNY01000004.1_492						QXNY01000010.1_85	QXNY01000010.1_86	QXNY01000010.1_87	QXNY01000001.1_197	QXNY01000010.1_88	QXNY01000010.1_89
Gracilicutes;Proteobacteria;Alphaproteobacteria;Rhodospirillales/MA3/MA4;Rhodospirillaceae;Rhodospirillaceae;Rhodospirillaceae bacterium;Rhodospirillaceae bacterium NAU-10;2171757	QGNJ01000013.1_107		QGNJ01000005.1_164		QGNJ01000005.1_165				QGNJ01000013.1_99	QGNJ01000013.1_100	QGNJ01000013.1_102		QGNJ01000013.1_104	QGNJ01000013.1_106	QGNJ01000013.1_105
Gracilicutes;Proteobacteria;Alphaproteobacteria;Rhodospirillales/MA3/MA4;Rhodospirillaceae;Rhodospirillaceae;Rhodospirillaceae bacterium;Rhodospirillaceae bacterium SYSU D60014;2268457	QOZR01000003.1_24		QOZR01000014.1_95						QOZR01000003.1_18	QOZR01000003.1_19	QOZR01000003.1_20		QOZR01000003.1_21	QOZR01000003.1_23	QOZR01000003.1_22
Gracilicutes;Proteobacteria;Alphaproteobacteria;Rhodospirillales/MA3/MA4;Rhodospirillaceae;Rhodospirillaceae;Rhodospirillaceae bacterium;Rhodospirillaceae bacterium Spongia-Bin9;2015204	FZLR01000060.1_18		FZLR01000060.1_19						FZLR01000060.1_12	FZLR01000060.1_13	FZLR01000060.1_14	FZLR01000060.1_16	FZLR01000060.1_15	FZLR01000060.1_17
Gracilicutes;Proteobacteria;Alphaproteobacteria;Rhodospirillales/MA3/MA4;Rhodospirillaceae;Rhodospirillaceae;Rhodospirillaceae bacterium;Rhodospirillaceae bacterium TMED23;1986864	OUT80669.1		OUT80660.1						OUT80654.1	OUT80655.1	OUT80656.1		OUT80657.1	OUT80659.1	OUT80658.1
Gracilicutes;Proteobacteria;Alphaproteobacteria;Rhodospirillales/MA3/MA4;Rhodospirillaceae;Rhodospirillaceae;Rhodospirillaceae bacterium;Rhodospirillaceae bacterium TMED256;1986865			OUX24425.1				OUX26028.1		OUX30605.1	OUX30606.1	OUX30607.1		OUX30608.1
Gracilicutes;Proteobacteria;Alphaproteobacteria;Rhodospirillales/MA3/MA4;Rhodospirillaceae;Rhodospirillaceae;Rhodospirillaceae bacterium;Rhodospirillaceae bacterium UBA2165;1952852	DCWJ01000037.1_4		DCWJ01000037.1_3						DCWJ01000037.1_10	DCWJ01000037.1_9	DCWJ01000037.1_8		DCWJ01000037.1_7	DCWJ01000037.1_5	DCWJ01000037.1_6
Gracilicutes;Proteobacteria;Alphaproteobacteria;Rhodospirillales/MA3/MA4;Rhodospirillaceae;Rhodospirillaceae;Rhodospirillaceae bacterium;Rhodospirillaceae bacterium UBA3470;1952854	DFRF01000077.1_18		DFRF01000077.1_19						DFRF01000077.1_12	DFRF01000077.1_13	DFRF01000077.1_14	DFRF01000077.1_16	DFRF01000077.1_15	DFRF01000077.1_17
Gracilicutes;Proteobacteria;Alphaproteobacteria;Rhodospirillales/MA3/MA4;Rhodospirillaceae;Rhodospirillaceae;Rhodospirillaceae bacterium;Rhodospirillaceae bacterium UBA4479;1952857	DGNZ01000109.1_7		DGNZ01000109.1_6						DGNZ01000109.1_12	DGNZ01000109.1_11	DGNZ01000109.1_10		DGNZ01000109.1_9	DGNZ01000109.1_8
Gracilicutes;Proteobacteria;Alphaproteobacteria;Rhodospirillales/MA3/MA4;Rhodospirillaceae;Rhodospirillaceae;Rhodospirillaceae bacterium;Rhodospirillaceae bacterium UBA5685;1952861	DIHX01000147.1_6		DIHX01000147.1_5						DIHX01000147.1_12,DIHX01000147.1_13	DIHX01000147.1_11	DIHX01000147.1_10		DIHX01000147.1_9	DIHX01000147.1_7	DIHX01000147.1_8
Gracilicutes;Proteobacteria;Alphaproteobacteria;Rhodospirillales/MA3/MA4;Rhodospirillaceae;Rhodospirillaceae;Rhodospirillaceae bacterium;Rhodospirillaceae bacterium;1898112	PCH82693.1		PCH82692.1								PCH82697.1		PCH82696.1	PCH82694.1	PCH82695.1
Gracilicutes;Proteobacteria;Alphaproteobacteria;Rhodospirillales/MA3/MA4;Rhodospirillaceae;Rhodospirillum;Rhodospirillum centenum;Rhodospirillum centenum SW;414684	ACI97924.1		ACI99016.1		ACI99017.1				ACI97930.1	ACI97929.1	ACI97928.1		ACI97927.1	ACI97925.1	ACI97926.1
Gracilicutes;Proteobacteria;Alphaproteobacteria;Rhodospirillales/MA3/MA4;Rhodospirillaceae;Rhodospirillum;Rhodospirillum rubrum;Rhodospirillum rubrum ATCC 11170;269796	ABC23365.1		ABC22826.1						ABC23370.1	ABC23369.1	ABC23368.1	ABC24269.1	ABC23367.1	ABC23366.1	ABC21764.1
Gracilicutes;Proteobacteria;Alphaproteobacteria;Rhodospirillales/MA3/MA4;Rhodospirillaceae;Rhodovibrio;Rhodovibrio salinarum;Rhodovibrio salinarum DSM 9154;1089552	KI911559.1_2745		KI911559.1_2725						KI911559.1_2739	KI911559.1_2740	KI911559.1_2741		KI911559.1_2742	KI911559.1_2744,KI911559.1_3497	KI911559.1_2743
Gracilicutes;Proteobacteria;Alphaproteobacteria;Rhodospirillales/MA3/MA4;Rhodospirillaceae;Thalassobaculum;Thalassobaculum litoreum;Thalassobaculum litoreum DSM 18839;1123362	SDG00744.1								SDG00833.1	SDG00815.1	SDG00786.1	SDF39371.1	SDG00783.1	SDG00754.1	SDG39774.1
Gracilicutes;Proteobacteria;Alphaproteobacteria;Rhodospirillales/MA3/MA4;Rhodospirillaceae;Thalassospira;Thalassospira indica;Thalassospira indica;1891279	AXO15340.1	AXO14090.1	AXO15337.1	AXO15338.1	AXO15339.1	AXO15342.1	AXO15341.1	AXO15336.1
Gracilicutes;Proteobacteria;Alphaproteobacteria;Rhodospirillales/MA3/MA4;Rhodospirillaceae;Thalassospira;Thalassospira sp.;Thalassospira sp. TSL5-1;1544451	OKH86954.1	OKH88461.1	OKH86952.1	OKH86953.1		OKH86956.1	OKH86955.1	OKH86951.1
Gracilicutes;Proteobacteria;Alphaproteobacteria;Rhodospirillales/MA3/MA4;Rhodospirillaceae;Thalassospira;Thalassospira sp.;Thalassospira sp. UBA2642;1947674	DENO01000137.1_11	DENO01000251.1_9	DENO01000137.1_14	DENO01000137.1_13	DENO01000137.1_12	DENO01000137.1_9	DENO01000137.1_10
Gracilicutes;Proteobacteria;Alphaproteobacteria;Rhodospirillales;Acetobacteraceae;Acidiphilium;Acidiphilium sp.;Acidiphilium sp. CAG:727;1262689
Gracilicutes;Proteobacteria;Alphaproteobacteria;Rhodospirillales;Rhodospirillaceae;Candidatus Endolissoclinum;Candidatus Endolissoclinum sp.;Candidatus Endolissoclinum sp. UBA7326;1946151	DKPU01000276.1_44		DKPU01000096.1_10						DKPU01000084.1_28	DKPU01000084.1_29	DKPU01000084.1_30,DKPU01000276.1_47		DKPU01000276.1_46	DKPU01000276.1_45	DKPU01000094.1_7
Gracilicutes;Proteobacteria;Alphaproteobacteria;Rickettsiales;Anaplasmataceae;Anaplasma;Anaplasma marginale;Anaplasma marginale str. St. Maries;234826		AAV86302.1	AAV86635.1	AAV86636.1	AAV86637.1	AAV86639.1	AAV86638.1	AAV86392.1
Gracilicutes;Proteobacteria;Alphaproteobacteria;Rickettsiales;Anaplasmataceae;Anaplasma;Anaplasma phagocytophilum;Anaplasma phagocytophilum str. HZ;212042	ABD43587.1	ABD43816.1	ABD44419.1	ABD43713.1	ABD44324.1	ABD43242.1	ABD44109.1	ABD43811.1
Gracilicutes;Proteobacteria;Alphaproteobacteria;Rickettsiales;Anaplasmataceae;Candidatus Neoehrlichia;Candidatus Neoehrlichia lotoris;Candidatus Neoehrlichia lotoris str. RAC413;1359163	KJV68817.1	KJV69152.1	KJV68814.1	KJV68815.1	KJV68816.1	KJV68819.1	KJV68818.1	KJV69600.1
Gracilicutes;Proteobacteria;Alphaproteobacteria;Rickettsiales;Anaplasmataceae;Candidatus Xenolissoclinum;Candidatus Xenolissoclinum pacificiensis;Candidatus Xenolissoclinum pacificiensis L6;1401685	ETO91887.1		ETO91890.1	ETO91889.1	ETO91888.1	ETO91885.1	ETO91886.1
Gracilicutes;Proteobacteria;Alphaproteobacteria;Rickettsiales;Anaplasmataceae;Ehrlichia;Ehrlichia canis;Ehrlichia canis str. Jake;269484	AAZ68451.1	AAZ68723.1	AAZ68448.1	AAZ68449.1	AAZ68450.1	AAZ68453.1	AAZ68452.1	AAZ68247.1
Gracilicutes;Proteobacteria;Alphaproteobacteria;Rickettsiales;Anaplasmataceae;Ehrlichia;Ehrlichia ruminantium;Ehrlichia ruminantium str. Gardel;302409	CAI27879.1	CAI28162.1	CAI27882.1	CAI27881.1	CAI27880.1	CAI27877.1	CAI27878.1	CAI27644.1
Gracilicutes;Proteobacteria;Alphaproteobacteria;Rickettsiales;Anaplasmataceae;Neorickettsia;Neorickettsia helminthoeca;Neorickettsia helminthoeca str. Oregon;1286528	AHX11241.1	AHX11331.1	AHX11238.1	AHX11239.1	AHX11240.1	AHX11243.1	AHX11242.1	AHX11501.1
Gracilicutes;Proteobacteria;Alphaproteobacteria;Rickettsiales;Anaplasmataceae;Neorickettsia;Neorickettsia sennetsu;Neorickettsia sennetsu str. Miyayama;222891	ABD45753.1	ABD46160.1	ABD45622.1	ABD45955.1	ABD46041.1	ABD45695.1	ABD45828.1	ABD46074.1
Gracilicutes;Proteobacteria;Alphaproteobacteria;Rickettsiales;Anaplasmataceae;Wolbachia;Wolbachia endosymbiont of Brugia malayi;Wolbachia endosymbiont strain TRS of Brugia malayi;292805	AAW71345.1		AAW71095.1	AAW71347.1	AAW71346.1	AAW70620.1	AAW71344.1	AAW71250.1
Gracilicutes;Proteobacteria;Alphaproteobacteria;Rickettsiales;Anaplasmataceae;Wolbachia;Wolbachia endosymbiont of Culex quinquefasciatus;Wolbachia endosymbiont of Culex quinquefasciatus Pel;570417	CAQ55377.1		CAQ54286.1	CAQ55379.1	CAQ55378.1	CAQ55123.1	CAQ55376.1	CAQ54339.1
Gracilicutes;Proteobacteria;Alphaproteobacteria;Rickettsiales;Anaplasmataceae;Wolbachia;Wolbachia endosymbiont of Onchocerca volvulus;Wolbachia endosymbiont of Onchocerca volvulus str. Cameroon;1410384	HG810405.1_705		HG810405.1_595	HG810405.1_707	HG810405.1_706	HG810405.1_308	HG810405.1_704	HG810405.1_209
Gracilicutes;Proteobacteria;Alphaproteobacteria;Rickettsiales;Anaplasmataceae;Wolbachia;Wolbachia endosymbiont;Wolbachia endosymbiont of Cimex lectularius;246273	BAP00049.1		BAO99888.1	BAP00047.1	BAP00048.1	BAO99868.1	BAP00050.1	BAP00014.1
Gracilicutes;Proteobacteria;Alphaproteobacteria;Rickettsiales;Anaplasmataceae;Wolbachia;Wolbachia endosymbiont;Wolbachia endosymbiont of Cylisticus convexus;118728	RDD35597.1		RDD35063.1	RDD35595.1	RDD35596.1	RDD33984.1	RDD35598.1	RDD35542.1
Gracilicutes;Proteobacteria;Alphaproteobacteria;Rickettsiales;Anaplasmataceae;Wolbachia;Wolbachia endosymbiont;Wolbachia endosymbiont of Drosophila melanogaster;163164	AAS14570.1		AAS14530.1	AAS14572.1	AAS14571.1	AAS14658.1	AAS14569.1	AAS14115.1
Gracilicutes;Proteobacteria;Alphaproteobacteria;Rickettsiales;Anaplasmataceae;Wolbachia;Wolbachia endosymbiont;Wolbachia endosymbiont of Folsomia candida;169402	APR98515.1		APR98481.1	AWW50866.1	APR98514.1	APR99101.1	APR98516.1	APR99210.1
Gracilicutes;Proteobacteria;Alphaproteobacteria;Rickettsiales;Candidatus Midichloriaceae;Candidatus Midichloria;Candidatus Midichloria mitochondrii;Candidatus Midichloria mitochondrii IricVA;696127	AEI88595.1		AEI89172.1	AEI88642.1	AEI88641.1	AEI88597.1	AEI88596.1	AEI89389.1
Gracilicutes;Proteobacteria;Alphaproteobacteria;Rickettsiales;Holosporaceae;endosymbiont;endosymbiont of;endosymbiont of Acanthamoeba sp. UWC8;86106	AIF81811.1		AIF81016.1	AIF81593.1	AIF81594.1	AIF81813.1	AIF81812.1	AIF81066.1
Gracilicutes;Proteobacteria;Alphaproteobacteria;Rickettsiales;NA;Alphaproteobacteria;Alphaproteobacteria bacterium;Alphaproteobacteria bacterium 33-17;1895704	OJV15815.1	OJV13176.1	OJV15812.1	OJV15813.1	OJV15814.1	OJV15817.1	OJV15816.1	OJV13911.1
Gracilicutes;Proteobacteria;Alphaproteobacteria;Rickettsiales;NA;Alphaproteobacteria;Alphaproteobacteria bacterium;Alphaproteobacteria bacterium CG11_big_fil_rev_8_21_14_0_20_39_49;1973900	PIR38714.1	PIR38751.1	PIR38641.1	PIR38716.1	PIR38715.1	PIR38712.1	PIR38713.1	PIR39374.1
Gracilicutes;Proteobacteria;Alphaproteobacteria;Rickettsiales;NA;Alphaproteobacteria;Alphaproteobacteria bacterium;Alphaproteobacteria bacterium CG11_big_fil_rev_8_21_14_0_20_44_7;1973901		PIR32413.1	PIR32796.1	PIR32088.1	PIR32087.1
Gracilicutes;Proteobacteria;Alphaproteobacteria;Rickettsiales;NA;Alphaproteobacteria;Alphaproteobacteria bacterium;Alphaproteobacteria bacterium RIFCSPLOWO2_12_FULL_40_11;1797231	OFX10669.1		OFX11897.1	OFX10671.1	OFX10670.1	OFX10666.1	OFX10668.1
Gracilicutes;Proteobacteria;Alphaproteobacteria;Rickettsiales;NA;Alphaproteobacteria;Alphaproteobacteria bacterium;Alphaproteobacteria bacterium UBA1002;1948350		DBAU01000038.1_13	DBAU01000025.1_3	DBAU01000025.1_2
Gracilicutes;Proteobacteria;Alphaproteobacteria;Rickettsiales;NA;Alphaproteobacteria;Alphaproteobacteria bacterium;Alphaproteobacteria bacterium UBA3002;1948380	DDZS01000067.1_35	DDZS01000071.1_19	DDZS01000067.1_32	DDZS01000067.1_33	DDZS01000067.1_34	DDZS01000017.1_27	DDZS01000017.1_28,DDZS01000067.1_36	DDZS01000075.1_3
Gracilicutes;Proteobacteria;Alphaproteobacteria;Rickettsiales;NA;Alphaproteobacteria;Alphaproteobacteria bacterium;Alphaproteobacteria bacterium UBA6149;1948415	DIUV01000048.1_57	DIUV01000015.1_62	DIUV01000048.1_65	DIUV01000048.1_61	DIUV01000048.1_60	DIUV01000048.1_54	DIUV01000048.1_55	DIUV01000046.1_19
Gracilicutes;Proteobacteria;Alphaproteobacteria;Rickettsiales;NA;Alphaproteobacteria;Alphaproteobacteria bacterium;Alphaproteobacteria bacterium UBA6178;1948416	DITS01000020.1_90	DITS01000027.1_44	DITS01000020.1_87	DITS01000020.1_88	DITS01000020.1_89	DITS01000020.1_92	DITS01000020.1_91	DITS01000034.1_80
Gracilicutes;Proteobacteria;Alphaproteobacteria;Rickettsiales;NA;Alphaproteobacteria;Alphaproteobacteria bacterium;Alphaproteobacteria bacterium UBA6187;1948417	DITJ01000004.1_83	DITJ01000103.1_10	DITJ01000071.1_4	DITJ01000004.1_85	DITJ01000004.1_84	DITJ01000004.1_81	DITJ01000004.1_82	DITJ01000048.1_15
Gracilicutes;Proteobacteria;Alphaproteobacteria;Rickettsiales;NA;Alphaproteobacteria;Alphaproteobacteria bacterium;Alphaproteobacteria bacterium UBA6189;1948418		DITH01000026.1_10	DITH01000084.1_3	DITH01000084.1_4		DITH01000040.1_5		DITH01000093.1_27
Gracilicutes;Proteobacteria;Alphaproteobacteria;Rickettsiales;NA;Candidatus Arcanobacter;Candidatus Arcanobacter lacustris;Candidatus Arcanobacter lacustris;1607817		KKB96887.1						KKB96200.1
Gracilicutes;Proteobacteria;Alphaproteobacteria;Rickettsiales;NA;Candidatus Marinoinvertebrata;Candidatus Marinoinvertebrata rohwerii;Candidatus Marinoinvertebrata rohwerii;2492378	RST70854.1								RST66954.1	RST66955.1	RST66956.1	RST66952.1	RST66957.1	RST66959.1
Gracilicutes;Proteobacteria;Alphaproteobacteria;Rickettsiales;NA;Rickettsiales;Rickettsiales bacterium;Rickettsiales bacterium Ac37b;1528098	AIL65394.1	AIL65116.1	AIL65397.1	AIL65396.1	AIL65395.1	AIL65392.1	AIL65393.1	AIL65227.1
Gracilicutes;Proteobacteria;Alphaproteobacteria;Rickettsiales;NA;Rickettsiales;Rickettsiales bacterium;Rickettsiales bacterium UBA1997;1951236	DDCV01000015.1_4	DDCV01000122.1_5	DDCV01000003.1_10	DDCV01000015.1_6	DDCV01000015.1_5	DDCV01000015.1_2	DDCV01000015.1_3
Gracilicutes;Proteobacteria;Alphaproteobacteria;Rickettsiales;NA;Rickettsiales;Rickettsiales bacterium;Rickettsiales bacterium UBA2461;1951237	DDPT01000018.1_15	DDPT01000011.1_25	DDPT01000014.1_34	DDPT01000018.1_13	DDPT01000018.1_14	DDPT01000018.1_17	DDPT01000018.1_16
Gracilicutes;Proteobacteria;Alphaproteobacteria;Rickettsiales;NA;Rickettsiales;Rickettsiales bacterium;Rickettsiales bacterium UBA4311;1951240			DGUL01000007.1_129			DGUL01000007.1_52,DGUL01000007.1_62	DGUL01000001.1_88
Gracilicutes;Proteobacteria;Alphaproteobacteria;Rickettsiales;NA;Rickettsiales;Rickettsiales bacterium;Rickettsiales bacterium UBA6177;1951241								DITT01000015.1_12
Gracilicutes;Proteobacteria;Alphaproteobacteria;Rickettsiales;NA;Rickettsiales;Rickettsiales endosymbiont;Rickettsiales endosymbiont of Stachyamoeba lipophora;2486578	AZL15216.1	AZL15427.1	AZL15219.1	AZL15218.1	AZL15217.1	AZL15214.1	AZL15215.1	AZL15177.1
Gracilicutes;Proteobacteria;Alphaproteobacteria;Rickettsiales;Rickettsiaceae;Candidatus Phycorickettsia;Candidatus Phycorickettsia trachydisci;Candidatus Phycorickettsia trachydisci;2115978	AVP87445.1	AVP87081.1	AVP87459.1	AVP87443.1	AVP87444.1	AVP87447.1	AVP87446.1	AVP87134.1
Gracilicutes;Proteobacteria;Alphaproteobacteria;Rickettsiales;Rickettsiaceae;Occidentia;Occidentia massiliensis;Occidentia massiliensis;752179	CANJ01000026.1_66	CANJ01000020.1_33	CANJ01000026.1_63	CANJ01000026.1_64	CANJ01000026.1_65	CANJ01000026.1_68,CANJ01000117.1_1	CANJ01000026.1_67
Gracilicutes;Proteobacteria;Alphaproteobacteria;Rickettsiales;Rickettsiaceae;Orientia;Orientia chuto;Orientia chuto str. Dubai;1359168	KJV57265.1	KJV55781.1	KJV57276.1	KJV57280.1	KJV57293.1	KJV57246.1	KJV57285.1
Gracilicutes;Proteobacteria;Alphaproteobacteria;Rickettsiales;Rickettsiaceae;Orientia;Orientia tsutsugamushi;Orientia tsutsugamushi str. Boryong;357244	CAM80170.1	CAM80062.1	CAM80167.1	CAM80168.1	CAM80169.1		CAM80171.1
Gracilicutes;Proteobacteria;Alphaproteobacteria;Rickettsiales;Rickettsiaceae;Rickettsia;NA;Rickettsiales bacterium;2026788	PCJ24729.1	PCJ27141.1	PCJ24837.1	PCJ24836.1	PCJ24835.1	PCJ24716.1	PCJ24715.1
Gracilicutes;Proteobacteria;Alphaproteobacteria;Rickettsiales;Rickettsiaceae;Rickettsia;Rickettsia bellii;Rickettsia bellii RML369-C;336407	ABE05026.1	ABE04890.1	ABE04595.1	ABE04594.1	ABE04593.1	ABE05028.1	ABE05027.1	ABE04640.1
Gracilicutes;Proteobacteria;Alphaproteobacteria;Rickettsiales;Rickettsiaceae;Rickettsia;Rickettsia canadensis;Rickettsia canadensis str. McKiel;293613	ABV73414.1	ABV73706.1	ABV73155.1	ABV73156.1	ABV73157.1	ABV73412.1	ABV73413.1
Gracilicutes;Proteobacteria;Alphaproteobacteria;Rickettsiales;Rickettsiaceae;Rickettsia;Rickettsia endosymbiont;Rickettsia endosymbiont of Culicoides newsteadi;1961830	OZG31323.1	OZG31794.1	OZG32023.1	OZG32024.1	OZG32025.1	OZG31625.1	OZG31324.1	OZG31309.1
Gracilicutes;Proteobacteria;Alphaproteobacteria;Rickettsiales;Rickettsiaceae;Rickettsia;Rickettsia prowazekii;Rickettsia prowazekii str. Madrid E;272947	CAA14937.1	CAA14783.1	CAA14664.1	CAA14665.1	CAA14666.1	CAA14939.1	CAA14938.1
Gracilicutes;Proteobacteria;Alphaproteobacteria;Sneathiellales;NA;Alphaproteobacteria;Alphaproteobacteria bacterium;Alphaproteobacteria bacterium 46_93_T64;1856292	OUR77985.1		OUR76634.1						OUR77989.1	OUR77988.1	OUR78116.1	OUR78664.1	OUR77987.1	OUR78115.1	OUR77986.1
Gracilicutes;Proteobacteria;Alphaproteobacteria;Sneathiellales;NA;Alphaproteobacteria;Alphaproteobacteria bacterium;Alphaproteobacteria bacterium UBA2966;1948377	DEBC01000144.1_7								DEBC01000144.1_13,DEBC01000144.1_14	DEBC01000144.1_12	DEBC01000144.1_11		DEBC01000144.1_10	DEBC01000144.1_8	DEBC01000144.1_9
Gracilicutes;Proteobacteria;Alphaproteobacteria;Sneathiellales;NA;Alphaproteobacteria;Alphaproteobacteria bacterium;Alphaproteobacteria bacterium UBA3205;1948382	DEWR01000080.1_6		DEWR01000094.1_8						DEWR01000066.1_7,DEWR01000066.1_6	DEWR01000066.1_8	DEWR01000080.1_2		DEWR01000080.1_3	DEWR01000080.1_5	DEWR01000080.1_4
Gracilicutes;Proteobacteria;Alphaproteobacteria;Sneathiellales;NA;Alphaproteobacteria;Alphaproteobacteria bacterium;Alphaproteobacteria bacterium UBA6062;1948414	DIYE01000043.1_22		DIYE01000212.1_6						DIYE01000043.1_16	DIYE01000043.1_17	DIYE01000043.1_18	DIYE01000159.1_2	DIYE01000043.1_19	DIYE01000043.1_21	DIYE01000043.1_20
Gracilicutes;Proteobacteria;Alphaproteobacteria;Sneathiellales;NA;Alphaproteobacteria;Alphaproteobacteria bacterium;Alphaproteobacteria bacterium UBA7893;1948448	DLRH01000265.1_4								DLRH01000265.1_10	DLRH01000265.1_9	DLRH01000265.1_8	DLRH01000265.1_6	DLRH01000265.1_7	DLRH01000265.1_5
Gracilicutes;Proteobacteria;Alphaproteobacteria;Sneathiellales;NA;Rhizobiales;Rhizobiales bacterium;Rhizobiales bacterium NRL2;1862950	ANK80078.1		ANK81368.1						ANK80072.1	ANK80073.1	ANK80074.1	ANK80076.1	ANK80075.1	ANK80077.1
Gracilicutes;Proteobacteria;Alphaproteobacteria;Sneathiellales;Sneathiellaceae;Oceanibacterium;Oceanibacterium hippocampi;Oceanibacterium hippocampi;745714	SLN57643.1		SLN49410.1						SLN57545.1	SLN57557.1	SLN57573.1		SLN57584.1	SLN57631.1	SLN57598.1
Gracilicutes;Proteobacteria;Alphaproteobacteria;Sneathiellales;Sneathiellaceae;Sneathiella;Sneathiella glossodoripedis;Sneathiella glossodoripedis JCM 23214;1236958	BAMS01000002.1_455		BAMS01000002.1_104						BAMS01000002.1_461	BAMS01000002.1_460	BAMS01000002.1_459	BAMS01000004.1_37	BAMS01000002.1_458	BAMS01000002.1_456	BAMS01000002.1_457
Gracilicutes;Proteobacteria;Alphaproteobacteria;Sphingomonadales;Erythrobacteraceae;Altererythrobacter;Altererythrobacter atlanticus;Altererythrobacter atlanticus;1267766	AKH43285.1		AKH42034.1						AKH43293.1	AKH43290.1	AKH43289.1	AKH41080.1	AKH43288.1	AKH43287.1
Gracilicutes;Proteobacteria;Alphaproteobacteria;Sphingomonadales;Erythrobacteraceae;Altererythrobacter;Altererythrobacter dongtanensis;Altererythrobacter dongtanensis;692370	ANY19067.1		ANY20098.1						ANY19058.1	ANY19062.1	ANY19064.1	ANY19541.1	ANY19065.1	ANY19066.1
Gracilicutes;Proteobacteria;Alphaproteobacteria;Sphingomonadales;Erythrobacteraceae;Altererythrobacter;Altererythrobacter epoxidivorans;Altererythrobacter epoxidivorans;361183	ALE17762.1		ALE17058.1						ALE17771.1	ALE17768.1	ALE17767.1	ALE16989.1	ALE17766.1	ALE17765.1
Gracilicutes;Proteobacteria;Alphaproteobacteria;Sphingomonadales;Erythrobacteraceae;Altererythrobacter;Altererythrobacter ishigakiensis;Altererythrobacter ishigakiensis;476157	CP015963.1_388		CP015963.1_2123						CP015963.1_397	CP015963.1_393	CP015963.1_392	CP015963.1_45	CP015963.1_390	CP015963.1_389
Gracilicutes;Proteobacteria;Alphaproteobacteria;Sphingomonadales;Erythrobacteraceae;Altererythrobacter;Altererythrobacter mangrovi;Altererythrobacter mangrovi;1982042	CP022889.1_1744		CP022889.1_2551						CP022889.1_1753	CP022889.1_1749	CP022889.1_1748	CP022889.1_1997	CP022889.1_1747	CP022889.1_1746
Gracilicutes;Proteobacteria;Alphaproteobacteria;Sphingomonadales;Erythrobacteraceae;Altererythrobacter;Altererythrobacter marensis;Altererythrobacter marensis;543877	AKM08330.1		AKM07240.1						AKM08323.1	AKM08325.1	AKM08327.1	AKM07649.1	AKM08328.1	AKM08329.1
Gracilicutes;Proteobacteria;Alphaproteobacteria;Sphingomonadales;Erythrobacteraceae;Altererythrobacter;Altererythrobacter namhicola;Altererythrobacter namhicola;645517	ANU06801.1		ANU07495.1						ANU06794.1	ANU06796.1	ANU06797.1	ANU08491.1	ANU06798.1	ANU06799.1
Gracilicutes;Proteobacteria;Alphaproteobacteria;Sphingomonadales;Erythrobacteraceae;Altererythrobacter;Altererythrobacter rigui;Altererythrobacter rigui;1708790	RSEL01000011.1_3		RSEL01000020.1_153						RSEL01000011.1_13	RSEL01000011.1_9	RSEL01000011.1_7	RSEL01000014.1_16	RSEL01000011.1_6	RSEL01000011.1_5
Gracilicutes;Proteobacteria;Alphaproteobacteria;Sphingomonadales;Erythrobacteraceae;Altererythrobacter;Altererythrobacter sp.;Altererythrobacter sp. 66-12;1895714			OJU60217.1									OJU60364.1		OJU60879.1
Gracilicutes;Proteobacteria;Alphaproteobacteria;Sphingomonadales;Erythrobacteraceae;Altererythrobacter;Altererythrobacter sp.;Altererythrobacter sp. Ery12;2306996	RJX69267.1		RJX65986.1						RJX69260.1	RJX69262.1	RJX69264.1	RJX71295.1	RJX69265.1	RJX69266.1
Gracilicutes;Proteobacteria;Alphaproteobacteria;Sphingomonadales;Erythrobacteraceae;Altererythrobacter;Altererythrobacter sp.;Altererythrobacter sp. Ery1;2306995	RIV80788.1,RIV75956.1		RIV78796.1						RIV80782.1,RIV75963.1	RIV80784.1,RIV75960.1	RIV80785.1,RIV75959.1	RIV75427.1	RIV75958.1,RIV80786.1	RIV75957.1,RIV80787.1
Gracilicutes;Proteobacteria;Alphaproteobacteria;Sphingomonadales;Erythrobacteraceae;Altererythrobacter;Altererythrobacter sp.;Altererythrobacter sp. HME9302;2161824	RDC61199.1		RDC60553.1						RDC61193.1	RDC61195.1	RDC61196.1	RDC59427.1	RDC61197.1	RDC61198.1
Gracilicutes;Proteobacteria;Alphaproteobacteria;Sphingomonadales;Erythrobacteraceae;Altererythrobacter;Altererythrobacter sp.;Altererythrobacter sp. HN-Y73;2320269	RKF19010.1		RKF21927.1						RKF19115.1	RKF19014.1	RKF19013.1	RKF23041.1	RKF19012.1	RKF19011.1
Gracilicutes;Proteobacteria;Alphaproteobacteria;Sphingomonadales;Erythrobacteraceae;Altererythrobacter;Altererythrobacter sp.;Altererythrobacter sp. MH-B5;1172626	OCC23960.1		OCC22682.1						OCC23965.1	OCC24126.1	OCC23963.1	OCC23257.1	OCC23962.1	OCC23961.1
Gracilicutes;Proteobacteria;Alphaproteobacteria;Sphingomonadales;Erythrobacteraceae;Altererythrobacter;Altererythrobacter sp.;Altererythrobacter sp. NS1;2338327	CP032570.1_1522		CP032570.1_629						CP032570.1_1513	CP032570.1_1516	CP032570.1_1519	CP032570.1_2059	CP032570.1_1520	CP032570.1_1521
Gracilicutes;Proteobacteria;Alphaproteobacteria;Sphingomonadales;Erythrobacteraceae;Altererythrobacter;Altererythrobacter sp.;Altererythrobacter sp. Root672;1736584	KRA81595.1		KRA84666.1						KRA81590.1	KRA81591.1	KRA81592.1	KRA84145.1	KRA81593.1	KRA81594.1
Gracilicutes;Proteobacteria;Alphaproteobacteria;Sphingomonadales;Erythrobacteraceae;Altererythrobacter;Altererythrobacter sp.;Altererythrobacter sp. ZODW24;2185142	CP031155.1_1605		CP031155.1_605						CP031155.1_1597	CP031155.1_1600	CP031155.1_1601	CP031155.1_2241	CP031155.1_1602	CP031155.1_1603
Gracilicutes;Proteobacteria;Alphaproteobacteria;Sphingomonadales;Erythrobacteraceae;Altererythrobacter;Altererythrobacter xiamenensis;Altererythrobacter xiamenensis;1316679	SMQ68930.1		SMQ61112.1						SMQ68937.1	SMQ68934.1	SMQ68933.1	SMQ69880.1	SMQ68932.1	SMQ68931.1
Gracilicutes;Proteobacteria;Alphaproteobacteria;Sphingomonadales;Erythrobacteraceae;Altererythrobacter;Altererythrobacter xinjiangensis;Altererythrobacter xinjiangensis;762261	RSEK01000005.1_72		RSEK01000001.1_40						RSEK01000005.1_79	RSEK01000005.1_77	RSEK01000005.1_76	RSEK01000012.1_21	RSEK01000005.1_75	RSEK01000005.1_74
Gracilicutes;Proteobacteria;Alphaproteobacteria;Sphingomonadales;Erythrobacteraceae;Croceicoccus;Croceicoccus marinus;Croceicoccus marinus;450378	ARU16954.1		ARU15333.1						ARU17541.1	ARU16957.1	ARU16956.1	ARU16231.1	ARU16955.1	ARU17540.1
Gracilicutes;Proteobacteria;Alphaproteobacteria;Sphingomonadales;Erythrobacteraceae;Croceicoccus;Croceicoccus mobilis;Croceicoccus mobilis;1703339	LYWZ01000022.1_739		LYWZ01000028.1_120						LYWZ01000022.1_731	LYWZ01000022.1_734	LYWZ01000022.1_735	LYWZ01000020.1_304	LYWZ01000022.1_736	LYWZ01000022.1_737
Gracilicutes;Proteobacteria;Alphaproteobacteria;Sphingomonadales;Erythrobacteraceae;Croceicoccus;Croceicoccus naphthovorans;Croceicoccus naphthovorans;1348774	AKM11138.1		AKM10193.1						AKM11145.1	AKM11142.1	AKM11141.1	AKM11409.1	AKM11923.1	AKM11140.1
Gracilicutes;Proteobacteria;Alphaproteobacteria;Sphingomonadales;Erythrobacteraceae;Erythrobacter;Erythrobacter aquimixticola;Erythrobacter aquimixticola;1958945	RJY09531.1		RJY08211.1						RJY09537.1	RJY09535.1	RJY09534.1	RJY08085.1	RJY09533.1	RJY09532.1
Gracilicutes;Proteobacteria;Alphaproteobacteria;Sphingomonadales;Erythrobacteraceae;Erythrobacter;Erythrobacter atlanticus;Erythrobacter atlanticus;1648404	AKQ41060.2		AKQ42451.2						AKQ41067.1	AKQ41065.1	AKQ41064.1	AKQ42567.1	AKQ41062.1	AKQ41061.1
Gracilicutes;Proteobacteria;Alphaproteobacteria;Sphingomonadales;Erythrobacteraceae;Erythrobacter;Erythrobacter flavus;Erythrobacter flavus;192812	ASP28969.1		ASP30846.1						ASP28975.1	ASP28973.1	ASP28972.1	ASP29617.1	ASP28971.1	ASP28970.1
Gracilicutes;Proteobacteria;Alphaproteobacteria;Sphingomonadales;Erythrobacteraceae;Erythrobacter;Erythrobacter gangjinensis;Erythrobacter gangjinensis;502682	KLE31528.1		KLE33251.1						KLE31536.1	KLE31533.1	KLE31531.1	KLE33393.1	KLE31530.1	KLE32188.1
Gracilicutes;Proteobacteria;Alphaproteobacteria;Sphingomonadales;Erythrobacteraceae;Erythrobacter;Erythrobacter litoralis;Erythrobacter litoralis HTCC2594;314225	ABC64640.1		ABC62533.1						ABC64649.1	ABC64644.1	ABC64643.1	ABC62760.1	ABC64642.1	ABC64641.1
Gracilicutes;Proteobacteria;Alphaproteobacteria;Sphingomonadales;Erythrobacteraceae;Erythrobacter;Erythrobacter longus;Erythrobacter longus;1044	KEO89406.1		KEO90922.1						KEO89415.1	KEO89412.1	KEO89410.1	KEO89022.1	KEO89408.1	KEO89407.1
Gracilicutes;Proteobacteria;Alphaproteobacteria;Sphingomonadales;Erythrobacteraceae;Erythrobacter;Erythrobacter luteus;Erythrobacter luteus;1581420	KLE34280.1		KLE35192.1						KLE34288.1	KLE34285.1	KLE34283.1	KLE33895.1	KLE34282.1	KLE34281.1
Gracilicutes;Proteobacteria;Alphaproteobacteria;Sphingomonadales;Erythrobacteraceae;Erythrobacter;Erythrobacter marinus;Erythrobacter marinus;874156	KLI64703.1		KLI63242.1						KLI64711.1	KLI64708.1	KLI64707.1	KLI64165.1	KLI64705.1	KLI64704.1
Gracilicutes;Proteobacteria;Alphaproteobacteria;Sphingomonadales;Erythrobacteraceae;Erythrobacter;Erythrobacter seohaensis;Erythrobacter seohaensis;266951	CP024920.1_1436		CP024920.1_2260						CP024920.1_1445	CP024920.1_1441	CP024920.1_1440	CP024920.1_2165	CP024920.1_1439	CP024920.1_1438
Gracilicutes;Proteobacteria;Alphaproteobacteria;Sphingomonadales;Erythrobacteraceae;Erythrobacter;Erythrobacter sp.;Erythrobacter sp. 34-65-8;1970335												OZA94809.1
Gracilicutes;Proteobacteria;Alphaproteobacteria;Sphingomonadales;Erythrobacteraceae;Erythrobacter;Erythrobacter sp.;Erythrobacter sp. ANT-B3C2;1844758	LXQI01000015.1_75								LXQI01000015.1_68	LXQI01000015.1_71	LXQI01000015.1_72	LXQI01000008.1_202	LXQI01000015.1_73	LXQI01000015.1_74,LXQI01000023.1_9
Gracilicutes;Proteobacteria;Alphaproteobacteria;Sphingomonadales;Erythrobacteraceae;Erythrobacter;Erythrobacter sp.;Erythrobacter sp. Alg231-14;1922225	LT702999.1_1893		LT702999.1_96						LT702999.1_1885	LT702999.1_1889	LT702999.1_1890	LT702999.1_1039	LT702999.1_1891	LT702999.1_1892
Gracilicutes;Proteobacteria;Alphaproteobacteria;Sphingomonadales;Erythrobacteraceae;Erythrobacter;Erythrobacter sp.;Erythrobacter sp. HL-111;1798193	SDS78336.1		SDR68731.1						SDS78010.1	SDS78117.1	SDS78173.1	SDS30975.1	SDS78233.1	SDS78295.1
Gracilicutes;Proteobacteria;Alphaproteobacteria;Sphingomonadales;Erythrobacteraceae;Erythrobacter;Erythrobacter sp.;Erythrobacter sp. HN-E23;2488860	RPF71436.1		RPF72350.1						RPF71429.1	RPF71432.1	RPF71433.1	RPF72819.1	RPF71434.1	RPF71435.1
Gracilicutes;Proteobacteria;Alphaproteobacteria;Sphingomonadales;Erythrobacteraceae;Erythrobacter;Erythrobacter sp.;Erythrobacter sp. JL475;383381	KEO85771.1		KEO88228.1						KEO85779.1	KEO85775.1	KEO85774.1	KEO86070.1	KEO85773.1	KEO85772.1
Gracilicutes;Proteobacteria;Alphaproteobacteria;Sphingomonadales;Erythrobacteraceae;Erythrobacter;Erythrobacter sp.;Erythrobacter sp. KY5;2011159	AWW73264.1		AWW74108.1						AWW73255.1	AWW73259.1	AWW73261.1	AWW75472.1	AWW73262.1	AWW73263.1
Gracilicutes;Proteobacteria;Alphaproteobacteria;Sphingomonadales;Erythrobacteraceae;Erythrobacter;Erythrobacter sp.;Erythrobacter sp. QSSC1-22B;1860125	OBX20040.1		OBX20447.1						OBX20116.1	OBX20036.1	OBX20037.1	OBX19573.1	OBX20038.1	OBX20039.1
Gracilicutes;Proteobacteria;Alphaproteobacteria;Sphingomonadales;Erythrobacteraceae;Erythrobacter;Erythrobacter sp.;Erythrobacter sp. REDSEA-S45_B7;1811540	LUNY01000040.1_5		LUNY01000274.1_14						LUNY01000198.1_2	LUNY01000040.1_1	LUNY01000040.1_2	LUNY01000269.1_8	LUNY01000040.1_3	LUNY01000040.1_4
Gracilicutes;Proteobacteria;Alphaproteobacteria;Sphingomonadales;Erythrobacteraceae;Erythrobacter;Erythrobacter sp.;Erythrobacter sp. RIFCSPHIGHO2_12_FULL_63_10;1797975	OGS49424.1		OGS55552.1								OGS49431.1	OGS51968.1,OGS51553.1	OGS49430.1	OGS49429.1
Gracilicutes;Proteobacteria;Alphaproteobacteria;Sphingomonadales;Erythrobacteraceae;Erythrobacter;Erythrobacter sp.;Erythrobacter sp. SG61-1L;1603897	KPL69125.1		KPL67066.1						KPL69119.1	KPL69121.1	KPL69122.1	KPL69800.1,KPL69747.1	KPL69123.1	KPL69124.1
Gracilicutes;Proteobacteria;Alphaproteobacteria;Sphingomonadales;Erythrobacteraceae;Erythrobacter;Erythrobacter sp.;Erythrobacter sp. UBA2510;1946470			DDNW01000023.1_15									DDNW01000170.1_26
Gracilicutes;Proteobacteria;Alphaproteobacteria;Sphingomonadales;Erythrobacteraceae;Erythrobacter;Erythrobacter sp.;Erythrobacter sp. UBA3075;1946471	DFBR01000095.1_11		DFBR01000088.1_2						DFBR01000095.1_1	DFBR01000095.1_5	DFBR01000095.1_6	DFBR01000022.1_8	DFBR01000095.1_8	DFBR01000095.1_10
Gracilicutes;Proteobacteria;Alphaproteobacteria;Sphingomonadales;Erythrobacteraceae;Erythrobacter;Erythrobacter sp.;Erythrobacter sp. V18;2307003	RIV86509.1		RIV87593.1						RIV86514.1	RIV86894.1	RIV86511.1	RIV88071.1	RIV86893.1	RIV86892.1
Gracilicutes;Proteobacteria;Alphaproteobacteria;Sphingomonadales;Erythrobacteraceae;Erythrobacter;Erythrobacter sp.;Erythrobacter sp. YT30;1735012	KWV91453.1		KWV90479.1						KWV91446.1	KWV92306.1	KWV91450.1	KWV90854.1	KWV91452.1	KWV92307.1
Gracilicutes;Proteobacteria;Alphaproteobacteria;Sphingomonadales;Erythrobacteraceae;Erythrobacter;Erythrobacter xanthus;Erythrobacter xanthus;1784712	RIV92355.1		RIV92259.1						RIV92350.1	RIV92352.1	RIV92353.1	RIV86407.1	RIV92371.1	RIV92354.1
Gracilicutes;Proteobacteria;Alphaproteobacteria;Sphingomonadales;Erythrobacteraceae;Erythrobacteraceae;Erythrobacteraceae bacterium;Erythrobacteraceae bacterium UBA2014;1951752	DDCE01000039.1_28		DDCE01000030.1_16						DDCE01000039.1_35	DDCE01000039.1_33	DDCE01000039.1_31	DDCE01000033.1_59	DDCE01000039.1_30	DDCE01000039.1_29
Gracilicutes;Proteobacteria;Alphaproteobacteria;Sphingomonadales;Erythrobacteraceae;Porphyrobacter;Porphyrobacter HT-58-2;Porphyrobacter HT-58-2;2023229	AUX68624.1		AUX70892.1						AUX68631.1	AUX68628.1	AUX68627.1	AUX70495.1	AUX68626.1	AUX68625.1
Gracilicutes;Proteobacteria;Alphaproteobacteria;Sphingomonadales;Erythrobacteraceae;Porphyrobacter;Porphyrobacter cryptus;Porphyrobacter cryptus DSM 12079;1122970	AUHC01000011.1_69		AUHC01000005.1_137						AUHC01000011.1_61	AUHC01000011.1_64	AUHC01000011.1_65	KE383966.1_259	AUHC01000011.1_66	AUHC01000011.1_67
Gracilicutes;Proteobacteria;Alphaproteobacteria;Sphingomonadales;Erythrobacteraceae;Porphyrobacter;Porphyrobacter mercurialis;Porphyrobacter mercurialis;1572751	KHL24709.1		KHL26181.1						KHL25116.1	KHL24712.1	KHL24711.1	KHL25563.1	KHL25115.1	KHL24710.1
Gracilicutes;Proteobacteria;Alphaproteobacteria;Sphingomonadales;NA;Alphaproteobacteria;Alphaproteobacteria bacterium;Alphaproteobacteria bacterium HGW-Alphaproteobacteria-16;2013662	PKP89466.1,PKP94801.1		PKP89274.1						PKP89470.1,PKP94796.1	PKP89473.1,PKP94799.1	PKP89467.1,PKP94858.1	PKP93532.1	PKP89472.1,PKP94859.1	PKP94800.1,PKP89471.1
Gracilicutes;Proteobacteria;Alphaproteobacteria;Sphingomonadales;NA;Alphaproteobacteria;Alphaproteobacteria bacterium;Alphaproteobacteria bacterium HGW-Alphaproteobacteria-7;2013670	PKP65002.1		PKP66751.1						PKP64997.1	PKP65050.1	PKP65000.1	PKP65297.1	PKP65001.1	PKP65051.1
Gracilicutes;Proteobacteria;Alphaproteobacteria;Sphingomonadales;NA;Alphaproteobacteria;Alphaproteobacteria bacterium;Alphaproteobacteria bacterium PA4;2015572	OYU16515.1		OYU16217.1						OYU16509.1	OYU16512.1	OYU16513.1	OYU15391.1	OYU16568.1	OYU16514.1
Gracilicutes;Proteobacteria;Alphaproteobacteria;Sphingomonadales;NA;Alphaproteobacteria;Alphaproteobacteria bacterium;Alphaproteobacteria bacterium UBA3612;1948389	DFLT01000006.1_10		DFLT01000014.1_197						DFLT01000006.1_15	DFLT01000006.1_14	DFLT01000006.1_13	DFLT01000005.1_112	DFLT01000006.1_12	DFLT01000006.1_11
Gracilicutes;Proteobacteria;Alphaproteobacteria;Sphingomonadales;NA;Sphingomonadales;Sphingomonadales bacterium;Sphingomonadales bacterium 12-68-11;1970586	OYW47108.1		OYW45293.1						OYW47113.1	OYW47293.1	OYW47111.1	OYW45459.1	OYW47110.1	OYW47109.1
Gracilicutes;Proteobacteria;Alphaproteobacteria;Sphingomonadales;NA;Sphingomonadales;Sphingomonadales bacterium;Sphingomonadales bacterium 32-65-25;1970594	OYX76437.1		OYX76754.1						OYX76431.1	OYX76433.1	OYX76434.1	OYX76183.1	OYX76435.1	OYX76436.1
Gracilicutes;Proteobacteria;Alphaproteobacteria;Sphingomonadales;NA;Sphingomonadales;Sphingomonadales bacterium;Sphingomonadales bacterium 39-62-4;1970599									OZA68167.1				OZA66701.1	OZA66700.1
Gracilicutes;Proteobacteria;Alphaproteobacteria;Sphingomonadales;NA;Sphingomonadales;Sphingomonadales bacterium;Sphingomonadales bacterium BRH_c3;1734408	KUO55460.1		KUO57608.1							KUO55465.1	KUO55462.1	KUO57076.1	KUO55461.1	KUO55464.1,KUO50674.1
Gracilicutes;Proteobacteria;Alphaproteobacteria;Sphingomonadales;NA;Sphingomonadales;Sphingomonadales bacterium;Sphingomonadales bacterium BRH_c42;1734407			KUO54728.1						KUO57647.1	KUO57649.1		KUO57249.1
Gracilicutes;Proteobacteria;Alphaproteobacteria;Sphingomonadales;NA;Sphingomonadales;Sphingomonadales bacterium;Sphingomonadales bacterium CG12_big_fil_rev_8_21_14_0_65_65_10;1974094	PIW53980.1		PIW56037.1						PIW53987.1	PIW53984.1	PIW53983.1	PIW55289.1	PIW53982.1	PIW53981.1
Gracilicutes;Proteobacteria;Alphaproteobacteria;Sphingomonadales;NA;Sphingomonadales;Sphingomonadales bacterium;Sphingomonadales bacterium UBA1936;1951254	DDFE01000031.1_5		DDFE01000220.1_9						DDFE01000031.1_10	DDFE01000031.1_9	DDFE01000031.1_8	DDFE01000017.1_10	DDFE01000031.1_7	DDFE01000031.1_6
Gracilicutes;Proteobacteria;Alphaproteobacteria;Sphingomonadales;NA;Sphingomonadales;Sphingomonadales bacterium;Sphingomonadales bacterium UBA2369;1951255	DDTH01000010.1_6		DDTH01000014.1_106						DDTH01000019.1_104		DDTH01000010.1_2	DDTH01000014.1_126		DDTH01000010.1_5
Gracilicutes;Proteobacteria;Alphaproteobacteria;Sphingomonadales;NA;Sphingomonadales;Sphingomonadales bacterium;Sphingomonadales bacterium UBA2683;1951256	DELZ01000005.1_434		DELZ01000004.1_21						DELZ01000005.1_442	DELZ01000005.1_440,DELZ01000005.1_441	DELZ01000005.1_438	DELZ01000002.1_552	DELZ01000005.1_436	DELZ01000005.1_435
Gracilicutes;Proteobacteria;Alphaproteobacteria;Sphingomonadales;NA;Sphingomonadales;Sphingomonadales bacterium;Sphingomonadales bacterium UBA658;1951261	DBOA01000002.1_7		DBOA01000005.1_9						DBOA01000002.1_2	DBOA01000002.1_3	DBOA01000002.1_4	DBOA01000207.1_7	DBOA01000002.1_5	DBOA01000002.1_6
Gracilicutes;Proteobacteria;Alphaproteobacteria;Sphingomonadales;NA;Sphingomonadales;Sphingomonadales bacterium;Sphingomonadales bacterium UBA7473;1951263	DLOX01000023.1_2		DLOX01000018.1_1						DLOX01000093.1_1,DLOX01000263.1_14	DLOX01000135.1_1	DLOX01000135.1_2	DLOX01000290.1_15	DLOX01000135.1_3	DLOX01000135.1_4,DLOX01000023.1_1
Gracilicutes;Proteobacteria;Alphaproteobacteria;Sphingomonadales;NA;alpha;alpha proteobacterium;alpha proteobacterium AAP81b;1523432	KPF78483.1		KPF61845.1						KPF78478.1	KPF78480.1	KPF78481.1	KPF76436.1		KPF78482.1,KPF78083.1
Gracilicutes;Proteobacteria;Alphaproteobacteria;Sphingomonadales;Sphingomonadaceae;Blastomonas;Blastomonas sp.;Blastomonas sp. RAC04;1842535	AOG01417.1		AOF99795.1						AOG02527.1	AOG02357.1	AOF99027.1	AOG00465.1	AOG01872.1	AOG02109.1
Gracilicutes;Proteobacteria;Alphaproteobacteria;Sphingomonadales;Sphingomonadaceae;Citromicrobium;Citromicrobium sp.;Citromicrobium sp. JL477;1634516	ALG62191.1		ALG60781.1						ALG59966.1	ALG59971.1	ALG59972.1	ALG61361.1	ALG59974.1	ALG59975.1
Gracilicutes;Proteobacteria;Alphaproteobacteria;Sphingomonadales;Sphingomonadaceae;Hephaestia;Hephaestia caeni;Hephaestia caeni;645617	RIA45743.1		RIA45615.1						RIA45737.1	RIA45739.1	RIA45740.1	RIA45635.1	RIA45741.1	RIA45742.1
Gracilicutes;Proteobacteria;Alphaproteobacteria;Sphingomonadales;Sphingomonadaceae;Novosphingobium;Novosphingobium aromaticivorans;Novosphingobium aromaticivorans DSM 12444;279238	ABD24650.1		ABD27232.1						ABD24644.1	ABD24646.1	ABD24647.1	ABD25609.1	ABD24648.1	ABD24649.1
Gracilicutes;Proteobacteria;Alphaproteobacteria;Sphingomonadales;Sphingomonadaceae;Novosphingobium;Novosphingobium barchaimii;Novosphingobium barchaimii LL02;1114963	KMS52758.1		KMS59561.1						KMS52751.1	KMS52753.1	KMS52754.1	KMS53500.1	KMS52755.1	KMS52756.1
Gracilicutes;Proteobacteria;Alphaproteobacteria;Sphingomonadales;Sphingomonadaceae;Novosphingobium;Novosphingobium barchaimii;Novosphingobium barchaimii;1420591	KTR84735.1		KTR82050.1						KTR84731.1	KTR84732.1	KTR84733.1	KTR84427.1	KTR84795.1	KTR84734.1
Gracilicutes;Proteobacteria;Alphaproteobacteria;Sphingomonadales;Sphingomonadaceae;Novosphingobium;Novosphingobium fuchskuhlense;Novosphingobium fuchskuhlense;1117702	KUR72177.1		KUR72842.1						KUR72184.1	KUR72182.1	KUR72180.1	KUR70289.1	KUR72179.1	KUR72178.1
Gracilicutes;Proteobacteria;Alphaproteobacteria;Sphingomonadales;Sphingomonadaceae;Novosphingobium;Novosphingobium kunmingense;Novosphingobium kunmingense;1211806	PKB13963.1		PKB25011.1						PKB13971.1	PKB13968.1	PKB13966.1	PKB13315.1	PKB13965.1	PKB13964.1
Gracilicutes;Proteobacteria;Alphaproteobacteria;Sphingomonadales;Sphingomonadaceae;Novosphingobium;Novosphingobium lentum;Novosphingobium lentum NBRC 107847;1219033	BCTW01000021.1_66		BCTW01000023.1_50						BCTW01000021.1_73	BCTW01000021.1_71	BCTW01000021.1_69	BCTW01000009.1_31	BCTW01000021.1_68	BCTW01000021.1_67,BCTW01000003.1_32
Gracilicutes;Proteobacteria;Alphaproteobacteria;Sphingomonadales;Sphingomonadaceae;Novosphingobium;Novosphingobium lindaniclasticum;Novosphingobium lindaniclasticum LE124;1096930	EQB16170.1		EQB13950.1						EQB16178.1	EQB16175.1	EQB16174.1	EQB19422.1	EQB16173.1	EQB16172.1
Gracilicutes;Proteobacteria;Alphaproteobacteria;Sphingomonadales;Sphingomonadaceae;Novosphingobium;Novosphingobium malaysiense;Novosphingobium malaysiense;1348853	KHK89654.1		KHK91686.1						KHK89647.1	KHK89649.1	KHK89650.1	KHK92618.1	KHK89651.1	KHK89652.1
Gracilicutes;Proteobacteria;Alphaproteobacteria;Sphingomonadales;Sphingomonadaceae;Novosphingobium;Novosphingobium nitrogenifigens;Novosphingobium nitrogenifigens DSM 19370;983920	EGD59727.1		EGD57812.1						EGD59721.1	EGD59723.1	EGD59724.1	EGD58125.1	EGD59725.1	EGD59726.1
Gracilicutes;Proteobacteria;Alphaproteobacteria;Sphingomonadales;Sphingomonadaceae;Novosphingobium;Novosphingobium pentaromativorans;Novosphingobium pentaromativorans;205844	PZQ52958.1		PZQ55100.1						PZQ53073.1	PZQ53074.1	PZQ52954.1	PZQ57224.1	PZQ52955.1	PZQ52956.1
Gracilicutes;Proteobacteria;Alphaproteobacteria;Sphingomonadales;Sphingomonadaceae;Novosphingobium;Novosphingobium sp.;Novosphingobium sp. 12-62-10;1970402	OYW50319.1,OYW50629.1		OYW48235.1						OYW50313.1,OYW50635.1	OYW50496.1,OYW50693.1	OYW50316.1,OYW50632.1	OYW50862.1	OYW50631.1,OYW50317.1	OYW50318.1,OYW50630.1
Gracilicutes;Proteobacteria;Alphaproteobacteria;Sphingomonadales;Sphingomonadaceae;Novosphingobium;Novosphingobium sp.;Novosphingobium sp. 32-60-15;1970410	OYX61210.1		OYX60943.1						OYX61204.1	OYX61206.1	OYX61207.1	OYX62779.1	OYX61208.1	OYX61209.1
Gracilicutes;Proteobacteria;Alphaproteobacteria;Sphingomonadales;Sphingomonadaceae;Novosphingobium;Novosphingobium sp.;Novosphingobium sp. 63-713;1895900	OJX89148.1		OJX92960.1						OJX89153.1	OJX89674.1	OJX89151.1	OJX97208.1	OJX89150.1	OJX89149.1
Gracilicutes;Proteobacteria;Alphaproteobacteria;Sphingomonadales;Sphingomonadaceae;Novosphingobium;Novosphingobium sp.;Novosphingobium sp. B 225;1961849	MWLM01000062.1_109		MWLM01000039.1_16						MWLM01000062.1_117	MWLM01000062.1_114	MWLM01000062.1_112	MWLM01000043.1_11	MWLM01000062.1_111	MWLM01000062.1_110
Gracilicutes;Proteobacteria;Alphaproteobacteria;Sphingomonadales;Sphingomonadaceae;Novosphingobium;Novosphingobium sp.;Novosphingobium sp. B3058 49;2183925	PYG61390.1		PYG63641.1						PYG61396.1	PYG61394.1	PYG61393.1	PYG60165.1	PYG61392.1	PYG61391.1
Gracilicutes;Proteobacteria;Alphaproteobacteria;Sphingomonadales;Sphingomonadaceae;Novosphingobium;Novosphingobium sp.;Novosphingobium sp. CF614;1884364	SFG23548.1		SFG30550.1						SFG23398.1	SFG23436.1	SFG23471.1	SFF84433.1	SFG23487.1	SFG23495.1
Gracilicutes;Proteobacteria;Alphaproteobacteria;Sphingomonadales;Sphingomonadaceae;Novosphingobium;Novosphingobium sp.;Novosphingobium sp. FSW06-99;1739113	KUR78216.1		KUR73293.1						KUR78210.1	KUR78212.1	KUR78213.1	KUR75410.1	KUR78214.1	KUR78215.1
Gracilicutes;Proteobacteria;Alphaproteobacteria;Sphingomonadales;Sphingomonadaceae;Novosphingobium;Novosphingobium sp.;Novosphingobium sp. MBES04;1206458	GAM04529.1		GAM06437.1						GAM04537.1	GAM04534.1	GAM04533.1	GAM05043.1	GAM04532.1	GAM04531.1
Gracilicutes;Proteobacteria;Alphaproteobacteria;Sphingomonadales;Sphingomonadaceae;Novosphingobium;Novosphingobium sp.;Novosphingobium sp. PC22D;1962403	PEQ12179.1		PEQ13299.1						PEQ12173.1	PEQ12239.1	PEQ12175.1	PEQ14376.1	PEQ12176.1	PEQ12177.1
Gracilicutes;Proteobacteria;Alphaproteobacteria;Sphingomonadales;Sphingomonadaceae;Novosphingobium;Novosphingobium sp.;Novosphingobium sp. PP1Y;702113	CCA94392.1		CCA93594.1						CCA94385.1	CCA94387.1	CCA94388.1	CCA92035.1	CCA94389.1	CCA94390.1
Gracilicutes;Proteobacteria;Alphaproteobacteria;Sphingomonadales;Sphingomonadaceae;Novosphingobium;Novosphingobium sp.;Novosphingobium sp. TH158;2067455	PLK27258.1		PLK25566.1						PLK27253.1	PLK27919.1	PLK27255.1	PLK26341.1	PLK27256.1	PLK27257.1
Gracilicutes;Proteobacteria;Alphaproteobacteria;Sphingomonadales;Sphingomonadaceae;Novosphingobium;Novosphingobium sp.;Novosphingobium sp. UBA1948;1946983	DDES01000050.1_2		DDES01000114.1_3						DDES01000050.1_8,DDES01000047.1_1	DDES01000050.1_6	DDES01000050.1_5	DDES01000109.1_17	DDES01000050.1_4	DDES01000050.1_3
Gracilicutes;Proteobacteria;Alphaproteobacteria;Sphingomonadales;Sphingomonadaceae;Novosphingobium;Novosphingobium sp.;Novosphingobium sp. UBA6272;1946984	DJUW01000002.1_194		DJUW01000016.1_128						DJUW01000002.1_187	DJUW01000002.1_190	DJUW01000002.1_191	DJUW01000010.1_24	DJUW01000002.1_192	DJUW01000002.1_193
Gracilicutes;Proteobacteria;Alphaproteobacteria;Sphingomonadales;Sphingomonadaceae;Novosphingobium;Novosphingobium tardaugens;Novosphingobium tardaugens NBRC 16725;1219035	GAD48891.1		GAD48135.1						GAD48897.1	GAD48895.1	GAD48894.1	GAD47846.1	GAD48893.1	GAD48892.1
Gracilicutes;Proteobacteria;Alphaproteobacteria;Sphingomonadales;Sphingomonadaceae;Pacificimonas;Pacificimonas flava;Pacificimonas flava;1234595	EMD83567.1		EMD84303.1						EMD83562.1	EMD83563.1	EMD83564.1	EMD82945.1	EMD83565.1	EMD83566.1
Gracilicutes;Proteobacteria;Alphaproteobacteria;Sphingomonadales;Sphingomonadaceae;Parasphingopyxis;Parasphingopyxis lamellibrachiae;Parasphingopyxis lamellibrachiae;680125	RED17191.1		RED15436.1						RED17185.1	RED17187.1	RED17188.1	RED15454.1	RED17189.1	RED17190.1
Gracilicutes;Proteobacteria;Alphaproteobacteria;Sphingomonadales;Sphingomonadaceae;Sphingobium;Sphingobium baderi;Sphingobium baderi;1332080	ALR19617.1		ALR21131.1						ALR19611.1	ALR19613.1	ALR19614.1	ALR19606.1	ALR19615.1	ALR19616.1
Gracilicutes;Proteobacteria;Alphaproteobacteria;Sphingomonadales;Sphingomonadaceae;Sphingobium;Sphingobium japonicum;Sphingobium japonicum UT26S;452662	BAI98226.1		BAI97007.1						BAI98233.1	BAI98230.1	BAI98229.1	BAI98240.1	BAI98228.1	BAI98227.1
Gracilicutes;Proteobacteria;Alphaproteobacteria;Sphingomonadales;Sphingomonadaceae;Sphingobium;Sphingobium sp.;Sphingobium sp. 32-64-5;1970430			OYW83832.1								OYW86163.1	OYW88379.1	OYW86162.1
Gracilicutes;Proteobacteria;Alphaproteobacteria;Sphingomonadales;Sphingomonadaceae;Sphingobium;Sphingobium sp.;Sphingobium sp. 66-54;1895845	OJY65966.1		OJY66942.1						OJY65969.1	OJY66037.1	OJY65968.1	OJY66042.1	OJY66036.1	OJY65967.1,OJY68135.1
Gracilicutes;Proteobacteria;Alphaproteobacteria;Sphingomonadales;Sphingomonadaceae;Sphingobium;Sphingobium sp.;Sphingobium sp. LF-16;2185111	CP029335.1_3564		CP029335.1_856						CP029335.1_3558	CP029335.1_3560	CP029335.1_3561	CP029335.1_3552	CP029335.1_3562	CP029335.1_3563
Gracilicutes;Proteobacteria;Alphaproteobacteria;Sphingomonadales;Sphingomonadaceae;Sphingobium;Sphingobium sp.;Sphingobium sp. RAC03;1843368	AOF95689.1		AOF97562.1						AOF98346.1	AOF96941.1	AOF95863.1	AOF98114.1	AOF97076.1	AOF96499.1
Gracilicutes;Proteobacteria;Alphaproteobacteria;Sphingomonadales;Sphingomonadaceae;Sphingobium;Sphingobium sp.;Sphingobium sp. SCG-1;2072936	AUW59972.1		AUW58516.1						AUW56743.1	AUW56744.1	AUW56745.1	AUW59099.1	AUW59971.1	AUW56746.1
Gracilicutes;Proteobacteria;Alphaproteobacteria;Sphingomonadales;Sphingomonadaceae;Sphingobium;Sphingobium sp.;Sphingobium sp. SYK-6;627192	BAK68534.1		BAK66014.1						BAK68541.1	BAK68539.1	BAK68537.1	BAK65052.1	BAK68536.1	BAK68535.1
Gracilicutes;Proteobacteria;Alphaproteobacteria;Sphingomonadales;Sphingomonadaceae;Sphingobium;Sphingobium sp.;Sphingobium sp. YG1;2082188	BBD00995.1		BBC99391.1						BBD01001.1	BBD00999.1	BBD00998.1	BBD01007.1	BBD00997.1	BBD00996.1
Gracilicutes;Proteobacteria;Alphaproteobacteria;Sphingomonadales;Sphingomonadaceae;Sphingobium;Sphingobium xenophagum;Sphingobium xenophagum;121428	DDFT01000060.1_7		DDFT01000093.1_3							DDFT01000060.1_3	DDFT01000060.1_4	DDFT01000186.1_9	DDFT01000060.1_5	DDFT01000060.1_6
Gracilicutes;Proteobacteria;Alphaproteobacteria;Sphingomonadales;Sphingomonadaceae;Sphingomonadaceae;Sphingomonadaceae bacterium;Sphingomonadaceae bacterium KCTC 52780;2172047	QDFY01000004.1_254		QDFY01000001.1_842						QDFY01000004.1_260	QDFY01000004.1_258	QDFY01000004.1_257	QDFY01000001.1_821	QDFY01000004.1_256	QDFY01000004.1_255
Gracilicutes;Proteobacteria;Alphaproteobacteria;Sphingomonadales;Sphingomonadaceae;Sphingomonadaceae;Sphingomonadaceae bacterium;Sphingomonadaceae bacterium KCTC 52944;2339262	RJT25057.1		RJT24871.1						RJT25063.1	RJT25061.1	RJT25060.1	RJT24804.1,RJT22076.1	RJT25059.1	RJT25058.1
Gracilicutes;Proteobacteria;Alphaproteobacteria;Sphingomonadales;Sphingomonadaceae;Sphingomonadaceae;Sphingomonadaceae bacterium;Sphingomonadaceae bacterium PASS1;2015579			OYU01383.1									OYU01036.1
Gracilicutes;Proteobacteria;Alphaproteobacteria;Sphingomonadales;Sphingomonadaceae;Sphingomonas;'Sphingomonas ginsengisoli';'Sphingomonas ginsengisoli' Hoang et al. 2012;1706000	QOCK01000001.1_1115		QOCK01000002.1_138						QOCK01000001.1_1121	QOCK01000001.1_1119	QOCK01000001.1_1118	QOCK01000004.1_194	QOCK01000001.1_1117	QOCK01000001.1_1116
Gracilicutes;Proteobacteria;Alphaproteobacteria;Sphingomonadales;Sphingomonadaceae;Sphingomonas;Sphingomonas aeria;Sphingomonas aeria Xue et al. 2018 non Park et al. 2015;2052949	PGFU01000001.1_302		PGFU01000003.1_319						PGFU01000001.1_307	PGFU01000001.1_306	PGFU01000001.1_305	PGFU01000003.1_294	PGFU01000001.1_304	PGFU01000001.1_303
Gracilicutes;Proteobacteria;Alphaproteobacteria;Sphingomonadales;Sphingomonadaceae;Sphingomonas;Sphingomonas asaccharolytica;Sphingomonas asaccharolytica NBRC 15499;1219040	BCYU01000020.1_56		BCYU01000025.1_47						BCYU01000107.1_8	BCYU01000107.1_10	BCYU01000107.1_12	BCYU01000005.1_1	BCYU01000020.1_58	BCYU01000020.1_57
Gracilicutes;Proteobacteria;Alphaproteobacteria;Sphingomonadales;Sphingomonadaceae;Sphingomonas;Sphingomonas astaxanthinifaciens;Sphingomonas astaxanthinifaciens DSM 22298;1123267	JONN01000001.1_1720		JONN01000001.1_756						JONN01000001.1_1726	JONN01000001.1_1724	JONN01000001.1_1723	JONN01000001.1_762	JONN01000001.1_1722	JONN01000001.1_1721
Gracilicutes;Proteobacteria;Alphaproteobacteria;Sphingomonadales;Sphingomonadaceae;Sphingomonas;Sphingomonas bacterium;Sphingomonas bacterium;1895847	HCB74932.1		HCB77094.1						HCB76001.1	HCB75998.1	HCB75997.1		HCB74930.1	HCB74931.1
Gracilicutes;Proteobacteria;Alphaproteobacteria;Sphingomonadales;Sphingomonadaceae;Sphingomonas;Sphingomonas changbaiensis;Sphingomonas changbaiensis NBRC 104936;1219043	GAO40340.1		GAO38395.1						GAO40346.1	GAO40344.1	GAO40341.1	GAO37994.1	GAO40342.1	GAO40343.1
Gracilicutes;Proteobacteria;Alphaproteobacteria;Sphingomonadales;Sphingomonadaceae;Sphingomonas;Sphingomonas crusticola;Sphingomonas crusticola;1697973	QTJP01000001.1_1889		QTJP01000001.1_361						QTJP01000001.1_1894	QTJP01000001.1_1893	QTJP01000001.1_1892	QTJP01000001.1_60	QTJP01000001.1_1891	QTJP01000001.1_1890
Gracilicutes;Proteobacteria;Alphaproteobacteria;Sphingomonadales;Sphingomonadaceae;Sphingomonas;Sphingomonas elodea;Sphingomonas elodea;179878	RKR21412.1		RKR24372.1						RKR21418.1	RKR21416.1	RKR21415.1	RKR24396.1	RKR21414.1	RKR21413.1
Gracilicutes;Proteobacteria;Alphaproteobacteria;Sphingomonadales;Sphingomonadaceae;Sphingomonas;Sphingomonas faeni;Sphingomonas faeni;185950	PTW47530.1		PTW44994.1						PTW47525.1	PTW47526.1	PTW47527.1	PTW45437.1	PTW47528.1	PTW47529.1
Gracilicutes;Proteobacteria;Alphaproteobacteria;Sphingomonadales;Sphingomonadaceae;Sphingomonas;Sphingomonas hengshuiensis;Sphingomonas hengshuiensis;1609977	AJP70723.1		AJP71982.1						AJP70731.1	AJP74177.1	AJP70726.1	AJP71968.1	AJP70725.1	AJP70724.1
Gracilicutes;Proteobacteria;Alphaproteobacteria;Sphingomonadales;Sphingomonadaceae;Sphingomonas;Sphingomonas indica;Sphingomonas indica;941907	SMF64753.1		SMF60560.1						SMF64724.1	SMF64735.1	SMF64740.1	SMF60449.1	SMF64744.1	SMF64748.1
Gracilicutes;Proteobacteria;Alphaproteobacteria;Sphingomonadales;Sphingomonadaceae;Sphingomonas;Sphingomonas jatrophae;Sphingomonas jatrophae;1166337	SFS05665.1		SFR97378.1						SFS05704.1	SFS05697.1	SFS05689.1	SFS09278.1	SFS05680.1	SFS05673.1
Gracilicutes;Proteobacteria;Alphaproteobacteria;Sphingomonadales;Sphingomonadaceae;Sphingomonas;Sphingomonas koreensis;Sphingomonas koreensis;93064	APR52330.1		APR54016.1						APR52336.1	APR52334.1	APR52333.1	APR53665.1	APR52332.1	APR52331.1
Gracilicutes;Proteobacteria;Alphaproteobacteria;Sphingomonadales;Sphingomonadaceae;Sphingomonas;Sphingomonas laterariae;Sphingomonas laterariae;861865	SNS51218.1		SNT04929.1						SNS51424.1	SNS51364.1	SNS51326.1	SNS82811.1	SNS51281.1	SNS51242.1
Gracilicutes;Proteobacteria;Alphaproteobacteria;Sphingomonadales;Sphingomonadaceae;Sphingomonas;Sphingomonas montana;Sphingomonas montana;1843236	KV887143.1_28		KV887138.1_40						KV887143.1_23	KV887143.1_24	KV887143.1_25	KV887142.1_121	KV887143.1_26	KV887143.1_27
Gracilicutes;Proteobacteria;Alphaproteobacteria;Sphingomonadales;Sphingomonadaceae;Sphingomonas;Sphingomonas oleivorans;Sphingomonas oleivorans;1735121	PTQ10789.1		PTQ07497.1						PTQ10786.1	PTQ10981.1	PTQ10787.1	PTQ07374.1	PTQ10788.1	PTQ10982.1
Gracilicutes;Proteobacteria;Alphaproteobacteria;Sphingomonadales;Sphingomonadaceae;Sphingomonas;Sphingomonas panacis;Sphingomonas panacis;1560345	AOH82989.1		AOH85309.1						AOH82983.1	AOH82985.1	AOH82986.1	AOH85480.1	AOH82987.1	AOH82988.1
Gracilicutes;Proteobacteria;Alphaproteobacteria;Sphingomonadales;Sphingomonadaceae;Sphingomonas;Sphingomonas rubra;Sphingomonas rubra;634430	SFP72735.1		SFP74968.1						SFP72652.1	SFP72679.1	SFP72688.1	SFP75308.1	SFP72704.1	SFP72720.1
Gracilicutes;Proteobacteria;Alphaproteobacteria;Sphingomonadales;Sphingomonadaceae;Sphingomonas;Sphingomonas sanxanigenens;Sphingomonas sanxanigenens;397260	PZO89005.1		PZO89056.1						PZO89001.1	PZO89002.1	PZO89003.1	PZO88453.1	PZO89008.1	PZO89004.1
Gracilicutes;Proteobacteria;Alphaproteobacteria;Sphingomonadales;Sphingomonadaceae;Sphingomonas;Sphingomonas soli;Sphingomonas soli NBRC 100801;1219055	BCTZ01000019.1_24		BCTZ01000001.1_324						BCTZ01000019.1_18	BCTZ01000019.1_20	BCTZ01000019.1_21	BCTZ01000004.1_375	BCTZ01000019.1_22	BCTZ01000019.1_23
Gracilicutes;Proteobacteria;Alphaproteobacteria;Sphingomonadales;Sphingomonadaceae;Sphingomonas;Sphingomonas sp.;Sphingomonas sp. 1PNM-20;1141887	PAX07801.1		PAX09641.1						PAX07797.1	PAX07798.1	PAX07799.1	PAX09625.1	PAX08336.1	PAX07800.1,PAX06779.1
Gracilicutes;Proteobacteria;Alphaproteobacteria;Sphingomonadales;Sphingomonadaceae;Sphingomonas;Sphingomonas sp.;Sphingomonas sp. 37zxx;1550073	JROH01000046.1_9		JROH01000022.1_26						JROH01000046.1_4	JROH01000046.1_5	JROH01000046.1_6	JROH01000011.1_49	JROH01000046.1_7	JROH01000046.1_8
Gracilicutes;Proteobacteria;Alphaproteobacteria;Sphingomonadales;Sphingomonadaceae;Sphingomonas;Sphingomonas sp.;Sphingomonas sp. 66-10;1895848	OJU16693.1		OJU17335.1						OJU16688.1		OJU16691.1	OJU22971.1	OJU16737.1	OJU16692.1
Gracilicutes;Proteobacteria;Alphaproteobacteria;Sphingomonadales;Sphingomonadaceae;Sphingomonas;Sphingomonas sp.;Sphingomonas sp. ABOLF;1985879	RSV13381.1		RSV15732.1						RSV13376.1	RSV13377.1	RSV13378.1	RSV16645.1	RSV13379.1	RSV13380.1
Gracilicutes;Proteobacteria;Alphaproteobacteria;Sphingomonadales;Sphingomonadaceae;Sphingomonas;Sphingomonas sp.;Sphingomonas sp. CCH20-B6;1768769	LSJC01000087.1_3		LSJC01000021.1_10						LSJC01000206.1_32	LSJC01000039.1_3	LSJC01000039.1_2	LSJC01000021.1_68	LSJC01000087.1_1	LSJC01000087.1_2
Gracilicutes;Proteobacteria;Alphaproteobacteria;Sphingomonadales;Sphingomonadaceae;Sphingomonas;Sphingomonas sp.;Sphingomonas sp. CCH9-H8;1768772	LSJF01000007.1_44		LSJF01000319.1_4						LSJF01000615.1_2	LSJF01000615.1_4	LSJF01000206.1_1,LSJF01000615.1_7	LSJF01000061.1_2	LSJF01000007.1_46	LSJF01000007.1_45
Gracilicutes;Proteobacteria;Alphaproteobacteria;Sphingomonadales;Sphingomonadaceae;Sphingomonas;Sphingomonas sp.;Sphingomonas sp. Cra20;1327635	ATY33605.1		ATY31791.1						ATY33597.1	ATY33602.1	ATY34719.1	ATY31771.1	ATY33603.1	ATY33604.1
Gracilicutes;Proteobacteria;Alphaproteobacteria;Sphingomonadales;Sphingomonadaceae;Sphingomonas;Sphingomonas sp.;Sphingomonas sp. DAC4;2315689	RIX32402.1		RIX31602.1						RIX32751.1	RIX32400.1	RIX32401.1	RIX31675.1	RIX32752.1	RIX32753.1
Gracilicutes;Proteobacteria;Alphaproteobacteria;Sphingomonadales;Sphingomonadaceae;Sphingomonas;Sphingomonas sp.;Sphingomonas sp. FARSPH;2219696	AXJ95946.1		AXJ96756.1						AXJ95939.1	AXJ95941.1	AXJ95943.1	AXJ94234.1	AXJ95944.1	AXJ95945.1
Gracilicutes;Proteobacteria;Alphaproteobacteria;Sphingomonadales;Sphingomonadaceae;Sphingomonas;Sphingomonas sp.;Sphingomonas sp. HMF7854;2315330	RST29647.1		RST31053.1						RST32053.1	RST29651.1	RST29650.1	RST30734.1	RST29649.1	RST29648.1
Gracilicutes;Proteobacteria;Alphaproteobacteria;Sphingomonadales;Sphingomonadaceae;Sphingomonas;Sphingomonas sp.;Sphingomonas sp. HMWF008;2056845	PTS77787.1		PTS80727.1						PTS83304.1	PTS90081.1		PTS72481.1	PTS80816.1
Gracilicutes;Proteobacteria;Alphaproteobacteria;Sphingomonadales;Sphingomonadaceae;Sphingomonas;Sphingomonas sp.;Sphingomonas sp. IBVSS1;1985171	OSZ71968.1		OSZ69257.1						OSZ71974.1	OSZ71971.1	OSZ71970.1	OSZ72304.1	OSZ72797.1	OSZ71969.1
Gracilicutes;Proteobacteria;Alphaproteobacteria;Sphingomonadales;Sphingomonadaceae;Sphingomonas;Sphingomonas sp.;Sphingomonas sp. IBVSS2;1985172	OSZ70276.1		OSZ68738.1						OSZ70271.1	OSZ70452.1	OSZ70453.1	OSZ68758.1	OSZ70274.1	OSZ70275.1
Gracilicutes;Proteobacteria;Alphaproteobacteria;Sphingomonadales;Sphingomonadaceae;Sphingomonas;Sphingomonas sp.;Sphingomonas sp. JJ-A5;1921510	API60450.1								API60456.1	API60454.1	API60453.1		API60452.1	API60451.1
Gracilicutes;Proteobacteria;Alphaproteobacteria;Sphingomonadales;Sphingomonadaceae;Sphingomonas;Sphingomonas sp.;Sphingomonas sp. JS21-1;1855283	SEK50046.1		SEK60929.1						SEK50390.1	SEK50291.1	SEK50242.1	SEK59812.1	SEK50157.1	SEK50096.1
Gracilicutes;Proteobacteria;Alphaproteobacteria;Sphingomonadales;Sphingomonadaceae;Sphingomonas;Sphingomonas sp.;Sphingomonas sp. K2R01-6;2320861	RJF93568.1		RJF85498.1						RJF93572.1	RJF94238.1	RJF93571.1	RJF91014.1	RJF93570.1	RJF93569.1
Gracilicutes;Proteobacteria;Alphaproteobacteria;Sphingomonadales;Sphingomonadaceae;Sphingomonas;Sphingomonas sp.;Sphingomonas sp. LK11;1390395	APX65474.1		APX66711.1						APX65469.1	APX65470.1	APX65471.1	APX66692.1	APX65472.1	APX65473.1
Gracilicutes;Proteobacteria;Alphaproteobacteria;Sphingomonadales;Sphingomonadaceae;Sphingomonas;Sphingomonas sp.;Sphingomonas sp. Leaf10;1735676	KQM38074.1								KQM38080.1	KQM38078.1	KQM38077.1	KQM40999.1	KQM38076.1	KQM38075.1
Gracilicutes;Proteobacteria;Alphaproteobacteria;Sphingomonadales;Sphingomonadaceae;Sphingomonas;Sphingomonas sp.;Sphingomonas sp. Leaf17;1735683	KQM67758.1		KQM65651.1						KQM67763.1	KQM67762.1	KQM67761.1	KQM65668.1	KQM67760.1	KQM67759.1
Gracilicutes;Proteobacteria;Alphaproteobacteria;Sphingomonadales;Sphingomonadaceae;Sphingomonas;Sphingomonas sp.;Sphingomonas sp. Leaf231;1736301	KQN92670.1		KQN93677.1						KQN92665.1	KQN92666.1	KQN92667.1	KQN93623.1	KQN92668.1	KQN92669.1
Gracilicutes;Proteobacteria;Alphaproteobacteria;Sphingomonadales;Sphingomonadaceae;Sphingomonas;Sphingomonas sp.;Sphingomonas sp. Leaf339;1736343	KQU62118.1		KQU62291.1						KQU62113.1	KQU62114.1	KQU62115.1	KQU62309.1	KQU62116.1	KQU62117.1
Gracilicutes;Proteobacteria;Alphaproteobacteria;Sphingomonadales;Sphingomonadaceae;Sphingomonas;Sphingomonas sp.;Sphingomonas sp. Leaf33;1736215	KQN24767.1		KQN25940.1						KQN24771.1	KQN24770.1		KQN25961.1	KQN26737.1	KQN24768.1
Gracilicutes;Proteobacteria;Alphaproteobacteria;Sphingomonadales;Sphingomonadaceae;Sphingomonas;Sphingomonas sp.;Sphingomonas sp. Leaf412;1736370	KQT32498.1		KQT32594.1						KQT32493.1	KQT32494.1	KQT32495.1	KQT33499.1	KQT32496.1	KQT32497.1
Gracilicutes;Proteobacteria;Alphaproteobacteria;Sphingomonadales;Sphingomonadaceae;Sphingomonas;Sphingomonas sp.;Sphingomonas sp. MM-1;745310	AGH49481.1		AGH48411.1						AGH49487.1	AGH49485.1	AGH49484.1	AGH48365.1	AGH49483.1	AGH49482.1
Gracilicutes;Proteobacteria;Alphaproteobacteria;Sphingomonadales;Sphingomonadaceae;Sphingomonas;Sphingomonas sp.;Sphingomonas sp. NIC1;1961362	ANC87760.1		ANC87376.1						ANC87755.1	ANC87756.1	ANC87757.1	ANC87629.1	ANC87758.1	ANC87759.1
Gracilicutes;Proteobacteria;Alphaproteobacteria;Sphingomonadales;Sphingomonadaceae;Sphingomonas;Sphingomonas sp.;Sphingomonas sp. OV641;1881068	SEI95304.1		SEI85843.1						SEI95122.1	SEI95185.1	SEI95217.1	SEJ22489.1	SEI95248.1	SEI95278.1
Gracilicutes;Proteobacteria;Alphaproteobacteria;Sphingomonadales;Sphingomonadaceae;Sphingomonas;Sphingomonas sp.;Sphingomonas sp. PR090111-T3T-6A;685778	AORL01000022.1_268		AORL01000021.1_170						AORL01000022.1_262	AORL01000022.1_264	AORL01000022.1_265	AORL01000021.1_190	AORL01000022.1_266	AORL01000022.1_267
Gracilicutes;Proteobacteria;Alphaproteobacteria;Sphingomonadales;Sphingomonadaceae;Sphingomonas;Sphingomonas sp.;Sphingomonas sp. Root1294;1736447	KQX25429.1		KQX20371.1						KQX25433.1	KQX25432.1	KQX25431.1	KQX25468.1	KQX25430.1	KQX25700.1,KQX26000.1
Gracilicutes;Proteobacteria;Alphaproteobacteria;Sphingomonadales;Sphingomonadaceae;Sphingomonas;Sphingomonas sp.;Sphingomonas sp. Root710;1736594	KRB80761.1		KRB86048.1						KRB80756.1	KRB80758.1	KRB80759.1	KRB80885.1	KRB80760.1	KRB80965.1,KRB86773.1
Gracilicutes;Proteobacteria;Alphaproteobacteria;Sphingomonadales;Sphingomonadaceae;Sphingomonas;Sphingomonas sp.;Sphingomonas sp. S-NIH.Pt15_0812;1920129	RSU48598.1		RSU49960.1						RSU48596.1	RSU48645.1	RSU48646.1	RSU47506.1	RSU48597.1	RSU48647.1
Gracilicutes;Proteobacteria;Alphaproteobacteria;Sphingomonadales;Sphingomonadaceae;Sphingomonas;Sphingomonas sp.;Sphingomonas sp. S6-262;1166340	SEN34891.1		SEM43652.1						SEN35069.1	SEN35010.1	SEN34981.1	SEM44205.1	SEN34958.1	SEN34922.1
Gracilicutes;Proteobacteria;Alphaproteobacteria;Sphingomonadales;Sphingomonadaceae;Sphingomonas;Sphingomonas sp.;Sphingomonas sp. SCN 67-18;1660141	ODU21782.1		ODU22140.1						ODU21777.1	ODU21778.1	ODU21779.1	ODU20839.1	ODU21780.1	ODU21781.1
Gracilicutes;Proteobacteria;Alphaproteobacteria;Sphingomonadales;Sphingomonadaceae;Sphingomonas;Sphingomonas sp.;Sphingomonas sp. SYSUP0001;2303576	QWDF01000001.1_1877		QWDF01000001.1_894						QWDF01000001.1_1872	QWDF01000001.1_1873	QWDF01000001.1_1874	QWDF01000001.1_1110	QWDF01000001.1_1875	QWDF01000001.1_1876
Gracilicutes;Proteobacteria;Alphaproteobacteria;Sphingomonadales;Sphingomonadaceae;Sphingomonas;Sphingomonas sp.;Sphingomonas sp. UBA1000;1947531	DBAW01000267.1_4								DBAW01000267.1_11	DBAW01000267.1_10	DBAW01000267.1_9	DBAW01000105.1_2	DBAW01000267.1_8	DBAW01000267.1_6
Gracilicutes;Proteobacteria;Alphaproteobacteria;Sphingomonadales;Sphingomonadaceae;Sphingomonas;Sphingomonas sp.;Sphingomonas sp. URHD0007;1298856	PVZ17986.1		PVZ19240.1						PVZ17992.1	PVZ17990.1	PVZ17989.1	PVZ19353.1	PVZ17988.1	PVZ17987.1
Gracilicutes;Proteobacteria;Alphaproteobacteria;Sphingomonadales;Sphingomonadaceae;Sphingomonas;Sphingomonas sp.;Sphingomonas sp. URHD0057;1380389	JIAU01000008.1_144		KK211162.1_947						JIAU01000008.1_137	JIAU01000008.1_139	JIAU01000008.1_141	KK211162.1_1093	JIAU01000008.1_142	JIAU01000008.1_143
Gracilicutes;Proteobacteria;Alphaproteobacteria;Sphingomonadales;Sphingomonadaceae;Sphingomonas;Sphingomonas sp.;Sphingomonas sp. WZY 27;2283317	RDE05721.1		RDE06436.1						RDE05728.1	RDE05725.1	RDE05724.1	RDE05220.1	RDE05723.1	RDE05722.1
Gracilicutes;Proteobacteria;Alphaproteobacteria;Sphingomonadales;Sphingomonadaceae;Sphingomonas;Sphingomonas sp.;Sphingomonas sp. YR710;1882773	SDC35807.1		SDC46267.1						SDC35631.1	SDC35686.1	SDC35719.1	SDD21757.1	SDC35749.1	SDC35775.1
Gracilicutes;Proteobacteria;Alphaproteobacteria;Sphingomonadales;Sphingomonadaceae;Sphingomonas;Sphingomonas sp.;Sphingomonas sp. ZDH117;2305907	RHW18264.1		RHW16481.1						RHW18268.1	RHW18560.1	RHW18267.1	RHW16499.1	RHW18266.1	RHW18265.1
Gracilicutes;Proteobacteria;Alphaproteobacteria;Sphingomonadales;Sphingomonadaceae;Sphingomonas;Sphingomonas spermidinifaciens;Sphingomonas spermidinifaciens;1141889	PCD02888.1		PCD03428.1						PCD02894.1	PCD02892.1	PCD02891.1	PCD03606.1	PCD02890.1	PCD02889.1
Gracilicutes;Proteobacteria;Alphaproteobacteria;Sphingomonadales;Sphingomonadaceae;Sphingomonas;Sphingomonas turrisvirgatae;Sphingomonas turrisvirgatae;1888892	ODP36621.1		ODP37375.1						ODP36615.1	ODP36617.1	ODP36618.1	ODP36276.1	ODP36619.1	ODP36620.1
Gracilicutes;Proteobacteria;Alphaproteobacteria;Sphingomonadales;Sphingomonadaceae;Sphingopyxis;Sphingopyxis alaskensis;Sphingopyxis alaskensis RB2256;317655	ABF52388.1		ABF52515.1						ABF52395.1	ABF52392.1	ABF52391.1	ABF51939.1	ABF52390.1	ABF52389.1
Gracilicutes;Proteobacteria;Alphaproteobacteria;Sphingomonadales;Sphingomonadaceae;Sphingopyxis;Sphingopyxis baekryungensis;Sphingopyxis baekryungensis DSM 16222;1123270	ATUR01000007.1_78		ATUR01000003.1_490						ATUR01000007.1_73	ATUR01000007.1_74	ATUR01000007.1_75	ATUR01000002.1_670	ATUR01000007.1_76	ATUR01000007.1_77
Gracilicutes;Proteobacteria;Alphaproteobacteria;Sphingomonadales;Sphingomonadaceae;Sphingopyxis;Sphingopyxis fribergensis;Sphingopyxis fribergensis;1515612	AJA07934.1		AJA08338.1						AJA07939.1	AJA07938.1	AJA07937.1	AJA10529.1,AJA09701.1	AJA07936.1,AJA11661.1,AJA09704.1	AJA07935.1
Gracilicutes;Proteobacteria;Alphaproteobacteria;Sphingomonadales;Sphingomonadaceae;Sphingopyxis;Sphingopyxis granuli;Sphingopyxis granuli;267128	AMG73754.1		AMG74794.1						AMG73759.1	AMG73758.1	AMG73757.1	AMG75921.1	AMG73756.1	AMG73755.1,AMG75603.1
Gracilicutes;Proteobacteria;Alphaproteobacteria;Sphingomonadales;Sphingomonadaceae;Sphingopyxis;Sphingopyxis sp.;Sphingopyxis sp. LPB0140;1913578	APG63477.1		APG63727.1						APG61814.1	APG61815.1	APG61816.1	APG62659.1	APG61817.1	APG61818.1
Gracilicutes;Proteobacteria;Alphaproteobacteria;Sphingomonadales;Sphingomonadaceae;Sphingorhabdus;Sphingorhabdus flavimaris;Sphingorhabdus flavimaris;266812	ASK89208.1		ASK87732.1						ASK89203.1	ASK89204.1	ASK89205.1	ASK87662.1	ASK89206.1	ASK89207.1
Gracilicutes;Proteobacteria;Alphaproteobacteria;Sphingomonadales;Sphingomonadaceae;Sphingorhabdus;Sphingorhabdus sp.;Sphingorhabdus sp. Alg231-15;1922222	LT703001.1_2126		LT703001.1_699						LT703001.1_2133	LT703001.1_2132	LT703001.1_2130	LT703001.1_593	LT703001.1_2129	LT703001.1_2128
Gracilicutes;Proteobacteria;Alphaproteobacteria;Sphingomonadales;Sphingomonadaceae;Sphingorhabdus;Sphingorhabdus sp.;Sphingorhabdus sp. GY_G;2292257	RDV05989.1		RDV06645.1						RDV05982.1	RDV05984.1	RDV05986.1	RDV06733.1	RDV05987.1	RDV05988.1
Gracilicutes;Proteobacteria;Alphaproteobacteria;Sphingomonadales;Sphingomonadaceae;Sphingorhabdus;Sphingorhabdus sp.;Sphingorhabdus sp.;1902408												MAC12292.1
Gracilicutes;Proteobacteria;Alphaproteobacteria;Sphingomonadales;Sphingomonadaceae;Sphingosinicella;Sphingosinicella microcystinivorans;Sphingosinicella microcystinivorans;335406	RKS89196.1		RKS86408.1						RKS89200.1	RKS89199.1		RKS90651.1	RKS89198.1	RKS89197.1
Gracilicutes;Proteobacteria;Alphaproteobacteria;Sphingomonadales;Sphingomonadaceae;Sphingosinicella;Sphingosinicella sp.;Sphingosinicella sp. QZX222;2068657	PWG02415.1		PWG01330.1						PWG02411.1	PWG03866.1	PWG02412.1	PWG03605.1	PWG02413.1	PWG02414.1
Gracilicutes;Proteobacteria;Alphaproteobacteria;Sphingomonadales;Sphingomonadaceae;Sphingosinicella;Sphingosinicella vermicomposti;Sphingosinicella vermicomposti;614671	PXYJ01000003.1_326		PXYJ01000001.1_775						PXYJ01000003.1_319	PXYJ01000003.1_322	PXYJ01000003.1_323	PXYJ01000001.1_792	PXYJ01000003.1_324	PXYJ01000003.1_325
Gracilicutes;Proteobacteria;Alphaproteobacteria;Sphingomonadales;Sphingomonadaceae;Zymomonas;Zymomonas mobilis;Zymomonas mobilis subsp. mobilis ZM4 = ATCC 31821;264203	AAV89053.1		AAV89484.1						AAV89047.1	AAV89049.2	AAV89050.1	AAV89691.2	AAV89051.1	AAV89052.1
Gracilicutes;Proteobacteria;Alphaproteobacteria;UB1301;NA;Alphaproteobacteria;Alphaproteobacteria bacterium;Alphaproteobacteria bacterium 62-8;1895708	OJU56452.1												OJU56455.1	OJU56453.1,OJU58562.1	OJU56454.1
Gracilicutes;Proteobacteria;Alphaproteobacteria;UB1301;NA;Alphaproteobacteria;Alphaproteobacteria bacterium;Alphaproteobacteria bacterium UBA2784;1948371	DEIC01000086.1_33								DEIC01000086.1_26,DEIC01000086.1_25	DEIC01000086.1_28	DEIC01000086.1_29	DEIC01000078.1_36	DEIC01000086.1_30	DEIC01000086.1_32	DEIC01000086.1_31
Gracilicutes;Proteobacteria;Alphaproteobacteria;UB1301;NA;Alphaproteobacteria;Alphaproteobacteria bacterium;Alphaproteobacteria bacterium UBA5181;1948408	DHWN01000159.1_9								DHWN01000159.1_1,DHWN01000009.1_9	DHWN01000159.1_3	DHWN01000159.1_4		DHWN01000159.1_5	DHWN01000159.1_8	DHWN01000159.1_7
Gracilicutes;Proteobacteria;Alphaproteobacteria;Zavarziniales;Acetobacteraceae;Zavarzinia;Zavarzinia compransoris;Zavarzinia compransoris;1264899	PWR24103.1	PWR21780.1	PWR23757.1	PWR23756.1	PWR23755.1	PWR23753.1	PWR23754.1	PWR23758.1					PWR22267.1,PWR23481.1
