# Supplementary material for: Components of iron–Sulfur cluster assembly machineries are robust phylogenetic markers to trace the origin of mitochondria and plastids
Source: PLoS Biol. 2023 Nov 8;21(11):e3002374. doi: 10.1371/journal.pbio.3002374 (PMC10631705; doi:10.1371/journal.pbio.3002374)
Supplement: S3 Table — (XLSX) [file pbio.3002374.s012.xlsx]

## Sheet: Feuil1
Supplementary table 3a: List of eukaryote proteomes used in this study.
TaxID	Species name	Assembly number	NCBI status	Completeness	Number of proteins	Annotation (GB=GenBank,RS=RefSeq)	Taxonomy
370354	Entamoeba dispar SAW760	GCA_000209125.2	representative genome	Scaffold	8811	GB	cellular organisms; Eukaryota; Amorphea; Amoebozoa; Archamoebae; Entamoebidae; Entamoeba; Entamoeba dispar; Entamoeba dispar SAW760
670386	Heterostelium album PN500	GCA_000004825.1	representative genome	Scaffold	12367	GB	cellular organisms; Eukaryota; Amorphea; Amoebozoa; Mycetozoa; Dictyostelids; Acytosteliales; Acytosteliaceae; Heterostelium; Heterostelium album; Heterostelium album PN500
352472	Dictyostelium discoideum AX4	GCA_000004695.1	representative genome	Chromosome	13315	RS	cellular organisms; Eukaryota; Amorphea; Amoebozoa; Mycetozoa; Dictyostelids; Dictyosteliales; Dictyosteliaceae; Dictyostelium; Dictyostelium discoideum; Dictyostelium discoideum AX4
1890364	Planoprotostelium fungivorum	GCA_003024175.1	representative genome	Contig	17124	GB	cellular organisms; Eukaryota; Amorphea; Amoebozoa; Mycetozoa; Protosteliales; Cavosteliaceae; Planoprotostelium; Planoprotostelium fungivorum
227321	Aspergillus nidulans FGSC A4	GCA_000011425.1	na	Chromosome	10534	GB	cellular organisms; Eukaryota; Amorphea; Opisthokonta; Fungi; Dikarya; Ascomycota; saccharomyceta; Pezizomycotina; leotiomyceta; Eurotiomycetes; Eurotiomycetidae; Eurotiales; Aspergillaceae; Aspergillus; Aspergillus nidulans; Aspergillus nidulans FGSC A4
73501	Cordyceps militaris	GCA_008080495.1	na	Complete Genome	9287	GB	cellular organisms; Eukaryota; Amorphea; Opisthokonta; Fungi; Dikarya; Ascomycota; saccharomyceta; Pezizomycotina; leotiomyceta; sordariomyceta; Sordariomycetes; Hypocreomycetidae; Hypocreales; Cordycipitaceae; Cordyceps; Cordyceps militaris
573826	Candida dubliniensis CD36	GCA_000026945.1	representative genome	Complete Genome	5860	GB	cellular organisms; Eukaryota; Amorphea; Opisthokonta; Fungi; Dikarya; Ascomycota; saccharomyceta; Saccharomycotina; Saccharomycetes; Saccharomycetales; Debaryomycetaceae; Candida/Lodderomyces clade; Candida; Candida dubliniensis; Candida dubliniensis CD36
4896	Schizosaccharomyces pombe	GCA_000002945.2	representative genome	Chromosome	5132	GB	cellular organisms; Eukaryota; Amorphea; Opisthokonta; Fungi; Dikarya; Ascomycota; Taphrinomycotina; Schizosaccharomycetes; Schizosaccharomycetales; Schizosaccharomycetaceae; Schizosaccharomyces; Schizosaccharomyces pombe
1314807	Dendrothele bispora CBS 962.96	GCA_004369135.1	representative genome	Scaffold	33640	GB	cellular organisms; Eukaryota; Amorphea; Opisthokonta; Fungi; Dikarya; Basidiomycota; Agaricomycotina; Agaricomycetes; Agaricomycetidae; Agaricales; Agaricales incertae sedis; Dendrothele; Dendrothele bispora; Dendrothele bispora CBS 962.96
235443	Cryptococcus neoformans var. grubii H99	GCA_000149245.3	na	Chromosome	7826	GB	cellular organisms; Eukaryota; Amorphea; Opisthokonta; Fungi; Dikarya; Basidiomycota; Agaricomycotina; Tremellomycetes; Tremellales; Cryptococcaceae; Cryptococcus; Cryptococcus neoformans species complex; Cryptococcus neoformans; Cryptococcus neoformans var. grubii; Cryptococcus neoformans var. grubii H99
56615	Puccinia graminis f. sp. tritici	GCA_008522505.1	na	Scaffold	37843	GB	cellular organisms; Eukaryota; Amorphea; Opisthokonta; Fungi; Dikarya; Basidiomycota; Pucciniomycotina; Pucciniomycetes; Pucciniales; Pucciniaceae; Puccinia; Puccinia graminis; Puccinia graminis f. sp. tritici
237631	Ustilago maydis 521	GCA_000328475.2	representative genome	Chromosome	6783	GB	cellular organisms; Eukaryota; Amorphea; Opisthokonta; Fungi; Dikarya; Basidiomycota; Ustilaginomycotina; Ustilaginomycetes; Ustilaginales; Ustilaginaceae; Ustilago; Ustilago maydis; Ustilago maydis 521
578462	Allomyces macrogynus ATCC 38327	GCA_000151295.1	representative genome	Scaffold	19447	GB	cellular organisms; Eukaryota; Amorphea; Opisthokonta; Fungi; Fungi incertae sedis; Blastocladiomycota; Blastocladiomycetes; Blastocladiales; Blastocladiaceae; Allomyces; Allomyces macrogynus; Allomyces macrogynus ATCC 38327
1357716	Batrachochytrium salamandrivorans	GCA_002006685.1	representative genome	Scaffold	12471	GB	cellular organisms; Eukaryota; Amorphea; Opisthokonta; Fungi; Fungi incertae sedis; Chytridiomycota; Chytridiomycetes; Rhizophydiales; Rhizophydiales incertae sedis; Batrachochytrium; Batrachochytrium salamandrivorans
246409	Rhizopus delemar RA 99-880	GCA_000149305.1	representative genome	Scaffold	17459	GB	cellular organisms; Eukaryota; Amorphea; Opisthokonta; Fungi; Fungi incertae sedis; Mucoromycota; Mucoromycotina; Mucoromycetes; Mucorales; Mucorineae; Rhizopodaceae; Rhizopus; Rhizopus delemar; Rhizopus delemar RA 99-880
133412	Smittium culicis	GCA_001970855.1	representative genome	Scaffold	12166	GB	cellular organisms; Eukaryota; Amorphea; Opisthokonta; Fungi; Fungi incertae sedis; Zoopagomycota; Kickxellomycotina; Harpellomycetes; Harpellales; Legeriomycetaceae; Smittium; Smittium culicis
623744	Danionella translucida	GCA_007224835.1	na	Scaffold	35381	GB	cellular organisms; Eukaryota; Amorphea; Opisthokonta; Metazoa; Eumetazoa; Bilateria; Deuterostomia; Chordata; Craniata; Vertebrata; Gnathostomata; Teleostomi; Euteleostomi; Actinopterygii; Actinopteri; Neopterygii; Teleostei; Osteoglossocephalai; Clupeocephala; Otomorpha; Ostariophysi; Otophysi; Cypriniphysae; Cypriniformes; Cyprinoidei; Cyprinidae; Danionella; Danionella translucida
9606	Homo sapiens	GCA_000306695.2	na	Chromosome	44095	RS	cellular organisms; Eukaryota; Amorphea; Opisthokonta; Metazoa; Eumetazoa; Bilateria; Deuterostomia; Chordata; Craniata; Vertebrata; Gnathostomata; Teleostomi; Euteleostomi; Sarcopterygii; Dipnotetrapodomorpha; Tetrapoda; Amniota; Mammalia; Theria; Eutheria; Boreoeutheria; Euarchontoglires; Primates; Haplorrhini; Simiiformes; Catarrhini; Hominoidea; Hominidae; Homininae; Homo; Homo sapiens
6239	Caenorhabditis elegans	GCA_000002985.3	reference genome	Complete Genome	28338	GB	cellular organisms; Eukaryota; Amorphea; Opisthokonta; Metazoa; Eumetazoa; Bilateria; Protostomia; Ecdysozoa; Nematoda; Chromadorea; Rhabditida; Rhabditina; Rhabditomorpha; Rhabditoidea; Rhabditidae; Peloderinae; Caenorhabditis; Caenorhabditis elegans
7240	Drosophila simulans	GCA_000754195.3	representative genome	Chromosome	24119	GB	cellular organisms; Eukaryota; Amorphea; Opisthokonta; Metazoa; Eumetazoa; Bilateria; Protostomia; Ecdysozoa; Panarthropoda; Arthropoda; Mandibulata; Pancrustacea; Hexapoda; Insecta; Dicondylia; Pterygota; Neoptera; Holometabola; Diptera; Brachycera; Muscomorpha; Eremoneura; Cyclorrhapha; Schizophora; Acalyptratae; Ephydroidea; Drosophilidae; Drosophilinae; Drosophilini; Drosophila; Sophophora; m…
29159	Crassostrea gigas	GCA_902806645.1	representative genome	Chromosome	63341	RS	cellular organisms; Eukaryota; Amorphea; Opisthokonta; Metazoa; Eumetazoa; Bilateria; Protostomia; Lophotrochozoa; Mollusca; Bivalvia; Pteriomorphia; Ostreoida; Ostreoidea; Ostreidae; Crassostrea; Crassostrea gigas
45351	Nematostella vectensis	GCA_000209225.1	representative genome	Scaffold	34311	RS	cellular organisms; Eukaryota; Amorphea; Opisthokonta; Metazoa; Eumetazoa; Cnidaria; Anthozoa; Hexacorallia; Actiniaria; Edwardsiidae; Nematostella; Nematostella vectensis
45264	Acropora millepora	GCA_004143615.1	representative genome	Scaffold	35355	RS	cellular organisms; Eukaryota; Amorphea; Opisthokonta; Metazoa; Eumetazoa; Cnidaria; Anthozoa; Hexacorallia; Scleractinia; Astrocoeniina; Acroporidae; Acropora; Acropora millepora
6087	Hydra vulgaris	GCA_000004095.1	representative genome	Scaffold	21990	RS	cellular organisms; Eukaryota; Amorphea; Opisthokonta; Metazoa; Eumetazoa; Cnidaria; Hydrozoa; Hydroidolina; Anthoathecata; Aplanulata; Hydridae; Hydra; Hydra vulgaris
669202	Thelohanellus kitauei	GCA_000827895.1	representative genome	Scaffold	15020	GB	cellular organisms; Eukaryota; Amorphea; Opisthokonta; Metazoa; Eumetazoa; Cnidaria; Myxozoa; Myxosporea; Bivalvulida; Platysporina; Myxobolidae; Thelohanellus; Thelohanellus kitauei
400682	Amphimedon queenslandica	GCA_000090795.1	representative genome	Scaffold	24115	RS	cellular organisms; Eukaryota; Amorphea; Opisthokonta; Metazoa; Porifera; Demospongiae; Heteroscleromorpha; Haplosclerida; Niphatidae; Amphimedon; Amphimedon queenslandica
45157	Cyanidioschyzon merolae	GCA_011170005.1	na	Contig	34	GB	cellular organisms; Eukaryota; Archaeplastida; Rhodophyta; Bangiophyceae; Cyanidiales; Cyanidiaceae; Cyanidioschyzon; Cyanidioschyzon merolae
35688	Porphyridium purpureum	GCA_008690995.1	representative genome	Contig	9898	GB	cellular organisms; Eukaryota; Archaeplastida; Rhodophyta; Bangiophyceae; Porphyridiales; Porphyridiaceae; Porphyridium; Porphyridium purpureum
2769	Chondrus crispus	GCA_000350225.2	representative genome	Scaffold	9807	GB	cellular organisms; Eukaryota; Archaeplastida; Rhodophyta; Florideophyceae; Rhodymeniophycidae; Gigartinales; Gigartinaceae; Chondrus; Chondrus crispus
448386	Gracilariopsis chorda	GCA_003194525.1	representative genome	Contig	10806	GB	cellular organisms; Eukaryota; Archaeplastida; Rhodophyta; Florideophyceae; Rhodymeniophycidae; Gracilariales; Gracilariaceae; Gracilariopsis; Gracilariopsis chorda
3055	Chlamydomonas reinhardtii	GCA_000002595.3	representative genome	Chromosome	19528	GB	cellular organisms; Eukaryota; Archaeplastida; Viridiplantae; Chlorophyta; Chlorophyceae; Chlamydomonadales; Chlamydomonadaceae; Chlamydomonas; Chlamydomonas reinhardtii
1764295	Chloropicon primus	GCA_007859695.1	representative genome	Complete Genome	8639	GB	cellular organisms; Eukaryota; Archaeplastida; Viridiplantae; Chlorophyta; Chloropicophyceae; Chloropicales; Chloropicaceae; Chloropicon; Chloropicon primus
436017	Ostreococcus lucimarinus CCE9901	GCA_000092065.1	representative genome	Complete Genome	7603	GB	cellular organisms; Eukaryota; Archaeplastida; Viridiplantae; Chlorophyta; Mamiellophyceae; Mamiellales; Bathycoccaceae; Ostreococcus; unclassified Ostreococcus; Ostreococcus sp. 'lucimarinus'; Ostreococcus lucimarinus CCE9901
3075	Auxenochlorella protothecoides	GCA_003709365.1	na	Scaffold	5852	GB	cellular organisms; Eukaryota; Archaeplastida; Viridiplantae; Chlorophyta; Trebouxiophyceae; Chlorellales; Chlorellaceae; Auxenochlorella; Auxenochlorella protothecoides
3218	Physcomitrella patens	GCA_000002425.2	representative genome	Chromosome	31248	GB	cellular organisms; Eukaryota; Archaeplastida; Viridiplantae; Streptophyta; Streptophytina; Embryophyta; Bryophyta; Bryophytina; Bryopsida; Funariidae; Funariales; Funariaceae; Physcomitrella; Physcomitrella patens
3197	Marchantia polymorpha	GCA_003032435.1	na	Scaffold	24674	GB	cellular organisms; Eukaryota; Archaeplastida; Viridiplantae; Streptophyta; Streptophytina; Embryophyta; Marchantiophyta; Marchantiopsida; Marchantiidae; Marchantiales; Marchantiaceae; Marchantia; Marchantia polymorpha
3702	Arabidopsis thaliana	GCA_000001735.2	reference genome	Chromosome	48267	GB	cellular organisms; Eukaryota; Archaeplastida; Viridiplantae; Streptophyta; Streptophytina; Embryophyta; Tracheophyta; Euphyllophyta; Spermatophyta; Magnoliophyta; Mesangiospermae; eudicotyledons; Gunneridae; Pentapetalae; rosids; malvids; Brassicales; Brassicaceae; Camelineae; Arabidopsis; Arabidopsis thaliana
39947	Oryza sativa Japonica Group	GCA_009797565.1	na	Chromosome	48428	GB	cellular organisms; Eukaryota; Archaeplastida; Viridiplantae; Streptophyta; Streptophytina; Embryophyta; Tracheophyta; Euphyllophyta; Spermatophyta; Magnoliophyta; Mesangiospermae; Liliopsida; Petrosaviidae; commelinids; Poales; Poaceae; BOP clade; Oryzoideae; Oryzeae; Oryzinae; Oryza; Oryza sativa; Oryza sativa Japonica Group
2898	Cryptomonas paramecium	GCA_000194455.1	na	Chromosome	548	RS	cellular organisms; Eukaryota; Cryptophyta; Cryptomonadales; Cryptomonadaceae; Cryptomonas; Cryptomonas paramecium
464988	Hemiselmis andersenii	GCA_000018645.1	na	Chromosome	515	RS	cellular organisms; Eukaryota; Cryptophyta; Cryptomonadales; Hemiselmidaceae; Hemiselmis; Hemiselmis andersenii
1195612	Chroomonas mesostigmatica CCMP1168	GCA_000286095.1	na	Chromosome	505	GB	cellular organisms; Eukaryota; Cryptophyta; Pyrenomonadales; Chroomonadaceae; Chroomonas; Chroomonas mesostigmatica; Chroomonas mesostigmatica CCMP1168
55529	Guillardia theta	GCA_000002975.1	na	Chromosome	632	RS	cellular organisms; Eukaryota; Cryptophyta; Pyrenomonadales; Geminigeraceae; Guillardia; Guillardia theta
75058	Bodo saltans	GCA_001460835.1	representative genome	Scaffold	18190	GB	cellular organisms; Eukaryota; Discoba; Euglenozoa; Kinetoplastida; Bodonidae; Bodo; Bodo saltans
59799	Angomonas deanei	GCA_000442575.2	na	Scaffold	16888	GB	cellular organisms; Eukaryota; Discoba; Euglenozoa; Kinetoplastida; Trypanosomatidae; Strigomonadinae; Angomonas; Angomonas deanei
5693	Trypanosoma cruzi	GCA_003719155.1	na	Scaffold	32278	GB	cellular organisms; Eukaryota; Discoba; Euglenozoa; Kinetoplastida; Trypanosomatidae; Trypanosoma; Schizotrypanum; Trypanosoma cruzi
1314962	Perkinsela sp. CCAP 1560/4	GCA_001235845.1	representative genome	Scaffold	5252	GB	cellular organisms; Eukaryota; Discoba; Euglenozoa; Kinetoplastida; unclassified Kinetoplastida; Perkinsela; Perkinsela sp. CCAP 1560/4
5763	Naegleria fowleri	GCA_008403515.1	representative genome	Scaffold	13773	GB	cellular organisms; Eukaryota; Discoba; Heterolobosea; Schizopyrenida; Vahlkampfiidae; Naegleria; Naegleria fowleri
505711	Andalucia godoyi	GCA_009859145.1	representative genome	Scaffold	1027	GB	cellular organisms; Eukaryota; Discoba; Jakobida; Andalucia; Andalucia godoyi
1460289	Chrysochromulina sp. CCMP291	GCA_001275005.1	representative genome	Contig	16765	GB	cellular organisms; Eukaryota; Haptophyceae; Prymnesiales; Chrysochromulinaceae; Chrysochromulina; Chrysochromulina sp. CCMP291
797122	Kipferlia bialata	GCA_003568945.1	representative genome	Scaffold	3622	GB	cellular organisms; Eukaryota; Metamonada; Fornicata; Carpediemonas-like organisms; Kipferlia; Kipferlia bialata
5741	Giardia intestinalis	GCA_000498735.1	na	Contig	6098	GB	cellular organisms; Eukaryota; Metamonada; Fornicata; Diplomonadida; Hexamitidae; Giardiinae; Giardia; Giardia intestinalis
348837	Spironucleus salmonicida	GCA_000497125.1	representative genome	Scaffold	8333	GB	cellular organisms; Eukaryota; Metamonada; Fornicata; Diplomonadida; Hexamitidae; Hexamitinae; Spironucleus; Spironucleus salmonicida
412133	Trichomonas vaginalis G3	GCA_000002825.1	representative genome	Scaffold	59681	GB	cellular organisms; Eukaryota; Metamonada; Parabasalia; Trichomonadida; Trichomonadidae; Trichomonas; Trichomonas vaginalis; Trichomonas vaginalis G3
1144522	Tritrichomonas foetus	GCA_001839685.1	representative genome	Scaffold	25030	GB	cellular organisms; Eukaryota; Metamonada; Parabasalia; Tritrichomonadida; Tritrichomonadidae; Tritrichomonas; Tritrichomonas foetus
5874	Theileria annulata	GCA_000003225.1	representative genome	Chromosome	3795	GB	cellular organisms; Eukaryota; TSAR; Alveolata; Apicomplexa; Aconoidasida; Piroplasmida; Theileriidae; Theileria; Theileria annulata
1169540	Vitrella brassicaformis CCMP3155	GCA_001179505.1	representative genome	Scaffold	23034	GB	cellular organisms; Eukaryota; TSAR; Alveolata; Chromerida; Vitrella; Vitrella brassicaformis; Vitrella brassicaformis CCMP3155
5888	Paramecium tetraurelia	GCA_000165425.1	representative genome	Scaffold	39642	GB	cellular organisms; Eukaryota; TSAR; Alveolata; Ciliophora; Intramacronucleata; Oligohymenophorea; Peniculida; Parameciidae; Paramecium; Paramecium tetraurelia
5949	Stylonychia lemnae	GCA_000751175.1	representative genome	Contig	20740	GB	cellular organisms; Eukaryota; TSAR; Alveolata; Ciliophora; Intramacronucleata; Spirotrichea; Stichotrichia; Sporadotrichida; Oxytrichidae; Stylonychinae; Stylonychia; Stylonychia lemnae
227086	Bigelowiella natans	GCA_000002455.1	na	Chromosome	344	RS	cellular organisms; Eukaryota; TSAR; Rhizaria; Cercozoa; Chlorarachniophyceae; Bigelowiella; Bigelowiella natans
37360	Plasmodiophora brassicae	GCA_001049375.1	na	Scaffold	9727	GB	cellular organisms; Eukaryota; TSAR; Rhizaria; Cercozoa; Imbricatea; Plasmodiophorida; Plasmodiophoridae; Plasmodiophora; Plasmodiophora brassicae
1928728	Paulinella micropora	GCA_009731375.1	representative genome	Scaffold	899	GB	cellular organisms; Eukaryota; TSAR; Rhizaria; Cercozoa; Imbricatea; Silicofilosea; Euglyphida; Paulinellidae; Paulinella; Paulinella micropora
46433	Reticulomyxa filosa	GCA_000512085.1	representative genome	Contig	39963	GB	cellular organisms; Eukaryota; TSAR; Rhizaria; Foraminifera; Monothalamids; Reticulomyxidae; Reticulomyxa; Reticulomyxa filosa
159749	Thalassiosira oceanica	GCA_000296195.2	representative genome	Contig	34642	GB	cellular organisms; Eukaryota; TSAR; Stramenopiles; Bacillariophyta; Coscinodiscophyceae; Thalassiosirophycidae; Thalassiosirales; Thalassiosiraceae; Thalassiosira; Thalassiosira oceanica
478820	Blastocystis sp. ATCC 50177/Nand II	GCA_001651215.1	representative genome	Scaffold	6544	GB	cellular organisms; Eukaryota; TSAR; Stramenopiles; Blastocystidae; Blastocystis; Blastocystis sp. subtypes; Blastocystis sp. subtype 1; Blastocystis sp. ATCC 50177/Nand II
4787	Phytophthora infestans	GCA_012552325.1	na	Scaffold	23771	GB	cellular organisms; Eukaryota; TSAR; Stramenopiles; Oomycetes; Peronosporales; Peronosporaceae; Phytophthora; Phytophthora infestans
2880	Ectocarpus siliculosus	GCA_000310025.1	representative genome	Chromosome	16269	GB	cellular organisms; Eukaryota; TSAR; Stramenopiles; PX clade; Phaeophyceae; Ectocarpales; Ectocarpaceae; Ectocarpus; Ectocarpus siliculosus
