# Supplementary material for: Components of iron–Sulfur cluster assembly machineries are robust phylogenetic markers to trace the origin of mitochondria and plastids
Source: PLoS Biol. 2023 Nov 8;21(11):e3002374. doi: 10.1371/journal.pbio.3002374 (PMC10631705; doi:10.1371/journal.pbio.3002374)
Supplement: S4 Table — (XLSX) [file pbio.3002374.s013.xlsx]

## Sheet: Feuil1
Supplementary table 4: Complete taxonomic distribution of the different proteins (ISC and SUF system) in eukaryotes.
Strains	CyaY	Fdx	HscA	HscB	IscA1	IscA2	IscS	IscU	SufB	SufC	SufD	SufE1	SufE2	SufS1	SufS2	SufT	SufU
cellular organisms;Eukaryota;Amorphea;Amoebozoa;Archamoebae;Entamoebidae;Entamoeba;Entamoeba dispar;Entamoeba dispar SAW760;370354			EDR25504.1(genomic),EDR28970.1(genomic),EDR26895.1(genomic),EDR24650.1(genomic),EDR28017.1(genomic),EDR23899.1(genomic)				EDR23480.1(genomic)	EDR23707.1(genomic)
cellular organisms;Eukaryota;Amorphea;Amoebozoa;Mycetozoa;Dictyostelids;Acytosteliales;Acytosteliaceae;Heterostelium;Heterostelium album;Heterostelium album PN500;670386	EFA75218.1(genomic)	EFA85863.1(genomic)	EFA85858.1(genomic)	EFA84251.1(genomic)	EFA83164.1(genomic)	EFA86375.1(genomic)	EFA85765.1(genomic)	EFA78553.1(genomic)
cellular organisms;Eukaryota;Amorphea;Amoebozoa;Mycetozoa;Dictyostelids;Dictyosteliales;Dictyosteliaceae;Dictyostelium;Dictyostelium discoideum;Dictyostelium discoideum AX4;352472	XP_629221.1(chromosome)	XP_647073.1(chromosome)	XP_629204.1(chromosome)	XP_640965.1(chromosome)	XP_641284.1(chromosome)	XP_638418.1(chromosome)	XP_641773.1(chromosome)	XP_639309.1(chromosome)
cellular organisms;Eukaryota;Amorphea;Amoebozoa;Mycetozoa;Protosteliales;Cavosteliaceae;Planoprotostelium;Planoprotostelium fungivorum;1890364	PRP84450.1(genomic,PRP73902.1(genomic)	PRP77318.1(genomic)	PRP82178.1(genomic,PRP88760.1(genomic)	PRP88081.1(genomic)	PRP78947.1(genomic)	PRP79213.1(genomic)	PRP81916.1(genomic)	PRP87117.1(genomic)
cellular organisms;Eukaryota;Amorphea;Opisthokonta;Fungi;Dikarya;Ascomycota;Taphrinomycotina;Schizosaccharomycetes;Schizosaccharomycetales;Schizosaccharomycetaceae;Schizosaccharomyces;Schizosaccharomyces pombe;4896	CAA21083.1(genomic)	CAA93897.2(genomic)	CAB65812.1(genomic)	CAB59688.1(genomic)	CAB39899.1(genomic)	CAA17797.1(genomic)	CAA20767.2(genomic)	CAB61462.1(genomic)
cellular organisms;Eukaryota;Amorphea;Opisthokonta;Fungi;Dikarya;Ascomycota;saccharomyceta;Pezizomycotina;leotiomyceta;Eurotiomycetes;Eurotiomycetidae;Eurotiales;Aspergillaceae;Aspergillus;Aspergillus nidulans;Aspergillus nidulans FGSC A4;227321	CBF85954.1(genomic)		CBF70370.1(genomic)	CBF84923.1(genomic)	CBF85927.1(genomic)	CBF70495.1(genomic)	CBF86995.1(genomic)	CBF77056.1(genomic)
cellular organisms;Eukaryota;Amorphea;Opisthokonta;Fungi;Dikarya;Ascomycota;saccharomyceta;Pezizomycotina;leotiomyceta;sordariomyceta;Sordariomycetes;Hypocreomycetidae;Hypocreales;Cordycipitaceae;Cordyceps;Cordyceps militaris;73501	ATY66203.1(chromosome)	ATY61544.1(chromosome)	ATY59367.1(chromosome)	ATY58798.1(chromosome)	ATY61304.1(chromosome)	ATY64174.1(chromosome)	ATY64829.1(chromosome)	ATY59324.1(chromosome)							ATY59709.1(chromosome),ATY60745.1(chromosome)
cellular organisms;Eukaryota;Amorphea;Opisthokonta;Fungi;Dikarya;Ascomycota;saccharomyceta;Saccharomycotina;Saccharomycetes;Saccharomycetales;Debaryomycetaceae;Candida/Lodderomyces clade;Candida;Candida dubliniensis;Candida dubliniensis CD36;573826	CAX42276.1(genomic)	CAX42853.1(genomic)	CAX43946.1(genomic,CAX40918.1(genomic)	CAX43305.1(genomic)	CAX41180.1(genomic)	CAX43181.1(genomic)	CAX40612.1(genomic)	CAX40712.1(genomic)
cellular organisms;Eukaryota;Amorphea;Opisthokonta;Fungi;Dikarya;Basidiomycota;Agaricomycotina;Agaricomycetes;Agaricomycetidae;Agaricales;Agaricales incertae sedis;Dendrothele;Dendrothele bispora;Dendrothele bispora CBS 962.96;1314807	THV05964.1(genomic)	THV00566.1(genomic)	THU77019.1(genomic),THU77440.1(genomic),THV06681.1(genomic)	THV04947.1(genomic)	THU90770.1(genomic)	THV06688.1(genomic)	THV07800.1(genomic)	THV08719.1(genomic)							THV03935.1(genomic),THU77282.1(genomic)
cellular organisms;Eukaryota;Amorphea;Opisthokonta;Fungi;Dikarya;Basidiomycota;Agaricomycotina;Tremellomycetes;Tremellales;Cryptococcaceae;Cryptococcus;Cryptococcus neoformans species complex;Cryptococcus neoformans;Cryptococcus neoformans var. grubii;Cryptococcus neoformans var. grubii H99;235443	AFR94276.1(chromosome)	AFR96811.1(chromosome),AFR94700.2(chromosome)	AFR94464.1(chromosome)	AFR97019.1(chromosome)	AFR95688.2(chromosome)	AFR92622.1(chromosome)	AFR94701.1(chromosome)	AFR93539.1(chromosome)
cellular organisms;Eukaryota;Amorphea;Opisthokonta;Fungi;Dikarya;Basidiomycota;Pucciniomycotina;Pucciniomycetes;Pucciniales;Pucciniaceae;Puccinia;Puccinia graminis;Puccinia graminis f. sp. tritici;56615	KAA1064491.1(genomic,KAA1085355.1(genomic)		KAA1100126.1(genomic,KAA1118129.1(genomic)	KAA1083769.1(genomic,KAA1119180.1(genomic)	KAA1115018.1(genomic)	KAA1115340.1(genomic)	KAA1113335.1(genomic,KAA1110876.1(genomic,KAA1110863.1(genomic,KAA1091387.1(genomic,KAA1091388.1(genomic)	KAA1076646.1(genomic,KAA1073482.1(genomic)
cellular organisms;Eukaryota;Amorphea;Opisthokonta;Fungi;Dikarya;Basidiomycota;Ustilaginomycotina;Ustilaginomycetes;Ustilaginales;Ustilaginaceae;Ustilago;Ustilago maydis;Ustilago maydis 521;237631	KIS67328.1(chromosome)	KIS70929.1(chromosome)	KIS71309.1(chromosome)	KIS66530.1(chromosome)	KIS70906.1(chromosome)	KIS66477.1(chromosome)	KIS66994.1(chromosome)	KIS66844.1(chromosome)							KIS71355.1(chromosome)
cellular organisms;Eukaryota;Amorphea;Opisthokonta;Fungi;Fungi incertae sedis;Blastocladiomycota;Blastocladiomycetes;Blastocladiales;Blastocladiaceae;Allomyces;Allomyces macrogynus;Allomyces macrogynus ATCC 38327;578462	KNE67042.1(genomic),KNE68043.1(genomic)	KNE64169.1(genomic)	KNE67890.1(genomic)	KNE61835.1(genomic)	KNE55649.1(genomic)	KNE72390.1(genomic)	KNE55635.1(genomic)	KNE67846.1(genomic),KNE70380.1(genomic)
cellular organisms;Eukaryota;Amorphea;Opisthokonta;Fungi;Fungi incertae sedis;Chytridiomycota;Chytridiomycetes;Rhizophydiales;Rhizophydiales incertae sedis;Batrachochytrium;Batrachochytrium salamandrivorans;1357716	OON05848.1(genomic)	OON04893.1(genomic)	OON11242.1(genomic)	OON06242.1(genomic)	OON09605.1(genomic)	OON02103.1(genomic)	OON10066.1(genomic)	OON07540.1(genomic)
cellular organisms;Eukaryota;Amorphea;Opisthokonta;Fungi;Fungi incertae sedis;Mucoromycota;Mucoromycotina;Mucoromycetes;Mucorales;Mucorineae;Rhizopodaceae;Rhizopus;Rhizopus delemar;Rhizopus delemar RA 99-880;246409		EIE78430.1(genomic)	EIE90303.1(genomic),EIE76295.1(genomic),EIE82505.1(genomic)		EIE84064.1(genomic)	EIE87421.1(genomic)	EIE87017.1(genomic)	EIE85181.1(genomic),EIE90597.1(genomic)
cellular organisms;Eukaryota;Amorphea;Opisthokonta;Fungi;Fungi incertae sedis;Zoopagomycota;Kickxellomycotina;Harpellomycetes;Harpellales;Legeriomycetaceae;Smittium;Smittium culicis;133412		OMJ10352.1(genomic)	OMJ15665.1(genomic)		OMJ17467.1(genomic)		OMJ26176.1(genomic)	OMJ11580.1(genomic)
cellular organisms;Eukaryota;Amorphea;Opisthokonta;Metazoa;Eumetazoa;Bilateria;Deuterostomia;Chordata;Craniata;Vertebrata;Gnathostomata;Teleostomi;Euteleostomi;Actinopterygii;Actinopteri;Neopterygii;Teleostei;Osteoglossocephalai;Clupeocephala;Otomorpha;Ostariophysi;Otophysi;Cypriniphysae;Cypriniformes;Cyprinoidei;Cyprinidae;Danionella;Danionella translucida;623744	TRY82451.1(genomic)	TRY82947.1(genomic,TRY97071.1(genomic,TRY80175.1(genomic)	TRY91098.1(genomic)	TRY96690.1(genomic)	(genomic)	(genomic)	TRY59705.1(genomic)	TRY71305.1(genomic)
cellular organisms;Eukaryota;Amorphea;Opisthokonta;Metazoa;Eumetazoa;Bilateria;Deuterostomia;Chordata;Craniata;Vertebrata;Gnathostomata;Teleostomi;Euteleostomi;Sarcopterygii;Dipnotetrapodomorpha;Tetrapoda;Amniota;Mammalia;Theria;Eutheria;Boreoeutheria;Euarchontoglires;Primates;Haplorrhini;Simiiformes;Catarrhini;Hominoidea;Hominidae;Homininae;Homo;Homo sapiens;9606	NP_000135.2(chromosome)	NP_001026904.2(chromosome),NP_004100.1(chromosome)	NP_004125.3(chromosome)	NP_741999.3(chromosome)	NP_112202.2(chromosome)	NP_919255.2(chromosome)	NP_066923.3(chromosome)	NP_998760.1(chromosome)
cellular organisms;Eukaryota;Amorphea;Opisthokonta;Metazoa;Eumetazoa;Bilateria;Protostomia;Ecdysozoa;Nematoda;Chromadorea;Rhabditida;Rhabditina;Rhabditomorpha;Rhabditoidea;Rhabditidae;Peloderinae;Caenorhabditis;Caenorhabditis elegans;6239	CCD70156.1(genomic)	CAB70233.1(genomic)	CCD66987.1(genomic)	CCD72722.1(genomic)	CAC51075.1(genomic)	CAA22453.3(genomic)	CCD61301.1(genomic)	CAA16379.1(genomic)
cellular organisms;Eukaryota;Amorphea;Opisthokonta;Metazoa;Eumetazoa;Bilateria;Protostomia;Ecdysozoa;Panarthropoda;Arthropoda;Mandibulata;Pancrustacea;Hexapoda;Insecta;Dicondylia;Pterygota;Neoptera;Holometabola;Diptera;Brachycera;Muscomorpha;Eremoneura;Cyclorrhapha;Schizophora;Acalyptratae;Ephydroidea;Drosophilidae;Drosophilinae;Drosophilini;Drosophila;Sophophora;melanogaster group;melanogaster s…	KMZ08912.1(chromosome)	KMY98609.1(chromosome),KMY97567.1(chromosome)	KMY93732.1(chromosome)	KMY99972.1(chromosome)	KMZ09914.1(chromosome)	KMZ05577.1(chromosome)	KMY89853.1(chromosome)	KMZ04812.1(chromosome)
cellular organisms;Eukaryota;Amorphea;Opisthokonta;Metazoa;Eumetazoa;Bilateria;Protostomia;Lophotrochozoa;Mollusca;Bivalvia;Pteriomorphia;Ostreoida;Ostreoidea;Ostreidae;Crassostrea;Crassostrea gigas;29159	XP_011433038.2(chromosome)	XP_011426844.1(chromosome),XP_034333231.1(chromosome)	XP_011454535.1(chromosome)	XP_034325912.1(chromosome)	XP_011431875.1(chromosome)	XP_011412410.2(chromosome)	XP_011432149.2(chromosome)	XP_011438196.1(chromosome)
cellular organisms;Eukaryota;Amorphea;Opisthokonta;Metazoa;Eumetazoa;Cnidaria;Anthozoa;Hexacorallia;Actiniaria;Edwardsiidae;Nematostella;Nematostella vectensis;45351	XP_001628257.2(genomic)	XP_001635972.2(genomic),XP_001634127.2(genomic)	XP_001639786.2(genomic)	XP_001639535.1(genomic)	XP_001627048.1(genomic)	XP_001625113.2(genomic)	XP_001624644.2(genomic)	XP_001630782.1(genomic)
cellular organisms;Eukaryota;Amorphea;Opisthokonta;Metazoa;Eumetazoa;Cnidaria;Anthozoa;Hexacorallia;Scleractinia;Astrocoeniina;Acroporidae;Acropora;Acropora millepora;45264	XP_029186388.1(genomic)	XP_029209970.1(genomic),XP_029214455.1(genomic)	XP_029208733.1(genomic)	XP_029204571.1(genomic)	XP_029213306.1(genomic)	XP_029201912.1(genomic)	XP_029186486.1(genomic)	XP_029214019.1(genomic)
cellular organisms;Eukaryota;Amorphea;Opisthokonta;Metazoa;Eumetazoa;Cnidaria;Hydrozoa;Hydroidolina;Anthoathecata;Aplanulata;Hydridae;Hydra;Hydra vulgaris;6087	XP_002162155.1(genomic)	XP_002167403.2(genomic),XP_012555233.1(genomic)	XP_002159977.2(genomic)	XP_004207231.1(genomic)	XP_002155514.1(genomic)	XP_002157844.1(genomic)	XP_002167506.3(genomic)	XP_002165278.3(genomic),XP_002158802.2(genomic)
cellular organisms;Eukaryota;Amorphea;Opisthokonta;Metazoa;Eumetazoa;Cnidaria;Myxozoa;Myxosporea;Bivalvulida;Platysporina;Myxobolidae;Thelohanellus;Thelohanellus kitauei;669202			KII63161.1(genomic)			KII65329.1(genomic)	KII72374.1(genomic)	KII64230.1(genomic)
cellular organisms;Eukaryota;Amorphea;Opisthokonta;Metazoa;Porifera;Demospongiae;Heteroscleromorpha;Haplosclerida;Niphatidae;Amphimedon;Amphimedon queenslandica;400682	XP_011402517.1(genomic),XP_003391233.1(genomic)	XP_003391508.1(genomic),XP_003384095.1(genomic)	XP_019852429.1(genomic)	XP_011404359.2(genomic)	XP_003388382.1(genomic)	XP_003383760.1(genomic),XP_011406664.1(genomic)	XP_003383786.1(genomic)	XP_003384054.1(genomic)			XP_019854237.1(genomic)
cellular organisms;Eukaryota;Archaeplastida;Rhodophyta;Bangiophyceae;Cyanidiales;Cyanidiaceae;Cyanidioschyzon;Cyanidioschyzon merolae;45157
cellular organisms;Eukaryota;Archaeplastida;Rhodophyta;Bangiophyceae;Porphyridiales;Porphyridiaceae;Porphyridium;Porphyridium purpureum;35688	KAA8499877.1(genomic)	KAA8495404.1(genomic,KAA8491429.1(genomic)	KAA8491802.1(genomic)	KAA8499649.1(genomic)	KAA8491198.1(genomic)	KAA8496113.1(genomic,KAA8490432.1(genomic)	KAA8499988.1(genomic)	KAA8493445.1(genomic)			KAA8491838.1(genomic)	KAA8494162.1(genomic,KAA8497046.1(genomic)		KAA8491171.1(genomic)		KAA8497959.1(genomic)
cellular organisms;Eukaryota;Archaeplastida;Rhodophyta;Florideophyceae;Rhodymeniophycidae;Gigartinales;Gigartinaceae;Chondrus;Chondrus crispus;2769		CDF37708.1(genomic)	CDF41422.1(genomic)			CDF36485.1(genomic,CCP38207.1(plastid)	CDF37567.1(genomic)	CDF32759.1(genomic)	CCP38184.1(plastid)	CCP38183.1(plastid)	CDF39920.1(genomic)	CDF35971.1(genomic)			CDF32320.1(genomic)	CDF32276.1(genomic)
cellular organisms;Eukaryota;Archaeplastida;Rhodophyta;Florideophyceae;Rhodymeniophycidae;Gracilariales;Gracilariaceae;Gracilariopsis;Gracilariopsis chorda;448386		PXF46157.1(genomic)	PXF45041.1(genomic)	PXF41653.1(genomic)	PXF48724.1(genomic)	PXF43665.1(genomic)	PXF47457.1(genomic)	PXF49303.1(genomic)			PXF45474.1(genomic)	PXF48135.1(genomic,PXF45853.1(genomic)		PXF45478.1(genomic)	PXF43188.1(genomic)	PXF41449.1(genomic)
cellular organisms;Eukaryota;Archaeplastida;Viridiplantae;Chlorophyta;Chlorophyceae;Chlamydomonadales;Chlamydomonadaceae;Chlamydomonas;Chlamydomonas reinhardtii;3055	PNW75721.1(chromosome)	PNW75802.1(chromosome)	PNW78536.1(chromosome)	PNW74850.1(chromosome)	PNW79103.1(chromosome)	PNW81285.1(chromosome)	PNW87417.1(chromosome)	PNW73696.1(chromosome)	PNW72802.1(chromosome)	PNW81026.1(chromosome)	PNW75132.1(chromosome)	PNW83170.1(chromosome)	PNW81555.1(chromosome)	PNW75399.1(chromosome)	PNW75026.1(chromosome)	PNW88802.1(chromosome)
cellular organisms;Eukaryota;Archaeplastida;Viridiplantae;Chlorophyta;Chloropicophyceae;Chloropicales;Chloropicaceae;Chloropicon;Chloropicon primus;1764295	QDZ21836.1(chromosome)	QDZ26063.1(chromosome)	QDZ19866.1(chromosome)	QDZ23877.1(chromosome)	QDZ17983.1(chromosome)	QDZ17570.1(chromosome),QDZ22916.1(chromosome)	QDZ20158.1(chromosome)	QDZ20066.1(chromosome)	QDZ24465.1(chromosome)	QDZ25285.1(chromosome)	QDZ19812.1(chromosome)	QDZ20147.1(chromosome)	QDZ26067.1(chromosome)	QDZ20549.1(chromosome)
cellular organisms;Eukaryota;Archaeplastida;Viridiplantae;Chlorophyta;Mamiellophyceae;Mamiellales;Bathycoccaceae;Ostreococcus;unclassified Ostreococcus;Ostreococcus sp. 'lucimarinus';Ostreococcus lucimarinus CCE9901;436017	ABO94508.1(chromosome)	ABP00070.1(chromosome)	ABO95865.1(chromosome)	ABO97869.1(chromosome)	ABO97681.1(chromosome)	ABO98558.1(chromosome)	ABO94933.1(chromosome)	ABO94140.1(chromosome)	ABO97340.1(chromosome)	ABO95049.1(chromosome)	ABO97233.1(chromosome)	ABO94710.1(chromosome)	ABP00199.1(chromosome)	ABO95259.1(chromosome)		ABP00303.1(chromosome)
cellular organisms;Eukaryota;Archaeplastida;Viridiplantae;Chlorophyta;Trebouxiophyceae;Chlorellales;Chlorellaceae;Auxenochlorella;Auxenochlorella protothecoides;3075	RMZ53064.1(genomic,RMZ56213.1(genomic)	RMZ54237.1(genomic)	RMZ57090.1(genomic)	RMZ57061.1(genomic)	RMZ52988.1(genomic)	RMZ53002.1(genomic)	RMZ57262.1(genomic)	RMZ55380.1(genomic)	RMZ53370.1(genomic)	RMZ56080.1(genomic)	RMZ57359.1(genomic)	RMZ54018.1(genomic)	RMZ57037.1(genomic)	RMZ53652.1(genomic)		RMZ57355.1(genomic)
cellular organisms;Eukaryota;Archaeplastida;Viridiplantae;Streptophyta;Streptophytina;Embryophyta;Bryophyta;Bryophytina;Bryopsida;Funariidae;Funariales;Funariaceae;Physcomitrella;Physcomitrella patens;3218	PNR48540.1(chromosome)	PNR47609.1(chromosome)	PNR59785.1(chromosome),PNR59782.1(chromosome),PNR62631.1(chromosome)	PNR37609.1(chromosome)	PNR35438.1(chromosome)	PNR43739.1(chromosome),PNR62923.1(chromosome)	PNR60216.1(chromosome)	PNR60906.1(chromosome),PNR44759.1(chromosome),PNR35727.1(chromosome)	PNR27377.1(chromosome),PNR55025.1(chromosome),PNR60943.1(chromosome)	PNR36630.1(chromosome)	PNR43747.1(chromosome)	PNR34901.1(chromosome),PNR52095.1(chromosome)	PNR30807.1(chromosome)	PNR29084.1(chromosome)		PNR34536.1(chromosome),PNR50068.1(chromosome)
cellular organisms;Eukaryota;Archaeplastida;Viridiplantae;Streptophyta;Streptophytina;Embryophyta;Marchantiophyta;Marchantiopsida;Marchantiidae;Marchantiales;Marchantiaceae;Marchantia;Marchantia polymorpha;3197	PTQ47195.1(genomic)	PTQ39234.1(genomic)	PTQ45830.1(genomic)	PTQ37761.1(genomic)	PTQ33421.1(genomic)	PTQ33426.1(genomic),PTQ36529.1(genomic)	PTQ27764.1(genomic)	PTQ28622.1(genomic)	PTQ39800.1(genomic)	PTQ36287.1(genomic)	PTQ32632.1(genomic)	PTQ32159.1(genomic)	PTQ32129.1(genomic)	PTQ46661.1(genomic)	PTQ33298.1(genomic)	PTQ32356.1(genomic)
cellular organisms;Eukaryota;Archaeplastida;Viridiplantae;Streptophyta;Streptophytina;Embryophyta;Tracheophyta;Euphyllophyta;Spermatophyta;Magnoliophyta;Mesangiospermae;Liliopsida;Petrosaviidae;commelinids;Poales;Poaceae;BOP clade;Oryzoideae;Oryzeae;Oryzinae;Oryza;Oryza sativa;Oryza sativa Japonica Group;39947	KAF2952643.1(chromosome)	KAF2921136.1(chromosome),KAF2916356.1(chromosome)	KAF2947204.1(chromosome),KAF2936911.1(chromosome),KAF2916822.1(chromosome)	KAF2907727.1(chromosome)	KAF2947922.1(chromosome)	KAF2919439.1(chromosome),KAF2925174.1(chromosome)	KAF2915722.1(chromosome)	KAF2932170.1(chromosome),KAF2951531.1(chromosome)	KAF2953116.1(chromosome)	KAF2939095.1(chromosome)	KAF2948198.1(chromosome)	KAF2915386.1(chromosome)	KAF2907476.1(chromosome)	KAF2907454.1(chromosome)		KAF2952025.1(chromosome),KAF2952024.1(chromosome)
cellular organisms;Eukaryota;Archaeplastida;Viridiplantae;Streptophyta;Streptophytina;Embryophyta;Tracheophyta;Euphyllophyta;Spermatophyta;Magnoliophyta;Mesangiospermae;eudicotyledons;Gunneridae;Pentapetalae;rosids;malvids;Brassicales;Brassicaceae;Camelineae;Arabidopsis;Arabidopsis thaliana;3702	AEE82296.1(Columbia)	AEE84398.1(Columbia)	AEE86852.1(Columbia),AED91413.1(Columbia)	AED91011.1(Columbia)	AEC06528.1(Columbia),AEC09224.1(Columbia)	AED90670.1(Columbia),AEE28586.1(Columbia)	AED98094.1(Columbia)	AEE84576.1(Columbia),AEE73596.1(Columbia),AEE82367.1(Columbia)	AED95095.1(Columbia),AEE82423.1(Columbia)	AEE74941.1(Columbia)	AEE31494.1(Columbia)	AEE85210.1(Columbia)	AED95912.1(Columbia),AEE34701.1(Columbia)	AEE28298.1(Columbia)		AEE76897.1(Columbia)
cellular organisms;Eukaryota;Cryptophyta;Cryptomonadales;Cryptomonadaceae;Cryptomonas;Cryptomonas paramecium;2898									YP_003359225.1(plastid)	YP_003359226.1(plastid)	XP_003239873.1(nucleomorph)
cellular organisms;Eukaryota;Cryptophyta;Cryptomonadales;Hemiselmidaceae;Hemiselmis;Hemiselmis andersenii;464988											XP_001712249.1(nucleomorph)
cellular organisms;Eukaryota;Cryptophyta;Pyrenomonadales;Chroomonadaceae;Chroomonas;Chroomonas mesostigmatica;Chroomonas mesostigmatica CCMP1168;1195612											AFP65464.1(nucleomorph)
cellular organisms;Eukaryota;Cryptophyta;Pyrenomonadales;Geminigeraceae;Guillardia;Guillardia theta;55529									NP_050730.1(chloroplast)	NP_050731.1(chloroplast)	XP_001713612.1(nucleomorph)
cellular organisms;Eukaryota;Discoba;Euglenozoa;Kinetoplastida;Bodonidae;Bodo;Bodo saltans;75058	CUF13011.1(genomic)	CUG93079.1(genomic)			CUI15210.1(genomic)	CUG86434.1(genomic)	CUG88689.1(genomic)	CUI11161.1(genomic)
cellular organisms;Eukaryota;Discoba;Euglenozoa;Kinetoplastida;Trypanosomatidae;Strigomonadinae;Angomonas;Angomonas deanei;59799	EPY38338.1(genomic)	EPY39552.1(genomic)	EPY32472.1(genomic),EPY41537.1(genomic),EPY39355.1(genomic),EPY28650.1(genomic),EPY27596.1(genomic),EPY42147.1(genomic),EPY36384.1(genomic)		EPY38387.1(genomic)	EPY28262.1(genomic)	EPY27409.1(genomic),EPY24227.1(genomic)	EPY39323.1(genomic),EPY32913.1(genomic),EPY27510.1(genomic)
cellular organisms;Eukaryota;Discoba;Euglenozoa;Kinetoplastida;Trypanosomatidae;Trypanosoma;Schizotrypanum;Trypanosoma cruzi;5693	RNC40848.1(genomic,RNC58480.1(genomic)	RNC49301.1(genomic)	RNC47160.1(genomic)	RNC57653.1(genomic,RNC44870.1(genomic)	RNC43022.1(genomic)	RNC40730.1(genomic)	RNC48723.1(genomic)	RNC49838.1(genomic)
cellular organisms;Eukaryota;Discoba;Euglenozoa;Kinetoplastida;unclassified Kinetoplastida;Perkinsela;Perkinsela sp. CCAP 1560/4;1314962	KNH05401.1(genomic)	KNH06803.1(genomic)	KNH06778.1(genomic,KNH09763.1(genomic)	KNH05499.1(genomic)	KNH05177.1(genomic)	KNH09691.1(genomic)	KNH05525.1(genomic)	KNH05732.1(genomic)
cellular organisms;Eukaryota;Discoba;Heterolobosea;Schizopyrenida;Vahlkampfiidae;Naegleria;Naegleria fowleri;5763	KAF0977616.1(genomic)	KAF0983848.1(genomic)	KAF0971967.1(genomic)	KAF0978909.1(genomic)	KAF0975467.1(genomic)	KAF0984591.1(genomic)	KAF0984303.1(genomic)	KAF0985175.1(genomic)
cellular organisms;Eukaryota;Discoba;Jakobida;Andalucia;Andalucia godoyi;505711	KAF0852367.1(genomic)	KAF0852313.1(genomic)	KAF0852944.1(genomic)	KAF0852602.1(genomic)	KAF0852301.1(genomic)	KAF0852281.1(genomic)	KAF0853110.1(genomic)	KAF0852459.1(genomic)
cellular organisms;Eukaryota;Haptophyceae;Prymnesiales;Chrysochromulinaceae;Chrysochromulina;Chrysochromulina sp. CCMP291;1460289		KOO35685.1(genomic,KOO23352.1(genomic)	KOO28834.1(genomic)		KOO33655.1(genomic)	KOO26108.1(genomic)	KOO23614.1(genomic)	KOO27550.1(genomic)		KOO25052.1(genomic)	KOO22544.1(genomic)	KOO27828.1(genomic)		KOO26391.1(genomic)
cellular organisms;Eukaryota;Metamonada;Fornicata;Carpediemonas-like organisms;Kipferlia;Kipferlia bialata;797122	GCA64528.1(genomic)						GCA64564.1(genomic)	GCA62815.1(genomic)
cellular organisms;Eukaryota;Metamonada;Fornicata;Diplomonadida;Hexamitidae;Giardiinae;Giardia;Giardia intestinalis;5741			ESU45837.1(genomic)	ESU44953.1(genomic)		ESU44815.1(genomic)	ESU45823.1(genomic)	ESU44384.1(genomic)
cellular organisms;Eukaryota;Metamonada;Fornicata;Diplomonadida;Hexamitidae;Hexamitinae;Spironucleus;Spironucleus salmonicida;348837	EST48875.1(genomic),EST44864.1(genomic)		EST42536.1(genomic)				EST44485.1(genomic)	EST48017.1(genomic)
cellular organisms;Eukaryota;Metamonada;Parabasalia;Trichomonadida;Trichomonadidae;Trichomonas;Trichomonas vaginalis;Trichomonas vaginalis G3;412133	EAY22979.1(genomic,EAX98004.1(genomic)	EAX87148.1(genomic)	EAY21688.1(genomic,EAY06861.1(genomic,EAY19717.1(genomic)	EAX95307.1(genomic,EAX88108.1(genomic)		EAY22042.1(genomic,EAX92774.1(genomic,EAY04046.1(genomic,EAX92769.1(genomic)	EAY08606.1(genomic,EAY20051.1(genomic)	EAY19669.1(genomic)
cellular organisms;Eukaryota;Metamonada;Parabasalia;Tritrichomonadida;Tritrichomonadidae;Tritrichomonas;Tritrichomonas foetus;1144522			OHT13779.1(genomic),OHT07813.1(genomic)	OHT11889.1(genomic)			OHS99315.1(genomic)	OHT17526.1(genomic),OHS98489.1(genomic)
cellular organisms;Eukaryota;TSAR;Alveolata;Apicomplexa;Aconoidasida;Piroplasmida;Theileriidae;Theileria;Theileria annulata;5874	CAI75484.1(genomic)	CAI73864.1(genomic)	CAI74233.1(genomic)	CAI75531.1(genomic)	CAI76652.1(genomic)	CAI76617.1(genomic)	CAI74000.1(genomic)	CAI73849.1(genomic)							CAI73001.1(genomic)
cellular organisms;Eukaryota;TSAR;Alveolata;Chromerida;Vitrella;Vitrella brassicaformis;Vitrella brassicaformis CCMP3155;1169540	CEM04614.1(genomic)	CEM39858.1(genomic,CEL95301.1(genomic,CEM04240.1(genomic)	CEM20961.1(genomic)	CEM07873.1(genomic)	CEM31297.1(genomic)	CEM27215.1(genomic,CEM08917.1(genomic)	CEL96582.1(genomic)	CEM21748.1(genomic)		CEM31097.1(genomic)	CEM23918.1(genomic)	CEL92512.1(genomic,CEM13165.1(genomic)		CEL93231.1(genomic)		CEL99255.1(genomic,CEM38581.1(genomic)
cellular organisms;Eukaryota;TSAR;Alveolata;Ciliophora;Intramacronucleata;Oligohymenophorea;Peniculida;Parameciidae;Paramecium;Paramecium tetraurelia;5888	CAK92207.1(macronuclear),CAK94389.1(macronuclear)	CAK65492.1(macronuclear)	CAK60056.1(macronuclear),CAK88508.1(macronuclear),CAK90190.1(macronuclear),CAK60055.1(macronuclear),CAK94006.1(macronuclear)	CAK81995.1(macronuclear),CAK67280.1(macronuclear)	CAK81799.1(macronuclear)	CAK76934.1(macronuclear)	CAK61124.1(macronuclear)	CAK75913.1(macronuclear),CAK75524.1(macronuclear)
cellular organisms;Eukaryota;TSAR;Alveolata;Ciliophora;Intramacronucleata;Spirotrichea;Stichotrichia;Sporadotrichida;Oxytrichidae;Stylonychinae;Stylonychia;Stylonychia lemnae;5949		CDW72888.1(genomic,CDW83372.1(genomic)	CDW80546.1(genomic)	CDW81055.1(genomic)	CDW74907.1(genomic)	CDW89317.1(genomic)	CDW77257.1(genomic)	CDW74468.1(genomic)
cellular organisms;Eukaryota;TSAR;Rhizaria;Cercozoa;Chlorarachniophyceae;Bigelowiella;Bigelowiella natans;227086									XP_001712812.1(nucleomorph)	XP_001712974.1(nucleomorph)
cellular organisms;Eukaryota;TSAR;Rhizaria;Cercozoa;Imbricatea;Plasmodiophorida;Plasmodiophoridae;Plasmodiophora;Plasmodiophora brassicae;37360	CEO96273.1(resting)	CEO98350.1(resting)	CEO98303.1(resting)	CEP02045.1(resting)	CEP01359.1(resting)	CEO95173.1(resting)	CEP03584.1(resting)	CEP00879.1(resting),CEO99743.1(resting),CEO99742.1(resting)
cellular organisms;Eukaryota;TSAR;Rhizaria;Cercozoa;Imbricatea;Silicofilosea;Euglyphida;Paulinellidae;Paulinella;Paulinella micropora;1928728						BBL86058.1(chromatophore)	BBL85924.1(chromatophore)		BBL86395.1(chromatophore)	BBL86394.1(chromatophore)	BBL86393.1(chromatophore)	BBL86497.1(chromatophore)		BBL86392.1(chromatophore)		BBL86359.1(chromatophore)
cellular organisms;Eukaryota;TSAR;Rhizaria;Foraminifera;Monothalamids;Reticulomyxidae;Reticulomyxa;Reticulomyxa filosa;46433	ETO35926.1(genomic)	ETO36178.1(genomic,ETO26166.1(genomic)	ETO10372.1(genomic,ETO17361.1(genomic)	ETO01395.1(genomic,ETO29272.1(genomic)	ETO26611.1(genomic)	ETO04654.1(genomic)	ETO13652.1(genomic)
cellular organisms;Eukaryota;TSAR;Stramenopiles;Bacillariophyta;Coscinodiscophyceae;Thalassiosirophycidae;Thalassiosirales;Thalassiosiraceae;Thalassiosira;Thalassiosira oceanica;159749	EJK49502.1(genomic)	EJK53478.1(genomic,EJK65833.1(genomic)	EJK69885.1(genomic)	EJK76006.1(genomic,EJK50806.1(genomic)	EJK59434.1(genomic)	EJK49998.1(genomic,EJK48037.1(genomic)	EJK67611.1(genomic)	EJK65159.1(genomic)	ADB27540.1(chloroplast)	ADB27541.1(chloroplast)	EJK65832.1(genomic)	EJK45638.1(genomic,EJK57851.1(genomic)				EJK62322.1(genomic)
cellular organisms;Eukaryota;TSAR;Stramenopiles;Blastocystidae;Blastocystis;Blastocystis sp. subtypes;Blastocystis sp. subtype 1;Blastocystis sp. ATCC 50177/Nand II;478820	OAO12148.1(genomic)	OAO15815.1(genomic)	OAO12924.1(genomic)	OAO12496.1(genomic)	OAO17882.1(genomic)	OAO14895.1(genomic)	OAO16743.1(genomic)	OAO18113.1(genomic)
cellular organisms;Eukaryota;TSAR;Stramenopiles;Oomycetes;Peronosporales;Peronosporaceae;Phytophthora;Phytophthora infestans;4787	KAF4127988.1(genomic)	KAF4147983.1(genomic,KAF4147683.1(genomic)	KAF4134348.1(genomic)	KAF4131548.1(genomic)	KAF4143340.1(genomic)	KAF4141983.1(genomic)	KAF4130798.1(genomic)	KAF4128671.1(genomic)
cellular organisms;Eukaryota;TSAR;Stramenopiles;PX clade;Phaeophyceae;Ectocarpales;Ectocarpaceae;Ectocarpus;Ectocarpus siliculosus;2880	CBN74370.1(genomic)	CBN74086.1(genomic,CBJ28611.1(genomic,CBJ30843.1(genomic)	CBN79170.1(genomic)	CBJ29355.1(genomic)	CBJ32103.1(genomic)	CBJ29104.1(genomic,CBJ27992.1(genomic)	CBN75233.1(genomic)	CBJ33232.1(genomic)			CBN77201.1(genomic)	CBJ27791.1(genomic)		CBJ27325.1(genomic)		CBJ25905.1(genomic,CBN74480.1(genomic)
