# Supplementary material for: Components of iron–Sulfur cluster assembly machineries are robust phylogenetic markers to trace the origin of mitochondria and plastids
Source: PLoS Biol. 2023 Nov 8;21(11):e3002374. doi: 10.1371/journal.pbio.3002374 (PMC10631705; doi:10.1371/journal.pbio.3002374)
Supplement: S5 Table — (XLSX) [file pbio.3002374.s014.xlsx]

## Sheet: Feuil1
Supplementary table 5: List of cyanobacterial proteomes used in this study.
TaxID	Species name	Assembly number	NCBI status	Completeness	Annotation (0=PROKKA,1=NCBI)	Taxonomy
251221	Gloeobacter violaceus PCC 7421	GCA_000011385.1	reference genome	Complete Genome	1	Terrabacteria; Cyanobacteria; Gloeobacteria; Gloeobacterales; Gloeobacteraceae; Gloeobacter; Gloeobacter violaceus; Gloeobacter violaceus PCC 7421
2107694	Aphanothece hegewaldii CCALA 016	GCA_003007785.1	na	Contig	1	Terrabacteria; Cyanobacteria; NA; Chroococcales; Aphanothecaceae; Aphanothece; Aphanothece hegewaldii; Aphanothece hegewaldii CCALA 016
1920663	Aphanothece sacrum FPU1	GCA_003864295.1	na	Contig	1	Terrabacteria; Cyanobacteria; NA; Chroococcales; Aphanothecaceae; Aphanothece; Aphanothece sacrum; Aphanothece sacrum FPU1
1453429	Candidatus Atelocyanobacterium thalassa isolate ALOHA	GCA_000025125.1	na	Complete Genome	1	Terrabacteria; Cyanobacteria; NA; Chroococcales; Aphanothecaceae; Candidatus Atelocyanobacterium; Candidatus Atelocyanobacterium thalassa; Candidatus Atelocyanobacterium thalassa isolate ALOHA
423474	Crocosphaera watsonii WH 8502	GCA_001039555.1	na	Contig	1	Terrabacteria; Cyanobacteria; NA; Chroococcales; Aphanothecaceae; Crocosphaera; Crocosphaera watsonii; Crocosphaera watsonii WH 8502
65093	Halothece sp. PCC 7418	GCA_000317635.1	na	Complete Genome	1	Terrabacteria; Cyanobacteria; NA; Chroococcales; Aphanothecaceae; Halothece; Halothece sp.; Halothece sp. PCC 7418
582515	Rubidibacter lacunae KORDI 51-2	GCA_000473895.1	representative genome	Contig	1	Terrabacteria; Cyanobacteria; NA; Chroococcales; Aphanothecaceae; Rubidibacter; Rubidibacter lacunae; Rubidibacter lacunae KORDI 51-2
2005460	Chondrocystis sp. NIES-4102	GCA_002368355.1	na	Complete Genome	1	Terrabacteria; Cyanobacteria; NA; Chroococcales; Chroococcaceae; Chondrocystis; Chondrocystis sp.; Chondrocystis sp. NIES-4102
113355	Geminocystis herdmanii PCC 6308	GCA_000332235.1	representative genome	Chromosome	0	Terrabacteria; Cyanobacteria; NA; Chroococcales; Chroococcaceae; Geminocystis; Geminocystis herdmanii; Geminocystis herdmanii PCC 6308
102232	Gloeocapsa sp. PCC 73106	GCA_000332035.1	na	Contig	1	Terrabacteria; Cyanobacteria; NA; Chroococcales; Chroococcaceae; Gloeocapsa; Gloeocapsa sp.; Gloeocapsa sp. PCC 73106
755178	Cyanobacterium aponinum PCC 10605	GCA_000317675.1	representative genome	Complete Genome	1	Terrabacteria; Cyanobacteria; NA; Chroococcales; Cyanobacteriaceae; Cyanobacterium; Cyanobacterium aponinum; Cyanobacterium aponinum PCC 10605
2054282	Cyanobacterium sp. HL-69	GCA_002813895.1	na	Complete Genome	1	Terrabacteria; Cyanobacteria; NA; Chroococcales; Cyanobacteriaceae; Cyanobacterium; Cyanobacterium sp.; Cyanobacterium sp. HL-69
2107693	Chlorogloea sp. CCALA 695	GCA_003003885.1	na	Scaffold	1	Terrabacteria; Cyanobacteria; NA; Chroococcales; Entophysalidaceae; Chlorogloea; Chlorogloea sp.; Chlorogloea sp. CCALA 695
1641812	Microcystis aeruginosa NIES-2549	GCA_000981785.2	na	Complete Genome	1	Terrabacteria; Cyanobacteria; NA; Chroococcales; Microcystaceae; Microcystis; Microcystis aeruginosa; Microcystis aeruginosa NIES-2549
1618023	Aliterella atlantica CENA595	GCA_000952155.1	representative genome	Contig	1	Terrabacteria; Cyanobacteria; NA; Chroococcidiopsidales; Chroococcidiopsidaceae; Aliterella; Aliterella atlantica; Aliterella atlantica CENA595
1378066	Chroococcidiopsis sp. TS-821	GCA_002939305.1	na	Contig	1	Terrabacteria; Cyanobacteria; NA; Chroococcidiopsidales; Chroococcidiopsidaceae; Chroococcidiopsis; Chroococcidiopsis sp.; Chroococcidiopsis sp. TS-821
1188229	Gloeomargarita lithophora Alchichica-D10	GCA_001870225.1	representative genome	Chromosome	1	Terrabacteria; Cyanobacteria; NA; Gloeoemargaritales; Gloeomargaritaceae; Gloeomargarita; Gloeomargarita lithophora; Gloeomargarita lithophora Alchichica-D10
2099684	Cyanobacteria bacterium CSSed10_82m	GCA_003556305.1	na	Contig	0	Terrabacteria; Cyanobacteria; NA; NA; NA; Cyanobacteria; Cyanobacteria bacterium; Cyanobacteria bacterium CSSed10_82m
2420339	Cyanobacteria bacterium J007	GCA_003695985.1	na	Contig	1	Terrabacteria; Cyanobacteria; NA; NA; NA; Cyanobacteria; Cyanobacteria bacterium; Cyanobacteria bacterium J007
2420338	Cyanobacteria bacterium J055	GCA_003695795.1	na	Contig	1	Terrabacteria; Cyanobacteria; NA; NA; NA; Cyanobacteria; Cyanobacteria bacterium; Cyanobacteria bacterium J055
2420336	Cyanobacteria bacterium J083	GCA_003695125.1	na	Contig	1	Terrabacteria; Cyanobacteria; NA; NA; NA; Cyanobacteria; Cyanobacteria bacterium; Cyanobacteria bacterium J083
1919134	Cyanobacteria bacterium QS_8_64_29	GCA_003022125.1	na	Scaffold	1	Terrabacteria; Cyanobacteria; NA; NA; NA; Cyanobacteria; Cyanobacteria bacterium; Cyanobacteria bacterium QS_8_64_29
1919135	Cyanobacteria bacterium QS_9_48_30	GCA_003021465.1	na	Scaffold	1	Terrabacteria; Cyanobacteria; NA; NA; NA; Cyanobacteria; Cyanobacteria bacterium; Cyanobacteria bacterium QS_9_48_30
1919144	Cyanobacteria bacterium SW_9_44_58	GCA_003021905.1	na	Scaffold	1	Terrabacteria; Cyanobacteria; NA; NA; NA; Cyanobacteria; Cyanobacteria bacterium; Cyanobacteria bacterium SW_9_44_58
2099686	Cyanobacteria bacterium T3Sed10_304	GCA_003566575.1	na	Contig	0	Terrabacteria; Cyanobacteria; NA; NA; NA; Cyanobacteria; Cyanobacteria bacterium; Cyanobacteria bacterium T3Sed10_304
2099687	Cyanobacteria bacterium T3Sed10_344R1	GCA_003566335.1	na	Contig	0	Terrabacteria; Cyanobacteria; NA; NA; NA; Cyanobacteria; Cyanobacteria bacterium; Cyanobacteria bacterium T3Sed10_344R1
1947889	Cyanobacteria bacterium UBA6050	GCA_002429095.1	na	Scaffold	0	Terrabacteria; Cyanobacteria; NA; NA; NA; Cyanobacteria; Cyanobacteria bacterium; Cyanobacteria bacterium UBA6050
1947895	Cyanobacteria bacterium UBA7373	GCA_002470305.1	na	Scaffold	0	Terrabacteria; Cyanobacteria; NA; NA; NA; Cyanobacteria; Cyanobacteria bacterium; Cyanobacteria bacterium UBA7373
2055767	Cyanobacteria bacterium UBA8156	GCA_003456125.1	na	Scaffold	1	Terrabacteria; Cyanobacteria; NA; NA; NA; Cyanobacteria; Cyanobacteria bacterium; Cyanobacteria bacterium UBA8156
1947904	Cyanobacteria bacterium UBA999	GCA_002291895.1	na	Scaffold	0	Terrabacteria; Cyanobacteria; NA; NA; NA; Cyanobacteria; Cyanobacteria bacterium; Cyanobacteria bacterium UBA999
1655601	cyanobacterium BACL30 MAG-120619-bin27	GCA_001438415.1	na	Contig	1	Terrabacteria; Cyanobacteria; NA; NA; NA; cyanobacterium; cyanobacterium BACL30; cyanobacterium BACL30 MAG-120619-bin27
1228987	cyanobacterium endosymbiont of Epithemia turgida isolate EtSB Lake Yunoko	GCA_000829235.1	representative genome	Complete Genome	1	Terrabacteria; Cyanobacteria; NA; NA; NA; cyanobacterium; cyanobacterium endosymbiont of Epithemia turgida; cyanobacterium endosymbiont of Epithemia turgida isolate EtSB Lake Yunoko
2107703	filamentous cyanobacterium CCP1	GCA_003003915.1	na	Contig	1	Terrabacteria; Cyanobacteria; NA; NA; NA; filamentous; filamentous cyanobacterium; filamentous cyanobacterium CCP1
1973482	Raphidiopsis curvata NIES-932	GCA_002368135.1	na	Chromosome	1	Terrabacteria; Cyanobacteria; NA; Nostocales; Aphanizomenonaceae; Raphidiopsis; Raphidiopsis curvata; Raphidiopsis curvata NIES-932
1752063	Fischerella sp. NIES-3754	GCA_001548455.1	na	Complete Genome	1	Terrabacteria; Cyanobacteria; NA; Nostocales; Hapalosiphonaceae; Fischerella; Fischerella sp.; Fischerella sp. NIES-3754
46234	Anabaena sp. 90	GCA_000312705.1	na	Complete Genome	1	Terrabacteria; Cyanobacteria; NA; Nostocales; Nostocaceae; Anabaena; Anabaena sp.; Anabaena sp. 90
52271	Anabaena sp. CA = ATCC 33047	GCA_001597855.1	na	Scaffold	0	Terrabacteria; Cyanobacteria; NA; Nostocales; Nostocaceae; Anabaena; Anabaena sp.; Anabaena sp. CA = ATCC 33047
2053605	Richelia sp.	GCA_003447215.1	na	Scaffold	1	Terrabacteria; Cyanobacteria; NA; Nostocales; Nostocaceae; Richelia; Richelia sp.; Richelia sp.
551115	'Nostoc azollae' 0708	GCA_000196515.1	representative genome	Complete Genome	1	Terrabacteria; Cyanobacteria; NA; Nostocales; Nostocaceae; Trichormus; Trichormus azollae; 'Nostoc azollae' 0708
2005462	Calothrix sp. NIES-3974	GCA_002368395.1	na	Complete Genome	1	Terrabacteria; Cyanobacteria; NA; Nostocales; Rivulariaceae; Calothrix; Calothrix sp.; Calothrix sp. NIES-3974
1643526	Geitlerinema sp. BBD 1991-9	GCA_001657325.1	na	Scaffold	0	Terrabacteria; Cyanobacteria; NA; Oscillatoriales; Coleofasciculaceae; Geitlerinema; Geitlerinema sp. BBD; Geitlerinema sp. BBD 1991-9
1173025	Geitlerinema sp. PCC 7407	GCA_000317045.1	na	Complete Genome	1	Terrabacteria; Cyanobacteria; NA; Oscillatoriales; Coleofasciculaceae; Geitlerinema; Geitlerinema sp.; Geitlerinema sp. PCC 7407
111611	Geitlerinema sp. PCC 9228	GCA_001870905.1	na	Scaffold	0	Terrabacteria; Cyanobacteria; NA; Oscillatoriales; Coleofasciculaceae; Geitlerinema; Geitlerinema sp.; Geitlerinema sp. PCC 9228
41431	Cyanothece sp. PCC 8801	GCA_000021805.1	na	Complete Genome	1	Terrabacteria; Cyanobacteria; NA; Oscillatoriales; Cyanothecaceae; Cyanothece; Cyanothece sp.; Cyanothece sp. PCC 8801
1781255	Desertifilum sp. IPPAS B-1220	GCA_001746915.1	na	Contig	1	Terrabacteria; Cyanobacteria; NA; Oscillatoriales; Desertifilaceae; Desertifilum; Desertifilum sp.; Desertifilum sp. IPPAS B-1220
1173022	Crinalium epipsammum PCC 9333	GCA_000317495.1	representative genome	Complete Genome	1	Terrabacteria; Cyanobacteria; NA; Oscillatoriales; Gomontiellaceae; Crinalium; Crinalium epipsammum; Crinalium epipsammum PCC 9333
1982223	Arthrospira sp. O9.13F	GCA_003268325.1	na	Contig	1	Terrabacteria; Cyanobacteria; NA; Oscillatoriales; Microcoleaceae; Arthrospira; Arthrospira sp.; Arthrospira sp. O9.13F
1671698	Hydrocoleum sp. CS-953	GCA_002260545.1	na	Scaffold	1	Terrabacteria; Cyanobacteria; NA; Oscillatoriales; Microcoleaceae; Hydrocoleum; Hydrocoleum sp.; Hydrocoleum sp. CS-953
2055792	Microcoleaceae bacterium UBA11344	GCA_003483675.1	na	Scaffold	1	Terrabacteria; Cyanobacteria; NA; Oscillatoriales; Microcoleaceae; Microcoleaceae; Microcoleaceae bacterium; Microcoleaceae bacterium UBA11344
282423	Planktothrix agardhii NIES-204	GCA_003609755.1	na	Complete Genome	1	Terrabacteria; Cyanobacteria; NA; Oscillatoriales; Microcoleaceae; Planktothrix; Planktothrix agardhii; Planktothrix agardhii NIES-204
203124	Trichodesmium erythraeum IMS101	GCA_000014265.1	representative genome	Complete Genome	1	Terrabacteria; Cyanobacteria; NA; Oscillatoriales; Microcoleaceae; Trichodesmium; Trichodesmium erythraeum; Trichodesmium erythraeum IMS101
1128427	filamentous cyanobacterium ESFC-1	GCA_000380225.1	representative genome	Scaffold	0	Terrabacteria; Cyanobacteria; NA; Oscillatoriales; NA; filamentous; filamentous cyanobacterium; filamentous cyanobacterium ESFC-1
864702	Oscillatoriales cyanobacterium JSC-12	GCA_000309945.1	representative genome	Chromosome	1	Terrabacteria; Cyanobacteria; NA; Oscillatoriales; NA; Oscillatoriales; Oscillatoriales cyanobacterium; Oscillatoriales cyanobacterium JSC-12
1880991	Oscillatoriales cyanobacterium USR001	GCA_001698425.1	na	Scaffold	1	Terrabacteria; Cyanobacteria; NA; Oscillatoriales; NA; Oscillatoriales; Oscillatoriales cyanobacterium; Oscillatoriales cyanobacterium USR001
1666905	Phormidium sp. OSCR	GCA_001314905.1	na	Scaffold	1	Terrabacteria; Cyanobacteria; NA; Oscillatoriales; Oscillatoriaceae; Phormidium; Phormidium sp.; Phormidium sp. OSCR
111780	Stanieria cyanosphaera PCC 7437	GCA_000317575.1	representative genome	Complete Genome	1	Terrabacteria; Cyanobacteria; NA; Pleurocapsales; Dermocarpellaceae; Stanieria; Stanieria cyanosphaera; Stanieria cyanosphaera PCC 7437
118163	Pleurocapsa sp. PCC 7327	GCA_000317025.1	representative genome	Complete Genome	1	Terrabacteria; Cyanobacteria; NA; Pleurocapsales; Hyellaceae; Pleurocapsa; Pleurocapsa minor; Pleurocapsa sp. PCC 7327
129961	Spirulina major PCC 6313	GCA_001890765.1	representative genome	Scaffold	0	Terrabacteria; Cyanobacteria; NA; Spirulinales; Spirulinaceae; Spirulina; Spirulina major; Spirulina major PCC 6313
1173029	Spirulina subsalsa PCC 9445	GCA_000314005.1	representative genome	Scaffold	0	Terrabacteria; Cyanobacteria; NA; Spirulinales; Spirulinaceae; Spirulina; Spirulina subsalsa; Spirulina subsalsa PCC 9445
2164131	Snowella sp.	GCA_003249095.1	na	Scaffold	1	Terrabacteria; Cyanobacteria; NA; Synechococcales; Coelosphaeriaceae; Snowella; Snowella sp.; Snowella sp.
268115	Leptolyngbya antarctica	GCA_003241845.1	na	Scaffold	1	Terrabacteria; Cyanobacteria; NA; Synechococcales; Leptolyngbyaceae; Leptolyngbya; Leptolyngbya antarctica; Leptolyngbya antarctica
47254	Leptolyngbya sp.	GCA_003249025.1	na	Scaffold	1	Terrabacteria; Cyanobacteria; NA; Synechococcales; Leptolyngbyaceae; Leptolyngbya; Leptolyngbya sp.; Leptolyngbya sp.
1080068	Leptolyngbya sp. O-77	GCA_001548395.1	na	Complete Genome	1	Terrabacteria; Cyanobacteria; NA; Synechococcales; Leptolyngbyaceae; Leptolyngbya; Leptolyngbya sp.; Leptolyngbya sp. O-77
1497020	Neosynechococcus sphagnicola sy1	GCA_000775285.1	representative genome	Contig	1	Terrabacteria; Cyanobacteria; NA; Synechococcales; Leptolyngbyaceae; Neosynechococcus; Neosynechococcus sphagnicola; Neosynechococcus sphagnicola sy1
1666911	Phormidesmis priestleyi Ana	GCA_001314865.1	na	Scaffold	1	Terrabacteria; Cyanobacteria; NA; Synechococcales; Leptolyngbyaceae; Phormidesmis; Phormidesmis priestleyi; Phormidesmis priestleyi Ana
1296344	Merismopedia glauca CCAP 1448/3	GCA_003003775.1	na	Contig	1	Terrabacteria; Cyanobacteria; NA; Synechococcales; Merismopediaceae; Merismopedia; Merismopedia glauca; Merismopedia glauca CCAP 1448/3
1147	Synechocystis sp. PCC 6714	GCA_000478825.2	na	Complete Genome	1	Terrabacteria; Cyanobacteria; NA; Synechococcales; Merismopediaceae; Synechocystis; Synechocystis sp.; Synechocystis sp. PCC 6714
2055796	Synechococcales bacterium UBA8138	GCA_003509325.1	na	Scaffold	1	Terrabacteria; Cyanobacteria; NA; Synechococcales; NA; Synechococcales; Synechococcales bacterium; Synechococcales bacterium UBA8138
74547	Prochlorococcus marinus str. MIT 9313	GCA_000011485.1	representative genome	Complete Genome	1	Terrabacteria; Cyanobacteria; NA; Synechococcales; Prochloraceae; Prochlorococcus; Prochlorococcus marinus; Prochlorococcus marinus str. MIT 9313
59920	Prochlorococcus marinus str. NATL2A	GCA_000012465.1	representative genome	Complete Genome	1	Terrabacteria; Cyanobacteria; NA; Synechococcales; Prochloraceae; Prochlorococcus; Prochlorococcus marinus; Prochlorococcus marinus str. NATL2A
167539	Prochlorococcus marinus subsp. marinus str. CCMP1375	GCA_000007925.1	reference genome	Complete Genome	1	Terrabacteria; Cyanobacteria; NA; Synechococcales; Prochloraceae; Prochlorococcus; Prochlorococcus marinus; Prochlorococcus marinus subsp. marinus str. CCMP1375
59919	Prochlorococcus marinus subsp. pastoris str. CCMP1986	GCA_000011465.1	representative genome	Complete Genome	1	Terrabacteria; Cyanobacteria; NA; Synechococcales; Prochloraceae; Prochlorococcus; Prochlorococcus marinus; Prochlorococcus marinus subsp. pastoris str. CCMP1986
2162190	Prochlorococcus sp. AG-363-J23	GCA_003280245.1	na	Contig	0	Terrabacteria; Cyanobacteria; NA; Synechococcales; Prochloraceae; Prochlorococcus; Prochlorococcus sp.; Prochlorococcus sp. AG-363-J23
2162204	Prochlorococcus sp. AG-409-D09	GCA_003215935.1	na	Contig	0	Terrabacteria; Cyanobacteria; NA; Synechococcales; Prochloraceae; Prochlorococcus; Prochlorococcus sp.; Prochlorococcus sp. AG-409-D09
1499498	Prochlorococcus sp. MIT 0601	GCA_000760175.1	na	Contig	1	Terrabacteria; Cyanobacteria; NA; Synechococcales; Prochloraceae; Prochlorococcus; Prochlorococcus sp.; Prochlorococcus sp. MIT 0601
317619	Prochlorothrix hollandica PCC 9006 = CALU 1027	GCA_000332315.1	representative genome	Scaffold	0	Terrabacteria; Cyanobacteria; NA; Synechococcales; Prochlorotrichaceae; Prochlorothrix; Prochlorothrix hollandica; Prochlorothrix hollandica PCC 9006 = CALU 1027
1880902	Limnothrix sp. P13C2	GCA_001698445.1	na	Scaffold	1	Terrabacteria; Cyanobacteria; NA; Synechococcales; Pseudanabaenaceae; Limnothrix; Limnothrix sp.; Limnothrix sp. P13C2
685565	Pseudanabaena sp. ABRG5-3	GCA_003967015.1	na	Complete Genome	1	Terrabacteria; Cyanobacteria; NA; Synechococcales; Pseudanabaenaceae; Pseudanabaena; Pseudanabaena sp.; Pseudanabaena sp. ABRG5-3
82654	Pseudanabaena sp. PCC 7367	GCA_000317065.1	na	Complete Genome	1	Terrabacteria; Cyanobacteria; NA; Synechococcales; Pseudanabaenaceae; Pseudanabaena; Pseudanabaena sp.; Pseudanabaena sp. PCC 7367
292564	Cyanobium gracile PCC 6307	GCA_000316515.1	representative genome	Complete Genome	1	Terrabacteria; Cyanobacteria; NA; Synechococcales; Synechococcaceae; Cyanobium; Cyanobium gracile; Cyanobium gracile PCC 6307
2026889	Cyanobium sp. Baikal-G2	GCA_002737505.1	na	Contig	1	Terrabacteria; Cyanobacteria; NA; Synechococcales; Synechococcaceae; Cyanobium; Cyanobium sp.; Cyanobium sp. Baikal-G2
13035	Dactylococcopsis salina PCC 8305	GCA_000317615.1	representative genome	Complete Genome	1	Terrabacteria; Cyanobacteria; NA; Synechococcales; Synechococcaceae; Dactylococcopsis; Dactylococcopsis salina; Dactylococcopsis salina PCC 8305
1608213	Candidatus Synechococcus spongiarum 142	GCA_001007625.1	na	Scaffold	1	Terrabacteria; Cyanobacteria; NA; Synechococcales; Synechococcaceae; Synechococcus; Candidatus Synechococcus spongiarum; Candidatus Synechococcus spongiarum 142
1140	Synechococcus elongatus PCC 7942	GCA_000012525.1	na	Complete Genome	1	Terrabacteria; Cyanobacteria; NA; Synechococcales; Synechococcaceae; Synechococcus; Synechococcus elongatus; Synechococcus elongatus PCC 7942
64471	Synechococcus sp. CC9311	GCA_000014585.1	na	Complete Genome	1	Terrabacteria; Cyanobacteria; NA; Synechococcales; Synechococcaceae; Synechococcus; Synechococcus sp.; Synechococcus sp. CC9311
2024880	Synechococcus sp. CPC35	GCA_002684175.1	na	Contig	1	Terrabacteria; Cyanobacteria; NA; Synechococcales; Synechococcaceae; Synechococcus; Synechococcus sp.; Synechococcus sp. CPC35
321327	Synechococcus sp. JA-3-3Ab	GCA_000013205.1	na	Complete Genome	1	Terrabacteria; Cyanobacteria; NA; Synechococcales; Synechococcaceae; Synechococcus; Synechococcus sp.; Synechococcus sp. JA-3-3Ab
210768	Synechococcus sp. MW101C3	GCA_002252635.1	na	Contig	0	Terrabacteria; Cyanobacteria; NA; Synechococcales; Synechococcaceae; Synechococcus; Synechococcus sp.; Synechococcus sp. MW101C3
195253	Synechococcus sp. PCC 6312	GCA_000316685.1	na	Complete Genome	1	Terrabacteria; Cyanobacteria; NA; Synechococcales; Synechococcaceae; Synechococcus; Synechococcus sp.; Synechococcus sp. PCC 6312
32049	Synechococcus sp. PCC 7002	GCA_000019485.1	na	Complete Genome	1	Terrabacteria; Cyanobacteria; NA; Synechococcales; Synechococcaceae; Synechococcus; Synechococcus sp.; Synechococcus sp. PCC 7002
195250	Synechococcus sp. PCC 7336	GCA_000332275.1	na	Chromosome	0	Terrabacteria; Cyanobacteria; NA; Synechococcales; Synechococcaceae; Synechococcus; Synechococcus sp.; Synechococcus sp. PCC 7336
1173263	Synechococcus sp. PCC 7502	GCA_000317085.1	na	Complete Genome	1	Terrabacteria; Cyanobacteria; NA; Synechococcales; Synechococcaceae; Synechococcus; Synechococcus sp.; Synechococcus sp. PCC 7502
316278	Synechococcus sp. RCC307	GCA_000063525.1	na	Complete Genome	1	Terrabacteria; Cyanobacteria; NA; Synechococcales; Synechococcaceae; Synechococcus; Synechococcus sp.; Synechococcus sp. RCC307
84588	Synechococcus sp. WH 8102	GCA_000195975.1	na	Complete Genome	1	Terrabacteria; Cyanobacteria; NA; Synechococcales; Synechococcaceae; Synechococcus; Synechococcus sp.; Synechococcus sp. WH 8102
197221	Thermosynechococcus elongatus BP-1	GCA_000011345.1	reference genome	Complete Genome	1	Terrabacteria; Cyanobacteria; NA; Synechococcales; Synechococcaceae; Thermosynechococcus; Thermosynechococcus elongatus; Thermosynechococcus elongatus BP-1
