# Supplementary material for: Components of iron–Sulfur cluster assembly machineries are robust phylogenetic markers to trace the origin of mitochondria and plastids
Source: PLoS Biol. 2023 Nov 8;21(11):e3002374. doi: 10.1371/journal.pbio.3002374 (PMC10631705; doi:10.1371/journal.pbio.3002374)
Supplement: S6 Table — (XLSX) [file pbio.3002374.s015.xlsx]

## Sheet: Feuil1
Supplementary table 6: Complete taxonomic distribution of the different proteins (ISC and SUF system) in Cyanobacteria.
Strains	ATC-II	CyaY	Fdx	HscA	HscB	IscS	IscU	IscX	SufB	SufC	SufD	SufE	SufS	SufT	SufU
Terrabacteria;Cyanobacteria;Gloeobacteria;Gloeobacterales;Gloeobacteraceae;Gloeobacter;Gloeobacter violaceus;Gloeobacter violaceus PCC 7421;251221	BAC92323.1,BAC90046.1					BAC92325.1		BAC90157.1	BAC89311.1	BAC89312.1	BAC89313.1		BAC89314.1	BAC89316.1	BAC89315.1
Terrabacteria;Cyanobacteria;NA;Chroococcales;Aphanothecaceae;Aphanothece;Aphanothece hegewaldii;Aphanothece hegewaldii CCALA 016;2107694	PSF36846.1,PSF39038.1								PSF36039.1	PSF36040.1	PSF36041.1	PSF37294.1	PSF36042.1
Terrabacteria;Cyanobacteria;NA;Chroococcales;Aphanothecaceae;Aphanothece;Aphanothece sacrum;Aphanothece sacrum FPU1;1920663	GBF80322.1,GBF80556.1								GBF78654.1	GBF78653.1	GBF78651.1	GBF78941.1	GBF78650.1
Terrabacteria;Cyanobacteria;NA;Chroococcales;Aphanothecaceae;Candidatus Atelocyanobacterium;Candidatus Atelocyanobacterium thalassa;Candidatus Atelocyanobacterium thalassa isolate ALOHA;1453429	ADB95170.1								ADB95434.1	ADB95433.1	ADB95432.1	ADB94870.1	ADB95431.1
Terrabacteria;Cyanobacteria;NA;Chroococcales;Aphanothecaceae;Crocosphaera;Crocosphaera watsonii;Crocosphaera watsonii WH 8502;423474	CCQ53123.1,CCQ53116.1								CCQ50232.1	CCQ50231.1	CCQ52536.1	CCQ50651.1	CCQ52535.1
Terrabacteria;Cyanobacteria;NA;Chroococcales;Aphanothecaceae;Halothece;Halothece sp.;Halothece sp. PCC 7418;65093	AFZ42427.1,AFZ43574.1								AFZ44320.1	AFZ44319.1	AFZ44318.1	AFZ45780.1	AFZ44317.1
Terrabacteria;Cyanobacteria;NA;Chroococcales;Aphanothecaceae;Rubidibacter;Rubidibacter lacunae;Rubidibacter lacunae KORDI 51-2;582515	ERN42719.1,ERN42413.1								ERN42681.1	ERN42682.1	ERN42683.1	ERN42527.1	ERN42684.1
Terrabacteria;Cyanobacteria;NA;Chroococcales;Chroococcaceae;Chondrocystis;Chondrocystis sp.;Chondrocystis sp. NIES-4102;2005460	BAZ46654.1,BAZ45697.1								BAZ44565.1	BAZ44517.1	BAZ44516.1	BAZ45122.1	BAZ44515.1
Terrabacteria;Cyanobacteria;NA;Chroococcales;Chroococcaceae;Geminocystis;Geminocystis herdmanii;Geminocystis herdmanii PCC 6308;113355	CM001775.1_372,CM001775.1_74								CM001775.1_2390	CM001775.1_3111	CM001775.1_3110	CM001775.1_3525	CM001775.1_3249
Terrabacteria;Cyanobacteria;NA;Chroococcales;Chroococcaceae;Gloeocapsa;Gloeocapsa sp.;Gloeocapsa sp. PCC 73106;102232	ELR96227.1,ELR96879.1								ELR96798.1	ELR96799.1	ELR96800.1	ELR98266.1	ELR96801.1
Terrabacteria;Cyanobacteria;NA;Chroococcales;Cyanobacteriaceae;Cyanobacterium;Cyanobacterium aponinum;Cyanobacterium aponinum PCC 10605;755178	AFZ52561.1,AFZ55199.1								AFZ54679.1	AFZ54937.1	AFZ54936.1	AFZ52993.1	AFZ53065.1
Terrabacteria;Cyanobacteria;NA;Chroococcales;Cyanobacteriaceae;Cyanobacterium;Cyanobacterium sp.;Cyanobacterium sp. HL-69;2054282	AUC60348.1,AUC59818.1								AUC59752.1	AUC61434.1	AUC61433.1	AUC60201.1	AUC60895.1
Terrabacteria;Cyanobacteria;NA;Chroococcales;Entophysalidaceae;Chlorogloea;Chlorogloea sp.;Chlorogloea sp. CCALA 695;2107693	PSB31791.1,PSB32289.1								PSB33446.1	PSB33445.1	PSB33444.1	PSB26521.1	PSB33443.1		PSB29837.1
Terrabacteria;Cyanobacteria;NA;Chroococcales;Microcystaceae;Microcystis;Microcystis aeruginosa;Microcystis aeruginosa NIES-2549;1641812	AKE62489.1,AKE66594.1								AKE63030.1	AKE63029.1	AKE63028.1	AKE66517.1	AKE63027.1
Terrabacteria;Cyanobacteria;NA;Chroococcidiopsidales;Chroococcidiopsidaceae;Aliterella;Aliterella atlantica;Aliterella atlantica CENA595;1618023	KJH72643.1								KJH70604.1	KJH70605.1	KJH70606.1,KJH69346.1		KJH70607.1		KJH71620.1
Terrabacteria;Cyanobacteria;NA;Chroococcidiopsidales;Chroococcidiopsidaceae;Chroococcidiopsis;Chroococcidiopsis sp.;Chroococcidiopsis sp. TS-821;1378066	PPS42767.1,PPS45602.1								PPS39798.1	PPS39799.1	PPS39800.1	PPS45148.1	PPS39801.1		PPS44991.1
Terrabacteria;Cyanobacteria;NA;Gloeoemargaritales;Gloeomargaritaceae;Gloeomargarita;Gloeomargarita lithophora;Gloeomargarita lithophora Alchichica-D10;1188229	APB34590.1,APB33101.1								APB33064.1	APB33547.1	APB33546.1	APB34671.1	APB33545.1
Terrabacteria;Cyanobacteria;NA;NA;NA;Cyanobacteria;Cyanobacteria bacterium;Cyanobacteria bacterium CSSed10_82m;2099684	PWRG01000483.1_2,PWRG01000290.1_9								PWRG01000117.1_20	PWRG01000117.1_19	PWRG01000117.1_18	PWRG01000453.1_6	PWRG01000117.1_17
Terrabacteria;Cyanobacteria;NA;NA;NA;Cyanobacteria;Cyanobacteria bacterium;Cyanobacteria bacterium J007;2420339	RMH77392.1,RMH74839.1								RMH79033.1	RMH79034.1	RMH79035.1		RMH79036.1		RMH78164.1
Terrabacteria;Cyanobacteria;NA;NA;NA;Cyanobacteria;Cyanobacteria bacterium;Cyanobacteria bacterium J055;2420338	RMG10220.1,RMG12969.1								RMG14946.1		RMG06903.1	RMG06761.1	RMG06902.1
Terrabacteria;Cyanobacteria;NA;NA;NA;Cyanobacteria;Cyanobacteria bacterium;Cyanobacteria bacterium J083;2420336	RMF25919.1									RMF25200.1	RMF25201.1	RMF26580.1	RMF22004.1
Terrabacteria;Cyanobacteria;NA;NA;NA;Cyanobacteria;Cyanobacteria bacterium;Cyanobacteria bacterium QS_8_64_29;1919134	PSP19607.1,PSP18353.1								PSP18591.1	PSP18592.1	PSP18593.1	PSP16270.1	PSP18594.1
Terrabacteria;Cyanobacteria;NA;NA;NA;Cyanobacteria;Cyanobacteria bacterium;Cyanobacteria bacterium QS_9_48_30;1919135	PSO96598.1,PSO98551.1								PSO92793.1	PSO92792.1	PSO92791.1		PSO92790.1
Terrabacteria;Cyanobacteria;NA;NA;NA;Cyanobacteria;Cyanobacteria bacterium;Cyanobacteria bacterium SW_9_44_58;1919144	PSO49204.1,PSO48526.1								PSO51415.1	PSO51416.1	PSO51432.1	PSO47458.1	PSO51417.1
Terrabacteria;Cyanobacteria;NA;NA;NA;Cyanobacteria;Cyanobacteria bacterium;Cyanobacteria bacterium T3Sed10_304;2099686	PXCV01000225.1_5,PXCV01000656.1_3								PXCV01000481.1_4	PXCV01000481.1_6	PXCV01000481.1_7	PXCV01000499.1_5	PXCV01000481.1_8	PXCV01000684.1_3
Terrabacteria;Cyanobacteria;NA;NA;NA;Cyanobacteria;Cyanobacteria bacterium;Cyanobacteria bacterium T3Sed10_344R1;2099687	PXDR01000595.1_4								PXDR01000072.1_7	PXDR01000573.1_7	PXDR01000573.1_6	PXDR01000494.1_3	PXDR01000573.1_5
Terrabacteria;Cyanobacteria;NA;NA;NA;Cyanobacteria;Cyanobacteria bacterium;Cyanobacteria bacterium UBA6050;1947889	DIYQ01000137.1_42,DIYQ01000025.1_26								DIYQ01000113.1_22	DIYQ01000113.1_21	DIYQ01000113.1_20	DIYQ01000028.1_25	DIYQ01000113.1_19
Terrabacteria;Cyanobacteria;NA;NA;NA;Cyanobacteria;Cyanobacteria bacterium;Cyanobacteria bacterium UBA7373;1947895	DKOB01000112.1_5											DKOB01000097.1_6
Terrabacteria;Cyanobacteria;NA;NA;NA;Cyanobacteria;Cyanobacteria bacterium;Cyanobacteria bacterium UBA8156;2055767	HAN44974.1								HAN46948.1	HAN45694.1		HAN45218.1
Terrabacteria;Cyanobacteria;NA;NA;NA;Cyanobacteria;Cyanobacteria bacterium;Cyanobacteria bacterium UBA999;1947904	DBAX01000063.1_4								DBAX01000040.1_1	DBAX01000029.1_16	DBAX01000029.1_15	DBAX01000043.1_5	DBAX01000041.1_4
Terrabacteria;Cyanobacteria;NA;NA;NA;cyanobacterium;cyanobacterium BACL30;cyanobacterium BACL30 MAG-120619-bin27;1655601									KRO94781.1	KRO94780.1	KRO94779.1	KRO93089.1	KRO94778.1
Terrabacteria;Cyanobacteria;NA;NA;NA;cyanobacterium;cyanobacterium endosymbiont of Epithemia turgida;cyanobacterium endosymbiont of Epithemia turgida isolate EtSB Lake Yunoko;1228987	BAP17708.1,BAP18577.1								BAP18453.1	BAP18452.1	BAP18451.1	BAP17393.1	BAP18450.1
Terrabacteria;Cyanobacteria;NA;NA;NA;filamentous;filamentous cyanobacterium;filamentous cyanobacterium CCP1;2107703	PSB67528.1,PSB67738.1										PSB59494.1	PSB68211.1	PSB59495.1		PSB60845.1
Terrabacteria;Cyanobacteria;NA;Nostocales;Aphanizomenonaceae;Raphidiopsis;Raphidiopsis curvata;Raphidiopsis curvata NIES-932;1973482	BAZ90294.1,BAZ90576.1								BAZ89918.1	BAZ89917.1	BAZ89916.1	BAZ88807.1	BAZ89915.1
Terrabacteria;Cyanobacteria;NA;Nostocales;Hapalosiphonaceae;Fischerella;Fischerella sp.;Fischerella sp. NIES-3754;1752063	BAU08207.1,BAU04312.1								BAU08221.1	BAU08220.1	BAU08219.1	BAU04599.1	BAU08218.1
Terrabacteria;Cyanobacteria;NA;Nostocales;Nostocaceae;Anabaena;Anabaena sp.;Anabaena sp. 90;46234	AFW92941.1,AFW94691.1								AFW95766.1	AFW95765.1	AFW95764.1	AFW93012.1	AFW95763.1
Terrabacteria;Cyanobacteria;NA;Nostocales;Nostocaceae;Anabaena;Anabaena sp.;Anabaena sp. CA = ATCC 33047;52271	LUHI01000035.1_16,LUHI01000003.1_29								LUHI01000068.1_50	LUHI01000068.1_51	LUHI01000068.1_52	LUHI01000017.1_36	LUHI01000068.1_53
Terrabacteria;Cyanobacteria;NA;Nostocales;Nostocaceae;Richelia;Richelia sp.;Richelia sp.;2053605	HAE05421.1,HAE05506.1								HAE05181.1	HAE05182.1	HAE05183.1		HAE05184.1
Terrabacteria;Cyanobacteria;NA;Nostocales;Nostocaceae;Trichormus;Trichormus azollae;'Nostoc azollae' 0708;551115	ADI65958.1,ADI63126.1								ADI63224.1	ADI63225.1	ADI63226.1	ADI66197.1	ADI63227.1
Terrabacteria;Cyanobacteria;NA;Nostocales;Rivulariaceae;Calothrix;Calothrix sp.;Calothrix sp. NIES-3974;2005462	BAZ06746.1,BAZ07697.1								BAZ07101.1	BAZ07100.1	BAZ07099.1	BAZ05579.1	BAZ07097.1
Terrabacteria;Cyanobacteria;NA;Oscillatoriales;Coleofasciculaceae;Geitlerinema;Geitlerinema sp. BBD;Geitlerinema sp. BBD 1991-9;1643526	LWRO01000017.1_100,LWRO01000004.1_29								LWRO01000008.1_93	LWRO01000008.1_92	LWRO01000008.1_91	LWRO01000021.1_10	LWRO01000008.1_90
Terrabacteria;Cyanobacteria;NA;Oscillatoriales;Coleofasciculaceae;Geitlerinema;Geitlerinema sp.;Geitlerinema sp. PCC 7407;1173025	AFY67301.1,AFY66749.1								AFY66715.1	AFY66716.1	AFY66717.1		AFY66718.1		AFY65639.1
Terrabacteria;Cyanobacteria;NA;Oscillatoriales;Coleofasciculaceae;Geitlerinema;Geitlerinema sp.;Geitlerinema sp. PCC 9228;111611	LNDC01000111.1_27,LNDC01000098.1_40								LNDC01000104.1_13	LNDC01000104.1_14	LNDC01000104.1_15	LNDC01000067.1_3	LNDC01000104.1_16
Terrabacteria;Cyanobacteria;NA;Oscillatoriales;Cyanothecaceae;Cyanothece;Cyanothece sp.;Cyanothece sp. PCC 8801;41431	ACK65593.1,ACK64507.1								ACK64512.1	ACK64513.1	ACK64514.1	ACK64945.1	ACK64515.1		ACK66170.1
Terrabacteria;Cyanobacteria;NA;Oscillatoriales;Desertifilaceae;Desertifilum;Desertifilum sp.;Desertifilum sp. IPPAS B-1220;1781255	OEJ72764.1,OEJ72367.1								OEJ73509.1	OEJ73508.1	OEJ73507.1	OEJ74659.1	OEJ73506.1		OEJ72683.1
Terrabacteria;Cyanobacteria;NA;Oscillatoriales;Gomontiellaceae;Crinalium;Crinalium epipsammum;Crinalium epipsammum PCC 9333;1173022	AFZ13857.1,AFZ14861.1								AFZ11924.1	AFZ11925.1	AFZ11926.1		AFZ11927.1		AFZ15284.1
Terrabacteria;Cyanobacteria;NA;Oscillatoriales;Microcoleaceae;Arthrospira;Arthrospira sp.;Arthrospira sp. O9.13F;1982223	RAQ44374.1,RAQ45807.1,RAQ47609.1								RAQ44041.1	RAQ44042.1	RAQ44043.1	RAQ40058.1,RAQ38798.1
Terrabacteria;Cyanobacteria;NA;Oscillatoriales;Microcoleaceae;Hydrocoleum;Hydrocoleum sp.;Hydrocoleum sp. CS-953;1671698	OZH54488.1								OZH53012.1	OZH53013.1	OZH53014.1	OZH51490.1	OZH56020.1
Terrabacteria;Cyanobacteria;NA;Oscillatoriales;Microcoleaceae;Microcoleaceae;Microcoleaceae bacterium;Microcoleaceae bacterium UBA11344;2055792	HAT12918.1,HAT12726.1								HAT15871.1	HAT15872.1	HAT15873.1	HAT13110.1	HAT15874.1
Terrabacteria;Cyanobacteria;NA;Oscillatoriales;Microcoleaceae;Planktothrix;Planktothrix agardhii;Planktothrix agardhii NIES-204;282423	BBD56376.1,BBD55031.1								BBD56071.1	BBD56072.1	BBD56073.1	BBD56370.1	BBD56074.1
Terrabacteria;Cyanobacteria;NA;Oscillatoriales;Microcoleaceae;Trichodesmium;Trichodesmium erythraeum;Trichodesmium erythraeum IMS101;203124	ABG52979.1,ABG49928.1								ABG53347.1	ABG53348.1	ABG53349.1	ABG53430.1	ABG53350.1
Terrabacteria;Cyanobacteria;NA;Oscillatoriales;NA;Oscillatoriales;Oscillatoriales cyanobacterium;Oscillatoriales cyanobacterium JSC-12;864702	EKQ67273.1,EKQ69428.1								EKQ68508.1	EKQ68506.1	EKQ68505.1	EKQ69979.1	EKQ68504.1		EKQ67857.1
Terrabacteria;Cyanobacteria;NA;Oscillatoriales;NA;Oscillatoriales;Oscillatoriales cyanobacterium;Oscillatoriales cyanobacterium USR001;1880991	OCR01271.1,OCQ99176.1								OCQ91736.1	OCQ91734.1	OCQ91733.1	OCQ91095.1	OCQ91732.1
Terrabacteria;Cyanobacteria;NA;Oscillatoriales;NA;filamentous;filamentous cyanobacterium;filamentous cyanobacterium ESFC-1;1128427	KB904821.1_422,KB904821.1_3426								KB904821.1_4639	KB904821.1_4640	KB904821.1_4641	KB904821.1_4194	KB904821.1_4642
Terrabacteria;Cyanobacteria;NA;Oscillatoriales;Oscillatoriaceae;Phormidium;Phormidium sp.;Phormidium sp. OSCR;1666905	KPQ32365.1,KPQ37902.1								KPQ36895.1	KPQ36894.1	KPQ36893.1	KPQ40697.1	KPQ36892.1
Terrabacteria;Cyanobacteria;NA;Pleurocapsales;Dermocarpellaceae;Stanieria;Stanieria cyanosphaera;Stanieria cyanosphaera PCC 7437;111780	AFZ36897.1,AFZ35832.1								AFZ35004.1	AFZ34869.1	AFZ34868.1	AFZ37606.1	AFZ34867.1
Terrabacteria;Cyanobacteria;NA;Pleurocapsales;Hyellaceae;Pleurocapsa;Pleurocapsa minor;Pleurocapsa sp. PCC 7327;118163	AFY78834.1,AFY77934.1								AFY79654.1	AFY79655.1	AFY79656.1	AFY79643.1	AFY79657.1
Terrabacteria;Cyanobacteria;NA;Spirulinales;Spirulinaceae;Spirulina;Spirulina major;Spirulina major PCC 6313;129961	KV878783.1_3448,KV878783.1_3383								KV878783.1_2552	KV878783.1_2553	KV878783.1_2554	KV878783.1_344	KV878783.1_2555
Terrabacteria;Cyanobacteria;NA;Spirulinales;Spirulinaceae;Spirulina;Spirulina subsalsa;Spirulina subsalsa PCC 9445;1173029	JH980292.1_2224,JH980292.1_3567								JH980292.1_1108	JH980292.1_1107	JH980292.1_1106	JH980292.1_3899	JH980292.1_1103
Terrabacteria;Cyanobacteria;NA;Synechococcales;Coelosphaeriaceae;Snowella;Snowella sp.;Snowella sp.;2164131	PZV25590.1,PZV25401.1								PZV23070.1	PZV23074.1	PZV23069.1	PZV22842.1	PZV23068.1
Terrabacteria;Cyanobacteria;NA;Synechococcales;Leptolyngbyaceae;Leptolyngbya;Leptolyngbya antarctica;Leptolyngbya antarctica;268115	PZO36839.1,PZO43015.1								PZO39356.1	PZO39357.1	PZO39358.1	PZO34907.1	PZO36623.1
Terrabacteria;Cyanobacteria;NA;Synechococcales;Leptolyngbyaceae;Leptolyngbya;Leptolyngbya sp.;Leptolyngbya sp. O-77;1080068	BAU44571.1,BAU40503.1								BAU44121.1,BAU44122.1	BAU44119.1	BAU44118.1		BAU44117.1		BAU41647.1
Terrabacteria;Cyanobacteria;NA;Synechococcales;Leptolyngbyaceae;Leptolyngbya;Leptolyngbya sp.;Leptolyngbya sp.;47254	PZV12809.1,PZV10210.1								PZV13218.1	PZV13228.1	PZV13216.1	PZV18501.1	PZV13215.1
Terrabacteria;Cyanobacteria;NA;Synechococcales;Leptolyngbyaceae;Neosynechococcus;Neosynechococcus sphagnicola;Neosynechococcus sphagnicola sy1;1497020	KGF72992.1,KGF73435.1								KGF71869.1	KGF71868.1	KGF71867.1				KGF72720.1
Terrabacteria;Cyanobacteria;NA;Synechococcales;Leptolyngbyaceae;Phormidesmis;Phormidesmis priestleyi;Phormidesmis priestleyi Ana;1666911	KPQ37621.1,KPQ35153.1								KPQ36782.1	KPQ36781.1	KPQ36780.1	KPQ34588.1	KPQ36779.1
Terrabacteria;Cyanobacteria;NA;Synechococcales;Merismopediaceae;Merismopedia;Merismopedia glauca;Merismopedia glauca CCAP 1448/3;1296344	PSB01049.1,PSB01310.1								PSB00537.1	PSB00538.1	PSB00539.1	PSB02562.1	PSB01779.1		PSB03769.1
Terrabacteria;Cyanobacteria;NA;Synechococcales;Merismopediaceae;Synechocystis;Synechocystis sp.;Synechocystis sp. PCC 6714;1147	AIE72739.1,AIE75450.1								AIE73525.1	AIE73526.1	AIE73527.1	AIE73883.1	AIE75660.1,AIE73528.1
Terrabacteria;Cyanobacteria;NA;Synechococcales;NA;Synechococcales;Synechococcales bacterium;Synechococcales bacterium UBA8138;2055796	HBU26879.1								HBU26770.1	HBU26771.1	HBU26772.1	HBU27289.1	HBU26773.1
Terrabacteria;Cyanobacteria;NA;Synechococcales;Prochloraceae;Prochlorococcus;Prochlorococcus marinus;Prochlorococcus marinus str. MIT 9313;74547	CAE22143.1								CAE21781.1	CAE21780.1	CAE21779.1	CAE21317.1	CAE21778.1
Terrabacteria;Cyanobacteria;NA;Synechococcales;Prochloraceae;Prochlorococcus;Prochlorococcus marinus;Prochlorococcus marinus str. NATL2A;59920	AAZ58973.1								AAZ58924.1	AAZ58923.1	AAZ58922.1	AAZ58192.1	AAZ58921.1
Terrabacteria;Cyanobacteria;NA;Synechococcales;Prochloraceae;Prochlorococcus;Prochlorococcus marinus;Prochlorococcus marinus subsp. marinus str. CCMP1375;167539	AAP99183.1								AAP99132.1	AAP99131.1	AAP99130.1	AAQ00194.1	AAP99129.1
Terrabacteria;Cyanobacteria;NA;Synechococcales;Prochloraceae;Prochlorococcus;Prochlorococcus marinus;Prochlorococcus marinus subsp. pastoris str. CCMP1986;59919	CAE18575.1								CAE18532.1	CAE18531.1	CAE18530.1	CAE19511.1	CAE18529.1
Terrabacteria;Cyanobacteria;NA;Synechococcales;Prochloraceae;Prochlorococcus;Prochlorococcus sp.;Prochlorococcus sp. AG-363-J23;2162190	QCFN01000002.1_8								QCFN01000002.1_62	QCFN01000002.1_63	QCFN01000002.1_64	QCFN01000001.1_136	QCFN01000002.1_65
Terrabacteria;Cyanobacteria;NA;Synechococcales;Prochloraceae;Prochlorococcus;Prochlorococcus sp.;Prochlorococcus sp. AG-409-D09;2162204	QCJQ01000004.1_53								QCJQ01000004.1_4	QCJQ01000004.1_3	QCJQ01000004.1_2	QCJQ01000027.1_11	QCJQ01000004.1_1
Terrabacteria;Cyanobacteria;NA;Synechococcales;Prochloraceae;Prochlorococcus;Prochlorococcus sp.;Prochlorococcus sp. MIT 0601;1499498	KGG13258.1								KGG13309.1	KGG13310.1	KGG13311.1	KGG12211.1	KGG13312.1
Terrabacteria;Cyanobacteria;NA;Synechococcales;Prochlorotrichaceae;Prochlorothrix;Prochlorothrix hollandica;Prochlorothrix hollandica PCC 9006 = CALU 1027;317619	KB235933.1_823,KB235941.1_262								KB235941.1_294	KB235941.1_292	KB235941.1_291		KB235941.1_290		KB235937.1_83
Terrabacteria;Cyanobacteria;NA;Synechococcales;Pseudanabaenaceae;Limnothrix;Limnothrix sp.;Limnothrix sp. P13C2;1880902	OCQ93607.1,OCQ97559.1								OCQ94574.1	OCQ94575.1	OCQ94576.1	OCQ92315.1	OCQ94577.1
Terrabacteria;Cyanobacteria;NA;Synechococcales;Pseudanabaenaceae;Pseudanabaena;Pseudanabaena sp.;Pseudanabaena sp. ABRG5-3;685565	BBC22706.1								BBC24007.1	BBC24013.1	BBC24014.1	BBC22367.1	BBC22511.1
Terrabacteria;Cyanobacteria;NA;Synechococcales;Pseudanabaenaceae;Pseudanabaena;Pseudanabaena sp.;Pseudanabaena sp. PCC 7367;82654	AFY69631.1								AFY70209.1	AFY70211.1	AFY70212.1	AFY69967.1	AFY71355.1
Terrabacteria;Cyanobacteria;NA;Synechococcales;Synechococcaceae;Cyanobium;Cyanobium gracile;Cyanobium gracile PCC 6307;292564	AFY30032.1								AFY28694.1	AFY28693.1	AFY28692.1	AFY30351.1	AFY28214.1,AFY28691.1
Terrabacteria;Cyanobacteria;NA;Synechococcales;Synechococcaceae;Cyanobium;Cyanobium sp.;Cyanobium sp. Baikal-G2;2026889									PHX67884.1	PHX67883.1	PHX67882.1	PHX68516.1	PHX67885.1
Terrabacteria;Cyanobacteria;NA;Synechococcales;Synechococcaceae;Dactylococcopsis;Dactylococcopsis salina;Dactylococcopsis salina PCC 8305;13035	AFZ51381.1,AFZ48839.1								AFZ49973.1	AFZ49974.1	AFZ49975.1	AFZ50882.1	AFZ49976.1
Terrabacteria;Cyanobacteria;NA;Synechococcales;Synechococcaceae;Synechococcus;Candidatus Synechococcus spongiarum;Candidatus Synechococcus spongiarum 142;1608213	KKZ10497.1								KKZ14301.1	KKZ14304.1	KKZ14306.1	KKZ13198.1	KKZ14302.1
Terrabacteria;Cyanobacteria;NA;Synechococcales;Synechococcaceae;Synechococcus;Synechococcus elongatus;Synechococcus elongatus PCC 7942;1140	ABB56939.1								ABB57765.1	ABB57766.1	ABB57767.1		ABB58690.1,ABB57768.1		ABB57817.1
Terrabacteria;Cyanobacteria;NA;Synechococcales;Synechococcaceae;Synechococcus;Synechococcus sp.;Synechococcus sp. CC9311;64471	ABI47496.1								ABI46778.1	ABI45784.1	ABI46185.1	ABI47661.1	ABI47804.1
Terrabacteria;Cyanobacteria;NA;Synechococcales;Synechococcaceae;Synechococcus;Synechococcus sp.;Synechococcus sp. CPC35;2024880							MAB54317.1		MAB54705.1	MAB54706.1	MAB54707.1	MAB55168.1	MAB54708.1
Terrabacteria;Cyanobacteria;NA;Synechococcales;Synechococcaceae;Synechococcus;Synechococcus sp.;Synechococcus sp. JA-3-3Ab;321327	ABC99811.1								ABD00330.1	ABD00333.1	ABD00334.1	ABD00653.1	ABC98610.1		ABC99670.1
Terrabacteria;Cyanobacteria;NA;Synechococcales;Synechococcaceae;Synechococcus;Synechococcus sp.;Synechococcus sp. MW101C3;210768	NQKX01000013.1_31								NQKX01000006.1_59	NQKX01000006.1_60	NQKX01000006.1_61	NQKX01000001.1_274	NQKX01000006.1_62
Terrabacteria;Cyanobacteria;NA;Synechococcales;Synechococcaceae;Synechococcus;Synechococcus sp.;Synechococcus sp. PCC 6312;195253	AFY60234.1,AFY62649.1								AFY61542.1	AFY60148.1	AFY60149.1		AFY61733.1,AFY62414.1		AFY59561.1
Terrabacteria;Cyanobacteria;NA;Synechococcales;Synechococcaceae;Synechococcus;Synechococcus sp.;Synechococcus sp. PCC 7002;32049	ACA98238.1,ACB00052.1								ACA99802.1	ACA99801.1	ACA99800.1	ACA98916.1	ACA99799.1
Terrabacteria;Cyanobacteria;NA;Synechococcales;Synechococcaceae;Synechococcus;Synechococcus sp.;Synechococcus sp. PCC 7336;195250	CM001776.1_512								CM001776.1_2853	CM001776.1_2852	CM001776.1_2851	CM001776.1_837	CM001776.1_2785
Terrabacteria;Cyanobacteria;NA;Synechococcales;Synechococcaceae;Synechococcus;Synechococcus sp.;Synechococcus sp. PCC 7502;1173263	AFY73344.1								AFY74967.1	AFY72302.1	AFY72303.1	AFY73765.1	AFY73647.1
Terrabacteria;Cyanobacteria;NA;Synechococcales;Synechococcaceae;Synechococcus;Synechococcus sp.;Synechococcus sp. RCC307;316278	CAK27177.1								CAK28921.1	CAK28920.1	CAK28919.1	CAK27627.1	CAK28918.1
Terrabacteria;Cyanobacteria;NA;Synechococcales;Synechococcaceae;Synechococcus;Synechococcus sp.;Synechococcus sp. WH 8102;84588	CAE08729.1								CAE06834.1	CAE06835.1	CAE06836.1	CAE07227.1	CAE06837.1
Terrabacteria;Cyanobacteria;NA;Synechococcales;Synechococcaceae;Thermosynechococcus;Thermosynechococcus elongatus;Thermosynechococcus elongatus BP-1;197221	BAC08016.1,BAC08419.1								BAC08042.1	BAC09456.1	BAC09457.1	BAC08642.1	BAC09620.1		BAC08646.1
