# Supplementary material for: Components of iron–Sulfur cluster assembly machineries are robust phylogenetic markers to trace the origin of mitochondria and plastids
Source: PLoS Biol. 2023 Nov 8;21(11):e3002374. doi: 10.1371/journal.pbio.3002374 (PMC10631705; doi:10.1371/journal.pbio.3002374)
Supplement: S7 Table — (XLSX) [file pbio.3002374.s016.xlsx]

## Sheet: Feuil1
Supplementary table 7: External groups used in this study.
SUF tree Cyanobacteria
TaxID	Species name	Assembly number	NCBI status	Completeness	Annotation (0=PROKKA,1=NCBI)	Taxonomy
1729466	Chitinophagaceae bacterium T5-Br10_B2g13	GCA_001564065.1	na	Contig	0	Gracilicutes; Bacteroidetes; Chitinophagia; Chitinophagales; Chitinophagaceae; Chitinophagaceae; Chitinophagaceae bacterium; Chitinophagaceae bacterium T5-Br10_B2g13
1666909	Bacteroidetes bacterium HLUCCA01	GCA_001314545.1	na	Contig	1	Gracilicutes; Bacteroidetes; NA; NA; NA; Bacteroidetes; Bacteroidetes bacterium; Bacteroidetes bacterium HLUCCA01
1953139	Bacteroidetes bacterium UBA1860	GCA_002338335.1	na	Scaffold	0	Gracilicutes; Bacteroidetes; NA; NA; NA; Bacteroidetes; Bacteroidetes bacterium; Bacteroidetes bacterium UBA1860
1953152	Bacteroidetes bacterium UBA2664	GCA_002359315.1	na	Scaffold	0	Gracilicutes; Bacteroidetes; NA; NA; NA; Bacteroidetes; Bacteroidetes bacterium; Bacteroidetes bacterium UBA2664
1194090	Aliifodinibius roseus	GCA_900129315.1	representative genome	Contig	1	Gracilicutes; Balneolaeota; Balneolia; Balneolales; Balneolaceae; Aliifodinibius; Aliifodinibius roseus; Aliifodinibius roseus
2032627	Aliifodinibius sp. WN023	GCA_002287075.1	na	Contig	1	Gracilicutes; Balneolaeota; Balneolia; Balneolales; Balneolaceae; Aliifodinibius; Aliifodinibius sp.; Aliifodinibius sp. WN023
1121104	Balneola vulgaris DSM 17893	GCA_000375465.1	representative genome	Contig	0	Gracilicutes; Balneolaeota; Balneolia; Balneolales; Balneolaceae; Balneola; Balneola vulgaris; Balneola vulgaris DSM 17893
2021605	Balneolaceae bacterium SMO_bin1	GCA_003123965.1	na	Contig	0	Gracilicutes; Balneolaeota; Balneolia; Balneolales; Balneolaceae; Balneolaceae; Balneolaceae bacterium; Balneolaceae bacterium SMO_bin1
1951483	Balneolaceae bacterium UBA1275	GCA_002308665.1	na	Scaffold	0	Gracilicutes; Balneolaeota; Balneolia; Balneolales; Balneolaceae; Balneolaceae; Balneolaceae bacterium; Balneolaceae bacterium UBA1275
1951504	Balneolaceae bacterium UBA3974	GCA_002385005.1	na	Scaffold	0	Gracilicutes; Balneolaeota; Balneolia; Balneolales; Balneolaceae; Balneolaceae; Balneolaceae bacterium; Balneolaceae bacterium UBA3974
1951514	Balneolaceae bacterium UBA5090	GCA_002415745.1	na	Scaffold	0	Gracilicutes; Balneolaeota; Balneolia; Balneolales; Balneolaceae; Balneolaceae; Balneolaceae bacterium; Balneolaceae bacterium UBA5090
1951518	Balneolaceae bacterium UBA6773	GCA_002453215.1	na	Scaffold	0	Gracilicutes; Balneolaeota; Balneolia; Balneolales; Balneolaceae; Balneolaceae; Balneolaceae bacterium; Balneolaceae bacterium UBA6773
2079485	Gracilimonas sp. 8A47	GCA_003150675.1	na	Contig	1	Gracilicutes; Balneolaeota; Balneolia; Balneolales; Balneolaceae; Gracilimonas; Gracilimonas sp.; Gracilimonas sp. 8A47
2053187	Rhodohalobacter barkolensis	GCA_002834295.1	na	Contig	1	Gracilicutes; Balneolaeota; Balneolia; Balneolales; Balneolaceae; Rhodohalobacter; Rhodohalobacter barkolensis; Rhodohalobacter barkolensis
2293433	Rhodohalobacter sp. SW132	GCA_003390325.1	na	Contig	1	Gracilicutes; Balneolaeota; Balneolia; Balneolales; Balneolaceae; Rhodohalobacter; Rhodohalobacter sp.; Rhodohalobacter sp. SW132
2094027	Balneolia bacterium	GCA_003550465.1	na	Contig	0	Gracilicutes; Balneolaeota; Balneolia; NA; NA; Balneolia; Balneolia bacterium; Balneolia bacterium
1457365	Candidatus Cyclonatronum proteinivorum	GCA_003353065.1	na	Complete Genome	1	Gracilicutes; Balneolaeota; NA; NA; NA; Candidatus Cyclonatronum; Candidatus Cyclonatronum proteinivorum; Candidatus Cyclonatronum proteinivorum
454194	Pyrinomonas methylaliphatogenes	GCA_000820845.2	representative genome	Contig	1	Gracilicutes; Fischerbacteria/Aminicenantes/Acidobacteria; Blastocatellia; Blastocatellales; Pyrinomonadaceae; Pyrinomonas; Pyrinomonas methylaliphatogenes; Pyrinomonas methylaliphatogenes
2052146	Blastocatellia bacterium	GCA_003135515.1	na	Scaffold	0	Gracilicutes; Fischerbacteria/Aminicenantes/Acidobacteria; Blastocatellia; NA; NA; Blastocatellia; Blastocatellia bacterium; Blastocatellia bacterium
2012633	Chloracidobacterium sp. CP2_5A	GCA_002254845.1	na	Contig	1	Gracilicutes; Fischerbacteria/Aminicenantes/Acidobacteria; Blastocatellia; NA; NA; Chloracidobacterium; Chloracidobacterium sp.; Chloracidobacterium sp. CP2_5A
1946316	Chloracidobacterium sp. UBA2345	GCA_002344645.1	na	Scaffold	0	Gracilicutes; Fischerbacteria/Aminicenantes/Acidobacteria; Blastocatellia; NA; NA; Chloracidobacterium; Chloracidobacterium sp.; Chloracidobacterium sp. UBA2345
1946317	Chloracidobacterium sp. UBA3360	GCA_002360555.1	na	Scaffold	0	Gracilicutes; Fischerbacteria/Aminicenantes/Acidobacteria; Blastocatellia; NA; NA; Chloracidobacterium; Chloracidobacterium sp.; Chloracidobacterium sp. UBA3360
1946318	Chloracidobacterium sp. UBA4013	GCA_002384175.1	na	Scaffold	0	Gracilicutes; Fischerbacteria/Aminicenantes/Acidobacteria; Blastocatellia; NA; NA; Chloracidobacterium; Chloracidobacterium sp.; Chloracidobacterium sp. UBA4013
1946320	Chloracidobacterium sp. UBA6041	GCA_002427845.1	na	Scaffold	0	Gracilicutes; Fischerbacteria/Aminicenantes/Acidobacteria; Blastocatellia; NA; NA; Chloracidobacterium; Chloracidobacterium sp.; Chloracidobacterium sp. UBA6041
1946322	Chloracidobacterium sp. UBA7659	GCA_002483395.1	na	Scaffold	0	Gracilicutes; Fischerbacteria/Aminicenantes/Acidobacteria; Blastocatellia; NA; NA; Chloracidobacterium; Chloracidobacterium sp.; Chloracidobacterium sp. UBA7659
981222	Chloracidobacterium thermophilum B	GCA_000226295.1	representative genome	Complete Genome	1	Gracilicutes; Fischerbacteria/Aminicenantes/Acidobacteria; Blastocatellia; NA; NA; Chloracidobacterium; Chloracidobacterium thermophilum; Chloracidobacterium thermophilum B
1121920	Geothrix fermentans DSM 14018	GCA_000428885.1	representative genome	Scaffold	0	Gracilicutes; Fischerbacteria/Aminicenantes/Acidobacteria; Holophagae; Holophagales; Holophagaceae; Geothrix; Geothrix fermentans; Geothrix fermentans DSM 14018
903818	Holophaga foetida DSM 6591	GCA_000242615.3	representative genome	Scaffold	0	Gracilicutes; Fischerbacteria/Aminicenantes/Acidobacteria; Holophagae; Holophagales; Holophagaceae; Holophaga; Holophaga foetida; Holophaga foetida DSM 6591
2052165	Holophagaceae bacterium	GCA_003158505.1	na	Scaffold	0	Gracilicutes; Fischerbacteria/Aminicenantes/Acidobacteria; Holophagae; Holophagales; Holophagaceae; Holophagaceae; Holophagaceae bacterium; Holophagaceae bacterium
1951931	Holophagaceae bacterium UBA706	GCA_002298155.1	na	Scaffold	0	Gracilicutes; Fischerbacteria/Aminicenantes/Acidobacteria; Holophagae; Holophagales; Holophagaceae; Holophagaceae; Holophagaceae bacterium; Holophagaceae bacterium UBA706
1962177	Acidobacteria bacterium 28-1	GCA_002050365.1	na	Contig	0	Gracilicutes; Fischerbacteria/Aminicenantes/Acidobacteria; NA; NA; NA; Acidobacteria; Acidobacteria bacterium; Acidobacteria bacterium 28-1
1752182	Acidobacteria bacterium Ga0074141	GCA_001464665.1	na	Contig	0	Gracilicutes; Fischerbacteria/Aminicenantes/Acidobacteria; NA; NA; NA; Acidobacteria; Acidobacteria bacterium; Acidobacteria bacterium Ga0074141
1752184	Acidobacteria bacterium Ga0077534	GCA_001464455.1	na	Contig	0	Gracilicutes; Fischerbacteria/Aminicenantes/Acidobacteria; NA; NA; NA; Acidobacteria; Acidobacteria bacterium; Acidobacteria bacterium Ga0077534
1617423	Acidobacteria bacterium OLB17	GCA_001567505.1	na	Contig	1	Gracilicutes; Fischerbacteria/Aminicenantes/Acidobacteria; NA; NA; NA; Acidobacteria; Acidobacteria bacterium; Acidobacteria bacterium OLB17
338969	Rhodoferax ferrireducens T118	GCA_000013605.1	representative genome	Complete Genome	1	Gracilicutes; Proteobacteria; Betaproteobacteria/Hydrogenophilalia; Burkholderiales; Comamonadaceae; Rhodoferax; Rhodoferax ferrireducens; Rhodoferax ferrireducens T118
50421	Rhodoferax sp.	GCA_003133245.1	na	Scaffold	0	Gracilicutes; Proteobacteria; Betaproteobacteria/Hydrogenophilalia; Burkholderiales; Comamonadaceae; Rhodoferax; Rhodoferax sp.; Rhodoferax sp.
1797557	Burkholderiales bacterium RIFCSPHIGHO2_12_FULL_61_11	GCA_001770785.1	na	Scaffold	1	Gracilicutes; Proteobacteria; Betaproteobacteria/Hydrogenophilalia; Burkholderiales; NA; Burkholderiales; Burkholderiales bacterium; Burkholderiales bacterium RIFCSPHIGHO2_12_FULL_61_11
1789004	Ferrovum sp. Z-31	GCA_001581915.1	na	Contig	1	Gracilicutes; Proteobacteria; Betaproteobacteria/Hydrogenophilalia; Ferrovales; Ferrovaceae; Ferrovum; Ferrovum sp.; Ferrovum sp. Z-31
1408164	Betaproteobacteria bacterium MOLA814	GCA_000496475.1	na	Scaffold	1	Gracilicutes; Proteobacteria; Betaproteobacteria/Hydrogenophilalia; NA; NA; Betaproteobacteria/Hydrogenophilalia; Betaproteobacteria bacterium; Betaproteobacteria bacterium MOLA814
1797475	Betaproteobacteria bacterium RBG_16_56_24	GCA_001771895.1	na	Scaffold	1	Gracilicutes; Proteobacteria; Betaproteobacteria/Hydrogenophilalia; NA; NA; Betaproteobacteria/Hydrogenophilalia; Betaproteobacteria bacterium; Betaproteobacteria bacterium RBG_16_56_24
1797482	Betaproteobacteria bacterium RIFCSPLOWO2_02_64_14	GCA_001770325.1	na	Scaffold	1	Gracilicutes; Proteobacteria; Betaproteobacteria/Hydrogenophilalia; NA; NA; Betaproteobacteria/Hydrogenophilalia; Betaproteobacteria bacterium; Betaproteobacteria bacterium RIFCSPLOWO2_02_64_14
1797484	Betaproteobacteria bacterium RIFCSPLOWO2_02_FULL_62_17	GCA_001770355.1	na	Scaffold	1	Gracilicutes; Proteobacteria; Betaproteobacteria/Hydrogenophilalia; NA; NA; Betaproteobacteria/Hydrogenophilalia; Betaproteobacteria bacterium; Betaproteobacteria bacterium RIFCSPLOWO2_02_FULL_62_17
1797492	Betaproteobacteria bacterium RIFCSPLOWO2_02_FULL_67_26	GCA_001771935.1	na	Scaffold	1	Gracilicutes; Proteobacteria; Betaproteobacteria/Hydrogenophilalia; NA; NA; Betaproteobacteria/Hydrogenophilalia; Betaproteobacteria bacterium; Betaproteobacteria bacterium RIFCSPLOWO2_02_FULL_67_26
1986845	Betaproteobacteria bacterium TMED22	GCA_002167745.1	na	Contig	1	Gracilicutes; Proteobacteria; Betaproteobacteria/Hydrogenophilalia; NA; NA; Betaproteobacteria/Hydrogenophilalia; Betaproteobacteria bacterium; Betaproteobacteria bacterium TMED22
1948458	Betaproteobacteria bacterium UBA4031	GCA_002383745.1	na	Scaffold	0	Gracilicutes; Proteobacteria; Betaproteobacteria/Hydrogenophilalia; NA; NA; Betaproteobacteria/Hydrogenophilalia; Betaproteobacteria bacterium; Betaproteobacteria bacterium UBA4031
2184309	Candidatus Nitrotoga sp. CP45	GCA_003402375.1	na	Contig	1	Gracilicutes; Proteobacteria; Betaproteobacteria/Hydrogenophilalia; Nitrosomonadales; Gallionellaceae; Candidatus Nitrotoga; Candidatus Nitrotoga sp.; Candidatus Nitrotoga sp. CP45
2052161	Gallionella sp.	GCA_003134595.1	na	Scaffold	0	Gracilicutes; Proteobacteria; Betaproteobacteria/Hydrogenophilalia; Nitrosomonadales; Gallionellaceae; Gallionella; Gallionella sp.; Gallionella sp.
1970511	Gallionellales bacterium 35-53-114	GCA_002281365.1	na	Scaffold	1	Gracilicutes; Proteobacteria; Betaproteobacteria/Hydrogenophilalia; Nitrosomonadales; NA; Gallionellales; Gallionellales bacterium; Gallionellales bacterium 35-53-114
1951095	Gallionellales bacterium UBA7399	GCA_002470125.1	na	Scaffold	0	Gracilicutes; Proteobacteria; Betaproteobacteria/Hydrogenophilalia; Nitrosomonadales; NA; Gallionellales; Gallionellales bacterium; Gallionellales bacterium UBA7399
1952267	Nitrosomonadaceae bacterium UBA6933	GCA_002448775.1	na	Scaffold	0	Gracilicutes; Proteobacteria; Betaproteobacteria/Hydrogenophilalia; Nitrosomonadales; Nitrosomonadaceae; Nitrosomonadaceae; Nitrosomonadaceae bacterium; Nitrosomonadaceae bacterium UBA6933
52441	Nitrosomonas aestuarii	GCA_003046585.1	na	Contig	1	Gracilicutes; Proteobacteria; Betaproteobacteria/Hydrogenophilalia; Nitrosomonadales; Nitrosomonadaceae; Nitrosomonas; Nitrosomonas aestuarii; Nitrosomonas aestuarii
44574	Nitrosomonas communis	GCA_001007935.1	representative genome	Complete Genome	1	Gracilicutes; Proteobacteria; Betaproteobacteria/Hydrogenophilalia; Nitrosomonadales; Nitrosomonadaceae; Nitrosomonas; Nitrosomonas communis; Nitrosomonas communis
44575	Nitrosomonas cryotolerans	GCA_900115725.1	na	Contig	1	Gracilicutes; Proteobacteria; Betaproteobacteria/Hydrogenophilalia; Nitrosomonadales; Nitrosomonadaceae; Nitrosomonas; Nitrosomonas cryotolerans; Nitrosomonas cryotolerans
228410	Nitrosomonas europaea ATCC 19718	GCA_000009145.1	representative genome	Complete Genome	1	Gracilicutes; Proteobacteria; Betaproteobacteria/Hydrogenophilalia; Nitrosomonadales; Nitrosomonadaceae; Nitrosomonas; Nitrosomonas europaea; Nitrosomonas europaea ATCC 19718
335283	Nitrosomonas eutropha C91	GCA_000014765.1	representative genome	Complete Genome	1	Gracilicutes; Proteobacteria; Betaproteobacteria/Hydrogenophilalia; Nitrosomonadales; Nitrosomonadaceae; Nitrosomonas; Nitrosomonas eutropha; Nitrosomonas eutropha C91
44576	Nitrosomonas halophila	GCA_900107165.1	representative genome	Scaffold	1	Gracilicutes; Proteobacteria; Betaproteobacteria/Hydrogenophilalia; Nitrosomonadales; Nitrosomonadaceae; Nitrosomonas; Nitrosomonas halophila; Nitrosomonas halophila
917	Nitrosomonas marina	GCA_900110145.1	representative genome	Contig	1	Gracilicutes; Proteobacteria; Betaproteobacteria/Hydrogenophilalia; Nitrosomonadales; Nitrosomonadaceae; Nitrosomonas; Nitrosomonas marina; Nitrosomonas marina
52442	Nitrosomonas nitrosa	GCA_003046255.1	na	Contig	1	Gracilicutes; Proteobacteria; Betaproteobacteria/Hydrogenophilalia; Nitrosomonadales; Nitrosomonadaceae; Nitrosomonas; Nitrosomonas nitrosa; Nitrosomonas nitrosa
153948	Nitrosomonas sp. AL212	GCA_000175095.2	na	Complete Genome	1	Gracilicutes; Proteobacteria; Betaproteobacteria/Hydrogenophilalia; Nitrosomonadales; Nitrosomonadaceae; Nitrosomonas; Nitrosomonas sp.; Nitrosomonas sp. AL212
261292	Nitrosomonas sp. Is79A3	GCA_000219585.1	na	Complete Genome	1	Gracilicutes; Proteobacteria; Betaproteobacteria/Hydrogenophilalia; Nitrosomonadales; Nitrosomonadaceae; Nitrosomonas; Nitrosomonas sp.; Nitrosomonas sp. Is79A3
1881053	Nitrosomonas sp. Nm132	GCA_900100485.1	na	Contig	1	Gracilicutes; Proteobacteria; Betaproteobacteria/Hydrogenophilalia; Nitrosomonadales; Nitrosomonadaceae; Nitrosomonas; Nitrosomonas sp.; Nitrosomonas sp. Nm132
200123	Nitrosomonas sp. Nm143	GCA_003268955.1	na	Scaffold	1	Gracilicutes; Proteobacteria; Betaproteobacteria/Hydrogenophilalia; Nitrosomonadales; Nitrosomonadaceae; Nitrosomonas; Nitrosomonas sp.; Nitrosomonas sp. Nm143
1881054	Nitrosomonas sp. Nm166	GCA_900112825.1	na	Scaffold	1	Gracilicutes; Proteobacteria; Betaproteobacteria/Hydrogenophilalia; Nitrosomonadales; Nitrosomonadaceae; Nitrosomonas; Nitrosomonas sp.; Nitrosomonas sp. Nm166
1946978	Nitrosomonas sp. UBA1843	GCA_002338645.1	na	Scaffold	0	Gracilicutes; Proteobacteria; Betaproteobacteria/Hydrogenophilalia; Nitrosomonadales; Nitrosomonadaceae; Nitrosomonas; Nitrosomonas sp.; Nitrosomonas sp. UBA1843
1288494	Nitrosospira lacus	GCA_000355765.4	representative genome	Complete Genome	1	Gracilicutes; Proteobacteria; Betaproteobacteria/Hydrogenophilalia; Nitrosomonadales; Nitrosomonadaceae; Nitrosospira; Nitrosospira lacus; Nitrosospira lacus
323848	Nitrosospira multiformis ATCC 25196	GCA_000196355.1	representative genome	Complete Genome	1	Gracilicutes; Proteobacteria; Betaproteobacteria/Hydrogenophilalia; Nitrosomonadales; Nitrosomonadaceae; Nitrosospira; Nitrosospira multiformis; Nitrosospira multiformis ATCC 25196
38080	Nitrosospira sp.	GCA_003230615.1	na	Contig	0	Gracilicutes; Proteobacteria; Betaproteobacteria/Hydrogenophilalia; Nitrosomonadales; Nitrosomonadaceae; Nitrosospira; Nitrosospira sp.; Nitrosospira sp.
1895901	Nitrosospira sp. 56-18	GCA_001899235.1	na	Scaffold	1	Gracilicutes; Proteobacteria; Betaproteobacteria/Hydrogenophilalia; Nitrosomonadales; Nitrosomonadaceae; Nitrosospira; Nitrosospira sp.; Nitrosospira sp. 56-18
1855332	Nitrosospira sp. Nsp13	GCA_900101945.1	na	Scaffold	1	Gracilicutes; Proteobacteria; Betaproteobacteria/Hydrogenophilalia; Nitrosomonadales; Nitrosomonadaceae; Nitrosospira; Nitrosospira sp.; Nitrosospira sp. Nsp13
1855333	Nitrosospira sp. Nsp14	GCA_900113575.1	na	Scaffold	1	Gracilicutes; Proteobacteria; Betaproteobacteria/Hydrogenophilalia; Nitrosomonadales; Nitrosomonadaceae; Nitrosospira; Nitrosospira sp.; Nitrosospira sp. Nsp14
1855339	Nitrosovibrio sp. Nv17	GCA_900119085.1	na	Scaffold	1	Gracilicutes; Proteobacteria; Betaproteobacteria/Hydrogenophilalia; Nitrosomonadales; Nitrosomonadaceae; Nitrosovibrio; Nitrosovibrio sp.; Nitrosovibrio sp. Nv17
2283320	Bradymonadaceae bacterium TMQ3	GCA_003367535.1	na	Scaffold	1	Gracilicutes; Proteobacteria; Deltaproteobacteria/Oligoflexia/Dadabacteria/Thermodesulfobacteria; Bradymonadales; Bradymonadaceae; Bradymonadaceae; Bradymonadaceae bacterium; Bradymonadaceae bacterium TMQ3
1548548	Bradymonas sediminis	GCA_003258315.1	na	Complete Genome	1	Gracilicutes; Proteobacteria; Deltaproteobacteria/Oligoflexia/Dadabacteria/Thermodesulfobacteria; Bradymonadales; Bradymonadaceae; Bradymonas; Bradymonas sediminis; Bradymonas sediminis
1752213	Gammaproteobacteria bacterium Ga0074134	GCA_001464965.1	na	Contig	0	Gracilicutes; Proteobacteria; Gammaproteobacteria; NA; NA; Gammaproteobacteria; Gammaproteobacteria bacterium; Gammaproteobacteria bacterium Ga0074134
1752215	Gammaproteobacteria bacterium Ga0077554	GCA_001464585.1	na	Contig	0	Gracilicutes; Proteobacteria; Gammaproteobacteria; NA; NA; Gammaproteobacteria; Gammaproteobacteria bacterium; Gammaproteobacteria bacterium Ga0077554
1827381	Proteobacteria bacterium SG_bin4	GCA_002083395.1	na	Scaffold	1	Gracilicutes; Proteobacteria; NA; NA; NA; Proteobacteria; Proteobacteria bacterium; Proteobacteria bacterium SG_bin4
1931235	Proteobacteria bacterium ST_bin16	GCA_002083595.1	na	Scaffold	1	Gracilicutes; Proteobacteria; NA; NA; NA; Proteobacteria; Proteobacteria bacterium; Proteobacteria bacterium ST_bin16
Reference tree Cyanobacteria
TaxID	Species name	Assembly number	NCBI status	Completeness	Annotation (0=PROKKA,1=NCBI)	Taxonomy
1801604	Candidatus Melainabacteria bacterium GWA2_34_9	GCA_001784535.1	na	Scaffold	1	Terrabacteria; Melainabacteria; NA; NA; NA; Candidatus Melainabacteria; Candidatus Melainabacteria bacterium; Candidatus Melainabacteria bacterium GWA2_34_9
1801606	Candidatus Melainabacteria bacterium GWF2_37_15	GCA_001784565.1	na	Scaffold	1	Terrabacteria; Melainabacteria; NA; NA; NA; Candidatus Melainabacteria; Candidatus Melainabacteria bacterium; Candidatus Melainabacteria bacterium GWF2_37_15
1801607	Candidatus Melainabacteria bacterium RIFCSPHIGHO2_02_FULL_34_12	GCA_001784555.1	na	Scaffold	1	Terrabacteria; Melainabacteria; NA; NA; NA; Candidatus Melainabacteria; Candidatus Melainabacteria bacterium; Candidatus Melainabacteria bacterium RIFCSPHIGHO2_02_FULL_34_12
1801608	Candidatus Melainabacteria bacterium RIFCSPLOWO2_02_FULL_35_15	GCA_001784585.1	na	Scaffold	1	Terrabacteria; Melainabacteria; NA; NA; NA; Candidatus Melainabacteria; Candidatus Melainabacteria bacterium; Candidatus Melainabacteria bacterium RIFCSPLOWO2_02_FULL_35_15
1801610	Candidatus Melainabacteria bacterium RIFOXYA12_FULL_32_12	GCA_001786555.1	na	Scaffold	1	Terrabacteria; Melainabacteria; NA; NA; NA; Candidatus Melainabacteria; Candidatus Melainabacteria bacterium; Candidatus Melainabacteria bacterium RIFOXYA12_FULL_32_12
1899017	Candidatus Melainabacteria bacterium MEL.A1	GCA_001765415.1	na	Complete Genome	1	Terrabacteria; Melainabacteria; NA; NA; NA; Candidatus Melainabacteria; Candidatus Melainabacteria bacterium; Candidatus Melainabacteria bacterium MEL.A1
1906137	Candidatus Gastranaerophilus phascolarctosicola	GCA_001899335.1	na	Scaffold	0	Terrabacteria; Melainabacteria; NA; Candidatus Gastranaerophilales; NA; Candidatus Gastranaerophilus; Candidatus Gastranaerophilus phascolarctosicola; Candidatus Gastranaerophilus phascolarctosicola
1906166	Candidatus Caenarcanum bioreactoricola	GCA_001899385.1	na	Scaffold	0	Terrabacteria; Melainabacteria; NA; Candidatus Caenarcaniphilales; NA; Candidatus Caenarcanum; Candidatus Caenarcanum bioreactoricola; Candidatus Caenarcanum bioreactoricola
1916228	Candidatus Gastranaerophilales bacterium HUM_7	GCA_002102735.1	na	Scaffold	1	Terrabacteria; Melainabacteria; NA; Candidatus Gastranaerophilales; NA; Candidatus Gastranaerophilales; Candidatus Gastranaerophilales bacterium; Candidatus Gastranaerophilales bacterium HUM_7
1916230	Candidatus Gastranaerophilales bacterium HUM_8	GCA_002102725.1	na	Scaffold	1	Terrabacteria; Melainabacteria; NA; Candidatus Gastranaerophilales; NA; Candidatus Gastranaerophilales; Candidatus Gastranaerophilales bacterium; Candidatus Gastranaerophilales bacterium HUM_8
2029980	Candidatus Gastranaerophilus sp. (ex Termes propinquus)	GCA_002933735.1	na	Contig	1	Terrabacteria; Melainabacteria; NA; Candidatus Gastranaerophilales; NA; Candidatus Gastranaerophilus; Candidatus Gastranaerophilus sp.; Candidatus Gastranaerophilus sp. (ex Termes propinquus)
758823	Vampirovibrio chlorellavorus	GCA_001858525.1	na	Contig	0	Terrabacteria; Melainabacteria; NA; Vampirovibrionales; NA; Vampirovibrio; Vampirovibrio chlorellavorus; Vampirovibrio chlorellavorus
Reference tree Alphaproteobacteria
TaxID	Species name	Assembly number	NCBI status	Completeness	Annotation (0=PROKKA,1=NCBI)	Taxonomy
257310	Bordetella bronchiseptica RB50	GCA_000195675.1	na	Complete Genome	1	Gracilicutes; Proteobacteria; Betaproteobacteria/Hydrogenophilalia; ROOT; Alcaligenaceae; Bordetella; Bordetella bronchiseptica; Bordetella bronchiseptica RB50
159087	Dechloromonas aromatica RCB	GCA_000012425.1	representative genome	Complete Genome	1	Gracilicutes; Proteobacteria; Betaproteobacteria/Hydrogenophilalia; ROOT; Azonexaceae; Dechloromonas; Dechloromonas aromatica; Dechloromonas aromatica RCB
13373	Burkholderia mallei	GCA_000755785.1	na	Complete Genome	1	Gracilicutes; Proteobacteria; Betaproteobacteria/Hydrogenophilalia; ROOT; Burkholderiaceae; Burkholderia; Burkholderia mallei; Burkholderia mallei
243365	Chromobacterium violaceum ATCC 12472	GCA_000007705.1	representative genome	Complete Genome	1	Gracilicutes; Proteobacteria; Betaproteobacteria/Hydrogenophilalia; ROOT; Chromobacteriaceae; Chromobacterium; Chromobacterium violaceum; Chromobacterium violaceum ATCC 12472
1031594	Extensimonas vulgaris	GCA_003337425.1	na	Scaffold	1	Gracilicutes; Proteobacteria; Betaproteobacteria/Hydrogenophilalia; ROOT; Comamonadaceae; Extensimonas; Extensimonas vulgaris; Extensimonas vulgaris
265072	Methylobacillus flagellatus KT	GCA_000013705.1	na	Complete Genome	1	Gracilicutes; Proteobacteria; Betaproteobacteria/Hydrogenophilalia; ROOT; Methylophilaceae; Methylobacillus; Methylobacillus flagellatus; Methylobacillus flagellatus KT
395495	Leptothrix cholodnii SP-6	GCA_000019785.1	representative genome	Complete Genome	1	Gracilicutes; Proteobacteria; Betaproteobacteria/Hydrogenophilalia; ROOT; NA; Leptothrix; Leptothrix cholodnii; Leptothrix cholodnii SP-6
122586	Neisseria meningitidis MC58	GCA_000008805.1	reference genome	Complete Genome	1	Gracilicutes; Proteobacteria; Betaproteobacteria/Hydrogenophilalia; ROOT; Neisseriaceae; Neisseria; Neisseria meningitidis; Neisseria meningitidis MC58
290397	Anaeromyxobacter dehalogenans 2CP-C	GCA_000013385.1	na	Complete Genome	1	Gracilicutes; Proteobacteria; Deltaproteobacteria/Oligoflexia/Dadabacteria/Thermodesulfobacteria; ROOT; Anaeromyxobacteraceae; Anaeromyxobacter; Anaeromyxobacter dehalogenans; Anaeromyxobacter dehalogenans 2CP-C
1391653	Vulgatibacter incomptus	GCA_001263175.1	representative genome	Complete Genome	1	Gracilicutes; Proteobacteria; Deltaproteobacteria/Oligoflexia/Dadabacteria/Thermodesulfobacteria; ROOT; Vulgatibacteraceae; Vulgatibacter; Vulgatibacter incomptus; Vulgatibacter incomptus
380703	Aeromonas hydrophila subsp. hydrophila ATCC 7966	GCA_000014805.1	reference genome	Complete Genome	1	Gracilicutes; Proteobacteria; Gammaproteobacteria; ROOT; Aeromonadaceae; Aeromonas; Aeromonas hydrophila; Aeromonas hydrophila subsp. hydrophila ATCC 7966
195064	Ectothiorhodospira mobilis	GCA_900114895.1	representative genome	Contig	1	Gracilicutes; Proteobacteria; Gammaproteobacteria; ROOT; Ectothiorhodospiraceae; Ectothiorhodospira; Ectothiorhodospira mobilis; Ectothiorhodospira mobilis
83333	Escherichia coli K-12	GCA_000800765.1	na	Complete Genome	1	Gracilicutes; Proteobacteria; Gammaproteobacteria; ROOT; Enterobacteriaceae; Escherichia; Escherichia coli; Escherichia coli K-12
480	Moraxella catarrhalis	GCA_000740455.1	na	Complete Genome	1	Gracilicutes; Proteobacteria; Gammaproteobacteria; ROOT; Moraxellaceae; Moraxella; Moraxella catarrhalis; Moraxella catarrhalis
272843	Pasteurella multocida subsp. multocida str. Pm70	GCA_000006825.1	na	Complete Genome	1	Gracilicutes; Proteobacteria; Gammaproteobacteria; ROOT; Pasteurellaceae; Pasteurella; Pasteurella multocida; Pasteurella multocida subsp. multocida str. Pm70
326442	Pseudoalteromonas haloplanktis TAC125	GCA_000026085.1	na	Complete Genome	1	Gracilicutes; Proteobacteria; Gammaproteobacteria; ROOT; Pseudoalteromonadaceae; Pseudoalteromonas; Pseudoalteromonas haloplanktis; Pseudoalteromonas haloplanktis TAC125
243277	Vibrio cholerae O1 biovar El Tor str. N16961	GCA_000006745.1	reference genome	Complete Genome	1	Gracilicutes; Proteobacteria; Gammaproteobacteria; ROOT; Vibrionaceae; Vibrio; Vibrio cholerae; Vibrio cholerae O1 biovar El Tor str. N16961
