# Supplementary material for: Components of iron–Sulfur cluster assembly machineries are robust phylogenetic markers to trace the origin of mitochondria and plastids
Source: PLoS Biol. 2023 Nov 8;21(11):e3002374. doi: 10.1371/journal.pbio.3002374 (PMC10631705; doi:10.1371/journal.pbio.3002374)
Supplement: S1 Data — (ZIP) [file pbio.3002374.s017.zip]

Archive with 662 entries (583 files):
- S1 Data/
- __MACOSX/._S1 Data
- S1 Data/.DS_Store
- __MACOSX/S1 Data/._.DS_Store
- S1 Data/Phylogenies_of_entire_families/
- __MACOSX/S1 Data/._Phylogenies_of_entire_families
- S1 Data/Full_datasets/
- __MACOSX/S1 Data/._Full_datasets
- S1 Data/Concatenations/
- __MACOSX/S1 Data/._Concatenations
- S1 Data/Phylogenies_of_entire_families/.DS_Store
- __MACOSX/S1 Data/Phylogenies_of_entire_families/._.DS_Store
- S1 Data/Phylogenies_of_entire_families/Phylogenies_legend.txt
- __MACOSX/S1 Data/Phylogenies_of_entire_families/._Phylogenies_legend.txt
- S1 Data/Phylogenies_of_entire_families/Prokaryotes/
- __MACOSX/S1 Data/Phylogenies_of_entire_families/._Prokaryotes
- S1 Data/Phylogenies_of_entire_families/Prokaryotes_eukaryotes/
- __MACOSX/S1 Data/Phylogenies_of_entire_families/._Prokaryotes_eukaryotes
- S1 Data/Full_datasets/.DS_Store
- __MACOSX/S1 Data/Full_datasets/._.DS_Store
- S1 Data/Full_datasets/Cyanobacteria/
- __MACOSX/S1 Data/Full_datasets/._Cyanobacteria
- S1 Data/Full_datasets/Eukaryotes/
- __MACOSX/S1 Data/Full_datasets/._Eukaryotes
- S1 Data/Full_datasets/Alphaproteobacteria/
- __MACOSX/S1 Data/Full_datasets/._Alphaproteobacteria
- S1 Data/Concatenations/SUF/
- __MACOSX/S1 Data/Concatenations/._SUF
- S1 Data/Concatenations/.DS_Store
- __MACOSX/S1 Data/Concatenations/._.DS_Store
- S1 Data/Concatenations/ISC/
- __MACOSX/S1 Data/Concatenations/._ISC
- S1 Data/Phylogenies_of_entire_families/Prokaryotes/IscU_Proka.figtree
- __MACOSX/S1 Data/Phylogenies_of_entire_families/Prokaryotes/._IscU_Proka.figtree
- S1 Data/Phylogenies_of_entire_families/Prokaryotes/.DS_Store
- __MACOSX/S1 Data/Phylogenies_of_entire_families/Prokaryotes/._.DS_Store
- S1 Data/Phylogenies_of_entire_families/Prokaryotes/Fdx_Proka.figtree
- __MACOSX/S1 Data/Phylogenies_of_entire_families/Prokaryotes/._Fdx_Proka.figtree
- S1 Data/Phylogenies_of_entire_families/Prokaryotes/SufS_CsdA_Proka.figtree
- __MACOSX/S1 Data/Phylogenies_of_entire_families/Prokaryotes/._SufS_CsdA_Proka.figtree
- S1 Data/Phylogenies_of_entire_families/Prokaryotes/SufD_Proka.figtree
- __MACOSX/S1 Data/Phylogenies_of_entire_families/Prokaryotes/._SufD_Proka.figtree
- S1 Data/Phylogenies_of_entire_families/Prokaryotes/CyaY_Proka.figtree
- __MACOSX/S1 Data/Phylogenies_of_entire_families/Prokaryotes/._CyaY_Proka.figtree
- S1 Data/Phylogenies_of_entire_families/Prokaryotes/SufC_Proka.figtree
- __MACOSX/S1 Data/Phylogenies_of_entire_families/Prokaryotes/._SufC_Proka.figtree
- S1 Data/Phylogenies_of_entire_families/Prokaryotes/HscB_Proka.figtree
- __MACOSX/S1 Data/Phylogenies_of_entire_families/Prokaryotes/._HscB_Proka.figtree
- S1 Data/Phylogenies_of_entire_families/Prokaryotes/SufB_Proka.figtree
- __MACOSX/S1 Data/Phylogenies_of_entire_families/Prokaryotes/._SufB_Proka.figtree
- S1 Data/Phylogenies_of_entire_families/Prokaryotes/SufE_Proka.figtree
- __MACOSX/S1 Data/Phylogenies_of_entire_families/Prokaryotes/._SufE_Proka.figtree
- S1 Data/Phylogenies_of_entire_families/Prokaryotes/HscA_Proka.figtree
- __MACOSX/S1 Data/Phylogenies_of_entire_families/Prokaryotes/._HscA_Proka.figtree
- S1 Data/Phylogenies_of_entire_families/Prokaryotes/ATC_Proka.figtree
- __MACOSX/S1 Data/Phylogenies_of_entire_families/Prokaryotes/._ATC_Proka.figtree
- S1 Data/Phylogenies_of_entire_families/Prokaryotes/IscS_Proka.figtree
- __MACOSX/S1 Data/Phylogenies_of_entire_families/Prokaryotes/._IscS_Proka.figtree
- S1 Data/Phylogenies_of_entire_families/Prokaryotes_eukaryotes/SufE_Proka_Euka.figtree
- __MACOSX/S1 Data/Phylogenies_of_entire_families/Prokaryotes_eukaryotes/._SufE_Proka_Euka.figtree
- S1 Data/Phylogenies_of_entire_families/Prokaryotes_eukaryotes/CyaY_Proka_Euka.figtree
- __MACOSX/S1 Data/Phylogenies_of_entire_families/Prokaryotes_eukaryotes/._CyaY_Proka_Euka.figtree
- S1 Data/Phylogenies_of_entire_families/Prokaryotes_eukaryotes/.DS_Store
- __MACOSX/S1 Data/Phylogenies_of_entire_families/Prokaryotes_eukaryotes/._.DS_Store
- S1 Data/Phylogenies_of_entire_families/Prokaryotes_eukaryotes/ATC_Proka_Euka.figtree
- __MACOSX/S1 Data/Phylogenies_of_entire_families/Prokaryotes_eukaryotes/._ATC_Proka_Euka.figtree
- S1 Data/Phylogenies_of_entire_families/Prokaryotes_eukaryotes/HscA_Proka_Euka.figtree
- __MACOSX/S1 Data/Phylogenies_of_entire_families/Prokaryotes_eukaryotes/._HscA_Proka_Euka.figtree
- S1 Data/Phylogenies_of_entire_families/Prokaryotes_eukaryotes/Fdx_Proka_Euka.figtree
- __MACOSX/S1 Data/Phylogenies_of_entire_families/Prokaryotes_eukaryotes/._Fdx_Proka_Euka.figtree
- S1 Data/Phylogenies_of_entire_families/Prokaryotes_eukaryotes/HscB_Proka_Euka.figtree
- __MACOSX/S1 Data/Phylogenies_of_entire_families/Prokaryotes_eukaryotes/._HscB_Proka_Euka.figtree
- S1 Data/Phylogenies_of_entire_families/Prokaryotes_eukaryotes/ATC_Proka_Euka_no_trimming.figtree
- __MACOSX/S1 Data/Phylogenies_of_entire_families/Prokaryotes_eukaryotes/._ATC_Proka_Euka_no_trimming.figtree
- S1 Data/Phylogenies_of_entire_families/Prokaryotes_eukaryotes/CyaY_Proka_Euka_no_trimming.figtree
- __MACOSX/S1 Data/Phylogenies_of_entire_families/Prokaryotes_eukaryotes/._CyaY_Proka_Euka_no_trimming.figtree
- S1 Data/Phylogenies_of_entire_families/Prokaryotes_eukaryotes/SufC_Proka_Euka.figtree
- __MACOSX/S1 Data/Phylogenies_of_entire_families/Prokaryotes_eukaryotes/._SufC_Proka_Euka.figtree
- S1 Data/Phylogenies_of_entire_families/Prokaryotes_eukaryotes/SufT_Proka_Euka.figtree
- __MACOSX/S1 Data/Phylogenies_of_entire_families/Prokaryotes_eukaryotes/._SufT_Proka_Euka.figtree
- S1 Data/Phylogenies_of_entire_families/Prokaryotes_eukaryotes/SufD_Proka_Euka_no_trimming.figtree
- __MACOSX/S1 Data/Phylogenies_of_entire_families/Prokaryotes_eukaryotes/._SufD_Proka_Euka_no_trimming.figtree
- S1 Data/Phylogenies_of_entire_families/Prokaryotes_eukaryotes/SufB_Proka_Euka.figtree
- __MACOSX/S1 Data/Phylogenies_of_entire_families/Prokaryotes_eukaryotes/._SufB_Proka_Euka.figtree
- S1 Data/Phylogenies_of_entire_families/Prokaryotes_eukaryotes/IscS_Proka_Euka.figtree
- __MACOSX/S1 Data/Phylogenies_of_entire_families/Prokaryotes_eukaryotes/._IscS_Proka_Euka.figtree
- S1 Data/Phylogenies_of_entire_families/Prokaryotes_eukaryotes/SufU_Proka_Euka.figtree
- __MACOSX/S1 Data/Phylogenies_of_entire_families/Prokaryotes_eukaryotes/._SufU_Proka_Euka.figtree
- S1 Data/Phylogenies_of_entire_families/Prokaryotes_eukaryotes/IscU_Proka_Euka_no_trimming.figtree
- __MACOSX/S1 Data/Phylogenies_of_entire_families/Prokaryotes_eukaryotes/._IscU_Proka_Euka_no_trimming.figtree
- S1 Data/Phylogenies_of_entire_families/Prokaryotes_eukaryotes/HscB_Proka_Euka_no_trimming.figtree
- __MACOSX/S1 Data/Phylogenies_of_entire_families/Prokaryotes_eukaryotes/._HscB_Proka_Euka_no_trimming.figtree
- S1 Data/Phylogenies_of_entire_families/Prokaryotes_eukaryotes/SufC_Proka_Euka_no_trimming.figtree
- __MACOSX/S1 Data/Phylogenies_of_entire_families/Prokaryotes_eukaryotes/._SufC_Proka_Euka_no_trimming.figtree
- S1 Data/Phylogenies_of_entire_families/Prokaryotes_eukaryotes/IscU_Proka_Euka.figtree
- __MACOSX/S1 Data/Phylogenies_of_entire_families/Prokaryotes_eukaryotes/._IscU_Proka_Euka.figtree
- S1 Data/Phylogenies_of_entire_families/Prokaryotes_eukaryotes/SufS_Proka_Euka.figtree
- __MACOSX/S1 Data/Phylogenies_of_entire_families/Prokaryotes_eukaryotes/._SufS_Proka_Euka.figtree
- S1 Data/Phylogenies_of_entire_families/Prokaryotes_eukaryotes/IscX_Proka_Euka.figtree
- __MACOSX/S1 Data/Phylogenies_of_entire_families/Prokaryotes_eukaryotes/._IscX_Proka_Euka.figtree
- S1 Data/Phylogenies_of_entire_families/Prokaryotes_eukaryotes/SufD_Proka_Euka.figtree
- __MACOSX/S1 Data/Phylogenies_of_entire_families/Prokaryotes_eukaryotes/._SufD_Proka_Euka.figtree
- S1 Data/Full_datasets/Cyanobacteria/SUF/
- __MACOSX/S1 Data/Full_datasets/Cyanobacteria/._SUF
- S1 Data/Full_datasets/Cyanobacteria/.DS_Store
- __MACOSX/S1 Data/Full_datasets/Cyanobacteria/._.DS_Store
- S1 Data/Full_datasets/Cyanobacteria/ISC/
- __MACOSX/S1 Data/Full_datasets/Cyanobacteria/._ISC
- S1 Data/Full_datasets/Eukaryotes/SUF/
- __MACOSX/S1 Data/Full_datasets/Eukaryotes/._SUF
- S1 Data/Full_datasets/Eukaryotes/.DS_Store
- __MACOSX/S1 Data/Full_datasets/Eukaryotes/._.DS_Store
- S1 Data/Full_datasets/Eukaryotes/SMS/
- __MACOSX/S1 Data/Full_datasets/Eukaryotes/._SMS
- S1 Data/Full_datasets/Eukaryotes/ISC/
- __MACOSX/S1 Data/Full_datasets/Eukaryotes/._ISC
- S1 Data/Full_datasets/Alphaproteobacteria/SUF/
- __MACOSX/S1 Data/Full_datasets/Alphaproteobacteria/._SUF
- S1 Data/Full_datasets/Alphaproteobacteria/.DS_Store
- __MACOSX/S1 Data/Full_datasets/Alphaproteobacteria/._.DS_Store
- S1 Data/Full_datasets/Alphaproteobacteria/ISC/
- __MACOSX/S1 Data/Full_datasets/Alphaproteobacteria/._ISC
- S1 Data/Concatenations/SUF/SUF_Cyano_Euka_Root/
- __MACOSX/S1 Data/Concatenations/SUF/._SUF_Cyano_Euka_Root
- S1 Data/Concatenations/SUF/.DS_Store
- __MACOSX/S1 Data/Concatenations/SUF/._.DS_Store
- S1 Data/Concatenations/SUF/SUF_Cyano_Root/
- __MACOSX/S1 Data/Concatenations/SUF/._SUF_Cyano_Root
- S1 Data/Concatenations/SUF/SUF_Cyano_Euka_nucleic/
- __MACOSX/S1 Data/Concatenations/SUF/._SUF_Cyano_Euka_nucleic
- S1 Data/Concatenations/SUF/Reference_tree_Cyanobacteria/
- __MACOSX/S1 Data/Concatenations/SUF/._Reference_tree_Cyanobacteria
- S1 Data/Concatenations/SUF/SUF_Cyano_Euka/
- __MACOSX/S1 Data/Concatenations/SUF/._SUF_Cyano_Euka
- S1 Data/Concatenations/ISC/Reference_tree_Alpha_ISC/
- __MACOSX/S1 Data/Concatenations/ISC/._Reference_tree_Alpha_ISC
- S1 Data/Concatenations/ISC/.DS_Store
- __MACOSX/S1 Data/Concatenations/ISC/._.DS_Store
- S1 Data/Concatenations/ISC/ISC_Alpha_Euka_nucleic/
- __MACOSX/S1 Data/Concatenations/ISC/._ISC_Alpha_Euka_nucleic
- S1 Data/Concatenations/ISC/ISC_Alpha_ExtGroup/
- __MACOSX/S1 Data/Concatenations/ISC/._ISC_Alpha_ExtGroup
- S1 Data/Concatenations/ISC/Reference_tree_Alpha/
- __MACOSX/S1 Data/Concatenations/ISC/._Reference_tree_Alpha
- S1 Data/Concatenations/ISC/ISC_Alpha/
- __MACOSX/S1 Data/Concatenations/ISC/._ISC_Alpha
- S1 Data/Concatenations/ISC/ISC_Alpha_Euka/
- __MACOSX/S1 Data/Concatenations/ISC/._ISC_Alpha_Euka
- S1 Data/Full_datasets/Cyanobacteria/SUF/SufT_Cyano.fasta
- __MACOSX/S1 Data/Full_datasets/Cyanobacteria/SUF/._SufT_Cyano.fasta
- S1 Data/Full_datasets/Cyanobacteria/SUF/SufB_Cyano.fasta
- __MACOSX/S1 Data/Full_datasets/Cyanobacteria/SUF/._SufB_Cyano.fasta
- S1 Data/Full_datasets/Cyanobacteria/SUF/ATC-II_Cyano.fasta
- __MACOSX/S1 Data/Full_datasets/Cyanobacteria/SUF/._ATC-II_Cyano.fasta
- S1 Data/Full_datasets/Cyanobacteria/SUF/SufD_Cyano.fasta
- __MACOSX/S1 Data/Full_datasets/Cyanobacteria/SUF/._SufD_Cyano.fasta
- S1 Data/Full_datasets/Cyanobacteria/SUF/SufC_Cyano.fasta
- __MACOSX/S1 Data/Full_datasets/Cyanobacteria/SUF/._SufC_Cyano.fasta
- S1 Data/Full_datasets/Cyanobacteria/SUF/SufU_Cyano.fasta
- __MACOSX/S1 Data/Full_datasets/Cyanobacteria/SUF/._SufU_Cyano.fasta
- S1 Data/Full_datasets/Cyanobacteria/SUF/SufE_Cyano.fasta
- __MACOSX/S1 Data/Full_datasets/Cyanobacteria/SUF/._SufE_Cyano.fasta
- S1 Data/Full_datasets/Cyanobacteria/SUF/SufS_Cyano.fasta
- __MACOSX/S1 Data/Full_datasets/Cyanobacteria/SUF/._SufS_Cyano.fasta
- S1 Data/Full_datasets/Cyanobacteria/ISC/IscS_Cyano.fasta
- __MACOSX/S1 Data/Full_datasets/Cyanobacteria/ISC/._IscS_Cyano.fasta
- S1 Data/Full_datasets/Cyanobacteria/ISC/ATC-II_Cyano.fasta
- __MACOSX/S1 Data/Full_datasets/Cyanobacteria/ISC/._ATC-II_Cyano.fasta
- S1 Data/Full_datasets/Cyanobacteria/ISC/IscU_Cyano.fasta
- __MACOSX/S1 Data/Full_datasets/Cyanobacteria/ISC/._IscU_Cyano.fasta
- S1 Data/Full_datasets/Cyanobacteria/ISC/CyaY_Cyano.fasta
- __MACOSX/S1 Data/Full_datasets/Cyanobacteria/ISC/._CyaY_Cyano.fasta
- S1 Data/Full_datasets/Cyanobacteria/ISC/HscA_Cyano.fasta
- __MACOSX/S1 Data/Full_datasets/Cyanobacteria/ISC/._HscA_Cyano.fasta
- S1 Data/Full_datasets/Cyanobacteria/ISC/Fdx_Cyano.fasta
- __MACOSX/S1 Data/Full_datasets/Cyanobacteria/ISC/._Fdx_Cyano.fasta
- S1 Data/Full_datasets/Cyanobacteria/ISC/HscB_Cyano.fasta
- __MACOSX/S1 Data/Full_datasets/Cyanobacteria/ISC/._HscB_Cyano.fasta
- S1 Data/Full_datasets/Cyanobacteria/ISC/IscX_Cyano.fasta
- __MACOSX/S1 Data/Full_datasets/Cyanobacteria/ISC/._IscX_Cyano.fasta
- S1 Data/Full_datasets/Eukaryotes/SUF/SufD_Euka.fasta
- __MACOSX/S1 Data/Full_datasets/Eukaryotes/SUF/._SufD_Euka.fasta
- S1 Data/Full_datasets/Eukaryotes/SUF/.DS_Store
- __MACOSX/S1 Data/Full_datasets/Eukaryotes/SUF/._.DS_Store
- S1 Data/Full_datasets/Eukaryotes/SUF/SufC_Euka.fasta
- __MACOSX/S1 Data/Full_datasets/Eukaryotes/SUF/._SufC_Euka.fasta
- S1 Data/Full_datasets/Eukaryotes/SUF/SufE2_Euka.fasta
- __MACOSX/S1 Data/Full_datasets/Eukaryotes/SUF/._SufE2_Euka.fasta
- S1 Data/Full_datasets/Eukaryotes/SUF/SufS2_Euka.fasta
- __MACOSX/S1 Data/Full_datasets/Eukaryotes/SUF/._SufS2_Euka.fasta
- S1 Data/Full_datasets/Eukaryotes/SUF/SufE1_Euka.fasta
- __MACOSX/S1 Data/Full_datasets/Eukaryotes/SUF/._SufE1_Euka.fasta
- S1 Data/Full_datasets/Eukaryotes/SUF/SufS1_Euka.fasta
- __MACOSX/S1 Data/Full_datasets/Eukaryotes/SUF/._SufS1_Euka.fasta
- S1 Data/Full_datasets/Eukaryotes/SUF/SufB_Euka.fasta
- __MACOSX/S1 Data/Full_datasets/Eukaryotes/SUF/._SufB_Euka.fasta
- S1 Data/Full_datasets/Eukaryotes/SUF/SufT_Euka.fasta
- __MACOSX/S1 Data/Full_datasets/Eukaryotes/SUF/._SufT_Euka.fasta
- S1 Data/Full_datasets/Eukaryotes/SMS/.DS_Store
- __MACOSX/S1 Data/Full_datasets/Eukaryotes/SMS/._.DS_Store
- S1 Data/Full_datasets/Eukaryotes/SMS/SmsBC_Euka.fasta
- __MACOSX/S1 Data/Full_datasets/Eukaryotes/SMS/._SmsBC_Euka.fasta
- S1 Data/Full_datasets/Eukaryotes/ISC/IscA2_Euka.fasta
- __MACOSX/S1 Data/Full_datasets/Eukaryotes/ISC/._IscA2_Euka.fasta
- S1 Data/Full_datasets/Eukaryotes/ISC/IscS_Euka.fasta
- __MACOSX/S1 Data/Full_datasets/Eukaryotes/ISC/._IscS_Euka.fasta
- S1 Data/Full_datasets/Eukaryotes/ISC/.DS_Store
- __MACOSX/S1 Data/Full_datasets/Eukaryotes/ISC/._.DS_Store
- S1 Data/Full_datasets/Eukaryotes/ISC/HscA_Euka.fasta
- __MACOSX/S1 Data/Full_datasets/Eukaryotes/ISC/._HscA_Euka.fasta
- S1 Data/Full_datasets/Eukaryotes/ISC/Fdx_Euka.fasta
- __MACOSX/S1 Data/Full_datasets/Eukaryotes/ISC/._Fdx_Euka.fasta
- S1 Data/Full_datasets/Eukaryotes/ISC/CyaY_Euka.fasta
- __MACOSX/S1 Data/Full_datasets/Eukaryotes/ISC/._CyaY_Euka.fasta
- S1 Data/Full_datasets/Eukaryotes/ISC/HscB_Euka.fasta
- __MACOSX/S1 Data/Full_datasets/Eukaryotes/ISC/._HscB_Euka.fasta
- S1 Data/Full_datasets/Eukaryotes/ISC/IscU_Euka.fasta
- __MACOSX/S1 Data/Full_datasets/Eukaryotes/ISC/._IscU_Euka.fasta
- S1 Data/Full_datasets/Eukaryotes/ISC/IscA1_Euka.fasta
- __MACOSX/S1 Data/Full_datasets/Eukaryotes/ISC/._IscA1_Euka.fasta
- S1 Data/Full_datasets/Alphaproteobacteria/SUF/SufS_Alpha.fasta
- __MACOSX/S1 Data/Full_datasets/Alphaproteobacteria/SUF/._SufS_Alpha.fasta
- S1 Data/Full_datasets/Alphaproteobacteria/SUF/SufE_Alpha.fasta
- __MACOSX/S1 Data/Full_datasets/Alphaproteobacteria/SUF/._SufE_Alpha.fasta
- S1 Data/Full_datasets/Alphaproteobacteria/SUF/SufU_Alpha.fasta
- __MACOSX/S1 Data/Full_datasets/Alphaproteobacteria/SUF/._SufU_Alpha.fasta
- S1 Data/Full_datasets/Alphaproteobacteria/SUF/SufC_Alpha.fasta
- __MACOSX/S1 Data/Full_datasets/Alphaproteobacteria/SUF/._SufC_Alpha.fasta
- S1 Data/Full_datasets/Alphaproteobacteria/SUF/SufD_Alpha.fasta
- __MACOSX/S1 Data/Full_datasets/Alphaproteobacteria/SUF/._SufD_Alpha.fasta
- S1 Data/Full_datasets/Alphaproteobacteria/SUF/ATC-II_Alpha.fasta
- __MACOSX/S1 Data/Full_datasets/Alphaproteobacteria/SUF/._ATC-II_Alpha.fasta
- S1 Data/Full_datasets/Alphaproteobacteria/SUF/SufB_Alpha.fasta
- __MACOSX/S1 Data/Full_datasets/Alphaproteobacteria/SUF/._SufB_Alpha.fasta
- S1 Data/Full_datasets/Alphaproteobacteria/SUF/SufT_Alpha.fasta
- __MACOSX/S1 Data/Full_datasets/Alphaproteobacteria/SUF/._SufT_Alpha.fasta
- S1 Data/Full_datasets/Alphaproteobacteria/ISC/HscB_Alpha.fasta
- __MACOSX/S1 Data/Full_datasets/Alphaproteobacteria/ISC/._HscB_Alpha.fasta
- S1 Data/Full_datasets/Alphaproteobacteria/ISC/IscX_Alpha.fasta
- __MACOSX/S1 Data/Full_datasets/Alphaproteobacteria/ISC/._IscX_Alpha.fasta
- S1 Data/Full_datasets/Alphaproteobacteria/ISC/CyaY_Alpha.fasta
- __MACOSX/S1 Data/Full_datasets/Alphaproteobacteria/ISC/._CyaY_Alpha.fasta
- S1 Data/Full_datasets/Alphaproteobacteria/ISC/HscA_Alpha.fasta
- __MACOSX/S1 Data/Full_datasets/Alphaproteobacteria/ISC/._HscA_Alpha.fasta
- S1 Data/Full_datasets/Alphaproteobacteria/ISC/Fdx_Alpha.fasta
- __MACOSX/S1 Data/Full_datasets/Alphaproteobacteria/ISC/._Fdx_Alpha.fasta
- S1 Data/Full_datasets/Alphaproteobacteria/ISC/IscU_Alpha.fasta
- __MACOSX/S1 Data/Full_datasets/Alphaproteobacteria/ISC/._IscU_Alpha.fasta
- S1 Data/Full_datasets/Alphaproteobacteria/ISC/ATC-II_Alpha.fasta
- __MACOSX/S1 Data/Full_datasets/Alphaproteobacteria/ISC/._ATC-II_Alpha.fasta
- S1 Data/Full_datasets/Alphaproteobacteria/ISC/IscS_Alpha.fasta
- __MACOSX/S1 Data/Full_datasets/Alphaproteobacteria/ISC/._IscS_Alpha.fasta
- S1 Data/Concatenations/SUF/SUF_Cyano_Euka_Root/tree/
- __MACOSX/S1 Data/Concatenations/SUF/SUF_Cyano_Euka_Root/._tree
- S1 Data/Concatenations/SUF/SUF_Cyano_Euka_Root/concatenation/
- __MACOSX/S1 Data/Concatenations/SUF/SUF_Cyano_Euka_Root/._concatenation
- S1 Data/Concatenations/SUF/SUF_Cyano_Euka_Root/.DS_Store
- __MACOSX/S1 Data/Concatenations/SUF/SUF_Cyano_Euka_Root/._.DS_Store
- S1 Data/Concatenations/SUF/SUF_Cyano_Euka_Root/alignments/
- __MACOSX/S1 Data/Concatenations/SUF/SUF_Cyano_Euka_Root/._alignments
- S1 Data/Concatenations/SUF/SUF_Cyano_Euka_Root/trimmed_alignments/
- __MACOSX/S1 Data/Concatenations/SUF/SUF_Cyano_Euka_Root/._trimmed_alignments
- S1 Data/Concatenations/SUF/SUF_Cyano_Root/tree/
- __MACOSX/S1 Data/Concatenations/SUF/SUF_Cyano_Root/._tree
- S1 Data/Concatenations/SUF/SUF_Cyano_Root/concatenation/
- __MACOSX/S1 Data/Concatenations/SUF/SUF_Cyano_Root/._concatenation
- S1 Data/Concatenations/SUF/SUF_Cyano_Root/.DS_Store
- __MACOSX/S1 Data/Concatenations/SUF/SUF_Cyano_Root/._.DS_Store
- S1 Data/Concatenations/SUF/SUF_Cyano_Root/alignments/
- __MACOSX/S1 Data/Concatenations/SUF/SUF_Cyano_Root/._alignments
- S1 Data/Concatenations/SUF/SUF_Cyano_Root/trimmed_alignments/
- __MACOSX/S1 Data/Concatenations/SUF/SUF_Cyano_Root/._trimmed_alignments
- S1 Data/Concatenations/SUF/SUF_Cyano_Euka_nucleic/tree/
- __MACOSX/S1 Data/Concatenations/SUF/SUF_Cyano_Euka_nucleic/._tree
- S1 Data/Concatenations/SUF/SUF_Cyano_Euka_nucleic/concatenation/
- __MACOSX/S1 Data/Concatenations/SUF/SUF_Cyano_Euka_nucleic/._concatenation
- S1 Data/Concatenations/SUF/SUF_Cyano_Euka_nucleic/.DS_Store
- __MACOSX/S1 Data/Concatenations/SUF/SUF_Cyano_Euka_nucleic/._.DS_Store
- S1 Data/Concatenations/SUF/SUF_Cyano_Euka_nucleic/alignments/
- __MACOSX/S1 Data/Concatenations/SUF/SUF_Cyano_Euka_nucleic/._alignments
- S1 Data/Concatenations/SUF/SUF_Cyano_Euka_nucleic/trimmed_alignments/
- __MACOSX/S1 Data/Concatenations/SUF/SUF_Cyano_Euka_nucleic/._trimmed_alignments
- S1 Data/Concatenations/SUF/Reference_tree_Cyanobacteria/tree/
- __MACOSX/S1 Data/Concatenations/SUF/Reference_tree_Cyanobacteria/._tree
- S1 Data/Concatenations/SUF/Reference_tree_Cyanobacteria/concatenation/
- __MACOSX/S1 Data/Concatenations/SUF/Reference_tree_Cyanobacteria/._concatenation
- S1 Data/Concatenations/SUF/Reference_tree_Cyanobacteria/.DS_Store
- __MACOSX/S1 Data/Concatenations/SUF/Reference_tree_Cyanobacteria/._.DS_Store
- S1 Data/Concatenations/SUF/Reference_tree_Cyanobacteria/alignments/
- __MACOSX/S1 Data/Concatenations/SUF/Reference_tree_Cyanobacteria/._alignments
- S1 Data/Concatenations/SUF/Reference_tree_Cyanobacteria/trimmed_alignments/
- __MACOSX/S1 Data/Concatenations/SUF/Reference_tree_Cyanobacteria/._trimmed_alignments
- S1 Data/Concatenations/SUF/SUF_Cyano_Euka/concatenation/
- __MACOSX/S1 Data/Concatenations/SUF/SUF_Cyano_Euka/._concatenation
- S1 Data/Concatenations/SUF/SUF_Cyano_Euka/.DS_Store
- __MACOSX/S1 Data/Concatenations/SUF/SUF_Cyano_Euka/._.DS_Store
- S1 Data/Concatenations/SUF/SUF_Cyano_Euka/ML_tree_stationary-based_trimmed/
- __MACOSX/S1 Data/Concatenations/SUF/SUF_Cyano_Euka/._ML_tree_stationary-based_trimmed
- S1 Data/Concatenations/SUF/SUF_Cyano_Euka/ML_tree/
- __MACOSX/S1 Data/Concatenations/SUF/SUF_Cyano_Euka/._ML_tree
[truncated: 362 more entries]
