# Supplementary material for: Components of iron–Sulfur cluster assembly machineries are robust phylogenetic markers to trace the origin of mitochondria and plastids
Source: PLoS Biol. 2023 Nov 8;21(11):e3002374. doi: 10.1371/journal.pbio.3002374 (PMC10631705; doi:10.1371/journal.pbio.3002374)
Supplement: S1 Data — (ZIP) [file pbio.3002374.s017.zip › S1 Data/Phylogenies_of_entire_families/Phylogenies_legend.txt]

Single gene trees inferred using Fasttree. The trees are colored by taxonomy:
Kordiimonadales;	#74e1e5
UB1301;	#6867ca
Geminicoccales;	#6e5237
Zavarziniales;	#3d766b
Caulobacterales;	#664686
Holosporales;	#acf97f
MarineProteo_1;	#B25160
Emcibacterales;	#519ea1
Rhodobacterales_2;	#8a4683
Rickettsiales;	#7d753f
MC1;	#c9bc66
MA9/TMED109;	#6e3937
ROOT;	#ff9696
Rhodospirillales/MA3/MA4;	#519a4c
Pelagibacterales/MA5/MA6/MA8;	#ecf181
Sphingomonadales;	#7fcafa
Magnetococcales;	#b26464
Rhodobacterales_1;	#7f8bfa
Sneathiellales;	#3d764b
Parvularculales;	#4a498f
Rhizobiales;	#c765bd
Cyanobacteria	#dd85ab
Rhizaria;	#794684
Opisthokonta;	#924e4e
Cryptomonadales;	#ffef82
Prymnesiales;	#6ed6d9
Fornicata;	#7fbafa
Stramenopiles;	#c463ba
Euglenozoa;	#62ba5d
Viridiplantae;	#92894a
Alveolata;	#47468a
Amoebozoa;	#ff9696
Parabasalia;	#7170de
Heterolobosea;	#3d764a
Jakobida;	#3d7678
Pyrenomonadales;	#a5fb7f
Rhodophyta;	#6e4f37
