# Supplementary material for: Components of iron–Sulfur cluster assembly machineries are robust phylogenetic markers to trace the origin of mitochondria and plastids
Source: PLoS Biol. 2023 Nov 8;21(11):e3002374. doi: 10.1371/journal.pbio.3002374 (PMC10631705; doi:10.1371/journal.pbio.3002374)
Supplement: S1 Data — (ZIP) [file pbio.3002374.s017.zip › S1 Data/Phylogenies_of_entire_families/Prokaryotes/SufS_CsdA_Proka.figtree]

#NEXUS
begin taxa;
	dimensions ntax=6983;
	taxlabels
	'1948155_Pbacterium@DEIQ01000042_1_2___857_2101'[&!color=#000000]
	'1919263_Sbacterium@MPNH01000003_1_11___11294_12559'[&!color=#000000]
	'1674902_Lbacterium@LVAY01000392_1_2___59_1318'[&!color=#000000]
	'1948268_Vbacterium@DIZZ01000189_1_5___4218_5438'[&!color=#000000]
	'1951197_Pbacterium@DEYK01000033_1_78___87467_88705'[&!color=#000000]
	'1951196_Pbacterium@DEYM01000002_1_5___2665_3831'[&!color=#000000]
	'1951199_Pbacterium@DFRD01000037_1_8___8421_9686'[&!color=#000000]
	'1951019_Fbacterium@DGOE01000022_1_2___273_1505'[&!color=#000000]
	'1950967_Fbacterium@DDCW01000142_1_7___5119_6033'[&!color=#000000]
	'1950984_Fbacterium@DEBK01000241_1_9___8117_9349'[&!color=#000000]
	'1950960_Fbacterium@DDEH01000035_1_10___7070_8332'[&!color=#000000]
	'1950955_Fbacterium@DCPZ01000092_1_45___51201_52430'[&!color=#000000]
	'1950946_Fbacterium@DCBH01000059_1_9___7383_8615'[&!color=#000000]
	'1950961_Fbacterium@DDEE01000111_1_9___8130_9359'[&!color=#000000]
	'1951069_Fbacterium@DKOH01000012_1_2___193_1434'[&!color=#000000]
	'1950980_Fbacterium@DDJR01000048_1_56___63854_65095'[&!color=#000000]
	'1951026_Fbacterium@DGYH01000277_1_11___6238_6447'[&!color=#000000]
	'1950990_Fbacterium@DEQO01000125_1_70___78323_79597'[&!color=#000000]
	'1951026_Fbacterium@DGYH01000277_1_10___5408_6196'[&!color=#000000]
	'1950978_Fbacterium@DDRC01000109_1_3___1755_3008'[&!color=#000000]
	'1123071_Rsqualenifaci@SHJ93354_1__cysteine_desulfurase___selenocysteine_lyase'[&!color=#000000]
	'1123070_Rmarina@KB899268_1_13___10936_12150'[&!color=#000000]
	'1658618_Rprofundi@PQJ29168_1__cysteine_sulfinate_desulfinase'[&!color=#000000]
	'1951350_Abacterium@DBTN01000016_1_62___66819_68078'[&!color=#000000]
	'1951348_Abacterium@DBAL01000038_1_2___1874_3106'[&!color=#000000]
	'1951373_Abacterium@DLBZ01000142_1_2___1888_3120'[&!color=#000000]
	'1951359_Abacterium@DEYN01000142_1_19___19929_21086'[&!color=#000000]
	'1986881_Vbacterium@OUV18845_1__aminotransferase'[&!color=#000000]
	'1951376_Abacterium@DBBL01000196_1_7___7484_8710'[&!color=#000000]
	'1951370_Abacterium@DKPR01000005_1_6___5267_6493'[&!color=#000000]
	'1951362_Abacterium@DGKB01000023_1_7___7279_8493'[&!color=#000000]
	'349741_Amuciniphila@ACD04037_1__cysteine_desulfurase__SufS_subfamily'[&!color=#000000]
	'1679444_Aglycaniphila@OCA03234_1__cysteine_sulfinate_desulfinase'[&!color=#000000]
	'1951360_Abacterium@DEPT01000011_1_21___22992_24203'[&!color=#000000]
	'1948667_Ibacterium@DDUR01000076_1_171___206911_208161'[&!color=#000000]
	'1948677_Ibacterium@DIOF01000064_1_11___6835_8088'[&!color=#000000]
	'1895771_CKthiocyanatum@OJX56939_1__cysteine_sulfinate_desulfinase'[&!color=#000000]
	'1950957_Fbacterium@DCEW01000079_1_9___7833_9053'[&!color=#000000]
	'1158291_Tsp@KB898476_1_97___97772_99007'[&!color=#000000]
	'1660138_Rsp@ODU06611_1__cysteine_desulfurase'[&!color=#000000]
	'94132_Rtataouinensi@AMO24530_1__cysteine_desulfurase'[&!color=#000000]
	'13373_Bmallei@AIP76965_1__beta_eliminating_lyase_family_protein'[&!color=#000000]
	'1660161_Cbacterium@ODU58394_1__cysteine_desulfurase'[&!color=#000000]
	'1895727_Bbacterium@OJW98680_1__cysteine_desulfurase'[&!color=#000000]
	'1660161_Cbacterium@ODU60814_1__cysteine_desulfurase'[&!color=#000000]
	'1896170_Bbacterium@OJX33433_1__cysteine_desulfurase'[&!color=#000000]
	'2116657_Msp@AVP58018_1__cysteine_desulfurase'[&!color=#000000]
	'2052576_Cbacterium@PGEI01000082_1_14___13278_14555'[&!color=#000000]
	'1895730_Bbacterium@OJV56189_1__cysteine_desulfurase'[&!color=#000000]
	'2109913_Msp@AVO50774_1__cysteine_desulfurase'[&!color=#000000]
	'2135643_Ssp@PVY55968_1__cysteine_desulfurase_selenocysteine_lyase'[&!color=#000000]
	'1945857_Psp@OOG53073_1__cysteine_desulfurase'[&!color=#000000]
	'2109915_Ssuum@AVO39944_1__cysteine_desulfurase'[&!color=#000000]
	'2315688_Ssp@RID99064_1__SufS_family_cysteine_desulfurase'[&!color=#000000]
	'416269_Apleuropneumo@ABN74215_1__putative_cysteine_desulfurase'[&!color=#000000]
	'233412_Hducreyi@AAP95424_1__putative_aminotransferase'[&!color=#000000]
	'97481_Pskyensis@SEM16357_1__cysteine_sulfinate_desulfinase'[&!color=#000000]
	'557723_Gparasuis@ACL33622_1__cysteine_desulfurase__aminotransferase__class_V'[&!color=#000000]
	'75985_Mhaemolytica@KIX29317_1__cysteine_desulfurase'[&!color=#000000]
	'1443036_Vpulmonis@RPE83800_1__cysteine_sulfinate_desulfinase'[&!color=#000000]
	'762_Avolantium@VEB24187_1__Cysteine_sulfinate_desulfinase'[&!color=#000000]
	'1122938_Ptestudinis@SMB86335_1__cysteine_sulfinate_desulfinase'[&!color=#000000]
	'754_Pdagmatis@SNV57566_1__cysteine_desulfurase'[&!color=#000000]
	'272843_Pmultocida@AAK02966_1__NifS'[&!color=#000000]
	'221988_Msuccinicipro@AAU37880_1__CsdB_protein'[&!color=#000000]
	'714_Aactinomycete@AMQ92009_1__cysteine_desulfurase'[&!color=#000000]
	'339671_Asuccinogenes@ABR74973_1__aminotransferase_class_V'[&!color=#000000]
	'1938151_Pbacterium@HBO38437_1__TPA_asm__cysteine_desulfurase'[&!color=#000000]
	'28161_Cflavescens@PJG86566_1__cysteine_desulfurase'[&!color=#000000]
	'71421_Hinfluenzae@AAC22941_1__nifS_protein__putative'[&!color=#000000]
	'71421_Hinfluenzae@AAC22994_1__predicted_coding_region_HI1343'[&!color=#000000]
	'1005058_Ganatis@AEC18211_1__cysteine_sulfinate_desulfinase'[&!color=#000000]
	'51161_Adelphinicola@VEJ09455_1__class_V_aminotransferase'[&!color=#000000]
	'703_Pshigelloides@JWHQ01000007_1_91___105379_106596'[&!color=#000000]
	'582_Mmorganii@JQGP01000014_1_44___44461_45672'[&!color=#000000]
	'529507_Pmirabilis@CAR44552_1__cysteine_sulfinate_desulfinase'[&!color=#000000]
	'406818_Xbovienii@CBJ82827_1__cysteine_sulfinate_desulfinase'[&!color=#000000]
	'243265_Plaumondii@CAE12946_1__Cysteine_sulfinate_desulfinase__CSD_'[&!color=#000000]
	'1336237_Pflectens@JAEE01000001_1_406___467273_468475'[&!color=#000000]
	'1123402_Tanophelis@SET04429_1__cysteine_desulfurase'[&!color=#000000]
	'1387197_CSbombi@AWGA01000064_1_8___9877_11076'[&!color=#000000]
	'1196095_Gapicola@AHN24689_1__Cysteine_desulfurase_CsdA_CsdE__main_protein_CsdA'[&!color=#000000]
	'1267021_Fperrara@AJA43992_1__cysteine_desulfurase'[&!color=#000000]
	'593135_Ohercynius@RKS84536_1__cysteine_desulfurase'[&!color=#000000]
	'343509_Sglossinidius@BAE75232_1__conserved_hypothetical_protein'[&!color=#000000]
	'218491_Patrosepticum@CAG73923_1__cysteine_sulfinate_desulfinase'[&!color=#000000]
	'1951658_Ebacterium@DDVL01000003_1_152___135530_136735'[&!color=#000000]
	'83333_Ecoli@AIZ52612_1__cysteine_sulfinate_desulfinase'[&!color=#000000]
	'745277_Raquatilis@AEX50808_1__cysteine_desulfurase__catalytic_subunit_CsdA'[&!color=#000000]
	'158841_Lrichardii@SQI36288_1__Cysteine_sulfinate_desulfinase'[&!color=#000000]
	'51367_Scosticola@LT897829_1_301___338705_339916'[&!color=#000000]
	'868280_Ssocompensis@AQOE01000016_1_96___97203_98414'[&!color=#000000]
	'2479546_Vsp@CP033078_1_564___657688_658902'[&!color=#000000]
	'687_Vgazogenes@ASA55136_1__cysteine_sulfinate_desulfinase'[&!color=#000000]
	'2487322_Vsp@RQW64434_1__SufS_family_cysteine_desulfurase'[&!color=#000000]
	'673_Ghollisae@AMG30034_1__cysteine_desulfurase_CsdA'[&!color=#000000]
	'1121868_Enigricans@SKA50213_1__cysteine_sulfinate_desulfinase'[&!color=#000000]
	'1927127_CEescacola@PCS21495_1__Cysteine_desulfurase_CsdA_CsdE__main_protein_CsdA'[&!color=#000000]
	'1927128_CEluxaltus@ATF09703_1__Cysteine_desulfurase_CsdA_CsdE__main_protein_CsdA'[&!color=#000000]
	'312309_Afischeri@AAW85085_1__cysteine_sulfinate_desulfinase'[&!color=#000000]
	'265726_Phalotolerans@KKC98476_1__cysteine_sulfinate_desulfinase'[&!color=#000000]
	'1891184_Toccultus@BDGP01000099_1_118___129630_130823'[&!color=#000000]
	'38294_Pdamselae@OLQ82266_1__cysteine_sulfinate_desulfinase'[&!color=#000000]
	'1195763_Paquae@KLV01623_1__cysteine_sulfinate_desulfinase'[&!color=#000000]
	'1947768_Vsp@DDQR01000400_1_9___6715_7917'[&!color=#000000]
	'216895_Vvulnificus@AAO10215_1__cysteine_desulfurase__catalytic_subunit_CsdA'[&!color=#000000]
	'701176_Vsp@EGU32509_1__selenocysteine_lyase'[&!color=#000000]
	'575788_Vtasmaniensis@CAV17677_1__Probable_cysteine_desulfurase'[&!color=#000000]
	'673519_Vharveyi@EEZ88679_1__Probable_cysteine_desulfurase'[&!color=#000000]
	'223926_Vparahaemolyt@BAC60628_1__aminotransferase__class_V'[&!color=#000000]
	'243277_Vcholerae@AAF95453_1__aminotransferase__class_V'[&!color=#000000]
	'674_Vmimicus@KFE31774_1__cysteine_desulfurase__catalytic_subunit_CsdA'[&!color=#000000]
	'553239_Vbreoganii@ANO32253_1__cysteine_sulfinate_desulfinase'[&!color=#000000]
	'1603038_Vsp@ORT49242_1__cysteine_sulfinate_desulfinase'[&!color=#000000]
	'1891186_Vaphrogenes@AP018689_1_1565___1779986_1781218'[&!color=#000000]
	'1974025_Gbacterium@PIP81005_1__cysteine_desulfurase_CsdA'[&!color=#000000]
	'1429083_Phussainii@MPIO01000011_1_13___11551_12741'[&!color=#000000]
	'706570_Pflexibilis@KHL69686_1__cysteine_desulfurase_selenocysteine_lyase'[&!color=#000000]
	'2479392_Psp@AYN95457_1__cysteine_desulfurase'[&!color=#000000]
	'2213226_Psp@AZS51718_1__cysteine_desulfurase'[&!color=#000000]
	'379731_Pstutzeri@ABP80486_1__cysteine_sulfinate_desulfinase'[&!color=#000000]
	'1109445_Pstutzeri@AGSX01000186_1_11___6905_8110'[&!color=#000000]
	'157783_Pcremoricolor@AIR89766_1__cysteine_sulfinate_desulfinase'[&!color=#000000]
	'296_Pfragi@AMB80821_1__cysteine_sulfinate_desulfinase'[&!color=#000000]
	'364197_Ppohangensis@SDU22836_1__cysteine_sulfinate_desulfinase'[&!color=#000000]
	'1985301_Psp@PAV49068_1__cysteine_desulfurase_CsdA'[&!color=#000000]
	'399739_Pmendocina@ABP85814_1__aminotransferase__class_V'[&!color=#000000]
	'743720_Pfulva@AEF23430_1__Cysteine_desulfurase'[&!color=#000000]
	'1245526_Pguangdongens@SDU40390_1__cysteine_sulfinate_desulfinase'[&!color=#000000]
	'1283330_Avinelandii@ACO80050_1__SufS_CsdA_0_0_1328314_Achroococcum@AJE20606_1_'[&!color=#000000]
	'1328314_Achroococcum@AJE20606_1__Bifunctional_cysteine_desulfurase_selenocysteine_lyase'[&!color=#000000]
	'1123021_Pthermotolera@KB822609_1_32___28543_29748'[&!color=#000000]
	'1802009_Pbacterium@OHC30032_1__cysteine_sulfinate_desulfinase'[&!color=#000000]
	'1697053_Oalkaliphila@AKX44368_1__cysteine_sulfinate_desulfinase'[&!color=#000000]
	'1501432_Tdenitrifican@LNJZ01000009_1_66___91052_92215'[&!color=#000000]
	'1671662_Gbacterium@LFRZ01000079_1_13___13861_15063'[&!color=#000000]
	'1676152_Gbacterium@LFTS01000006_1_2___993_1544'[&!color=#000000]
	'508461_Nmarina@NGNS01000002_1_207___245636_247264'[&!color=#000000]
	'2171752_Fbacterium@PVZ72563_1__cysteine_desulfurase_CsdA'[&!color=#000000]
	'2164068_Abacterium@RKF19830_1__cysteine_desulfurase'[&!color=#000000]
	'680279_Agilvus@CP013021_1_132___125447_126658'[&!color=#000000]
	'1120970_Ataiwanensis@KE386911_1_42___54286_55494'[&!color=#000000]
	'1121442_Dbizertensis@SKA67108_1__cysteine_desulfurase___selenocysteine_lyase'[&!color=#000000]
	'455436_Gsp@DS989810_1_166___185840_187522'[&!color=#000000]
	'1085623_Gnitratireduc@AEP29799_1__SufS_subfamily_cysteine_desulfurase'[&!color=#000000]
	'2161813_Gsp@GBL03085_1__cysteine_desulfurase'[&!color=#000000]
	'1946570_Gsp@DDIL01000063_1_24___25152_27056'[&!color=#000000]
	'56804_Gpunicea@OFA33532_1__hypothetical_protein_BAE46_00175'[&!color=#000000]
	'1127673_Alipolytica@GAC14190_1__cysteine_desulfurase'[&!color=#000000]
	'1799789_Phydrolytica@KXI28752_1__cysteine_desulfurase'[&!color=#000000]
	'1128911_Parctica@QIJM01000334_1_2___585_2258'[&!color=#000000]
	'342610_Patlantica@ABG40283_1__cysteine_desulfurase'[&!color=#000000]
	'1737567_Abacterium@LXWE01000002_1_674___776407_778041'[&!color=#000000]
	'1951542_Cbacterium@DBNH01000120_1_36___52287_53939'[&!color=#000000]
	'260552_Magarilyticus@AQQ69430_1__cysteine_desulfurase'[&!color=#000000]
	'407164_Mpacificus@PREV01000027_1_1229___1515200_1516873'[&!color=#000000]
	'1769779_Maggregans@AOS97646_1__Cysteine_desulfurase'[&!color=#000000]
	'252514_Mthermotolera@AMX02757_1__cysteine_desulfurase'[&!color=#000000]
	'494016_Mdonghaiensis@SHG04947_1__cysteine_desulfurase___selenocysteine_lyase'[&!color=#000000]
	'359370_Msp@AWF80805_1__cysteine_desulfurase'[&!color=#000000]
	'1948640_Gbacterium@DJZY01000021_1_27___72174_73829'[&!color=#000000]
	'62101_CEsertula@ODS24154_1__hypothetical_protein_AB835_05350'[&!color=#000000]
	'937772_Gproteobacter@EGG93826_1__Cysteine_desulfurase'[&!color=#000000]
	'1513271_Cmaritimum@KMT65375_1__hypothetical_protein_XM47_09500'[&!color=#000000]
	'659495_Cagarivorans@JH767523_1_186___194704_195915'[&!color=#000000]
	'1046714_Gjoobiniege@AMRX01000006_1_523___586808_588004'[&!color=#000000]
	'2234133_Csp@QMED01000004_1_160___201289_202500'[&!color=#000000]
	'2172099_Csp@AWB65226_1__cysteine_desulfurase_CsdA'[&!color=#000000]
	'2077096_Psp@PQBY01000027_1_48___48067_49389'[&!color=#000000]
	'326442_Phaloplanktis@CAI86727_1__putative_Cysteine_sulfinate_desulfinase__CSD_'[&!color=#000000]
	'43657_Pluteoviolace@KID56824_1__cysteine_sulfinate_desulfinase'[&!color=#000000]
	'43662_Ppiscicida@ATD06285_1__cysteine_desulfurase___selenocysteine_lyase'[&!color=#000000]
	'1859457_Pamylolytica@OHU91405_1__cysteine_sulfinate_desulfinase'[&!color=#000000]
	'314281_Ptunicata@ATC94541_1__cysteine_desulfurase___selenocysteine_lyase'[&!color=#000000]
	'2025950_Psp@PAJ73643_1__cysteine_desulfurase_CsdA'[&!color=#000000]
	'161398_Pphenolica@ALO42266_1__Cysteine_desulfurase'[&!color=#000000]
	'1268239_Pluteoviolace@CCQ11859_1__Cysteine_desulfurase'[&!color=#000000]
	'1348114_Ppiratica@AIY65622_1__cysteine_sulfinate_desulfinase'[&!color=#000000]
	'716813_Psaromensis@PQJ54080_1__hypothetical_protein_BTO11_10735'[&!color=#000000]
	'1120963_Asagamiensis@KB894503_1_75___84799_86025'[&!color=#000000]
	'2303987_Msp@RJG50720_1__cysteine_desulfurase'[&!color=#000000]
	'314282_Psp@AGH80531_1__cysteine_desulfurase_SufS_subfamily_protein'[&!color=#000000]
	'2058089_Psp@PKF61975_1__cysteine_desulfurase_CsdA'[&!color=#000000]
	'1278302_Phadalis@ATUO01000035_1_20___26564_27793'[&!color=#000000]
	'1278312_Paquimarina@AUAM01000046_1_21___21362_22591'[&!color=#000000]
	'357804_Pingrahamii@ABM02497_1__cysteine_desulfurase'[&!color=#000000]
	'933926_Scaligoides@ROS05281_1__cysteine_desulfurase'[&!color=#000000]
	'80854_Mviscosa@CED62231_1__aminotransferase__class_V'[&!color=#000000]
	'2058087_Abacterium@PKF54667_1__cysteine_desulfurase_CsdA'[&!color=#000000]
	'1856287_Tsp@OUS31340_1__selenocysteine_lyase'[&!color=#000000]
	'1763536_Tcrassostreae@LRUI01000003_1_296___363720_365420'[&!color=#000000]
	'1911682_Cagarivorans@MUZU01000002_1_44___47201_48880'[&!color=#000000]
	'1967665_Cberingensis@ASP50061_1__selenocysteine_lyase'[&!color=#000000]
	'1816218_Csp@AOW78143_1__selenocysteine_lyase'[&!color=#000000]
	'56799_Csp@PHR83756_1__selenocysteine_lyase'[&!color=#000000]
	'2305464_Csp@RHW74961_1__SufS_family_cysteine_desulfurase'[&!color=#000000]
	'167879_Cpsychrerythr@AAZ27631_1__putative_selenocysteine_lyase'[&!color=#000000]
	'58049_Csp@ALO35030_1__selenocysteine_lyase'[&!color=#000000]
	'1742724_Tsp@OKY27206_1__hypothetical_protein_BI291_09765'[&!color=#000000]
	'349064_Tagarivorans@SES86364_1__cysteine_desulfurase'[&!color=#000000]
	'2291597_Gsp@CP031416_1_2917___3099036_3100229'[&!color=#000000]
	'2498451_Rsp@CP034683_1_1785___1989190_1990404'[&!color=#000000]
	'1970316_Asp@OZB43605_1__cysteine_sulfinate_desulfinase'[&!color=#000000]
	'1632859_Asp@KKO49160_1__cysteine_sulfinate_desulfinase'[&!color=#000000]
	'1628148_Rsalexigens@OEY69532_1__cysteine_sulfinate_desulfinase'[&!color=#000000]
	'1902503_Msp@NHNK01000009_1_18___14786_16036'[&!color=#000000]
	'1137284_Mfungiae@LIQF01000004_1_75___88046_89263'[&!color=#000000]
	'400668_Msp@ABR73345_1__aminotransferase_class_V'[&!color=#000000]
	'717774_Mmediterranea@ADZ93386_1__Cysteine_desulfurase'[&!color=#000000]
	'1856298_Osymbiont@OUS24124_1__hypothetical_protein_A9R01_15955'[&!color=#000000]
	'1330036_Osymbiont@EPJ43220_1__hypothetical_protein_OFPII_42910'[&!color=#000000]
	'1572645_Nphycophila@MRCJ01000003_1_58___57668_59365'[&!color=#000000]
	'619304_Nantarctica@LJSI01000028_1_73___74228_75940'[&!color=#000000]
	'1045558_Nqingdaonensi@SFG58058_1__cysteine_desulfurases__SufSfamily'[&!color=#000000]
	'1121878_Ffuttsuensis@AUGL01000020_1_53___51326_52537'[&!color=#000000]
	'718193_Fsediminum@SDI44229_1__cysteine_desulfurase'[&!color=#000000]
	'1121880_Fsenticii@AUGM01000026_1_11___14637_15842'[&!color=#000000]
	'299255_Fmarina@SHI25028_1__cysteine_desulfurase___selenocysteine_lyase'[&!color=#000000]
	'550540_Fbalearica@ADN77528_1__cysteine_desulfurase'[&!color=#000000]
	'1236542_Smarina@BALM01000009_1_70___68056_69267'[&!color=#000000]
	'318167_Sfrigidimarin@ABI73017_1__cysteine_desulfurase'[&!color=#000000]
	'93973_Sjaponica@ARD23646_1__cysteine_sulfinate_desulfinase'[&!color=#000000]
	'637905_Sviolacea@BAJ00667_1__aminotransferase__class_V'[&!color=#000000]
	'458817_Shalifaxensis@ABZ75394_1__cysteine_desulfurase__SufS_subfamily'[&!color=#000000]
	'2058304_Ssp@PKH56267_1__cysteine_desulfurase_CsdA'[&!color=#000000]
	'211586_Soneidensis@AAN56770_1__cysteine_desulfurase_SufS'[&!color=#000000]
	'323850_Sloihica@ABO22607_1__cysteine_desulfurase'[&!color=#000000]
	'342950_Sspongiae@RJY11831_1__SufS_family_cysteine_desulfurase'[&!color=#000000]
	'2338552_Sbacterium@RLV59233_1__cysteine_desulfurase'[&!color=#000000]
	'1515746_Smangrovi@KFZ37414_1__cysteine_sulfinate_desulfinase'[&!color=#000000]
	'560080_Scorallii@QRCS01000015_1_8___9150_10358'[&!color=#000000]
	'326297_Samazonensis@ABM00980_1__cysteine_desulfurase'[&!color=#000000]
	'2013866_Phaliotis@NRRC01000002_1_396___438224_439429'[&!color=#000000]
	'375674_Psedimenticol@NRIR01000002_1_351___391927_393126'[&!color=#000000]
	'1953076_Sbacterium@DDNL01000073_1_6___2994_4208'[&!color=#000000]
	'1903694_Oavium@ART80716_1__aminotransferase'[&!color=#000000]
	'511062_Osp@AEX99896_1__cysteine_desulfurase'[&!color=#000000]
	'641510_Oarctica@PPL17276_1__cysteine_sulfinate_desulfinase'[&!color=#000000]
	'2059725_Zmaritima@QCZE01000004_1_116___123043_124263'[&!color=#000000]
	'380703_Ahydrophila@ABK37921_1__cysteine_desulfurase'[&!color=#000000]
	'1907416_Asp@SIR58769_1__cysteine_sulfinate_desulfinase_cysteine_desulfurase___selenocysteine_lyase'[&!color=#000000]
	'595494_Tauensis@ACQ91898_1__cysteine_desulfurase__SufS_subfamily'[&!color=#000000]
	'1123354_Tmargaritifer@AUDR01000014_1_275___294192_295472'[&!color=#000000]
	'569599_Umarinipunice@RMA80187_1__cysteine_desulfurase'[&!color=#000000]
	'452629_Abalenae@RRD00593_1__SufS_family_cysteine_desulfurase'[&!color=#000000]
	'355243_Aatlantica@SEQ67351_1__cysteine_desulfurase'[&!color=#000000]
	'1278309_Ajaponica@KB907101_1_303___337526_339220'[&!color=#000000]
	'1122200_Mjannaschii@JHVJ01000005_1_53___52134_53828'[&!color=#000000]
	'1806670_Nmarinus@LUTR01000017_1_21___19482_21182'[&!color=#000000]
	'207954_Ncaesariensis@EAR61247_1__putative_selenocysteine_lyase'[&!color=#000000]
	'49186_Mstanieri@SIQ65955_1__cysteine_desulfurase'[&!color=#000000]
	'1122198_Mgeorgiense@SEA92898_1__cysteine_desulfurase'[&!color=#000000]
	'1902815_Msp@QKGH01000110_1_15___15369_17048'[&!color=#000000]
	'1122201_Mlitorale@AUAZ01000002_1_48___52795_54456'[&!color=#000000]
	'1821621_Maestuarii@ANG65262_1__selenocysteine_lyase'[&!color=#000000]
	'1045558_Nqingdaonensi@SFG96454_1__cysteine_desulfurase___selenocysteine_lyase'[&!color=#000000]
	'1948629_Gbacterium@DHQM01000033_1_11___10481_10894'[&!color=#000000]
	'1960125_Phaliclonae@SMA34651_1__Cysteine_desulfurase'[&!color=#000000]
	'1919249_Ksp@MPMQ01000014_1_43___54038_55804'[&!color=#000000]
	'305900_Eelysicola@KEI73072_1__selenocysteine_lyase'[&!color=#000000]
	'1137799_Enumazuensis@KEQ19432_1__selenocysteine_lyase'[&!color=#000000]
	'570277_Emontiporae@AMO55309_1__SufS_subfamily_cysteine_desulfurase'[&!color=#000000]
	'447471_Sagarivorans@RRJ84768_1__SufS_family_cysteine_desulfurase'[&!color=#000000]
	'2283196_Mcoralliicola@RDE24492_1__SufS_family_cysteine_desulfurase'[&!color=#000000]
	'2282215_Csp@RCU43229_1__SufS_family_cysteine_desulfurase'[&!color=#000000]
	'1121103_Balpica@KK211039_1_238___273118_274359'[&!color=#000000]
	'1635171_Pplantistimul@PXF32274_1__cysteine_sulfinate_desulfinase'[&!color=#000000]
	'1121375_Drivuli@JHVM01000009_1_211___235103_236308'[&!color=#000000]
	'1339254_Csp@JTLG01000021_1_96___108455_109663'[&!color=#000000]
	'1906741_Jsp@AOX99247_1__cysteine_desulfurase'[&!color=#000000]
	'1121275_Caquatile@AUMS01000001_1_94___93335_94567'[&!color=#000000]
	'1121280_Cshinanonensi@KB895343_1_113___118658_119881'[&!color=#000000]
	'2496266_Isp@AZN36497_1__SufS_family_cysteine_desulfurase'[&!color=#000000]
	'857265_Aursilacus@KPC55432_1__Cysteine_desulfurase'[&!color=#000000]
	'1121001_Alacus@SMC22059_1__cysteine_sulfinate_desulfinase'[&!color=#000000]
	'1948603_Gbacterium@DEBD01000013_1_25___19366_20571'[&!color=#000000]
	'1948616_Gbacterium@DGQF01000022_1_81___78402_79604'[&!color=#000000]
	'1948588_Gbacterium@DDEF01000106_1_4___2419_3618'[&!color=#000000]
	'1948649_Gbacterium@DKNY01000060_1_101___101168_102370'[&!color=#000000]
	'1986764_Gbacterium@RPG26173_1__cysteine_desulfurase'[&!color=#000000]
	'1948584_Gbacterium@DBUT01000048_1_13___10891_12090'[&!color=#000000]
	'1948589_Gbacterium@DDDN01000035_1_36___34964_36163'[&!color=#000000]
	'1948660_Gbacterium@DLSB01000317_1_1___2_1012'[&!color=#000000]
	'1948642_Gbacterium@DJYW01000052_1_10___9164_10576'[&!color=#000000]
	'1948591_Gbacterium@DCWG01000131_1_4___2362_3558'[&!color=#000000]
	'1919270_Gbacterium@MPMU01000042_1_15___20729_21961'[&!color=#000000]
	'1948582_Gbacterium@DCBA01000100_1_53___51722_52969'[&!color=#000000]
	'391936_Apacificus@AJD47166_1__Cysteine_desulfurase__SufS_subfamily_protein'[&!color=#000000]
	'2202653_Aindicus@QGMP01000001_1_557___605171_606412'[&!color=#000000]
	'2013796_Gbacterium@PKM22502_1__cysteine_desulfurase_CsdA'[&!color=#000000]
	'393595_Aborkumensis@CAL17316_1__cysteine_sulfinate_desulfinase'[&!color=#000000]
	'2014542_Asp@ASK33192_1__cysteine_desulfurase_CsdA'[&!color=#000000]
	'2014542_Asp@ASK36635_1__cysteine_desulfurase_CsdA__plasmid_'[&!color=#000000]
	'930169_Adieselolei@AFT69469_1__Cysteine_desulfurase__SufS_subfamily'[&!color=#000000]
	'569599_Umarinipunice@RMA78772_1__cysteine_desulfurase'[&!color=#000000]
	'314276_Ibaltica@EAQ33250_1__Selenocysteine_lyase_Cysteine_desulfurase'[&!color=#000000]
	'2100422_Isp@AVJ54883_1__cysteine_desulfurase_CsdA'[&!color=#000000]
	'283942_Iloihiensis@AAV80994_1__Selenocysteine_lyase_Cysteine_desulfurase'[&!color=#000000]
	'1298881_Ibacterium@KPQ04110_1__bifunctional_cysteine_desulfurase___selenocysteine_lyase_SufS'[&!color=#000000]
	'2249757_Asp@RTE87088_1__SufS_family_cysteine_desulfurase'[&!color=#000000]
	'2249428_Asp@QMIL01000001_1_376___403346_404569'[&!color=#000000]
	'1249555_Asanyensis@RUO35404_1__cysteine_desulfurase_CsdA'[&!color=#000000]
	'946228_Ataiwanensis@RUO44258_1__cysteine_desulfurase_CsdA'[&!color=#000000]
	'1434071_Airanensis@RUO20855_1__cysteine_desulfurase_CsdA'[&!color=#000000]
	'880057_Aminuta@RUO25457_1__cysteine_desulfurase_CsdA'[&!color=#000000]
	'531312_Amaris@RAJ96484_1__cysteine_desulfurase'[&!color=#000000]
	'366582_Bdenitrifican@PEBU01000003_1_322___353639_354856'[&!color=#000000]
	'1526571_Lalkaliphilum@ALS99345_1__cysteine_sulfinate_desulfinase'[&!color=#000000]
	'1632859_Asp@KKO47635_1__cysteine_sulfinate_desulfinase'[&!color=#000000]
	'152573_Aamylolytica@SEA45435_1__cysteine_desulfurase___selenocysteine_lyase'[&!color=#000000]
	'2267264_Asp@AYA65157_1__SufS_family_cysteine_desulfurase'[&!color=#000000]
	'2303538_Ssp@AXR07277_1__cysteine_desulfurase'[&!color=#000000]
	'1929465_Isp@MSEI01000006_1_133___152211_153428'[&!color=#000000]
	'634436_Aaggregatus@SHG62538_1__cysteine_desulfurase___selenocysteine_lyase'[&!color=#000000]
	'2259342_Asp@RPJ65668_1__cysteine_desulfurase'[&!color=#000000]
	'1774373_Amediterranea@AEA98712_1__cysteine_desulfurase'[&!color=#000000]
	'2048004_Afacilis@PEAY01000004_1_592___643662_644879'[&!color=#000000]
	'1946570_Gsp@DDIL01000108_1_38___44629_45846'[&!color=#000000]
	'1085623_Gnitratireduc@AEP29499_1__selenocysteine_lyase_Cysteine_desulfurase'[&!color=#000000]
	'56804_Gpunicea@OFA31893_1__cysteine_sulfinate_desulfinase'[&!color=#000000]
	'2183582_Ssp@AWL12709_1__Cysteine_desulfurase'[&!color=#000000]
	'1120953_Asalexigens@AUBH01000012_1_45___45053_46273'[&!color=#000000]
	'1853216_Obacterium@QPEP01000004_1_181___204273_205490'[&!color=#000000]
	'1330036_Osymbiont@EPJ49007_1__selenocysteine_lyase_Cysteine_desulfurase'[&!color=#000000]
	'1856298_Osymbiont@OUS23197_1__cysteine_sulfinate_desulfinase'[&!color=#000000]
	'1121374_Dmarina@KB891576_1_27___29725_30942'[&!color=#000000]
	'247633_Mgamma@EAW31484_1__Selenocysteine_lyase_Cysteine_desulfurase'[&!color=#000000]
	'716816_Osagamiensis@ARN76043_1__cysteine_sulfinate_desulfinase'[&!color=#000000]
	'1904639_Osp@FQLF01000001_1_365___382474_383322'[&!color=#000000]
	'1902503_Msp@NHNK01000032_1_8___4259_5476'[&!color=#000000]
	'400668_Msp@ABR70276_1__cysteine_desulfurase__SufS_subfamily'[&!color=#000000]
	'2267226_Psp@RBW41701_1__cysteine_desulfurase_CsdA'[&!color=#000000]
	'1137284_Mfungiae@LIQF01000006_1_240___259069_260286'[&!color=#000000]
	'717774_Mmediterranea@ADZ90486_1__cysteine_desulfurase__SufS_subfamily'[&!color=#000000]
	'1856283_Msp@OUR71172_1__cysteine_sulfinate_desulfinase__partial'[&!color=#000000]
	'1951542_Cbacterium@DBNH01000063_1_10___7081_8298'[&!color=#000000]
	'1117647_Sagarivorans@AFU98154_1__SufS_subfamily_cysteine_desulfurase'[&!color=#000000]
	'1822265_Osp@KZZ55546_1__cysteine_sulfinate_desulfinase'[&!color=#000000]
	'1822246_Osp@KZY78967_1__cysteine_sulfinate_desulfinase'[&!color=#000000]
	'1822266_Osp@KZZ60828_1__cysteine_sulfinate_desulfinase'[&!color=#000000]
	'86177_Hutahensis@LT727794_1_1142___1221987_1223204'[&!color=#000000]
	'1948612_Gbacterium@DGCN01000016_1_4___1639_2901'[&!color=#000000]
	'1109445_Pstutzeri@AGSX01000067_1_42___36733_38010'[&!color=#000000]
	'1982043_Msediminis@NTLB01000001_1_265___264751_265998'[&!color=#000000]
	'391615_Gproteobacter@EDY87598_1__cysteine_desulfurase'[&!color=#000000]
	'488533_Mmobilis@SDW12293_1__cysteine_desulfurase___selenocysteine_lyase'[&!color=#000000]
	'1946817_Msp@DELK01000027_1_119___137032_138276'[&!color=#000000]
	'626887_Mnanhaiticus@ENO16225_2__cysteine_desulfurase'[&!color=#000000]
	'1484056_Tsalinus@PAV26591_1__cysteine_desulfurase_CsdA'[&!color=#000000]
	'1897620_Msp@OEY65540_1__cysteine_sulfinate_desulfinase'[&!color=#000000]
	'650891_Mdaqiaonensis@SFR57186_1__cysteine_desulfurase___selenocysteine_lyase'[&!color=#000000]
	'2033727_Msp@PHQ15757_1__cysteine_desulfurase_CsdA'[&!color=#000000]
	'490759_Msp@AFP32145_1__putative_cysteine_desulfurase'[&!color=#000000]
	'2109942_Mfuscus@PSF07219_1__cysteine_desulfurase_CsdA'[&!color=#000000]
	'1323740_Mhalophilus@PSF08507_1__cysteine_desulfurase_CsdA'[&!color=#000000]
	'930118_Mpersicus@PPK56343_1__cysteine_desulfurase_selenocysteine_lyase'[&!color=#000000]
	'351348_Mhydrocarbono@ABM20228_1__cysteine_desulfurase___L_selenocysteine_selenide_lyase__L_alanine_forming_'[&!color=#000000]
	'207949_Bmarisrubri@EAT11695_1__selenocysteine_lyase'[&!color=#000000]
	'1856278_Bsp@OUR64459_1__cysteine_sulfinate_desulfinase'[&!color=#000000]
	'1249553_Bsanyensis@ASP40192_1__cysteine_desulfurase_CsdA'[&!color=#000000]
	'1822263_Tsp@KZZ49462_1__cysteine_sulfinate_desulfinase'[&!color=#000000]
	'1975553_Tsp@PIQ40835_1__cysteine_desulfurase_CsdA'[&!color=#000000]
	'1122615_Okriegii@KE383931_1_442___519917_521161'[&!color=#000000]
	'1947669_Tsp@DBHQ01000296_1_12___12651_13880'[&!color=#000000]
	'2030817_Osp@PHS01582_1__cysteine_desulfurase_CsdA'[&!color=#000000]
	'484498_Omarinus@SIS91747_1__cysteine_desulfurase___selenocysteine_lyase'[&!color=#000000]
	'1208320_Toleivorans@AHK15446_1__cysteine_desulfurase'[&!color=#000000]
	'188908_Oantarctica@OUS40194_1__cysteine_sulfinate_desulfinase'[&!color=#000000]
	'314283_Rblandensis@EAR08531_1__Selenocysteine_lyase'[&!color=#000000]
	'1336806_Rforsetii@ATX77190_1__cysteine_desulfurase_SufS'[&!color=#000000]
	'2161747_Smangrovi@QAPE01000003_1_297___330164_331384'[&!color=#000000]
	'1123228_Simpatiens@AUIH01000036_1_25___32050_33270'[&!color=#000000]
	'1948625_Gbacterium@DGYG01000031_1_18___14614_15855'[&!color=#000000]
	'1620392_Ssp@AKH70267_1__cysteine_desulfurase_like_protein__SufS_subfamily'[&!color=#000000]
	'2026793_Sbacterium@MAY34781_1__cysteine_desulfurase_CsdA'[&!color=#000000]
	'1629722_Gbacterium@KJS08718_1__cysteine_sulfinate_desulfinase'[&!color=#000000]
	'1946807_Msp@DJFQ01000091_1_15___13104_14327'[&!color=#000000]
	'1986733_Gbacterium@OUX73830_1__aminotransferase'[&!color=#000000]
	'314285_Clitoralis@EAQ96708_1__cysteine_desulfurase_L_selenocysteine_selenide_lyase__L_alanine_forming_'[&!color=#000000]
	'1951921_Hbacterium@DIYG01000140_1_9___7412_8665'[&!color=#000000]
	'1265313_Prubra@KGE03105_1__Cysteine_desulfurase__SufS_subfamily'[&!color=#000000]
	'1132028_Chalotolerans@QQSW01000008_1_193___209741_210997'[&!color=#000000]
	'287487_Hsalexigens@HAN29331_1__TPA_asm__cysteine_desulfurase_CsdA'[&!color=#000000]
	'1905677_Csp@PLW82339_1__cysteine_desulfurase_CsdA'[&!color=#000000]
	'651086_Pmediterranea@QEWO01000003_1_391___429935_431182'[&!color=#000000]
	'565045_Lsyltensis@EED36889_1__cysteine_desulfurase'[&!color=#000000]
	'2013869_Ahaliotis@NKQJ01000010_1_34___36763_38010'[&!color=#000000]
	'2022661_Cbacterium@NOXC01000002_1_28___26404_27642'[&!color=#000000]
	'876044_Gproteobacter@EGG29609_1__Cysteine_desulfurase'[&!color=#000000]
	'1513270_Malgicola@LGAK01000010_1_48___49309_50538'[&!color=#000000]
	'377629_Tturnerae@ACR14602_1__cysteine_desulfurase'[&!color=#000000]
	'1304900_Abacterium@RKQ99027_1__cysteine_desulfurase_selenocysteine_lyase'[&!color=#000000]
	'1304903_Abacterium@SMF58214_1__cysteine_desulfurase___selenocysteine_lyase'[&!color=#000000]
	'1895005_Abacterium@MRUG01000025_1_235___309371_310624'[&!color=#000000]
	'1304902_Cbacterium@JDFY01000001_1_2614___2905613_2906863'[&!color=#000000]
	'1286364_Cbacterium@LANB01000001_1_3442___4136346_4137611'[&!color=#000000]
	'1948611_Gbacterium@DFOV01000367_1_3___744_1976'[&!color=#000000]
	'1948653_Gbacterium@DLPT01000113_1_33___31011_32246'[&!color=#000000]
	'1950788_Cbacterium@DDNV01000011_1_14___11210_12466'[&!color=#000000]
	'1950783_Cbacterium@DCRV01000050_1_14___15545_16801'[&!color=#000000]
	'203122_Sdegradans@ABD80679_1__cysteine_desulfurase'[&!color=#000000]
	'1987723_Csp@ARU26949_1__aminotransferase'[&!color=#000000]
	'487184_Pxinjiangensi@SDS26165_1__cysteine_desulfurase___selenocysteine_lyase'[&!color=#000000]
	'797277_Plitoralis@SDS32597_1__cysteine_desulfurase___selenocysteine_lyase'[&!color=#000000]
	'1002526_Pformosensis@SFQ86503_1__cysteine_desulfurase___selenocysteine_lyase'[&!color=#000000]
	'1931241_Psp@AQZ95831_1__cysteine_sulfinate_desulfinase'[&!color=#000000]
	'1720063_Pyangmingensi@SFM39445_1__cysteine_desulfurase___selenocysteine_lyase'[&!color=#000000]
	'1434072_Psalegens@SDU02489_1__cysteine_desulfurase___selenocysteine_lyase'[&!color=#000000]
	'472181_Psabulinigri@SDR82412_1__cysteine_desulfurase___selenocysteine_lyase'[&!color=#000000]
	'553151_Ppelagia@PCD00987_1__cysteine_desulfurase_CsdA'[&!color=#000000]
	'498211_Cjaponicus@ACE83444_1__selenocysteine_lyase'[&!color=#000000]
	'1948627_Gbacterium@DIAM01000005_1_43___43865_45130'[&!color=#000000]
	'1249552_Pspirulinae@ALO45924_1__Cysteine_desulfurase'[&!color=#000000]
	'1948587_Gbacterium@DDGM01000014_1_97___90008_91225'[&!color=#000000]
	'1524254_Pacticola@OFE13887_1__cysteine_sulfinate_desulfinase'[&!color=#000000]
	'1122194_Magarilyticum@AUHU01000005_1_142___168621_169871'[&!color=#000000]
	'1121921_Gchinensis@KB898708_1_39___42005_43228'[&!color=#000000]
	'679259_Gagarilyticus@JXCJ01000001_1_2380___2779941_2781176'[&!color=#000000]
	'267850_Nlacisaponens@KDE40586_1__Cysteine_desulfurase__SufS_subfamily'[&!color=#000000]
	'1229521_Nnitratireduc@EXJ12180_1__putative_cysteine_desulfurase'[&!color=#000000]
	'2202654_Msp@QGMQ01000001_1_471___527676_528935'[&!color=#000000]
	'523701_Pmediterranea@PWK50009_1__cysteine_desulfurase_selenocysteine_lyase'[&!color=#000000]
	'2083498_Ksp@RLP55291_1__cysteine_desulfurase'[&!color=#000000]
	'1917421_Kalkanivorans@AUM13553_1__cysteine_desulfurase_CsdA'[&!color=#000000]
	'83406_Gproteobacter@CBL45711_1__Cysteine_desulphurases'[&!color=#000000]
	'2268192_Cbacterium@RMF32762_1__cysteine_desulfurase'[&!color=#000000]
	'1121404_Dmediterraneu@AUCW01000017_1_15___22345_23568'[&!color=#000000]
	'1974059_Nbacterium@PJB94876_1__cysteine_desulfurase_CsdA'[&!color=#000000]
	'2035410_Bhr15@GBC92859_1__Cysteine_desulfurase_SufS'[&!color=#000000]
	'1661580_Abacterium@LDXZ01000031_1_21___22613_23857'[&!color=#000000]
	'2012635_Abacterium@OYT71325_1__cysteine_desulfurase__partial'[&!color=#000000]
	'2012635_Abacterium@OYT68803_1__cysteine_desulfurase_CsdA__partial'[&!color=#000000]
	'765912_Tmobilis@AGA91159_1__cysteine_desulfurase_like_protein__SufS_subfamily'[&!color=#000000]
	'572477_Avinosum@ADC62440_1__cysteine_desulfurase__SufS_subfamily'[&!color=#000000]
	'61595_Awarmingii@SDX67332_1__cysteine_desulfurase___selenocysteine_lyase'[&!color=#000000]
	'765911_Tviolascens@AFL73421_1__cysteine_desulfurase_like_protein__SufS_subfamily'[&!color=#000000]
	'1249627_Ipurpurea@EXJ14768_1__Cysteine_desulfurase__SufS_subfamily'[&!color=#000000]
	'765913_Tdrewsii@EGV31419_1__cysteine_desulfurase__SufS_subfamily'[&!color=#000000]
	'1048_Mgracile@KXX64635_1__cysteine_desulfurase'[&!color=#000000]
	'1947692_Tsp@DIUM01000099_1_12___6148_7902'[&!color=#000000]
	'1058_Troseopersici@SDW34760_1__cysteine_desulfurase___selenocysteine_lyase'[&!color=#000000]
	'1948629_Gbacterium@DHQM01000033_1_10___9385_10497'[&!color=#000000]
	'382464_Vbacterium@EDY82581_1__cysteine_desulfurase__SufS_subfamily'[&!color=#000000]
	'1951178_Obacterium@DIHR01000203_1_27___25542_26789'[&!color=#000000]
	'2006848_Obacterium@MAM91964_1__cysteine_desulfurase_CsdA'[&!color=#000000]
	'1951180_Obacterium@DJZG01000173_1_3___2075_3322'[&!color=#000000]
	'1660160_Abacterium@ODS52457_1__cysteine_sulfinate_desulfinase'[&!color=#000000]
	'716817_Rmarinus@OZC02675_1__cysteine_sulfinate_desulfinase'[&!color=#000000]
	'1961794_Rsp@PAP79784_1__cysteine_sulfinate_desulfinase'[&!color=#000000]
	'1196024_Rmarina@PAP75866_1__cysteine_sulfinate_desulfinase'[&!color=#000000]
	'1961466_Mbacterium@DFVV01000018_1_22___25340_26560'[&!color=#000000]
	'187272_Aehrlichii@ABI56082_1__L_selenocysteine_selenide_lyase__L_alanine_forming____cysteine_desulfurase'[&!color=#000000]
	'2182432_Ssp@PWG64655_1__cysteine_desulfurase_CsdA'[&!color=#000000]
	'1930901_Ssp@PWEP01000141_1_2___1110_2366'[&!color=#000000]
	'1260251_Ssalinus@AGM40821_1__SufS_subfamily_cysteine_desulfurase'[&!color=#000000]
	'1335757_Scurvatus@AGY91769_1__hypothetical_protein_SPICUR_03910'[&!color=#000000]
	'1121016_Aaquaeolei@KB894807_1_43___48216_49463'[&!color=#000000]
	'314278_Nmobilis@EAR22220_1__probable_aminotransferase'[&!color=#000000]
	'351052_Aehrlichii@RFA39016_1__aminotransferase'[&!color=#000000]
	'406100_Aasiatica@SEO78925_1__cysteine_desulfurase___selenocysteine_lyase'[&!color=#000000]
	'886464_Pacidivorans@PWV58898_1__cysteine_desulfurase_selenocysteine_lyase'[&!color=#000000]
	'349124_Hhalophila@ABM61322_1__L_selenocysteine_selenide_lyase__L_alanine_forming____cysteine_desulfurase'[&!color=#000000]
	'1052_Hhalochloris@BAU57271_1__cysteine_desulfurase'[&!color=#000000]
	'1750597_Ithermothioph@ROR32596_1__cysteine_desulfurase__L_selenocysteine_selenide_lyase__L_alanine_forming_'[&!color=#000000]
	'1915775_Earchaeon@DAZP01000091_1_11___8316_9518'[&!color=#000000]
	'547122_Tdenitrifican@RCX30611_1__cysteine_desulfurase__L_selenocysteine_selenide_lyase__L_alanine_forming_'[&!color=#000000]
	'2035435_Bhr40@GBD42824_1__Cysteine_desulfurase'[&!color=#000000]
	'1963835_Apini@SNB62374_1__cysteine_desulfurase___selenocysteine_lyase'[&!color=#000000]
	'1415780_Aaromaticivor@JPOG01000001_1_1420___1533506_1534750'[&!color=#000000]
	'1953077_Sbacterium@DIBD01000035_1_3___4229_5434'[&!color=#000000]
	'1122603_Nramosa@ATVI01000005_1_200___228901_230148'[&!color=#000000]
	'1172194_Heffusa@EIT68058_1__cysteine_desulfurase__SufS_subfamily'[&!color=#000000]
	'490188_Hdaqingensis@SHH29855_1__cysteine_desulfurase___selenocysteine_lyase'[&!color=#000000]
	'2029166_Sbacterium@PTU32139_1__cysteine_desulfurase_CsdA'[&!color=#000000]
	'2303331_Ssp@AXQ29016_1__SufS_family_cysteine_desulfurase'[&!color=#000000]
	'489703_Saquatica@SEQ07590_1__cysteine_desulfurase___selenocysteine_lyase'[&!color=#000000]
	'1123257_Sflava@AUFV01000007_1_194___228426_229649'[&!color=#000000]
	'1076937_Fthermophila@SFF44969_1__cysteine_desulfurase___selenocysteine_lyase'[&!color=#000000]
	'985250_Sflocculans@PXV68470_1__cysteine_desulfurase_selenocysteine_lyase'[&!color=#000000]
	'364030_Tdelicata@SBP89446_1__selenocysteine_lyase__PLP_dependent'[&!color=#000000]
	'75379_Tintermedia@ADG31813_1__cysteine_desulfurase__SufS_subfamily'[&!color=#000000]
	'2013653_Abacterium@PKQ14424_1__cysteine_desulfurase_CsdA__partial'[&!color=#000000]
	'634155_Pgallinarii@MJEV01000075_1_106___124986_126245'[&!color=#000000]
	'2021234_Aaffigens@AVP99184_1__cysteine_desulfurase_CsdA'[&!color=#000000]
	'1974108_Xbacterium@PIV33082_1__cysteine_desulfurase_CsdA'[&!color=#000000]
	'1798240_Dsp@SDF90902_1__cysteine_desulfurase'[&!color=#000000]
	'1947376_Rsp@DHXA01000225_1_8___4879_6123'[&!color=#000000]
	'1379159_Djiangningens@AHX12353_1__cysteine_sulfinate_desulfinase'[&!color=#000000]
	'1970613_Xbacterium@OZB60367_1__cysteine_sulfinate_desulfinase'[&!color=#000000]
	'445710_Dthiooxydans@AND69246_1__cysteine_desulfurase'[&!color=#000000]
	'582702_Rglycinis@SFL03617_1__cysteine_desulfurase'[&!color=#000000]
	'1927958_Dsp@RDS84719_1__cysteine_desulfurase'[&!color=#000000]
	'2010829_Rbacterium@BBD80058_1__cysteine_desulfurase__SufS_subfamily'[&!color=#000000]
	'767434_Faurantia@AFC86407_1__cysteine_desulfurase_like_protein__SufS_subfamily'[&!color=#000000]
	'529704_Fterrea@SEI43348_1__cysteine_desulfurase___selenocysteine_lyase'[&!color=#000000]
	'1300342_Dkoreensis@ANB17884_1__Cysteine_desulfurase'[&!color=#000000]
	'578942_Dimmobilis@SFN23667_1__cysteine_desulfurase'[&!color=#000000]
	'2052182_Rbacterium@PKYR01000039_1_22___17815_19062'[&!color=#000000]
	'2006849_Xbacterium@NSJK01000020_1_31___23658_24902'[&!color=#000000]
	'1475481_Msediminis@GAP66495_1__cysteine_desulfurase_like_protein__SufSsubfamily'[&!color=#000000]
	'1895869_Xbacterium@OJY94676_1__cysteine_sulfinate_desulfinase'[&!color=#000000]
	'1953068_Rbacterium@DBMH01000221_1_2___414_1649'[&!color=#000000]
	'1123073_Rcellulosilyt@KB899241_1_197___209922_211172'[&!color=#000000]
	'1972610_Msp@QILI01000120_1_36___20727_21977'[&!color=#000000]
	'993689_Mscheffleri@LDOS01000002_1_1634___1779388_1780638'[&!color=#000000]
	'1895868_Xbacterium@OJY82706_1__cysteine_sulfinate_desulfinase'[&!color=#000000]
	'1543381_Osoli@KGI77743_1__cysteine_sulfinate_desulfinase'[&!color=#000000]
	'1926873_Xbacterium@PVBP01000010_1_50___57690_58955'[&!color=#000000]
	'265719_Avoraii@SDD32937_1__cysteine_desulfurase'[&!color=#000000]
	'1123377_Tfusca@AUIV01000009_1_20___24563_25816'[&!color=#000000]
	'1122183_Lmephitis@AULN01000012_1_373___420617_421876'[&!color=#000000]
	'1385517_Ldaejeonensis@KGM54506_1__cysteine_sulfinate_desulfinase'[&!color=#000000]
	'2290922_Lsp@AXK71426_1__cysteine_desulfurase'[&!color=#000000]
	'2315424_Lsp@QXJI01000001_1_1370___1489800_1491035'[&!color=#000000]
	'1736549_Lsp@KQY51081_1__cysteine_sulfinate_desulfinase'[&!color=#000000]
	'1736559_Lsp@KQZ60159_1__cysteine_sulfinate_desulfinase'[&!color=#000000]
	'1736588_Lsp@KRB02487_1__cysteine_sulfinate_desulfinase'[&!color=#000000]
	'1273429_Vtengchongens@RPE81038_1__cysteine_desulfurase'[&!color=#000000]
	'453783_Lsoli@RDY67142_1__cysteine_desulfurase'[&!color=#000000]
	'1327343_Lsp@RNF86084_1__cysteine_desulfurase'[&!color=#000000]
	'1122185_Lconcretionis@KGM51043_1__cysteine_sulfinate_desulfinase'[&!color=#000000]
	'1605891_Lmaris@AWV06596_1__cysteine_sulfinate_desulfinase'[&!color=#000000]
	'913325_Larseniciresi@KGM56904_1__cysteine_sulfinate_desulfinase'[&!color=#000000]
	'1385515_Ldefluvii@AUHT01000005_1_317___341777_343060'[&!color=#000000]
	'1802657_Xbacterium@OHE87197_1__cysteine_sulfinate_desulfinase'[&!color=#000000]
	'1073196_Pwuyuanensis@SOD56633_1__cysteine_desulfurase'[&!color=#000000]
	'128785_Pmexicana@LSIF01000026_1_13___9775_11028'[&!color=#000000]
	'1855303_Psp@SDQ51436_1__cysteine_desulfurase___selenocysteine_lyase'[&!color=#000000]
	'1896164_Lsp@AOH36318_1__cysteine_sulfinate_desulfinase'[&!color=#000000]
	'2032582_Xbacterium@PJJ97253_1__cysteine_desulfurase_CsdA'[&!color=#000000]
	'1247514_Labyssi@KQ759763_1_763___934139_935395'[&!color=#000000]
	'2006110_Lsp@ATD68180_1__cysteine_desulfurase_CsdA'[&!color=#000000]
	'935863_Lsp@AWZR01000007_1_231___252931_254211'[&!color=#000000]
	'1720302_Xmassiliensis@FCOY01000006_1_1339___1555022_1556260'[&!color=#000000]
	'128780_Sacidaminiphi@ALJ29059_1__aminotransferase'[&!color=#000000]
	'1045855_Pspadix@AER55809_1__cysteine_desulfurase'[&!color=#000000]
	'314722_Psuwonensis@AKC87640_1__cysteine_sulfinate_desulfinase'[&!color=#000000]
	'743721_Psuwonensis@ADV26946_1__cysteine_desulfurase__SufS_subfamily'[&!color=#000000]
	'160492_Xfastidiosa@AAF84282_1__aminotransferase'[&!color=#000000]
	'190485_Xcampestris@AAM42041_1__cysteine_desulfurase'[&!color=#000000]
	'522373_Smaltophilia@CAQ44709_1__putative_aminotransferase'[&!color=#000000]
	'336566_Sginsengisoli@KRG77304_1__cysteine_sulfinate_desulfinase'[&!color=#000000]
	'343_Xtranslucens@LNSU01000061_1_2___1127_2380'[&!color=#000000]
	'29447_Xalbilineans@JZIC01000001_1_967___1135877_1137127'[&!color=#000000]
	'1645665_Lsilvestris@PNS09408_1__sufS__cysteine_desulfurase__SufS_family'[&!color=#000000]
	'2172536_Lsp@AXA84566_1__cysteine_desulfurase_CsdA'[&!color=#000000]
	'2032574_Xbacterium@PJK15434_1__cysteine_desulfurase_CsdA'[&!color=#000000]
	'141949_Thaemolytica@QLKV01000005_1_35___41635_42900'[&!color=#000000]
	'213588_Thydrothermal@SHE27647_1__cysteine_desulfurase___selenocysteine_lyase'[&!color=#000000]
	'2303539_Lsp@RFP62409_1__cysteine_desulfurase'[&!color=#000000]
	'1300345_Ldokdonensis@KGQ17733_1__Cysteine_desulfurase'[&!color=#000000]
	'1123253_Slenta@AUBD01000005_1_287___313473_314708'[&!color=#000000]
	'1951299_Xbacterium@DIHI01000027_1_3___2297_3535'[&!color=#000000]
	'1974109_Xbacterium@PIQ38085_1__cysteine_desulfurase_CsdA'[&!color=#000000]
	'2013798_Gbacterium@PKM14722_1__cysteine_desulfurase_CsdA'[&!color=#000000]
	'1121013_Acomposti@AUFF01000003_1_182___191215_192447'[&!color=#000000]
	'1384056_Ametalli@KFN42105_1__cysteine_desulfurase'[&!color=#000000]
	'2058085_Acaeni@PRH82079_1__cysteine_desulfurase_CsdA'[&!color=#000000]
	'1798290_Gbacterium@OGT60508_1__cysteine_sulfinate_desulfinase'[&!color=#000000]
	'1948547_Dbacterium@DGPZ01000054_1_14___13427_14647'[&!color=#000000]
	'1986848_Pbacterium@RPG09316_1__cysteine_desulfurase'[&!color=#000000]
	'1986661_Btmed88@OUV29131_1__aminotransferase'[&!color=#000000]
	'1797895_Dbacterium@OGQ78294_1__cysteine_sulfinate_desulfinase'[&!color=#000000]
	'1797866_Dbacterium@OGQ19298_1__cysteine_sulfinate_desulfinase'[&!color=#000000]
	'1946338_Csp@DDRE01000030_1_17___16566_17810'[&!color=#000000]
	'264203_Zmobilis@AAV89051_1__cysteine_desulfurase__SufS_subfamily'[&!color=#000000]
	'1380389_Ssp@JIAU01000008_1_142___140881_142074'[&!color=#000000]
	'1298856_Ssp@PVZ17988_1__cysteine_desulfurase'[&!color=#000000]
	'1706000_Sginsengisoli@QOCK01000001_1_1117___1189536_1190726'[&!color=#000000]
	'1123267_Sastaxanthini@JONN01000001_1_1722___1717637_1718827'[&!color=#000000]
	'2315330_Ssp@RST29649_1__cysteine_desulfurase'[&!color=#000000]
	'2303576_Ssp@QWDF01000001_1_1875___1892368_1893576'[&!color=#000000]
	'2315689_Ssp@RIX32752_1__SufS_family_cysteine_desulfurase'[&!color=#000000]
	'1895848_Ssp@OJU16737_1__cysteine_desulfurase'[&!color=#000000]
	'1219040_Sasaccharolyt@BCYU01000020_1_58___62440_63687'[&!color=#000000]
	'1327635_Ssp@ATY33603_1__cysteine_desulfurase'[&!color=#000000]
	'179878_Selodea@RKR21414_1__cysteine_desulfurase'[&!color=#000000]
	'1609977_Shengshuiensi@AJP70725_1__cysteine_desulfurase'[&!color=#000000]
	'1985172_Ssp@OSZ70274_1__cysteine_desulfurase'[&!color=#000000]
	'1219055_Ssoli@BCTZ01000019_1_22___23061_24290'[&!color=#000000]
	'93064_Skoreensis@APR52332_1__cysteine_desulfurase'[&!color=#000000]
	'1888892_Sturrisvirgat@ODP36619_1__cysteine_desulfurase'[&!color=#000000]
	'2013662_Abacterium@PKP94859_1__cysteine_desulfurase'[&!color=#000000]
	'1768772_Ssp@LSJF01000007_1_46___42621_43874'[&!color=#000000]
	'1560345_Spanacis@AOH82987_1__cysteine_desulfurase'[&!color=#000000]
	'1550073_Ssp@JROH01000046_1_7___7030_8370'[&!color=#000000]
	'2305907_Ssp@RHW18266_1__cysteine_desulfurase'[&!color=#000000]
	'1735676_Ssp@KQM38076_1__cysteine_desulfurase'[&!color=#000000]
	'2483355_Bsp@RPSH01000002_1_87___94767_95972'[&!color=#000000]
	'1141889_Sspermidinifa@PCD02890_1__cysteine_desulfurase'[&!color=#000000]
	'1895847_Sbacterium@HCB74930_1__TPA_asm__cysteine_desulfurase__partial'[&!color=#000000]
	'645617_Hcaeni@RIA45741_1__cysteine_desulfurase'[&!color=#000000]
	'2056845_Ssp@PTS80816_1__cysteine_desulfurase__partial'[&!color=#000000]
	'1735683_Ssp@KQM67760_1__cysteine_desulfurase'[&!color=#000000]
	'185950_Sfaeni@PTW47528_1__cysteine_desulfurase'[&!color=#000000]
	'1390395_Ssp@APX65472_1__cysteine_desulfurase'[&!color=#000000]
	'2052949_Saeria@PGFU01000001_1_304___303973_305196'[&!color=#000000]
	'1166340_Ssp@SEN34958_1__cysteine_desulfurase'[&!color=#000000]
	'1985879_Ssp@RSV13379_1__cysteine_desulfurase'[&!color=#000000]
	'1920129_Ssp@RSU48597_1__cysteine_desulfurase'[&!color=#000000]
	'1736343_Ssp@KQU62116_1__cysteine_desulfurase'[&!color=#000000]
	'634430_Srubra@SFP72704_1__cysteine_desulfurase___selenocysteine_lyase'[&!color=#000000]
	'1141887_Ssp@PAX08336_1__cysteine_desulfurase'[&!color=#000000]
	'2219696_Ssp@AXJ95944_1__cysteine_desulfurase'[&!color=#000000]
	'1961362_Ssp@ANC87758_1__cysteine_desulfurase'[&!color=#000000]
	'2171974_Asp@PVE61253_1__cysteine_desulfurase'[&!color=#000000]
	'2283317_Ssp@RDE05723_1__cysteine_desulfurase'[&!color=#000000]
	'1855283_Ssp@SEK50157_1__cysteine_desulfurase'[&!color=#000000]
	'1736370_Ssp@KQT32496_1__cysteine_desulfurase'[&!color=#000000]
	'1736301_Ssp@KQN92668_1__cysteine_desulfurase'[&!color=#000000]
	'33053_Nperflava@LSII01000199_1_10___12340_13551'[&!color=#000000]
	'1736215_Ssp@KQN26737_1__cysteine_desulfurase'[&!color=#000000]
	'1881068_Ssp@SEI95248_1__cysteine_desulfurase'[&!color=#000000]
	'1978761_Pbacterium@OQW71099_1__cysteine_desulfurase'[&!color=#000000]
	'1768769_Ssp@LSJC01000087_1_1___2_919'[&!color=#000000]
	'1827382_Pbacterium@OQW42302_1__cysteine_desulfurase'[&!color=#000000]
	'680125_Plamellibrach@RED17189_1__cysteine_desulfurase'[&!color=#000000]
	'2072936_Ssp@AUW59971_1__cysteine_desulfurase'[&!color=#000000]
	'452662_Sjaponicum@BAI98228_1__putative_selenocysteine_lyase'[&!color=#000000]
	'2185111_Ssp@CP029335_1_3562___3856472_3857677'[&!color=#000000]
	'2082188_Ssp@BBD00997_1__cysteine_desulfurase_selenocysteine_lyase'[&!color=#000000]
	'1843368_Ssp@AOF97076_1__cysteine_desulfurase__SufS_family_protein'[&!color=#000000]
	'121428_Sxenophagum@DDFT01000060_1_5___2807_4015'[&!color=#000000]
	'1332080_Sbaderi@ALR19615_1__cysteine_desulfurase'[&!color=#000000]
	'1123270_Sbaekryungens@ATUR01000007_1_76___85073_86293'[&!color=#000000]
	'1922222_Ssp@LT703001_1_2129___2182197_2183408'[&!color=#000000]
	'1951256_Sbacterium@DELZ01000005_1_436___432540_433658'[&!color=#000000]
	'266812_Sflavimaris@ASK89206_1__cysteine_desulfurase'[&!color=#000000]
	'1970430_Ssp@OYW86162_1__cysteine_desulfurase__partial'[&!color=#000000]
	'627192_Ssp@BAK68536_1__putative_selenocysteine_lyase'[&!color=#000000]
	'1895845_Ssp@OJY66036_1__cysteine_desulfurase'[&!color=#000000]
	'1515612_Sfribergensis@AJA07936_1__Cysteine_desulfurase'[&!color=#000000]
	'317655_Salaskensis@ABF52390_1__cysteine_desulfurases__SufS_subfamily'[&!color=#000000]
	'267128_Sgranuli@AMG73756_1__putative_cysteine_desulfurase'[&!color=#000000]
	'1951263_Sbacterium@DLOX01000135_1_3___1415_2692'[&!color=#000000]
	'1951254_Sbacterium@DDFE01000031_1_7___5251_6435'[&!color=#000000]
	'2339262_Sbacterium@RJT25059_1__cysteine_desulfurase'[&!color=#000000]
	'2292257_Ssp@RDV05987_1__cysteine_desulfurase'[&!color=#000000]
	'1172626_Asp@OCC23962_1__cysteine_desulfurase'[&!color=#000000]
	'1219035_Ntardaugens@GAD48893_1__putative_selenocysteine_lyase'[&!color=#000000]
	'1603897_Esp@KPL69123_1__cysteine_desulfurase'[&!color=#000000]
	'1206458_Nsp@GAM04532_1__cysteine_desulfurase'[&!color=#000000]
	'1420591_Nbarchaimii@KTR84795_1__cysteine_desulfurase'[&!color=#000000]
	'1884364_Nsp@SFG23487_1__cysteine_desulfurase'[&!color=#000000]
	'702113_Nsp@CCA94389_1__cysteine_desulfurase___selenocysteine_lyase'[&!color=#000000]
	'1962403_Nsp@PEQ12176_1__cysteine_desulfurase'[&!color=#000000]
	'205844_Npentaromativ@PZQ52955_1__cysteine_desulfurase'[&!color=#000000]
	'1096930_Nlindaniclast@EQB16173_1__cysteine_desulfurase'[&!color=#000000]
	'1114963_Nbarchaimii@KMS52755_1__cysteine_desulfurase'[&!color=#000000]
	'1348853_Nmalaysiense@KHK89651_1__cysteine_desulfurase'[&!color=#000000]
	'2067455_Nsp@PLK27256_1__cysteine_desulfurase'[&!color=#000000]
	'279238_Naromaticivor@ABD24648_1__cysteine_desulfurase'[&!color=#000000]
	'1970402_Nsp@OYW50631_1__cysteine_desulfurase'[&!color=#000000]
	'2183925_Nsp@PYG61392_1__cysteine_desulfurase'[&!color=#000000]
	'1219033_Nlentum@BCTW01000021_1_68___68405_69640'[&!color=#000000]
	'983920_Nnitrogenifig@EGD59725_1__SufS_subfamily_cysteine_desulfurase'[&!color=#000000]
	'1739113_Nsp@KUR78214_1__cysteine_desulfurase'[&!color=#000000]
	'1117702_Nfuchskuhlens@KUR72179_1__cysteine_desulfurase'[&!color=#000000]
	'1970410_Nsp@OYX61208_1__cysteine_desulfurase'[&!color=#000000]
	'1970402_Nsp@OYW50317_1__cysteine_desulfurase'[&!color=#000000]
	'1970599_Sbacterium@OZA66701_1__cysteine_desulfurase__partial'[&!color=#000000]
	'1946983_Nsp@DDES01000050_1_4___1456_2655'[&!color=#000000]
	'1895900_Nsp@OJX89150_1__cysteine_desulfurase'[&!color=#000000]
	'1211806_Nkunmingense@PKB13965_1__cysteine_desulfurase'[&!color=#000000]
	'1961849_Nsp@MWLM01000062_1_111___112956_114215'[&!color=#000000]
	'1122970_Pcryptus@AUHC01000011_1_66___62757_63989'[&!color=#000000]
	'2023229_Pht@AUX68626_1__cysteine_desulfurase'[&!color=#000000]
	'383381_Esp@KEO85773_1__cysteine_desulfurase'[&!color=#000000]
	'2011159_Esp@AWW73262_1__cysteine_desulfurase'[&!color=#000000]
	'1922225_Esp@LT702999_1_1891___1996274_1997515'[&!color=#000000]
	'1044_Elongus@KEO89408_1__cysteine_desulfurase'[&!color=#000000]
	'1735012_Esp@KWV91452_1__cysteine_desulfurase'[&!color=#000000]
	'1798193_Esp@SDS78233_1__cysteine_desulfurase'[&!color=#000000]
	'2013662_Abacterium@PKP89472_1__cysteine_desulfurase'[&!color=#000000]
	'2013670_Abacterium@PKP65001_1__cysteine_desulfurase'[&!color=#000000]
	'476157_Aishigakiensi@CP015963_1_390___413078_414304'[&!color=#000000]
	'1734408_Sbacterium@KUO55461_1__cysteine_desulfurase'[&!color=#000000]
	'361183_Aepoxidivoran@ALE17766_1__Cysteine_desulfurase'[&!color=#000000]
	'1797975_Esp@OGS49430_1__cysteine_desulfurase'[&!color=#000000]
	'1316679_Axiamenensis@SMQ68932_1__cysteine_desulfurase'[&!color=#000000]
	'450378_Cmarinus@ARU16955_1__cysteine_desulfurase'[&!color=#000000]
	'1703339_Cmobilis@LYWZ01000022_1_736___762354_763568'[&!color=#000000]
	'1348774_Cnaphthovoran@AKM11923_1__cysteine_desulfurase'[&!color=#000000]
	'1844758_Esp@LXQI01000015_1_73___66596_67885'[&!color=#000000]
	'2306995_Asp@RIV75958_1__cysteine_desulfurase'[&!color=#000000]
	'2306995_Asp@RIV80786_1__cysteine_desulfurase'[&!color=#000000]
	'543877_Amarensis@AKM08328_1__cysteine_desulfurase'[&!color=#000000]
	'1708790_Arigui@RSEL01000011_1_6___1796_2983'[&!color=#000000]
	'692370_Adongtanensis@ANY19065_1__putative_cysteine_desulfurase'[&!color=#000000]
	'2338327_Asp@CP032570_1_1520___1543575_1544753'[&!color=#000000]
	'2306996_Asp@RJX69265_1__cysteine_desulfurase'[&!color=#000000]
	'1982042_Amangrovi@CP022889_1_1747___1792989_1794173'[&!color=#000000]
	'1634516_Csp@ALG59974_1__cysteine_desulfurase'[&!color=#000000]
	'1784712_Exanthus@RIV92371_1__cysteine_desulfurase'[&!color=#000000]
	'1946984_Nsp@DJUW01000002_1_192___180397_181626'[&!color=#000000]
	'1572751_Pmercurialis@KHL25115_1__cysteine_desulfurase'[&!color=#000000]
	'1736584_Asp@KRA81593_1__cysteine_desulfurase'[&!color=#000000]
	'1970586_Sbacterium@OYW47110_1__cysteine_desulfurase'[&!color=#000000]
	'2488860_Esp@RPF71434_1__cysteine_desulfurase'[&!color=#000000]
	'2307003_Esp@RIV86893_1__cysteine_desulfurase'[&!color=#000000]
	'1648404_Eatlanticus@AKQ41062_1__cysteine_desulfurase'[&!color=#000000]
	'502682_Egangjinensis@KLE31530_1__cysteine_desulfurase'[&!color=#000000]
	'1958945_Eaquimixticol@RJY09533_1__cysteine_desulfurase'[&!color=#000000]
	'1946471_Esp@DFBR01000095_1_8___3279_4187'[&!color=#000000]
	'874156_Emarinus@KLI64705_1__cysteine_desulfurase'[&!color=#000000]
	'1581420_Eluteus@KLE34282_1__cysteine_desulfurase'[&!color=#000000]
	'762261_Axinjiangensi@RSEK01000005_1_75___79320_80534'[&!color=#000000]
	'1267766_Aatlanticus@AKH43288_1__Cysteine_desulfurase'[&!color=#000000]
	'2320269_Asp@RKF19012_1__cysteine_desulfurase'[&!color=#000000]
	'1974094_Sbacterium@PIW53982_1__cysteine_desulfurase'[&!color=#000000]
	'2185142_Asp@CP031155_1_1602___1644628_1645857'[&!color=#000000]
	'1951261_Sbacterium@DBOA01000002_1_5___3566_4768'[&!color=#000000]
	'1913578_Ssp@APG61817_1__cysteine_desulfurase'[&!color=#000000]
	'314225_Elitoralis@ABC64642_1__selenocysteine_lyase'[&!color=#000000]
	'645517_Anamhicola@ANU06798_1__Cysteine_desulfurase'[&!color=#000000]
	'2161824_Asp@RDC61197_1__Cysteine_desulfurase'[&!color=#000000]
	'266951_Eseohaensis@CP024920_1_1439___1492761_1493978'[&!color=#000000]
	'1811540_Esp@LUNY01000040_1_3___1626_2909'[&!color=#000000]
	'1951752_Ebacterium@DDCE01000039_1_30___23921_25138'[&!color=#000000]
	'192812_Eflavus@ASP28971_1__cysteine_desulfurase'[&!color=#000000]
	'1860125_Esp@OBX20038_1__cysteine_desulfurase'[&!color=#000000]
	'1842535_Bsp@AOG01872_1__cysteine_desulfurase__SufS_family_protein'[&!color=#000000]
	'47920_Adelafieldii@LSHP01000080_1_58___56215_57510'[&!color=#000000]
	'1882773_Ssp@SDC35749_1__cysteine_desulfurase'[&!color=#000000]
	'1736594_Ssp@KRB80760_1__cysteine_desulfurase'[&!color=#000000]
	'1736447_Ssp@KQX25430_1__cysteine_desulfurase'[&!color=#000000]
	'1947531_Ssp@DBAW01000267_1_8___5371_6822'[&!color=#000000]
	'1921510_Ssp@API60452_1__cysteine_desulfurase'[&!color=#000000]
	'614671_Svermicompost@PXYJ01000003_1_324___306487_307755'[&!color=#000000]
	'941907_Sindica@SMF64744_1__cysteine_desulfurase'[&!color=#000000]
	'2172047_Sbacterium@QDFY01000004_1_256___303471_304685'[&!color=#000000]
	'2068657_Ssp@PWG02413_1__cysteine_desulfurase'[&!color=#000000]
	'685778_Ssp@AORL01000022_1_266___255806_257023'[&!color=#000000]
	'1735121_Soleivorans@PTQ10788_1__cysteine_desulfurase'[&!color=#000000]
	'1697973_Scrusticola@QTJP01000001_1_1891___2015023_2016345'[&!color=#000000]
	'1843236_Smontana@KV887143_1_26___25492_26709'[&!color=#000000]
	'1219043_Schangbaiensi@GAO40342_1__cysteine_desulfurase_SufS'[&!color=#000000]
	'1660141_Ssp@ODU21780_1__cysteine_desulfurase'[&!color=#000000]
	'1166337_Sjatrophae@SFS05680_1__cysteine_desulfurase'[&!color=#000000]
	'397260_Ssanxanigenen@PZO89008_1__cysteine_desulfurase'[&!color=#000000]
	'2320861_Ssp@RJF93570_1__cysteine_desulfurase'[&!color=#000000]
	'745310_Ssp@AGH49483_1__cysteine_desulfurase'[&!color=#000000]
	'861865_Slaterariae@SNS51281_1__cysteine_desulfurase'[&!color=#000000]
	'335406_Smicrocystini@RKS89198_1__cysteine_desulfurase'[&!color=#000000]
	'1948389_Abacterium@DFLT01000006_1_12___13549_14772'[&!color=#000000]
	'1234595_Pflava@EMD83565_1__Cysteine_desulfurase'[&!color=#000000]
	'2015572_Abacterium@OYU16568_1__cysteine_desulfurase'[&!color=#000000]
	'1985171_Ssp@OSZ72797_1__cysteine_desulfurase'[&!color=#000000]
	'1970594_Sbacterium@OYX76435_1__cysteine_desulfurase'[&!color=#000000]
	'552518_Elitoralis@KJV10963_1__hypothetical_protein_VZ95_01440'[&!color=#000000]
	'2022747_Ecyanobacteri@OYQ21001_1__cysteine_desulfurase'[&!color=#000000]
	'1121034_Nirakense@AUCG01000004_1_50___39043_40296'[&!color=#000000]
	'1003237_Namazonense@EGY02625_1__Cysteine_desulfurase'[&!color=#000000]
	'709986_Dmaricopensis@ADV67248_1__Selenocysteine_lyase'[&!color=#000000]
	'1986653_Btmed178@OUX68291_1__hypothetical_protein_CBD38_00310'[&!color=#000000]
	'1948133_Pbacterium@DBUY01000024_1_6___7053_8309'[&!color=#000000]
	'1948137_Pbacterium@DCKN01000020_1_14___11254_12498'[&!color=#000000]
	'2026776_Pbacterium@MAC42081_1__cysteine_desulfurase_CsdA'[&!color=#000000]
	'2013098_Abacterium@PPR16331_1__Cysteine_desulfurase_SufS'[&!color=#000000]
	'1986642_Abacterium@OUU63374_1__hypothetical_protein_CBC22_01280'[&!color=#000000]
	'1986648_Abacterium@RPH04598_1__SufS_family_cysteine_desulfurase'[&!color=#000000]
	'2013099_Abacterium@PPR26456_1__Cysteine_desulfurase_SufS__partial'[&!color=#000000]
	'2013099_Abacterium@PPR24570_1__hypothetical_protein_CFH34_01758__partial'[&!color=#000000]
	'744985_Aproteobacter@AFS49479_1__Aminotransferase_class_V'[&!color=#000000]
	'1946225_CPsp@DCWU01000083_1_7___5606_6820'[&!color=#000000]
	'2162007_Pbacterium@QCRZ01000025_1_1___1_798'[&!color=#000000]
	'939306_Aproteobacter@AZHR01000063_1_2___1069_1731'[&!color=#000000]
	'1131276_Aproteobacter@AQVO01000002_1_129___125344_126564'[&!color=#000000]
	'939346_Aproteobacter@AZYB01000001_1_94___80476_81696'[&!color=#000000]
	'2162008_Pbacterium@QCSA01000002_1_52___48549_49769'[&!color=#000000]
	'2162054_Pbacterium@QCOG01000003_1_159___160573_161790'[&!color=#000000]
	'2161995_Pbacterium@QCNP01000001_1_807___784426_785640'[&!color=#000000]
	'335992_CPubique@AAZ21561_1__selenocysteine_lyase_chain_A'[&!color=#000000]
	'1696175_Pbacterium@OCW82962_1__cysteine_desulfurase'[&!color=#000000]
	'1265756_CPubique@KI421433_1_280___270321_271538'[&!color=#000000]
	'2162022_Pbacterium@QBYD01000014_1_9___8522_9742'[&!color=#000000]
	'439493_CPsp@EDZ60241_1__selenocysteine_lyase_chain_A'[&!color=#000000]
	'859653_Aproteobacter@AFS47094_1__cysteine_desulfurase_like_protein__SufS_family'[&!color=#000000]
	'2162047_Pbacterium@QCJE01000002_1_48___30257_31477'[&!color=#000000]
	'1977864_CPsp@ARJ48105_1__cysteine_desulfurase'[&!color=#000000]
	'2162046_Pbacterium@QCHE01000001_1_41___29230_30450'[&!color=#000000]
	'2162055_Pbacterium@QCOL01000008_1_21___20709_21929'[&!color=#000000]
	'1388755_CPsp@SMF72695_1__cysteine_desulfurase'[&!color=#000000]
	'2162038_Pbacterium@QCDD01000002_1_86___74308_75528'[&!color=#000000]
	'2162023_Pbacterium@QBYE01000002_1_86___72754_73974'[&!color=#000000]
	'2162031_Pbacterium@QBZW01000002_1_87___80337_81557'[&!color=#000000]
	'2162002_Pbacterium@QCPT01000009_1_9___7481_8701'[&!color=#000000]
	'2161987_Pbacterium@QCJD01000013_1_6___4506_5726'[&!color=#000000]
	'1977865_CPsp@ARJ48643_1__cysteine_desulfurase'[&!color=#000000]
	'1696173_Pbacterium@OCW77053_1__cysteine_desulfurase'[&!color=#000000]
	'2162037_Pbacterium@QCAW01000014_1_17___16944_18164'[&!color=#000000]
	'1144932_CPubique@ATTF01000010_1_9___5466_6683'[&!color=#000000]
	'2162056_Pbacterium@QBVU01000002_1_111___108007_109224'[&!color=#000000]
	'2161991_Pbacterium@QCMS01000001_1_75___77783_79000'[&!color=#000000]
	'2162024_Pbacterium@QBYF01000001_1_134___127491_128708'[&!color=#000000]
	'1986805_CPsp@OUW10898_1__cysteine_desulfurase'[&!color=#000000]
	'1986808_CPsp@OUW59576_1__cysteine_desulfurase__partial'[&!color=#000000]
	'1986803_CPsp@RPG99617_1__cysteine_desulfurase'[&!color=#000000]
	'2161996_Pbacterium@QCNT01000003_1_143___129347_130564'[&!color=#000000]
	'2162019_Pbacterium@QCOH01000006_1_54___45026_46243'[&!color=#000000]
	'1986830_CPsp@OUU67582_1__cysteine_desulfurase'[&!color=#000000]
	'938639_Aproteobacter@ATTB01000011_1_9___7624_8826'[&!color=#000000]
	'1925548_CFubiquis@CP024034_1_679___618563_619765'[&!color=#000000]
	'1002672_CPsp@AEA81800_1__cysteine_desulfurase__SufS_subfamily'[&!color=#000000]
	'684719_Aproteobacter@EMH80280_1__cysteine_desulfurase_like_protein__SufS_family'[&!color=#000000]
	'2162051_Pbacterium@QCMN01000003_1_15___15951_17183'[&!color=#000000]
	'2013087_Abacterium@PPR40662_1__Cysteine_desulfurase'[&!color=#000000]
	'2013086_Abacterium@PPR44100_1__Cysteine_desulfurase_SufS'[&!color=#000000]
	'1131277_Aproteobacter@AQVN01000275_1_5___4386_5588'[&!color=#000000]
	'2013084_Abacterium@PPR46462_1__Cysteine_desulfurase'[&!color=#000000]
	'2013082_Abacterium@PPR45594_1__Cysteine_desulfurase_SufS'[&!color=#000000]
	'2013077_Abacterium@PPR52898_1__Cysteine_desulfurase_SufS'[&!color=#000000]
	'2162049_Pbacterium@QCKQ01000010_1_20___21767_22963'[&!color=#000000]
	'2492378_CMrohwerii@RST66957_1__SufS_family_cysteine_desulfurase'[&!color=#000000]
	'1798576_Lbacterium@OGV47291_1__hypothetical_protein_A2X46_18150'[&!color=#000000]
	'1798543_CKbacterium@OGY83045_1__cysteine_desulfurase'[&!color=#000000]
	'2014245_CKbacterium@PIS41785_1__cysteine_desulfurase__partial'[&!color=#000000]
	'1953214_CMbacterium@DCAG01000032_1_11___8332_9633'[&!color=#000000]
	'1953254_CMbacterium@DKQU01000058_1_27___24106_25359'[&!color=#000000]
	'1781247_Mbacterium@LSCG01000097_1_6___4823_6049'[&!color=#000000]
	'1953213_CMbacterium@DCAL01000068_1_5___2883_4157'[&!color=#000000]
	'1953215_CMbacterium@DBZW01000040_1_34___36017_37177'[&!color=#000000]
	'1953249_CMbacterium@DKAH01000018_1_70___81161_82411'[&!color=#000000]
	'1811604_CMbacterium@LUOD01000040_1_9___7069_8325'[&!color=#000000]
	'2026760_CMbacterium@PCH59026_1__cysteine_desulfurase'[&!color=#000000]
	'1953258_CMbacterium@DLRS01000110_1_8___5491_6708'[&!color=#000000]
	'1953218_CMbacterium@DCXW01000049_1_11___12363_13574'[&!color=#000000]
	'1953231_CMbacterium@DEAI01000010_1_12___16425_17696'[&!color=#000000]
	'1986782_Btmed46@RPH05790_1__SufS_family_cysteine_desulfurase'[&!color=#000000]
	'1953216_CMbacterium@DCMX01000044_1_9___8121_9323'[&!color=#000000]
	'1986784_Btmed80@OUV03174_1__cysteine_desulfurase'[&!color=#000000]
	'1986778_Btmed144@RPH03109_1__cysteine_desulfurase'[&!color=#000000]
	'1986777_CMbacterium@OUV42556_1__cysteine_desulfurase'[&!color=#000000]
	'1986826_CPsp@OUX37487_1__hypothetical_protein_CBE33_03050'[&!color=#000000]
	'1986783_Btmed6@OUT40123_1__hypothetical_protein_CBB66_02895'[&!color=#000000]
	'1379406_Mbacterium@AWNN01000009_1_19___17348_18562'[&!color=#000000]
	'1007121_Mbacterium@AQSD01000001_1_141___164153_165367'[&!color=#000000]
	'1953245_CMbacterium@DJHT01000018_1_7___4725_5936'[&!color=#000000]
	'939857_Mbacterium@AQSI01000001_1_66___59528_60721'[&!color=#000000]
	'1802593_CWbacterium@OGY23874_1__cysteine_desulfurase'[&!color=#000000]
	'1798559_Cdivision@OGC09855_1__cysteine_desulfurase'[&!color=#000000]
	'857041_CPbacterium@AQTV01000070_1_23___21811_23073'[&!color=#000000]
	'1104566_CPbacterium@ASZN01000098_1_6___2170_3414'[&!color=#000000]
	'1802452_CWbacterium@OHA68392_1__hypothetical_protein_A3D59_04470'[&!color=#000000]
	'1797542_CBbacterium@OGY50937_1__hypothetical_protein_A3J59_00320'[&!color=#000000]
	'1948858_Pgroup@DJKP01000058_1_10___10399_11640'[&!color=#000000]
	'1974525_CBbacterium@PIS05777_1__cysteine_desulfurase'[&!color=#000000]
	'1579378_Agw2011_ar20@AJF62843_1__Cysteine_desulfurase'[&!color=#000000]
	'1797263_CAbacterium@OGD08348_1__hypothetical_protein_A2397_03085'[&!color=#000000]
	'1797879_Dbacterium@OGQ47126_1__cysteine_desulfurase__partial'[&!color=#000000]
	'1797869_Dbacterium@OGQ38964_1__cysteine_desulfurase'[&!color=#000000]
	'2014244_CKbacterium@PIS42344_1__cysteine_desulfurase'[&!color=#000000]
	'2014248_CKbacterium@PIY95749_1__cysteine_desulfurase'[&!color=#000000]
	'2035771_CLbacterium@PDZZ01000431_1_5___2206_3018'[&!color=#000000]
	'2035771_CLbacterium@PDZZ01000393_1_1___2_1135'[&!color=#000000]
	'1948536_Dbacterium@DCAY01000307_1_8___6767_8011'[&!color=#000000]
	'1948565_Dbacterium@DLRI01000095_1_12___8616_9908'[&!color=#000000]
	'913331_Scluster@AFIA01000117_1_5___2425_2877'[&!color=#000000]
	'2162549_Scluster@QBXB01000037_1_6___3128_4399'[&!color=#000000]
	'913331_Scluster@AFIA01000183_1_1___1_798'[&!color=#000000]
	'1811636_Scluster@LUQN01000123_1_9___5961_7196'[&!color=#000000]
	'1618450_CGbacterium@KKR33205_1__Cysteine_desulfurase'[&!color=#000000]
	'1974575_CGbacterium@PIR07922_1__cysteine_desulfurase'[&!color=#000000]
	'1798384_CGbacterium@OGG21211_1__cysteine_desulfurase'[&!color=#000000]
	'1802601_CWbacterium@OGY29625_1__hypothetical_protein_A3J50_00230'[&!color=#000000]
	'1968527_Cdivision@OQX51315_1__cysteine_desulfurase'[&!color=#000000]
	'1915708_Narchaeon@DACA01000066_1_5___2886_4130'[&!color=#000000]
	'1640512_Tarchaeon@KRT61985_1__SufS_subfamily_cysteine_desulfurase'[&!color=#000000]
	'2022694_Narchaeon@PIW32471_1__cysteine_desulfurase'[&!color=#000000]
	'886738_CNlimnia@EGG43080_1__SufS_subfamily_cysteine_desulfurase'[&!color=#000000]
	'2026886_CNsp@PHY09411_1__cysteine_desulfurase'[&!color=#000000]
	'2022693_Narchaeon@PIW35873_1__cysteine_desulfurase__partial'[&!color=#000000]
	'1001994_Nkoreense@EGP93223_1__Cysteine_desulfurase'[&!color=#000000]
	'1661713_Tarchaeon@LFEY01000012_1_7___3970_5214'[&!color=#000000]
	'2202732_Narchaeon@QIDA01000019_1_10___8581_9825'[&!color=#000000]
	'1298885_Tarchaeon@AXWL01000015_1_29___25379_26623'[&!color=#000000]
	'1915597_Nsp@DAXZ01000055_1_26___24952_26196'[&!color=#000000]
	'718286_CNsp@GBH33610_1__cysteine_desulfurase'[&!color=#000000]
	'1580092_CNadriaticus@AJW71370_1__selenocysteine_lyase__PLP_dependent'[&!color=#000000]
	'1679446_CNsp@KV575203_1_735___459231_460208'[&!color=#000000]
	'2022696_Narchaeon@PJC50884_1__cysteine_desulfurase'[&!color=#000000]
	'859350_CNsalaria@EIJ66413_1__cysteine_desulfurase__SufS_family_protein__partial'[&!color=#000000]
	'1170320_CNsalaria@QJZB01000061_1_5___3569_4813'[&!color=#000000]
	'1229909_CNsediminis@AFS82307_1__SufS_subfamily_cysteine_desulfurase'[&!color=#000000]
	'1671876_Nsp@LFLC01000004_1_53___41855_43099'[&!color=#000000]
	'2026795_Tarchaeon@PBO85463_1__cysteine_desulfurase'[&!color=#000000]
	'1582439_CNpiranensis@AJM92993_1__selenocysteine_lyase__PLP_dependent'[&!color=#000000]
	'1502292_Mgroup@KER06955_1__putative_cysteine_desulfurase_protein'[&!color=#000000]
	'436308_Nmaritimus@ABX12393_1__cysteine_desulfurase__SufS_subfamily'[&!color=#000000]
	'2478979_CNsp@RMW36834_1__cysteine_desulfurase'[&!color=#000000]
	'1776294_Nsp@LQMW01000009_1_101___73870_75114'[&!color=#000000]
	'1089683_Umarine@JH165500_1_74___54516_55760'[&!color=#000000]
	'2024843_Nsp@MAI01760_1__cysteine_desulfurase'[&!color=#000000]
	'1898749_CNcatalina@ARS64794_1__putative_cysteine_desulfurase_2'[&!color=#000000]
	'1661711_Tarchaeon@LFEW01000019_1_7___3960_5204'[&!color=#000000]
	'1655561_Nsp@KRO29449_1__cysteine_desulfurase'[&!color=#000000]
	'1089683_Umarine@JH165328_1_20___18580_19824'[&!color=#000000]
	'2478554_Nsp@RNJ75840_1__cysteine_desulfurase'[&!color=#000000]
	'2478556_Nsp@RNJ75239_1__cysteine_desulfurase'[&!color=#000000]
	'414004_Csymbiosum@ABK77973_1__cysteine_desulfurase_selenocysteine_lyase'[&!color=#000000]
	'2056631_Carchaeon@RDJ39259_1__cysteine_desulfurase'[&!color=#000000]
	'1089683_Umarine@AGBE01000263_1_1___1_990'[&!color=#000000]
	'1410606_CNbrevis@AJA93184_1__cysteine_desulfurase__SufS_family'[&!color=#000000]
	'1298895_Earchaeum@AXWJ01000004_1_44___37605_38849'[&!color=#000000]
	'1811585_Nsp@LUPA01000004_1_14___8565_8957'[&!color=#000000]
	'913333_Tarchaeon@ARWO01000002_1_72___59493_60740'[&!color=#000000]
	'1811585_Nsp@LUPA01000004_1_15___9007_9678'[&!color=#000000]
	'1811582_Nsp@LUOX01000009_1_12___6247_6945'[&!color=#000000]
	'1131277_Aproteobacter@AQVN01000140_1_2___652_1116'[&!color=#000000]
	'1131266_Mgroup@ARWQ01000005_1_30___28379_29626'[&!color=#000000]
	'1131276_Aproteobacter@AQVO01000067_1_4___1068_1931'[&!color=#000000]
	'1811582_Nsp@LUOX01000009_1_11___5805_6278'[&!color=#000000]
	'1131277_Aproteobacter@AQVN01000030_1_1___44_547'[&!color=#000000]
	'1502294_Mgroup@KFM14884_1__putative_cysteine_desulfurase_protein'[&!color=#000000]
	'1407055_Tarchaeon@CDI04814_1__cysteine_desulfurase'[&!color=#000000]
	'1353246_CNchungbukensi@AVSQ01000014_1_12___12937_14178'[&!color=#000000]
	'1915705_Narchaeon@DAMC01000065_1_51___34565_35806'[&!color=#000000]
	'1603555_CNcloacae@AJZ75612_1__cysteine_desulfurase'[&!color=#000000]
	'1846278_CNaquarius@CP024808_1_934___756197_757438'[&!color=#000000]
	'1499975_Nsp@SHO48067_1__selenocysteine_lyase__PLP_dependent'[&!color=#000000]
	'1078905_CNdevanaterra@CUR51216_1__selenocysteine_lyase__PLP_dependent'[&!color=#000000]
	'1903277_Nsp@FUYK01000007_1_176___155479_156723'[&!color=#000000]
	'1903276_Nsp@SMH70226_1__selenocysteine_lyase__PLP_dependent'[&!color=#000000]
	'1459636_CNevergladensi@AIF84695_1__cysteine_desulfurase_like_protein__SufS_subfamily'[&!color=#000000]
	'926571_Nviennensis@AIC15479_1__cysteine_desulfurase_selenocysteine_lyase'[&!color=#000000]
	'1915599_Nsp@DADA01000023_1_54___46998_48248'[&!color=#000000]
	'1237085_CNgargensis@AFU58029_1__cysteine_desulfurase_selenocysteine_lyase'[&!color=#000000]
	'1805396_Tarchaeon@OLC23580_1__cysteine_desulfurase'[&!color=#000000]
	'1915684_Narchaeon@DAOR01000031_1_37___26300_27544'[&!color=#000000]
	'1826872_CNexaquare@CP017922_1_1466___1362805_1364055'[&!color=#000000]
	'1353260_CNoleophilus@ALI37302_1__putative_cysteine_desulfurase'[&!color=#000000]
	'2058097_CNcavascurensi@SPC33425_1__selenocysteine_lyase__PLP_dependent'[&!color=#000000]
	'2035440_Ahr04@GBC73059_1__Cysteine_desulfurase_SufS'[&!color=#000000]
	'1797286_Arbg_16_50_20@OFX16250_1__cysteine_desulfurase'[&!color=#000000]
	'1805098_Carchaeon@OLD03026_1__cysteine_desulfurase'[&!color=#000000]
	'1805096_Carchaeon@OLD12426_1__cysteine_desulfurase'[&!color=#000000]
	'1805019_A13_2_20cm_2_@OLB72595_1__cysteine_desulfurase'[&!color=#000000]
	'1915989_CBarchaeon@DAFH01000098_1_1___3_443'[&!color=#000000]
	'1915753_Tarchaeon@DAEN01000021_1_14___12020_13288'[&!color=#000000]
	'1801684_Nbacterium@OGW04852_1__cysteine_desulfurase'[&!color=#000000]
	'1974463_CWarchaeon@PIN74665_1__cysteine_desulfurase'[&!color=#000000]
	'1915757_Tarchaeon@DAZR01000003_1_3___1828_3057'[&!color=#000000]
	'1915760_Tarchaeon@DABY01000007_1_15___14450_15679'[&!color=#000000]
	'1935120_CGarchaeon@MTMA01000001_1_501___461078_462331'[&!color=#000000]
	'1841598_CHarchaeon@OLS25849_1__putative_cysteine_desulfurase'[&!color=#000000]
	'1841597_CHarchaeon@OLS21399_1__putative_cysteine_desulfurase'[&!color=#000000]
	'1917431_Auba490@DACC01000001_1_8___5181_6404'[&!color=#000000]
	'1915765_Earchaeon@DASO01000010_1_184___173922_175163'[&!color=#000000]
	'795797_Hjeotgali@ADJ13668_1__cysteine_desulfurase__SufS_subfamily_protein'[&!color=#000000]
	'1008153_Hpaucihalophi@KYH26881_1__cysteine_desulfurase'[&!color=#000000]
	'2480581_Hsp@RDQG01000021_1_2___479_1726'[&!color=#000000]
	'1919154_Harchaeon@PSP43541_1__cysteine_desulfurase'[&!color=#000000]
	'1919172_Harchaeon@PSP73686_1__cysteine_desulfurase'[&!color=#000000]
	'1919162_Harchaeon@PSP61514_1__cysteine_desulfurase'[&!color=#000000]
	'1919186_Harchaeon@PSQ26295_1__cysteine_desulfurase'[&!color=#000000]
	'1919177_Harchaeon@PSP87211_1__cysteine_desulfurase'[&!color=#000000]
	'1227455_Hsaccharolyti@EMA42803_1__cysteine_desulfurase__SufS_subfamily_protein'[&!color=#000000]
	'1232219_Hagarilyticus@BAFM01000009_1_46___40714_41961'[&!color=#000000]
	'1227456_Hsalifodinae@EMA55326_1__cysteine_desulfurase__SufS_subfamily_protein'[&!color=#000000]
	'1227457_Hthailandensi@EMA52919_1__cysteine_desulfurase__SufS_subfamily_protein'[&!color=#000000]
	'931277_Hmorrhuae@EMA48809_1__cysteine_desulfurase__SufS_subfamily_protein'[&!color=#000000]
	'1264579_Hsediminicola@BBMP01000022_1_407___389079_390326'[&!color=#000000]
	'2321230_Hsp@RJS97152_1__cysteine_desulfurase'[&!color=#000000]
	'1132509_Hhamelinensis@AJRK01000018_1_31___20858_22105'[&!color=#000000]
	'2282654_Ssp@QPND01000004_1_141___137338_138585'[&!color=#000000]
	'1729461_Narchaeon@LKNC01000064_1_8___4602_5849'[&!color=#000000]
	'1729463_Narchaeon@LKNF01000110_1_11___7498_8736'[&!color=#000000]
	'1729462_Narchaeon@LKND01000018_1_17___15428_16672'[&!color=#000000]
	'1729464_Narchaeon@LKNG01000048_1_2___1783_3027'[&!color=#000000]
	'797302_Hruber@AGB17328_1__cysteine_desulfurase_like_protein__SufS_subfamily'[&!color=#000000]
	'1227490_Hasiaticus@ELZ09283_1__cysteine_desulfurase'[&!color=#000000]
	'619731_Hkamekurae@SFS38202_1__cysteine_desulfurase'[&!color=#000000]
	'1495067_Hsp@KDE59422_1__cysteine_desulfurase'[&!color=#000000]
	'797299_Hlarsenii@AHF98349_1__cysteine_desulfurase'[&!color=#000000]
	'1293047_Hdjelfimassil@HG315687_1_211___198865_200109'[&!color=#000000]
	'1202768_Hsalifodinae@JROF01000053_1_1___234_1481'[&!color=#000000]
	'392421_Hhispanica@SEU12873_1__cysteine_desulfurase'[&!color=#000000]
	'1227496_Nversiforme@ELY65177_1__cysteine_desulfurase__SufS_subfamily_protein'[&!color=#000000]
	'1186196_Nsalaciae@SEQ83500_1__cysteine_desulfurase'[&!color=#000000]
	'1608465_Nsp@PGF15891_1__cysteine_desulfurase'[&!color=#000000]
	'301967_Hsaccharevita@OLZ42292_1__cysteine_desulfurase'[&!color=#000000]
	'797303_Npellirubrum@AGB33517_1__cysteine_desulfurase_like_protein__SufS_subfamily'[&!color=#000000]
	'1416969_Hmahii@OAQ53227_1__hypothetical_protein_HTG_07050'[&!color=#000000]
	'373386_Nejinorense@PCR92089_1__cysteine_desulfurase'[&!color=#000000]
	'1227495_Npallidum@ELY79236_1__cysteine_desulfurase__SufS_subfamily_protein'[&!color=#000000]
	'406552_Nsp@AFO55573_1__cysteine_desulfurase__SufS_subfamily'[&!color=#000000]
	'222984_Naltunense@JNCS01000011_1_9___8679_9926'[&!color=#000000]
	'1227497_Namylolyticus@ELY59446_1__cysteine_desulfurase'[&!color=#000000]
	'1227498_Njeotgali@ELY64041_1__cysteine_desulfurase'[&!color=#000000]
	'694430_Noccultus@AGB35981_1__cysteine_desulfurase_like_protein__SufS_subfamily'[&!color=#000000]
	'1230458_Ntaiwanensis@ELY88388_1__cysteine_desulfurase'[&!color=#000000]
	'29540_Nasiatica@ELY97855_1__cysteine_desulfurase'[&!color=#000000]
	'1869245_Nsp@OIB55441_1__cysteine_desulfurase'[&!color=#000000]
	'547559_Nmagadii@ADD05413_1__cysteine_desulfurase'[&!color=#000000]
	'1227492_Nchahannaoens@ELZ02916_1__cysteine_desulfurase'[&!color=#000000]
	'1227493_Nhulunbeirens@ELY91122_1__cysteine_desulfurase'[&!color=#000000]
	'745377_Naegyptiacus@ARS89123_1__cysteine_desulfurase'[&!color=#000000]
	'1293048_Hgoleimassili@HG315691_1_767___788572_789816'[&!color=#000000]
	'1114856_Ntibetense@ELY36490_1__cysteine_desulfurase'[&!color=#000000]
	'1095776_Ntexcoconense@SDK38021_1__cysteine_desulfurase'[&!color=#000000]
	'1729459_Narchaeon@LKMM01000051_1_5___2494_3738'[&!color=#000000]
	'1230460_Nsulfidifacie@ELY46744_1__cysteine_desulfurase'[&!color=#000000]
	'1227500_Nbangense@ELY48795_1__cysteine_desulfurase'[&!color=#000000]
	'308853_Nthiooxidans@SIS15296_1__cysteine_desulfurase'[&!color=#000000]
	'1230457_Hlimicola@ELZ19033_1__cysteine_desulfurase'[&!color=#000000]
	'2044521_Nsp@AXR76466_1__Selenocysteine_lyase_Cysteine_desulfurase'[&!color=#000000]
	'1729458_Narchaeon@LKMK01000021_1_7___4598_5842'[&!color=#000000]
	'588898_Hdaqingensis@APX97434_1__cysteine_desulfurase'[&!color=#000000]
	'640943_Nsediminis@SEH17117_1__cysteine_desulfurase___selenocysteine_lyase'[&!color=#000000]
	'1227499_Ninnermongoli@ELY55915_1__SufS_subfamily_cysteine_desulfurase'[&!color=#000000]
	'1295126_Nbaerhuensis@BBCV01000010_1_73___55859_56935'[&!color=#000000]
	'148449_Haswanensis@RKD93861_1__cysteine_desulfurase'[&!color=#000000]
	'797210_Hxanaduensis@AEH35918_1__cysteine_desulfurase__SufS_subfamily'[&!color=#000000]
	'1095778_Ntexcoconense@SDR28956_1__cysteine_desulfurase'[&!color=#000000]
	'797304_Ngregoryi@AFZ72728_1__cysteine_desulfurase_like_protein__SufS_subfamily'[&!color=#000000]
	'1227454_Hnitratireduc@EMA46474_1__cysteine_desulfurase'[&!color=#000000]
	'358396_Hlacisalsi@APW97181_1__cysteine_desulfurase'[&!color=#000000]
	'1679091_Nhaloarchaeon@RQG93161_1__cysteine_desulfurase'[&!color=#000000]
	'1679083_Nhaloarchaeon@RQG95110_1__cysteine_desulfurase'[&!color=#000000]
	'1679086_Nhaloarchaeon@RQH00982_1__cysteine_desulfurase'[&!color=#000000]
	'1227488_Hsalina@ELZ22814_1__SufS_subfamily_cysteine_desulfurase'[&!color=#000000]
	'543526_Hturkmenica@ADB59125_1__cysteine_desulfurase__SufS_subfamily'[&!color=#000000]
	'2491022_Hsp@RQWN01000003_1_270___267341_268585'[&!color=#000000]
	'1702106_Harchaeon@QQTY01000004_1_292___279007_280251'[&!color=#000000]
	'1457250_Hsalinum@BBMO01000001_1_1720___1711570_1712814'[&!color=#000000]
	'1919181_Harchaeon@PSQ00669_1__cysteine_desulfurase'[&!color=#000000]
	'1236180_Hlongus@RDI71752_1__cysteine_desulfurase'[&!color=#000000]
	'553467_Hinordinatus@SFF77536_1__cysteine_desulfurase___selenocysteine_lyase'[&!color=#000000]
	'555875_Hlimi@SFR33046_1__cysteine_desulfurase___selenocysteine_lyase'[&!color=#000000]
	'1227487_Hpallidum@ELZ30928_1__cysteine_desulfurase'[&!color=#000000]
	'553469_Hrufum@SFR34872_1__cysteine_desulfurase___selenocysteine_lyase'[&!color=#000000]
	'469382_Hborinquense@ADQ65725_1__cysteine_desulfurase'[&!color=#000000]
	'660521_Hgelatinilyti@SDL93755_1__cysteine_desulfurase___selenocysteine_lyase'[&!color=#000000]
	'660520_Hamylolyticum@SEO58311_1__cysteine_desulfurase___selenocysteine_lyase'[&!color=#000000]
	'1210908_Hsalarium@EJN59824_1__cysteine_desulfurase'[&!color=#000000]
	'1985678_Harchaeon@PEND01000002_1_81___77339_78619'[&!color=#000000]
	'755307_Srubrum@AUV83614_1__cysteine_desulfurase'[&!color=#000000]
	'309800_Hvolcanii@ADE05148_2__cysteine_desulfurase'[&!color=#000000]
	'35746_Hgibbonsii@AKU06300_1__cysteine_desulfurase'[&!color=#000000]
	'1544719_Hsp@POG56900_1__cysteine_desulfurase'[&!color=#000000]
	'662480_Hsulfurifonti@ELZ89818_1__cysteine_desulfurase'[&!color=#000000]
	'1544718_Hsp@KTG29347_1__cysteine_desulfurase'[&!color=#000000]
	'523841_Hmediterranei@AFK17862_1__cysteine_desulfurase__class_V_aminotransferase'[&!color=#000000]
	'662479_Hmucosum@ELZ95179_1__cysteine_desulfurase__class_V_aminotransferase'[&!color=#000000]
	'1230453_Helongans@ELZ87238_1__cysteine_desulfurase__class_V_aminotransferase'[&!color=#000000]
	'1227460_Hlarsenii@ELZ77061_1__cysteine_desulfurase__class_V_aminotransferase'[&!color=#000000]
	'2093797_Harchaeon@PUNH01000401_1_1___3_1109'[&!color=#000000]
	'2093797_Harchaeon@PUNH01000097_1_13___7497_8303'[&!color=#000000]
	'1073996_Hlitchfieldia@ATW88877_1__cysteine_desulfurase_selenocysteine_lyase'[&!color=#000000]
	'1732021_Harchaeon@LKML01000075_1_2___265_1542'[&!color=#000000]
	'1412873_Uarchaeon@ESS08494_1__cysteine_desulfurase'[&!color=#000000]
	'2216978_Hsp@RJX42181_1__cysteine_desulfurase'[&!color=#000000]
	'268735_Hpteroides@RJX51386_1__cysteine_desulfurase'[&!color=#000000]
	'1070774_Hsp@ERH07463_1__cysteine_desulfurase__SufSfamily'[&!color=#000000]
	'756883_Harchaeon@AEN04730_1__cysteine_desulfurase__SufS_subfamily'[&!color=#000000]
	'699431_Hpelagica@KPN30303_1__putative_cysteine_desulfurase_2'[&!color=#000000]
	'1380430_Hrubra@BBJN01000009_1_46___54445_55500'[&!color=#000000]
	'1480675_Hsediminis@CVUA01000001_1_618___606685_607959'[&!color=#000000]
	'1853690_Hsp@OPF23753_1__cysteine_desulfurase'[&!color=#000000]
	'2282130_Hsp@RLM56670_1__cysteine_desulfurase'[&!color=#000000]
	'1238426_Hsp@ERG98815_1__cysteine_desulfurase__SufSfamily'[&!color=#000000]
	'1238425_Hwalsbyi@ERG95646_1__cysteine_desulfurase__SufSfamily'[&!color=#000000]
	'1238424_Hwalsbyi@ERG93527_1__cysteine_desulfurase__SufSfamily'[&!color=#000000]
	'768065_Hwalsbyi@CCC41687_1__cysteine_desulfurase'[&!color=#000000]
	'2282131_Hsp@RLM90941_1__cysteine_desulfurase'[&!color=#000000]
	'660517_Hclavatus@SDX76841_1__cysteine_desulfurase___selenocysteine_lyase'[&!color=#000000]
	'1448860_Hrufus@BBJO01000009_1_148___144807_146084'[&!color=#000000]
	'699433_Hlimi@SEG00864_1__cysteine_desulfurase___selenocysteine_lyase'[&!color=#000000]
	'1514971_Hmarisrubri@KTG07882_1__cysteine_desulfurase'[&!color=#000000]
	'2283527_Hsp@QQRR01000001_1_1698___1672802_1674079'[&!color=#000000]
	'1412872_Uarchaeon@ESS06529_1__cysteine_desulfurase'[&!color=#000000]
	'1085029_Harchaeon@ERH13393_1__selenocysteine_lyase'[&!color=#000000]
	'1085029_Harchaeon@ERH13395_1__selenocysteine_lyase__partial'[&!color=#000000]
	'1324957_CHtyrrellensis@ESP87890_1__cysteine_desulfurase'[&!color=#000000]
	'43928_Hgomorrense@SHH08981_1__cysteine_desulfurase'[&!color=#000000]
	'1919183_Harchaeon@PSQ04493_1__cysteine_desulfurase'[&!color=#000000]
	'555874_Hvescus@SEA23027_1__cysteine_desulfurase___selenocysteine_lyase'[&!color=#000000]
	'660522_Haerogenes@RMB13520_1__cysteine_desulfurase_selenocysteine_lyase'[&!color=#000000]
	'926690_Hnatans@KE386573_1_3052___2894113_2895390'[&!color=#000000]
	'1547899_Hsp@AXG05228_1__cysteine_desulfurase'[&!color=#000000]
	'1126245_Hsalinus@RCU47409_1__cysteine_desulfurase'[&!color=#000000]
	'1238428_Hsp@ERH03335_1__cysteine_desulfurase__SufSfamily'[&!color=#000000]
	'1267564_Hmalekzadehii@SEH62328_1__cysteine_desulfurase'[&!color=#000000]
	'1071085_H3a1_dgr@KK033114_1_1012___1028819_1030096'[&!color=#000000]
	'1048396_Hpersicus@AP017558_1_736___750451_751728'[&!color=#000000]
	'1678448_Hsedimenti@LKIR01000135_1_47___53020_54297'[&!color=#000000]
	'634157_Hsp@AZQ15373_1__cysteine_desulfurase'[&!color=#000000]
	'1227465_Hcaliforniens@ELZ46454_1__cysteine_desulfurase__SufS_subfamily_protein'[&!color=#000000]
	'1765655_Htropicale@KOX97994_1__cysteine_desulfurase'[&!color=#000000]
	'2282128_Hsp@RLM72450_1__cysteine_desulfurase'[&!color=#000000]
	'1194088_Hsp@JH815330_1_534___543072_544349'[&!color=#000000]
	'1230455_Harcis@EMA69416_1__cysteine_desulfurase__SufS_subfamily_protein'[&!color=#000000]
	'29284_Htrapanicum@AP017569_1_2060___2131931_2133208'[&!color=#000000]
	'35743_Hsodomense@SFR30728_1__cysteine_desulfurase___selenocysteine_lyase'[&!color=#000000]
	'1227466_Hcoriense@ELZ48408_1__cysteine_desulfurase__SufS_subfamily_protein'[&!color=#000000]
	'1121945_Hezzemoulense@ATXS01000002_1_240___223978_225255'[&!color=#000000]
	'1173487_Hsp@CDK40788_1__cysteine_desulfurase'[&!color=#000000]
	'1919208_Harchaeon@PSQ56114_1__cysteine_desulfurase'[&!color=#000000]
	'1227485_Htebenquichen@ELZ33851_1__cysteine_desulfurase__SufS_subfamily_protein'[&!color=#000000]
	'1230454_Haidingense@EMA66485_1__cysteine_desulfurase__SufS_subfamily_protein'[&!color=#000000]
	'1498500_Hsp@JQKV01000002_1_340___333974_335251'[&!color=#000000]
	'1419722_Hsp@CVRT01000058_1_7___5135_6412'[&!color=#000000]
	'1480728_Hsp@OYR46105_1__cysteine_desulfurase'[&!color=#000000]
	'1853699_Hsp@RNH95453_1__cysteine_desulfurase'[&!color=#000000]
	'1230456_Hkocurii@EMA66259_1__cysteine_desulfurase__SufS_subfamily_protein'[&!color=#000000]
	'413816_Hhalophilum@BBJP01000065_1_7___7020_8297'[&!color=#000000]
	'1383844_Hpersicum@PHQ39812_1__cysteine_desulfurase'[&!color=#000000]
	'2032630_Hsp@PAU82938_1__cysteine_desulfurase'[&!color=#000000]
	'1227484_Hsaccharovoru@ELZ41802_1__cysteine_desulfurase__SufS_subfamily_protein'[&!color=#000000]
	'2485838_Hsp@RJJW01000003_1_246___234641_235918'[&!color=#000000]
	'416348_Hlacusprofund@ACM57825_1__cysteine_desulfurase__SufS_subfamily'[&!color=#000000]
	'1227482_Hlipolyticum@EMA58571_1__cysteine_desulfurase__SufS_subfamily_protein'[&!color=#000000]
	'63740_Hvacuolatum@SNR38271_1__cysteine_desulfurase'[&!color=#000000]
	'1879286_Hsp@PUMU01000107_1_11___10989_12266'[&!color=#000000]
	'1412871_Uarchaeon@ESS03781_1__cysteine_desulfurase'[&!color=#000000]
	'1758255_Haethiopicum@LOAJ01000001_1_316___305922_307199'[&!color=#000000]
	'2249761_Hsp@RAW45071_1__cysteine_desulfurase'[&!color=#000000]
	'2480582_Hsp@RDQE01000001_1_316___296372_297649'[&!color=#000000]
	'2055893_Aaarc@AUX09359_1__cysteine_desulfurase_selenocysteine_lyase'[&!color=#000000]
	'767519_Hzhouii@SFR89480_1__cysteine_desulfurase'[&!color=#000000]
	'996166_Hiranensis@SDM32432_1__cysteine_desulfurase'[&!color=#000000]
	'1085028_Harchaeon@ERH08592_1__cysteine_desulfurase'[&!color=#000000]
	'1325472_Harchaeon@ERG89771_1__cysteine_desulfurase__SufSfamily'[&!color=#000000]
	'1919148_Harchaeon@PSP15488_1__cysteine_desulfurase'[&!color=#000000]
	'1919203_Harchaeon@PSQ50667_1__cysteine_desulfurase'[&!color=#000000]
	'1919155_Harchaeon@PSP45323_1__cysteine_desulfurase'[&!color=#000000]
	'890420_Haranensis@SDJ22210_1__cysteine_desulfurase'[&!color=#000000]
	'1954478_Hsp@PUMG01000045_1_15___10930_12177'[&!color=#000000]
	'1919210_Harchaeon@PSQ60079_1__cysteine_desulfurase'[&!color=#000000]
	'1919182_Harchaeon@PSP82670_1__cysteine_desulfurase'[&!color=#000000]
	'1932004_Htaiwanensis@AUG46293_1__cysteine_desulfurase'[&!color=#000000]
	'1705562_Hrubripromont@KOX94752_1__cysteine_desulfurase'[&!color=#000000]
	'272569_Hmarismortui@AAV47816_1__probable_cysteine_desulfurase'[&!color=#000000]
	'1765055_Hsp@BCNB01000006_1_257___227761_229008'[&!color=#000000]
	'1230451_Hargentinensi@EMA22488_1__cysteine_desulfurase'[&!color=#000000]
	'634497_Hhispanica@AEM55982_1__cysteine_desulfurase'[&!color=#000000]
	'1227453_Hjaponica@EMA28954_1__cysteine_desulfurase'[&!color=#000000]
	'662477_Hvallismortis@EMA00693_1__cysteine_desulfurase'[&!color=#000000]
	'348780_Npharaonis@CAI48559_1__cysteine_desulfurase'[&!color=#000000]
	'1919175_Harchaeon@PSP80592_1__cysteine_desulfurase'[&!color=#000000]
	'1919188_Harchaeon@PSQ17685_1__cysteine_desulfurase'[&!color=#000000]
	'1919192_Harchaeon@PSQ42438_1__cysteine_desulfurase'[&!color=#000000]
	'1919197_Harchaeon@PSQ32928_1__cysteine_desulfurase'[&!color=#000000]
	'1919171_Harchaeon@PSP68546_1__cysteine_desulfurase'[&!color=#000000]
	'1919161_Harchaeon@PSP47898_1__cysteine_desulfurase'[&!color=#000000]
	'268739_Nmoolapensis@CCQ35767_1__cysteine_desulfurase'[&!color=#000000]
	'1919178_Harchaeon@PSP99317_1__cysteine_desulfurase'[&!color=#000000]
	'1919158_Harchaeon@PSP56843_1__cysteine_desulfurase'[&!color=#000000]
	'1919190_Harchaeon@PSQ23972_1__cysteine_desulfurase'[&!color=#000000]
	'1919157_Harchaeon@PSP38803_1__cysteine_desulfurase'[&!color=#000000]
	'2487041_Nsp@RNJ25437_1__cysteine_desulfurase'[&!color=#000000]
	'671145_Horiensis@RRJ28026_1__cysteine_desulfurase'[&!color=#000000]
	'1919187_Harchaeon@PSQ19796_1__cysteine_desulfurase'[&!color=#000000]
	'1919205_Harchaeon@PSQ58568_1__cysteine_desulfurase'[&!color=#000000]
	'1919176_Harchaeon@PSQ01333_1__cysteine_desulfurase'[&!color=#000000]
	'1919149_Harchaeon@PSP34542_1__cysteine_desulfurase'[&!color=#000000]
	'1919179_Harchaeon@PSQ06884_1__cysteine_desulfurase'[&!color=#000000]
	'1919156_Harchaeon@PSP76668_1__cysteine_desulfurase'[&!color=#000000]
	'797114_Hcarlsbadense@ELZ29739_1__cysteine_desulfurase'[&!color=#000000]
	'1919163_Harchaeon@PSP67414_1__cysteine_desulfurase'[&!color=#000000]
	'1710538_Hsp@QWGG01000006_1_165___162019_163260'[&!color=#000000]
	'1932360_Hsp@AQL42651_1__cysteine_desulfurase'[&!color=#000000]
	'1367881_Hpersicus@SEN42766_1__cysteine_desulfurase'[&!color=#000000]
	'660518_Hregularis@SDF33054_1__cysteine_desulfurase'[&!color=#000000]
	'1919173_Harchaeon@PSP94658_1__cysteine_desulfurase'[&!color=#000000]
	'485914_Hmukohataei@ACV47364_1__cysteine_desulfurase__SufS_subfamily'[&!color=#000000]
	'660515_Hrarus@QPMJ01000002_1_1423___1398150_1399394'[&!color=#000000]
	'1919167_Harchaeon@PSP56697_1__cysteine_desulfurase'[&!color=#000000]
	'1919201_Harchaeon@PSQ45180_1__cysteine_desulfurase'[&!color=#000000]
	'1710536_Hsp@QLVG01000057_1_27___22720_23964'[&!color=#000000]
	'1679489_Hsp@KZN25278_1__cysteine_desulfurase'[&!color=#000000]
	'797209_Hpaucihalophi@EFW93790_1__cysteine_desulfurase'[&!color=#000000]
	'553468_Hlitoreus@SIR52488_1__cysteine_desulfurase'[&!color=#000000]
	'1455608_Hcibarius@JDTH01000001_1_340___321314_322630'[&!color=#000000]
	'29295_Harchaeon@RBI63495_1__cysteine_desulfurase'[&!color=#000000]
	'355548_Hjilantaiense@SEW14783_1__cysteine_desulfurase'[&!color=#000000]
	'478009_Hsalinarum@CAP14851_1__cysteine_desulfurase'[&!color=#000000]
	'751944_Hsp@AHG02511_1__cysteine_desulfurase'[&!color=#000000]
	'1547897_Hsalina@RCIH01000001_1_172___151184_152431'[&!color=#000000]
	'2448456_Hsp@RCDI01000001_1_383___399649_400896'[&!color=#000000]
	'1919191_Harchaeon@PSQ25242_1__cysteine_desulfurase'[&!color=#000000]
	'1919169_Harchaeon@PSP74925_1__cysteine_desulfurase'[&!color=#000000]
	'1333523_Ssp@AGN02931_1__cysteine_desulfurase__SufS_subfamily_protein'[&!color=#000000]
	'558529_Nphilippinens@SNZ17185_1__cysteine_desulfurase___selenocysteine_lyase'[&!color=#000000]
	'1033806_Htiamatea@ERJ06090_1__putative_cysteine_desulfurase_protein'[&!color=#000000]
	'519442_Hutahensis@ACV11404_1__cysteine_desulfurase__SufS_subfamily'[&!color=#000000]
	'1919204_Harchaeon@PSQ43387_1__cysteine_desulfurase__partial'[&!color=#000000]
	'1679096_Harchaeon@AWB27679_1__cysteine_desulfurase'[&!color=#000000]
	'2480582_Hsp@RDQE01000005_1_255___262052_263686'[&!color=#000000]
	'1758255_Haethiopicum@LOAJ01000001_1_1140___1155408_1157039'[&!color=#000000]
	'1383851_Hhalodurans@OYR58985_1__cysteine_desulfurase'[&!color=#000000]
	'2249761_Hsp@RAW44531_1__cysteine_desulfurase'[&!color=#000000]
	'756883_Harchaeon@AEN04719_1__cysteine_desulfurase__SufS_subfamily'[&!color=#000000]
	'469382_Hborinquense@ADQ68966_1__cysteine_desulfurase__plasmid_'[&!color=#000000]
	'555875_Hlimi@SFR65526_1__cysteine_desulfurase'[&!color=#000000]
	'553469_Hrufum@SFR69780_1__cysteine_desulfurase'[&!color=#000000]
	'1547897_Hsalina@RCIH01000008_1_60___58047_59681'[&!color=#000000]
	'1727663_Narchaeon@LKMY01000005_1_18___17211_18800'[&!color=#000000]
	'1710536_Hsp@KZ859517_1_64___57636_59285'[&!color=#000000]
	'1230455_Harcis@EMA72248_1__cysteine_desulfurase__partial'[&!color=#000000]
	'1194088_Hsp@JH815329_1_1033___1052461_1054071'[&!color=#000000]
	'29284_Htrapanicum@AP017569_1_336___354935_356545'[&!color=#000000]
	'35743_Hsodomense@SFR48355_1__cysteine_desulfurase___selenocysteine_lyase'[&!color=#000000]
	'1227465_Hcaliforniens@ELZ44892_1__cysteine_desulfurase'[&!color=#000000]
	'1765655_Htropicale@KOX95344_1__cysteine_desulfurase'[&!color=#000000]
	'1227485_Htebenquichen@ELZ32402_1__cysteine_desulfurase'[&!color=#000000]
	'1765655_Htropicale@KOX96997_1__cysteine_desulfurase'[&!color=#000000]
	'2480582_Hsp@RDQE01000016_1_36___37759_39369'[&!color=#000000]
	'699431_Hpelagica@KPN31089_1__putative_cysteine_desulfurase_2'[&!color=#000000]
	'1480675_Hsediminis@CVUA01000001_1_1496___1473907_1475547'[&!color=#000000]
	'1853690_Hsp@OPF21785_1__cysteine_desulfurase'[&!color=#000000]
	'1380430_Hrubra@BBJN01000039_1_81___75901_77541'[&!color=#000000]
	'890420_Haranensis@SDK14951_1__cysteine_desulfurase___selenocysteine_lyase'[&!color=#000000]
	'1765057_Hsp@BCMZ01000001_1_1829___1708960_1710588'[&!color=#000000]
	'1765057_Hsp@BCMZ01000001_1_2616___2429821_2431065'[&!color=#000000]
	'1407499_Hhubeiense@CQH61995_1__cysteine_desulfurase'[&!color=#000000]
	'1604004_Hsulfurireduc@AKH98569_1__cysteine_desulfurase'[&!color=#000000]
	'1873524_Hformicicum@AOW81187_1__cysteine_desulfurase'[&!color=#000000]
	'1853682_Hsp@RNH90957_1__cysteine_desulfurase'[&!color=#000000]
	'1261545_Hacidiphilum@BANO01000056_1_11___6003_7250'[&!color=#000000]
	'1947897_Cbacterium@DLGM01000388_1_26___20571_21815'[&!color=#dd85ab]
	'2014260_BCblackallbact@PIW50393_1__cysteine_desulfurase'[&!color=#000000]
	'1915757_Tarchaeon@DAZR01000012_1_20___14538_15764'[&!color=#000000]
	'2035418_Bhr23@GBD10376_1__Cysteine_desulfurase_SufS'[&!color=#000000]
	'1948467_Dbacterium@DCAW01000137_1_7___4201_5439'[&!color=#000000]
	'1948481_Dbacterium@DCWO01000083_1_43___40592_41827'[&!color=#000000]
	'1916132_Scluster@MPND01000015_1_47___51318_52550'[&!color=#000000]
	'1926606_Scluster@PKB61683_1__cysteine_desulfurase'[&!color=#000000]
	'1948519_Dbacterium@DKAL01000028_1_2___435_1673'[&!color=#000000]
	'1948533_Dbacterium@DLRG01000095_1_2___754_2025'[&!color=#000000]
	'1948476_Dbacterium@DBSW01000155_1_6___4363_5622'[&!color=#000000]
	'1948475_Dbacterium@DBTA01000022_1_28___28548_29807'[&!color=#000000]
	'1948511_Dbacterium@DJMH01000113_1_12___8924_10165'[&!color=#000000]
	'1948534_Dbacterium@DBHO01000065_1_186___169226_170464'[&!color=#000000]
	'1948523_Dbacterium@DJZL01000111_1_5___3272_4513'[&!color=#000000]
	'1916130_Scluster@MPMJ01000017_1_25___24129_25379'[&!color=#000000]
	'1948530_Dbacterium@DLTP01000047_1_27___28796_30034'[&!color=#000000]
	'1948489_Dbacterium@DEBF01000036_1_25___27953_29191'[&!color=#000000]
	'1948522_Dbacterium@DJZM01000120_1_11___7862_9085'[&!color=#000000]
	'1926612_Scluster@PKB66775_1__cysteine_desulfurase'[&!color=#000000]
	'1926612_Scluster@PKB67202_1__cysteine_desulfurase'[&!color=#000000]
	'1948493_Dbacterium@DEAJ01000015_1_13___12619_13851'[&!color=#000000]
	'1131272_Cbacterium@KB912848_1_27___23719_24945'[&!color=#000000]
	'880073_Cabyssi@EHO42801_1__cysteine_desulfurase__SufS_subfamily'[&!color=#000000]
	'1948696_Lbacterium@DDLT01000314_1_22___23693_24928'[&!color=#000000]
	'1970334_Csp@OYW29763_1__hypothetical_protein_B7Z47_04415'[&!color=#000000]
	'1952942_Vbacterium@DDQZ01000083_1_4___7558_8793'[&!color=#000000]
	'1805405_Vbacterium@OLE10014_1__cysteine_desulfurase'[&!color=#000000]
	'2052183_Sbacterium@PKVC01000019_1_105___123736_124980'[&!color=#000000]
	'1948752_Sbacterium@DBMP01000030_1_20___18402_20129'[&!color=#000000]
	'2161866_Sbacterium@PTX98305_1__cysteine_desulfurase'[&!color=#000000]
	'1948249_Vbacterium@DEAY01000397_1_1___1_453'[&!color=#000000]
	'2024890_Psp@MAE27160_1__cysteine_desulfurase'[&!color=#000000]
	'1009415_Vbacterium@KB911873_1_47___48148_49467'[&!color=#000000]
	'1948281_Vbacterium@DBNL01000079_1_5___3674_4936'[&!color=#000000]
	'1986876_Obacterium@OUV38562_1__cysteine_desulfurase'[&!color=#000000]
	'1948228_Vbacterium@DCBX01000179_1_35___45423_46670'[&!color=#000000]
	'1948229_Vbacterium@DCBT01000293_1_3___892_2112'[&!color=#000000]
	'1948280_Vbacterium@DJHS01000150_1_7___3546_4766'[&!color=#000000]
	'1948235_Vbacterium@DBTJ01000059_1_23___28288_29523'[&!color=#000000]
	'1674917_Vbacterium@LVBZ01000008_1_20___23421_24689'[&!color=#000000]
	'1952930_Vsubdivision@DGDZ01000041_1_13___9907_11202'[&!color=#000000]
	'2052186_Vsubdivision@PKXD01000249_1_14___10601_11839'[&!color=#000000]
	'1952934_Vsubdivision@DLMG01000184_1_13___11427_12662'[&!color=#000000]
	'2055843_CDmandela@NJAL01000002_1_29___20887_22119'[&!color=#000000]
	'1982321_Obacterium@PAW91258_1__cysteine_desulfurase'[&!color=#000000]
	'1838286_Llimnophila@AOS44634_1__putative_cysteine_desulfurase'[&!color=#000000]
	'1952996_Obacterium@DDRG01000038_1_38___41117_42526'[&!color=#000000]
	'1953001_Obacterium@DKPT01000028_1_26___35133_36362'[&!color=#000000]
	'1952997_Obacterium@DFDG01000042_1_8___6943_8175'[&!color=#000000]
	'1982319_Obacterium@PAW64579_1__cysteine_desulfurase'[&!color=#000000]
	'452637_Oterrae@ACB73894_1__cysteine_desulfurase__SufS_subfamily'[&!color=#000000]
	'1548208_Ccapnophilus@KXU37082_1__cysteine_desulfurase'[&!color=#000000]
	'1637999_Vbacterium@AKC81813_1__cysteine_desulfurase'[&!color=#000000]
	'1952998_Obacterium@DFZW01000235_1_12___13711_14946'[&!color=#000000]
	'278958_Obacterium@RRK00125_1__SufS_family_cysteine_desulfurase'[&!color=#000000]
	'2026799_Vbacterium@ATC66013_1__cysteine_desulfurase'[&!color=#000000]
	'1796921_Eluteus@AWI08505_1__cysteine_desulfurase'[&!color=#000000]
	'1802434_Vbacterium@OHE77763_1__cysteine_desulfurase'[&!color=#000000]
	'1947409_Rsp@DEDV01000115_1_51___58451_58789'[&!color=#000000]
	'1948249_Vbacterium@DEAY01000400_1_7___5257_6075'[&!color=#000000]
	'1134055_Vsp@KB901875_1_1332___1302151_1303374'[&!color=#000000]
	'478741_Vbacterium@JAFS01000002_1_797___861749_862972'[&!color=#000000]
	'481448_Minfernorum@ACD82359_1__Selenocysteine_lyase_Cysteine_desulfurase'[&!color=#000000]
	'1704307_CXsp@ALJ56558_1__putative_cysteine_desulfurase'[&!color=#000000]
	'1882831_Vsp@SDU01536_1__cysteine_desulfurase'[&!color=#000000]
	'1802433_Vbacterium@OHE76526_1__cysteine_desulfurase'[&!color=#000000]
	'1961103_Abacterium@OQY83228_1__cysteine_desulfurase'[&!color=#000000]
	'1950201_Abacterium@DEHQ01000069_1_4___2674_3933'[&!color=#000000]
	'2364210_CTclade@PJF34689_1__cysteine_desulfurase__partial'[&!color=#000000]
	'2364210_CTclade@PJF33197_1__cysteine_desulfurase__partial'[&!color=#000000]
	'2364212_CTclade@PJF45234_1__cysteine_desulfurase__partial'[&!color=#000000]
	'521674_Plimnophila@ADG67156_1__cysteine_desulfurase__SufS_subfamily'[&!color=#000000]
	'756272_Rbrasiliensis@ADY58484_1__cysteine_desulfurase__SufS_subfamily'[&!color=#000000]
	'1752218_Pbacterium@LNDY01000447_1_5___3206_4468'[&!color=#000000]
	'2053591_Pbacterium@QIEC01001173_1_1___3_1271'[&!color=#000000]
	'1986614_Rsp@OUT59059_1__cysteine_desulfurase'[&!color=#000000]
	'1952738_Pbacterium@DITY01000276_1_6___5517_6800'[&!color=#000000]
	'1952737_Pbacterium@DIUH01000337_1_5___4191_5708'[&!color=#000000]
	'1952733_Pbacterium@DEAW01000135_1_3___1844_3067'[&!color=#000000]
	'1952731_Pbacterium@DDJU01000234_1_26___28290_29522'[&!color=#000000]
	'1952741_Pbacterium@DBLP01000043_1_24___25651_26874'[&!color=#000000]
	'1331910_Tterrifontis@ASV74895_1__Cysteine_desulfurase__SufS_subfamily'[&!color=#000000]
	'530564_Pstaleyi@ADB15994_1__cysteine_desulfurase__SufS_subfamily'[&!color=#000000]
	'1950967_Fbacterium@DDCW01000105_1_6___4776_5105'[&!color=#000000]
	'1947542_Ssp@DHQL01000007_1_231___266042_267253'[&!color=#000000]
	'1971727_Sbacterium@OQY30722_1__hypothetical_protein_B6241_15420'[&!color=#000000]
	'744872_Tcaldarium@AEJ18486_1__cysteine_desulfurase__SufS_subfamily'[&!color=#000000]
	'1952893_Sbacterium@DIKA01000158_1_17___16025_17275'[&!color=#000000]
	'573413_Ssmaragdinae@ADK79224_1__cysteine_desulfurase__SufS_subfamily'[&!color=#000000]
	'1952885_Sbacterium@DBTK01000094_1_26___32540_33853'[&!color=#000000]
	'1963862_Maestuarii@ORC37981_1__hypothetical_protein_B4O97_02070'[&!color=#000000]
	'1940821_Ssp@OQX28773_1__hypothetical_protein_B0D92_07250'[&!color=#000000]
	'1947541_Ssp@DEIH01000137_1_8___6678_7988'[&!color=#000000]
	'260710_Oalgarvensis@VDA99472_1__Cysteine_desulfurase____SufS'[&!color=#000000]
	'1948349_Abacterium@DBCL01000009_1_59___51282_51752'[&!color=#000000]
	'1948270_Vbacterium@DIYK01000017_1_28___38867_40117'[&!color=#000000]
	'1948269_Vbacterium@DIYN01000031_1_90___113038_114306'[&!color=#000000]
	'1953440_Bubp7_uba6624@DKMC01000007_1_79___70717_71931'[&!color=#000000]
	'1953441_Bubp7_uba7824@DLTY01000046_1_16___11568_12782'[&!color=#000000]
	'1423801_Lsatsumensis@BBCQ01000093_1_4___2795_3220'[&!color=#000000]
	'1915972_Earchaeon@DAMT01000029_1_20___20333_21568'[&!color=#000000]
	'1915979_Earchaeon@DAGL01000080_1_4___1452_2687'[&!color=#000000]
	'1915814_Earchaeon@DATK01000007_1_3___714_1949'[&!color=#000000]
	'1915947_Earchaeon@DAGQ01000061_1_14___12253_13488'[&!color=#000000]
	'1915945_Earchaeon@DAVI01000050_1_7___8991_10034'[&!color=#000000]
	'1915951_Earchaeon@DARQ01000109_1_33___35147_36370'[&!color=#000000]
	'1915850_Earchaeon@DAWL01000057_1_4___2431_3687'[&!color=#000000]
	'1915927_Earchaeon@DAGF01000048_1_4___2179_3372'[&!color=#000000]
	'1915940_Earchaeon@DANX01000061_1_12___9847_11040'[&!color=#000000]
	'1915864_Earchaeon@DACE01000004_1_5___3955_5148'[&!color=#000000]
	'1915863_Earchaeon@DAVD01000007_1_7___6388_7578'[&!color=#000000]
	'1915842_Earchaeon@DAPD01000039_1_19___16642_17832'[&!color=#000000]
	'1915983_Earchaeon@DACK01000142_1_11___8759_9946'[&!color=#000000]
	'1915792_Earchaeon@DAWS01000120_1_5___3999_5147'[&!color=#000000]
	'1915926_Earchaeon@DACX01000083_1_9___8306_9493'[&!color=#000000]
	'1915853_Earchaeon@DAUW01000066_1_29___29812_31017'[&!color=#000000]
	'1915841_Earchaeon@DAFI01000081_1_2___942_2129'[&!color=#000000]
	'1915941_Earchaeon@DAST01000149_1_8___4306_5493'[&!color=#000000]
	'1986685_Earchaeon@RAH05346_1__cysteine_desulfurase'[&!color=#000000]
	'1915798_Earchaeon@DAOZ01000116_1_7___6299_7486'[&!color=#000000]
	'1915877_Earchaeon@DAGT01000118_1_21___23753_24940'[&!color=#000000]
	'1986683_Earchaeon@RPG77752_1__SufS_family_cysteine_desulfurase'[&!color=#000000]
	'1915974_Earchaeon@DAKQ01000155_1_1___1_1056'[&!color=#000000]
	'1915963_Earchaeon@DAVA01000051_1_21___25504_26694'[&!color=#000000]
	'1915891_Earchaeon@DAQV01000032_1_23___20937_22133'[&!color=#000000]
	'1915791_Earchaeon@DAXL01000145_1_25___23187_24377'[&!color=#000000]
	'1915799_Earchaeon@DAPT01000044_1_1___1_780'[&!color=#000000]
	'1915799_Earchaeon@DAPT01000112_1_1___3_512'[&!color=#000000]
	'1915980_Earchaeon@DAME01000024_1_25___22792_23985'[&!color=#000000]
	'1915984_Earchaeon@DAMU01000079_1_11___6301_7494'[&!color=#000000]
	'1986698_Earchaeon@RPG70870_1__SufS_family_cysteine_desulfurase'[&!color=#000000]
	'1915942_Earchaeon@DARR01000121_1_2___1106_2299'[&!color=#000000]
	'1915867_Earchaeon@DAXG01000027_1_73___105759_106961'[&!color=#000000]
	'274854_Umarine@EHR76913_1__cysteine_desulfurase___selenocysteine_lyase'[&!color=#000000]
	'1915866_Earchaeon@DAPR01000069_1_4___3465_4658'[&!color=#000000]
	'1915885_Earchaeon@DAFX01000047_1_3___697_1890'[&!color=#000000]
	'1915855_Earchaeon@DAJY01000054_1_30___30522_31715'[&!color=#000000]
	'1915888_Earchaeon@DARJ01000097_1_8___4556_5746'[&!color=#000000]
	'1986694_Earchaeon@OUX49151_1__hypothetical_protein_CBE39_00960'[&!color=#000000]
	'1915884_Earchaeon@DADQ01000132_1_6___6360_7010'[&!color=#000000]
	'1915916_Earchaeon@DAZU01000127_1_36___37765_38949'[&!color=#000000]
	'1915928_Earchaeon@DAYA01000067_1_16___14829_16025'[&!color=#000000]
	'1915923_Earchaeon@DAYC01000046_1_47___50166_51362'[&!color=#000000]
	'1915977_Earchaeon@DAIQ01000005_1_8___7156_8352'[&!color=#000000]
	'1915813_Earchaeon@DAEW01000195_1_1___2_685'[&!color=#000000]
	'1915813_Earchaeon@DAEW01000089_1_1___2_613'[&!color=#000000]
	'1915902_Earchaeon@DALQ01000054_1_16___11865_13067'[&!color=#000000]
	'1915937_Earchaeon@DAZG01000082_1_5___2217_3419'[&!color=#000000]
	'1986686_Earchaeon@RPG74354_1__SufS_family_cysteine_desulfurase'[&!color=#000000]
	'1915975_Earchaeon@DAUM01000116_1_4___1127_2329'[&!color=#000000]
	'1915794_Earchaeon@DADW01000012_1_8___4870_6072'[&!color=#000000]
	'1915835_Earchaeon@DAMA01000068_1_1___1_795'[&!color=#000000]
	'1915859_Earchaeon@DATW01000069_1_6___2616_3842'[&!color=#000000]
	'1915913_Earchaeon@DAVB01000010_1_6___6476_7699'[&!color=#000000]
	'1915838_Earchaeon@DAPP01000007_1_110___133887_135113'[&!color=#000000]
	'1986689_Earchaeon@RPG72110_1__aminotransferase_class_V_fold_PLP_dependent_enzyme'[&!color=#000000]
	'1915828_Earchaeon@DAGH01000025_1_32___35568_36878'[&!color=#000000]
	'1915936_Earchaeon@DAZE01000004_1_35___40063_41373'[&!color=#000000]
	'1915812_Earchaeon@DAOK01000005_1_17___16888_18198'[&!color=#000000]
	'1915986_Earchaeon@DANG01000038_1_3___577_2178'[&!color=#000000]
	'1915895_Earchaeon@DAHV01000005_1_26___27642_28871'[&!color=#000000]
	'1915910_Earchaeon@DAPG01000108_1_10___6748_7716'[&!color=#000000]
	'1915901_Earchaeon@DAMD01000011_1_13___13070_14299'[&!color=#000000]
	'1915965_Earchaeon@DAPJ01000009_1_26___22675_23904'[&!color=#000000]
	'1915783_Earchaeon@DAYH01000023_1_41___52904_54133'[&!color=#000000]
	'1915816_Earchaeon@DALF01000065_1_3___771_2000'[&!color=#000000]
	'1915827_Earchaeon@DALI01000016_1_4___1700_2929'[&!color=#000000]
	'1915939_Earchaeon@DANQ01000042_1_13___9815_11059'[&!color=#000000]
	'1915834_Earchaeon@DAVE01000007_1_30___23675_24904'[&!color=#000000]
	'1915871_Earchaeon@DANW01000012_1_13___11244_12473'[&!color=#000000]
	'1915882_Earchaeon@DAFQ01000003_1_30___38217_39482'[&!color=#000000]
	'1915886_Earchaeon@DAQP01000003_1_22___20834_22099'[&!color=#000000]
	'1915856_Earchaeon@DAXA01000073_1_10___6506_7771'[&!color=#000000]
	'1915819_Earchaeon@DAJH01000015_1_41___33984_35249'[&!color=#000000]
	'1915935_Earchaeon@DARI01000021_1_13___12123_13349'[&!color=#000000]
	'1986684_Earchaeon@OUV68913_1__hypothetical_protein_CBC89_01955'[&!color=#000000]
	'2007299_Mgroup@PDH22330_1__cysteine_desulfurase'[&!color=#000000]
	'1915878_Earchaeon@DAJW01000118_1_4___1772_2998'[&!color=#000000]
	'1811655_Mgroup@LURV01000048_1_10___5932_6900'[&!color=#000000]
	'1915892_Earchaeon@DAYD01000001_1_12___9321_10553'[&!color=#000000]
	'1811659_Mgroup@LURZ01000029_1_15___11580_12875'[&!color=#000000]
	'1811651_Mgroup@LURR01000005_1_30___24510_25805'[&!color=#000000]
	'1811660_Mgroup@LUSA01000093_1_11___8528_9823'[&!color=#000000]
	'1915809_Earchaeon@DAWN01000018_1_34___48472_49698'[&!color=#000000]
	'1915968_Earchaeon@DADL01000022_1_7___4314_5600'[&!color=#000000]
	'2007295_Mgroup@PDH27790_1__cysteine_desulfurase'[&!color=#000000]
	'1915969_Earchaeon@DAUV01000106_1_9___9300_10526'[&!color=#000000]
	'1915920_Earchaeon@DAGM01000003_1_4___1248_2474'[&!color=#000000]
	'1915820_Earchaeon@DAFE01000075_1_42___37716_38582'[&!color=#000000]
	'1915849_Earchaeon@DAMW01000058_1_37___29821_31047'[&!color=#000000]
	'1915844_Earchaeon@DAXM01000035_1_4___1761_2987'[&!color=#000000]
	'1915782_Earchaeon@DAHK01000066_1_18___16712_17938'[&!color=#000000]
	'1915820_Earchaeon@DAFE01000075_1_41___37031_37762'[&!color=#000000]
	'1915861_Earchaeon@DAQN01000017_1_12___11938_13164'[&!color=#000000]
	'1915943_Earchaeon@DAHR01000013_1_32___39709_40935'[&!color=#000000]
	'2007297_Mgroup@PDH25246_1__cysteine_desulfurase'[&!color=#000000]
	'1915876_Earchaeon@DALJ01000087_1_10___8101_9327'[&!color=#000000]
	'1915784_Earchaeon@DALU01000051_1_16___13608_15152'[&!color=#000000]
	'1915786_Earchaeon@DAOJ01000067_1_4___1690_2916'[&!color=#000000]
	'1915785_Earchaeon@DALV01000069_1_23___18688_19509'[&!color=#000000]
	'1915948_Earchaeon@DAOD01000032_1_34___27879_29105'[&!color=#000000]
	'1915875_Earchaeon@DAOY01000011_1_54___51542_52768'[&!color=#000000]
	'1915832_Earchaeon@DASI01000081_1_18___13779_15005'[&!color=#000000]
	'1915787_Earchaeon@DATT01000131_1_23___21622_22848'[&!color=#000000]
	'1915934_Earchaeon@DADI01000031_1_16___18172_19398'[&!color=#000000]
	'1915957_Earchaeon@DATY01000007_1_12___12805_14028'[&!color=#000000]
	'1915851_Earchaeon@DALX01000087_1_20___28529_29752'[&!color=#000000]
	'1915887_Earchaeon@DANB01000002_1_1___3_1139'[&!color=#000000]
	'1915981_Earchaeon@DAFS01000020_1_53___60647_61870'[&!color=#000000]
	'1915865_Earchaeon@DAJO01000059_1_4___2104_3327'[&!color=#000000]
	'1915903_Earchaeon@DASG01000070_1_6___2974_4257'[&!color=#000000]
	'1915944_Earchaeon@DATL01000159_1_8___4910_6193'[&!color=#000000]
	'1915860_Earchaeon@DAFJ01000008_1_17___18418_19701'[&!color=#000000]
	'1915883_Earchaeon@DAYJ01000122_1_11___11387_12670'[&!color=#000000]
	'1915847_Earchaeon@DASF01000030_1_10___7016_8203'[&!color=#000000]
	'1915881_Earchaeon@DAQW01000014_1_20___19187_20428'[&!color=#000000]
	'1915800_Earchaeon@DAPV01000078_1_26___28239_29528'[&!color=#000000]
	'1915954_Earchaeon@DAHO01000063_1_29___30112_31341'[&!color=#000000]
	'1915909_Earchaeon@DAVT01000154_1_2___478_1707'[&!color=#000000]
	'1916026_CWarchaeon@DAGG01000025_1_27___17430_18647'[&!color=#000000]
	'2013853_Tarchaeon@PKK81282_1__cysteine_desulfurase_NifS__partial'[&!color=#000000]
	'1179225_Katrinae@AJXN01000013_1_17___12234_13097'[&!color=#000000]
	'1619076_Cdivision@KKS68377_1__hypothetical_protein_UV38_C0002G0246'[&!color=#000000]
	'1619075_Cdivision@KKR97131_1__Cysteine_desulfurase'[&!color=#000000]
	'1655311_Cdivision@LDIY01000042_1_55___49246_50460'[&!color=#000000]
	'1619078_Cdivision@KKP28864_1__Cysteine_desulfurase'[&!color=#000000]
	'1655312_Cdivision@LDIZ01000004_1_123___135889_137097'[&!color=#000000]
	'1953210_CDbacterium@DJWM01000001_1_39___47730_48929'[&!color=#000000]
	'1655309_Cdivision@LDIW01000008_1_15___19254_20450'[&!color=#000000]
	'1619081_Cdivision@KKP95652_1__Cysteine_desulfurase__SufS_family'[&!color=#000000]
	'1802376_Cdivision@OGB97535_1__hypothetical_protein_A3F06_03310'[&!color=#000000]
	'1802376_Cdivision@OGB97029_1__hypothetical_protein_A3F06_01530'[&!color=#000000]
	'1619077_Cdivision@KKP24517_1__putative_cysteine_desulfurase'[&!color=#000000]
	'1655310_Cdivision@LDIX01000003_1_34___33178_34413'[&!color=#000000]
	'1655308_Cdivision@LDIV01000001_1_191___207684_208922'[&!color=#000000]
	'1619083_Cdivision@KKQ33139_1__Cysteine_desulfurase'[&!color=#000000]
	'1619084_Cdivision@KKQ49815_1__Cysteine_desulfurase'[&!color=#000000]
	'1619080_Cdivision@KKP53087_1__Cysteine_desulfurase'[&!color=#000000]
	'2030827_CDbacterium@PCI74149_1__cysteine_desulfurase'[&!color=#000000]
	'673862_CBmassiliensis@CDK30469_1__Selenocysteine_lyase_Cysteine_desulfurase'[&!color=#000000]
	'1802375_Cdivision@OGB83941_1__hypothetical_protein_A3F66_02250'[&!color=#000000]
	'1802375_Cdivision@OGB83289_1__hypothetical_protein_A3F66_05515'[&!color=#000000]
	'2066483_CDbacterium@AXK60969_1__cysteine_desulfurase'[&!color=#000000]
	'2026809_Ebacterium@MBM17466_1__cysteine_desulfurase_CsdA'[&!color=#000000]
	'2026809_Ebacterium@MBM17719_1__cysteine_desulfurase_CsdA'[&!color=#000000]
	'1619079_Cdivision@KKP35654_1__Cysteine_desulfurase'[&!color=#000000]
	'1974779_CPbacterium@PJC38395_1__cysteine_desulfurase__partial'[&!color=#000000]
	'1306947_Cdivision@KIX85598_1__hypothetical_protein_J120_01420'[&!color=#000000]
	'1972561_Ebacterium@HAM16628_1__TPA_asm__cysteine_desulfurase'[&!color=#000000]
	'1951644_Ebacterium@DFIX01000005_1_31___41813_43846'[&!color=#000000]
	'1946595_Hsp@DEPC01000138_1_4___2020_3837'[&!color=#000000]
	'242230_Esinensis@RDB65433_1__cysteine_desulfurase'[&!color=#000000]
	'665571_Sthermophila@ADN01540_1__probable_cysteine_desulfurase'[&!color=#000000]
	'1798553_CKbacterium@OGY92260_1__cysteine_desulfurase'[&!color=#000000]
	'1892843_Csp@FMMP01000006_1_870___869892_870326'[&!color=#000000]
	'1948515_Dbacterium@DKLX01000031_1_6___2804_4054'[&!color=#000000]
	'2035424_Bhr29@GBD22935_1__Cysteine_desulfurase_SufS'[&!color=#000000]
	'1495650_Thugenholtzii@PFG74182_1__cysteine_desulfurase_L_selenocysteine_selenide_lyase__L_alanine_forming_'[&!color=#000000]
	'1953104_Abacterium@DCWH01000089_1_9___5072_6331'[&!color=#000000]
	'1947827_Cbacterium@DDYL01000166_1_16___12505_13797'[&!color=#000000]
	'1916145_Cbacterium@MPNM01000003_1_13___12359_13609'[&!color=#000000]
	'1956161_Pbacterium@OPX22295_1__cysteine_desulfurase'[&!color=#000000]
	'1802409_CUbacterium@OGL87883_1__hypothetical_protein_A3I42_03565'[&!color=#000000]
	'2013732_Cbacterium@PKN82272_1__cysteine_desulfurase'[&!color=#000000]
	'1948514_Dbacterium@DKLZ01000010_1_22___17198_18076'[&!color=#000000]
	'1948514_Dbacterium@DKLZ01000013_1_1___3_425'[&!color=#000000]
	'1325935_Nmassiliensis@CCXJ01000662_1_6___2933_3358'[&!color=#000000]
	'1797952_Ebacterium@OGS05141_1__hypothetical_protein_A3G41_00870'[&!color=#000000]
	'2030800_Ebacterium@PCI33705_1__cysteine_desulfurase'[&!color=#000000]
	'2014312_Ebacterium@PIP82784_1__cysteine_desulfurase'[&!color=#000000]
	'1797943_Ebacterium@OGR83989_1__cysteine_desulfurase'[&!color=#000000]
	'2014311_Ebacterium@PIR15012_1__cysteine_desulfurase'[&!color=#000000]
	'1797936_Ebacterium@OGR77237_1__hypothetical_protein_A2X40_01115'[&!color=#000000]
	'1970487_Abacterium@OYW06344_1__cysteine_desulfurase'[&!color=#000000]
	'1703762_Bsm23_31@KPK94322_1__cysteine_desulfurase'[&!color=#000000]
	'1802787_Cdivision@OGC90792_1__cysteine_desulfurase'[&!color=#000000]
	'2013855_Cdivision@PKK83154_1__cysteine_desulfurase'[&!color=#000000]
	'1975520_Cdivision@PJA27808_1__cysteine_desulfurase'[&!color=#000000]
	'2072418_Cdivision@PWB69123_1__cysteine_desulfurase'[&!color=#000000]
	'1935133_Dbacterium@MTOL01000436_1_8___13990_15249'[&!color=#000000]
	'2053527_Cdivision@QJYQ01000410_1_2___271_1551'[&!color=#000000]
	'1948518_Dbacterium@DKAM01000027_1_50___33685_34920'[&!color=#000000]
	'1974750_CObacterium@PIQ82890_1__cysteine_desulfurase'[&!color=#000000]
	'1801860_Owor_2@OGX28849_1__cysteine_desulfurase'[&!color=#000000]
	'1797946_Ebacterium@OGR93045_1__cysteine_desulfurase'[&!color=#000000]
	'1801861_Owor_2@OGX37385_1__cysteine_desulfurase'[&!color=#000000]
	'1947875_Cbacterium@DDVE01000021_1_132___134723_136006'[&!color=#dd85ab]
	'2035419_Bhr24@GBD12287_1__Cysteine_desulfurase_SufS'[&!color=#000000]
	'1842519_Cbacterium@LXTD01000002_1_8___5165_5923'[&!color=#000000]
	'1797658_Cbacterium@OGO46766_1__cysteine_desulfurase'[&!color=#000000]
	'1797858_Dbacterium@OGQ14279_1__cysteine_desulfurase'[&!color=#000000]
	'1797857_Dbacterium@OGQ03231_1__cysteine_desulfurase'[&!color=#000000]
	'2013833_Sbacterium@PKL32022_1__cysteine_desulfurase'[&!color=#000000]
	'1952203_Lbacterium@DFRK01000013_1_6___4832_6100'[&!color=#000000]
	'189518_Linterrogans@AAN50758_2__selenocysteine_lyase'[&!color=#000000]
	'1193069_Lwolffii@EPG66224_1__cysteine_desulfurase__SufS_family'[&!color=#000000]
	'2023177_Lhartskeerlii@PJZ35462_1__cysteine_desulfurase'[&!color=#000000]
	'178_Lsp@PJE00977_1__cysteine_desulfurase'[&!color=#000000]
	'1917830_Lsp@GBF45808_1__selenocysteine_lyase'[&!color=#000000]
	'1917863_Lsp@GBF48930_1__selenocysteine_lyase'[&!color=#000000]
	'355278_Lbiflexa@ABZ94368_1__Selenocysteine_lyase'[&!color=#000000]
	'889378_Safricana@AFG37124_1__cysteine_desulfurase_like_protein__SufS_subfamily'[&!color=#000000]
	'1947540_Ssp@DCBS01000072_1_6___3236_4471'[&!color=#000000]
	'159291_Aamericana@SIQ82753_1__cysteine_desulfurase___selenocysteine_lyase'[&!color=#000000]
	'1307761_Spacifica@AHC15058_1__Cysteine_desulfurase__SufS_subfamily'[&!color=#000000]
	'1480694_Slutea@KGE72229_1__cysteine_desulfurase'[&!color=#000000]
	'1123275_Scellobiosiph@KE384554_1_320___363491_364717'[&!color=#000000]
	'1802788_Cdivision@OGC86372_1__cysteine_desulfurase'[&!color=#000000]
	'1802785_Cdivision@OGC88815_1__cysteine_desulfurase'[&!color=#000000]
	'2080755_Ibacterium@RUL88885_1__cysteine_desulfurase'[&!color=#000000]
	'1953134_Abacterium@DHNJ01000221_1_3___1078_2295'[&!color=#000000]
	'575540_Ipallida@ADV62548_1__cysteine_desulfurase'[&!color=#000000]
	'1802103_CRbacterium@OGL03710_1__hypothetical_protein_A3E31_14435'[&!color=#000000]
	'1802095_CRbacterium@OGK76814_1__hypothetical_protein_A2X53_11780'[&!color=#000000]
	'1953097_Abacterium@DFNI01000039_1_10___12155_13366'[&!color=#000000]
	'1953100_Abacterium@DHGJ01000081_1_60___66717_67931'[&!color=#000000]
	'2026885_CBanaerobius@SQD93296_1__selenocysteine_lyase__PLP_dependent'[&!color=#000000]
	'1953098_Abacterium@DFNF01000020_1_37___31405_32631'[&!color=#000000]
	'1935101_CAbacterium@MTNI01000028_1_3___1566_2786'[&!color=#000000]
	'2053493_CAbacterium@HAF71495_1__TPA_asm__cysteine_desulfurase'[&!color=#000000]
	'644966_Tmarianensis@ADU50239_1__cysteine_desulfurase__SufS_subfamily'[&!color=#000000]
	'1919232_Tarchaeon@PSG97045_1__cysteine_desulfurase'[&!color=#000000]
	'1842519_Cbacterium@LXTD01000002_1_9___6014_6454'[&!color=#000000]
	'1797616_Cbacterium@OGN88141_1__cysteine_desulfurase__partial'[&!color=#000000]
	'1947835_Cbacterium@DHWF01000042_1_54___44671_45978'[&!color=#000000]
	'1797661_Cbacterium@OGO53582_1__cysteine_desulfurase__partial'[&!color=#000000]
	'1817857_CEbacterium@OGF21492_1__cysteine_desulfurase'[&!color=#000000]
	'1948117_Nbacterium@DDYN01000058_1_1___1_429'[&!color=#000000]
	'1937527_Tsp@PKEM01000021_1_2___1263_2498'[&!color=#000000]
	'2212470_CEbacterium@QJVW01000047_1_9___5860_7110'[&!color=#000000]
	'1752189_Abacterium@LNEQ01000017_1_21___13934_15172'[&!color=#000000]
	'1752190_Abacterium@LNFL01000107_1_61___54086_55321'[&!color=#000000]
	'2093808_Nbacterium@PULK01000199_1_4___2443_3678'[&!color=#000000]
	'2052804_Erosea@PGDQ01000003_1_282___313079_314311'[&!color=#000000]
	'591198_Etangerina@PPDK01000001_1_2536___2774800_2776050'[&!color=#000000]
	'1919086_Abacterium@PSO47805_1__cysteine_desulfurase'[&!color=#000000]
	'2093810_Nbacterium@PUKE01000226_1_16___19082_20314'[&!color=#000000]
	'2003555_Esp@PWFH01000031_1_20___22332_23561'[&!color=#000000]
	'1895832_Sbacterium@OJU93549_1__hypothetical_protein_BGO23_12940'[&!color=#000000]
	'29539_Talbum@SEH12702_1__cysteine_desulfurase___selenocysteine_lyase'[&!color=#000000]
	'1909295_Sbacterium@PKXY01000036_1_2___795_2045'[&!color=#000000]
	'1097667_Pmedicamentiv@EHN12591_1__Cysteine_desulfurase'[&!color=#000000]
	'1122939_Pamericanus@ATUD01000009_1_146___164602_165852'[&!color=#000000]
	'1097667_Pmedicamentiv@EHN08904_1__Cysteine_desulfurase'[&!color=#000000]
	'2133960_Csp@PTL60405_1__cysteine_desulfurase'[&!color=#000000]
	'1301082_Csp@BBFB01000241_1_3___950_1471'[&!color=#000000]
	'1650658_Abacterium@AKL74229_1__cysteine_desulfurase_like_protein__SufS_subfamily'[&!color=#000000]
	'1950127_Abacterium@DLMF01000277_1_4___1839_3095'[&!color=#000000]
	'467094_Icoccineus@PIE34102_1__cysteine_desulfurase'[&!color=#000000]
	'1951340_Abacterium@DBNQ01000337_1_18___14499_15509'[&!color=#000000]
	'1945921_Asp@DFAC01000056_1_59___50069_51295'[&!color=#000000]
	'1951342_Abacterium@DKPX01000098_1_5___3100_4347'[&!color=#000000]
	'1313172_Icoccineus@BAN01796_1__putative_cysteine_desulfurase'[&!color=#000000]
	'1951343_Abacterium@DLTS01000093_1_5___2467_3696'[&!color=#000000]
	'1641811_Abacterium@KLR61260_1__cysteine_desulfurase_like_protein__SufS_subfamily'[&!color=#000000]
	'1229780_CMparvicella@CCM63397_1__cysteine_desulfurase'[&!color=#000000]
	'1946158_CMsp@DCMS01000076_1_13___9932_11164'[&!color=#000000]
	'1550401_Mactinobacter@KIE49702_1__cysteine_desulfurase'[&!color=#000000]
	'1946174_CMsp@DEAU01000045_1_43___41145_42401'[&!color=#000000]
	'1811600_Abacterium@LUNA01000019_1_1___1_1272'[&!color=#000000]
	'1946165_CMsp@DCYL01000168_1_31___28279_29238'[&!color=#000000]
	'1946216_CMsp@DLRF01000008_1_28___24602_25834'[&!color=#000000]
	'1946166_CMsp@DCXV01000045_1_16___16566_17834'[&!color=#000000]
	'1946197_CMsp@DBNM01000159_1_9___4983_6221'[&!color=#000000]
	'1946215_CMsp@DLRO01000160_1_16___16552_17790'[&!color=#000000]
	'1946178_CMsp@DEYE01000004_1_8___3841_5079'[&!color=#000000]
	'1946209_CMsp@DLCR01000017_1_7___2920_4002'[&!color=#000000]
	'1946179_CMsp@DFQJ01000086_1_11___5899_7161'[&!color=#000000]
	'1550402_Mactinobacter@KIE52201_1__cysteine_desulfurase__partial'[&!color=#000000]
	'1946164_CMsp@DCYM01000228_1_4___3055_4284'[&!color=#000000]
	'1946188_CMsp@DGLO01000082_1_27___20242_21471'[&!color=#000000]
	'1916143_Mgroup@MPNQ01000002_1_226___233396_234628'[&!color=#000000]
	'1946159_CMsp@DCMR01000119_1_1___2_1153'[&!color=#000000]
	'1946161_CMsp@DCKK01000090_1_25___20409_21281'[&!color=#000000]
	'1946161_CMsp@DCKK01000090_1_26___21422_21967'[&!color=#000000]
	'1946187_CMsp@DFVZ01000104_1_9___4320_5552'[&!color=#000000]
	'1280514_Aferrooxidans@KJF17818_1__cysteine_desulfurase_SufS'[&!color=#000000]
	'525909_Aferrooxidans@ACU53521_1__cysteine_desulfurase__SufS_subfamily'[&!color=#000000]
	'1121877_Facidiphilum@JQKF01000001_1_52___61107_62357'[&!color=#000000]
	'1121881_Fthermotolera@SHE65185_1__cysteine_desulfurase___selenocysteine_lyase'[&!color=#000000]
	'1294026_Aferrireducen@BBCH01000214_1_2___898_1500'[&!color=#000000]
	'1946522_Fsp@DKEO01000013_1_12___10318_11553'[&!color=#000000]
	'1970489_Abacterium@OYV58858_1__cysteine_desulfurase'[&!color=#000000]
	'2339232_Fbacterium@RJK93870_1__cysteine_desulfurase'[&!color=#000000]
	'1658671_Asp@AKT51976_1__cysteine_desulfurase'[&!color=#000000]
	'587636_Pcremeus@SES39209_1__cysteine_desulfurase___selenocysteine_lyase'[&!color=#000000]
	'443156_Pdokdonensis@SDO99526_1__cysteine_desulfurase___selenocysteine_lyase'[&!color=#000000]
	'571913_Lmongoliensis@AKU16819_1__cysteine_desulfurase'[&!color=#000000]
	'419650_Cindicus@REF31078_1__cysteine_desulfurase'[&!color=#000000]
	'592308_Kaerolatus@SNC59605_1__cysteine_desulfurase___selenocysteine_lyase'[&!color=#000000]
	'478801_Ksedentarius@ACV06367_1__cysteine_desulfurase'[&!color=#000000]
	'2144182_Osp@QDDJ01000002_1_227___232551_233843'[&!color=#000000]
	'1863_Dcongolensis@SNV23263_1__Probable_cysteine_desulfurase'[&!color=#000000]
	'1758689_Ssp@ANS77663_1__Cysteine_desulfurase__SufS_subfamily'[&!color=#000000]
	'2283195_Osp@AXH95153_1__SufS_family_cysteine_desulfurase'[&!color=#000000]
	'384677_Opekingense@SOC54504_1__cysteine_desulfurase___selenocysteine_lyase'[&!color=#000000]
	'1184609_Klimosa@GAB94482_1__cysteine_desulfurase_selenocysteine_lyase'[&!color=#000000]
	'1522310_Mmassiliensis@LN651331_1_402___446014_447393'[&!color=#000000]
	'2294115_Fsp@RNI24651_1__SufS_family_cysteine_desulfurase'[&!color=#000000]
	'1121385_Dterragena@AQXW01000004_1_419___431120_432490'[&!color=#000000]
	'672460_Bhedensis@PWJ25214_1__cysteine_desulfurase_selenocysteine_lyase'[&!color=#000000]
	'1274_Dnishinomiyae@AIF40843_1__cysteine_desulfurase'[&!color=#000000]
	'1424659_Cflavum@SDO09255_1__cysteine_desulfurase___selenocysteine_lyase'[&!color=#000000]
	'1948342_Abacterium@DHJN01000188_1_5___2984_4300'[&!color=#000000]
	'1193181_Telongata@CCH68623_1__cysteine_desulfurase'[&!color=#000000]
	'1193518_Tjenkinsii@CCI53322_1__cysteine_desulfurase'[&!color=#000000]
	'1193182_Taustraliensi@CCH71658_1__cysteine_desulfurase'[&!color=#000000]
	'100225_Achelonae@CP031447_1_1559___1829765_1831123'[&!color=#000000]
	'584657_Ichromatiredu@EWT06354_1__cysteine_desulfurase'[&!color=#000000]
	'710696_Icalvum@ADU48220_1__cysteine_desulfurase'[&!color=#000000]
	'1736399_Tsp@KRE62753_1__cysteine_desulfurase'[&!color=#000000]
	'1194083_Tjaponica@CCH79733_1__cysteine_desulfurase'[&!color=#000000]
	'313589_Jsp@EAP99170_1__cysteine_desulphurases__SufS'[&!color=#000000]
	'407159_Tremsis@PRY61590_1__cysteine_desulfurase_selenocysteine_lyase'[&!color=#000000]
	'1223526_Kdieselivoran@BCRE01000044_1_19___19450_20772'[&!color=#000000]
	'262209_Jmelonis@OAB87124_1__cysteine_desulfurase'[&!color=#000000]
	'857417_Jindicus@APH01520_1__cysteine_desulfurase'[&!color=#000000]
	'1216969_Jcorallicola@BCSR01000005_1_50___54577_55857'[&!color=#000000]
	'2058291_Jsp@LT985196_1_1735___1833595_1834896'[&!color=#000000]
	'1736539_Asp@KQX66607_1__cysteine_desulfurase'[&!color=#000000]
	'266940_Kradiotoleran@ABS04947_1__cysteine_desulfurase__SufS_subfamily'[&!color=#000000]
	'696763_Tcomposti@REF34997_1__cysteine_desulfurase'[&!color=#000000]
	'471852_Tcurvata@ACY97794_1__cysteine_desulfurase__SufS_subfamily'[&!color=#000000]
	'1566299_Abacterium@SCX57374_1__cysteine_desulfurase'[&!color=#000000]
	'526225_Gobscurus@ADB74756_1__cysteine_desulfurase__SufS_subfamily'[&!color=#000000]
	'1948322_Abacterium@DCQE01000037_1_76___78106_79386'[&!color=#000000]
	'1948339_Abacterium@DGQA01000004_1_20___15717_16994'[&!color=#000000]
	'1246461_Nalkaliphila@ANBD01000099_1_6___4231_5532'[&!color=#000000]
	'1137268_Nsp@AZXF01000021_1_24___26563_27861'[&!color=#000000]
	'1246445_Nkunsanensis@ANAY01000035_1_40___40858_42159'[&!color=#000000]
	'183763_Salba@KII00284_1__cysteine_desulfurase'[&!color=#000000]
	'2487137_Nbacterium@RNL85260_1__cysteine_desulfurase'[&!color=#000000]
	'1122192_Mthermotolera@SKA22854_1__cysteine_desulfurase'[&!color=#000000]
	'269800_Tfusca@AAZ56016_1__cysteine_desulfurase'[&!color=#000000]
	'2201156_Abacterium@PZS07360_1__cysteine_desulfurase'[&!color=#000000]
	'1111738_Tagreste@ATYX01000005_1_222___245012_246298'[&!color=#000000]
	'1120930_Acyanogriseus@AUBJ01000014_1_216___249177_250454'[&!color=#000000]
	'664784_Halba@SNR50901_1__cysteine_desulfurase___selenocysteine_lyase'[&!color=#000000]
	'928729_Shalophila@KB912587_1_16___14817_16121'[&!color=#000000]
	'1515610_Psp@KID30324_1__cysteine_desulfurase_like_protein__SufS_subfamily'[&!color=#000000]
	'882081_Sazurea@EHY87089_1__cysteine_desulfurase_like_protein__SufS_subfamily'[&!color=#000000]
	'471857_Sviridis@ACU96651_1__cysteine_desulfurase'[&!color=#000000]
	'1962155_Ssp@OQO93728_1__cysteine_desulfurase'[&!color=#000000]
	'28042_Srectivirgula@KEI44866_1__cysteine_desulfurase'[&!color=#000000]
	'673379_Aalba@SFE20417_1__cysteine_desulfurase___selenocysteine_lyase'[&!color=#000000]
	'1500506_Halgeriensis@RCW40419_1__cysteine_desulfurase_selenocysteine_lyase'[&!color=#000000]
	'499555_Dtimorensis@LMTB01000006_1_120___135878_137125'[&!color=#000000]
	'546160_Dlutea@AWH92119_1__cysteine_desulfurase'[&!color=#000000]
	'1946422_Dsp@DIAZ01000084_1_3___928_2187'[&!color=#000000]
	'875328_Msinensis@AEF36251_1__cysteine_desulfurase_Csd'[&!color=#000000]
	'1834076_Msp@OBJ74105_1__cysteine_desulfurase'[&!color=#000000]
	'1069220_Mkoreensis@ODR09155_1__cysteine_desulfurase'[&!color=#000000]
	'2048550_Mlehmannii@KUI17910_1__cysteine_desulfurase'[&!color=#000000]
	'81858_Melephantis@KKW65514_1__cysteine_desulfurase'[&!color=#000000]
	'1122247_Mhassiacum@EKF23775_1__cysteine_desulfurase__SufS_family_protein'[&!color=#000000]
	'1078020_Mthermoresist@EHI14864_1__cysteine_desulfurase_Csd'[&!color=#000000]
	'1834111_Msp@OBB59740_1__cysteine_desulfurase'[&!color=#000000]
	'1120797_Msp@KB908255_1_276___280262_281518'[&!color=#000000]
	'700508_Mneoaurum@AHC25512_1__cysteine_desulfurase'[&!color=#000000]
	'1834080_Mbacterium@OBB11534_1__cysteine_desulfurase'[&!color=#000000]
	'362242_Mulcerans@ABL04331_1__cysteine_desulfurase_Csd'[&!color=#000000]
	'83332_Mtuberculosis@CCP44223_1__Probable_cysteine_desulfurase_Csd'[&!color=#000000]
	'272631_Mleprae@CAC30104_1__putative_aminotransferase'[&!color=#000000]
	'480418_Mlepromatosis@KJX75609_1__cysteine_desulfurase_Csd'[&!color=#000000]
	'1789_Mxenopi@ORX09453_1__cysteine_desulfurase'[&!color=#000000]
	'29313_Mshimoidei@ODR12937_1__cysteine_desulfurase'[&!color=#000000]
	'1661703_Abacterium@LFFF01000043_1_1___1_888'[&!color=#000000]
	'1793_Mfallax@ORV10564_1__cysteine_desulfurase'[&!color=#000000]
	'685727_Rhoagii@CBH48282_1__putative_Fe_S_cluster_assembly_protein_SufS'[&!color=#000000]
	'1323361_Rdefluvii@JPOC01000017_1_25___21786_23048'[&!color=#000000]
	'561007_Mabscessus@CAM62825_1__Probable_cysteine_desulfurase_aminotransferase'[&!color=#000000]
	'1223536_Spiniformis@BCRV01000007_1_34___40260_41513'[&!color=#000000]
	'1169152_Nsp@AXVD01000004_1_197___216522_217775'[&!color=#000000]
	'1538463_Ndonostiensis@ONM50219_1__cysteine_desulfurase'[&!color=#000000]
	'1210082_Njinanensis@LNDA01000076_1_8___7493_8746'[&!color=#000000]
	'1448389_Tbiformata@BAVQ01000080_1_96___102825_104120'[&!color=#000000]
	'168276_Rtukisamuensi@SDE62880_1__cysteine_desulfurase___selenocysteine_lyase'[&!color=#000000]
	'1653479_Rsp@AMY25219_1__putative_cysteine_desulfurase'[&!color=#000000]
	'679318_Rsp@AOW92600_1__cysteine_desulfurase'[&!color=#000000]
	'38310_Rcoprophilus@SQI28833_1__selenocysteine_lyase'[&!color=#000000]
	'640132_Srotundus@ADG98775_1__cysteine_desulfurase__SufS_subfamily'[&!color=#000000]
	'1219361_Mbrevis@BCRN01000002_1_116___129433_130737'[&!color=#000000]
	'1653478_Rsp@AMY19045_1__putative_cysteine_desulfurase'[&!color=#000000]
	'1273125_Rrhodnii@EOM75008_1__selenocysteine_lyase'[&!color=#000000]
	'443218_Hsubflava@AEF40355_1__Cysteine_desulfurase'[&!color=#000000]
	'1223545_Gsoli@GAC68750_1__cysteine_desulfurase_selenocysteine_lyase'[&!color=#000000]
	'84139_Gsp@MAU80714_1__cysteine_desulfurase'[&!color=#000000]
	'526226_Gbronchialis@ACY21628_1__cysteine_desulfurase__SufS_subfamily'[&!color=#000000]
	'1344003_Wsterculiae@SIR88323_1__cysteine_desulfurase___selenocysteine_lyase'[&!color=#000000]
	'1736349_Wsp@KQR98645_1__cysteine_desulfurase'[&!color=#000000]
	'1077974_Geffusa@GAB20501_1__cysteine_desulfurase_selenocysteine_lyase'[&!color=#000000]
	'1075090_Gamarae@GAB03515_1__cysteine_desulfurase_selenocysteine_lyase'[&!color=#000000]
	'1946577_Gsp@DKJV01000075_1_38___37600_38883'[&!color=#000000]
	'1313067_Wsp@ETD31924_1__cysteine_desulfurase'[&!color=#000000]
	'521096_Tpaurometabol@ADG79110_1__cysteine_desulfurase__SufS_subfamily'[&!color=#000000]
	'1004901_Giterans@AVM00647_1__cysteine_desulfurase'[&!color=#000000]
	'1946575_Gsp@DIAX01000026_1_4___2295_3584'[&!color=#000000]
	'1380684_Ksanguinis@RQM42976_1__cysteine_desulfurase'[&!color=#000000]
	'1073574_Garaii@GAB09423_1__cysteine_desulfurase_selenocysteine_lyase'[&!color=#000000]
	'1946578_Gsp@DLKD01000155_1_16___16577_17866'[&!color=#000000]
	'1136941_Gphthalatica@ALG84796_1__cysteine_desulfurase'[&!color=#000000]
	'468556_Gkroppenstedt@AQYG01000047_1_245___236935_238224'[&!color=#000000]
	'445576_Psp@ALE77627_1__cysteine_desulfurase'[&!color=#000000]
	'1121356_Cciconiae@AQUW01000004_1_122___140409_141668'[&!color=#000000]
	'504474_Curealyticum@CAQ04970_1__cysteine_desulfurase'[&!color=#000000]
	'662755_Cresistens@AEI09419_1__cysteine_desulfurase'[&!color=#000000]
	'1947810_Buba5646@DIJK01000082_1_5___1522_2475'[&!color=#000000]
	'306537_Cjeikeium@CAI37145_1__putative_cysteine_desulfurase'[&!color=#000000]
	'36808_Cbovis@RRO85972_1__cysteine_desulfurase__partial'[&!color=#000000]
	'1404245_Cglyciniphilu@AHW64153_1__Cysteine_desulfurase'[&!color=#000000]
	'1737425_Cprovencense@AWT26189_1__putative_cysteine_desulfurase'[&!color=#000000]
	'1032851_Cnuruki@HCT14193_1__TPA_asm__cysteine_desulfurase'[&!color=#000000]
	'1224163_Cmaris@AGS34874_1__hypothetical_protein_B841_07005'[&!color=#000000]
	'1072256_Cuterequi@AKK11145_1__cysteine_desulfurase'[&!color=#000000]
	'2080740_Csp@AWB81868_1__cysteine_desulfurase'[&!color=#000000]
	'558173_Cdoosanense@AQUX01000003_1_96___90183_91460'[&!color=#000000]
	'156978_Cimitans@AIJ33607_1__cysteine_desulfurase'[&!color=#000000]
	'441500_Ctimonense@SDS04454_1__cysteine_desulfurase'[&!color=#000000]
	'525263_Clipophilofla@EEI16658_1__cysteine_desulfurase__SufS_subfamily'[&!color=#000000]
	'187491_Cglaucum@AQQ15286_1__putative_cysteine_desulfurase'[&!color=#000000]
	'585529_Cgenitalium@EFK53921_1__cysteine_desulfurase__SufS_subfamily'[&!color=#000000]
	'136857_Ctestudinoris@AKK08837_1__cysteine_desulfurase'[&!color=#000000]
	'2093221_Csp@RNE49184_1__cysteine_desulfurase'[&!color=#000000]
	'1224162_Cmarinum@AJK68907_1__putative_cysteine_desulfurase'[&!color=#000000]
	'1223515_Chumireducens@AJE33172_1__aminotransferase'[&!color=#000000]
	'1121362_Chalotolerans@AGF72517_1__aminotransferase'[&!color=#000000]
	'571915_Cmustelae@AKK05990_1__cysteine_desulfurase_like_protein__SufS_subfamily'[&!color=#000000]
	'35755_Ckutscheri@AKE41265_1__cysteine_desulfurase'[&!color=#000000]
	'161896_Ccamporealens@AVH88402_1__Cysteine_desulfurase'[&!color=#000000]
	'161895_Cphocae@APT92500_1__cysteine_desulfurase'[&!color=#000000]
	'43990_Csegmentosum@VEH72956_1__cysteine_desulfurase'[&!color=#000000]
	'548476_Caurimucosum@ACP32812_1__cysteine_desulfurase'[&!color=#000000]
	'1384076_Csp@KXB52193_1__cysteine_desulfurase__SufS_subfamily'[&!color=#000000]
	'1203622_Csp@ERS71811_1__hypothetical_protein_HMPREF1290_01651'[&!color=#000000]
	'1121364_Cmassiliense@ATVG01000001_1_72___75997_77241'[&!color=#000000]
	'1697_Cammoniagenes@AQS73733_1__cysteine_desulfurase'[&!color=#000000]
	'883169_Cotitidis@EJZ82466_1__cysteine_desulfurase__SufS_subfamily'[&!color=#000000]
	'1544413_Clowii@KQB85794_1__putative_cysteine_desulfurase'[&!color=#000000]
	'2079234_Cgeronticis@AZA11469_1__putative_cysteine_desulfurase'[&!color=#000000]
	'1224164_Cvitaeruminis@AHI22850_1__cysteine_desulfurase'[&!color=#000000]
	'257309_Cdiphtheriae@CAE49819_1__probable_cysteine_desulfurase'[&!color=#000000]
	'191610_Catypicum@AIG64103_1__cysteine_desulfurase'[&!color=#000000]
	'185761_Cspheniscorum@SFG67037_1__cysteine_desulfurase___selenocysteine_lyase'[&!color=#000000]
	'1121360_Cfreiburgense@AUAQ01000011_1_975___1070137_1071393'[&!color=#000000]
	'1862358_Cchoanis@AZA13613_1__putative_cysteine_desulfurase'[&!color=#000000]
	'1348662_Cargentoraten@AGU15143_1__hypothetical_protein_CARG_05025'[&!color=#000000]
	'1431546_Caquilae@APT84795_1__cysteine_desulfurase'[&!color=#000000]
	'1121355_Ccaspium@KB903375_1_89___94731_95999'[&!color=#000000]
	'1724_Crenale@LDYE01000011_1_270___256841_258106'[&!color=#000000]
	'196627_Cglutamicum@BAB98954_1__Selenocysteine_lyase'[&!color=#000000]
	'1050174_Cepidermidica@AKK03194_1__cysteine_desulfurase'[&!color=#000000]
	'1035195_Cdurum@EKX90605_1__cysteine_desulfurase__SufS_subfamily'[&!color=#000000]
	'1121363_Clubricantis@KB902181_1_116___116107_117369'[&!color=#000000]
	'35757_Ccystitidis@SNV75427_1__selenocysteine_lyase'[&!color=#000000]
	'548477_Cglucuronolyt@EEI26612_1__cysteine_desulfurase__SufS_subfamily'[&!color=#000000]
	'645127_Ckroppenstedt@ACR17702_1__cysteine_desulfurase'[&!color=#000000]
	'1121370_Culceribovis@AQUY01000001_1_912___995639_996907'[&!color=#000000]
	'43765_Camycolatum@ODQ40428_1__cysteine_desulfurase'[&!color=#000000]
	'1111729_Csputi@ATYV01000021_1_32___33195_34430'[&!color=#000000]
	'1581089_Csp@OFU53541_1__cysteine_desulfurase'[&!color=#000000]
	'1437874_Csphenisci@APT90749_1__cysteine_desulfurase'[&!color=#000000]
	'1528099_Lclevelandens@ALE18420_1__cysteine_desulfurase'[&!color=#000000]
	'1090615_Npanacisegeti@SDP40730_1__cysteine_desulfurase___selenocysteine_lyase'[&!color=#000000]
	'1645681_Nsilvestris@RIJ70957_1__cysteine_desulfurase'[&!color=#000000]
	'2164074_Nsp@QCXS01000002_1_771___895206_896564'[&!color=#000000]
	'1902245_Nsp@AZI59486_1__cysteine_desulfurase'[&!color=#000000]
	'1895696_Abacterium@OJV30318_1__cysteine_desulfurase'[&!color=#000000]
	'2050896_Bsp@LT984895_1_1596___1821046_1822332'[&!color=#000000]
	'1305859_Bzhongshanens@BBHA01000565_1_1___2_715'[&!color=#000000]
	'1349786_Zalba@BCSO01000021_1_7___4447_5727'[&!color=#000000]
	'1630135_Dvaginalis@ANP27588_1__SufS_family_cysteine_desulfurase'[&!color=#000000]
	'1581143_Asp@OFT23325_1__cysteine_desulfurase'[&!color=#000000]
	'47847_Bnesterenkovi@SLM88199_1__Cysteine_desulfurase__SufS_subfamily'[&!color=#000000]
	'472569_Dagamarum@LN849456_1_483___561098_562474'[&!color=#000000]
	'2182385_Bendophyticum@PWH05596_1__cysteine_desulfurase'[&!color=#000000]
	'1074488_Bsquillarum@AGBX01000007_1_295___318938_320221'[&!color=#000000]
	'396014_Bphenoliresis@EWS82657_1__cysteine_desulfurase'[&!color=#000000]
	'1249481_Bmuris@EYT50398_1__cysteine_desulfurase'[&!color=#000000]
	'1903186_Bsp@APX31994_1__cysteine_desulfurase'[&!color=#000000]
	'446465_Bfaecium@ACU85493_1__cysteine_desulfurase'[&!color=#000000]
	'1303691_Slavendulae@BBGA01001309_1_1___111_695'[&!color=#000000]
	'1698_Bepidermidis@PDHL01000040_1_69___67064_68335'[&!color=#000000]
	'170994_Bpaucivorans@PMD06377_1__cysteine_desulfurase'[&!color=#000000]
	'199591_Bluteolum@PMB99286_1__cysteine_desulfurase'[&!color=#000000]
	'1631743_Bihuae@FXWZ01000002_1_325___379215_380486'[&!color=#000000]
	'1121122_Balbum@AUFJ01000011_1_196___228438_229694'[&!color=#000000]
	'1262550_Bjeotgali@SMY10912_1__cysteine_desulfurase___selenocysteine_lyase'[&!color=#000000]
	'1033736_Bsenegalense@HE978600_1_175___187121_188392'[&!color=#000000]
	'2419771_Gsp@AYG04721_1__SufS_family_cysteine_desulfurase'[&!color=#000000]
	'453304_Aaureus@ANJ26013_1__cysteine_desulfurase'[&!color=#000000]
	'2080742_Asp@AWB96754_1__cysteine_desulfurase'[&!color=#000000]
	'1736282_Fsp@KQR46919_1__cysteine_desulfurase'[&!color=#000000]
	'1905847_Csp@AOX66560_1__cysteine_desulfurase'[&!color=#000000]
	'95614_Csp@BACZ01000418_1_2___410_1627'[&!color=#000000]
	'1121924_Gsuperstes@ATWH01000008_1_102___111720_113048'[&!color=#000000]
	'412690_Mviridarii@AMB59206_1__cysteine_desulfurase'[&!color=#000000]
	'1446794_Fsp@ARC57812_1__putative_cysteine_desulfurase'[&!color=#000000]
	'1255656_Acasei@SJM66518_1__Cysteine_desulfurase__SufS_subfamily'[&!color=#000000]
	'399736_Ajejuensis@SDH46838_1__cysteine_desulfurase'[&!color=#000000]
	'684552_Acarbonis@SDS28212_1__cysteine_desulfurase'[&!color=#000000]
	'1120958_Alahaulensis@KE384304_1_128___116223_117578'[&!color=#000000]
	'2080583_Psp@PPF44272_1__cysteine_desulfurase'[&!color=#000000]
	'2488791_Zsp@RRJ87972_1__SufS_family_cysteine_desulfurase'[&!color=#000000]
	'1278308_Zfaecalis@KB907080_1_8___9074_10360'[&!color=#000000]
	'1255570_Gsp@SJM70334_1__Cysteine_desulfurase__SufS_subfamily'[&!color=#000000]
	'1121934_Gmolinativora@AUDX01000014_1_85___92069_93376'[&!color=#000000]
	'1072463_Mlemovicicum@AZS38089_1__putative_cysteine_desulfurase'[&!color=#000000]
	'2268461_Msp@AZC12430_1__SufS_family_cysteine_desulfurase'[&!color=#000000]
	'1736553_Msp@KQY99289_1__cysteine_desulfurase'[&!color=#000000]
	'904291_Msediminis@OCG75658_1__cysteine_desulfurase'[&!color=#000000]
	'1122237_Mgubbeenense@AUGQ01000018_1_12___12399_13652'[&!color=#000000]
	'1867410_Msorbitolivor@RCK62151_1__SufS_family_cysteine_desulfurase'[&!color=#000000]
	'2067814_Msp@PNEY01000002_1_269___292198_293451'[&!color=#000000]
	'1122238_Mindicum@AULR01000002_1_165___166627_167880'[&!color=#000000]
	'246613_Mhalotolerans@KZ984054_1_232___246583_247839'[&!color=#000000]
	'2067812_Msp@KZ672985_1_235___241655_242929'[&!color=#000000]
	'2483401_Msp@CP034245_1_2667___2756266_2757552'[&!color=#000000]
	'1238186_Lsalsicius@AOCN01000004_1_37___38588_39883'[&!color=#000000]
	'1642040_Lsp@KKI22409_1__cysteine_desulfurase'[&!color=#000000]
	'1946755_Lsp@DDEV01000015_1_15___13916_15217'[&!color=#000000]
	'1415782_Mmucogenicum@RKQ83771_1__cysteine_desulfurase_selenocysteine_lyase'[&!color=#000000]
	'1079994_Lchromiiresis@KTR86471_1__cysteine_desulfurase'[&!color=#000000]
	'1292023_Lsp@EYT56632_1__cysteine_desulfurase'[&!color=#000000]
	'2491050_Lsp@RRD36628_1__cysteine_desulfurase'[&!color=#000000]
	'2491049_Lsp@RRD61676_1__aminotransferase_class_V_fold_PLP_dependent_enzyme'[&!color=#000000]
	'1338436_Shumi@KHL02271_1__cysteine_desulfurase'[&!color=#000000]
	'37927_Satrocyanea@AMM32150_1__Cysteine_desulfurase'[&!color=#000000]
	'1120917_Aphytoseiuli@AQXM01000057_1_20___20597_21940'[&!color=#000000]
	'1618207_Placuslunae@AJT40442_1__cysteine_desulfurase'[&!color=#000000]
	'288705_Rsalmoninarum@ABY24705_1__cysteine_desulfurase'[&!color=#000000]
	'290399_Asp@ABK02629_1__cysteine_desulfurase'[&!color=#000000]
	'1132441_Asp@KI519454_1_226___265729_267039'[&!color=#000000]
	'1704044_Asp@ALE05161_1__cysteine_desulfurase'[&!color=#000000]
	'656366_Aalpinus@ALV44560_1__cysteine_desulfurase'[&!color=#000000]
	'156980_Awoluwensis@PSS46155_1__cysteine_desulfurase'[&!color=#000000]
	'547334_Apityocampae@PPB49804_1__cysteine_desulfurase'[&!color=#000000]
	'1461584_Asaudimassili@CEA07517_1__putative_cysteine_desulfurase'[&!color=#000000]
	'37928_Acrystallopoi@AUI51849_1__cysteine_desulfurase'[&!color=#000000]
	'1121019_Acastelli@AUMN01000014_1_106___125528_126847'[&!color=#000000]
	'670052_Carcticum@ANP72446_1__Cysteine_desulfurase'[&!color=#000000]
	'1424659_Cflavum@SDN02080_1__cysteine_desulfurase___selenocysteine_lyase'[&!color=#000000]
	'556325_Naestuarii@APF40477_1__cysteine_desulfurase'[&!color=#000000]
	'2283632_Asp@RKW70665_1__cysteine_desulfurase'[&!color=#000000]
	'2024403_Gsp@PCC25769_1__cysteine_desulfurase'[&!color=#000000]
	'370736_Zhalotolerans@PGGT01000033_1_39___52588_53925'[&!color=#000000]
	'2020130_Asp@ASN40191_1__cysteine_desulfurase'[&!color=#000000]
	'1946574_Gsp@DKKX01000020_1_18___17190_18494'[&!color=#000000]
	'1848595_Asp@PRB68824_1__cysteine_desulfurase'[&!color=#000000]
	'37929_Gnicotianae@CP033081_1_828___899045_900346'[&!color=#000000]
	'1275_Krosea@PWF79857_1__cysteine_desulfurase'[&!color=#000000]
	'2485125_Ksp@ROZ63364_1__SufS_family_cysteine_desulfurase'[&!color=#000000]
	'71999_Kpalustris@ALB03622_1__cysteine_desulfurase'[&!color=#000000]
	'1179225_Katrinae@AJXN01000052_1_25___23481_24776'[&!color=#000000]
	'1479623_Csp@KL537414_1_160___184522_185832'[&!color=#000000]
	'762948_Rdentocariosa@ADP40901_1__cysteine_desulfurase__SufS_subfamily'[&!color=#000000]
	'680646_Rmucilaginosa@BAI65400_1__selenocysteine_lyase'[&!color=#000000]
	'1848190_Rsp@LXTU01000066_1_28___31915_33222'[&!color=#000000]
	'1952261_Mbacterium@DKXC01000140_1_31___32777_34084'[&!color=#000000]
	'1885016_Rsp@HCN40629_1__TPA_asm__cysteine_desulfurase'[&!color=#000000]
	'1951170_Mbacterium@DGEZ01000030_1_11___13894_15219'[&!color=#000000]
	'1123013_Psoli@AUIC01000004_1_265___314166_315455'[&!color=#000000]
	'2079792_Msp@AWB85341_1__cysteine_desulfurase'[&!color=#000000]
	'1255698_Mreblochoni@SJN23526_1__Cysteine_desulfurase__SufS_subfamily'[&!color=#000000]
	'76637_Mlacteus@RLP79372_1__SufS_family_cysteine_desulfurase'[&!color=#000000]
	'1048394_Csuwonensis@PJJ62313_1__cysteine_desulfurase_selenocysteine_lyase'[&!color=#000000]
	'150121_Apratensis@SMG28680_1__cysteine_desulfurase'[&!color=#000000]
	'640635_Mhumi@SEB45288_1__cysteine_desulfurase'[&!color=#000000]
	'630514_Magarici@PFG29310_1__cysteine_desulfurase'[&!color=#000000]
	'1523160_Lendophytica@RUR02095_1__cysteine_desulfurase'[&!color=#000000]
	'1933776_Lsp@ONI60442_1__cysteine_desulfurase'[&!color=#000000]
	'381665_Hginsengi@SDZ52319_1__cysteine_desulfurase'[&!color=#000000]
	'95617_Clike@BADC01000591_1_15___15940_17337'[&!color=#000000]
	'2282656_Hsp@AXH35703_1__cysteine_desulfurase'[&!color=#000000]
	'281090_Lxyli@AAT88829_1__cysteine_desulfurase'[&!color=#000000]
	'1736496_Lsp@KRC50767_1__cysteine_desulfurase'[&!color=#000000]
	'2080582_Ssp@PPF75279_1__cysteine_desulfurase'[&!color=#000000]
	'2079791_Ssp@AWB90571_1__cysteine_desulfurase'[&!color=#000000]
	'443906_Cmichiganensi@CAN02271_1__putative_cysteine_desulfurase'[&!color=#000000]
	'1895783_Msp@OJU40111_1__cysteine_desulfurase'[&!color=#000000]
	'546115_Mginsengiterr@RKE14117_1__cysteine_desulfurase'[&!color=#000000]
	'76884_Mkitamiense@PGGU01000029_1_264___301230_302537'[&!color=#000000]
	'450380_Mprofundi@JPSY01000001_1_870___939502_940800'[&!color=#000000]
	'1696072_Msp@AKV87553_1__cysteine_desulfurase'[&!color=#000000]
	'1162967_Daerilata@PJJ71432_1__cysteine_desulfurase_selenocysteine_lyase'[&!color=#000000]
	'169134_Cmuralis@REE05085_1__cysteine_desulfurase'[&!color=#000000]
	'2480625_Psp@AZH84111_1__SufS_family_cysteine_desulfurase'[&!color=#000000]
	'2306585_Asp@RIX28728_1__SufS_family_cysteine_desulfurase'[&!color=#000000]
	'1736337_Lsp@KQQ94769_1__cysteine_desulfurase'[&!color=#000000]
	'1895791_Mbacterium@OJX65532_1__cysteine_desulfurase'[&!color=#000000]
	'279828_Malkaliphila@BAU31585_1__SufS_subfamily_cysteine_desulfurase'[&!color=#000000]
	'1970540_Mbacterium@OYX59241_1__cysteine_desulfurase'[&!color=#000000]
	'1736516_Ysp@KQV26287_1__cysteine_desulfurase'[&!color=#000000]
	'433647_Cmesophilum@PJJX01000002_1_1815___1860099_1861361'[&!color=#000000]
	'2211450_Hsp@QJHB01000007_1_10___12132_13394'[&!color=#000000]
	'979556_Mtestaceum@BAJ74337_1__selenocysteine_lyase'[&!color=#000000]
	'1122239_Mluticocti@KE383827_1_32___35132_36376'[&!color=#000000]
	'1348253_Mmangrovi@KHK97231_1__cysteine_desulfurase'[&!color=#000000]
	'317664_Qgranulorum@PWJ47477_1__cysteine_desulfurase'[&!color=#000000]
	'2183992_Msp@RKT31727_1__cysteine_desulfurase'[&!color=#000000]
	'1177594_Msp@CDJ99545_1__putative_cysteine_desulfurase'[&!color=#000000]
	'92835_Mketosireduce@KJL38548_1__putative_cysteine_desulfurase'[&!color=#000000]
	'370764_Mpygmaeum@SDG48005_1__cysteine_desulfurase'[&!color=#000000]
	'1500279_Msp@JUGQ01000001_1_1099___1203276_1204562'[&!color=#000000]
	'1946942_Msp@DCMW01000006_1_79___79143_80453'[&!color=#000000]
	'912630_Msp@SCY61557_1__cysteine_desulfurase'[&!color=#000000]
	'1714373_Msp@ALJ22218_1__cysteine_desulfurase'[&!color=#000000]
	'300019_Mpaludicola@APF34519_1__cysteine_desulfurase'[&!color=#000000]
	'1449058_Msp@JQKT01000015_1_10___8473_9768'[&!color=#000000]
	'36805_Maurum@APZ32953_1__cysteine_desulfurase'[&!color=#000000]
	'1761808_Msp@SEG00783_1__cysteine_desulfurase'[&!color=#000000]
	'207608_Mbacterium@PTW91441_1__cysteine_desulfurase'[&!color=#000000]
	'1638984_Lpelophilum@BBLY01000007_1_107___131455_132726'[&!color=#000000]
	'1638982_Laestuarii@BBLX01000001_1_422___448889_450160'[&!color=#000000]
	'2013653_Abacterium@PKQ14795_1__cysteine_desulfurase'[&!color=#000000]
	'1951643_Dbacterium@DGBM01000075_1_15___11100_12380'[&!color=#000000]
	'1570341_Dsp@BBRI01000002_1_19___17871_19145'[&!color=#000000]
	'577470_Dsalsinemoris@BBQZ01000002_1_659___706978_708246'[&!color=#000000]
	'676200_Daurantiaca@BBRF01000003_1_234___255785_257065'[&!color=#000000]
	'2013649_Abacterium@PKQ26001_1__cysteine_desulfurase'[&!color=#000000]
	'1570344_Dsp@BBRL01000006_1_220___221853_223127'[&!color=#000000]
	'1570342_Dsp@BBRJ01000003_1_221___231788_233062'[&!color=#000000]
	'327095_Daestuarii@BBRD01000001_1_1404___1504888_1506162'[&!color=#000000]
	'1095025_Dflava@BBRA01000002_1_17___16639_17913'[&!color=#000000]
	'1945888_Rbacterium@SNU02439_1__cysteine_desulfurase'[&!color=#000000]
	'1950186_Abacterium@DBPQ01000025_1_22___20779_22059'[&!color=#000000]
	'1950141_Abacterium@DBQX01000022_1_22___20882_22165'[&!color=#000000]
	'208480_Anasicola@OKL54802_1__cysteine_desulfurase'[&!color=#000000]
	'1434822_Abacterium@SJM55982_1__Cysteine_desulfurase__SufS_subfamily'[&!color=#000000]
	'860221_Gsatyanarayan@PYF97343_1__cysteine_desulfurase_selenocysteine_lyase'[&!color=#000000]
	'154117_Gmuralis@RPF27994_1__cysteine_desulfurase_selenocysteine_lyase'[&!color=#000000]
	'2483799_Gsp@CP033325_1_1891___2218577_2219875'[&!color=#000000]
	'2495881_Gsp@RXOZ01000005_1_23___24171_25511'[&!color=#000000]
	'638953_Gsoli@PFG38326_1__cysteine_desulfurase_selenocysteine_lyase'[&!color=#000000]
	'1123065_Ralbidiflava@ATWL01000001_1_421___469329_470621'[&!color=#000000]
	'648782_Halbum@SED91058_1__cysteine_desulfurase___selenocysteine_lyase'[&!color=#000000]
	'471853_Bcavernae@ACQ80587_1__cysteine_desulfurase__SufS_subfamily'[&!color=#000000]
	'2135789_Msp@PWD49964_1__cysteine_desulfurase'[&!color=#000000]
	'556530_Ssalmoneus@PFG19467_1__cysteine_desulfurase_selenocysteine_lyase'[&!color=#000000]
	'2171623_Msp@CP029049_1_3072___3552962_3554281'[&!color=#000000]
	'1945885_Mbacterium@SNS45789_1__cysteine_desulfurase___selenocysteine_lyase'[&!color=#000000]
	'1304865_Csp@JAGF01000001_1_3728___4071664_4072995'[&!color=#000000]
	'1386082_Cbogoriensis@KGM13663_1__cysteine_desulfurase'[&!color=#000000]
	'862422_Afermentans@KGM17099_1__cysteine_desulfurase'[&!color=#000000]
	'948458_Aferrariae@EYR62604_1__cysteine_desulfurase'[&!color=#000000]
	'1689271_Ctimonensis@FCOT01000013_1_941___1072603_1073925'[&!color=#000000]
	'1946310_Csp@DJVS01000065_1_14___12580_13911'[&!color=#000000]
	'1708_Cfimi@VEH30722_1__Probable_cysteine_desulfurase'[&!color=#000000]
	'1970333_Csp@OZB47129_1__cysteine_desulfurase__partial'[&!color=#000000]
	'2003551_Csp@ASR54397_1__cysteine_desulfurase'[&!color=#000000]
	'446466_Cflavigena@ADG74572_1__cysteine_desulfurase__SufS_subfamily'[&!color=#000000]
	'2485188_Csp@ROS30389_1__cysteine_desulfurase_selenocysteine_lyase'[&!color=#000000]
	'988821_Cmarina@SFB28569_1__cysteine_desulfurase___selenocysteine_lyase'[&!color=#000000]
	'2483352_Csp@RMI13678_1__SufS_family_cysteine_desulfurase'[&!color=#000000]
	'1305856_Cxylanilytica@BBGX01000075_1_1___2_562'[&!color=#000000]
	'2173174_Csp@PVU81274_1__cysteine_desulfurase__plasmid_'[&!color=#000000]
	'1095772_Tsenegalensis@HE978642_1_614___703448_704728'[&!color=#000000]
	'471856_Jdenitrifican@ACV08800_1__cysteine_desulfurase__SufS_subfamily'[&!color=#000000]
	'1122130_Jquinghaiensi@KE383990_1_27___26491_27783'[&!color=#000000]
	'446469_Skeddieii@ACZ22110_1__cysteine_desulfurase'[&!color=#000000]
	'1973217_Smassiliensis@LT964979_1_850___921875_923146'[&!color=#000000]
	'442709_Ssoli@PFG35803_1__cysteine_desulfurase'[&!color=#000000]
	'285351_Smarinus@SFE98293_1__cysteine_desulfurase___selenocysteine_lyase'[&!color=#000000]
	'1214064_Pbacterium@DF158874_1_847___930962_932296'[&!color=#000000]
	'620910_Lsubarcticum@PJI95272_1__cysteine_desulfurase'[&!color=#000000]
	'743718_Ivariabilis@AEG44139_1__cysteine_desulfurase__SufS_subfamily'[&!color=#000000]
	'526729_Kflava@SKC82477_1__cysteine_desulfurase___selenocysteine_lyase'[&!color=#000000]
	'446471_Xcellulosilyt@ACZ30392_1__cysteine_desulfurase__SufS_subfamily'[&!color=#000000]
	'1300344_Idokdonensis@ANC30466_1__putative_cysteine_desulfurase'[&!color=#000000]
	'2304675_Pbacterium@QXTH01000007_1_262___280069_281388'[&!color=#000000]
	'253184_Mxiligouense@RPF21930_1__cysteine_desulfurase_selenocysteine_lyase'[&!color=#000000]
	'1736494_Osp@KRC32398_1__cysteine_desulfurase'[&!color=#000000]
	'1710_Ccellulans@LWGL01000074_1_9___10135_11454'[&!color=#000000]
	'1138585_Sluteus@PJJ74416_1__cysteine_desulfurase_selenocysteine_lyase'[&!color=#000000]
	'2485186_Csp@ROS74313_1__cysteine_desulfurase_selenocysteine_lyase'[&!color=#000000]
	'545619_Pmarina@SDS59167_1__cysteine_desulfurase___selenocysteine_lyase'[&!color=#000000]
[truncated: 5,059 more rows]
