# Supplementary material for: Components of iron–Sulfur cluster assembly machineries are robust phylogenetic markers to trace the origin of mitochondria and plastids
Source: PLoS Biol. 2023 Nov 8;21(11):e3002374. doi: 10.1371/journal.pbio.3002374 (PMC10631705; doi:10.1371/journal.pbio.3002374)
Supplement: S1 Data — (ZIP) [file pbio.3002374.s017.zip › S1 Data/Phylogenies_of_entire_families/Prokaryotes/SufD_Proka.figtree]

#NEXUS
begin taxa;
	dimensions ntax=6415;
	taxlabels
	'1797805_Dbacterium@OGP11073_1__Fe_S_cluster_assembly_protein_SufD'[&!color=#000000]
	'1797866_Dbacterium@OGQ19297_1__Fe_S_cluster_assembly_protein_SufD'[&!color=#000000]
	'1951154_Lbacterium@DKOI01000032_1_42___46958_48277'[&!color=#000000]
	'1961465_Mbacterium@DFPW01000285_1_5___3481_4791'[&!color=#000000]
	'83406_Gproteobacter@CBL45712_1__FeS_assembly_protein'[&!color=#000000]
	'2083498_Ksp@RLP55290_1__Fe_S_cluster_assembly_protein_SufD'[&!color=#000000]
	'1917421_Kalkanivorans@AUM13554_1__Fe_S_cluster_assembly_protein_SufD'[&!color=#000000]
	'1822263_Tsp@KZZ49463_1__hypothetical_protein_A3759_03915'[&!color=#000000]
	'1822263_Tsp@KZZ47656_1__hypothetical_protein_A3759_29465'[&!color=#000000]
	'1249553_Bsanyensis@ASP40191_1__Fe_S_cluster_assembly_protein_SufD'[&!color=#000000]
	'1975553_Tsp@PIQ40834_1__Fe_S_cluster_assembly_protein_SufD'[&!color=#000000]
	'2030817_Osp@PHS01583_1__Fe_S_cluster_assembly_protein_SufD'[&!color=#000000]
	'484498_Omarinus@SIS91765_1__Iron_regulated_ABC_transporter_permease_protein_SufD'[&!color=#000000]
	'1208320_Toleivorans@AHK15447_1__FeS_assembly_protein_SufD'[&!color=#000000]
	'1947669_Tsp@DBHQ01000296_1_11___11278_12651'[&!color=#000000]
	'1122615_Okriegii@KE383931_1_441___518589_519917'[&!color=#000000]
	'207949_Bmarisrubri@EAT11696_1__FeS_assembly_protein_SufD'[&!color=#000000]
	'1856278_Bsp@OUR64470_1__Fe_S_cluster_assembly_protein_SufD'[&!color=#000000]
	'523701_Pmediterranea@PWK50008_1__iron_regulated_ABC_transporter_permease_protein_SufD'[&!color=#000000]
	'203122_Sdegradans@ABD80678_1__Iron_regulated_ABC_transporter_permease_protein_SufD'[&!color=#000000]
	'1286364_Cbacterium@LANB01000001_1_3443___4137608_4138909'[&!color=#000000]
	'1946807_Msp@DJFQ01000091_1_16___14362_15696'[&!color=#000000]
	'1513270_Malgicola@LGAK01000010_1_49___50568_51905'[&!color=#000000]
	'2022661_Cbacterium@NOXC01000002_1_29___27639_28934'[&!color=#000000]
	'2013869_Ahaliotis@NKQJ01000010_1_35___38037_39371'[&!color=#000000]
	'1895005_Abacterium@MRUG01000025_1_234___308055_309374'[&!color=#000000]
	'1304902_Cbacterium@JDFY01000001_1_2613___2904288_2905616'[&!color=#000000]
	'1304903_Abacterium@SMF58218_1__Iron_regulated_ABC_transporter_permease_protein_SufD'[&!color=#000000]
	'1304900_Abacterium@RKQ99028_1__Fe_S_cluster_assembly_protein_SufD'[&!color=#000000]
	'377629_Tturnerae@ACR12141_1__FeS_assembly_protein_SufD'[&!color=#000000]
	'1948611_Gbacterium@DFOV01000367_1_4___1973_3301'[&!color=#000000]
	'1045558_Nqingdaonensi@SFG96472_1__Fe_S_cluster_assembly_protein_SufD'[&!color=#000000]
	'1948653_Gbacterium@DLPT01000113_1_34___32243_33493'[&!color=#000000]
	'1629722_Gbacterium@KJS08702_1__Fe_S_cluster_assembly_protein_SufD'[&!color=#000000]
	'1986733_Gbacterium@OUX75133_1__Fe_S_cluster_assembly_protein_SufD'[&!color=#000000]
	'1986733_Gbacterium@OUX73831_1__Fe_S_cluster_assembly_protein_SufD'[&!color=#000000]
	'876044_Gproteobacter@EGG29608_1__Iron_sulfur_cluster_assembly_protein_SufD'[&!color=#000000]
	'287487_Hsalexigens@HAN29330_1__TPA_asm__Fe_S_cluster_assembly_protein_SufD'[&!color=#000000]
	'1905677_Csp@PLW82338_1__Fe_S_cluster_assembly_protein_SufD'[&!color=#000000]
	'651086_Pmediterranea@QEWO01000003_1_390___428596_429942'[&!color=#000000]
	'565045_Lsyltensis@EED35447_1__FeS_assembly_protein_SufD'[&!color=#000000]
	'1951921_Hbacterium@DIYG01000140_1_8___6108_7415'[&!color=#000000]
	'314285_Clitoralis@EAQ96707_1__Iron_regulated_ABC_transporter_permease_protein_SufD'[&!color=#000000]
	'1265313_Prubra@KGE03104_1__Iron_sulfur_cluster_assembly_protein_SufD'[&!color=#000000]
	'1132028_Chalotolerans@QQSW01000008_1_194___210994_212307'[&!color=#000000]
	'1229521_Nnitratireduc@EXJ12179_1__FeS_cluster_assembly_protein_sufD'[&!color=#000000]
	'267850_Nlacisaponens@KDE40585_1__Iron_sulfur_cluster_assembly_protein_SufD'[&!color=#000000]
	'487184_Pxinjiangensi@SDS26121_1__Iron_regulated_ABC_transporter_permease_protein_SufD'[&!color=#000000]
	'1434072_Psalegens@SDU02472_1__Iron_regulated_ABC_transporter_permease_protein_SufD'[&!color=#000000]
	'472181_Psabulinigri@SDR82364_1__Fe_S_cluster_assembly_protein_SufD'[&!color=#000000]
	'553151_Ppelagia@PCD00986_1__Fe_S_cluster_assembly_protein_SufD'[&!color=#000000]
	'1720063_Pyangmingensi@SFM39422_1__Fe_S_cluster_assembly_protein_SufD'[&!color=#000000]
	'1931241_Psp@AQZ95832_1__Fe_S_cluster_assembly_protein_SufD'[&!color=#000000]
	'1002526_Pformosensis@SFQ86507_1__Fe_S_cluster_assembly_protein_SufD'[&!color=#000000]
	'797277_Plitoralis@SDS32667_1__Iron_regulated_ABC_transporter_permease_protein_SufD'[&!color=#000000]
	'1524254_Pacticola@OFE13888_1__Fe_S_cluster_assembly_protein_SufD'[&!color=#000000]
	'1249552_Pspirulinae@ALO45923_1__FeS_assembly_protein_SufD'[&!color=#000000]
	'1948587_Gbacterium@DDGM01000014_1_96___88654_90006'[&!color=#000000]
	'1948627_Gbacterium@DIAM01000005_1_44___45127_46428'[&!color=#000000]
	'1798299_Gbacterium@OGT71560_1__Fe_S_cluster_assembly_protein_SufD'[&!color=#000000]
	'2202654_Msp@QGMQ01000001_1_470___526379_527683'[&!color=#000000]
	'1987723_Csp@ARU26950_1__Fe_S_cluster_assembly_protein_SufD'[&!color=#000000]
	'498211_Cjaponicus@ACE85349_1__FeS_assembly_protein_SufD'[&!color=#000000]
	'1122194_Magarilyticum@AUHU01000005_1_141___167272_168582'[&!color=#000000]
	'1121921_Gchinensis@KB898708_1_38___40708_42018'[&!color=#000000]
	'679259_Gagarilyticus@JXCJ01000001_1_2381___2781157_2782476'[&!color=#000000]
	'1950788_Cbacterium@DDNV01000011_1_13___9880_11205'[&!color=#000000]
	'1950783_Cbacterium@DCRV01000050_1_13___14215_15540'[&!color=#000000]
	'2026793_Sbacterium@MAY34780_1__Fe_S_cluster_assembly_protein_SufD'[&!color=#000000]
	'1620392_Ssp@AKH70268_1__FeS_assembly_protein_SufD'[&!color=#000000]
	'2161747_Smangrovi@QAPE01000003_1_296___328872_330167'[&!color=#000000]
	'1123228_Simpatiens@AUIH01000036_1_26___33267_34559'[&!color=#000000]
	'314283_Rblandensis@EAR08530_1__Cysteine_desulfurase_activator_SufB'[&!color=#000000]
	'1336806_Rforsetii@ATX77191_1__iron_sulfur_cluster_assembly_protein_SufD'[&!color=#000000]
	'1120953_Asalexigens@AUBH01000012_1_46___46270_47523'[&!color=#000000]
	'2259342_Asp@RPJ65669_1__Fe_S_cluster_assembly_protein_SufD'[&!color=#000000]
	'366582_Bdenitrifican@PEBU01000003_1_321___352392_353642'[&!color=#000000]
	'314276_Ibaltica@EAQ33249_1__Cysteine_desulfurase_activator_SufB'[&!color=#000000]
	'2100422_Isp@AVJ54884_1__Fe_S_cluster_assembly_protein_SufD'[&!color=#000000]
	'283942_Iloihiensis@AAV80995_1__Cysteine_desulfurase_activator_SufB'[&!color=#000000]
	'2249757_Asp@RTE87087_1__Fe_S_cluster_assembly_protein_SufD'[&!color=#000000]
	'1298881_Ibacterium@KPQ04111_1__Fe_S_cluster_assembly_protein_SufD'[&!color=#000000]
	'1434071_Airanensis@RUO20856_1__Fe_S_cluster_assembly_protein_SufD'[&!color=#000000]
	'946228_Ataiwanensis@RUO44259_1__Fe_S_cluster_assembly_protein_SufD'[&!color=#000000]
	'2249428_Asp@QMIL01000001_1_377___404566_405846'[&!color=#000000]
	'1249555_Asanyensis@RUO35405_1__Fe_S_cluster_assembly_protein_SufD'[&!color=#000000]
	'531312_Amaris@RAJ96485_1__iron_regulated_ABC_transporter_permease_protein_SufD'[&!color=#000000]
	'2183582_Ssp@AWL12708_1__FeS_cluster_assembly_protein_SufD'[&!color=#000000]
	'880057_Aminuta@RUO25456_1__Fe_S_cluster_assembly_protein_SufD'[&!color=#000000]
	'1526571_Lalkaliphilum@ALS99344_1__cysteine_desulfurase'[&!color=#000000]
	'1632859_Asp@KKO47630_1__cysteine_desulfurase'[&!color=#000000]
	'152573_Aamylolytica@SEA45412_1__Iron_regulated_ABC_transporter_permease_protein_SufD'[&!color=#000000]
	'634436_Aaggregatus@SHG62572_1__Fe_S_cluster_assembly_protein_SufD'[&!color=#000000]
	'2267264_Asp@AYA65158_1__Fe_S_cluster_assembly_protein_SufD'[&!color=#000000]
	'1929465_Isp@MSEI01000006_1_132___150955_152214'[&!color=#000000]
	'2303538_Ssp@AXR07278_1__Fe_S_cluster_assembly_protein_SufD'[&!color=#000000]
	'1774373_Amediterranea@AEA98713_1__cysteine_desulfurase'[&!color=#000000]
	'2048004_Afacilis@PEAY01000004_1_591___642406_643665'[&!color=#000000]
	'1946570_Gsp@DDIL01000108_1_39___45843_47102'[&!color=#000000]
	'1085623_Gnitratireduc@AEP29498_1__cysteine_desulfurase_activator_SufB'[&!color=#000000]
	'56804_Gpunicea@OFA31892_1__Fe_S_cluster_assembly_protein_SufD'[&!color=#000000]
	'569599_Umarinipunice@RMA78773_1__iron_regulated_ABC_transporter_permease_protein_SufD'[&!color=#000000]
	'1856283_Msp@OUR71133_1__Fe_S_cluster_assembly_protein_SufD'[&!color=#000000]
	'1902503_Msp@NHNK01000032_1_9___5488_6744'[&!color=#000000]
	'400668_Msp@ABR70275_1__FeS_assembly_protein_SufD'[&!color=#000000]
	'2267226_Psp@RBW41702_1__Fe_S_cluster_assembly_protein_SufD'[&!color=#000000]
	'1137284_Mfungiae@LIQF01000006_1_241___260298_261521'[&!color=#000000]
	'717774_Mmediterranea@ADZ90485_1__FeS_assembly_protein_SufD'[&!color=#000000]
	'1853216_Obacterium@QPEP01000004_1_182___205490_206698'[&!color=#000000]
	'1121374_Dmarina@KB891576_1_28___30956_32212'[&!color=#000000]
	'1951542_Cbacterium@DBNH01000063_1_11___8299_8907'[&!color=#000000]
	'716816_Osagamiensis@ARN76044_1__Fe_S_cluster_assembly_protein_SufD'[&!color=#000000]
	'247633_Mgamma@EAW31485_1__Cysteine_desulfurase_activator_SufB'[&!color=#000000]
	'1904639_Osp@FQLF01000001_1_364___381207_382463'[&!color=#000000]
	'1117647_Sagarivorans@AFU98155_1__FeS_assembly_protein_SufD'[&!color=#000000]
	'1856298_Osymbiont@OUS23198_1__Fe_S_cluster_assembly_protein_SufD'[&!color=#000000]
	'1330036_Osymbiont@EPJ49006_1__feS_assembly_protein_SufD'[&!color=#000000]
	'1948625_Gbacterium@DGYG01000031_1_19___15852_17168'[&!color=#000000]
	'1822265_Osp@KZZ55547_1__hypothetical_protein_A3761_01320'[&!color=#000000]
	'1822265_Osp@KZZ54309_1__hypothetical_protein_A3761_14555'[&!color=#000000]
	'1822266_Osp@KZZ60829_1__hypothetical_protein_A3762_02820'[&!color=#000000]
	'1822246_Osp@KZY84032_1__hypothetical_protein_A3742_32045'[&!color=#000000]
	'1822246_Osp@KZY88010_1__hypothetical_protein_A3742_26635__partial'[&!color=#000000]
	'1822246_Osp@KZY78966_1__hypothetical_protein_A3742_02535'[&!color=#000000]
	'1948612_Gbacterium@DGCN01000016_1_5___2908_4209'[&!color=#000000]
	'1109445_Pstutzeri@AGSX01000067_1_43___38017_39303'[&!color=#000000]
	'86177_Hutahensis@LT727794_1_1143___1223201_1224508'[&!color=#000000]
	'1982043_Msediminis@NTLB01000001_1_264___263461_264744'[&!color=#000000]
	'1484056_Tsalinus@PAV26592_1__Fe_S_cluster_assembly_protein_SufD'[&!color=#000000]
	'1946817_Msp@DELK01000027_1_120___138283_139578'[&!color=#000000]
	'626887_Mnanhaiticus@ENO16226_2__Fe_S_cluster_assembly_protein_SufD'[&!color=#000000]
	'490759_Msp@AFP32144_1__FeS_assembly_protein_SufD'[&!color=#000000]
	'2109942_Mfuscus@PSF07218_1__Fe_S_cluster_assembly_protein_SufD'[&!color=#000000]
	'930118_Mpersicus@PPK56342_1__iron_regulated_ABC_transporter_permease_protein_SufD'[&!color=#000000]
	'1323740_Mhalophilus@PSF08506_1__Fe_S_cluster_assembly_protein_SufD'[&!color=#000000]
	'351348_Mhydrocarbono@ABM20227_1__Iron_regulated_ABC_transporter_permease_protein_SufD'[&!color=#000000]
	'650891_Mdaqiaonensis@SFR57179_1__Iron_regulated_ABC_transporter_permease_protein_SufD'[&!color=#000000]
	'490759_Msp@AFP30866_1__FeS_assembly_protein_SufD'[&!color=#000000]
	'2033727_Msp@PHQ15758_1__Fe_S_cluster_assembly_protein_SufD'[&!color=#000000]
	'1897620_Msp@OEY65539_1__Fe_S_cluster_assembly_protein_SufD'[&!color=#000000]
	'488533_Mmobilis@SDW12342_1__Fe_S_cluster_assembly_protein_SufD'[&!color=#000000]
	'391615_Gproteobacter@EDY87569_1__FeS_assembly_protein_SufD'[&!color=#000000]
	'2013796_Gbacterium@PKM22495_1__Fe_S_cluster_assembly_protein_SufD'[&!color=#000000]
	'393595_Aborkumensis@CAL17315_1__permease_component_of_ABC_tranporter'[&!color=#000000]
	'2014542_Asp@ASK33193_1__Fe_S_cluster_assembly_protein_SufD'[&!color=#000000]
	'2014542_Asp@ASK36636_1__Fe_S_cluster_assembly_protein_SufD__plasmid_'[&!color=#000000]
	'930169_Adieselolei@AFT69470_1__Permease_component_of_ABC_transporter'[&!color=#000000]
	'2202653_Aindicus@QGMP01000001_1_558___606409_607713'[&!color=#000000]
	'391936_Apacificus@AJD47167_1__ABC_transporter_permease'[&!color=#000000]
	'1913989_Gbacterium@PCH62324_1__Fe_S_cluster_assembly_protein_SufD'[&!color=#000000]
	'1913989_Gbacterium@PCH64778_1__Fe_S_cluster_assembly_protein_SufD'[&!color=#000000]
	'1810504_Icernigliae@ANX05289_1__hypothetical_protein_PG2T_14595'[&!color=#000000]
	'1048_Mgracile@KXX65160_1__Fe_S_cluster_assembly_protein_SufD'[&!color=#000000]
	'631362_Tsp@EIC20359_1__FeS_assembly_protein_SufD'[&!color=#000000]
	'765912_Tmobilis@AGA90961_1__FeS_assembly_protein_SufD'[&!color=#000000]
	'1434775_Uchromatiacea@AZMQ01000072_1_8___5324_6676'[&!color=#000000]
	'765911_Tviolascens@AFL73116_1__Iron_regulated_ABC_transporter_permease_protein_SufD'[&!color=#000000]
	'1947692_Tsp@DIUM01000066_1_43___49587_50912'[&!color=#000000]
	'1058_Troseopersici@SDX20954_1__Iron_regulated_ABC_transporter_permease_protein_SufD'[&!color=#000000]
	'1249627_Ipurpurea@EXJ16793_1__Iron_sulfur_cluster_assembly_protein_SufD'[&!color=#000000]
	'765913_Tdrewsii@EGV31376_1__FeS_assembly_protein_SufD'[&!color=#000000]
	'572477_Avinosum@ADC61689_1__FeS_assembly_protein_SufD'[&!color=#000000]
	'61595_Awarmingii@SDY05178_1__Fe_S_cluster_assembly_protein_SufD'[&!color=#000000]
	'1221601_Bendosymbiont@RLJ20569_1__Fe_S_cluster_assembly_protein_SufD'[&!color=#000000]
	'2496632_Gbacterium@RRS33619_1__hypothetical_protein_NV67_15650'[&!color=#000000]
	'1655433_CTendolucinida@ODJ89124_1__FeS_cluster_assembly_protein_SufD'[&!color=#000000]
	'1818881_CTendoloripes@ODB91722_1__Fe_S_cluster_assembly_protein_SufD'[&!color=#000000]
	'1703404_Gbacterium@KPJ79214_1__hypothetical_protein_AMJ58_12795'[&!color=#000000]
	'1703406_Gbacterium@KPK37127_1__hypothetical_protein_AMJ69_12490'[&!color=#000000]
	'1703402_Gbacterium@KPJ92156_1__hypothetical_protein_AMJ53_09950'[&!color=#000000]
	'585455_Tthiocyanatic@BAZ94682_1__ABC_type_transporter__permease_component'[&!color=#000000]
	'1123399_Tdisciformis@AQVE01000013_1_91___94136_95413'[&!color=#000000]
	'92487_Teikelboomii@SKA97063_1__Iron_regulated_ABC_transporter_permease_protein_SufD'[&!color=#000000]
	'525918_Tcaldifontis@SEB04158_1__Iron_regulated_ABC_transporter_permease_protein_SufD'[&!color=#000000]
	'1947697_Tsp@DILV01000022_1_28___25159_26478'[&!color=#000000]
	'1978339_Cbacterium@CP019936_1_2624___2770727_2772049'[&!color=#000000]
	'1076588_Tbrandeum@BAO44163_1__Fe_S_cluster_assembly_protein_SufD'[&!color=#000000]
	'1970376_Fsp@OZB34523_1__Fe_S_cluster_assembly_protein_SufD'[&!color=#000000]
	'1789004_Fsp@KXW58842_1__FeS_cluster_assembly_protein_SufD'[&!color=#000000]
	'364030_Tdelicata@SBP89447_1__FeS_assembly_protein_SufD'[&!color=#000000]
	'75379_Tintermedia@ADG31814_1__FeS_assembly_protein_SufD'[&!color=#000000]
	'1229780_CMparvicella@CCM62749_1__putative_FeS_assembly_protein_SufD'[&!color=#000000]
	'1948591_Gbacterium@DCWG01000131_1_3___1245_2369'[&!color=#000000]
	'1948603_Gbacterium@DEBD01000013_1_26___20568_21695'[&!color=#000000]
	'1948616_Gbacterium@DGQF01000022_1_80___77300_78409'[&!color=#000000]
	'1948649_Gbacterium@DKNY01000060_1_100___100054_101175'[&!color=#000000]
	'1948588_Gbacterium@DDEF01000106_1_3___1289_2422'[&!color=#000000]
	'1948584_Gbacterium@DBUT01000048_1_12___9794_10894'[&!color=#000000]
	'1986764_Gbacterium@RPG26172_1__SufD_family_Fe_S_cluster_assembly_protein'[&!color=#000000]
	'1948660_Gbacterium@DLSB01000185_1_3___1937_3046'[&!color=#000000]
	'1948589_Gbacterium@DDDN01000035_1_35___33858_34967'[&!color=#000000]
	'1948642_Gbacterium@DJYW01000052_1_9___8007_9167'[&!color=#000000]
	'1948582_Gbacterium@DCBA01000100_1_52___50644_51759'[&!color=#000000]
	'1919270_Gbacterium@MPMU01000042_1_14___19597_20706'[&!color=#000000]
	'1947928_Fbacterium@DIAU01000166_1_7___6286_7431'[&!color=#000000]
	'1951342_Abacterium@DKPX01000112_1_4___2466_3713'[&!color=#000000]
	'1313172_Icoccineus@BAN02119_1__putative_FeS_assembly_protein_SufD'[&!color=#000000]
	'1975029_CUbacterium@PIY62997_1__hypothetical_protein_COY93_01690'[&!color=#000000]
	'1798289_Gbacterium@OGT64149_1__hypothetical_protein_A3J38_10705'[&!color=#000000]
	'1797388_Bbacterium@OFZ10515_1__hypothetical_protein_A2Z20_02715'[&!color=#000000]
	'1948155_Pbacterium@DEIQ01000042_1_1___3_860'[&!color=#000000]
	'2026766_Nbacterium@MBV62674_1__Fe_S_cluster_assembly_protein_SufD'[&!color=#000000]
	'1172194_Heffusa@EIT68057_1__hypothetical_protein_WQQ_44920'[&!color=#000000]
	'490188_Hdaqingensis@SHH29876_1__Fe_S_cluster_assembly_protein_SufD'[&!color=#000000]
	'1122603_Nramosa@ATVI01000005_1_201___230145_231380'[&!color=#000000]
	'2303331_Ssp@AXQ29017_1__Fe_S_cluster_assembly_protein_SufD'[&!color=#000000]
	'1953077_Sbacterium@DIBD01000035_1_4___5431_6468'[&!color=#000000]
	'1415780_Aaromaticivor@JPOG01000001_1_1419___1532331_1533509'[&!color=#000000]
	'1076937_Fthermophila@SFF44988_1__Fe_S_cluster_assembly_protein_SufD'[&!color=#000000]
	'2029166_Sbacterium@PTU32138_1__Fe_S_cluster_assembly_protein_SufD'[&!color=#000000]
	'985250_Sflocculans@PXV68471_1__Fe_S_cluster_assembly_protein_SufD'[&!color=#000000]
	'1123257_Sflava@AUFV01000007_1_195___229646_230938'[&!color=#000000]
	'489703_Saquatica@SEQ07621_1__Fe_S_cluster_assembly_protein_SufD'[&!color=#000000]
	'1948181_Pbacterium@DHQP01000030_1_53___40731_42002'[&!color=#000000]
	'634155_Pgallinarii@MJEV01000075_1_107___126242_127471'[&!color=#000000]
	'1974108_Xbacterium@PIV33069_1__Fe_S_cluster_assembly_protein_SufD'[&!color=#000000]
	'2021234_Aaffigens@AVP99185_1__hypothetical_protein_C7S18_19325'[&!color=#000000]
	'1123253_Slenta@AUBD01000005_1_286___312238_313476'[&!color=#000000]
	'1645665_Lsilvestris@PNS09409_1__sufD__FeS_assembly_protein_SufD'[&!color=#000000]
	'2032574_Xbacterium@PJK15433_1__Fe_S_cluster_assembly_protein_SufD'[&!color=#000000]
	'2172536_Lsp@AXA84565_1__Fe_S_cluster_assembly_protein_SufD'[&!color=#000000]
	'2006110_Lsp@ATD68179_1__Fe_S_cluster_assembly_protein_SufD'[&!color=#000000]
	'128785_Pmexicana@LSIF01000026_1_12___8516_9778'[&!color=#000000]
	'1073196_Pwuyuanensis@SOD56631_1__Iron_regulated_ABC_transporter_permease_protein_SufD'[&!color=#000000]
	'1045855_Pspadix@AER55810_1__iron_ABC_transporter_permease'[&!color=#000000]
	'1855303_Psp@SDQ51407_1__Fe_S_cluster_assembly_protein_SufD'[&!color=#000000]
	'213588_Thydrothermal@SHE27660_1__Fe_S_cluster_assembly_protein_SufD'[&!color=#000000]
	'141949_Thaemolytica@QLKV01000005_1_34___40382_41638'[&!color=#000000]
	'1123377_Tfusca@AUIV01000009_1_21___25876_27135'[&!color=#000000]
	'1300345_Ldokdonensis@KGQ17732_1__Iron_sulfur_cluster_assembly_protein_SufD'[&!color=#000000]
	'1895869_Xbacterium@OJY94677_1__Fe_S_cluster_assembly_protein_SufD'[&!color=#000000]
	'1736549_Lsp@KQY51082_1__ABC_transporter_permease'[&!color=#000000]
	'913325_Larseniciresi@KGM56903_1__ABC_transporter_permease'[&!color=#000000]
	'1385515_Ldefluvii@AUHT01000005_1_316___340476_341780'[&!color=#000000]
	'1122185_Lconcretionis@KGM51042_1__ABC_transporter_permease'[&!color=#000000]
	'1327343_Lsp@RNF86085_1__Fe_S_cluster_assembly_protein_SufD'[&!color=#000000]
	'1605891_Lmaris@AWV06597_1__ABC_transporter_permease'[&!color=#000000]
	'2290922_Lsp@AXK71427_1__Fe_S_cluster_assembly_protein_SufD'[&!color=#000000]
	'453783_Lsoli@RDY67141_1__Fe_S_cluster_assembly_protein_SufD'[&!color=#000000]
	'1736588_Lsp@KRB02486_1__ABC_transporter_permease'[&!color=#000000]
	'1736559_Lsp@KQZ60158_1__ABC_transporter_permease'[&!color=#000000]
	'2315424_Lsp@QXJI01000001_1_1369___1488502_1489803'[&!color=#000000]
	'1385517_Ldaejeonensis@KGM54505_1__ABC_transporter_permease'[&!color=#000000]
	'1273429_Vtengchongens@RPE81039_1__iron_regulated_ABC_transporter_permease_protein_SufD'[&!color=#000000]
	'1951299_Xbacterium@DIHI01000027_1_2___948_2300'[&!color=#000000]
	'2013798_Gbacterium@PKM14732_1__Fe_S_cluster_assembly_protein_SufD'[&!color=#000000]
	'1974109_Xbacterium@PIQ38090_1__Fe_S_cluster_assembly_protein_SufD'[&!color=#000000]
	'2058085_Acaeni@PRH82078_1__Fe_S_cluster_assembly_protein_SufD'[&!color=#000000]
	'1384056_Ametalli@KFN42106_1__hypothetical_protein_N787_04865__partial'[&!color=#000000]
	'1121013_Acomposti@AUFF01000003_1_181___189920_191218'[&!color=#000000]
	'1798290_Gbacterium@OGT60507_1__Fe_S_cluster_assembly_protein_SufD'[&!color=#000000]
	'265719_Avoraii@SDD32911_1__Iron_regulated_ABC_transporter_permease_protein_SufD'[&!color=#000000]
	'2303539_Lsp@RFP62408_1__Fe_S_cluster_assembly_protein_SufD'[&!color=#000000]
	'1122183_Lmephitis@AULN01000012_1_374___421873_423129'[&!color=#000000]
	'2032582_Xbacterium@PJJ97252_1__Fe_S_cluster_assembly_protein_SufD'[&!color=#000000]
	'1247514_Labyssi@KQ759763_1_764___935392_936672'[&!color=#000000]
	'190485_Xcampestris@AAM42040_1__ABC_transporter_permease'[&!color=#000000]
	'522373_Smaltophilia@CAQ44710_1__conserved_hypothetical_protein'[&!color=#000000]
	'336566_Sginsengisoli@KRG77305_1__ABC_transporter_permease'[&!color=#000000]
	'128780_Sacidaminiphi@ALJ29058_1__Iron_sulfur_cluster_assembly_protein_SufD'[&!color=#000000]
	'314722_Psuwonensis@AKC87641_1__ABC_transporter_permease'[&!color=#000000]
	'743721_Psuwonensis@ADV26947_1__FeS_assembly_protein_SufD'[&!color=#000000]
	'343_Xtranslucens@LNSU01000061_1_1___3_1130'[&!color=#000000]
	'29447_Xalbilineans@JZIC01000001_1_968___1137124_1138386'[&!color=#000000]
	'1720302_Xmassiliensis@FCOY01000006_1_1338___1553721_1555025'[&!color=#000000]
	'160492_Xfastidiosa@AAF84283_1__ABC_transporter_membrane_protein'[&!color=#000000]
	'1896164_Lsp@AOH36319_1__Fe_S_cluster_assembly_protein_SufD'[&!color=#000000]
	'935863_Lsp@AWZR01000007_1_230___251675_252934'[&!color=#000000]
	'993689_Mscheffleri@LDOS01000002_1_1635___1780669_1781955'[&!color=#000000]
	'1953068_Rbacterium@DBMH01000221_1_1___1_417'[&!color=#000000]
	'1123073_Rcellulosilyt@KB899241_1_199___212140_213261'[&!color=#000000]
	'2006849_Xbacterium@NSJK01000020_1_32___24899_26011'[&!color=#000000]
	'767434_Faurantia@AFC86408_1__FeS_assembly_protein_SufD'[&!color=#000000]
	'2010829_Rbacterium@BBD80059_1__iron_sulfur_cluster_assembly_protein_SufD'[&!color=#000000]
	'1895868_Xbacterium@OJY82707_1__Fe_S_cluster_assembly_protein_SufD'[&!color=#000000]
	'1947376_Rsp@DHXA01000225_1_9___6230_7552'[&!color=#000000]
	'529704_Fterrea@SEI43365_1__Fe_S_cluster_assembly_protein_SufD'[&!color=#000000]
	'582702_Rglycinis@SFL03587_1__Iron_regulated_ABC_transporter_permease_protein_SufD'[&!color=#000000]
	'1927958_Dsp@RDS84718_1__Fe_S_cluster_assembly_protein_SufD'[&!color=#000000]
	'1379159_Djiangningens@AHX12352_1__Fe_S_cluster_assembly_protein_SufD'[&!color=#000000]
	'1475481_Msediminis@GAP66494_1__iron_regulated_ABC_transporter_permease_protein_SufD'[&!color=#000000]
	'1798240_Dsp@SDF90932_1__Fe_S_cluster_assembly_protein_SufD'[&!color=#000000]
	'1970613_Xbacterium@OZB60366_1__Fe_S_cluster_assembly_protein_SufD'[&!color=#000000]
	'445710_Dthiooxydans@AND69247_1__hypothetical_protein_ATSB10_17930'[&!color=#000000]
	'1543381_Osoli@KGI78358_1__Fe_S_cluster_assembly_protein_SufD'[&!color=#000000]
	'1972610_Msp@QILI01000120_1_35___19316_20644'[&!color=#000000]
	'578942_Dimmobilis@SFN23681_1__Iron_regulated_ABC_transporter_permease_protein_SufD'[&!color=#000000]
	'2052182_Rbacterium@PKYR01000039_1_21___17087_17818'[&!color=#000000]
	'1300342_Dkoreensis@ANB17883_1__FeS_assembly_protein_SufD'[&!color=#000000]
	'1948198_Pbacterium@DBNU01000223_1_6___3902_5254'[&!color=#000000]
	'2109915_Ssuum@AVO42961_1__SufBD_protein'[&!color=#000000]
	'2315688_Ssp@RIE00051_1__SufBD_protein'[&!color=#000000]
	'1660138_Rsp@ODU06610_1__hypothetical_protein_ABS84_17895'[&!color=#000000]
	'94132_Rtataouinensi@AMO24529_1__SufBD_protein'[&!color=#000000]
	'1660161_Cbacterium@ODU58395_1__SufBD_protein'[&!color=#000000]
	'13373_Bmallei@AIP76762_1__FeS_assembly_protein_SufD'[&!color=#000000]
	'1945857_Psp@OOG53074_1__SufBD_protein'[&!color=#000000]
	'1895730_Bbacterium@OJV56188_1__SufBD_protein'[&!color=#000000]
	'1660161_Cbacterium@ODU60815_1__SufBD_protein'[&!color=#000000]
	'1896170_Bbacterium@OJX33432_1__SufBD_protein'[&!color=#000000]
	'2116657_Msp@AVP58017_1__SufBD_protein'[&!color=#000000]
	'2109913_Msp@AVO50775_1__SufBD_protein'[&!color=#000000]
	'2052576_Cbacterium@PGEI01000082_1_13___12032_13285'[&!color=#000000]
	'1895727_Bbacterium@OJW98730_1__hypothetical_protein_BGO73_10960'[&!color=#000000]
	'1974028_Hbacterium@PIX95952_1__Fe_S_cluster_assembly_protein_SufD'[&!color=#000000]
	'1948225_Pbacterium@DBCG01000067_1_1___3_935'[&!color=#000000]
	'1973974_Dbacterium@PIR23826_1__hypothetical_protein_COV44_00830'[&!color=#000000]
	'1003237_Namazonense@EGY02626_1__FeS_assembly_protein_SufD'[&!color=#000000]
	'1121034_Nirakense@AUCG01000004_1_49___37739_39046'[&!color=#000000]
	'1948197_Pbacterium@DJIM01000061_1_15___9314_10570'[&!color=#000000]
	'1948212_Pbacterium@DBLH01000064_1_1___3_1259'[&!color=#000000]
	'1948133_Pbacterium@DBUY01000024_1_4___2955_4256'[&!color=#000000]
	'1948137_Pbacterium@DCKN01000020_1_16___15261_16514'[&!color=#000000]
	'1317117_Oatlanticus@ORE88385_1__FeS_assembly_protein_SufD'[&!color=#000000]
	'1961466_Mbacterium@DFVV01000018_1_21___24144_25343'[&!color=#000000]
	'2341113_Gsp@RRQ20254_1__Fe_S_cluster_assembly_protein_SufD'[&!color=#000000]
	'1860122_Hsp@ANJ66327_1__Fe_S_cluster_assembly_protein_SufD'[&!color=#000000]
	'1970388_Hsp@OZA80604_1__Fe_S_cluster_assembly_protein_SufD'[&!color=#000000]
	'555778_Hneapolitanus@ACX96030_1__FeS_assembly_protein_SufD'[&!color=#000000]
	'297_Hthermoluteol@BBD77320_1__Fe_S_cluster_assembly_protein_SufD'[&!color=#000000]
	'1986765_Obacterium@OUX79595_1__hypothetical_protein_CBC19_02425'[&!color=#000000]
	'1986760_Obacterium@RPG20268_1__SufD_family_Fe_S_cluster_assembly_protein'[&!color=#000000]
	'1986769_Obacterium@OUX72123_1__Fe_S_cluster_assembly_protein_SufD'[&!color=#000000]
	'1948659_Gbacterium@DLBQ01000020_1_7___4052_5248'[&!color=#000000]
	'1579979_Wmarina@AKS42814_1__hypothetical_protein_WM2015_2453'[&!color=#000000]
	'2301224_Wsp@RFF26672_1__Fe_S_cluster_assembly_protein_SufD'[&!color=#000000]
	'1792836_Wsediminis@RFF31218_1__SufD_family_Fe_S_cluster_assembly_protein'[&!color=#000000]
	'1797213_Abacterium@OFW83996_1__hypothetical_protein_A2018_06345'[&!color=#000000]
	'1234595_Pflava@EMD83564_1__Iron_sulfur_cluster_assembly_protein_SufD'[&!color=#000000]
	'1948389_Abacterium@DFLT01000006_1_13___14769_15881'[&!color=#000000]
	'1951255_Sbacterium@DDTH01000010_1_2___201_1274'[&!color=#000000]
	'264203_Zmobilis@AAV89050_1__SufBD_protein'[&!color=#000000]
	'1166337_Sjatrophae@SFS05689_1__Fe_S_cluster_assembly_protein_SufD'[&!color=#000000]
	'1736594_Ssp@KRB80759_1__SufBD_protein'[&!color=#000000]
	'1736447_Ssp@KQX25431_1__SufBD_protein'[&!color=#000000]
	'1843236_Smontana@KV887143_1_25___24401_25486'[&!color=#000000]
	'1947531_Ssp@DBAW01000267_1_9___6819_7895'[&!color=#000000]
	'1735121_Soleivorans@PTQ10787_1__SufBD_protein'[&!color=#000000]
	'1219043_Schangbaiensi@GAO40341_1__iron_sulfur_cluster_assembly_protein_SufD'[&!color=#000000]
	'1660141_Ssp@ODU21779_1__SufBD_protein'[&!color=#000000]
	'1921510_Ssp@API60453_1__SufBD_protein'[&!color=#000000]
	'685778_Ssp@AORL01000022_1_265___254721_255809'[&!color=#000000]
	'614671_Svermicompost@PXYJ01000003_1_323___305342_306481'[&!color=#000000]
	'2172047_Sbacterium@QDFY01000004_1_257___304731_305861'[&!color=#000000]
	'2068657_Ssp@PWG02412_1__SufBD_protein'[&!color=#000000]
	'941907_Sindica@SMF64740_1__Fe_S_cluster_assembly_protein_SufD'[&!color=#000000]
	'185950_Sfaeni@PTW47527_1__Fe_S_cluster_assembly_protein_SufD'[&!color=#000000]
	'1735683_Ssp@KQM67761_1__SufBD_protein'[&!color=#000000]
	'1895848_Ssp@OJU16691_1__SufBD_protein'[&!color=#000000]
	'1881068_Ssp@SEI95217_1__Fe_S_cluster_assembly_protein_SufD'[&!color=#000000]
	'1736370_Ssp@KQT32495_1__SufBD_protein'[&!color=#000000]
	'1855283_Ssp@SEK50242_1__Fe_S_cluster_assembly_protein_SufD'[&!color=#000000]
	'1166340_Ssp@SEN34981_1__Fe_S_cluster_assembly_protein_SufD'[&!color=#000000]
	'1141887_Ssp@PAX07799_1__SufBD_protein'[&!color=#000000]
	'1920129_Ssp@RSU48646_1__SufD_family_Fe_S_cluster_assembly_protein'[&!color=#000000]
	'634430_Srubra@SFP72688_1__Fe_S_cluster_assembly_protein_SufD'[&!color=#000000]
	'1736343_Ssp@KQU62115_1__SufBD_protein'[&!color=#000000]
	'2052949_Saeria@PGFU01000001_1_305___305199_306278'[&!color=#000000]
	'33053_Nperflava@LSII01000199_1_9___11273_12343'[&!color=#000000]
	'1736301_Ssp@KQN92667_1__SufBD_protein'[&!color=#000000]
	'1390395_Ssp@APX65471_1__SufBD_protein'[&!color=#000000]
	'2283317_Ssp@RDE05724_1__SufD_family_Fe_S_cluster_assembly_protein'[&!color=#000000]
	'2219696_Ssp@AXJ95943_1__SufD_family_Fe_S_cluster_assembly_protein'[&!color=#000000]
	'2171974_Asp@PVE61252_1__SufBD_protein'[&!color=#000000]
	'1961362_Ssp@ANC87757_1__SufBD_protein'[&!color=#000000]
	'2305907_Ssp@RHW18267_1__SufD_family_Fe_S_cluster_assembly_protein'[&!color=#000000]
	'645617_Hcaeni@RIA45740_1__Fe_S_cluster_assembly_protein_SufD'[&!color=#000000]
	'2483355_Bsp@RPSH01000002_1_86___93694_94770'[&!color=#000000]
	'1735676_Ssp@KQM38077_1__SufBD_protein'[&!color=#000000]
	'1219055_Ssoli@BCTZ01000019_1_21___21997_23082'[&!color=#000000]
	'1327635_Ssp@ATY34719_1__SufBD_protein'[&!color=#000000]
	'1609977_Shengshuiensi@AJP70726_1__SufBD_protein'[&!color=#000000]
	'179878_Selodea@RKR21415_1__Fe_S_cluster_assembly_protein_SufD'[&!color=#000000]
	'1985172_Ssp@OSZ70453_1__SufBD_protein'[&!color=#000000]
	'1550073_Ssp@JROH01000046_1_6___5963_7033'[&!color=#000000]
	'1895847_Sbacterium@HCB75997_1__TPA_asm__SufBD_protein__partial'[&!color=#000000]
	'1141889_Sspermidinifa@PCD02891_1__SufBD_protein'[&!color=#000000]
	'1888892_Sturrisvirgat@ODP36618_1__SufBD_protein'[&!color=#000000]
	'93064_Skoreensis@APR52333_1__SufBD_protein'[&!color=#000000]
	'1985879_Ssp@RSV13378_1__SufD_family_Fe_S_cluster_assembly_protein'[&!color=#000000]
	'2013662_Abacterium@PKP94858_1__hypothetical_protein_CVT77_00865'[&!color=#000000]
	'1768772_Ssp@LSJF01000206_1_1___2_379'[&!color=#000000]
	'2292257_Ssp@RDV05986_1__SufD_family_Fe_S_cluster_assembly_protein'[&!color=#000000]
	'1768769_Ssp@LSJC01000039_1_2___224_997'[&!color=#000000]
	'1797975_Esp@OGS49431_1__Fe_S_cluster_assembly_protein_SufD'[&!color=#000000]
	'680125_Plamellibrach@RED17188_1__Fe_S_cluster_assembly_protein_SufD'[&!color=#000000]
	'1123270_Sbaekryungens@ATUR01000007_1_75___84330_85076'[&!color=#000000]
	'1922222_Ssp@LT703001_1_2130___2183405_2184163'[&!color=#000000]
	'1951256_Sbacterium@DELZ01000005_1_438___433981_434733'[&!color=#000000]
	'266812_Sflavimaris@ASK89205_1__FeS_cluster_assembly_protein_SufD'[&!color=#000000]
	'1842535_Bsp@AOF99027_1__hypothetical_protein_BSY18_3206'[&!color=#000000]
	'47920_Adelafieldii@LSHP01000080_1_57___55460_56215'[&!color=#000000]
	'1913578_Ssp@APG61816_1__Fe_S_cluster_assembly_protein_SufD'[&!color=#000000]
	'2320861_Ssp@RJF93571_1__SufD_family_Fe_S_cluster_assembly_protein'[&!color=#000000]
	'2072936_Ssp@AUW56745_1__Fe_S_cluster_assembly_protein_SufD'[&!color=#000000]
	'1970430_Ssp@OYW86163_1__Fe_S_cluster_assembly_protein_SufD'[&!color=#000000]
	'121428_Sxenophagum@DDFT01000060_1_4___1897_2688'[&!color=#000000]
	'2082188_Ssp@BBD00998_1__Fe_S_cluster_assembly_protein_SufD'[&!color=#000000]
	'1843368_Ssp@AOF95863_1__hypothetical_protein_BSY17_1758'[&!color=#000000]
	'2185111_Ssp@CP029335_1_3561___3855723_3856475'[&!color=#000000]
	'452662_Sjaponicum@BAI98229_1__Fe_S_cluster_assembly_protein_SufD'[&!color=#000000]
	'1332080_Sbaderi@ALR19614_1__Fe_S_cluster_assembly_protein_SufD'[&!color=#000000]
	'1523432_Aproteobacter@KPF78481_1__Fe_S_cluster_assembly_protein_SufD'[&!color=#000000]
	'2015572_Abacterium@OYU16513_1__Fe_S_cluster_assembly_protein_SufD'[&!color=#000000]
	'1985171_Ssp@OSZ71970_1__Fe_S_cluster_assembly_protein_SufD'[&!color=#000000]
	'1970594_Sbacterium@OYX76434_1__Fe_S_cluster_assembly_protein_SufD'[&!color=#000000]
	'627192_Ssp@BAK68537_1__iron_sulfur_cluster_assembly_protein_SufD'[&!color=#000000]
	'1895845_Ssp@OJY65968_1__Fe_S_cluster_assembly_protein_SufD'[&!color=#000000]
	'1697973_Scrusticola@QTJP01000001_1_1892___2016342_2017079'[&!color=#000000]
	'1882773_Ssp@SDC35719_1__Fe_S_cluster_assembly_protein_SufD'[&!color=#000000]
	'2315689_Ssp@RIX32401_1__SufD_family_Fe_S_cluster_assembly_protein'[&!color=#000000]
	'2303576_Ssp@QWDF01000001_1_1874___1891625_1892362'[&!color=#000000]
	'1298856_Ssp@PVZ17989_1__Fe_S_cluster_assembly_protein_SufD'[&!color=#000000]
	'1380389_Ssp@JIAU01000008_1_141___140147_140884'[&!color=#000000]
	'2315330_Ssp@RST29650_1__SufD_family_Fe_S_cluster_assembly_protein'[&!color=#000000]
	'1706000_Sginsengisoli@QOCK01000001_1_1118___1190723_1191472'[&!color=#000000]
	'1123267_Sastaxanthini@JONN01000001_1_1723___1718824_1719576'[&!color=#000000]
	'2339262_Sbacterium@RJT25060_1__SufD_family_Fe_S_cluster_assembly_protein'[&!color=#000000]
	'1951261_Sbacterium@DBOA01000002_1_4___2719_3441'[&!color=#000000]
	'267128_Sgranuli@AMG73757_1__SufBD_protein'[&!color=#000000]
	'317655_Salaskensis@ABF52391_1__SufBD'[&!color=#000000]
	'1515612_Sfribergensis@AJA07937_1__SufBD_protein'[&!color=#000000]
	'1946983_Nsp@DDES01000050_1_5___2652_3368'[&!color=#000000]
	'1895900_Nsp@OJX89151_1__Fe_S_cluster_assembly_protein_SufD'[&!color=#000000]
	'1211806_Nkunmingense@PKB13966_1__Fe_S_cluster_assembly_protein_SufD'[&!color=#000000]
	'1961849_Nsp@MWLM01000062_1_112___114212_114949'[&!color=#000000]
	'1946984_Nsp@DJUW01000002_1_191___179666_180400'[&!color=#000000]
	'1739113_Nsp@KUR78213_1__Fe_S_cluster_assembly_protein_SufD'[&!color=#000000]
	'983920_Nnitrogenifig@EGD59724_1__SufBD'[&!color=#000000]
	'1970402_Nsp@OYW50632_1__Fe_S_cluster_assembly_protein_SufD'[&!color=#000000]
	'1219033_Nlentum@BCTW01000021_1_69___69637_70371'[&!color=#000000]
	'1117702_Nfuchskuhlens@KUR72180_1__Fe_S_cluster_assembly_protein_SufD'[&!color=#000000]
	'1970402_Nsp@OYW50316_1__Fe_S_cluster_assembly_protein_SufD'[&!color=#000000]
	'1970410_Nsp@OYX61207_1__Fe_S_cluster_assembly_protein_SufD'[&!color=#000000]
	'279238_Naromaticivor@ABD24647_1__SufBD'[&!color=#000000]
	'2183925_Nsp@PYG61393_1__Fe_S_cluster_assembly_protein_SufD'[&!color=#000000]
	'2067455_Nsp@PLK27255_1__Fe_S_cluster_assembly_protein_SufD'[&!color=#000000]
	'1348853_Nmalaysiense@KHK89650_1__Fe_S_cluster_assembly_protein_SufD'[&!color=#000000]
	'1114963_Nbarchaimii@KMS52754_1__SufBD_protein'[&!color=#000000]
	'205844_Npentaromativ@PZQ52954_1__Fe_S_cluster_assembly_protein_SufD'[&!color=#000000]
	'1096930_Nlindaniclast@EQB16174_1__SufBD_protein'[&!color=#000000]
	'702113_Nsp@CCA94388_1__SufBD'[&!color=#000000]
	'1884364_Nsp@SFG23471_1__Fe_S_cluster_assembly_protein_SufD'[&!color=#000000]
	'1420591_Nbarchaimii@KTR84733_1__Fe_S_cluster_assembly_protein_SufD'[&!color=#000000]
	'1206458_Nsp@GAM04533_1__SufBD_protein'[&!color=#000000]
	'1951263_Sbacterium@DLOX01000135_1_2___687_1418'[&!color=#000000]
	'1827382_Pbacterium@OQW42251_1__Fe_S_cluster_assembly_protein_SufD'[&!color=#000000]
	'1978761_Pbacterium@OQW71049_1__Fe_S_cluster_assembly_protein_SufD'[&!color=#000000]
	'1219040_Sasaccharolyt@BCYU01000107_1_12___10867_11619'[&!color=#000000]
	'1560345_Spanacis@AOH82986_1__Fe_S_cluster_assembly_protein_SufD'[&!color=#000000]
	'1951254_Sbacterium@DDFE01000031_1_8___6432_7154'[&!color=#000000]
	'745310_Ssp@AGH49484_1__SufBD_protein'[&!color=#000000]
	'861865_Slaterariae@SNS51326_1__Fe_S_cluster_assembly_protein_SufD'[&!color=#000000]
	'397260_Ssanxanigenen@PZO89003_1__Fe_S_cluster_assembly_protein_SufD'[&!color=#000000]
	'1348774_Cnaphthovoran@AKM11141_1__hypothetical_protein_AB433_16050'[&!color=#000000]
	'1703339_Cmobilis@LYWZ01000022_1_735___761599_762357'[&!color=#000000]
	'1581420_Eluteus@KLE34283_1__hypothetical_protein_AAW00_08520'[&!color=#000000]
	'1708790_Arigui@RSEL01000011_1_7___2980_3723'[&!color=#000000]
	'2338327_Asp@CP032570_1_1519___1542832_1543569'[&!color=#000000]
	'692370_Adongtanensis@ANY19064_1__FeS_cluster_assembly_protein_SufD'[&!color=#000000]
	'1784712_Exanthus@RIV92353_1__SufD_family_Fe_S_cluster_assembly_protein'[&!color=#000000]
	'1634516_Csp@ALG59972_1__hypothetical_protein_WG74_03210'[&!color=#000000]
	'1316679_Axiamenensis@SMQ68933_1__Fe_S_cluster_assembly_protein_SufD'[&!color=#000000]
	'361183_Aepoxidivoran@ALE17767_1__Iron_sulfur_cluster_assembly_protein_SufD'[&!color=#000000]
	'1860125_Esp@OBX20037_1__hypothetical_protein_A9995_05755'[&!color=#000000]
	'1951752_Ebacterium@DDCE01000039_1_31___25135_25887'[&!color=#000000]
	'192812_Eflavus@ASP28972_1__hypothetical_protein_CHH26_00855'[&!color=#000000]
	'2306995_Asp@RIV80785_1__SufD_family_Fe_S_cluster_assembly_protein'[&!color=#000000]
	'2306995_Asp@RIV75959_1__SufD_family_Fe_S_cluster_assembly_protein'[&!color=#000000]
	'543877_Amarensis@AKM08327_1__hypothetical_protein_AM2010_2270'[&!color=#000000]
	'1974094_Sbacterium@PIW53983_1__hypothetical_protein_COW16_13775'[&!color=#000000]
	'645517_Anamhicola@ANU06797_1__FeS_cluster_assembly_protein_SufD'[&!color=#000000]
	'1811540_Esp@LUNY01000040_1_2___856_1629'[&!color=#000000]
	'266951_Eseohaensis@CP024920_1_1440___1493975_1494745'[&!color=#000000]
	'2161824_Asp@RDC61196_1__Protein_ABCI7__chloroplastic'[&!color=#000000]
	'2320269_Asp@RKF19013_1__SufD_family_Fe_S_cluster_assembly_protein'[&!color=#000000]
	'2011159_Esp@AWW73261_1__hypothetical_protein_CD351_02335'[&!color=#000000]
	'1798193_Esp@SDS78173_1__Fe_S_cluster_assembly_protein_SufD'[&!color=#000000]
	'1735012_Esp@KWV91450_1__hypothetical_protein_AUC45_09350'[&!color=#000000]
	'383381_Esp@KEO85774_1__hypothetical_protein_EH30_14785'[&!color=#000000]
	'1922225_Esp@LT702999_1_1890___1995519_1996277'[&!color=#000000]
	'1044_Elongus@KEO89410_1__hypothetical_protein_EH31_12245'[&!color=#000000]
	'2023229_Pht@AUX68627_1__hypothetical_protein_CHX26_03080'[&!color=#000000]
	'1122970_Pcryptus@AUHC01000011_1_65___61990_62760'[&!color=#000000]
	'2013662_Abacterium@PKP89467_1__hypothetical_protein_CVT77_17770'[&!color=#000000]
	'2013670_Abacterium@PKP65000_1__hypothetical_protein_CVT85_08495'[&!color=#000000]
	'1970586_Sbacterium@OYW47111_1__hypothetical_protein_B7Z33_01790'[&!color=#000000]
	'1736584_Asp@KRA81592_1__hypothetical_protein_ASD76_13770'[&!color=#000000]
	'314225_Elitoralis@ABC64643_1__hypothetical_protein_ELI_12755'[&!color=#000000]
	'2488860_Esp@RPF71433_1__SufD_family_Fe_S_cluster_assembly_protein'[&!color=#000000]
	'2307003_Esp@RIV86511_1__SufD_family_Fe_S_cluster_assembly_protein'[&!color=#000000]
	'762261_Axinjiangensi@RSEK01000005_1_76___80531_81283'[&!color=#000000]
	'1267766_Aatlanticus@AKH43289_1__FeS_cluster_assembly_protein_SufD'[&!color=#000000]
	'1844758_Esp@LXQI01000015_1_72___65844_66596'[&!color=#000000]
	'1572751_Pmercurialis@KHL24711_1__hypothetical_protein_PK98_12285'[&!color=#000000]
	'1603897_Esp@KPL69122_1__hypothetical_protein_SZ64_14005'[&!color=#000000]
	'502682_Egangjinensis@KLE31531_1__hypothetical_protein_AAW01_08160'[&!color=#000000]
	'2185142_Asp@CP031155_1_1601___1643852_1644631'[&!color=#000000]
	'1958945_Eaquimixticol@RJY09534_1__SufD_family_Fe_S_cluster_assembly_protein'[&!color=#000000]
	'450378_Cmarinus@ARU16956_1__hypothetical_protein_A9D14_13290'[&!color=#000000]
	'1946471_Esp@DFBR01000095_1_6___2132_2902'[&!color=#000000]
	'874156_Emarinus@KLI64707_1__hypothetical_protein_AAV99_04005'[&!color=#000000]
	'1648404_Eatlanticus@AKQ41064_1__hypothetical_protein_CP97_01910'[&!color=#000000]
	'476157_Aishigakiensi@CP015963_1_392___414720_415472'[&!color=#000000]
	'1734408_Sbacterium@KUO55462_1__hypothetical_protein_APF78_10775'[&!color=#000000]
	'1172626_Asp@OCC23963_1__hypothetical_protein_MB02_09115'[&!color=#000000]
	'1219035_Ntardaugens@GAD48894_1__iron_sulfur_cluster_assembly_protein_SufD'[&!color=#000000]
	'2306996_Asp@RJX69264_1__SufD_family_Fe_S_cluster_assembly_protein'[&!color=#000000]
	'1982042_Amangrovi@CP022889_1_1748___1794173_1794946'[&!color=#000000]
	'1962403_Nsp@PEQ12175_1__hypothetical_protein_B2G71_13650'[&!color=#000000]
	'1948629_Gbacterium@DHQM01000033_1_9___8108_9385'[&!color=#000000]
	'1797895_Dbacterium@OGQ78281_1__Fe_S_cluster_assembly_protein_SufD'[&!color=#000000]
	'1839807_Risraeli@LXHZ01000026_1_150___117720_118307'[&!color=#000000]
	'13276_Sindologenes@SUO98153_1__FeS_cluster_assembly_protein_sufD'[&!color=#000000]
	'797473_Cvalvarum@EHM55149_1__SufB_sufD_domain_protein'[&!color=#000000]
	'638300_Chominis@EEV89122_1__putative_FeS_assembly_protein_SufD'[&!color=#000000]
	'279832_Sornithocola@LWHB01000027_1_5___4286_5404'[&!color=#000000]
	'246195_Dnodosus@ABQ13576_1__SufD_protein'[&!color=#000000]
	'1940240_Wpopuli@MVDN01000005_1_21___23727_24818'[&!color=#000000]
	'1261130_Wchitiniclast@ELV07749_1__FeS_cluster_assembly_protein_sufD'[&!color=#000000]
	'1111732_Ilarvae@KI783333_1_121___146624_147706'[&!color=#000000]
	'2182793_Icameli@PWD89137_1__Fe_S_cluster_assembly_protein_SufD'[&!color=#000000]
	'1704280_Fbacterium@LIUH01000213_1_10___13173_13754'[&!color=#000000]
	'1704279_CFtermitidis@LIUG01000110_1_4___3537_4109'[&!color=#000000]
	'1704281_Fbacterium@LIUI01000124_1_5___4374_4988'[&!color=#000000]
	'1946538_Fsp@DGSB01000077_1_54___57959_59029'[&!color=#000000]
	'1896222_Fsp@PJJ42344_1__Fe_S_cluster_assembly_protein_SufD'[&!color=#000000]
	'1896214_Fsp@SHK27722_1__Fe_S_cluster_assembly_protein_SufD'[&!color=#000000]
	'1945872_Fsp@PRZ04317_1__Fe_S_cluster_assembly_protein_SufD'[&!color=#000000]
	'1946526_Fsp@DBTP01000043_1_3___1011_2081'[&!color=#000000]
	'1805149_Fbacterium@OIP53222_1__hypothetical_protein_AUK31_01895'[&!color=#000000]
	'59374_Fsuccinogenes@ACX74139_1__SufBD_protein'[&!color=#000000]
	'1674900_Fbacterium@LVAE01000011_1_44___54602_55597'[&!color=#000000]
	'1896212_Fsp@SHL22435_1__Fe_S_cluster_assembly_protein_SufD'[&!color=#000000]
	'1896218_Fsp@PWJ71885_1__Fe_S_cluster_assembly_protein_SufD'[&!color=#000000]
	'1896216_Fsp@SHI99901_1__Fe_S_cluster_assembly_protein_SufD'[&!color=#000000]
	'1946537_Fsp@DGUN01000046_1_70___85992_86969'[&!color=#000000]
	'1946531_Fsp@DFHR01000013_1_519___610123_611100'[&!color=#000000]
	'1896225_Fsp@SOE78565_1__Fe_S_cluster_assembly_protein_SufD'[&!color=#000000]
	'1964352_Fsp@OWV02123_1__SufBD_protein'[&!color=#000000]
	'1674899_Fbacterium@LVAD01000005_1_10___12198_13223'[&!color=#000000]
	'1946528_Fsp@DCGZ01000013_1_6___8938_9945'[&!color=#000000]
	'364032_Scaldicuralii@SIO01357_1__Fe_S_cluster_assembly_protein_SufD'[&!color=#000000]
	'1123515_Tchilensis@KI519609_1_1743___1900277_1901638'[&!color=#000000]
	'1123514_Tarctica@KB905899_1_107___125820_127163'[&!color=#000000]
	'1946607_Hsp@DBOF01000059_1_8___7117_8448'[&!color=#000000]
	'90814_Tsp@KL370891_1_1549___1745911_1747260'[&!color=#000000]
	'1123518_Tsp@ARWI01000001_1_2103___2373250_2374587'[&!color=#000000]
	'717773_Tcyclica@AEG30973_1__FeS_assembly_protein_SufD'[&!color=#000000]
	'406020_Tmicroaerophi@JYNN01000030_1_10___9094_10425'[&!color=#000000]
	'1123517_Tpelophila@JOMR01000001_1_1782___1909303_1910634'[&!color=#000000]
	'1123516_Hhalophilus@KB913033_1_504___542491_543933'[&!color=#000000]
	'1803865_Tsp@AZR82625_1__hypothetical_protein_AYJ59_10250'[&!color=#000000]
	'317025_Hcrunogenus@ABB41177_1__Iron_regulated_ABC_transporter_permease_protein_SufD'[&!color=#000000]
	'1805397_Tsp@OIP95408_1__Fe_S_cluster_assembly_protein_SufD'[&!color=#000000]
	'1168067_Hkuenenii@JAGP01000001_1_630___699173_700480'[&!color=#000000]
	'90813_Hsp@JQMT01000001_1_1431___1492686_1493993'[&!color=#000000]
	'28885_Hmarinus@KDN96864_1__hypothetical_protein_EI16_11560'[&!color=#000000]
	'935_Tsp@HBQ44964_1__TPA_asm__Fe_S_cluster_assembly_protein_SufD'[&!color=#000000]
	'674_Vmimicus@KFE30631_1__FeS_assembly_protein_SufD'[&!color=#000000]
	'575788_Vtasmaniensis@CAV19087_1__hypothetical_sufD_protein'[&!color=#000000]
	'1891184_Toccultus@BDGP01000159_1_25___18247_19524'[&!color=#000000]
	'314282_Psp@AGH80495_1__Iron_regulated_ABC_transporter_permease_protein_SufD'[&!color=#000000]
	'663321_CRinsecticola@EFL91569_1__cysteine_desulfurase_activator_complex_subunit_SufD'[&!color=#000000]
	'572265_CHdefensa@ACQ66837_1__required_for_stability_of_Fe_S_component_of_FhuF'[&!color=#000000]
	'243265_Plaumondii@CAE14993_1__SufD_protein'[&!color=#000000]
	'1247024_Aendosymbiont@JRLH01000003_1_122___137066_138385'[&!color=#000000]
	'582_Mmorganii@JQGP01000004_1_42___43805_45109'[&!color=#000000]
	'529507_Pmirabilis@CAR42981_1__subunit_of_cysteine_desulfurase_activator_complex'[&!color=#000000]
	'83333_Ecoli@AIZ51481_1__component_of_SufBCD_Fe_S_cluster_assembly_scaffold'[&!color=#000000]
	'1951658_Ebacterium@DDVL01000010_1_25___26838_28109'[&!color=#000000]
	'1235990_CPcarbekii@BAO00624_1__SufD_protein'[&!color=#000000]
	'745277_Raquatilis@AEX52658_1__FeS_assembly_protein_SufD'[&!color=#000000]
	'218491_Patrosepticum@CAG74765_1__conserved_hypothetical_protein'[&!color=#000000]
	'1199245_Sendosymbiont@AFP84515_1__FeS_assembly_protein_SufD'[&!color=#000000]
	'343509_Sglossinidius@BAE74709_1__conserved_hypothetical_protein'[&!color=#000000]
	'1948135_Pbacterium@DCQP01000028_1_6___3587_4627'[&!color=#000000]
	'1961525_Bbacterium@DBHA01000057_1_29___32692_33894'[&!color=#000000]
	'1802431_Vbacterium@OHE73851_1__hypothetical_protein_A2Y14_03300'[&!color=#000000]
	'1961488_Bbacterium@DIVA01000028_1_70___66058_67134'[&!color=#000000]
	'1121404_Dmediterraneu@AUCW01000017_1_14___20990_22348'[&!color=#000000]
	'1827384_Pbacterium@OQW50540_1__hypothetical_protein_A4S09_01740'[&!color=#000000]
	'1184267_Bexovorus@AGH96530_1__transport_protein_involved_in_the'[&!color=#000000]
	'1797390_Bbacterium@OFZ35056_1__Fe_S_cluster_assembly_protein_SufD'[&!color=#000000]
	'1961515_Bbacterium@DGYJ01000125_1_2___670_2067'[&!color=#000000]
	'1752196_Bbacterium@LNEB01000015_1_65___59154_60350'[&!color=#000000]
	'1970323_Bsp@OYZ23611_1__Fe_S_cluster_assembly_protein_SufD'[&!color=#000000]
	'1975526_Bsp@PIS11059_1__Fe_S_cluster_assembly_protein_SufD'[&!color=#000000]
	'765869_Bbacteriovoru@AHI04645_1__transport_protein_involved_in_the'[&!color=#000000]
	'1961378_Bsp@DFXZ01000004_1_777___790483_791757'[&!color=#000000]
	'1569284_Bsp@KHD88496_1___Fe_S__cluster_assembly_transport_protein'[&!color=#000000]
	'264462_Bbacteriovoru@CAE77854_1__Transport_protein_involved_in_the'[&!color=#000000]
	'1868283_Pgroup@OED34357_1__hypothetical_protein_AB834_07030'[&!color=#000000]
	'1961513_Bbacterium@DFOS01000017_1_25___24658_25860'[&!color=#000000]
	'1961500_Bbacterium@DBGV01000016_1_56___53899_55110'[&!color=#000000]
	'1961476_Bbacterium@DBSX01000148_1_2___224_1444'[&!color=#000000]
	'1961485_Bbacterium@DFTR01000038_1_27___24128_25321'[&!color=#000000]
	'1973929_Bbacterium@PIQ57454_1__Fe_S_cluster_assembly_protein_SufD'[&!color=#000000]
	'97084_Hmarinus@OUR96983_1__Fe_S_cluster_assembly_protein_SufD'[&!color=#000000]
	'2109558_Hsp@AYF44264_1__FeS_assembly_protein_SufD'[&!color=#000000]
	'1201288_Bsp@EQC46075_1__FeS_assembly_protein_SufD'[&!color=#000000]
	'862908_Hmarinus@CBW26116_1__conserved_hypothetical_protein'[&!color=#000000]
	'1860085_Bsp@OIQ17999_1__Fe_S_cluster_assembly_protein_SufD'[&!color=#000000]
	'1353530_Bsp@EQC50733_1__FeS_assembly_protein_SufD'[&!color=#000000]
	'1353529_Bsp@EQC44094_1__FeS_assembly_protein_SufD'[&!color=#000000]
	'960_Bstolpii@AUN97943_1__Fe_S_cluster_assembly_protein_SufD'[&!color=#000000]
	'1975528_Bsp@PIQ61477_1__Fe_S_cluster_assembly_protein_SufD'[&!color=#000000]
	'1961497_Bbacterium@DKQD01000104_1_5___4946_6262'[&!color=#000000]
	'1961490_Bbacterium@DIUE01000057_1_38___39177_40418'[&!color=#000000]
	'1797384_Bbacterium@OFZ17234_1__hypothetical_protein_A2X86_01930'[&!color=#000000]
	'1986642_Abacterium@OUU63304_1__hypothetical_protein_CBC22_01275'[&!color=#000000]
	'1986648_Abacterium@RPH04597_1__SufD_family_Fe_S_cluster_assembly_protein'[&!color=#000000]
	'2013099_Abacterium@PPR26457_1__FeS_cluster_assembly_protein_SufD'[&!color=#000000]
	'1986767_Gbacterium@OUU78583_1__Fe_S_cluster_assembly_protein_SufD'[&!color=#000000]
	'2175152_Pclade@RCL73697_1__Fe_S_cluster_assembly_protein_SufD'[&!color=#000000]
	'1986855_Rbacterium@OUT82946_1__hypothetical_protein_CBB88_02960'[&!color=#000000]
	'1986852_Rbacterium@RPF96314_1__Fe_S_cluster_assembly_protein_SufD'[&!color=#000000]
	'644220_Mlitoralis@NIHB01000002_1_284___374325_375512'[&!color=#000000]
	'1792834_Msediminis@MVBD01000005_1_144___165178_166329'[&!color=#000000]
	'1542390_Fsp@APC97104_1__FeS_assembly_protein_SufD'[&!color=#000000]
	'594679_Aguangzhouens@AJC49100_1__Fe_S_cluster_assembly_protein_SufD'[&!color=#000000]
	'2007306_Fsp@AXA33948_1__Fe_S_cluster_assembly_protein_SufD'[&!color=#000000]
	'484022_Fphilomiragia@ABZ87987_1__SufS_activator_complex__SufD_subunit'[&!color=#000000]
	'177416_Ftularensis@CAG45606_1__conserved_hypothetical_protein'[&!color=#000000]
	'549298_Fhalioticida@ASG67969_1__Fe_S_cluster_assembly_protein_SufD'[&!color=#000000]
	'1547445_Fsp@AIT08709_1__Fe_S_cluster_assembly_protein_SufD'[&!color=#000000]
	'1089439_Fhongkongensi@KB902239_1_126___129954_131207'[&!color=#000000]
	'2219058_Fbacterium@QLIT01000084_1_40___39249_40493'[&!color=#000000]
	'2056695_Flacustris@QLIR01000024_1_9___12718_13977'[&!color=#000000]
	'28907_Ctaeniospiral@PGGB01000011_1_5___4243_5493'[&!color=#000000]
	'2219059_Fbacterium@QLIU01000028_1_49___41955_43193'[&!color=#000000]
	'1986653_Btmed178@OUX68289_1__hypothetical_protein_CBD38_00300'[&!color=#000000]
	'1986826_CPsp@OUX37490_1__Fe_S_cluster_assembly_protein_SufD'[&!color=#000000]
	'1986783_Btmed6@OUT40126_1__Fe_S_cluster_assembly_protein_SufD'[&!color=#000000]
	'1935124_CHbacterium@MTOI01000086_1_3___1743_2816'[&!color=#000000]
	'1069081_Ntergarcus@SMC09778_1__Fe_S_cluster_assembly_protein_SufD'[&!color=#000000]
	'387092_Nsp@BAF70128_1__Fe_S_cluster_assembly_protein_SufD'[&!color=#000000]
	'749222_Nsalsuginis@ADV46574_1__SufBD_protein'[&!color=#000000]
	'387093_Ssp@BAF71954_1__Fe_S_cluster_assembly_protein_SufD'[&!color=#000000]
	'2496635_Ebacterium@RRS30329_1__Fe_S_cluster_assembly_protein_SufD'[&!color=#000000]
	'1970443_Ssp@OYZ48610_1__Fe_S_cluster_assembly_protein_SufD'[&!color=#000000]
	'1165841_Ssp@EIF51801_1__Fe_S_cluster_assembly_protein_SufD'[&!color=#000000]
	'2015906_Ssp@DAB40945_1__TPA_asm__Fe_S_cluster_assembly_protein_SufD'[&!color=#000000]
	'1947608_Ssp@DISX01000018_1_130___122202_123416'[&!color=#000000]
	'1970777_Ebacterium@OQX75396_1__Fe_S_cluster_assembly_protein_SufD'[&!color=#000000]
	'1797298_CAbacterium@OGD33906_1__hypothetical_protein_A2988_00225'[&!color=#000000]
	'1975037_CUbacterium@PJE76089_1__hypothetical_protein_COV04_00985'[&!color=#000000]
	'1665555_Asp@LPNY01000139_1_276___280573_281742'[&!color=#000000]
	'1946052_Asp@DKNG01000006_1_18___14441_15475'[&!color=#000000]
	'1850254_Asp@APW65069_1__Fe_S_assembly_protein'[&!color=#000000]
	'1912877_Pcaeni@PUE66716_1__Fe_S_assembly_protein'[&!color=#000000]
	'367737_Abutzleri@ABV66874_1__Fe_S_assembly_protein'[&!color=#000000]
	'2044505_Asp@RBQ27707_1__Fe_S_assembly_protein'[&!color=#000000]
	'544718_Athereius@OCL91344_1__FeS_cluster_assembly_protein_SufD'[&!color=#000000]
	'28198_Acryaerophilu@LRUU01000076_1_37___41616_42644'[&!color=#000000]
	'1355368_Asp@JART01000004_1_6___3190_4221'[&!color=#000000]
	'877500_Aanaerophilus@JXXG01000001_1_821___758700_759536'[&!color=#000000]
	'1898176_Asp@BDIR01000006_1_68___60900_61934'[&!color=#000000]
	'572480_Anitrofigilis@ADG92536_1__SufBD_protein'[&!color=#000000]
	'1856277_Asp@OUR74044_1__hypothetical_protein_A9Q76_01625'[&!color=#000000]
	'197482_Ahalophilus@PKI81073_1__hypothetical_protein_CP960_05810'[&!color=#000000]
	'1948200_Pbacterium@DKHZ01000106_1_11___6858_8138'[&!color=#000000]
	'1811664_Gbacterium@LUSE01000045_1_5___3725_4999'[&!color=#000000]
	'1797401_Bbacterium@OFZ77008_1__hypothetical_protein_A2560_11135'[&!color=#000000]
	'2162051_Pbacterium@QCMN01000003_1_14___15035_15949'[&!color=#000000]
	'1704235_Cbacterium@KPK33730_1__hypothetical_protein_AMS24_00165'[&!color=#000000]
	'1262997_Fbacterium@CDB28770_1__putative_uncharacterized_protein_MYPE7440'[&!color=#000000]
	'1950245_Bbacterium@DCJD01000007_1_5___3826_4686'[&!color=#000000]
	'1953245_CMbacterium@DJHT01000018_1_4___2607_3791'[&!color=#000000]
	'939857_Mbacterium@AQSI01000001_1_63___57408_58589'[&!color=#000000]
	'1379406_Mbacterium@AWNN01000009_1_16___15226_16413'[&!color=#000000]
	'1007121_Mbacterium@AQSD01000001_1_144___166303_167490'[&!color=#000000]
	'1986662_Fbacterium@OUV56741_1__hypothetical_protein_CBC73_02140'[&!color=#000000]
	'2044594_CDbacterium@PIE81383_1__hypothetical_protein_CSA15_00660'[&!color=#000000]
	'591019_Shellenicus@ADI31824_1__SufBD_protein'[&!color=#000000]
	'399550_Smarinus@ABN69228_1__SufBD_protein'[&!color=#000000]
	'1986851_Rbacterium@RPF91311_1__SufD_family_Fe_S_cluster_assembly_protein'[&!color=#000000]
	'2162590_Ocluster@QCAT01000001_1_421___373072_374202'[&!color=#000000]
	'2026776_Pbacterium@MAC42080_1__Fe_S_cluster_assembly_protein_SufD'[&!color=#000000]
	'2013098_Abacterium@PPR16330_1__FeS_cluster_assembly_protein_SufD'[&!color=#000000]
	'1947541_Ssp@DEIH01000137_1_10___8290_9549'[&!color=#000000]
	'1940821_Ssp@OQX28777_1__hypothetical_protein_B0D92_07270'[&!color=#000000]
	'260710_Oalgarvensis@VDA99474_1__Iron_sulfur_cluster_assembly_protein_SufD'[&!color=#000000]
	'1480694_Slutea@KGE70713_1__hypothetical_protein_DC28_14500'[&!color=#000000]
	'1307761_Spacifica@AHC14283_1__Iron_sulfur_cluster_assembly_protein_SufD'[&!color=#000000]
	'889378_Safricana@AFG37756_1__FeS_assembly_protein_SufD'[&!color=#000000]
	'1947540_Ssp@DCBS01000090_1_10___8962_10269'[&!color=#000000]
	'159291_Aamericana@SIP90844_1__Iron_regulated_ABC_transporter_permease_protein_SufD'[&!color=#000000]
	'1963862_Maestuarii@ORC37810_1__hypothetical_protein_B4O97_02060'[&!color=#000000]
	'1952885_Sbacterium@DBTK01000094_1_25___31140_32543'[&!color=#000000]
	'573413_Ssmaragdinae@ADK79223_1__SufBD_protein'[&!color=#000000]
	'1947542_Ssp@DHQL01000007_1_232___267250_268461'[&!color=#000000]
	'1952893_Sbacterium@DIKA01000158_1_18___17272_18318'[&!color=#000000]
	'744872_Tcaldarium@AEJ18487_1__SufBD_protein'[&!color=#000000]
	'1974580_CGbacterium@PIV90434_1__hypothetical_protein_COW46_02915'[&!color=#000000]
	'665571_Sthermophila@ADN01538_1__hypothetical_protein_STHERM_c05730'[&!color=#000000]
	'1973927_Bbacterium@PIU00279_1__hypothetical_protein_COT74_04925'[&!color=#000000]
	'1123326_Sarcachonense@JFBL01000018_1_29___26863_28068'[&!color=#000000]
	'1915754_Tarchaeon@DAXX01000010_1_12___10020_11009'[&!color=#000000]
	'1234367_Cpecorum@AGW37565_1__putative_ABC_transport_protein'[&!color=#000000]
	'272561_Ctrachomatis@AAC68281_1__ABC_Transporter_Membrane_Protein'[&!color=#000000]
	'227941_Ccaviae@AAP04804_1__conserved_hypothetical_protein'[&!color=#000000]
	'1405396_Cibidis@EPP34721_1__hypothetical_protein_CP10139811_0803'[&!color=#000000]
	'83558_Cpneumoniae@CRI33208_1__Putative_ABC_transporter_membrane_protein'[&!color=#000000]
	'1618945_Pgroup@KKS83991_1__Iron_regulated_ABC_transporter_permease_protein_SufD'[&!color=#000000]
	'1953406_Cdivision@DBQJ01000021_1_56___43700_44326'[&!color=#000000]
	'1802626_Cdivision@OGC56926_1__hypothetical_protein_A2976_00750'[&!color=#000000]
	'1953405_Cdivision@DBRB01000005_1_14___11044_11631'[&!color=#000000]
	'1802610_Cdivision@OGC49743_1__hypothetical_protein_A2W32_05375'[&!color=#000000]
	'1394710_Cdivision@AHB40686_1__FeS_assembly_protein_SufD'[&!color=#000000]
	'1953304_CPbacterium@DBRQ01000003_1_1___48_638'[&!color=#000000]
	'1618471_CPbacterium@KKQ08276_1__SufBD_protein'[&!color=#000000]
	'1953305_CPbacterium@DITQ01000001_1_39___21502_22092'[&!color=#000000]
	'1802643_Cdivision@OGC70040_1__hypothetical_protein_A2415_01635'[&!color=#000000]
	'1975085_Cdivision@PIS22512_1__hypothetical_protein_COT50_01490'[&!color=#000000]
	'1619125_Cdivision@KKT83072_1__FeS_assembly_protein_SufD'[&!color=#000000]
	'1798487_CKbacterium@OGG60077_1__hypothetical_protein_A2765_03105'[&!color=#000000]
	'1974672_CMbacterium@PIV86148_1__hypothetical_protein_COW50_03090'[&!color=#000000]
	'1801638_CMbacterium@OGI21833_1__hypothetical_protein_A2808_02720'[&!color=#000000]
	'1986826_CPsp@OUX37774_1__hypothetical_protein_CBE33_02570'[&!color=#000000]
	'1947833_Cbacterium@DHWR01000116_1_7___3541_3885'[&!color=#000000]
	'1661709_Abacterium@LFFL01000063_1_12___10698_11855'[&!color=#000000]
	'1661709_Abacterium@LFFL01000033_1_4___2067_3233'[&!color=#000000]
	'1948316_Abacterium@DBUV01000084_1_4___1851_3014'[&!color=#000000]
	'2162608_Ocluster@QCMT01000002_1_314___289982_291151'[&!color=#000000]
	'2162613_Ocluster@QCCZ01000014_1_6___6163_7326'[&!color=#000000]
	'1915979_Earchaeon@DAGL01000016_1_2___147_1832'[&!color=#000000]
	'1123275_Scellobiosiph@KE384554_1_321___364720_366018'[&!color=#000000]
	'1915934_Earchaeon@DADI01000027_1_15___17171_18277'[&!color=#000000]
	'1915981_Earchaeon@DAFS01000037_1_15___23512_24618'[&!color=#000000]
	'1915865_Earchaeon@DAJO01000030_1_55___66409_67515'[&!color=#000000]
	'1915887_Earchaeon@DANB01000003_1_6___7923_9029'[&!color=#000000]
	'1915957_Earchaeon@DATY01000001_1_40___50558_51664'[&!color=#000000]
	'1915986_Earchaeon@DANG01000011_1_8___10938_12065'[&!color=#000000]
	'1915943_Earchaeon@DAHR01000013_1_138___166568_167674'[&!color=#000000]
	'2007297_Mgroup@PDH24077_1__hypothetical_protein_CND29_02845__partial'[&!color=#000000]
	'1915876_Earchaeon@DALJ01000038_1_2___792_1895'[&!color=#000000]
	'1915784_Earchaeon@DALU01000052_1_9___10476_11579'[&!color=#000000]
	'1915786_Earchaeon@DAOJ01000081_1_23___28783_29898'[&!color=#000000]
	'1915832_Earchaeon@DASI01000010_1_1___120_1223'[&!color=#000000]
	'1915875_Earchaeon@DAOY01000021_1_46___55121_56224'[&!color=#000000]
	'1915785_Earchaeon@DALV01000121_1_9___10335_11438'[&!color=#000000]
	'1915948_Earchaeon@DAOD01000060_1_11___14563_15705'[&!color=#000000]
	'1915861_Earchaeon@DAQN01000023_1_12___13349_14452'[&!color=#000000]
	'1915882_Earchaeon@DAFQ01000008_1_3___2239_3342'[&!color=#000000]
	'1915886_Earchaeon@DAQP01000035_1_4___2630_3733'[&!color=#000000]
	'1915819_Earchaeon@DAJH01000019_1_9___10314_11417'[&!color=#000000]
	'1915856_Earchaeon@DAXA01000052_1_18___22840_23943'[&!color=#000000]
	'1915827_Earchaeon@DALI01000075_1_8___10243_11349'[&!color=#000000]
	'1915939_Earchaeon@DANQ01000040_1_8___12114_13220'[&!color=#000000]
	'1915834_Earchaeon@DAVE01000032_1_40___45549_46655'[&!color=#000000]
	'1915871_Earchaeon@DANW01000026_1_97___109342_110448'[&!color=#000000]
	'1915895_Earchaeon@DAHV01000005_1_113___126682_127788'[&!color=#000000]
	'1915910_Earchaeon@DAPG01000078_1_8___5690_6796'[&!color=#000000]
	'1915965_Earchaeon@DAPJ01000021_1_98___108856_109962'[&!color=#000000]
	'1986855_Rbacterium@OUT83862_1__hypothetical_protein_CBB88_00230'[&!color=#000000]
	'1915901_Earchaeon@DAMD01000057_1_5___3623_4729'[&!color=#000000]
	'1915783_Earchaeon@DAYH01000023_1_123___141110_142216'[&!color=#000000]
	'1915816_Earchaeon@DALF01000050_1_48___59925_61031'[&!color=#000000]
	'1915935_Earchaeon@DARI01000021_1_61___58344_59456'[&!color=#000000]
	'2007299_Mgroup@PDH22284_1__hypothetical_protein_CND89_04375'[&!color=#000000]
	'1915820_Earchaeon@DAFE01000041_1_30___31347_32462'[&!color=#000000]
	'1915782_Earchaeon@DAHK01000084_1_11___11905_13020'[&!color=#000000]
	'1915849_Earchaeon@DAMW01000038_1_20___23156_24271'[&!color=#000000]
	'1915844_Earchaeon@DAXM01000020_1_14___19150_20265'[&!color=#000000]
	'1915969_Earchaeon@DAUV01000120_1_6___7304_8407'[&!color=#000000]
	'1915920_Earchaeon@DAGM01000014_1_46___53911_55014'[&!color=#000000]
	'2007295_Mgroup@PDH27072_1__hypothetical_protein_CND01_02950'[&!color=#000000]
	'1915809_Earchaeon@DAWN01000030_1_18___19752_20543'[&!color=#000000]
	'1915968_Earchaeon@DADL01000016_1_7___9244_10362'[&!color=#000000]
	'1915833_Earchaeon@DAID01000005_1_6___5639_6535'[&!color=#000000]
	'1915892_Earchaeon@DAYD01000001_1_58___54251_55354'[&!color=#000000]
	'1986687_Earchaeon@OUW14243_1__hypothetical_protein_CBD24_01875'[&!color=#000000]
	'2007296_Mgroup@PDH25004_1__hypothetical_protein_CND84_02700'[&!color=#000000]
	'1811659_Mgroup@LURZ01000039_1_1___3_461'[&!color=#000000]
	'1811651_Mgroup@LURR01000018_1_13___14477_15580'[&!color=#000000]
	'1811660_Mgroup@LUSA01000051_1_5___3417_3911'[&!color=#000000]
	'1915838_Earchaeon@DAPP01000027_1_54___64775_65881'[&!color=#000000]
	'1915913_Earchaeon@DAVB01000032_1_24___27899_29002'[&!color=#000000]
	'1986689_Earchaeon@RPG71315_1__SufD_family_Fe_S_cluster_assembly_protein'[&!color=#000000]
	'1915859_Earchaeon@DATW01000091_1_5___4006_5109'[&!color=#000000]
	'1915817_Earchaeon@DANO01000025_1_13___18047_19150'[&!color=#000000]
	'1915936_Earchaeon@DAZE01000012_1_12___14706_15809'[&!color=#000000]
	'1915828_Earchaeon@DAGH01000023_1_3___1237_2340'[&!color=#000000]
	'1915846_Earchaeon@DAHT01000179_1_1___19_1116'[&!color=#000000]
	'1915954_Earchaeon@DAHO01000063_1_28___28959_30059'[&!color=#000000]
	'1915909_Earchaeon@DAVT01000154_1_3___1761_2804'[&!color=#000000]
	'1915944_Earchaeon@DATL01000159_1_9___6193_7296'[&!color=#000000]
	'1915903_Earchaeon@DASG01000070_1_7___4257_5360'[&!color=#000000]
	'1915883_Earchaeon@DAYJ01000122_1_10___10284_11387'[&!color=#000000]
	'1915860_Earchaeon@DAFJ01000008_1_18___19701_20804'[&!color=#000000]
	'1915847_Earchaeon@DASF01000030_1_11___8299_9402'[&!color=#000000]
	'1915881_Earchaeon@DAQW01000014_1_19___18042_19145'[&!color=#000000]
	'1915800_Earchaeon@DAPV01000078_1_25___27139_28242'[&!color=#000000]
	'1915945_Earchaeon@DAVI01000048_1_29___26601_27704'[&!color=#000000]
	'1915835_Earchaeon@DAMA01000068_1_2___845_1951'[&!color=#000000]
	'1915951_Earchaeon@DARQ01000109_1_32___34011_35129'[&!color=#000000]
	'1915850_Earchaeon@DAWL01000057_1_5___3735_4844'[&!color=#000000]
	'1915888_Earchaeon@DARJ01000097_1_9___5752_6771'[&!color=#000000]
	'1915928_Earchaeon@DAYA01000067_1_15___13826_14836'[&!color=#000000]
	'1915923_Earchaeon@DAYC01000046_1_46___49163_50173'[&!color=#000000]
	'1915787_Earchaeon@DATT01000119_1_2___77_1087'[&!color=#000000]
	'1915977_Earchaeon@DAIQ01000005_1_7___6153_7163'[&!color=#000000]
	'1986694_Earchaeon@OUX49150_1__hypothetical_protein_CBE39_00955'[&!color=#000000]
	'1915916_Earchaeon@DAZU01000127_1_35___36750_37760'[&!color=#000000]
	'1915884_Earchaeon@DADQ01000005_1_3___2270_3280'[&!color=#000000]
	'1915855_Earchaeon@DAJY01000054_1_29___29497_30516'[&!color=#000000]
	'1915842_Earchaeon@DAPD01000039_1_18___15597_16637'[&!color=#000000]
	'1915863_Earchaeon@DAVD01000007_1_6___5343_6383'[&!color=#000000]
	'1915940_Earchaeon@DANX01000061_1_13___11045_12085'[&!color=#000000]
	'1915927_Earchaeon@DAGF01000048_1_5___3377_4363'[&!color=#000000]
	'1915864_Earchaeon@DACE01000004_1_6___5154_6194'[&!color=#000000]
	'274854_Umarine@EHR76914_1__SUF_system_FeS_cluster_assembly__SufBD'[&!color=#000000]
	'1915866_Earchaeon@DAPR01000069_1_3___2426_3460'[&!color=#000000]
	'1915885_Earchaeon@DAFX01000047_1_4___1895_2929'[&!color=#000000]
	'1915980_Earchaeon@DAME01000024_1_26___23990_25030'[&!color=#000000]
	'1986698_Earchaeon@RPG70871_1__hypothetical_protein_CBC59_002125'[&!color=#000000]
	'1915984_Earchaeon@DAMU01000079_1_12___7500_8540'[&!color=#000000]
	'1915867_Earchaeon@DAXG01000027_1_74___106958_107998'[&!color=#000000]
	'1915942_Earchaeon@DARR01000121_1_1___61_1101'[&!color=#000000]
	'1986686_Earchaeon@RPG74355_1__hypothetical_protein_CBD01_005055'[&!color=#000000]
	'1915975_Earchaeon@DAUM01000116_1_5___2339_3412'[&!color=#000000]
	'1915794_Earchaeon@DADW01000012_1_9___6082_7155'[&!color=#000000]
	'1915902_Earchaeon@DALQ01000054_1_17___13077_14156'[&!color=#000000]
	'1915937_Earchaeon@DAZG01000082_1_6___3429_3797'[&!color=#000000]
	'1915813_Earchaeon@DAEW01000195_1_2___695_1756'[&!color=#000000]
	'1915974_Earchaeon@DAKQ01000039_1_1___56_1093'[&!color=#000000]
	'1986683_Earchaeon@RPG77753_1__hypothetical_protein_CBC77_005200'[&!color=#000000]
	'1915963_Earchaeon@DAVA01000051_1_20___24464_25498'[&!color=#000000]
	'1915891_Earchaeon@DAQV01000032_1_24___22133_23167'[&!color=#000000]
	'1915799_Earchaeon@DAPT01000044_1_2___785_1819'[&!color=#000000]
	'1915791_Earchaeon@DAXL01000145_1_26___24382_25416'[&!color=#000000]
	'1915798_Earchaeon@DAOZ01000116_1_6___5254_6294'[&!color=#000000]
	'1915877_Earchaeon@DAGT01000118_1_20___22708_23748'[&!color=#000000]
	'1986685_Earchaeon@RAH05309_1__hypothetical_protein_CBC92_005755'[&!color=#000000]
	'1915941_Earchaeon@DAST01000149_1_9___5498_6538'[&!color=#000000]
	'1915841_Earchaeon@DAFI01000081_1_1___2_940'[&!color=#000000]
	'1915983_Earchaeon@DACK01000142_1_12___9961_10137'[&!color=#000000]
	'1915926_Earchaeon@DACX01000083_1_10___9507_10532'[&!color=#000000]
	'1915853_Earchaeon@DAUW01000066_1_28___28791_29819'[&!color=#000000]
	'1915792_Earchaeon@DAWS01000120_1_4___2960_3988'[&!color=#000000]
	'1915972_Earchaeon@DAMT01000029_1_19___19232_20323'[&!color=#000000]
	'1915979_Earchaeon@DAGL01000080_1_5___2689_3795'[&!color=#000000]
	'1915814_Earchaeon@DATK01000007_1_4___1951_3057'[&!color=#000000]
	'1915947_Earchaeon@DAGQ01000061_1_15___13490_14596'[&!color=#000000]
	'1973888_Abacterium@PJB78339_1__hypothetical_protein_CO090_07040'[&!color=#000000]
	'1974864_CRbacterium@PJE64326_1__hypothetical_protein_COU90_02645'[&!color=#000000]
	'1948727_Obacterium@DHMA01000095_1_9___12531_13694'[&!color=#000000]
	'1262865_Csp@CDE84772_1__feS_assembly_protein_SufD'[&!color=#000000]
	'1897025_Vbacterium@OLA83625_1__hypothetical_protein_BHW65_08955'[&!color=#000000]
	'189518_Linterrogans@AAN50760_2__ABC_type_transport_system_involved_in_Fe_S_cluster_assembly__permease_component'[&!color=#000000]
	'1193069_Lwolffii@EPG66368_1__FeS_assembly_protein_SufD'[&!color=#000000]
	'2023177_Lhartskeerlii@PJZ35460_1__ABC_transporter_permease'[&!color=#000000]
	'1917830_Lsp@GBF45806_1__SufB_sufD_domain_protein'[&!color=#000000]
	'1917863_Lsp@GBF48928_1__SufB_sufD_domain_protein'[&!color=#000000]
	'355278_Lbiflexa@ABZ94370_1__Permease_component_of_an_ABC_transporter_complex__Fe_S_cluster_assembly'[&!color=#000000]
	'178_Lsp@PJE00975_1__hypothetical_protein_CK427_12320'[&!color=#000000]
	'1952203_Lbacterium@DFRK01000013_1_4___3051_4253'[&!color=#000000]
	'2013833_Sbacterium@PKL32023_1__hypothetical_protein_CVV45_14855'[&!color=#000000]
	'1952168_Lbacterium@DLOQ01000105_1_1___1_471'[&!color=#000000]
	'1945960_Asp@DBND01000124_1_2___385_1110'[&!color=#000000]
	'1805337_Rbacterium@OIQ05301_1__hypothetical_protein_AUK60_10500'[&!color=#000000]
	'1948466_Dbacterium@DCAX01000212_1_1___1_585'[&!color=#000000]
	'1460650_Bsp@BAXM01000017_1_37___22426_23007'[&!color=#000000]
	'1752218_Pbacterium@LNDY01000369_1_4___2240_2821'[&!color=#000000]
	'1703357_Gsp@KPK09445_1__hypothetical_protein_AMS20_00595__partial'[&!color=#000000]
	'1768772_Ssp@LSJF01000615_1_7___3805_4560'[&!color=#000000]
	'1948388_Abacterium@DFPX01000029_1_58___59961_60731'[&!color=#000000]
	'1797952_Ebacterium@OGS04918_1__hypothetical_protein_A3G41_00185__partial'[&!color=#000000]
	'2013691_Bbacterium@PKP19402_1__hypothetical_protein_CVU06_11375__partial'[&!color=#000000]
	'1947703_Tsp@DCHR01000039_1_72___75967_76131'[&!color=#000000]
	'1769291_Osalmonicida@LOQI01000088_1_5___4874_5275'[&!color=#000000]
	'882855_Spneumoniae@AEGF01000280_1_29___16524_16742'[&!color=#000000]
	'1618404_CCbacterium@KKT46896_1__Iron_regulated_ABC_transporter_membrane_component_SufB__partial'[&!color=#000000]
	'1950447_Bbacterium@DENY01000098_1_5___3860_4552'[&!color=#000000]
	'1618357_CAbacterium@KKU54921_1__Iron_regulated_ABC_transporter_membrane_component_SufB__partial'[&!color=#000000]
	'1951041_Fbacterium@DJFN01000216_1_3___1774_2841'[&!color=#000000]
	'2044729_CNsp@PGH40634_1__hypothetical_protein_CRN43_01820'[&!color=#000000]
	'1948194_Pbacterium@DBOH01000040_1_1___2_781'[&!color=#000000]
	'2053581_Mbacterium@HAI76164_1__TPA_asm__hypothetical_protein_DCM08_07930__partial'[&!color=#000000]
	'1947706_Tsp@DEGB01000002_1_1___3_107'[&!color=#000000]
	'557436_Lreuteri@ABQ83572_1__hypothetical_protein_Lreu_1315'[&!color=#000000]
	'1423746_Lfrumenti@KRL27484_1__hypothetical_protein_FD27_GL001247'[&!color=#000000]
	'1130284_CAarchaeon@ASMO01000004_1_23___21077_21913'[&!color=#000000]
	'1579367_Agw2011_ar5@KHO48426_1__hypothetical_protein_QT00_C0001G0444'[&!color=#000000]
	'1802114_CRbacterium@OGZ43633_1__hypothetical_protein_A2719_01495'[&!color=#000000]
	'1579373_Agw2011_ar15@AJF61423_1__Fe_S_cluster_assembly_protein_SufD'[&!color=#000000]
	'1579371_Agw2011_ar11@KHO52833_1__FeS_assembly_protein_SufD'[&!color=#000000]
	'1805250_CMarchaeon@OIO26435_1__hypothetical_protein_AUJ14_01940'[&!color=#000000]
	'1915765_Earchaeon@DASO01000010_1_106___93963_95174'[&!color=#000000]
	'996166_Hiranensis@SDM42823_1__Iron_regulated_ABC_transporter_permease_protein_SufD'[&!color=#000000]
	'1919187_Harchaeon@PSQ15127_1__Fe_S_cluster_assembly_protein_SufD'[&!color=#000000]
	'1919169_Harchaeon@PSP76963_1__Fe_S_cluster_assembly_protein_SufD'[&!color=#000000]
	'1919205_Harchaeon@PSQ56984_1__Fe_S_cluster_assembly_protein_SufD'[&!color=#000000]
	'29295_Harchaeon@RBI64241_1__Fe_S_cluster_assembly_protein_SufD'[&!color=#000000]
	'1455608_Hcibarius@JDTH01000002_1_562___504294_505499'[&!color=#000000]
	'553468_Hlitoreus@SIR10028_1__Iron_regulated_ABC_transporter_permease_protein_SufD'[&!color=#000000]
	'1679489_Hsp@KZN23838_1__Fe_S_cluster_assembly_protein_SufD'[&!color=#000000]
	'797209_Hpaucihalophi@EFW90319_1__SufBD_protein'[&!color=#000000]
	'660515_Hrarus@QPMJ01000001_1_659___622548_623810'[&!color=#000000]
	'1710536_Hsp@KZ859506_1_87___84570_85781'[&!color=#000000]
	'1919204_Harchaeon@PSQ45130_1__Fe_S_cluster_assembly_protein_SufD'[&!color=#000000]
	'2480581_Hsp@RDQG01000048_1_10___6907_8124'[&!color=#000000]
	'795797_Hjeotgali@ADJ15813_1__SufBD_protein'[&!color=#000000]
	'1008153_Hpaucihalophi@KYH25957_1__cysteine_desulfurase_activator_complex_subunit_SufB'[&!color=#000000]
	'1604004_Hsulfurireduc@AKH97270_1__FeS_assembly_protein_SufD'[&!color=#000000]
	'1873524_Hformicicum@AOW80176_1__FeS_assembly_protein_SufD'[&!color=#000000]
	'1853682_Hsp@RNH92120_1__Fe_S_cluster_assembly_protein_SufD'[&!color=#000000]
	'1261545_Hacidiphilum@BANO01000027_1_4___1266_2546'[&!color=#000000]
	'751944_Hsp@AHG03333_1__SufB_domain_containing_protein'[&!color=#000000]
	'355548_Hjilantaiense@SEW02793_1__Iron_regulated_ABC_transporter_permease_protein_SufD'[&!color=#000000]
	'478009_Hsalinarum@CAP13316_1__SufB_domain_protein'[&!color=#000000]
	'1765057_Hsp@BCMZ01000001_1_712___674134_675348'[&!color=#000000]
	'1407499_Hhubeiense@CQH51961_1__SufB_domain_protein'[&!color=#000000]
	'1919180_Harchaeon@PSQ12248_1__Fe_S_cluster_assembly_protein_SufD'[&!color=#000000]
	'671145_Horiensis@RRJ29035_1__Fe_S_cluster_assembly_protein_SufD'[&!color=#000000]
	'348780_Npharaonis@CAI48841_1__SufB_domain_protein'[&!color=#000000]
	'268739_Nmoolapensis@CCQ35887_1__SufB_domain_protein'[&!color=#000000]
	'1919185_Harchaeon@PSQ13979_1__Fe_S_cluster_assembly_protein_SufD'[&!color=#000000]
	'1919171_Harchaeon@PSP68313_1__Fe_S_cluster_assembly_protein_SufD'[&!color=#000000]
	'1919175_Harchaeon@PSP81814_1__Fe_S_cluster_assembly_protein_SufD'[&!color=#000000]
	'1919188_Harchaeon@PSQ16419_1__Fe_S_cluster_assembly_protein_SufD'[&!color=#000000]
	'1919181_Harchaeon@PSP97001_1__Fe_S_cluster_assembly_protein_SufD'[&!color=#000000]
	'1919178_Harchaeon@PSQ00190_1__Fe_S_cluster_assembly_protein_SufD'[&!color=#000000]
	'1919190_Harchaeon@PSQ21401_1__Fe_S_cluster_assembly_protein_SufD'[&!color=#000000]
	'1919158_Harchaeon@PSP57658_1__Fe_S_cluster_assembly_protein_SufD'[&!color=#000000]
	'2487041_Nsp@RNJ26581_1__Fe_S_cluster_assembly_protein_SufD'[&!color=#000000]
	'1919157_Harchaeon@PSP37618_1__Fe_S_cluster_assembly_protein_SufD'[&!color=#000000]
	'1919168_Harchaeon@PSP85208_1__Fe_S_cluster_assembly_protein_SufD'[&!color=#000000]
	'1919162_Harchaeon@PSP62388_1__Fe_S_cluster_assembly_protein_SufD'[&!color=#000000]
	'1919186_Harchaeon@PSQ23388_1__Fe_S_cluster_assembly_protein_SufD'[&!color=#000000]
	'1919154_Harchaeon@PSP40285_1__Fe_S_cluster_assembly_protein_SufD'[&!color=#000000]
	'1919177_Harchaeon@PSP89600_1__Fe_S_cluster_assembly_protein_SufD'[&!color=#000000]
	'1919184_Harchaeon@PSQ11812_1__Fe_S_cluster_assembly_protein_SufD'[&!color=#000000]
	'1919166_Harchaeon@PSP70374_1__Fe_S_cluster_assembly_protein_SufD'[&!color=#000000]
	'1227456_Hsalifodinae@EMA50722_1__SufBD_protein'[&!color=#000000]
	'1227455_Hsaccharolyti@EMA45838_1__SufBD_protein'[&!color=#000000]
	'1232219_Hagarilyticus@BAFM01000001_1_121___138384_139595'[&!color=#000000]
	'1227457_Hthailandensi@EMA54189_1__SufBD_protein'[&!color=#000000]
	'931277_Hmorrhuae@EMA51343_1__SufBD_protein'[&!color=#000000]
	'1264579_Hsediminicola@BBMP01000022_1_113___113043_114254'[&!color=#000000]
	'1132509_Hhamelinensis@AJRK01000102_1_3___2458_3669'[&!color=#000000]
	'2321230_Hsp@RJT05392_1__Fe_S_cluster_assembly_protein_SufD'[&!color=#000000]
	'1547897_Hsalina@RCIH01000005_1_228___198892_200103'[&!color=#000000]
	'1919191_Harchaeon@PSQ28114_1__Fe_S_cluster_assembly_protein_SufD'[&!color=#000000]
	'2448456_Hsp@RCDI01000002_1_257___244213_245424'[&!color=#000000]
	'558529_Nphilippinens@SNZ05252_1__Iron_regulated_ABC_transporter_permease_protein_SufD'[&!color=#000000]
	'1333523_Ssp@AGN00384_1__FeS_assembly_protein_SufD'[&!color=#000000]
	'2282654_Ssp@QPND01000002_1_334___334208_335437'[&!color=#000000]
	'1729464_Narchaeon@LKNG01000004_1_14___18667_19908'[&!color=#000000]
	'1729462_Narchaeon@LKND01000028_1_29___33719_34867'[&!color=#000000]
	'1729463_Narchaeon@LKNF01000076_1_4___3999_5213'[&!color=#000000]
	'1495067_Hsp@KDE58493_1__ABC_transporter_permease'[&!color=#000000]
	'619731_Hkamekurae@SFS71822_1__Iron_regulated_ABC_transporter_permease_protein_SufD'[&!color=#000000]
	'797299_Hlarsenii@AHF99090_1__SufB_domain_containing_protein'[&!color=#000000]
	'1679083_Nhaloarchaeon@RQG91966_1__Fe_S_cluster_assembly_protein_SufD'[&!color=#000000]
	'1679091_Nhaloarchaeon@RQG90372_1__Fe_S_cluster_assembly_protein_SufD'[&!color=#000000]
	'308853_Nthiooxidans@SIR86565_1__Iron_regulated_ABC_transporter_permease_protein_SufD'[&!color=#000000]
	'1227500_Nbangense@ELY52262_1__SufBD_protein'[&!color=#000000]
	'1230460_Nsulfidifacie@ELY43400_1__SufBD_protein'[&!color=#000000]
	'1702106_Harchaeon@QQTY01000002_1_817___827823_829043'[&!color=#000000]
	'1095776_Ntexcoconense@SDK26288_1__Iron_regulated_ABC_transporter_permease_protein_SufD'[&!color=#000000]
	'1114856_Ntibetense@ELY38261_1__SufBD_protein'[&!color=#000000]
	'2491022_Hsp@RQWN01000002_1_1015___1054861_1056081'[&!color=#000000]
	'1227495_Npallidum@ELY78285_1__SufBD_protein'[&!color=#000000]
	'222984_Naltunense@JNCS01000002_1_194___199580_200800'[&!color=#000000]
	'406552_Nsp@AFO58362_1__SufBD_protein'[&!color=#000000]
	'301967_Hsaccharevita@OLZ41469_1__Fe_S_cluster_assembly_protein_SufD'[&!color=#000000]
	'1416969_Hmahii@OAQ52168_1__SufBD_protein'[&!color=#000000]
	'1608465_Nsp@PGF14982_1__Fe_S_cluster_assembly_protein_SufD'[&!color=#000000]
	'1227488_Hsalina@ELZ13279_1__SufBD_protein'[&!color=#000000]
	'543526_Hturkmenica@ADB60388_1__SufBD_protein'[&!color=#000000]
	'373386_Nejinorense@PCR91409_1__Fe_S_cluster_assembly_protein_SufD'[&!color=#000000]
	'1230457_Hlimicola@ELZ25317_1__SufBD_protein'[&!color=#000000]
	'392421_Hhispanica@SES65583_1__Iron_regulated_ABC_transporter_permease_protein_SufD'[&!color=#000000]
	'797303_Npellirubrum@AGB32575_1__FeS_assembly_protein_SufD'[&!color=#000000]
	'1186196_Nsalaciae@SEQ52719_1__Iron_regulated_ABC_transporter_permease_protein_SufD'[&!color=#000000]
	'1227496_Nversiforme@ELY70133_1__SufBD_protein'[&!color=#000000]
	'797304_Ngregoryi@AFZ71821_1__FeS_assembly_protein_SufD'[&!color=#000000]
	'1293048_Hgoleimassili@HG315690_1_705___700246_701463'[&!color=#000000]
	'358396_Hlacisalsi@APW99348_1__Fe_S_cluster_assembly_protein_SufD'[&!color=#000000]
	'1227454_Hnitratireduc@EMA36790_1__SufBD_protein'[&!color=#000000]
	'588898_Hdaqingensis@APX95794_1__Fe_S_cluster_assembly_protein_SufD'[&!color=#000000]
	'640943_Nsediminis@SEH11339_1__Fe_S_cluster_assembly_protein_SufD'[&!color=#000000]
	'547559_Nmagadii@ADD05991_1__SufB_domain_protein'[&!color=#000000]
	'1869245_Nsp@OIB58675_1__Fe_S_cluster_assembly_protein_SufD'[&!color=#000000]
	'1227492_Nchahannaoens@ELY94916_1__SufBD_protein'[&!color=#000000]
	'1227493_Nhulunbeirens@ELY88761_1__SufBD_protein'[&!color=#000000]
	'1295126_Nbaerhuensis@BBCV01000026_1_41___31553_32770'[&!color=#000000]
	'1679086_Nhaloarchaeon@RQG99704_1__Fe_S_cluster_assembly_protein_SufD'[&!color=#000000]
	'148449_Haswanensis@RKD97516_1__iron_regulated_ABC_transporter_permease_protein_SufD'[&!color=#000000]
	'797210_Hxanaduensis@AEH37488_1__SufBD_protein'[&!color=#000000]
	'1227498_Njeotgali@ELY52063_1__SufBD_protein'[&!color=#000000]
	'694430_Noccultus@AGB36688_1__Iron_regulated_ABC_transporter_permease_protein_SufD'[&!color=#000000]
	'2044521_Nsp@AXR78797_1__Cysteine_desulfurase_activator_SufB'[&!color=#000000]
	'1227499_Ninnermongoli@ELY61574_1__SufBD_protein'[&!color=#000000]
	'745377_Naegyptiacus@ARS88609_1__Fe_S_cluster_assembly_protein_SufD'[&!color=#000000]
	'1227497_Namylolyticus@ELY60216_1__SufBD_protein'[&!color=#000000]
	'1095778_Ntexcoconense@SDQ42602_1__Iron_regulated_ABC_transporter_permease_protein_SufD'[&!color=#000000]
	'1293047_Hdjelfimassil@HG315685_1_880___923386_924648'[&!color=#000000]
	'1202768_Hsalifodinae@JROF01000003_1_155___160217_161431'[&!color=#000000]
	'29540_Nasiatica@ELY99891_1__SufBD_protein'[&!color=#000000]
	'1230458_Ntaiwanensis@ELY92678_1__SufBD_protein'[&!color=#000000]
	'1985678_Harchaeon@PEND01000004_1_205___194994_196205'[&!color=#000000]
	'1210908_Hsalarium@EJN60470_1__iron_regulated_ABC_transporter_permease_sufd'[&!color=#000000]
	'660520_Hamylolyticum@SEO38862_1__Fe_S_cluster_assembly_protein_SufD'[&!color=#000000]
	'660521_Hgelatinilyti@SDM14150_1__Fe_S_cluster_assembly_protein_SufD'[&!color=#000000]
	'1544718_Hsp@KTG21925_1__ABC_transporter_permease'[&!color=#000000]
	'523841_Hmediterranei@AFK18551_1__ABC_type_transport_system_involved_in_Fe_S_cluster_assembly__permease_protein_I'[&!color=#000000]
	'662479_Hmucosum@ELZ91696_1__ABC_type_transport_system_involved_in_Fe_S_cluster_assembly__permease_protein_I'[&!color=#000000]
	'1227460_Hlarsenii@ELZ84131_1__ABC_type_transport_system_involved_in_Fe_S_cluster_assembly__permease_protein_I'[&!color=#000000]
	'1230453_Helongans@ELZ86531_1__ABC_type_transport_system_involved_in_Fe_S_cluster_assembly__permease_protein_I'[&!color=#000000]
	'1544719_Hsp@POG57396_1__Fe_S_cluster_assembly_protein_SufD'[&!color=#000000]
	'309800_Hvolcanii@ADE04161_1__SufB_domain_protein'[&!color=#000000]
	'2282130_Hsp@RLM49969_1__Fe_S_cluster_assembly_protein_SufD__partial'[&!color=#000000]
	'662480_Hsulfurifonti@ELZ92708_1__FeS_assembly_protein_SufD'[&!color=#000000]
	'1508454_Hsp@JPES01000060_1_22___18190_19398'[&!color=#000000]
	'35746_Hgibbonsii@AKU06971_1__ABC_transporter_permease'[&!color=#000000]
	'1324957_CHtyrrellensis@ESP88386_1__FeS_assembly_protein_SufD'[&!color=#000000]
	'660522_Haerogenes@RMB13940_1__iron_regulated_ABC_transporter_permease_protein_SufD'[&!color=#000000]
	'1126245_Hsalinus@RCU46469_1__Fe_S_cluster_assembly_protein_SufD'[&!color=#000000]
	'1547899_Hsp@AXG06261_1__Fe_S_cluster_assembly_protein_SufD'[&!color=#000000]
	'926690_Hnatans@KE386573_1_779___725829_727043'[&!color=#000000]
	'555874_Hvescus@SDZ89412_1__Fe_S_cluster_assembly_protein_SufD'[&!color=#000000]
	'755307_Srubrum@AUV81083_1__Fe_S_cluster_assembly_protein_SufD'[&!color=#000000]
	'553467_Hinordinatus@SFF95948_1__Fe_S_cluster_assembly_protein_SufD'[&!color=#000000]
	'1236180_Hlongus@RDI71119_1__Fe_S_cluster_assembly_protein_SufD'[&!color=#000000]
	'2055893_Aaarc@AUX08730_1__Fe_S_cluster_assembly_protein_SufD'[&!color=#000000]
	'1267564_Hmalekzadehii@SEH39135_1__Fe_S_cluster_assembly_protein_SufD'[&!color=#000000]
	'1048396_Hpersicus@AP017558_1_2063___2151564_2152793'[&!color=#000000]
	'1071085_H3a1_dgr@KK033114_1_599___602166_603395'[&!color=#000000]
	'1678448_Hsedimenti@LKIR01000119_1_37___38058_39266'[&!color=#000000]
	'63740_Hvacuolatum@SNR53897_1__Iron_regulated_ABC_transporter_permease_protein_SufD'[&!color=#000000]
	'1230456_Hkocurii@EMA63003_1__SufBD_protein'[&!color=#000000]
	'1227484_Hsaccharovoru@ELZ38443_1__SufBD_protein'[&!color=#000000]
	'2032630_Hsp@PAU85429_1__Fe_S_cluster_assembly_protein_SufD'[&!color=#000000]
	'1227482_Hlipolyticum@EMA61172_1__SufBD_protein'[&!color=#000000]
	'1383844_Hpersicum@PHQ40010_1__Fe_S_cluster_assembly_protein_SufD'[&!color=#000000]
	'2485838_Hsp@RJJW01000002_1_206___223983_225215'[&!color=#000000]
	'634157_Hsp@AZQ13482_1__Fe_S_cluster_assembly_protein_SufD'[&!color=#000000]
	'413816_Hhalophilum@BBJP01000036_1_116___125101_126315'[&!color=#000000]
	'416348_Hlacusprofund@ACM55779_1__SufBD_protein'[&!color=#000000]
	'1480728_Hsp@OYR46853_1__Fe_S_cluster_assembly_protein_SufD'[&!color=#000000]
	'1853699_Hsp@RNH96062_1__Fe_S_cluster_assembly_protein_SufD'[&!color=#000000]
	'1419722_Hsp@CVRT01000020_1_2___184_1398'[&!color=#000000]
	'1498500_Hsp@KN050825_1_248___259996_261222'[&!color=#000000]
	'29284_Htrapanicum@AP017569_1_1389___1434857_1436071'[&!color=#000000]
	'1194088_Hsp@ALWQ01000008_1_171___189637_190851'[&!color=#000000]
	'1230455_Harcis@EMA71230_1__SufBD_protein'[&!color=#000000]
	'1765655_Htropicale@KOX97393_1__ABC_transporter_permease'[&!color=#000000]
	'1227465_Hcaliforniens@ELZ41227_1__SufBD_protein'[&!color=#000000]
	'1227466_Hcoriense@ELZ51547_1__SufBD_protein'[&!color=#000000]
	'1121945_Hezzemoulense@ATXS01000009_1_113___122436_123650'[&!color=#000000]
	'2282128_Hsp@RLM76289_1__Fe_S_cluster_assembly_protein_SufD'[&!color=#000000]
	'1173487_Hsp@CDK39589_1__feS_assembly_protein_SufD'[&!color=#000000]
	'1227485_Htebenquichen@ELZ37459_1__SufBD_protein'[&!color=#000000]
	'35743_Hsodomense@SFR33257_1__Fe_S_cluster_assembly_protein_SufD'[&!color=#000000]
	'1230454_Haidingense@EMA65803_1__SufBD_protein'[&!color=#000000]
	'1727663_Narchaeon@LKMY01000015_1_12___11600_12814'[&!color=#000000]
	'1412871_Uarchaeon@ESS04805_1__iron_regulated_ABC_transporter_permease_protein_SufD'[&!color=#000000]
	'2480582_Hsp@RDQE01000006_1_109___126640_127863'[&!color=#000000]
	'2249761_Hsp@RAW45408_1__Fe_S_cluster_assembly_protein_SufD'[&!color=#000000]
	'1758255_Haethiopicum@LOAJ01000001_1_578___586444_587661'[&!color=#000000]
	'1383851_Hhalodurans@OYR55934_1__Fe_S_cluster_assembly_protein_SufD'[&!color=#000000]
	'1514971_Hmarisrubri@KTG09814_1__ABC_transporter_permease'[&!color=#000000]
	'2283527_Hsp@QQRR01000001_1_880___864289_865506'[&!color=#000000]
	'2093797_Harchaeon@PUNH01000376_1_4___1681_2889'[&!color=#000000]
	'1412873_Uarchaeon@ESS09845_1__iron_regulated_ABC_transporter_permease_protein_SufD'[&!color=#000000]
	'1070774_Hsp@ERH06632_1__FeS_assembly_protein_SufD'[&!color=#000000]
	'268735_Hpteroides@RJX48132_1__Fe_S_cluster_assembly_protein_SufD'[&!color=#000000]
	'1070774_Hsp@ERH06628_1__FeS_assembly_protein_SufD'[&!color=#000000]
	'2216978_Hsp@RJX43350_1__Fe_S_cluster_assembly_protein_SufD'[&!color=#000000]
	'1732021_Harchaeon@LKML01000001_1_12___9541_10749'[&!color=#000000]
	'1073996_Hlitchfieldia@ATW87770_1__Fe_S_cluster_assembly_protein_SufD'[&!color=#000000]
	'1727654_Harchaeon@LKMS01000010_1_8___8152_9360'[&!color=#000000]
	'555875_Hlimi@SFR47363_1__Iron_regulated_ABC_transporter_permease_protein_SufD'[&!color=#000000]
	'553469_Hrufum@SFR41265_1__Iron_regulated_ABC_transporter_permease_protein_SufD'[&!color=#000000]
	'469382_Hborinquense@ADQ67917_1__Iron_regulated_ABC_transporter_permease_protein_SufD'[&!color=#000000]
	'1227487_Hpallidum@ELZ27318_1__iron_ABC_transporter_permease'[&!color=#000000]
	'1448860_Hrufus@BBJO01000013_1_69___68046_69260'[&!color=#000000]
	'699433_Hlimi@SEG29341_1__Fe_S_cluster_assembly_protein_SufD'[&!color=#000000]
	'660517_Hclavatus@SDX55336_1__Fe_S_cluster_assembly_protein_SufD'[&!color=#000000]
	'2282131_Hsp@RLM94510_1__Fe_S_cluster_assembly_protein_SufD'[&!color=#000000]
	'2282130_Hsp@RLM59553_1__Fe_S_cluster_assembly_protein_SufD'[&!color=#000000]
	'1238426_Hsp@ERG99281_1__FeS_assembly_protein_SufD'[&!color=#000000]
	'1238425_Hwalsbyi@ERG96754_1__FeS_assembly_protein_SufD'[&!color=#000000]
	'1238424_Hwalsbyi@ERG91022_1__FeS_assembly_protein_SufD'[&!color=#000000]
	'768065_Hwalsbyi@CCC39754_1__SufB_domain_protein'[&!color=#000000]
	'1412872_Uarchaeon@ESS07508_1__iron_regulated_ABC_transporter_permease_protein_SufD'[&!color=#000000]
	'1085029_Harchaeon@ERH13671_1__ABC_type_transport_system_involved_in_Fe_S_cluster_assembly__permease_component'[&!color=#000000]
	'1238428_Hsp@ERH04668_1__FeS_assembly_protein_SufD'[&!color=#000000]
	'43928_Hgomorrense@SHG54020_1__Iron_regulated_ABC_transporter_permease_protein_SufD'[&!color=#000000]
	'1919183_Harchaeon@PSQ06949_1__Fe_S_cluster_assembly_protein_SufD'[&!color=#000000]
	'756883_Harchaeon@AEN07177_1__SufBD_protein'[&!color=#000000]
	'1853690_Hsp@OPF24090_1__Fe_S_cluster_assembly_protein_SufD'[&!color=#000000]
	'699431_Hpelagica@KPN30772_1__cysteine_desulfurase_activator_complex_subunit_SufB'[&!color=#000000]
	'1380430_Hrubra@BBJN01000033_1_41___31828_32628'[&!color=#000000]
	'1480675_Hsediminis@CVUA01000001_1_972___954632_955846'[&!color=#000000]
	'1227490_Hasiaticus@ELZ13713_1__SufBD_protein'[&!color=#000000]
	'797302_Hruber@AGB15798_1__FeS_assembly_protein_SufD'[&!color=#000000]
	'1085028_Harchaeon@ERH08769_1__iron_regulated_ABC_transporter_permease_protein_SufD'[&!color=#000000]
	'1919203_Harchaeon@PSQ46857_1__Fe_S_cluster_assembly_protein_SufD'[&!color=#000000]
	'519442_Hutahensis@ACV10565_1__SufBD_protein'[&!color=#000000]
	'1033806_Htiamatea@ERJ07645_1__SufBD_protein'[&!color=#000000]
	'767519_Hzhouii@SFS01194_1__Iron_regulated_ABC_transporter_permease_protein_SufD'[&!color=#000000]
	'485914_Hmukohataei@ACV49025_1__SufBD_protein'[&!color=#000000]
	'1919173_Harchaeon@PSP93677_1__Fe_S_cluster_assembly_protein_SufD'[&!color=#000000]
	'1457250_Hsalinum@BBMO01000001_1_470___450763_451974'[&!color=#000000]
	'1919182_Harchaeon@PSP83719_1__Fe_S_cluster_assembly_protein_SufD'[&!color=#000000]
	'1765055_Hsp@BCNB01000006_1_1417___1357451_1358662'[&!color=#000000]
	'1230451_Hargentinensi@EMA19309_1__FeS_assembly_ATPase_SufD'[&!color=#000000]
	'1227453_Hjaponica@EMA33746_1__hypothetical_protein_C444_04897'[&!color=#000000]
	'1705562_Hrubripromont@KOX93785_1__ABC_transporter_permease'[&!color=#000000]
	'272569_Hmarismortui@AAV46716_1__unknown'[&!color=#000000]
	'662477_Hvallismortis@EMA06808_1__FeS_assembly_ATPase_SufD'[&!color=#000000]
	'634497_Hhispanica@AEM57940_1__FeS_assembly_ATPase_SufD'[&!color=#000000]
	'1932004_Htaiwanensis@AUG48108_1__Fe_S_cluster_assembly_protein_SufD'[&!color=#000000]
	'1919179_Harchaeon@PSQ07335_1__Fe_S_cluster_assembly_protein_SufD'[&!color=#000000]
	'797114_Hcarlsbadense@ELZ25048_1__SufBD_protein'[&!color=#000000]
	'1710538_Hsp@QWGG01000004_1_357___343594_344808'[&!color=#000000]
	'1932360_Hsp@AQL41789_1__Fe_S_cluster_assembly_protein_SufD'[&!color=#000000]
	'1367881_Hpersicus@SEN90081_1__Iron_regulated_ABC_transporter_permease_protein_SufD'[&!color=#000000]
	'660518_Hregularis@SDF84139_1__Iron_regulated_ABC_transporter_permease_protein_SufD'[&!color=#000000]
	'1954478_Hsp@PUMG01000121_1_2___716_1927'[&!color=#000000]
	'890420_Haranensis@SDJ31565_1__Iron_regulated_ABC_transporter_permease_protein_SufD'[&!color=#000000]
	'1729450_Harchaeon@LKNH01000156_1_2___255_1463'[&!color=#000000]
	'1919148_Harchaeon@PSP18017_1__Fe_S_cluster_assembly_protein_SufD'[&!color=#000000]
	'1325472_Harchaeon@ERG88575_1__FeS_assembly_protein_SufD__partial'[&!color=#000000]
	'1679096_Harchaeon@AWB27446_1__Fe_S_cluster_assembly_protein_SufD'[&!color=#000000]
	'889962_CNsp@EGQ39920_1__ABC_type_transport_system_involved_in_Fe_S_cluster_assembly__permease_component'[&!color=#000000]
	'1406378_Narchaeon@AYGT01000003_1_50___33493_34554'[&!color=#000000]
	'1737403_Narchaeon@AOV94723_1__hypothetical_protein_AQV86_02245'[&!color=#000000]
	'1729455_Narchaeon@LKMP01000016_1_9___9834_10916'[&!color=#000000]
	'1727666_Narchaeon@LKMX01000030_1_3___2401_3486'[&!color=#000000]
	'1729456_Narchaeon@LKMQ01000024_1_2___1174_2256'[&!color=#000000]
	'1072681_CHsp@EHK02595_1__SufBD_protein'[&!color=#000000]
	'1727664_Narchaeon@LKMW01000014_1_12___8680_9798'[&!color=#000000]
	'1729454_Narchaeon@LKMO01000019_1_13___5945_7066'[&!color=#000000]
	'1727665_Narchaeon@LKMV01000019_1_6___3355_4440'[&!color=#000000]
	'1919221_Narchaeon@PSG98955_1__hypothetical_protein_BRC29_02395'[&!color=#000000]
	'1919220_Narchaeon@PSH00128_1__Fe_S_cluster_assembly_protein_SufD__partial'[&!color=#000000]
	'1919219_Narchaeon@PSH01353_1__hypothetical_protein_BRC27_02410'[&!color=#000000]
	'889948_CNsp@EGQ43701_1__ABC_type_transport_system_involved_in_Fe_S_cluster_assembly__permease_component'[&!color=#000000]
	'889948_CNsp@EGQ43481_1__ABC_type_transport_system_involved_in_Fe_S_cluster_assembly__permease_component'[&!color=#000000]
	'1348429_Elacus@GAX91203_1__Fe_S_cluster_assembly_protein_SufD'[&!color=#000000]
	'1120973_Epohliae@AQXL01000088_1_9___5761_7056'[&!color=#000000]
	'2044939_Cbacterium@PKEP01000123_1_4___1907_3211'[&!color=#000000]
	'292459_Sthermophilum@BAD41020_1__conserved_hypothetical_protein'[&!color=#000000]
	'1676162_Cbacterium@LFTP01000223_1_4___2745_3878'[&!color=#000000]
	'679936_Sacidophilus@AEW05090_1__SufBD_protein'[&!color=#000000]
	'53633_Sacidophilus@PSR24130_1__Fe_S_cluster_assembly_protein_SufD'[&!color=#000000]
	'453960_Sbenefaciens@PSR33341_1__Fe_S_cluster_assembly_protein_SufD'[&!color=#000000]
	'2039167_Ssp@POB10740_1__Fe_S_cluster_assembly_protein_SufD'[&!color=#000000]
	'929705_Sthermosulfid@SMC06128_1__Fe_S_cluster_assembly_protein_SufD'[&!color=#000000]
	'562970_Ktusciae@ADG05339_1__FeS_assembly_protein_SufD'[&!color=#000000]
	'1830138_Amontanus@SHJ66013_1__Iron_regulated_ABC_transporter_permease_protein_SufD'[&!color=#000000]
	'521098_Aacidocaldari@ACV58025_1__SufBD_protein'[&!color=#000000]
	'1356854_Aacidoterrest@EPZ44637_1__hypothetical_protein_N007_10385'[&!color=#000000]
	'1120972_Aherbarius@AUMH01000015_1_7___4750_6045'[&!color=#000000]
	'392015_Amacrosporang@SFU36590_1__Fe_S_cluster_assembly_protein_SufD'[&!color=#000000]
	'471514_Aferrooxydans@KPV43641_1__hypothetical_protein_AN477_11315'[&!color=#000000]
	'2048547_Fbacterium@RIV28781_1__SufD_family_Fe_S_cluster_assembly_protein'[&!color=#000000]
	'1120971_Acontaminans@AUCA01000036_1_25___18853_20148'[&!color=#000000]
	'1765684_Asulfuroxidan@PWI58427_1__Fe_S_cluster_assembly_protein_SufD'[&!color=#000000]
	'1765683_Aferrooxidans@KUO94988_1__hypothetical_protein_ATW55_04965'[&!color=#000000]
	'933949_Blithotrophic@PTQ53223_1__Iron_sulfur_cluster_assembly_protein_SufD'[&!color=#000000]
	'2163959_CCaltaicus@PTQ57650_1__Iron_sulfur_cluster_assembly_protein_SufD'[&!color=#000000]
	'1484_Hschlegelii@KWX05808_1__hypothetical_protein_TR75_07505'[&!color=#000000]
	'1089548_Taegyptius@KI783301_1_2738___2838151_2839467'[&!color=#000000]
	'1631346_Rmassiliense@CVPE01000005_1_78___79392_80699'[&!color=#000000]
	'1522315_Nmassiliense@CTDZ01000009_1_3224___3507435_3508745'[&!color=#000000]
	'1471761_Nthermophilus@AQS55854_1__Fe_S_cluster_assembly_protein_SufD'[&!color=#000000]
	'2137476_Tsp@RAL27069_1__Fe_S_cluster_assembly_protein_SufD'[&!color=#000000]
	'46223_Tdichotomicum@SFI90026_1__Fe_S_cluster_assembly_protein_SufD'[&!color=#000000]
	'1329516_Tdaqus@JPST01000005_1_215___178514_179833'[&!color=#000000]
	'1535750_Tsp@KFZ40740_1__Fe_S_cluster_assembly_protein_SufD'[&!color=#000000]
	'37482_Lsacchari@AUS07811_1__Fe_S_cluster_assembly_protein_SufD'[&!color=#000000]
	'2490858_Tbacterium@CP034118_1_374___383758_385056'[&!color=#000000]
	'1329796_Rmassiliensis@LN812102_1_1604___1589629_1590921'[&!color=#000000]
	'1173111_Lthermophila@SEN71378_1__Fe_S_cluster_assembly_protein_SufD'[&!color=#000000]
	'1761907_Tsp@SFX41303_1__Fe_S_cluster_assembly_protein_SufD'[&!color=#000000]
	'1123252_Skribbensis@ATZF01000005_1_15___11145_12416'[&!color=#000000]
	'112248_Speptonophila@SHF16443_1__Fe_S_cluster_assembly_protein_SufD'[&!color=#000000]
	'201975_Pfimeticola@PRX39197_1__Fe_S_cluster_assembly_protein_SufD'[&!color=#000000]
	'1236220_Mthermohaloph@SDC28266_1__Fe_S_cluster_assembly_protein_SufD'[&!color=#000000]
	'1242148_Mprofundicolu@PTX64271_1__Fe_S_cluster_assembly_protein_SufD'[&!color=#000000]
	'997346_Dsp@EGK08542_1__FeS_assembly_protein_SufD'[&!color=#000000]
	'1121389_Dactiva@PTM59788_1__Fe_S_cluster_assembly_protein_SufD'[&!color=#000000]
	'1155944_Mhalotolerans@SFS63572_1__Fe_S_cluster_assembly_protein_SufD'[&!color=#000000]
	'1642702_Phalophilum@OYD07355_1__Fe_S_cluster_assembly_protein_SufD'[&!color=#000000]
	'1123405_Tcalidus@KE387194_1_87___108265_109575'[&!color=#000000]
	'1674942_Ccaldisaponil@BDDQ01000021_1_32___23315_24625'[&!color=#000000]
	'1965358_Tsp@FXBS01000006_1_48___44505_45815'[&!color=#000000]
	'1591408_Spectinivoran@NXGA01000001_1_1495___1560552_1561859'[&!color=#000000]
	'269670_Snakayamae@SFG92997_1__Fe_S_cluster_assembly_protein_SufD'[&!color=#000000]
	'1904753_Bsp@OZM55978_1__Fe_S_cluster_assembly_protein_SufD'[&!color=#000000]
	'262543_Esibiricum@ACB61787_1__FeS_assembly_protein_SufD'[&!color=#000000]
	'360911_Esp@ACQ69734_1__FeS_assembly_protein_SufD'[&!color=#000000]
	'1632858_Msenegalense@LN831786_1_1599___1604541_1605845'[&!color=#000000]
	'1881065_Bsp@SFD49792_1__Fe_S_cluster_assembly_protein_SufD'[&!color=#000000]
	'2021314_Faquaticus@OYD56053_1__Fe_S_cluster_assembly_protein_SufD'[&!color=#000000]
	'255247_Farsenicus@ANX13457_1__Fe_S_cluster_assembly_protein_SufD'[&!color=#000000]
	'1884432_Shalotolerans@SFP50490_1__Fe_S_cluster_assembly_protein_SufD'[&!color=#000000]
	'342944_Sqinghaiensis@RKD68851_1__Fe_S_cluster_assembly_protein_SufD'[&!color=#000000]
	'1371_Mhalophilus@OZT79409_1__Fe_S_cluster_assembly_protein_SufD'[&!color=#000000]
	'930128_Airanensis@SFE94479_1__Fe_S_cluster_assembly_protein_SufD'[&!color=#000000]
	'930129_Abidgolensis@KZ614149_1_2265___2255555_2256865'[&!color=#000000]
	'2014005_Bsp@KZ454936_1_2887___2900684_2901994'[&!color=#000000]
	'517424_Shalophilus@PSL44431_1__Fe_S_cluster_assembly_protein_SufD'[&!color=#000000]
	'1123239_Skocurii@KB898623_1_564___589471_590781'[&!color=#000000]
	'1460634_Gsp@GAK04248_1__iron_sulfur_cluster_assembly_protein_SufD'[&!color=#000000]
	'549003_Nhalophilus@SDJ01211_1__Fe_S_cluster_assembly_protein_SufD'[&!color=#000000]
	'2099786_Rsp@AXF57938_1__Fe_S_cluster_assembly_protein_SufD'[&!color=#000000]
	'1532552_Aisosaccharin@OIJ04322_1__Fe_S_cluster_assembly_protein_SufD'[&!color=#000000]
	'649639_Bcellulosilyt@ADU31677_1__FeS_assembly_protein_SufD'[&!color=#000000]
	'439292_Bselenitiredu@ADH98670_1__FeS_assembly_protein_SufD'[&!color=#000000]
	'200989_Asaliphilus@PTL38901_1__Fe_S_cluster_assembly_protein_SufD'[&!color=#000000]
	'1548213_Burumqiensis@PRO65546_1__Fe_S_cluster_assembly_protein_SufD'[&!color=#000000]
	'1121087_Bchagannorens@AUCK01000013_1_35___36873_38177'[&!color=#000000]
	'76935_Sagaradhaeren@KV917378_1_3355___3675788_3677095'[&!color=#000000]
	'517425_Shalotolerans@RPE89261_1__iron_regulated_ABC_transporter_permease_protein_SufD'[&!color=#000000]
	'2011012_Bsp@CP025024_1_3620___3906417_3907724'[&!color=#000000]
	'1408424_Bbogoriensis@JHYI01000031_1_36___29986_31296'[&!color=#000000]
	'2011014_Bsp@NISU01000002_1_155___169550_170857'[&!color=#000000]
	'79885_Bpseudofirmus@OLO28540_1__Fe_S_cluster_assembly_protein_SufD'[&!color=#000000]
	'79884_Bpseudalcalip@KMK77592_1__Fe_S_cluster_assembly_protein_SufD'[&!color=#000000]
	'1481928_Bsp@BAXR01000002_1_86___69760_71067'[&!color=#000000]
	'2011007_Bsp@KZ454938_1_2607___2546506_2547813'[&!color=#000000]
	'398511_Bpseudofirmus@ADC49074_1__SufD_like_protein'[&!color=#000000]
	'272558_Bhalodurans@BAB07189_1__BH3470'[&!color=#000000]
	'1464122_Blonarensis@SDB94373_1__Fe_S_cluster_assembly_protein_SufD'[&!color=#000000]
	'66692_Bclausii@BAD65511_1__ABC_transporter'[&!color=#000000]
	'273032_Btaeanensis@RBW71269_1__Fe_S_cluster_assembly_protein_SufD'[&!color=#000000]
	'157733_Amacyae@KMM37145_1__Fe_S_cluster_assembly_protein_SufD'[&!color=#000000]
	'1950335_Bbacterium@DKGN01000154_1_10___7314_8621'[&!color=#000000]
	'2171751_Ptheae@PWA12014_1__Fe_S_cluster_assembly_protein_SufD'[&!color=#000000]
	'1305675_Bsolimangrovi@OEH92287_1__Fe_S_cluster_assembly_protein_SufD'[&!color=#000000]
	'1936234_Bsp@LT965953_1_286___331564_332862'[&!color=#000000]
	'1348973_Bazotoformans@KEF40169_1__FeS_assembly_protein_SufD'[&!color=#000000]
	'1191699_Boryziterrae@KB223527_1_1302___1318702_1319997'[&!color=#000000]
	'224308_Bsubtilis@CAB15259_1__Fe_S_cluster_assembly_protein_SufD'[&!color=#000000]
	'1441095_Bgobiensis@ALC82284_1__Fe_S_cluster_assembly_protein_SufD'[&!color=#000000]
	'930152_Bsalsus@SDP92686_1__Fe_S_cluster_assembly_protein_SufD'[&!color=#000000]
	'471223_Gsp@ACS25600_1__FeS_assembly_protein_SufD'[&!color=#000000]
	'235909_Gkaustophilus@BAD77279_1__hypothetical_conserved_protein'[&!color=#000000]
	'491915_Aflavithermus@ACJ34820_1__Cysteine_desulfurase_activator_SufB'[&!color=#000000]
	'294699_Aamylolyticus@ANB59960_1__FeS_assembly_protein_SufD'[&!color=#000000]
	'1348628_Bfastidiosus@BCVG01000073_1_12___11390_12694'[&!color=#000000]
	'284581_Bkoreensis@KOO37093_1__Fe_S_cluster_assembly_protein_SufD'[&!color=#000000]
	'86664_Bflexus@AQX53311_1__Fe_S_cluster_assembly_protein_SufD'[&!color=#000000]
	'135735_Bendophyticus@KYG28360_1__Fe_S_cluster_assembly_protein_SufD'[&!color=#000000]
	'1547283_Bweihaiensis@APH03783_1__Fe_S_cluster_assembly_protein_SufD'[&!color=#000000]
	'2014076_Bsp@AZB44311_1__Fe_S_cluster_assembly_protein_SufD'[&!color=#000000]
	'246786_Bindicus@KEZ47888_1__Fe_S_cluster_assembly_protein_SufD'[&!color=#000000]
	'1502772_Bsp@SFB12484_1__Fe_S_cluster_assembly_protein_SufD'[&!color=#000000]
	'1399_Bfirmus@KML45315_1__Fe_S_cluster_assembly_protein_SufD'[&!color=#000000]
	'352858_Bsp@AYA77731_1__Fe_S_cluster_assembly_protein_SufD'[&!color=#000000]
	'2053728_Bsp@PLR79324_1__Fe_S_cluster_assembly_protein_SufD'[&!color=#000000]
	'1951479_Bbacterium@DLCS01000075_1_15___11741_13051'[&!color=#000000]
	'1805475_Bmassilionige@LT630337_1_3355___3456270_3457580'[&!color=#000000]
	'1816695_Btuaregi@LT629731_1_695___807192_808502'[&!color=#000000]
	'666686_Bsp@AGK55494_1__FeS_assembly_protein_SufD'[&!color=#000000]
	'2053512_Bbacterium@HAQ08396_1__TPA_asm__Fe_S_cluster_assembly_protein_SufD__partial'[&!color=#000000]
	'1408103_Bcampisalis@KKK39357_1__Fe_S_cluster_assembly_protein_SufD'[&!color=#000000]
	'129985_Bjeotgali@CP025025_1_3886___3801904_3803211'[&!color=#000000]
	'2053512_Bbacterium@HAQ07785_1__TPA_asm__Fe_S_cluster_assembly_protein_SufD__partial'[&!color=#000000]
	'796606_Bmethanolicus@EIJ77890_1__YurX'[&!color=#000000]
	'493781_Fpallidus@RDI41441_1__Fe_S_cluster_assembly_protein_SufD'[&!color=#000000]
	'1479_Bsmithii@AKP48314_1__Iron_sulfur_cluster_assembly_protein_SufD'[&!color=#000000]
	'301148_Cdebilis@KYD18660_1__hypothetical_protein_B4135_2278'[&!color=#000000]
	'1448271_Boleivorans@SNX72304_1__Fe_S_cluster_assembly_protein_SufD'[&!color=#000000]
	'1783501_Bfreudenreich@VEF47071_1__FeS_assembly_protein_SufD'[&!color=#000000]
	'1467_Blentus@SQI61621_1__FeS_assembly_protein_SufD'[&!color=#000000]
	'1522308_Bniameyensis@LN831197_1_3760___4058243_4059553'[&!color=#000000]
	'480284_Vsoli@KRG15185_1__Fe_S_cluster_assembly_protein_SufD'[&!color=#000000]
	'1705566_Bsp@ALC89468_1__Fe_S_cluster_assembly_protein_SufD'[&!color=#000000]
	'1679168_Bsp@KMY55205_1__Fe_S_cluster_assembly_protein_SufD'[&!color=#000000]
	'1455_Bbadius@KIL79462_1__Iron_sulfur_cluster_assembly_protein_SufD'[&!color=#000000]
	'29332_Daminovorans@OAH63236_1__Fe_S_cluster_assembly_protein_SufD'[&!color=#000000]
	'1565991_Bsp@AIM16087_1__Fe_S_cluster_assembly_protein_SufD'[&!color=#000000]
	'2033483_Bsp@PEQ84126_1__Fe_S_cluster_assembly_protein_SufD'[&!color=#000000]
	'1499680_Brubiinfantis@CCFE01000011_1_145___151025_152335'[&!color=#000000]
	'1817674_Gsp@KZM55249_1__Fe_S_cluster_assembly_protein_SufD'[&!color=#000000]
	'2495421_Bsp@RSK29430_1__Fe_S_cluster_assembly_protein_SufD'[&!color=#000000]
	'1398_Bcoagulans@KGB29047_1__Fe_S_cluster_assembly_protein_SufD'[&!color=#000000]
	'209389_Bacidicola@KV440953_1_4337___4597794_4599104'[&!color=#000000]
	'1914540_Bobstructivus@OJH18205_1__Fe_S_cluster_assembly_protein_SufD'[&!color=#000000]
	'35841_Bthermoamylov@CEE02554_1__FeS_cluster_assembly_protein_SufD'[&!color=#000000]
	'1499685_Bandreraoulti@CCFJ01000043_1_181___193729_195039'[&!color=#000000]
	'1522318_Bkwashiorkori@CTDX01000015_1_424___484411_485721'[&!color=#000000]
	'2033480_Bsp@PET76460_1__Fe_S_cluster_assembly_protein_SufD'[&!color=#000000]
	'2486280_Bsp@RIAV01000007_1_12___9461_10747'[&!color=#000000]
	'412694_Bthuringiensi@ABK87710_1__Iron_regulated_ABC_transporter_permease_protein_SufD'[&!color=#000000]
	'2064768_Bbacterium@PQD95215_1__Fe_S_cluster_assembly_protein_SufD'[&!color=#000000]
	'2011010_Bsp@NISQ01000001_1_3773___3801426_3802730'[&!color=#000000]
	'79882_Bhalmapalus@KV917375_1_745___852632_853924'[&!color=#000000]
	'33932_Bcohnii@AST93160_1__Fe_S_cluster_assembly_protein_SufD'[&!color=#000000]
	'2756_Bthermosphact@ANZ94735_1__Fe_S_cluster_assembly_protein_SufD'[&!color=#000000]
	'1006155_Lweihenstepha@AQY51949_1__Fe_S_cluster_assembly_protein_SufD'[&!color=#000000]
	'169963_Lmonocytogene@CAD00492_1__lmo2414'[&!color=#000000]
	'1402860_Benclensis@KSU58669_1__Fe_S_cluster_assembly_protein_SufD'[&!color=#000000]
	'1150624_Bcoahuilensis@KUP05791_1__Fe_S_cluster_assembly_protein_SufD'[&!color=#000000]
	'866895_Hhalophilus@CCG46272_1__FeS_cluster_assembly_protein_SufD'[&!color=#000000]
	'386490_Tgoriensis@AIF68200_1__Fe_S_cluster_assembly_protein_SufD'[&!color=#000000]
	'570947_Sflavidum@SIS43684_1__Fe_S_cluster_assembly_protein_SufD'[&!color=#000000]
	'2042310_Ssp@OEQK01000006_1_69___65977_67287'[&!color=#000000]
	'237682_Skushneri@SES65913_1__Fe_S_cluster_assembly_protein_SufD'[&!color=#000000]
	'2018042_Hsp@PKR78080_1__Fe_S_cluster_assembly_protein_SufD'[&!color=#000000]
	'237069_Tmultivorans@SDN66911_1__Fe_S_cluster_assembly_protein_SufD'[&!color=#000000]
	'485577_Aelongatus@RPF50347_1__Fe_S_cluster_assembly_protein_SufD'[&!color=#000000]
	'1121936_Hhalophilus@AUHI01000011_1_41___38262_39569'[&!color=#000000]
	'1193119_Ahaloalkaliph@AKIF01000008_1_31___25385_26692'[&!color=#000000]
	'1385510_Phalophilus@AULI01000006_1_8___6170_7480'[&!color=#000000]
	'1385513_Pchungwhensis@KGP91649_1__Fe_S_cluster_assembly_protein_SufD'[&!color=#000000]
	'1385511_Pmarinus@AULJ01000019_1_54___48782_50089'[&!color=#000000]
	'1385514_Pyanchengensi@KGP72531_1__Fe_S_cluster_assembly_protein_SufD'[&!color=#000000]
	'1385512_Plitoralis@KGX85740_1__Fe_S_cluster_assembly_protein_SufD'[&!color=#000000]
	'571932_Tcyri@SEB07829_1__Fe_S_cluster_assembly_protein_SufD'[&!color=#000000]
	'698758_Axylanus@BAM46943_1__FeS_assembly_protein_SufD'[&!color=#000000]
	'872970_Amarinus@SEO71268_1__Fe_S_cluster_assembly_protein_SufD'[&!color=#000000]
	'621096_Ssalinus@PXW91414_1__Fe_S_cluster_assembly_protein_SufD'[&!color=#000000]
	'442899_Halkaliphilus@SFO94461_1__Fe_S_cluster_assembly_protein_SufD'[&!color=#000000]
	'562743_Ajilinensis@JH976436_1_60___60977_62284'[&!color=#000000]
	'1612202_Palkalitolera@SDC45553_1__Fe_S_cluster_assembly_protein_SufD'[&!color=#000000]
	'1220586_Asediminis@BCQW01000038_1_6___4519_5832'[&!color=#000000]
	'470815_Pquinghaiensi@QJSH01000015_1_5___3477_4784'[&!color=#000000]
	'2213194_Psp@CP029797_1_2677___2703329_2704636'[&!color=#000000]
	'200904_Pryukyuensis@RBO98075_1__Fe_S_cluster_assembly_protein_SufD'[&!color=#000000]
	'930114_Spersicus@RCW66975_1__Fe_S_cluster_assembly_protein_SufD'[&!color=#000000]
	'1027249_Gkekensis@SHM93336_1__Fe_S_cluster_assembly_protein_SufD'[&!color=#000000]
	'178340_Gdipsosauri@PWU69187_1__Fe_S_cluster_assembly_protein_SufD'[&!color=#000000]
	'1298598_Gboraciitoler@GAE92860_1__iron_sulfur_cluster_assembly_protein_SufD'[&!color=#000000]
	'1308866_Ghalophilus@ENH96821_1__FeS_cluster_assembly_protein_SufD'[&!color=#000000]
	'407036_Salbus@SDK07305_1__Fe_S_cluster_assembly_protein_SufD'[&!color=#000000]
	'930117_Ohalophilus@SHG41806_1__Fe_S_cluster_assembly_protein_SufD'[&!color=#000000]
	'930131_Olimi@SET34812_1__Fe_S_cluster_assembly_protein_SufD'[&!color=#000000]
	'1460650_Bsp@BAXM01000017_1_36___21699_22367'[&!color=#000000]
	'182710_Oiheyensis@AVQ99750_1__Fe_S_cluster_assembly_protein_SufD'[&!color=#000000]
	'84407_Vproomii@FUFN01000010_1_1250___1440482_1441789'[&!color=#000000]
	'2320106_B1xd42@RKJ53752_1__Fe_S_cluster_assembly_protein_SufD'[&!color=#000000]
	'1473_Vpantothentic@KNE19866_1__Fe_S_cluster_assembly_protein_SufD'[&!color=#000000]
	'553311_Vsalinus@SDQ27968_1__Fe_S_cluster_assembly_protein_SufD'[&!color=#000000]
	'480071_Vsiamensis@FUIH01000007_1_1994___1885705_1887015'[&!color=#000000]
	'1472767_Lamyloliquefa@ALX47173_1__Fe_S_cluster_assembly_protein_SufD'[&!color=#000000]
	'558169_Ljeotgali@AGAV01000022_1_54___63175_64485'[&!color=#000000]
	'237679_Lhalodurans@SFA90690_1__Fe_S_cluster_assembly_protein_SufD'[&!color=#000000]
	'163877_Vnecropolis@ASN04839_1__Fe_S_cluster_assembly_protein_SufD'[&!color=#000000]
	'2004408_Vndiopensis@FZMZ01000006_1_1220___1344529_1345836'[&!color=#000000]
	'2040293_Lsp@LT984884_1_2072___2159673_2160980'[&!color=#000000]
	'2045010_Cmassiliensis@LT966071_1_1459___1596706_1598013'[&!color=#000000]
	'698769_Valimentarius@JFBD01000051_1_12___12357_13664'[&!color=#000000]
	'2293253_Vsp@QTSZ01000014_1_56___48533_49843'[&!color=#000000]
	'2024554_Vindicus@OZU88682_1__Fe_S_cluster_assembly_protein_SufD'[&!color=#000000]
	'2024555_Vprofundi@PAV28673_1__Fe_S_cluster_assembly_protein_SufD'[&!color=#000000]
	'351095_Pglobulus@LT855389_1_69___67483_68790'[&!color=#000000]
	'1637974_Bbacterium@KKE79559_1__Fe_S_cluster_assembly_protein_SufD'[&!color=#000000]
	'2052660_Osp@AXI09878_1__Fe_S_cluster_assembly_protein_SufD'[&!color=#000000]
	'1435466_Obengalensis@RKQ11978_1__Fe_S_cluster_assembly_protein_SufD'[&!color=#000000]
	'2448030_Osp@RLL46528_1__Fe_S_cluster_assembly_protein_SufD'[&!color=#000000]
	'1936063_Osenegalensis@LT839648_1_696___758019_759329'[&!color=#000000]
	'1940529_Lsediminis@NIXK01000011_1_89___78584_79894'[&!color=#000000]
	'582851_Osojae@LT727810_1_574___636535_637845'[&!color=#000000]
	'582851_Osojae@LT727813_1_73___70596_71906'[&!color=#000000]
	'221109_Oiheyensis@BAC14335_1__hypothetical_conserved_protein'[&!color=#000000]
	'937927_Orekensis@MTBQ01000002_1_553___599276_600586'[&!color=#000000]
	'937928_Odamuensis@LQNF01000006_1_185___189917_191227'[&!color=#000000]
	'1494959_Pauburnensis@PXW81457_1__Fe_S_cluster_assembly_protein_SufD'[&!color=#000000]
	'1950334_Bbacterium@DKGO01000142_1_5___3471_4778'[&!color=#000000]
	'1284_Shyicus@AJC96668_1__FeS_assembly_protein_SufD'[&!color=#000000]
	'1189613_Smassiliensis@JH815593_1_1012___1076832_1078139'[&!color=#000000]
	'396513_Scarnosus@CAL27373_1__conserved_hypothetical_protein'[&!color=#000000]
	'94138_Scohnii@OJT35367_1__Fe_S_cluster_assembly_protein_SufD'[&!color=#000000]
	'1607738_Sargensis@POA09544_1__Fe_S_cluster_assembly_protein_SufD'[&!color=#000000]
	'29379_Sauricularis@LLER01000002_1_42___32145_33452'[&!color=#000000]
	'158878_Saureus@BAB57005_1__similar_to_ABC_transporter_associated_protein'[&!color=#000000]
	'29387_Ssp@HAL10526_1__TPA_asm__Fe_S_cluster_assembly_protein_SufD'[&!color=#000000]
	'458233_Mcaseolyticus@BAH17250_1__conserved_hypothetical_protein'[&!color=#000000]
	'1849491_Aindicus@AQL56647_1__Fe_S_cluster_assembly_protein_SufD'[&!color=#000000]
	'1437774_Ssp@CP020916_1_344___158169_158612'[&!color=#000000]
	'407035_Shalodurans@AKG73267_1__Fe_S_cluster_assembly_protein_SufD'[&!color=#000000]
	'1123230_Salbus@ARQJ01000029_1_135___138360_139676'[&!color=#000000]
	'1739271_Nsp@OFL47845_1__Fe_S_cluster_assembly_protein_SufD'[&!color=#000000]
	'930138_Apersicus@SEW01396_1__Fe_S_cluster_assembly_protein_SufD'[&!color=#000000]
	'1123231_Salkaliphilus@SHM02581_1__Fe_S_cluster_assembly_protein_SufD'[&!color=#000000]
	'576118_Sqingdaonensi@SDL17061_1__Fe_S_cluster_assembly_protein_SufD'[&!color=#000000]
	'1461582_Jsaudimassili@CDZ99121_1__FeS_cluster_assembly_protein_SufB'[&!color=#000000]
	'192421_Pmaritimus@KYG57593_1__Fe_S_cluster_assembly_protein_SufD'[&!color=#000000]
	'569883_Pflavidum@NHTN01000016_1_107___92610_93917'[&!color=#000000]
	'2320858_Psp@AYC30044_1__Fe_S_cluster_assembly_protein_SufD'[&!color=#000000]
	'2041346_Cexcrementi@PJK17222_1__Fe_S_cluster_assembly_protein_SufD'[&!color=#000000]
	'1211706_Psp@ALJG01000240_1_10___10570_11874'[&!color=#000000]
	'1581038_Bsp@ALC84585_1__Fe_S_cluster_assembly_protein_SufD'[&!color=#000000]
	'426757_Bginsengi@SEJ83217_1__Fe_S_cluster_assembly_protein_SufD'[&!color=#000000]
	'550447_Elindanitoler@SIT91442_1__Fe_S_cluster_assembly_protein_SufD'[&!color=#000000]
	'241244_Rstabekisii@AMW99732_1__Fe_S_cluster_assembly_protein_SufD'[&!color=#000000]
	'263475_Varvi@KOO47766_1__Fe_S_cluster_assembly_protein_SufD'[&!color=#000000]
	'1033739_Kmassiliensis@HE611001_1_35___30547_31854'[&!color=#000000]
	'1750719_Ksp@AMA62920_1__FeS_assembly_protein_SufD'[&!color=#000000]
	'202750_Ksibirica@PWI24403_1__Fe_S_cluster_assembly_protein_SufD'[&!color=#000000]
	'1461583_Lsaudimassili@CEA04150_1__FeS_cluster_assembly_protein_SufB'[&!color=#000000]
	'444177_Lsphaericus@ACA38177_1__UPF0051_protein'[&!color=#000000]
	'2086577_Lsp@LT985980_1_1233___1290132_1291439'[&!color=#000000]
	'51173_Uthermosphaer@AP018335_1_2807___2919989_2921293'[&!color=#000000]
	'1811976_Bsp@KYG90483_1__Fe_S_cluster_assembly_protein_SufD'[&!color=#000000]
	'2048654_Ssp@ATP41581_1__Fe_S_cluster_assembly_protein_SufD'[&!color=#000000]
	'1002809_Ssilvestris@BAK15470_1__ABC_type_transport_system'[&!color=#000000]
	'33977_Clatum@OCS92549_1__Fe_S_cluster_assembly_protein_SufD'[&!color=#000000]
	'1474_Spasteurii@SUJ15323_1__cysteine_desulfurase_activator_complex_subunit_SufB'[&!color=#000000]
	'98228_Bsp@BAQ08542_1__Fe_S_cluster_assembly_protein'[&!color=#000000]
	'1759557_Ssp@KXH79244_1__Fe_S_cluster_assembly_protein_SufD'[&!color=#000000]
	'1571_Sureae@ARF13516_1__Fe_S_cluster_assembly_protein_SufD'[&!color=#000000]
	'2483811_Fsp@VDC31975_1__FeS_cluster_assembly_protein_SufB'[&!color=#000000]
	'1476_Spsychrophila@AMQ05328_1__Fe_S_cluster_assembly_protein_SufD'[&!color=#000000]
	'334735_Skoreensis@LN651336_1_53___49646_50953'[&!color=#000000]
	'220754_Jcampisalis@KIL43704_1__Fe_S_cluster_assembly_protein_SufD'[&!color=#000000]
	'1508404_Jmalaysiensis@AJD91947_1__Fe_S_cluster_assembly_protein_SufD'[&!color=#000000]
	'2171554_Bacanthi@QBBX01000008_1_74___72218_73528'[&!color=#000000]
	'1622072_Btestis@LN851186_1_3303___3477858_3479162'[&!color=#000000]
	'1211814_Bmassilioanor@CAPG01000076_1_79___74230_75528'[&!color=#000000]
	'421767_Bbutanolivora@KON67079_1__Fe_S_cluster_assembly_protein_SufD'[&!color=#000000]
	'1882764_Bsp@SFC28441_1__Fe_S_cluster_assembly_protein_SufD'[&!color=#000000]
	'1174504_Bpsychrosacch@AJTN02000230_1_122___123443_124750'[&!color=#000000]
	'1679170_Bloiseleuriae@KMY51710_1__Fe_S_cluster_assembly_protein_SufD'[&!color=#000000]
	'1674310_Bcavernae@RUQ25954_1__Fe_S_cluster_assembly_protein_SufD'[&!color=#000000]
	'2303992_Bsp@RFU70091_1__Fe_S_cluster_assembly_protein_SufD'[&!color=#000000]
	'1121092_Bkribbensis@KE387239_1_301___292017_293324'[&!color=#000000]
	'1397_Bcirculans@KLV26326_1__Fe_S_cluster_assembly_protein_SufD'[&!color=#000000]
	'1951478_Bbacterium@DFXJ01000113_1_15___11388_12695'[&!color=#000000]
	'263474_Bhumi@LMBW01000007_1_156___154805_156112'[&!color=#000000]
	'1821260_Bmarinisedime@LWBL02000005_1_182___168061_169374'[&!color=#000000]
	'986075_Cthermarum@EGL82697_1__FeS_assembly_protein_SufD'[&!color=#000000]
	'1236954_Bmannanilytic@BAMO01000002_1_217___190530_191762'[&!color=#000000]
	'66863_Aoxalaticus@RKD21736_1__Fe_S_cluster_assembly_protein_SufD'[&!color=#000000]
	'1121002_Aterranovensi@AUMJ01000019_1_3___1698_2993'[&!color=#000000]
	'143495_Athermoaeroph@SDH45552_1__Fe_S_cluster_assembly_protein_SufD'[&!color=#000000]
	'1500254_Asoli@BAU26781_1__FeS_cluster_assembly_protein_SufB'[&!color=#000000]
	'1883407_Tsp@GAU64254_1__FeS_cluster_assembly_protein_SufB'[&!color=#000000]
	'337097_Vmodesticaldu@OEF99403_1__Fe_S_cluster_assembly_protein_SufD'[&!color=#000000]
	'717606_Pcurdlanolyti@EFM10129_1__FeS_assembly_protein_SufD'[&!color=#000000]
	'1882832_Pbacterium@SDT25625_1__Fe_S_cluster_assembly_protein_SufD'[&!color=#000000]
	'1126833_Pbeijingensis@AJY75956_1__Fe_S_cluster_assembly_protein_SufD'[&!color=#000000]
	'1695218_Psp@ALS26859_1__Fe_S_cluster_assembly_protein_SufD'[&!color=#000000]
	'717605_Tcomposti@AGA58756_1__FeS_assembly_protein_SufD'[&!color=#000000]
	'1380763_Pdarwinianus@EXX92435_1__Fe_S_cluster_assembly_protein_SufD'[&!color=#000000]
	'1906605_Pbacterium@PDO09523_1__Fe_S_cluster_assembly_protein_SufD'[&!color=#000000]
	'2480923_Csp@AYQ73274_1__Fe_S_cluster_assembly_protein_SufD'[&!color=#000000]
	'979226_Cpanacarvi@KI911563_1_1329___1421446_1422750'[&!color=#000000]
	'1861638_Pbacterium@OUM98268_1__Fe_S_cluster_assembly_protein_SufD'[&!color=#000000]
	'1121346_Claeviribosi@KB899828_1_24___26286_27590'[&!color=#000000]
	'1121347_Cthermotolera@AUCP01000033_1_59___67976_69280'[&!color=#000000]
	'1977292_Pxerothermodu@PZE21437_1__Fe_S_cluster_assembly_protein_SufD'[&!color=#000000]
	'1950274_Bbacterium@DFZX01000096_1_93___94856_96163'[&!color=#000000]
	'1689269_Gtimonense@LN881724_1_841___984425_985723'[&!color=#000000]
	'1729690_Psp@LMXH01000001_1_149___167585_168877'[&!color=#000000]
	'741161_Plarvae@PCK72107_1__SufD_like_protein'[&!color=#000000]
	'1462996_Pyonginensis@ANS73694_1__Fe_S_cluster_assembly_protein_SufD'[&!color=#000000]
	'1616788_Pbovis@ANF96250_1__Fe_S_cluster_assembly_protein_SufD'[&!color=#000000]
	'1123226_Skuerlensis@KB899277_1_419___455859_457160'[&!color=#000000]
	'1761874_Psp@SFS44218_1__Fe_S_cluster_assembly_protein_SufD'[&!color=#000000]
	'228574_Plactis@HAG01138_1__TPA_asm__Fe_S_cluster_assembly_protein_SufD'[&!color=#000000]
	'349520_Ppolymyxa@ADM69380_1__Fe_S_cluster_assembly_protein_SufD'[&!color=#000000]
	'44251_Pdurus@AIQ12145_1__Fe_S_cluster_assembly_protein_SufD'[&!color=#000000]
	'1462996_Pyonginensis@ANS75796_1__Fe_S_cluster_assembly_protein_SufD'[&!color=#000000]
	'1236976_Ppini@GAF06286_1__iron_sulfur_cluster_assembly_protein_SufD'[&!color=#000000]
	'1566358_Psp@AJS59622_1__Fe_S_cluster_assembly_protein_SufD'[&!color=#000000]
	'1338368_Plentus@AZK48158_1__Fe_S_cluster_assembly_protein_SufD'[&!color=#000000]
	'1178515_Pswuensis@ANE48469_1__Fe_S_cluster_assembly_protein_SufD'[&!color=#000000]
	'1122916_Passamensis@AULU01000011_1_32___30420_31730'[&!color=#000000]
	'1212764_Ppopilliae@GAC42841_1__permease_component'[&!color=#000000]
	'230954_Bthermozeamai@OUM86460_1__Fe_S_cluster_assembly_protein_SufD'[&!color=#000000]
	'1836462_Bbacterium@OJF17739_1__Fe_S_cluster_assembly_protein_SufD'[&!color=#000000]
	'1836462_Bbacterium@OJF16553_1__hypothetical_protein_A6D91_11395'[&!color=#000000]
	'1294024_Csatsumensis@BBCF01000005_1_14___7698_8954'[&!color=#000000]
	'1465_Blaterosporus@JNFS01000001_1_755___815135_816436'[&!color=#000000]
	'2496837_Bsp@CP034541_1_3103___3296139_3297440'[&!color=#000000]
	'1346613_Bthermoruber@KE695649_1_233___249496_250794'[&!color=#000000]
	'1948828_Pgroup@DHWA01000036_1_5___2290_2406'[&!color=#000000]
	'1952359_Rbacterium@DHAI01000026_1_9___8502_9614'[&!color=#000000]
	'1555112_Lpilosa@BAS27251_1__Fe_S_cluster_assembly_protein_SufD'[&!color=#000000]
	'1797542_CBbacterium@OGY50936_1__hypothetical_protein_A3J59_00315'[&!color=#000000]
	'378543_Tpermanentifr@PWK05031_1__Fe_S_cluster_assembly_protein_SufD'[&!color=#000000]
	'1953295_CMbacterium@DBDW01000013_1_13___10546_11601'[&!color=#000000]
	'1906665_A@MAG72995_1__hypothetical_protein_CL620_01660'[&!color=#000000]
	'1817814_CAbacterium@OGC81578_1__hypothetical_protein_A2V81_04845'[&!color=#000000]
	'1974458_CWarchaeon@PIN81096_1__hypothetical_protein_COV13_02310'[&!color=#000000]
	'1917433_Auba55@DAFN01000018_1_3___349_1428'[&!color=#000000]
	'1917431_Auba490@DACC01000001_1_9___6394_7566'[&!color=#000000]
	'1618331_Bbacterium@KKQ17613_1__SufBD_protein'[&!color=#000000]
	'1579378_Agw2011_ar20@AJF62842_1__FeS_assembly_protein_SufD'[&!color=#000000]
	'1798686_CMbacterium@OGH78617_1__hypothetical_protein_A2983_00510'[&!color=#000000]
	'1619044_CMbacterium@KKW42544_1__FeS_assembly_protein_SufD'[&!color=#000000]
	'1974652_CMbacterium@PIR74719_1__hypothetical_protein_COU35_00925'[&!color=#000000]
	'1974649_CMbacterium@PIR76009_1__hypothetical_protein_COU32_04350'[&!color=#000000]
	'1974639_CMbacterium@PIZ93923_1__hypothetical_protein_COX83_00560'[&!color=#000000]
	'1974653_CMbacterium@PIR04110_1__hypothetical_protein_COV59_02915'[&!color=#000000]
	'1917429_Auba583@DAXK01000040_1_17___12766_13668'[&!color=#000000]
	'1974461_CWarchaeon@PIN79412_1__hypothetical_protein_COV16_04450'[&!color=#000000]
	'1579366_Agw2011_ar4@KHO45042_1__Fe_S_cluster_assembly_protein_SufD'[&!color=#000000]
	'1916026_CWarchaeon@DAGG01000025_1_28___18644_19501'[&!color=#000000]
	'1579365_Agw2011_ar3@KHO46104_1__Fe_S_cluster_assembly_protein_SufD'[&!color=#000000]
	'1579375_Agw2011_ar17@KHO52919_1__SufBD_protein'[&!color=#000000]
	'1974526_CBbacterium@PIS04706_1__hypothetical_protein_COT81_05055'[&!color=#000000]
	'644966_Tmarianensis@ADU50240_1__SufBD_protein'[&!color=#000000]
	'1937527_Tsp@PKEM01000021_1_1___1_1263'[&!color=#000000]
	'1506545_CCasiatica@PDV97597_1__Fe_S_cluster_assembly_protein_SufD'[&!color=#000000]
	'2024553_CVmediisalina@PDW02803_1__Fe_S_cluster_assembly_protein_SufD'[&!color=#000000]
	'2491704_CVsp@RRR67691_1__Fe_S_cluster_assembly_protein_SufD'[&!color=#000000]
	'765420_Otrichoides@EFO80656_1__FeS_assembly_protein_SufD'[&!color=#000000]
	'324602_Caurantiacus@ABY36666_1__FeS_assembly_protein_SufD'[&!color=#000000]
	'357808_Rsp@ABQ89125_1__FeS_assembly_protein_SufD'[&!color=#000000]
	'1953071_Rbacterium@DBCF01000170_1_4___3206_4387'[&!color=#000000]
	'1128421_Bjkg1@JAGA01000002_1_1915___2158549_2159733'[&!color=#000000]
	'71864_Hsp@HBW50836_1__TPA_asm__Fe_S_cluster_assembly_protein_SufD'[&!color=#000000]
	'1817870_CLbacterium@OGH62448_1__Fe_S_cluster_assembly_protein_SufD'[&!color=#000000]
	'1797879_Dbacterium@OGQ47127_1__Fe_S_cluster_assembly_protein_SufD'[&!color=#000000]
	'1797869_Dbacterium@OGQ38963_1__Fe_S_cluster_assembly_protein_SufD'[&!color=#000000]
	'2099665_Abacterium@PWH14959_1__Fe_S_cluster_assembly_protein_SufD'[&!color=#000000]
	'1801684_Nbacterium@OGW04853_1__Fe_S_cluster_assembly_protein_SufD'[&!color=#000000]
	'1948732_Obacterium@DJHP01000102_1_7___5848_7212'[&!color=#000000]
	'1948713_Obacterium@DDNM01000220_1_19___17473_18747'[&!color=#000000]
	'2026771_Obacterium@MAE53580_1__Fe_S_cluster_assembly_protein_SufD'[&!color=#000000]
	'1948706_Obacterium@DBSV01000084_1_22___22165_23412'[&!color=#000000]
	'939920_Vbacterium@KB912322_1_68___74760_76004'[&!color=#000000]
	'1948705_Obacterium@DBVA01000107_1_8___7191_8435'[&!color=#000000]
	'1948718_Obacterium@DEYT01000011_1_29___32487_33731'[&!color=#000000]
	'1948252_Vbacterium@DFCD01000004_1_11___8785_10140'[&!color=#000000]
	'1948751_Sbacterium@DKEN01000005_1_12___13089_14417'[&!color=#000000]
	'1802433_Vbacterium@OHE75007_1__Fe_S_cluster_assembly_protein_SufD'[&!color=#000000]
	'1704307_CXsp@ALJ56734_1__FeS_cluster_assembly_protein_SufD'[&!color=#000000]
	'2161866_Sbacterium@PTX96841_1__Fe_S_cluster_assembly_protein_SufD'[&!color=#000000]
	'1948749_Sbacterium@DGXZ01000001_1_11___9929_11200'[&!color=#000000]
	'1982325_Sbacterium@PAZ00785_1__Fe_S_cluster_assembly_protein_SufD'[&!color=#000000]
	'1948752_Sbacterium@DBMP01000025_1_98___126546_127802'[&!color=#000000]
	'2201154_Cbacterium@PZR78275_1__Fe_S_cluster_assembly_protein_SufD'[&!color=#000000]
	'1805405_Vbacterium@OLE13676_1__Fe_S_cluster_assembly_protein_SufD'[&!color=#000000]
	'2052183_Sbacterium@PKVC01000024_1_7___5958_7316'[&!color=#000000]
	'1952942_Vbacterium@DDQZ01000075_1_38___46783_48069'[&!color=#000000]
	'1951359_Abacterium@DEYN01000195_1_2___601_1743'[&!color=#000000]
	'1986881_Vbacterium@OUV09211_1__hypothetical_protein_CBC46_13715__partial'[&!color=#000000]
	'1951362_Abacterium@DGKB01000003_1_51___59592_60764'[&!color=#000000]
	'1951360_Abacterium@DEPT01000058_1_2___576_1721'[&!color=#000000]
	'349741_Amuciniphila@ACD04327_1__SufBD_protein'[&!color=#000000]
	'1951348_Abacterium@DBAL01000340_1_1___1_399'[&!color=#000000]
	'1951373_Abacterium@DLBZ01000241_1_7___5013_6320'[&!color=#000000]
	'1951350_Abacterium@DBTN01000037_1_105___114713_115987'[&!color=#000000]
	'1951376_Abacterium@DBBL01000103_1_2___505_1677'[&!color=#000000]
	'1951370_Abacterium@DKPR01000093_1_17___16926_18089'[&!color=#000000]
	'1658618_Rprofundi@PQJ29741_1__Fe_S_cluster_assembly_protein_SufD'[&!color=#000000]
	'1123071_Rsqualenifaci@SHK07294_1__Fe_S_cluster_assembly_protein_SufD'[&!color=#000000]
	'1123070_Rmarina@KB899261_1_37___46718_48004'[&!color=#000000]
	'1951369_Abacterium@DJZS01000181_1_10___10020_11342'[&!color=#000000]
	'1951351_Abacterium@DCQY01000107_1_45___49595_50905'[&!color=#000000]
	'1951357_Abacterium@DDTJ01000108_1_3___6615_7961'[&!color=#000000]
	'1882831_Vsp@SDT86055_1__Fe_S_cluster_assembly_protein_SufD'[&!color=#000000]
	'481448_Minfernorum@ACD84523_1__Cysteine_desulfurase_activator_SufB'[&!color=#000000]
	'1134055_Vsp@KB901875_1_1135___1081044_1082414'[&!color=#000000]
	'478741_Vbacterium@JAFS01000002_1_601___646703_647998'[&!color=#000000]
	'1802434_Vbacterium@OHE89027_1__Fe_S_cluster_assembly_protein_SufD__partial'[&!color=#000000]
	'452637_Oterrae@ACB77443_1__FeS_assembly_protein_SufD'[&!color=#000000]
	'1982321_Obacterium@PAW88015_1__Fe_S_cluster_assembly_protein_SufD'[&!color=#000000]
	'1982319_Obacterium@PAW62719_1__Fe_S_cluster_assembly_protein_SufD'[&!color=#000000]
	'1838286_Llimnophila@AOS44688_1__FeS_cluster_assembly_protein_SufD'[&!color=#000000]
	'2055843_CDmandela@NJAL01000008_1_57___38639_39961'[&!color=#000000]
	'1953001_Obacterium@DKPT01000031_1_10___9763_11073'[&!color=#000000]
	'1952997_Obacterium@DFDG01000195_1_9___6959_8269'[&!color=#000000]
	'1952996_Obacterium@DDRG01000036_1_61___68727_70037'[&!color=#000000]
	'1548208_Ccapnophilus@KXU36233_1__hypothetical_protein_AXK12_03590'[&!color=#000000]
	'278958_Obacterium@RRJ99123_1__Fe_S_cluster_assembly_protein_SufD'[&!color=#000000]
	'1952998_Obacterium@DFZW01000262_1_3___2091_3401'[&!color=#000000]
	'1637999_Vbacterium@AKC83193_1__Fe_S_cluster_assembly_protein_SufD'[&!color=#000000]
	'2026799_Vbacterium@ATC64850_1__Fe_S_cluster_assembly_protein_SufD'[&!color=#000000]
	'1796921_Eluteus@AWI08511_1__Fe_S_cluster_assembly_protein_SufD'[&!color=#000000]
	'1974104_Vbacterium@PJA44640_1__Fe_S_cluster_assembly_protein_SufD'[&!color=#000000]
	'1970609_Vbacterium@OYV45871_1__hypothetical_protein_B7X06_04055'[&!color=#000000]
	'1982317_Obacterium@PAZ01856_1__Fe_S_cluster_assembly_protein_SufD'[&!color=#000000]
	'1948738_Obacterium@DKND01000033_1_7___5474_6802'[&!color=#000000]
	'1948724_Obacterium@DGMY01000085_1_7___4994_6364'[&!color=#000000]
	'1948704_Obacterium@DBVC01000098_1_2___571_1872'[&!color=#000000]
	'1948708_Obacterium@DCQR01000075_1_7___8462_9760'[&!color=#000000]
	'1948710_Obacterium@DDIG01000093_1_3___2342_3643'[&!color=#000000]
	'583355_Cakajimensis@ADE54235_1__FeS_assembly_protein_SufD'[&!color=#000000]
	'1948729_Obacterium@DJBY01000050_1_47___45666_46961'[&!color=#000000]
	'1948741_Obacterium@DLPZ01000056_1_22___22208_23515'[&!color=#000000]
	'2174842_Csp@PXA03749_1__Fe_S_cluster_assembly_protein_SufD'[&!color=#000000]
	'1948719_Obacterium@DFOT01000003_1_92___100478_101809'[&!color=#000000]
	'1948703_Obacterium@DCBD01000111_1_11___9190_10527'[&!color=#000000]
	'382464_Vbacterium@EDY84409_1__FeS_assembly_protein_SufD'[&!color=#000000]
	'1951178_Obacterium@DIHR01000068_1_15___13839_15155'[&!color=#000000]
	'1951180_Obacterium@DJZG01000274_1_4___2772_4091'[&!color=#000000]
	'2006848_Obacterium@MAM91246_1__Fe_S_cluster_assembly_protein_SufD'[&!color=#000000]
	'1951177_Obacterium@DDZZ01000060_1_11___12122_13444'[&!color=#000000]
	'1674913_Pbacterium@LVBW01000010_1_28___32675_34024'[&!color=#000000]
	'1674912_Pbacterium@LVBV01000011_1_3___2001_3320'[&!color=#000000]
	'2067063_Vbacterium@PNEW01000002_1_27___29895_31250'[&!color=#000000]
	'2200854_CMtarae@AWT58898_1__hypothetical_protein_DF168_00070'[&!color=#000000]
	'1293040_Tmodestius@BBBF01000019_1_13___7481_7810'[&!color=#000000]
	'1798576_Lbacterium@OGV47263_1__Fe_S_cluster_assembly_protein_SufD'[&!color=#000000]
	'1948270_Vbacterium@DIYK01000048_1_74___71425_72732'[&!color=#000000]
	'1948269_Vbacterium@DIYN01000017_1_57___70049_71371'[&!color=#000000]
	'2093808_Nbacterium@PULK01000199_1_1___3_1268'[&!color=#000000]
	'2003555_Esp@PWFH01000031_1_23___24746_26080'[&!color=#000000]
	'1919086_Abacterium@PSO47802_1__Fe_S_cluster_assembly_protein_SufD'[&!color=#000000]
	'2093810_Nbacterium@PUKE01000226_1_19___21602_22918'[&!color=#000000]
	'2052804_Erosea@PGDQ01000003_1_279___310503_311876'[&!color=#000000]
	'591198_Etangerina@PPDK01000001_1_2533___2772210_2773655'[&!color=#000000]
	'1948349_Abacterium@DBCL01000009_1_63___53651_54781'[&!color=#000000]
	'203267_Twhipplei@AAO44433_1__iron_regulated_ABC_transporter_membrane_component'[&!color=#000000]
	'1951170_Mbacterium@DGEZ01000020_1_10___6218_7360'[&!color=#000000]
	'1123013_Psoli@AUIC01000003_1_50___47196_48365'[&!color=#000000]
	'433647_Cmesophilum@PJJX01000002_1_270___282728_283891'[&!color=#000000]
	'708131_Aminutum@BAU98962_1__TRAP_transporter_membrane_protein'[&!color=#000000]
	'1446794_Fsp@ARC56862_1__FeS_cluster_assembly_protein_SufD'[&!color=#000000]
	'1736282_Fsp@KQR46993_1__ABC_transporter_permease'[&!color=#000000]
	'1162967_Daerilata@PJJ72214_1__Fe_S_cluster_assembly_protein_SufD'[&!color=#000000]
	'1255698_Mreblochoni@SJN27194_1__Iron_sulfur_cluster_assembly_protein_SufD'[&!color=#000000]
	'1736516_Ysp@KQV25317_1__ABC_transporter_permease'[&!color=#000000]
	'279828_Malkaliphila@BAU32336_1__ABC_transporter_membrane_component'[&!color=#000000]
	'1970540_Mbacterium@OYX58738_1__Fe_S_cluster_assembly_protein_SufD'[&!color=#000000]
	'1952248_Mbacterium@DIUS01000065_1_9___5701_6897'[&!color=#000000]
	'1952252_Mbacterium@DKBV01000064_1_30___25145_26335'[&!color=#000000]
	'2419774_Lsp@AYF99601_1__Fe_S_cluster_assembly_protein_SufD'[&!color=#000000]
	'1895790_Mbacterium@OJX69911_1__Fe_S_cluster_assembly_protein_SufD'[&!color=#000000]
	'95614_Csp@BACZ01000185_1_7___5771_7039'[&!color=#000000]
	'1905847_Csp@AOX67359_1__Fe_S_cluster_assembly_protein_SufD'[&!color=#000000]
	'312284_Mactinobacter@EAR24362_1__ABC_transporter__membrane_component'[&!color=#000000]
	'1895789_Mbacterium@OJX87296_1__Fe_S_cluster_assembly_protein_SufD'[&!color=#000000]
	'1504317_Aacmicro@KGA05966_1__ABC_transporter_permease'[&!color=#000000]
	'1986624_Cbacterium@OUV18130_1__Fe_S_cluster_assembly_protein_SufD'[&!color=#000000]
	'1159327_Psalivibrio@AVG24012_1__Fe_S_cluster_assembly_protein_SufD'[&!color=#000000]
	'2080582_Ssp@PPF86174_1__Fe_S_cluster_assembly_protein_SufD'[&!color=#000000]
	'150121_Apratensis@SMG38445_1__Iron_regulated_ABC_transporter_permease_protein_SufD'[&!color=#000000]
	'2282656_Hsp@AXH36011_1__Fe_S_cluster_assembly_protein_SufD'[&!color=#000000]
	'95617_Clike@BADC01000208_1_4___2602_3828'[&!color=#000000]
	'381665_Hginsengi@SDZ05250_1__Iron_regulated_ABC_transporter_permease_protein_SufD'[&!color=#000000]
	'1946755_Lsp@DDEV01000118_1_3___457_1674'[&!color=#000000]
	'1642040_Lsp@KKI16506_1__ABC_transporter_permease'[&!color=#000000]
	'1079994_Lchromiiresis@KTR86517_1__ABC_transporter_permease'[&!color=#000000]
	'1415782_Mmucogenicum@RKQ94316_1__Fe_S_cluster_assembly_protein_SufD'[&!color=#000000]
	'1292023_Lsp@EYT53725_1__ABC_transporter_permease'[&!color=#000000]
	'1238186_Lsalsicius@AOCN01000026_1_155___162527_163705'[&!color=#000000]
	'1349786_Zalba@BCSO01000001_1_509___544469_545677'[&!color=#000000]
	'1255570_Gsp@SJM53238_1__Iron_sulfur_cluster_assembly_protein_SufD'[&!color=#000000]
	'1121934_Gmolinativora@AUDX01000010_1_96___106811_107989'[&!color=#000000]
	'2491049_Lsp@RRD60944_1__Fe_S_cluster_assembly_protein_SufD'[&!color=#000000]
	'2491050_Lsp@RRD36255_1__Fe_S_cluster_assembly_protein_SufD'[&!color=#000000]
	'2080583_Psp@PPF47413_1__Fe_S_cluster_assembly_protein_SufD'[&!color=#000000]
	'33887_Rrathayi@PPF15730_1__Fe_S_cluster_assembly_protein_SufD'[&!color=#000000]
	'443906_Cmichiganensi@CAN01785_1__conserved_hypothetical_protein'[&!color=#000000]
	'76637_Mlacteus@RLP82764_1__Fe_S_cluster_assembly_protein_SufD'[&!color=#000000]
	'1933776_Lsp@ONI63585_1__Fe_S_cluster_assembly_protein_SufD'[&!color=#000000]
	'2079792_Msp@AWB87961_1__Fe_S_cluster_assembly_protein_SufD'[&!color=#000000]
	'640635_Mhumi@SEC25546_1__Iron_regulated_ABC_transporter_permease_protein_SufD'[&!color=#000000]
	'630514_Magarici@PFG31378_1__iron_regulated_ABC_transporter_permease_protein_SufD'[&!color=#000000]
	'2480625_Psp@AZH83910_1__Fe_S_cluster_assembly_protein_SufD'[&!color=#000000]
	'1302723_Aulmi@BBFP01000111_1_5___2516_3208'[&!color=#000000]
	'1969409_CLeiseniae@PDQ34444_1__Fe_S_cluster_assembly_protein_SufD'[&!color=#000000]
	'453304_Aaureus@ANJ28835_1__ABC_transporter_permease'[&!color=#000000]
	'2080742_Asp@AWB96862_1__Fe_S_cluster_assembly_protein_SufD'[&!color=#000000]
	'412690_Mviridarii@AMB60368_1__ABC_transporter_permease'[&!color=#000000]
	'1736337_Lsp@KQQ95344_1__ABC_transporter_permease'[&!color=#000000]
	'1523160_Lendophytica@RUR00666_1__Fe_S_cluster_assembly_protein_SufD'[&!color=#000000]
	'1048394_Csuwonensis@PJJ63195_1__Fe_S_cluster_assembly_protein_SufD'[&!color=#000000]
	'2144185_Mbacterium@QANL01000004_1_146___158554_159825'[&!color=#000000]
	'1424659_Cflavum@SDN24530_1__Fe_S_cluster_assembly_protein_SufD'[&!color=#000000]
	'670052_Carcticum@ANP72750_1__ABC_transporter_permease'[&!color=#000000]
	'2486026_Csp@RNE66499_1__Fe_S_cluster_assembly_protein_SufD'[&!color=#000000]
	'1121924_Gsuperstes@ATWH01000006_1_77___73189_74400'[&!color=#000000]
	'2173173_Asp@PVZ94914_1__Fe_S_cluster_assembly_protein_SufD'[&!color=#000000]
	'2306585_Asp@RIX28882_1__Fe_S_cluster_assembly_protein_SufD'[&!color=#000000]
	'1736426_Lsp@KQV08570_1__ABC_transporter_permease'[&!color=#000000]
	'281090_Lxyli@AAT89014_1__ABC_transporter__membrane_component'[&!color=#000000]
	'1736496_Lsp@KRC51121_1__ABC_transporter_permease'[&!color=#000000]
	'1121952_Halbus@ATXT01000011_1_204___203291_204442'[&!color=#000000]
	'2419771_Gsp@AYG05482_1__Fe_S_cluster_assembly_protein_SufD'[&!color=#000000]
	'2211450_Hsp@QJHB01000008_1_183___189031_190242'[&!color=#000000]
	'2211450_Hsp@QJHB01000006_1_99___85875_87038'[&!color=#000000]
	'207608_Mbacterium@PTW91777_1__iron_regulated_ABC_transporter_permease_protein_SufD'[&!color=#000000]
	'1504316_Aacmicro@KGA06433_1__hypothetical_protein_GM42_3735'[&!color=#000000]
	'2079791_Ssp@AWB89226_1__Fe_S_cluster_assembly_protein_SufD'[&!color=#000000]
	'2488791_Zsp@RRJ87223_1__Fe_S_cluster_assembly_protein_SufD'[&!color=#000000]
	'1349787_Zbifida@BCSP01000001_1_203___229154_230347'[&!color=#000000]
	'1278308_Zfaecalis@KB907074_1_281___313669_314856'[&!color=#000000]
	'1895791_Mbacterium@OJX63363_1__Fe_S_cluster_assembly_protein_SufD'[&!color=#000000]
	'36805_Maurum@APZ34652_1__Fe_S_cluster_assembly_protein_SufD'[&!color=#000000]
	'1895786_Msp@OJU71125_1__Fe_S_cluster_assembly_protein_SufD'[&!color=#000000]
	'1348253_Mmangrovi@KHK96863_1__ABC_transporter_permease'[&!color=#000000]
	'1122239_Mluticocti@AULS01000003_1_59___57787_59007'[&!color=#000000]
	'1255656_Acasei@SJM58666_1__Iron_sulfur_cluster_assembly_protein_SufD'[&!color=#000000]
	'399736_Ajejuensis@SDI03725_1__Iron_regulated_ABC_transporter_permease_protein_SufD'[&!color=#000000]
	'684552_Acarbonis@SDR66317_1__Iron_regulated_ABC_transporter_permease_protein_SufD'[&!color=#000000]
	'1120958_Alahaulensis@KE384305_1_69___61472_62686'[&!color=#000000]
	'246613_Mhalotolerans@KZ984052_1_328___370999_372213'[&!color=#000000]
	'2058180_Abacterium@PKI93086_1__Fe_S_cluster_assembly_protein_SufD'[&!color=#000000]
	'1895783_Msp@OJU39772_1__Fe_S_cluster_assembly_protein_SufD'[&!color=#000000]
	'1761808_Msp@SEF52989_1__Iron_regulated_ABC_transporter_permease_protein_SufD'[&!color=#000000]
	'546115_Mginsengiterr@RKE15049_1__iron_regulated_ABC_transporter_permease_protein_SufD'[&!color=#000000]
	'450380_Mprofundi@JPSY01000003_1_337___338693_339913'[&!color=#000000]
	'1696072_Msp@AKV85791_1__ABC_transporter_permease'[&!color=#000000]
	'76884_Mkitamiense@PGGU01000009_1_62___60062_61267'[&!color=#000000]
	'1122238_Mindicum@AULR01000002_1_51___57428_58639'[&!color=#000000]
	'1122237_Mgubbeenense@AUGQ01000006_1_135___157220_158437'[&!color=#000000]
	'2067814_Msp@PNEY01000002_1_415___431748_432965'[&!color=#000000]
	'2067812_Msp@PNEZ01000017_1_8___10136_11350'[&!color=#000000]
	'1867410_Msorbitolivor@RCK61370_1__Fe_S_cluster_assembly_protein_SufD'[&!color=#000000]
	'904291_Msediminis@OCG73129_1__Fe_S_cluster_assembly_protein_SufD'[&!color=#000000]
	'1736553_Msp@KQZ04858_1__ABC_transporter_permease'[&!color=#000000]
	'1500279_Msp@JUGQ01000002_1_219___221353_222531'[&!color=#000000]
	'1177594_Msp@CDK00794_1__conserved_hypothetical_protein'[&!color=#000000]
	'1736348_Msp@KQR93201_1__ABC_transporter_permease'[&!color=#000000]
	'92835_Mketosireduce@KJL38098_1__FeS_cluster_assembly_protein_SufD'[&!color=#000000]
	'1714373_Msp@ALJ20737_1__ABC_transporter_permease'[&!color=#000000]
	'2183992_Msp@RKT37130_1__iron_regulated_ABC_transporter_permease_protein_SufD'[&!color=#000000]
	'1231063_Mgorillae@LN648873_1_510___550826_552004'[&!color=#000000]
	'2483401_Msp@CP034245_1_1478___1535139_1536323'[&!color=#000000]
	'1449058_Msp@JQKT01000007_1_1283___1337122_1338306'[&!color=#000000]
	'912630_Msp@SCY12443_1__Iron_regulated_ABC_transporter_permease_protein_SufD'[&!color=#000000]
	'300019_Mpaludicola@APF33624_1__Fe_S_cluster_assembly_protein_SufD'[&!color=#000000]
	'2268461_Msp@AZC13828_1__Fe_S_cluster_assembly_protein_SufD'[&!color=#000000]
	'370764_Mpygmaeum@SDH30180_1__Iron_regulated_ABC_transporter_permease_protein_SufD'[&!color=#000000]
	'1072463_Mlemovicicum@AZS36636_1__FeS_cluster_assembly_protein_SufD'[&!color=#000000]
	'979556_Mtestaceum@BAJ76610_1__ABC_type_transport_system'[&!color=#000000]
	'1946942_Msp@DCMW01000003_1_275___289607_290809'[&!color=#000000]
	'1951521_Bbacterium@DEKK01000010_1_15___19314_20582'[&!color=#000000]
	'987066_Pradai@OZG51466_1__Fe_S_cluster_assembly_protein_SufD'[&!color=#000000]
	'987063_Psuis@OZG49467_1__ABC_transporter_ATP_binding_protein'[&!color=#000000]
	'218139_Aaeriphila@OZG55956_1__Fe_S_cluster_assembly_protein_SufD'[&!color=#000000]
	'864564_Pdenticolens@EFT83759_1__FeS_assembly_protein_SufD'[&!color=#000000]
	'857290_Swiggsiae@AKCI01000001_1_557___670805_672058'[&!color=#000000]
	'78258_Pdenticolens@SUV52269_1__FeS_assembly_protein_SufD'[&!color=#000000]
	'1973156_Gsp@PNP88940_1__Fe_S_cluster_assembly_protein_SufD'[&!color=#000000]
	'2702_Gvaginalis@KMT47233_1__ABC_transporter_permease'[&!color=#000000]
	'1121112_Btsurumiense@AUCL01000006_1_54___67894_69123'[&!color=#000000]
	'1692_Bmagnum@KFI69372_1__FeS_assembly_protein_SufD'[&!color=#000000]
	'442563_Banimalis@ACL29718_1__FeS_assembly_protein_SufD'[&!color=#000000]
	'1739413_Asp@OFQ99907_1__Fe_S_cluster_assembly_protein_SufD'[&!color=#000000]
	'218140_Bpsychraeroph@KFI81258_1__FeS_assembly_protein_SufD'[&!color=#000000]
	'1765219_Beulemuris@OZG69284_1__ABC_transporter_permease'[&!color=#000000]
	'518635_Bangulatum@EEP21595_1__FeS_assembly_protein_SufD'[&!color=#000000]
	'326426_Bbreve@ABE95592_1__ATP_binding_protein_of_ABC_transporter_system'[&!color=#000000]
	'206672_Blongum@AAN24684_1__possible_ABC_transporter_component'[&!color=#000000]
	'41200_Bsp@HAH53044_1__TPA_asm__Fe_S_cluster_assembly_protein_SufD'[&!color=#000000]
	'367928_Badolescentis@BAF39492_1__possible_ABC_transporter_component'[&!color=#000000]
	'1147128_Basteroides@AFU71463_1__FeS_assembly_protein_SufD'[&!color=#000000]
	'1341695_Bbombi@KFF31147_1__FeS_assembly_protein_SufD'[&!color=#000000]
	'2493120_Baemilianum@RBP98330_1__Fe_S_cluster_assembly_protein_SufD'[&!color=#000000]
	'77635_Bsubtile@KFJ02994_1__FeS_assembly_protein'[&!color=#000000]
	'518643_Bmongoliense@ROT87338_1__Fe_S_cluster_assembly_protein_SufD'[&!color=#000000]
	'1437605_Bactinocoloni@KFI39935_1__FeS_assembly_protein_SufC'[&!color=#000000]
	'2493119_Bxylocopae@RBP98965_1__Fe_S_cluster_assembly_protein_SufD'[&!color=#000000]
	'1693_Bminimum@KFI72707_1__FeS_assembly_protein'[&!color=#000000]
	'2306973_Bsp@RSX52482_1__Fe_S_cluster_assembly_protein_SufD'[&!color=#000000]
	'2020964_Bmargollesii@PLS30244_1__ABC_transporter_permease'[&!color=#000000]
	'1630173_Bcatulorum@PWG60776_1__Fe_S_cluster_assembly_protein_SufD'[&!color=#000000]
	'1946096_Bsp@DGVO01000046_1_8___5926_7152'[&!color=#000000]
	'1681_Bbifidum@KFI42877_1__ATP_binding_protein_of_ABC_transporter_system'[&!color=#000000]
	'1630172_Bhapali@OZG64314_1__Fe_S_cluster_assembly_protein_SufD'[&!color=#000000]
	'1437608_Bbiavatii@KFI50539_1__FeS_assembly_protein'[&!color=#000000]
	'1254439_Bthermophilum@AGH41239_1__FeS_assembly_protein_SufD'[&!color=#000000]
	'1653207_Baquikefiri@OZG66938_1__FeS_assembly_protein_SufD'[&!color=#000000]
	'1437606_Bbohemicum@KFI46764_1__ABC_transporter__FeS_assembly_protein_SufD'[&!color=#000000]
	'1505727_Bcommune@SCC79019_1__Fe_S_cluster_assembly_protein_SufD'[&!color=#000000]
	'2170745_Asp@AXR75015_1__Fe_S_cluster_assembly_protein_SufD'[&!color=#000000]
	'1123507_Yhalotolerans@ATVQ01000002_1_237___270697_271953'[&!color=#000000]
	'1837282_Ehelveticum@OAV59992_1__Fe_S_cluster_assembly_protein_SufD'[&!color=#000000]
	'1273_Mlylae@PMC30149_1__Fe_S_cluster_assembly_protein_SufD'[&!color=#000000]
	'465515_Mluteus@ACS30656_1__Iron_regulated_ABC_transporter_permease_protein_SufD'[&!color=#000000]
	'574650_Mterreus@SFV22921_1__Fe_S_cluster_assembly_protein_SufD'[&!color=#000000]
	'169134_Cmuralis@REE03059_1__Fe_S_cluster_assembly_protein_SufD'[&!color=#000000]
	'762948_Rdentocariosa@ADP41350_1__FeS_assembly_protein_SufD'[&!color=#000000]
	'680646_Rmucilaginosa@BAI64920_1__ABC_type_transport_system_involved_in_Fe_S_cluster_assembly__permease_component'[&!color=#000000]
	'1848190_Rsp@LXTU01000011_1_14___14854_16086'[&!color=#000000]
	'1952261_Mbacterium@DKXC01000004_1_4___1716_2963'[&!color=#000000]
	'1885016_Rsp@HCN40165_1__TPA_asm__Fe_S_cluster_assembly_protein_SufD'[&!color=#000000]
	'378753_Krhizophila@BAG29574_1__putative_iron_sulfur_cluster_assembly_protein_SufD'[&!color=#000000]
	'1275_Krosea@PWF80054_1__Fe_S_cluster_assembly_protein_SufD'[&!color=#000000]
	'71999_Kpalustris@ALB04343_1__ABC_transporter_permease'[&!color=#000000]
	'2485125_Ksp@ROZ63855_1__Fe_S_cluster_assembly_protein_SufD'[&!color=#000000]
	'1121019_Acastelli@AUMN01000002_1_257___273029_274300'[&!color=#000000]
	'37928_Acrystallopoi@AUI52448_1__Fe_S_cluster_assembly_protein_SufD'[&!color=#000000]
	'547334_Apityocampae@PPB50022_1__Fe_S_cluster_assembly_protein_SufD'[&!color=#000000]
	'1461584_Asaudimassili@CEA08075_1__FeS_cluster_assembly_protein_SufD'[&!color=#000000]
	'1132441_Asp@KI519454_1_1459___1694222_1695520'[&!color=#000000]
	'656366_Aalpinus@ALV44982_1__ABC_transporter_permease'[&!color=#000000]
	'1704044_Asp@ALE05939_1__ABC_transporter_permease'[&!color=#000000]
	'2283632_Asp@RKW71074_1__Fe_S_cluster_assembly_protein_SufD'[&!color=#000000]
	'1581143_Asp@OFT23821_1__Fe_S_cluster_assembly_protein_SufD'[&!color=#000000]
	'370736_Zhalotolerans@PGGT01000004_1_22___22475_23752'[&!color=#000000]
	'2024403_Gsp@PCC26958_1__Fe_S_cluster_assembly_protein_SufD'[&!color=#000000]
	'2020130_Asp@ASN38782_1__Fe_S_cluster_assembly_protein_SufD'[&!color=#000000]
	'1946574_Gsp@DKKX01000038_1_41___42512_43789'[&!color=#000000]
	'1848595_Asp@PRB72263_1__Fe_S_cluster_assembly_protein_SufD'[&!color=#000000]
	'37929_Gnicotianae@CP033081_1_1874___2052986_2054266'[&!color=#000000]
	'1338436_Shumi@KHL05208_1__ABC_transporter_permease'[&!color=#000000]
	'37927_Satrocyanea@AMM32650_1__ABC_transporter_permease'[&!color=#000000]
	'37923_Kkristinae@OAX51811_1__Fe_S_cluster_assembly_protein_SufD'[&!color=#000000]
	'1479623_Csp@JHEL01000015_1_340___395360_396676'[&!color=#000000]
	'556325_Naestuarii@APF41670_1__Fe_S_cluster_assembly_protein_SufD'[&!color=#000000]
	'2282648_Nsp@QWLD01000038_1_210___231354_232652'[&!color=#000000]
	'2174932_Nsp@RJN31213_1__Fe_S_cluster_assembly_protein_SufD'[&!color=#000000]
	'1881858_Nsp@OSM43892_1__Fe_S_cluster_assembly_protein_SufD'[&!color=#000000]
	'1122602_Nalba@ATXP01000004_1_76___79492_80772'[&!color=#000000]
	'1232429_Nmassiliensis@HG005167_1_121___133082_134371'[&!color=#000000]
	'1460646_Nsp@BAXI01000111_1_7___2302_2973'[&!color=#000000]
	'272918_Nsandarakina@PRZ18842_1__iron_regulated_ABC_transporter_permease_protein_SufD'[&!color=#000000]
	'795955_Nsp@AFRW01000064_1_15___13410_14735'[&!color=#000000]
	'1121020_Hsanguinis@JIAG01000007_1_33___31338_32594'[&!color=#000000]
	'156980_Awoluwensis@PSS45093_1__Fe_S_cluster_assembly_protein_SufD'[&!color=#000000]
	'290399_Asp@ABK03484_1__Iron_regulated_ABC_transporter_permease_protein_SufD'[&!color=#000000]
	'1618207_Placuslunae@AJT40881_1__ABC_transporter_permease'[&!color=#000000]
	'288705_Rsalmoninarum@ABY23969_1__FeS_assembly_ATPase'[&!color=#000000]
	'1120917_Aphytoseiuli@AQXM01000060_1_92___106939_108210'[&!color=#000000]
	'199591_Bluteolum@PMB99289_1__Fe_S_cluster_assembly_protein_SufD'[&!color=#000000]
	'1121122_Balbum@AUFJ01000011_1_193___226171_227322'[&!color=#000000]
	'1033736_Bsenegalense@HE978600_1_178___189509_190660'[&!color=#000000]
	'1262550_Bjeotgali@SMY10915_1__Iron_regulated_ABC_transporter_permease_protein_SufD'[&!color=#000000]
	'1631743_Bihuae@FXWZ01000002_1_322___376977_378128'[&!color=#000000]
	'170994_Bpaucivorans@PMD06380_1__Fe_S_cluster_assembly_protein_SufD'[&!color=#000000]
	'1581130_Bsp@OFS26441_1__Fe_S_cluster_assembly_protein_SufD'[&!color=#000000]
	'1698_Bepidermidis@PDHL01000040_1_72___69441_70670'[&!color=#000000]
	'52770_Ahordeovulner@OKL52266_1__Fe_S_cluster_assembly_protein_SufD'[&!color=#000000]
	'1736539_Asp@KQX66864_1__ABC_transporter_permease'[&!color=#000000]
	'584657_Ichromatiredu@EWT06352_1__ABC_transporter_permease'[&!color=#000000]
	'710696_Icalvum@ADU48218_1__Iron_regulated_ABC_transporter_permease_protein_SufD'[&!color=#000000]
	'672460_Bhedensis@PWJ25217_1__iron_regulated_ABC_transporter_permease_protein_SufD'[&!color=#000000]
	'571913_Lmongoliensis@AKU16816_1__ABC_transporter_permease'[&!color=#000000]
	'1121385_Dterragena@AQXW01000004_1_422___433629_434828'[&!color=#000000]
	'2144182_Osp@QDDJ01000002_1_230___234973_236175'[&!color=#000000]
	'384677_Opekingense@SOC54507_1__Iron_regulated_ABC_transporter_permease_protein_SufD'[&!color=#000000]
	'1758689_Ssp@ANS77660_1__Iron_sulfur_cluster_assembly_protein_SufD'[&!color=#000000]
	'2283195_Osp@AXH95150_1__Fe_S_cluster_assembly_protein_SufD'[&!color=#000000]
	'1904966_Osp@OLT19854_1__Fe_S_cluster_assembly_protein_SufD'[&!color=#000000]
	'419650_Cindicus@REF31075_1__iron_regulated_ABC_transporter_permease_protein_SufD'[&!color=#000000]
	'2294115_Fsp@RNI24648_1__Fe_S_cluster_assembly_protein_SufD'[&!color=#000000]
	'1274_Dnishinomiyae@AIF40846_1__ABC_transporter_permease'[&!color=#000000]
	'478801_Ksedentarius@ACV06364_1__Iron_regulated_ABC_transporter_permease_protein_SufD'[&!color=#000000]
	'592308_Kaerolatus@SNC59590_1__Iron_regulated_ABC_transporter_permease_protein_SufD'[&!color=#000000]
	'763993_Plusitanus@ROP45459_1__iron_regulated_ABC_transporter_permease_protein_SufD'[&!color=#000000]
	'317664_Qgranulorum@PWJ50666_1__iron_regulated_ABC_transporter_permease_protein_SufD'[&!color=#000000]
	'1881057_Qsp@SDQ43944_1__Iron_regulated_ABC_transporter_permease_protein_SufD'[&!color=#000000]
	'587636_Pcremeus@SES39237_1__Iron_regulated_ABC_transporter_permease_protein_SufD'[&!color=#000000]
	'100225_Achelonae@CP031447_1_1556___1827447_1828637'[&!color=#000000]
	'1184609_Klimosa@GAB94479_1__FeS_assembly_protein_SufD'[&!color=#000000]
	'1223526_Kdieselivoran@BCRE01000044_1_22___21929_23113'[&!color=#000000]
	'1863_Dcongolensis@SNV23274_1__FeS_cluster_assembly_protein_sufD'[&!color=#000000]
	'1193518_Tjenkinsii@CCI53319_1__conserved_hypothetical_protein'[&!color=#000000]
	'1193182_Taustraliensi@CCH71661_1__conserved_hypothetical_protein'[&!color=#000000]
	'2058291_Jsp@LT985196_1_1732___1831261_1832499'[&!color=#000000]
	'857417_Jindicus@APH01523_1__ABC_transporter_permease'[&!color=#000000]
	'1216969_Jcorallicola@BCSR01000005_1_47___52240_53430'[&!color=#000000]
	'262209_Jmelonis@OAB87127_1__ABC_transporter_permease'[&!color=#000000]
	'1193181_Telongata@CCH68620_1__conserved_hypothetical_protein'[&!color=#000000]
	'1736399_Tsp@KRE62750_1__ABC_transporter_permease'[&!color=#000000]
	'1522310_Mmassiliensis@LN651331_1_405___448540_449889'[&!color=#000000]
	'313589_Jsp@EAP99173_1__putative_iron_regulated_ABC_type_transporter'[&!color=#000000]
	'407159_Tremsis@PRY61587_1__Fe_S_cluster_assembly_protein_SufD'[&!color=#000000]
	'443156_Pdokdonensis@SDO99633_1__Iron_regulated_ABC_transporter_permease_protein_SufD'[&!color=#000000]
	'1948342_Abacterium@DHJN01000188_1_2___591_1823'[&!color=#000000]
	'1658671_Asp@AKT52844_1__ABC_transporter_permease'[&!color=#000000]
	'1194083_Tjaponica@CCH79736_1__conserved_hypothetical_protein'[&!color=#000000]
	'266940_Kradiotoleran@ABS04380_1__FeS_assembly_protein_SufD'[&!color=#000000]
	'512762_Kxinjiangensi@PPK96137_1__Fe_S_cluster_assembly_protein_SufD'[&!color=#000000]
	'1945888_Rbacterium@SNU02436_1__Iron_regulated_ABC_transporter_permease_protein_SufD'[&!color=#000000]
	'1570342_Dsp@BBRJ01000003_1_224___234194_235387'[&!color=#000000]
	'2487353_Abacterium@AYY12940_1__Fe_S_cluster_assembly_protein_SufD'[&!color=#000000]
	'196162_Nsp@ABL82055_1__Iron_regulated_ABC_transporter_permease_protein_SufD'[&!color=#000000]
	'2201891_Nsp@PWN03828_1__Fe_S_cluster_assembly_protein_SufD'[&!color=#000000]
	'1046556_Ndaejeonensis@QHKZ01000002_1_30___25489_26667'[&!color=#000000]
	'2340821_Nsp@QZVR01000001_1_318___336005_337189'[&!color=#000000]
	'2483798_Nsp@CP033324_1_2077___2187772_2188404'[&!color=#000000]
	'1305854_Npyridinolyti@BBGV01001365_1_2___111_677'[&!color=#000000]
	'1892811_Nsp@GAW48238_1__FeS_assembly_protein_SufD'[&!color=#000000]
	'1380392_Nsp@KK211168_1_155___170444_171625'[&!color=#000000]
	'1300347_Ndokdonensis@ANH39821_1__FeS_cluster_assembly_protein_SufD'[&!color=#000000]
	'1736331_Nsp@KQQ43820_1__Fe_S_cluster_assembly_protein_SufD'[&!color=#000000]
	'2478913_Msp@RLV49366_1__Fe_S_cluster_assembly_protein_SufD'[&!color=#000000]
	'397278_Maequoreus@JOJN01000004_1_245___252630_253826'[&!color=#000000]
	'1005945_Npsychrotoler@SFI57537_1__Fe_S_cluster_assembly_protein_SufD'[&!color=#000000]
	'1122608_Nalkalitolera@AUFN01000012_1_78___82647_83834'[&!color=#000000]
	'1736488_Nsp@KRB73964_1__Fe_S_cluster_assembly_protein_SufD'[&!color=#000000]
	'2041_Aerythreum@ALX04882_1__hypothetical_protein_AERYTH_09320'[&!color=#000000]
	'2233852_Asp@QLVF01001128_1_1___1_819'[&!color=#000000]
	'1538144_Acamelliae@RQN08448_1__Fe_S_cluster_assembly_protein_SufD'[&!color=#000000]
	'585531_Amarinum@EFQ84092_1__FeS_assembly_protein_SufD'[&!color=#000000]
	'1898043_Asp@OUZ08388_1__Fe_S_cluster_assembly_protein_SufD'[&!color=#000000]
	'1736691_Achoanae@SKB02706_1__Iron_regulated_ABC_transporter_permease_protein_SufD'[&!color=#000000]
	'1229203_Allx17@KI301992_1_1270___1256403_1257566'[&!color=#000000]
	'2138300_Nsp@PVG82951_1__Fe_S_cluster_assembly_protein_SufD'[&!color=#000000]
	'1953055_Nbacterium@DGBP01000030_1_73___62397_63581'[&!color=#000000]
	'1577474_Rantarctica@SDB87837_1__Iron_regulated_ABC_transporter_permease_protein_SufD'[&!color=#000000]
	'1121933_Gphenolivoran@AUHH01000030_1_26___28673_29878'[&!color=#000000]
	'2016499_Pbacterium@OYO08470_1__Fe_S_cluster_assembly_protein_SufD'[&!color=#000000]
	'2016505_Pbacterium@OYN89950_1__Fe_S_cluster_assembly_protein_SufD'[&!color=#000000]
	'1522317_Nmassiliense@CCYM01000003_1_872___945946_947133'[&!color=#000000]
	'1752_Pfreudenreich@CUW16512_1__FeS_assembly_protein_SufD'[&!color=#000000]
	'556499_Pacidifaciens@AYW78380_1__Fe_S_cluster_assembly_protein_SufD'[&!color=#000000]
	'64702_Pcyclohexanic@SER49083_1__Fe_S_cluster_assembly_protein_SufD'[&!color=#000000]
	'1171373_Aacidipropion@AFV90034_1__FeS_assembly_protein_SufD'[&!color=#000000]
	'1749_Ajensenii@VEI04353_1__FeS_cluster_assembly_protein_sufD'[&!color=#000000]
	'267747_Cacnes@AAT83293_1__conserved_protein__UPF0051'[&!color=#000000]
	'1203573_Psp@ERS33552_1__hypothetical_protein_HMPREF1275_01759'[&!color=#000000]
	'1203605_Psp@EPH00317_1__FeS_assembly_protein_SufD'[&!color=#000000]
	'1871034_Psp@LT706985_1_851___893563_894738'[&!color=#000000]
	'883161_Plymphophilum@EPD33396_1__FeS_assembly_protein_SufD'[&!color=#000000]
	'767029_Ppropionicum@AFN46647_1__putative_FeS_assembly_protein_SufD'[&!color=#000000]
	'1750_Ppropionicum@PIE21158_1__Fe_S_cluster_assembly_protein_SufD'[&!color=#000000]
	'399497_Tflavescens@AQP49743_1__Fe_S_cluster_assembly_protein_SufD'[&!color=#000000]
	'1909732_Tsp@AQX16772_1__Fe_S_cluster_assembly_protein_SufD'[&!color=#000000]
	'1952960_Pbacterium@DGKN01000172_1_2___929_2248'[&!color=#000000]
	'33984_Ljaponicus@ROR55659_1__iron_regulated_ABC_transporter_permease_protein_SufD'[&!color=#000000]
	'1610493_Tflavus@AQP44138_1__Fe_S_cluster_assembly_protein_SufD'[&!color=#000000]
	'1906324_Tsp@OMG58712_1__Fe_S_cluster_assembly_protein_SufD'[&!color=#000000]
	'2479848_Tsp@RMB60276_1__Fe_S_cluster_assembly_protein_SufD'[&!color=#000000]
	'2161816_Tsp@LT996886_1_1951___2062651_2063802'[&!color=#000000]
	'686624_Toleiagri@SDL63046_1__Fe_S_cluster_assembly_protein_SufD'[&!color=#000000]
	'2491059_Tsp@RRD48041_1__Fe_S_cluster_assembly_protein_SufD'[&!color=#000000]
	'1120954_Akwangyangens@ATXE01000001_1_1148___1326675_1327820'[&!color=#000000]
	'75385_Mglycogenica@SPD87067_1__conserved_protein_of_unknown_function'[&!color=#000000]
	'1122999_Psuperfundia@KE384020_1_262___286245_287417'[&!color=#000000]
	'1952965_Pbacterium@DLGC01000002_1_109___129360_130526'[&!color=#000000]
	'2013650_Abacterium@PKQ23611_1__Fe_S_cluster_assembly_protein_SufD'[&!color=#000000]
	'2013647_Abacterium@PKQ33091_1__Fe_S_cluster_assembly_protein_SufD'[&!color=#000000]
	'1952961_Pbacterium@DHWU01000008_1_50___46547_47719'[&!color=#000000]
	'546874_Fsagamiharens@SDU94296_1__Iron_regulated_ABC_transporter_permease_protein_SufD'[&!color=#000000]
	'546871_Fluteola@SDS12522_1__Iron_regulated_ABC_transporter_permease_protein_SufD'[&!color=#000000]
	'2268447_Pbacterium@RCK70856_1__Fe_S_cluster_assembly_protein_SufD'[&!color=#000000]
	'675864_Amonumenti@SDE50318_1__Iron_regulated_ABC_transporter_permease_protein_SufD'[&!color=#000000]
	'642780_Mscoriae@SDR95393_1__Iron_regulated_ABC_transporter_permease_protein_SufD'[&!color=#000000]
	'1735589_Ngilvus@QHKY01000004_1_167___182058_183251'[&!color=#000000]
	'1325935_Nmassiliensis@CCXJ01000370_1_3___1815_2948'[&!color=#000000]
	'1736409_Nsp@KRE99593_1__Fe_S_cluster_assembly_protein_SufD'[&!color=#000000]
	'110319_Nsp@EON23889_1__FeS_assembly_protein_SufD'[&!color=#000000]
	'1736431_Nsp@KQV62942_1__Fe_S_cluster_assembly_protein_SufD'[&!color=#000000]
	'2045452_Nsp@CP025581_1_1994___2048856_2050049'[&!color=#000000]
	'1811550_Nsp@LUPG01000479_1_8___4252_5262'[&!color=#000000]
	'1305622_Naromaticivor@BBGL01000129_1_6___1332_1913'[&!color=#000000]
	'2135677_Nsp@PTW72998_1__iron_regulated_ABC_transporter_permease_protein_SufD'[&!color=#000000]
	'1283287_Nsp@KB822579_1_239___256579_257769'[&!color=#000000]
	'1804624_Nbaekrokdamis@BBH15884_1__Fe_S_cluster_assembly_protein_SufD'[&!color=#000000]
	'2135685_Nsp@PTX40002_1__iron_regulated_ABC_transporter_permease_protein_SufD'[&!color=#000000]
	'1303688_Nnitrophenoli@BBGE01001050_1_2___91_636'[&!color=#000000]
	'652434_Nsp@BBEJ01000613_1_1___2_889'[&!color=#000000]
	'661485_Mpocheonensis@RNM14249_1__Fe_S_cluster_assembly_protein_SufD'[&!color=#000000]
	'1122609_Nhalotolerans@KE383922_1_623___650108_651250'[&!color=#000000]
	'1298863_Msp@AUEP01000005_1_109___113487_114695'[&!color=#000000]
	'1542737_Msolisilvae@RNL79423_1__Fe_S_cluster_assembly_protein_SufD'[&!color=#000000]
	'1122610_Ninsulae@KE383929_1_60___61537_62742'[&!color=#000000]
	'661483_Mginsengisoli@RNL65830_1__Fe_S_cluster_assembly_protein_SufD'[&!color=#000000]
	'1736460_Nsp@KQY64367_1__Fe_S_cluster_assembly_protein_SufD'[&!color=#000000]
	'1542435_Nsolisilvae@QHKX01000004_1_191___196101_197285'[&!color=#000000]
	'574651_Nterrae@SFC51290_1__Fe_S_cluster_assembly_protein_SufD'[&!color=#000000]
	'1736550_Asp@KQY59359_1__Fe_S_cluster_assembly_protein_SufD'[&!color=#000000]
	'2079793_Asp@AWB92215_1__Fe_S_cluster_assembly_protein_SufD'[&!color=#000000]
	'2107713_Asp@AXT84877_1__Fe_S_cluster_assembly_protein_SufD'[&!color=#000000]
	'2086582_Bsp@OMPO01000001_1_235___245340_246509'[&!color=#000000]
	'1629062_Asuffuscus@PRZ43738_1__iron_regulated_ABC_transporter_permease_protein_SufD'[&!color=#000000]
	'1848755_Abacterium@CP015606_1_1106___1113840_1114913'[&!color=#000000]
	'1948336_Abacterium@DFCA01000010_1_3___1208_2296'[&!color=#000000]
	'1871044_Csp@GBL22044_1__UPF0051_protein_Rv1462'[&!color=#000000]
	'1948346_Abacterium@DKNC01000039_1_25___28077_29174'[&!color=#000000]
	'1884916_CNabundans@ASY23925_1__Fe_S_cluster_assembly_protein_SufD'[&!color=#000000]
	'1948327_Abacterium@DDMR01000077_1_2___1497_2564'[&!color=#000000]
	'573600_CPlimnetica@ASY27768_1__Fe_S_cluster_assembly_protein_SufD'[&!color=#000000]
	'1884907_CPvernalis@ASY20021_1__Fe_S_cluster_assembly_protein_SufD'[&!color=#000000]
	'1884914_CPdulcis@ASY11961_1__Fe_S_cluster_assembly_protein_SufD'[&!color=#000000]
	'1948330_Abacterium@DDZN01000087_1_3___1907_3049'[&!color=#000000]
	'1895696_Abacterium@OJV30316_1__Fe_S_cluster_assembly_protein_SufD'[&!color=#000000]
	'1090615_Npanacisegeti@SDP40778_1__Iron_regulated_ABC_transporter_permease_protein_SufD'[&!color=#000000]
	'1902245_Nsp@AZI59487_1__Fe_S_cluster_assembly_protein_SufD'[&!color=#000000]
	'1645681_Nsilvestris@RIJ70955_1__Fe_S_cluster_assembly_protein_SufD'[&!color=#000000]
	'2164074_Nsp@QCXS01000002_1_769___893085_894365'[&!color=#000000]
	'351607_Acellulolytic@ABK52908_1__Iron_regulated_ABC_transporter_permease_protein_SufD'[&!color=#000000]
	'1528099_Lclevelandens@ALE18422_1__hypothetical_protein_AL705_00255'[&!color=#000000]
	'1265510_CAtrichonympha@AXYY01000132_1_4___2621_3241'[&!color=#000000]
	'2201156_Abacterium@PZS07357_1__Fe_S_cluster_assembly_protein_SufD'[&!color=#000000]
	'1089549_Halbus@AZUQ01000001_1_2966___3276718_3277893'[&!color=#000000]
	'2038139_Gxiaoerkulens@PGGV01000015_1_91___93275_94462'[&!color=#000000]
	'2493553_Gsp@RRS00754_1__Fe_S_cluster_assembly_protein_SufD'[&!color=#000000]
	'1121926_Garizonensis@AXWO01000003_1_221___280346_281530'[&!color=#000000]
	'391037_Sarenicola@ABV99112_1__FeS_assembly_protein_SufD'[&!color=#000000]
	'1962155_Ssp@OQO93730_1__Fe_S_cluster_assembly_protein_SufD'[&!color=#000000]
	'1515610_Psp@KID30322_1__FeS_assembly_protein_SufD'[&!color=#000000]
	'882081_Sazurea@EHY87087_1__FeS_assembly_protein_SufD'[&!color=#000000]
	'471857_Sviridis@ACU96649_1__Iron_regulated_ABC_transporter_permease_protein_SufD'[&!color=#000000]
	'928729_Shalophila@KB912587_1_18___16969_18174'[&!color=#000000]
	'1111738_Tagreste@ATYX01000005_1_224___247156_248346'[&!color=#000000]
	'664784_Halba@SNR50920_1__Iron_regulated_ABC_transporter_permease_protein_SufD'[&!color=#000000]
	'1120930_Acyanogriseus@AUBJ01000014_1_213___246823_247950'[&!color=#000000]
	'28042_Srectivirgula@KEI44864_1__hypothetical_protein_GU90_06450'[&!color=#000000]
	'673379_Aalba@SFE20383_1__Fe_S_cluster_assembly_protein_SufD'[&!color=#000000]
	'1500506_Halgeriensis@RCW40417_1__iron_regulated_ABC_transporter_permease_protein_SufD'[&!color=#000000]
	'561007_Mabscessus@CAM62827_1__Conserved_hypothetical_protein'[&!color=#000000]
	'1120797_Msp@KB908255_1_274___278219_279418'[&!color=#000000]
	'81858_Melephantis@KKW65516_1__hypothetical_protein_AAV95_06575'[&!color=#000000]
	'1834080_Mbacterium@OBB11536_1__Fe_S_cluster_assembly_protein_SufD'[&!color=#000000]
	'1122247_Mhassiacum@EKF23773_1__feS_assembly_protein_SufD'[&!color=#000000]
	'1078020_Mthermoresist@EHI14866_1__FeS_assembly_protein_SufD'[&!color=#000000]
[truncated: 4,491 more rows]
