# Supplementary material for: Components of iron–Sulfur cluster assembly machineries are robust phylogenetic markers to trace the origin of mitochondria and plastids
Source: PLoS Biol. 2023 Nov 8;21(11):e3002374. doi: 10.1371/journal.pbio.3002374 (PMC10631705; doi:10.1371/journal.pbio.3002374)
Supplement: S1 Data — (ZIP) [file pbio.3002374.s017.zip › S1 Data/Phylogenies_of_entire_families/Prokaryotes/SufC_Proka.figtree]

#NEXUS
begin taxa;
	dimensions ntax=6517;
	taxlabels
	'1660251_Abacterium@ANM28414_1__cysteine_desulfurase'[&!color=#000000]
	'1797805_Dbacterium@OGP11074_1__Fe_S_cluster_assembly_ATPase_SufC'[&!color=#000000]
	'1872119_Asp@PHY10999_1__Fe_S_cluster_assembly_ATPase_SufC'[&!color=#000000]
	'1660160_Abacterium@ODS52456_1__Fe_S_cluster_assembly_ATPase_SufC'[&!color=#000000]
	'1805219_Ibacterium@OLD64076_1__Fe_S_cluster_assembly_ATPase_SufC__partial'[&!color=#000000]
	'1948126_Pbacterium@DCKY01000201_1_12___12302_13063'[&!color=#000000]
	'1948114_Lbacterium@DDZW01000014_1_1___2_508'[&!color=#000000]
	'1752183_Abacterium@LNDN01000037_1_14___24868_25623'[&!color=#000000]
	'2013722_Cdivision@PKO16444_1__Fe_S_cluster_assembly_ATPase_SufC'[&!color=#000000]
	'1953106_Abacterium@DEAA01000004_1_8___5746_6501'[&!color=#000000]
	'1953109_Abacterium@DKLY01000101_1_10___9627_10388'[&!color=#000000]
	'1953108_Abacterium@DHXC01000151_1_23___31834_32595'[&!color=#000000]
	'1953102_Abacterium@DCXI01000002_1_9___9718_10479'[&!color=#000000]
	'1948686_Ibacterium@DKBG01000211_1_13___8047_8811'[&!color=#000000]
	'910028_Bbacterium@ASKJ01000043_1_8___7402_8163'[&!color=#000000]
	'1948235_Vbacterium@DBTJ01000059_1_26___31773_32552'[&!color=#000000]
	'1951088_Fbacterium@DBGO01000010_1_257___293904_294656'[&!color=#000000]
	'1960156_Autsteinense@PQV65223_1__Iron_regulated_ABC_transporter_ATPase_subunit_SufC'[&!color=#000000]
	'1950986_Fbacterium@DFAD01000007_1_74___87165_87914'[&!color=#000000]
	'1655591_Cbacterium@KRO69934_1__ABC_transporter_ATP_binding_protein__partial'[&!color=#000000]
	'1951092_Fbacterium@DBBY01000049_1_19___22840_23589'[&!color=#000000]
	'1950995_Fbacterium@DFSH01000030_1_12___12585_13334'[&!color=#000000]
	'1898111_Cbacterium@MAB84575_1__Fe_S_cluster_assembly_ATPase_SufC'[&!color=#000000]
	'1950973_Fbacterium@DCYJ01000002_1_16___16038_16793'[&!color=#000000]
	'926562_Ohongkongensi@AEV33617_1__FeS_assembly_ATPase_SufC'[&!color=#000000]
	'884107_Sthermophila@RCX05233_1__Fe_S_cluster_assembly_ATP_binding_protein'[&!color=#000000]
	'2173829_Ssp@GCD76744_1__ABC_transporter_ATP_binding_protein'[&!color=#000000]
	'1950988_Fbacterium@DEZJ01000021_1_25___27151_27900'[&!color=#000000]
	'1951043_Fbacterium@DJCX01000108_1_2___850_1599'[&!color=#000000]
	'1950979_Fbacterium@DDJT01000099_1_6___4626_5375'[&!color=#000000]
	'1950996_Fbacterium@DFSD01000052_1_2___733_1635'[&!color=#000000]
	'1950950_Fbacterium@DBSS01000023_1_9___9911_10666'[&!color=#000000]
	'1655587_Cbacterium@KRO54786_1__ABC_transporter_ATP_binding_protein'[&!color=#000000]
	'1986725_Fbacterium@OUW97710_1__Fe_S_cluster_assembly_ATPase_SufC'[&!color=#000000]
	'1951058_Fbacterium@DKGK01000064_1_20___17753_18505'[&!color=#000000]
	'1951073_Fbacterium@DLQO01000059_1_9___6671_7420'[&!color=#000000]
	'1986267_Bbacterium@PDH47115_1__Fe_S_cluster_assembly_ATPase_SufC'[&!color=#000000]
	'1950957_Fbacterium@DCEW01000079_1_7___6157_6909'[&!color=#000000]
	'242600_Iseriolicida@BAV94600_1__iron_sulfur_cluster_assembly_ATPase_protein_SufC'[&!color=#000000]
	'1986729_Fbacterium@RPG53975_1__Fe_S_cluster_assembly_ATPase_SufC'[&!color=#000000]
	'1586267_Amensalis@LIVM01000014_1_22___24776_25510'[&!color=#000000]
	'1150389_Fbacterium@APD06613_1__iron_chelate_transporting_ATPase'[&!color=#000000]
	'1401325_Orhinotrachea@AIQ00049_1__transporter'[&!color=#000000]
	'2127028_Osp@SZD71441_1__Probable_ATP_dependent_transporter_SufC'[&!color=#000000]
	'1125876_Cfrigidisoli@SFI27748_1__Fe_S_cluster_assembly_ATP_binding_protein'[&!color=#000000]
	'1118202_Cignavus@SHI98373_1__Fe_S_cluster_assembly_ATP_binding_protein'[&!color=#000000]
	'1950952_Fbacterium@DBSA01000059_1_33___31697_32440'[&!color=#000000]
	'531844_Fbacterium@ACU06529_1__Iron_sulfur_cluster_assembly_ATPase_protein_SufC'[&!color=#000000]
	'1241979_Ccarnis@AZI33677_1__Fe_S_cluster_assembly_ATPase_SufC'[&!color=#000000]
	'1950958_Fbacterium@DDFD01000020_1_20___20026_20769'[&!color=#000000]
	'2479858_Fbacterium@REFA01000011_1_54___51885_52628'[&!color=#000000]
	'1660093_Csp@ODS89891_1__Fe_S_cluster_assembly_ATPase_SufC'[&!color=#000000]
	'1950956_Fbacterium@DCJS01000027_1_24___23541_24287'[&!color=#000000]
	'536441_Ctaklimakanen@AZI19435_1__Fe_S_cluster_assembly_ATPase_SufC'[&!color=#000000]
	'2487072_Csp@AZI55910_1__Fe_S_cluster_assembly_ATPase_SufC'[&!color=#000000]
	'1517683_Csp@KFF73881_1__cysteine_desulfurase'[&!color=#000000]
	'34085_Ranatipestife@AKP69505_1__ABC_type_transport_system_involved_in_Fe_S_cluster_assembly__ATPase_component'[&!color=#000000]
	'883098_Bzoohelcum@EKB60929_1__FeS_assembly_ATPase_SufC'[&!color=#000000]
	'2382126_Rsp@RKW63035_1__Fe_S_cluster_assembly_ATPase_SufC'[&!color=#000000]
	'1585976_Bcardium@QYCZ01000001_1_415___454420_455163'[&!color=#000000]
	'1071918_Rcolumbiphary@SDE58332_1__Fe_S_cluster_assembly_ATP_binding_protein'[&!color=#000000]
	'1951082_Fbacterium@DLJF01000002_1_115___122491_123234'[&!color=#000000]
	'619805_Sbuanensis@SKC02428_1__Fe_S_cluster_assembly_ATP_binding_protein'[&!color=#000000]
	'238_Emeningosepti@KUY18990_1__Fe_S_cluster_assembly_ATPase_SufC'[&!color=#000000]
	'1816680_Vmassiliensis@LT593745_1_153___184824_185582'[&!color=#000000]
	'865938_Wvirosa@ADX67069_1__FeS_assembly_ATPase_SufC'[&!color=#000000]
	'2479857_Fbacterium@RLZ08716_1__Fe_S_cluster_assembly_ATPase_SufC'[&!color=#000000]
	'684065_Axinjiangensi@SFN56892_1__Fe_S_cluster_assembly_ATP_binding_protein'[&!color=#000000]
	'1950991_Fbacterium@DEQC01000105_1_4___3191_3946'[&!color=#000000]
	'1434700_Msediminis@SMC57254_1__Fe_S_cluster_assembly_ATP_binding_protein'[&!color=#000000]
	'239_Fsp@MBF00340_1__Fe_S_cluster_assembly_ATPase_SufC'[&!color=#000000]
	'2175091_Falbum@AWH84385_1__Fe_S_cluster_assembly_ATPase_SufC'[&!color=#000000]
	'1951886_Fbacterium@DLGW01000016_1_1___1_657'[&!color=#000000]
	'1121901_Ftegetincola@AUDN01000023_1_115___117355_118101'[&!color=#000000]
	'1566022_Fsp@KIA99112_1__cysteine_desulfurase'[&!color=#000000]
	'1798014_Fbacterium@OGS60677_1__Fe_S_cluster_assembly_ATPase_SufC'[&!color=#000000]
	'2015558_Fsp@OYU85454_1__Fe_S_cluster_assembly_ATPase_SufC'[&!color=#000000]
	'996_Fcolumnare@AMA48133_1__Fe_S_cluster_assembly_ATPase_SufC'[&!color=#000000]
	'1094466_Findicum@CCG52051_1__Fe_S_assembly_ATPase__SufC'[&!color=#000000]
	'402734_Fterrigena@SEI47302_1__Fe_S_cluster_assembly_ATP_binding_protein'[&!color=#000000]
	'1121891_Fgelidilacus@AUGN01000016_1_28___39354_40103'[&!color=#000000]
	'402612_Fpsychrophilu@CAL44447_1__Fe_S_assembly_ATPase__SufC'[&!color=#000000]
	'1660093_Csp@ODS85317_1__Fe_S_cluster_assembly_ATPase_SufC'[&!color=#000000]
	'2008672_Fbacterium@PJR03602_1__Fe_S_cluster_assembly_ATPase_SufC'[&!color=#000000]
	'2488728_Fsp@RRJ88922_1__Fe_S_cluster_assembly_ATPase_SufC'[&!color=#000000]
	'1159016_Fmarinum@SEH60051_1__Fe_S_cluster_assembly_ATP_binding_protein'[&!color=#000000]
	'1974005_Fbacterium@PJB12221_1__Fe_S_cluster_assembly_ATPase_SufC'[&!color=#000000]
	'256_Modoratus@LROZ01000020_1_17___21064_21810'[&!color=#000000]
	'1150112_Mguanonis@SFJ72879_1__Fe_S_cluster_assembly_ATP_binding_protein'[&!color=#000000]
	'860228_Ccanimorsus@AEK24051_1__Probable_ATP_dependent_transporter_sufC'[&!color=#000000]
	'1945657_Csp@ATA75533_1__ABC_transporter_ATP_binding_protein'[&!color=#000000]
	'45243_Chaemolytica@AMD86181_1__Fe_S_cluster_assembly_ATPase_SufC'[&!color=#000000]
	'553178_Cgingivalis@EEK15520_1__FeS_assembly_ATPase_SufC'[&!color=#000000]
	'1019_Csputigena@ATA84760_1__ABC_transporter_ATP_binding_protein'[&!color=#000000]
	'1850246_Lsp@AOW21343_1__Fe_S_cluster_assembly_ATPase_SufC'[&!color=#000000]
	'1860094_Bbacterium@OIQ41359_1__Fe_S_cluster_assembly_ATPase_SufC'[&!color=#000000]
	'1790137_Wfucanilytica@ANW97202_1__Fe_S_cluster_assembly_ATPase_SufC'[&!color=#000000]
	'1224947_Pmarinum@SFU58575_1__Fe_S_cluster_assembly_ATP_binding_protein'[&!color=#000000]
	'1951817_Fbacterium@DEIV01000148_1_2___524_1261'[&!color=#000000]
	'593133_Lmaritimus@SFS43160_1__Iron_regulated_ABC_transporter_ATPase_subunit_SufC'[&!color=#000000]
	'1622118_Lprofundi@AMC12235_1__Fe_S_cluster_assembly_ATPase_SufC'[&!color=#000000]
	'1109740_Lagarilyticus@SNR57149_1__Iron_regulated_ABC_transporter_ATPase_subunit_SufC'[&!color=#000000]
	'762486_Loricola@SDX96739_1__Fe_S_cluster_assembly_ATP_binding_protein'[&!color=#000000]
	'1946768_Lsp@DGOU01000065_1_9___7828_8550'[&!color=#000000]
	'2013693_Bbacterium@PKP13429_1__Fe_S_cluster_assembly_ATPase_SufC'[&!color=#000000]
	'1973999_Fbacterium@PJA04929_1__Fe_S_cluster_assembly_ATPase_SufC'[&!color=#000000]
	'983548_Dsp@AEE19475_1__FeS_assembly_ATPase_SufC'[&!color=#000000]
	'376730_Zamylolytica@SFS40735_1__Fe_S_cluster_assembly_ATP_binding_protein'[&!color=#000000]
	'398720_Lblandensis@EAQ51268_1__ABC_transporter__ATP_binding_protein'[&!color=#000000]
	'1336795_Fsp@AOR26588_1__iron_sulfur_cluster_assembly_ATPase_protein_SufC'[&!color=#000000]
	'1714848_Asp@AXT57267_1__Fe_S_cluster_assembly_ATPase_SufC'[&!color=#000000]
	'620914_Aagarilytica@JH621248_1_168___204217_204969'[&!color=#000000]
	'1951884_Fbacterium@DLQL01000072_1_25___26611_27363'[&!color=#000000]
	'669041_Tdicentrarchi@ALU75757_1__Fe_S_cluster_assembly_ATPase_SufC'[&!color=#000000]
	'584609_Tjejuense@SNR14224_1__component_of_SufBCD_complex__ATP_binding_component_of_ABC_superfamily'[&!color=#000000]
	'2358479_Tsp@AZJ34179_1__Fe_S_cluster_assembly_ATPase_SufC'[&!color=#000000]
	'1906242_Tsp@HAO14851_1__TPA_asm__Fe_S_cluster_assembly_ATPase_SufC'[&!color=#000000]
	'1349785_Tmaritimum@BAUG01000016_1_20___22529_23281'[&!color=#000000]
	'1009412_Fsp@KB911090_1_191___237664_238416'[&!color=#000000]
	'2058137_Psp@AUC85712_1__Fe_S_cluster_assembly_ATPase_SufC'[&!color=#000000]
	'1850252_Ttodarodis@APG65643_1__Fe_S_cluster_assembly_ATPase_SufC'[&!color=#000000]
	'1973987_Fbacterium@PIY14984_1__Fe_S_cluster_assembly_ATPase_SufC'[&!color=#000000]
	'1951874_Fbacterium@DKQS01000007_1_482___500894_501646'[&!color=#000000]
	'2282170_Ksp@AXG69298_1__putative_ATP_dependent_transporter_SufC'[&!color=#000000]
	'2013688_Bbacterium@PKP26091_1__Fe_S_cluster_assembly_ATPase_SufC'[&!color=#000000]
	'1951851_Fbacterium@DGNA01000074_1_14___14486_15235'[&!color=#000000]
	'1951826_Fbacterium@DEWW01000150_1_6___4090_4839'[&!color=#000000]
	'1703343_Mgelatinilyti@RDK88228_1__Fe_S_cluster_assembly_ATP_binding_protein'[&!color=#000000]
	'2094025_Asp@AVI50770_1__Fe_S_cluster_assembly_ATPase_SufC'[&!color=#000000]
	'1951799_Fbacterium@DCSF01000043_1_349___373168_373920'[&!color=#000000]
	'50743_Ueubacterium@EDM45516_1__iron_regulated_ABC_transporter__ATP_binding_protein'[&!color=#000000]
	'442714_Uantarcticus@RMA65828_1__Fe_S_cluster_assembly_ATP_binding_protein'[&!color=#000000]
	'1951833_Fbacterium@DFML01000032_1_209___204816_205694'[&!color=#000000]
	'746697_Asublithincol@AFL81004_1__FeS_assembly_ATPase_SufC'[&!color=#000000]
	'1951810_Fbacterium@DDCS01000027_1_3___1580_2329'[&!color=#000000]
	'400055_Rmyxolifacien@SFR35531_1__Fe_S_cluster_assembly_ATP_binding_protein'[&!color=#000000]
	'313596_Rbiformata@EAR16412_1__ABC_transporter__ATP_binding_protein'[&!color=#000000]
	'319238_Sluteus@PCE66495_1__Fe_S_cluster_assembly_ATPase_SufC'[&!color=#000000]
	'1929488_Cradicis@AFOE01000001_1_9___6580_7332'[&!color=#000000]
	'886377_Mruestringens@AEM70502_1__FeS_assembly_ATPase_SufC'[&!color=#000000]
	'979_Clytica@AIM60358_1__cysteine_desulfurase'[&!color=#000000]
	'1406873_Asp@MTAZ01000006_1_43___51114_51866'[&!color=#000000]
	'63186_Zgalactanivor@CAZ95892_1__ATP_dependent_transporter_SufC'[&!color=#000000]
	'688270_Calgicola@ADV48923_1__Iron_regulated_ABC_transporter_ATPase_subunit_SufC'[&!color=#000000]
	'1206816_Mvaceletii@RKR14687_1__Fe_S_cluster_assembly_ATP_binding_protein'[&!color=#000000]
	'1872633_Asp@HCO84149_1__TPA_asm__Fe_S_cluster_assembly_ATPase_SufC'[&!color=#000000]
	'754435_Amarinus@PQJ16185_1__Fe_S_cluster_assembly_ATPase_SufC'[&!color=#000000]
	'313603_Msp@EAR02673_1__ABC_transporter__ATP_binding_protein'[&!color=#000000]
	'239_Fsp@MBF01299_1__Fe_S_cluster_assembly_ATPase_SufC'[&!color=#000000]
	'516051_Mlutaonensis@AKA35077_1__transporter'[&!color=#000000]
	'1383885_Fsp@AWX44638_1__putative_ATP_dependent_transporter_ycf16'[&!color=#000000]
	'504487_Jpallidilutea@GAL66400_1__iron_sulfur_cluster_assembly_ATPase_protein_SufC'[&!color=#000000]
	'1347342_Fagariphila@CDF80995_1__FeS_assembly_ATPase_SufC'[&!color=#000000]
	'983544_Lsp@AEH01026_1__FeS_assembly_ATPase_SufC'[&!color=#000000]
	'1445657_Hneustonica@PNQ74988_1__Fe_S_cluster_assembly_ATPase_SufC'[&!color=#000000]
	'649333_Bechini@SFN43834_1__Fe_S_cluster_assembly_ATP_binding_protein'[&!color=#000000]
	'1798225_Fsp@SDR70791_1__Fe_S_cluster_assembly_ATP_binding_protein'[&!color=#000000]
	'1936080_Wsp@APY08336_1__Fe_S_cluster_assembly_ATPase_SufC'[&!color=#000000]
	'1266046_Maestuarii@PSG90135_1__Fe_S_cluster_assembly_ATPase_SufC'[&!color=#000000]
	'1736674_Aalginicilyti@ALJ05771_1__ABC_transporter_ATP_binding_protein'[&!color=#000000]
	'1951858_Fbacterium@DINR01000018_1_30___32692_33444'[&!color=#000000]
	'1336794_Fsp@AOR28612_1__iron_sulfur_cluster_assembly_ATPase_protein_SufC'[&!color=#000000]
	'2483459_Fbacterium@RMZ51793_1__Fe_S_cluster_assembly_ATPase_SufC'[&!color=#000000]
	'1250295_Fbacterium@SDB60480_1__Fe_S_cluster_assembly_ATP_binding_protein'[&!color=#000000]
	'1150368_Soceani@SFW30008_1__Fe_S_cluster_assembly_ATP_binding_protein'[&!color=#000000]
	'216432_Catlanticus@EAP87980_1__ABC_transporter__ATP_binding_protein'[&!color=#000000]
	'213248_Malgae@PZW41775_1__Fe_S_cluster_assembly_ATP_binding_protein'[&!color=#000000]
	'1951823_Fbacterium@DEYC01000033_1_3___626_1381'[&!color=#000000]
	'331648_Nspongiae@ARN78370_1__Fe_S_cluster_assembly_ATPase_SufC'[&!color=#000000]
	'1476901_Nsp@ALM20991_1__cysteine_desulfurase'[&!color=#000000]
	'592029_Ndokdonensis@AGC76441_1__FeS_assembly_ATPase'[&!color=#000000]
	'2058134_Nsp@AUC78743_1__Fe_S_cluster_assembly_ATPase_SufC'[&!color=#000000]
	'328515_Ndokdonensis@OUS15882_1__Fe_S_cluster_assembly_ATPase_SufC'[&!color=#000000]
	'390640_Scatena@SDK85271_1__Fe_S_cluster_assembly_ATP_binding_protein'[&!color=#000000]
	'1336796_Gsp@SDR91719_1__Fe_S_cluster_assembly_ATP_binding_protein'[&!color=#000000]
	'411154_Gforsetii@CAL68076_1__FeS_assembly_ATPase_SufC'[&!color=#000000]
	'908615_Phalocasei@SDZ80553_1__Fe_S_cluster_assembly_ATP_binding_protein'[&!color=#000000]
	'1155689_Psalarius@SHE71388_1__Fe_S_cluster_assembly_ATP_binding_protein'[&!color=#000000]
	'313595_Ptorquis@AFU68082_1__cysteine_desulfurase_activator_complex_ATPase_SufC'[&!color=#000000]
	'1729469_Fbacterium@LKMZ01000044_1_7___4524_5282'[&!color=#000000]
	'2491711_Fbacterium@RRO20318_1__Fe_S_cluster_assembly_ATPase_SufC'[&!color=#000000]
	'1986715_Fbacterium@OUX39613_1__Fe_S_cluster_assembly_ATPase_SufC'[&!color=#000000]
	'1951830_Fbacterium@DFQX01000073_1_8___7383_8132'[&!color=#000000]
	'926559_Jmarina@EIJ38435_1__FeS_assembly_ATPase_SufC'[&!color=#000000]
	'946077_Ihalotolerans@EID76694_1__ATP_dependent_transporter_SufC'[&!color=#000000]
	'2047937_Bendosymbiont@PEIH01000005_1_1007___1008640_1009398'[&!color=#000000]
	'2026740_Fbacterium@MAD59687_1__Fe_S_cluster_assembly_ATPase_SufC'[&!color=#000000]
	'1986259_Cbacterium@PDH54270_1__Fe_S_cluster_assembly_ATPase_SufC'[&!color=#000000]
	'1655598_Cbacterium@KRO88296_1__ABC_transporter_ATP_binding_protein__partial'[&!color=#000000]
	'1986260_Cbacterium@PDH52117_1__Fe_S_cluster_assembly_ATPase_SufC'[&!color=#000000]
	'1986713_Fbacterium@RPG61206_1__Fe_S_cluster_assembly_ATPase_SufC'[&!color=#000000]
	'1986702_Fbacterium@RPG71143_1__Fe_S_cluster_assembly_ATPase_SufC'[&!color=#000000]
	'1986703_Fbacterium@RPG64948_1__Fe_S_cluster_assembly_ATPase_SufC'[&!color=#000000]
	'1951822_Fbacterium@DEYL01000038_1_3___2223_2969'[&!color=#000000]
	'1986706_Fbacterium@OUW33771_1__Fe_S_cluster_assembly_ATPase_SufC'[&!color=#000000]
	'1986258_Fbacterium@PDH44671_1__Fe_S_cluster_assembly_ATPase_SufC'[&!color=#000000]
	'1986717_Fbacterium@OUU21158_1__Fe_S_cluster_assembly_ATPase_SufC'[&!color=#000000]
	'1951837_Fbacterium@DGAW01000083_1_5___3281_4039'[&!color=#000000]
	'1986705_Fbacterium@RPG70078_1__Fe_S_cluster_assembly_ATPase_SufC'[&!color=#000000]
	'1951891_Fbacterium@DBBQ01000039_1_11___10393_11139'[&!color=#000000]
	'2175803_Bbacterium@PWH11045_1__Fe_S_cluster_assembly_ATPase_SufC'[&!color=#000000]
	'487796_Fbacterium@EEG41524_1__FeS_assembly_ATPase_SufC'[&!color=#000000]
	'1986701_Fbacterium@OUV49492_1__Fe_S_cluster_assembly_ATPase_SufC'[&!color=#000000]
	'1986710_Fbacterium@RPG61395_1__Fe_S_cluster_assembly_ATPase_SufC'[&!color=#000000]
	'1951862_Fbacterium@DJCH01000004_1_20___15524_16270'[&!color=#000000]
	'1951875_Fbacterium@DKQJ01000004_1_20___27662_28408'[&!color=#000000]
	'1951885_Fbacterium@DLPY01000031_1_12___12316_13062'[&!color=#000000]
	'1951880_Fbacterium@DKOF01000057_1_2___404_1150'[&!color=#000000]
	'1951861_Fbacterium@DJCI01000057_1_47___55240_55986'[&!color=#000000]
	'929556_Scanadensis@AFD07692_1__FeS_assembly_ATPase_SufC'[&!color=#000000]
	'1895716_CAsp@OJW69962_1__Fe_S_cluster_assembly_ATPase_SufC'[&!color=#000000]
	'452471_CAasiaticus@ACE05684_1__hypothetical_protein_Aasi_0241'[&!color=#000000]
	'1951399_Abacterium@DCSL01000050_1_14___10631_11389'[&!color=#000000]
	'247481_CChertigii@AWN81411_1__putative_ATP_dependent_transporter_SufC'[&!color=#000000]
	'1231626_Cendosymbiont@CCM10401_1__Probable_ATP_dependent_transporter_SufC'[&!color=#000000]
	'650378_Cendosymbiont@AXI24530_1__FeS_assembly_ATPase_SufC'[&!color=#000000]
	'563176_Saquaeclarae@SDL50090_1__Iron_regulated_ABC_transporter_ATPase_subunit_SufC'[&!color=#000000]
	'915059_Fpacifica@OHX65308_1__Fe_S_cluster_assembly_ATPase_SufC'[&!color=#000000]
	'1951545_Cbacterium@DDFJ01000002_1_153___148076_148840'[&!color=#000000]
	'2015573_Cbacterium@OYU68248_1__Fe_S_cluster_assembly_ATPase_SufC'[&!color=#000000]
	'649349_Lbyssophila@ADQ16590_1__Iron_regulated_ABC_transporter_ATPase_subunit_SufC'[&!color=#000000]
	'1784714_Aluteifluviis@AWV96829_1__Fe_S_cluster_assembly_ATPase_SufC'[&!color=#000000]
	'1605367_Jsediminis@KPM49496_1__cysteine_desulfurase'[&!color=#000000]
	'929562_Eoligotrophic@AFK04398_1__FeS_assembly_ATPase_SufC'[&!color=#000000]
	'1945892_Cbacterium@SOE24118_1__Iron_regulated_ABC_transporter_ATPase_subunit_SufC'[&!color=#000000]
	'1082580_Djejuensis@PWJ58496_1__Fe_S_cluster_assembly_ATP_binding_protein'[&!color=#000000]
	'1660162_Cbacterium@ODS83424_1__Fe_S_cluster_assembly_ATPase_SufC'[&!color=#000000]
	'591202_Aaurantiaca@PWK22671_1__iron_regulated_ABC_transporter_ATPase_subunit_SufC'[&!color=#000000]
	'929703_Fmajor@KE386491_1_4164___5150024_5150788'[&!color=#000000]
	'2183547_Psp@AWL09545_1__putative_ATP_dependent_transporter_SufC'[&!color=#000000]
	'1951635_Cbacterium@DLPE01000027_1_4___1619_2371'[&!color=#000000]
	'1951636_Cbacterium@DLPD01000013_1_75___80357_81109'[&!color=#000000]
	'1178516_Smontaniterra@AQG77904_1__Fe_S_cluster_assembly_ATPase_SufC'[&!color=#000000]
	'2053581_Mbacterium@HAI76166_1__TPA_asm__Fe_S_cluster_assembly_ATPase_SufC'[&!color=#000000]
	'1121902_Eelegans@KE387152_1_119___140215_140970'[&!color=#000000]
	'1465490_Pterrae@SFQ52677_1__Iron_regulated_ABC_transporter_ATPase_subunit_SufC'[&!color=#000000]
	'1003_Truber@SFE69027_1__Iron_regulated_ABC_transporter_ATPase_subunit_SufC'[&!color=#000000]
	'1950939_Cbacterium@DDLX01000018_1_42___69998_70759'[&!color=#000000]
	'1660167_Sbacterium@ODT92498_1__Fe_S_cluster_assembly_ATPase_SufC'[&!color=#000000]
	'1895839_Sbacterium@OJW33272_1__Fe_S_cluster_assembly_ATPase_SufC'[&!color=#000000]
	'1895838_Sbacterium@OJW01776_1__Fe_S_cluster_assembly_ATPase_SufC'[&!color=#000000]
	'1951552_Cbacterium@DEHV01000082_1_63___87796_88560'[&!color=#000000]
	'1492898_Ftropicus@ANE49934_1__cysteine_desulfurase'[&!color=#000000]
	'1895836_Sbacterium@OJU23097_1__Fe_S_cluster_assembly_ATPase_SufC'[&!color=#000000]
	'577386_Nyanshanensis@QLKR01000004_1_251___285560_286309'[&!color=#000000]
	'1176587_Nginsenosidiv@ANH80795_1__Fe_S_cluster_assembly_ATPase_SufC'[&!color=#000000]
	'1951561_Cbacterium@DHEF01000056_1_3___3411_4175'[&!color=#000000]
	'1895924_Bbacterium@OJW97004_1__Fe_S_cluster_assembly_ATPase_SufC'[&!color=#000000]
	'1986239_Rbacterium@PDH45356_1__Fe_S_cluster_assembly_ATPase_SufC'[&!color=#000000]
	'1986238_Rbacterium@PDH49112_1__Fe_S_cluster_assembly_ATPase_SufC'[&!color=#000000]
	'1122208_Mfurvescens@RED96990_1__iron_regulated_ABC_transporter_ATPase_subunit_SufC'[&!color=#000000]
	'1951795_Fbacterium@DBBU01000013_1_48___48152_48916'[&!color=#000000]
	'447679_Elutea@SNT35858_1__Iron_regulated_ABC_transporter_ATPase_subunit_SufC'[&!color=#000000]
	'1951769_Fbacterium@DDIU01000034_1_2___2089_2847'[&!color=#000000]
	'1844760_Msp@LXQK01000244_1_2___1917_2678'[&!color=#000000]
	'643867_Mtractuosa@ADR20910_1__Iron_regulated_ABC_transporter_ATPase_subunit_SufC'[&!color=#000000]
	'1124780_Nturpanensis@ANNU01000012_1_11___11964_12725'[&!color=#000000]
	'1189621_Nhalalkaliphi@EIM76804_1__FeS_assembly_ATPase_SufC'[&!color=#000000]
	'1925762_Amarinus@MSPQ01000013_1_110___121273_122037'[&!color=#000000]
	'388413_Amachipongone@EAZ79771_1__FeS_assembly_ATPase_SufC'[&!color=#000000]
	'1232681_Llonarensis@EON77417_1__Iron_sulfur_cluster_assembly_ATPase_protein_SufC'[&!color=#000000]
	'2099675_Cbacterium@PXCO01000349_1_9___7953_8714'[&!color=#000000]
	'880070_Cmarinum@AEL28402_1__FeS_assembly_ATPase_SufC'[&!color=#000000]
	'1048983_Aandensis@KEO74161_1__cysteine_desulfurase'[&!color=#000000]
	'237018_Aaquimarinus@SFB31117_1__Iron_regulated_ABC_transporter_ATPase_subunit_SufC'[&!color=#000000]
	'336829_Rikkaensis@SDZ56580_1__Iron_regulated_ABC_transporter_ATPase_subunit_SufC'[&!color=#000000]
	'758820_Abalticum@SMD46120_1__Iron_regulated_ABC_transporter_ATPase_subunit_SufC'[&!color=#000000]
	'1750599_Mruber@PRY88028_1__iron_regulated_ABC_transporter_ATPase_subunit_SufC'[&!color=#000000]
	'866536_Bbaltica@AFL85987_1__Iron_regulated_ABC_transporter_ATPase_subunit_SufC'[&!color=#000000]
	'1795355_Estrongylocen@AWW32625_1__Fe_S_cluster_assembly_ATPase_SufC'[&!color=#000000]
	'1727163_Asp@AMQ57605_1__ABC_transporter_ATP_binding_protein'[&!color=#000000]
	'1279009_Candamanensis@EMR03906_1__putative_ATP_dependent_transporter_SufC'[&!color=#000000]
	'1951784_Fbacterium@DHLV01000164_1_16___11447_12211'[&!color=#000000]
	'2044729_CNsp@PGH40635_1__Fe_S_cluster_assembly_ATPase_SufC'[&!color=#000000]
	'1821036_Rversicolor@QFZQ01000007_1_298___332916_333671'[&!color=#000000]
	'692418_Rfaecimaris@SMD36517_1__Iron_regulated_ABC_transporter_ATPase_subunit_SufC'[&!color=#000000]
	'156994_Ragariperfora@SHK20874_1__Iron_regulated_ABC_transporter_ATPase_subunit_SufC'[&!color=#000000]
	'927664_Fflexilis@SFC60538_1__Fe_S_cluster_assembly_ATP_binding_protein'[&!color=#000000]
	'1267423_Fpacificus@RKQ49088_1__iron_regulated_ABC_transporter_ATPase_subunit_SufC'[&!color=#000000]
	'2133949_Rsp@PWL32251_1__Fe_S_cluster_assembly_ATPase_SufC'[&!color=#000000]
	'1947388_Rsp@DGJR01000208_1_6___5321_6079'[&!color=#000000]
	'1947389_Rsp@DIYO01000002_1_44___64760_65518'[&!color=#000000]
	'1563681_Fmisakiensis@OEK04138_1__Fe_S_cluster_assembly_ATPase_SufC'[&!color=#000000]
	'2482724_Cbacterium@GCC51454_1__Fe_S_cluster_assembly_ATPase_SufC'[&!color=#000000]
	'1951779_Fbacterium@DDSS01000020_1_3___2061_2816'[&!color=#000000]
	'1951776_Fbacterium@DDTY01000031_1_54___59973_60728'[&!color=#000000]
	'1561025_Psp@LBGV01000001_1_1043___1182784_1183545'[&!color=#000000]
	'1951775_Fbacterium@DDUM01000088_1_3___2438_3193'[&!color=#000000]
	'1951775_Fbacterium@DDUM01000079_1_8___5566_6321'[&!color=#000000]
	'1973954_Cbacterium@PIQ48995_1__Fe_S_cluster_assembly_ATPase_SufC'[&!color=#000000]
	'269798_Chutchinsonii@ABG58254_1__Iron_regulated_ABC_transporter_ATPase_subunit_SufC'[&!color=#000000]
	'880071_Blitoralis@AFM05081_1__Iron_regulated_ABC_transporter_ATPase_subunit_SufC'[&!color=#000000]
	'1121903_Hroseola@AUGI01000025_1_86___119792_120553'[&!color=#000000]
	'1313301_Trossianum@AUGC01000021_1_18___17779_18543'[&!color=#000000]
	'2016530_Rorbicola@PKQ69310_1__sufC__FeS_assembly_ATPase_SufC'[&!color=#000000]
	'1664068_B336@KOY86227_1__cysteine_desulfurase'[&!color=#000000]
	'2294116_Fsp@RNI33401_1__Fe_S_cluster_assembly_ATPase_SufC'[&!color=#000000]
	'1004304_Hsandarakina@PZX60691_1__Fe_S_cluster_assembly_ATP_binding_protein'[&!color=#000000]
	'485917_Pheparinus@ACU05237_1__FeS_assembly_ATPase_SufC'[&!color=#000000]
	'1961110_Sbacterium@OQY93676_1__Fe_S_cluster_assembly_ATPase_SufC'[&!color=#000000]
	'2015582_Bbacterium@OYU96235_1__Fe_S_cluster_assembly_ATPase_SufC'[&!color=#000000]
	'1690483_Bbacterium@AMS26309_1__cysteine_desulfurase'[&!color=#000000]
	'1953166_Bbacterium@DITN01000031_1_25___32015_32803'[&!color=#000000]
	'2382228_Bchlorobi@ROL58749_1__Fe_S_cluster_assembly_ATPase_SufC'[&!color=#000000]
	'2382229_Bchlorobi@ROL56825_1__Fe_S_cluster_assembly_ATPase_SufC'[&!color=#000000]
	'1948666_Ibacterium@DDUU01000049_1_38___42332_43114'[&!color=#000000]
	'1948682_Ibacterium@DKKL01000007_1_161___189939_190694'[&!color=#000000]
	'1961104_Ibacterium@OQY77184_1__Fe_S_cluster_assembly_ATPase_SufC'[&!color=#000000]
	'2291815_Cbacterium@RFM27613_1__Fe_S_cluster_assembly_ATPase_SufC'[&!color=#000000]
	'2292082_Psp@QRGB01000001_1_61___57684_58436'[&!color=#000000]
	'2029983_Ccaeni@ATL49918_1__Fe_S_cluster_assembly_ATPase_SufC'[&!color=#000000]
	'454188_Taggregans@PJJ75489_1__iron_regulated_ABC_transporter_ATPase_subunit_SufC'[&!color=#000000]
	'1393122_Cthermophila@SFV28058_1__Iron_regulated_ABC_transporter_ATPase_subunit_SufC'[&!color=#000000]
	'2173175_Psp@PWG80388_1__Fe_S_cluster_assembly_ATPase_SufC'[&!color=#000000]
	'1259464_Apallidicoral@PRY49534_1__iron_regulated_ABC_transporter_ATPase_subunit_SufC'[&!color=#000000]
	'1953078_Sbacterium@DDAL01000031_1_17___17812_18576'[&!color=#000000]
	'1590596_Ssp@JXAC01000305_1_3___2091_2396'[&!color=#000000]
	'1538644_Ssp@AIM38933_1__cysteine_desulfurase'[&!color=#000000]
	'561061_Spsychroaquat@SMG41034_1__Fe_S_cluster_assembly_ATP_binding_protein'[&!color=#000000]
	'2171749_Ssp@PVH25965_1__Fe_S_cluster_assembly_ATPase_SufC'[&!color=#000000]
	'1513896_Snematocida@SKB87395_1__Fe_S_cluster_assembly_ATP_binding_protein'[&!color=#000000]
	'1010_Smizutaii@SDL84628_1__Iron_regulated_ABC_transporter_ATPase_subunit_SufC'[&!color=#000000]
	'1590596_Ssp@JXAC01000030_1_59___51682_52242'[&!color=#000000]
	'1855384_Ba37t11@SEN36181_1__Iron_regulated_ABC_transporter_ATPase_subunit_SufC'[&!color=#000000]
	'623280_Pluteus@SKB65393_1__Fe_S_cluster_assembly_ATP_binding_protein'[&!color=#000000]
	'1951557_Cbacterium@DGQT01000062_1_1___303_1067'[&!color=#000000]
	'1951567_Cbacterium@DBII01000077_1_16___16729_17493'[&!color=#000000]
	'1122621_Ositiensis@ATZA01000040_1_8___8024_8794'[&!color=#000000]
	'2479004_Cbacterium@RCWL01000001_1_172___196224_196982'[&!color=#000000]
	'1649169_Tsoli@PZF71821_1__Fe_S_cluster_assembly_ATPase_SufC'[&!color=#000000]
	'1895835_Sbacterium@OJY98155_1__Fe_S_cluster_assembly_ATPase_SufC'[&!color=#000000]
	'1094955_Cbacterium@ATTW02000071_1_2___1828_2592'[&!color=#000000]
	'2341117_Asp@AYD46782_1__Fe_S_cluster_assembly_ATPase_SufC'[&!color=#000000]
	'1850526_Asp@ANI88920_1__Fe_S_cluster_assembly_ATPase_SufC'[&!color=#000000]
	'551991_Arhizosphaera@SEA12238_1__Iron_regulated_ABC_transporter_ATPase_subunit_SufC'[&!color=#000000]
	'1434707_Tchishuiensis@PSK94546_1__iron_regulated_ABC_transporter_ATPase_subunit_SufC'[&!color=#000000]
	'2153357_Tsp@RQO31786_1__Fe_S_cluster_assembly_ATPase_SufC'[&!color=#000000]
	'1895926_Bbacterium@OJU75902_1__Fe_S_cluster_assembly_ATPase_SufC'[&!color=#000000]
	'1895923_Bbacterium@OJV53786_1__Fe_S_cluster_assembly_ATPase_SufC'[&!color=#000000]
	'323450_Pactiniarum@ARS35433_1__ABC_transporter_ATP_binding_protein'[&!color=#000000]
	'926549_Aaquaticus@KI421517_1_4150___4806774_4807541'[&!color=#000000]
	'1335309_Ccostaii@PUZ26970_1__Fe_S_cluster_assembly_ATPase_SufC'[&!color=#000000]
	'151895_Psaltans@PZP42827_1__Fe_S_cluster_assembly_ATPase_SufC'[&!color=#000000]
	'1948672_Ibacterium@DDRZ01000189_1_14___11515_12273'[&!color=#000000]
	'1948687_Ibacterium@DLHF01000062_1_87___129642_130403'[&!color=#000000]
	'1798430_Ibacterium@OGU60427_1__Fe_S_cluster_assembly_ATPase_SufC'[&!color=#000000]
	'2013808_Ibacterium@PKL84446_1__Fe_S_cluster_assembly_ATPase_SufC'[&!color=#000000]
	'1798441_Ibacterium@OGU93050_1__Fe_S_cluster_assembly_ATPase_SufC'[&!color=#000000]
	'2382230_Bchlorobi@ROL61908_1__Fe_S_cluster_assembly_ATPase_SufC'[&!color=#000000]
	'1948667_Ibacterium@DDUR01000076_1_173___209450_210217'[&!color=#000000]
	'1895771_CKthiocyanatum@OJX57353_1__Fe_S_cluster_assembly_ATPase_SufC'[&!color=#000000]
	'1948677_Ibacterium@DIOF01000064_1_14___9687_10226'[&!color=#000000]
	'2035416_Bhr21@GBD07100_1__putative_ATP_dependent_transporter_SufC'[&!color=#000000]
	'2268192_Cbacterium@RMF32760_1__Fe_S_cluster_assembly_ATPase_SufC'[&!color=#000000]
	'1978119_Bbacterium@NGFH01000011_1_284___327080_327832'[&!color=#000000]
	'1617421_Bbacterium@KXK45534_1__FeS_assembly_ATPase_SufC'[&!color=#000000]
	'2013811_Ibacterium@PKL77887_1__Fe_S_cluster_assembly_ATPase_SufC'[&!color=#000000]
	'1950764_Bbacterium@DDRQ01000066_1_31___29289_30050'[&!color=#000000]
	'1729468_Rbacterium@LKNB01000025_1_20___23343_24104'[&!color=#000000]
	'890426_Slutea@NCRC01000001_1_96___112662_113432'[&!color=#000000]
	'309807_Sruber@ABC44643_1__FeS_assembly_ATPase_SufC'[&!color=#000000]
	'1919103_Bbacterium@PSQ80900_1__Fe_S_cluster_assembly_ATPase_SufC'[&!color=#000000]
	'1919118_Bbacterium@PSQ96463_1__Fe_S_cluster_assembly_ATPase_SufC'[&!color=#000000]
	'1923971_Ssp@PQJ36137_1__Fe_S_cluster_assembly_ATPase_SufC'[&!color=#000000]
	'1850348_Lsalinarum@PEN13959_1__Fe_S_cluster_assembly_ATPase_SufC'[&!color=#000000]
	'1469170_Lhalophila@PEN06760_1__Fe_S_cluster_assembly_ATPase_SufC'[&!color=#000000]
	'1089550_Slonga@ATTH01000001_1_1395___1726009_1726779'[&!color=#000000]
	'1919115_Bbacterium@PSQ93719_1__Fe_S_cluster_assembly_ATPase_SufC__partial'[&!color=#000000]
	'1919110_Bbacterium@PSR02182_1__Fe_S_cluster_assembly_ATPase_SufC'[&!color=#000000]
	'2035413_Bhr18@GBD02266_1__putative_ATP_dependent_transporter_SufC'[&!color=#000000]
	'518766_Rmarinus@ACY48904_1__FeS_assembly_ATPase_SufC'[&!color=#000000]
	'1779382_Rbacterium@ARA92486_1__Fe_S_cluster_assembly_ATPase_SufC'[&!color=#000000]
	'1973924_Bbacterium@PIQ62456_1__Fe_S_cluster_assembly_ATPase_SufC'[&!color=#000000]
	'1950766_Bbacterium@DKOG01000265_1_6___3607_4374'[&!color=#000000]
	'716817_Rmarinus@OZC03128_1__Fe_S_cluster_assembly_ATPase_SufC'[&!color=#000000]
	'1961794_Rsp@PAP82193_1__Fe_S_cluster_assembly_ATPase_SufC'[&!color=#000000]
	'1196024_Rmarina@PAP77298_1__Fe_S_cluster_assembly_ATPase_SufC'[&!color=#000000]
	'1951031_Fbacterium@DIAJ01000015_1_21___21187_21945'[&!color=#000000]
	'1950953_Fbacterium@DCRK01000022_1_154___171678_172433'[&!color=#000000]
	'1986673_Cbacterium@RPG79057_1__Fe_S_cluster_assembly_ATPase_SufC'[&!color=#000000]
	'1950990_Fbacterium@DEQO01000125_1_68___76315_77061'[&!color=#000000]
	'1951026_Fbacterium@DGYH01000277_1_8___3257_3997'[&!color=#000000]
	'1950978_Fbacterium@DDRC01000109_1_1___1_165'[&!color=#000000]
	'2013680_Bbacterium@PKP51606_1__Fe_S_cluster_assembly_ATPase_SufC'[&!color=#000000]
	'1951030_Fbacterium@DIBN01000007_1_325___370700_371455'[&!color=#000000]
	'1950977_Fbacterium@DDRF01000107_1_35___40180_40674'[&!color=#000000]
	'2021370_Sbacterium@PBQ32597_1__Fe_S_cluster_assembly_ATPase_SufC'[&!color=#000000]
	'1953161_Bbacterium@DGQK01000031_1_46___54429_55187'[&!color=#000000]
	'1797364_Bbacterium@OFY85846_1__Fe_S_cluster_assembly_ATPase_SufC'[&!color=#000000]
	'1895763_Fbacterium@OJX36348_1__Fe_S_cluster_assembly_ATPase_SufC'[&!color=#000000]
	'1951003_Fbacterium@DFVN01000053_1_6___4162_4917'[&!color=#000000]
	'1951016_Fbacterium@DGOM01000125_1_20___21672_22331'[&!color=#000000]
	'1951033_Fbacterium@DHNG01000030_1_86___81176_81934'[&!color=#000000]
	'1951090_Fbacterium@DBCS01000006_1_73___72079_72825'[&!color=#000000]
	'1917219_Fsp@PHR27781_1__Fe_S_cluster_assembly_ATPase_SufC'[&!color=#000000]
	'2219161_Csp@PZE18634_1__Fe_S_cluster_assembly_ATPase_SufC'[&!color=#000000]
	'1740263_Calgicola@LYPF02000007_1_8___12368_13138'[&!color=#000000]
	'1408433_Ccatalasitica@JHXV01000020_1_14___12970_13740'[&!color=#000000]
	'477690_Ltianjinensis@SFT79821_1__Iron_regulated_ABC_transporter_ATPase_subunit_SufC'[&!color=#000000]
	'1950971_Fbacterium@DCYS01000010_1_2___454_1212'[&!color=#000000]
	'1737063_Baurantiacum@RFC53123_1__Fe_S_cluster_assembly_ATPase_SufC'[&!color=#000000]
	'2133950_Fsp@PWL27315_1__Fe_S_cluster_assembly_ATPase_SufC'[&!color=#000000]
	'1950969_Fbacterium@DDBE01000116_1_23___16385_17134'[&!color=#000000]
	'1951000_Fbacterium@DGBF01000049_1_20___18441_19196'[&!color=#000000]
	'755732_Ftaffensis@AEA44073_1__Iron_regulated_ABC_transporter_ATPase_subunit_SufC'[&!color=#000000]
	'2489595_Gsp@CP034120_1_2944___3479221_3479973'[&!color=#000000]
	'1951041_Fbacterium@DJFN01000216_1_2___1018_1770'[&!color=#000000]
	'1951091_Fbacterium@DBCM01000090_1_3___2154_2900'[&!color=#000000]
	'1951066_Fbacterium@DKOO01000012_1_70___69215_69967'[&!color=#000000]
	'1950972_Fbacterium@DCYO01000018_1_9___5467_6225'[&!color=#000000]
	'1951071_Fbacterium@DKMJ01000051_1_1___2_691'[&!color=#000000]
	'1951056_Fbacterium@DKGM01000014_1_7___3970_4728'[&!color=#000000]
	'1951045_Fbacterium@DIYR01000015_1_2___1316_2068'[&!color=#000000]
	'1950992_Fbacterium@DEPO01000057_1_36___46857_47606'[&!color=#000000]
	'1950960_Fbacterium@DDEH01000035_1_8___5029_5781'[&!color=#000000]
	'1950955_Fbacterium@DCPZ01000092_1_43___49127_49879'[&!color=#000000]
	'1950967_Fbacterium@DDCW01000105_1_4___2677_3429'[&!color=#000000]
	'1950954_Fbacterium@DCQU01000027_1_12___9881_10633'[&!color=#000000]
	'1950984_Fbacterium@DEBK01000208_1_2___1277_2029'[&!color=#000000]
	'1950946_Fbacterium@DCBH01000059_1_12___10697_11446'[&!color=#000000]
	'1951019_Fbacterium@DGOE01000022_1_5___3556_4317'[&!color=#000000]
	'1950980_Fbacterium@DDJR01000048_1_58___66288_67040'[&!color=#000000]
	'1950961_Fbacterium@DDEE01000111_1_11___10558_11322'[&!color=#000000]
	'1950965_Fbacterium@DDCZ01000010_1_18___20850_21608'[&!color=#000000]
	'1950964_Fbacterium@DDDB01000067_1_17___17208_17972'[&!color=#000000]
	'1951047_Fbacterium@DIYJ01000007_1_116___139740_140495'[&!color=#000000]
	'1953160_Bbacterium@DGQL01000060_1_7___9250_10002'[&!color=#000000]
	'1895921_Bbacterium@OJV29930_1__Fe_S_cluster_assembly_ATPase_SufC'[&!color=#000000]
	'1953174_Bbacterium@DLGO01000078_1_41___40685_41449'[&!color=#000000]
	'1952870_Sbacterium@DDTL01000114_1_14___13517_14254'[&!color=#000000]
	'1950420_Bbacterium@DCIX01000025_1_213___247545_248309'[&!color=#000000]
	'1950577_Bbacterium@DGQJ01000211_1_2___1222_1968'[&!color=#000000]
	'2013699_Bbacterium@PKO97883_1__Fe_S_cluster_assembly_ATPase_SufC'[&!color=#000000]
	'1674837_Bbacterium@LUZO01000291_1_2___1716_2471'[&!color=#000000]
	'1678841_Lsaccharophil@GAP43755_1__FeS_assembly_ATPase_SufC'[&!color=#000000]
	'1950616_Bbacterium@DHSR01000083_1_100___123659_124408'[&!color=#000000]
	'2013679_Bbacterium@PKP45265_1__Fe_S_cluster_assembly_ATPase_SufC'[&!color=#000000]
	'1972459_Bbacterium@OYT17250_1__Fe_S_cluster_assembly_ATPase_SufC'[&!color=#000000]
	'1950430_Bbacterium@DCHI01000038_1_7___6554_7318'[&!color=#000000]
	'2013689_Bbacterium@PKP19998_1__Fe_S_cluster_assembly_ATPase_SufC'[&!color=#000000]
	'1950631_Bbacterium@DIRT01000028_1_15___22609_23379'[&!color=#000000]
	'1950533_Bbacterium@DGGS01000051_1_11___17746_18510'[&!color=#000000]
	'1950378_Bbacterium@DBYW01000035_1_77___88697_89461'[&!color=#000000]
	'1950528_Bbacterium@DGHS01000025_1_19___29336_30100'[&!color=#000000]
	'1950675_Bbacterium@DJVB01000047_1_42___50418_51176'[&!color=#000000]
	'1805033_Bbacterium@OIP01279_1__Fe_S_cluster_assembly_ATPase_SufC'[&!color=#000000]
	'1950394_Bbacterium@DBXJ01000018_1_14___17109_17861'[&!color=#000000]
	'1950392_Bbacterium@DBXT01000052_1_26___25166_25918'[&!color=#000000]
	'1950388_Bbacterium@DBYD01000057_1_42___48005_48766'[&!color=#000000]
	'1950613_Bbacterium@DHTG01000057_1_4___1719_2480'[&!color=#000000]
	'1950639_Bbacterium@DIPV01000010_1_7___6276_7025'[&!color=#000000]
	'1950596_Bbacterium@DHDW01000045_1_9___9106_9855'[&!color=#000000]
	'1950397_Bbacterium@DBXF01000014_1_17___15954_16721'[&!color=#000000]
	'1950393_Bbacterium@DBXQ01000090_1_8___6855_7619'[&!color=#000000]
	'1768114_Bf083@KWW40403_1__Fe_S_cluster_assembly_ATP_binding_protein'[&!color=#000000]
	'1950463_Bbacterium@DEFY01000002_1_11___11151_11903'[&!color=#000000]
	'1950484_Bbacterium@DEPP01000002_1_20___23761_24525'[&!color=#000000]
	'1958820_Bbacterium@NWBO01000053_1_216___236986_237747'[&!color=#000000]
	'1950483_Bbacterium@DEPQ01000042_1_5___4536_5300'[&!color=#000000]
	'2013691_Bbacterium@PKP19401_1__Fe_S_cluster_assembly_ATPase_SufC'[&!color=#000000]
	'1674838_Bbacterium@LUZP01000125_1_2___730_1488'[&!color=#000000]
	'1950674_Bbacterium@DJVO01000199_1_7___7230_7988'[&!color=#000000]
	'1768115_Bf082@KWW25208_1__Iron_regulated_ABC_transporter_ATPase_subunit_SufC'[&!color=#000000]
	'1950377_Bbacterium@DBYZ01000008_1_140___169877_170629'[&!color=#000000]
	'1958819_Bbacterium@NWBN01000029_1_47___58087_58839'[&!color=#000000]
	'1950670_Bbacterium@DISP01000183_1_22___22647_23402'[&!color=#000000]
	'1950578_Bbacterium@DGOT01000210_1_9___7383_8138'[&!color=#000000]
	'1973920_Bbacterium@PIY34081_1__Fe_S_cluster_assembly_ATPase_SufC'[&!color=#000000]
	'1950672_Bbacterium@DJVY01000166_1_18___19110_19868'[&!color=#000000]
	'2013677_Bbacterium@PKP53537_1__Fe_S_cluster_assembly_ATPase_SufC'[&!color=#000000]
	'1950669_Bbacterium@DITE01000073_1_4___2618_3373'[&!color=#000000]
	'1950671_Bbacterium@DJWN01000092_1_26___32520_33275'[&!color=#000000]
	'1950645_Bbacterium@DINQ01000004_1_41___56176_56931'[&!color=#000000]
	'2013696_Bbacterium@PKP02229_1__Fe_S_cluster_assembly_ATPase_SufC'[&!color=#000000]
	'1797339_Bbacterium@OFY09636_1__Fe_S_cluster_assembly_ATPase_SufC'[&!color=#000000]
	'1950593_Bbacterium@DHFW01000049_1_121___146843_147607'[&!color=#000000]
	'1948677_Ibacterium@DIOF01000064_1_13___9440_9724'[&!color=#000000]
	'1950550_Bbacterium@DFUI01000100_1_14___21472_22224'[&!color=#000000]
	'1307839_Scyanobacteri@ALO15874_1__putative_ATP_dependent_transporter_SufC'[&!color=#000000]
	'1674833_Bbacterium@LUZK01000007_1_31___36146_36886'[&!color=#000000]
	'1950599_Bbacterium@DHBK01000084_1_3___2968_3720'[&!color=#000000]
	'1537566_Bhalophila@PVX51897_1__Fe_S_cluster_assembly_ATP_binding_protein'[&!color=#000000]
	'1971633_Bbacterium@OQX96869_1__Fe_S_cluster_assembly_ATPase_SufC'[&!color=#000000]
	'869213_Sfermentans@KI912107_1_4333___5383277_5384029'[&!color=#000000]
	'1849719_Laurantiacus@LYBV02000007_1_2___2114_2866'[&!color=#000000]
	'990_Cxylanolytica@PZX18583_1__Fe_S_cluster_assembly_ATP_binding_protein'[&!color=#000000]
	'1950623_Bbacterium@DHQI01000026_1_33___39331_40071'[&!color=#000000]
	'886379_Athermohaloph@AEWI01000037_1_59___65812_66567'[&!color=#000000]
	'989_Msalmonicolor@PRY99812_1__Fe_S_cluster_assembly_ATP_binding_protein'[&!color=#000000]
	'1946809_Msp@DHQK01000129_1_43___54836_55591'[&!color=#000000]
	'889453_Asaponilacus@ASB49501_1__Fe_S_cluster_assembly_ATPase_SufC'[&!color=#000000]
	'927658_Aimshenetskii@KI912105_1_1170___1513678_1514430'[&!color=#000000]
	'1965019_Grhodophaeum@MWUJ01000001_1_391___541670_542419'[&!color=#000000]
	'2053574_Mbacterium@HBG87721_1__TPA_asm__Fe_S_cluster_assembly_ATPase_SufC'[&!color=#000000]
	'1952211_Mbacterium@DHST01000047_1_8___10528_11280'[&!color=#000000]
	'1952210_Mbacterium@DHVH01000141_1_17___17924_18676'[&!color=#000000]
	'1950370_Bbacterium@DCDD01000091_1_2___688_1443'[&!color=#000000]
	'1674821_Bbacterium@LUYY01000257_1_1___196_948'[&!color=#000000]
	'1339253_Asp@JTLD01000004_1_180___204328_205077'[&!color=#000000]
	'1640674_Wtaraxaci@SDC77479_1__Fe_S_cluster_assembly_ATP_binding_protein'[&!color=#000000]
	'2013694_Bbacterium@PKP11293_1__Fe_S_cluster_assembly_ATPase_SufC'[&!color=#000000]
	'1797325_Bbacterium@OFX59978_1__Fe_S_cluster_assembly_ATPase_SufC'[&!color=#000000]
	'2013683_Bbacterium@PKP39650_1__Fe_S_cluster_assembly_ATPase_SufC__partial'[&!color=#000000]
	'1950443_Bbacterium@DDWL01000036_1_31___42610_43362'[&!color=#000000]
	'1950624_Bbacterium@DHQB01000026_1_190___250098_250850'[&!color=#000000]
	'1950605_Bbacterium@DHVO01000183_1_10___8408_9148'[&!color=#000000]
	'1674832_Bbacterium@LUZJ01000288_1_2___1092_1829'[&!color=#000000]
	'2093856_Bsp@AZS29575_1__Fe_S_cluster_assembly_ATPase_SufC'[&!color=#000000]
	'1947012_Osp@DBDA01000030_1_28___32773_33534'[&!color=#000000]
	'709991_Osplanchnicus@ADY34229_1__FeS_assembly_ATPase_SufC'[&!color=#000000]
	'1950602_Bbacterium@DIAS01000147_1_10___6279_7025'[&!color=#000000]
	'1973926_Bbacterium@PIP53813_1__Fe_S_cluster_assembly_ATPase_SufC'[&!color=#000000]
	'1973923_Bbacterium@PIV57507_1__Fe_S_cluster_assembly_ATPase_SufC'[&!color=#000000]
	'2013690_Bbacterium@PKP22921_1__Fe_S_cluster_assembly_ATPase_SufC'[&!color=#000000]
	'1797372_Bbacterium@OFY92493_1__Fe_S_cluster_assembly_ATPase_SufC'[&!color=#000000]
	'1797313_Bbacterium@OFX46386_1__Fe_S_cluster_assembly_ATPase_SufC'[&!color=#000000]
	'1797314_Bbacterium@OFX25037_1__Fe_S_cluster_assembly_ATPase_SufC'[&!color=#000000]
	'1797315_Bbacterium@OFX19222_1__Fe_S_cluster_assembly_ATPase_SufC'[&!color=#000000]
	'1797332_Bbacterium@OFX88170_1__Fe_S_cluster_assembly_ATPase_SufC'[&!color=#000000]
	'2283627_Asp@RRG20317_1__Fe_S_cluster_assembly_ATPase_SufC'[&!color=#000000]
	'1117708_Mflexuosum@RKE00116_1__Fe_S_cluster_assembly_ATP_binding_protein'[&!color=#000000]
	'1717717_Mbacterium@BAX80398_1__Fe_S_cluster_assembly_ATPase_SufC'[&!color=#000000]
	'2487017_Mbacterium@RUT73326_1__Fe_S_cluster_assembly_ATPase_SufC'[&!color=#000000]
	'1797366_Bbacterium@OFY75424_1__Fe_S_cluster_assembly_ATPase_SufC'[&!color=#000000]
	'1797368_Bbacterium@OFY77959_1__Fe_S_cluster_assembly_ATPase_SufC'[&!color=#000000]
	'1950591_Bbacterium@DHGW01000042_1_4___3099_3896'[&!color=#000000]
	'1950441_Bbacterium@DDXJ01000044_1_13___13155_13952'[&!color=#000000]
	'1950410_Bbacterium@DCSU01000163_1_10___8970_9767'[&!color=#000000]
	'1950437_Bbacterium@DCVR01000012_1_95___114939_115739'[&!color=#000000]
	'1797350_Bbacterium@OFY60888_1__Fe_S_cluster_assembly_ATPase_SufC'[&!color=#000000]
	'1950435_Bbacterium@DCFQ01000085_1_33___30608_31381'[&!color=#000000]
	'1950649_Bbacterium@DIKJ01000238_1_2___903_1673'[&!color=#000000]
	'1950438_Bbacterium@DCVC01000358_1_14___10162_10926'[&!color=#000000]
	'1541063_Pdenitrifican@PSK84686_1__Fe_S_cluster_assembly_ATP_binding_protein'[&!color=#000000]
	'1797322_Bbacterium@OFX51388_1__Fe_S_cluster_assembly_ATPase_SufC'[&!color=#000000]
	'1952950_Pbacterium@DIZE01000062_1_94___101573_102325'[&!color=#000000]
	'1261403_Mdiazotrophic@RKD91764_1__Fe_S_cluster_assembly_ATP_binding_protein'[&!color=#000000]
	'655355_Selliptica@SFF66659_1__Fe_S_cluster_assembly_ATP_binding_protein'[&!color=#000000]
	'1168035_Tdiversiorigi@SHI33756_1__Fe_S_cluster_assembly_ATP_binding_protein'[&!color=#000000]
	'1628158_Msediminis@RIH65766_1__Fe_S_cluster_assembly_ATPase_SufC'[&!color=#000000]
	'1952945_Pbacterium@DBPT01000002_1_17___18204_18956'[&!color=#000000]
	'1688776_Bbacterium@GAP68377_1__FeS_assembly_ATPase_SufC'[&!color=#000000]
	'2053594_Pbacterium@QKAH01000238_1_2___563_1315'[&!color=#000000]
	'1168034_Dorientale@AHW59179_1__cysteine_desulfurase'[&!color=#000000]
	'1484053_Manaerophila@SHF06757_1__Fe_S_cluster_assembly_ATP_binding_protein'[&!color=#000000]
	'1950743_Bbacterium@DLKN01000173_1_10___9192_9932'[&!color=#000000]
	'1950497_Bbacterium@DFJE01000009_1_76___80054_80800'[&!color=#000000]
	'1950381_Bbacterium@DBYS01000006_1_43___38357_39106'[&!color=#000000]
	'1950419_Bbacterium@DCIY01000007_1_16___14902_15651'[&!color=#000000]
	'1950425_Bbacterium@DCID01000016_1_61___102676_103422'[&!color=#000000]
	'1950742_Bbacterium@DLKS01000017_1_19___19238_20005'[&!color=#000000]
	'1950458_Bbacterium@DEHM01000020_1_61___86198_86941'[&!color=#000000]
	'1950724_Bbacterium@DJWV01000036_1_5___2835_3581'[&!color=#000000]
	'1950493_Bbacterium@DFKE01000014_1_122___146004_146753'[&!color=#000000]
	'1950448_Bbacterium@DEKW01000019_1_157___215012_215755'[&!color=#000000]
	'1950563_Bbacterium@DGUY01000022_1_93___152644_153393'[&!color=#000000]
	'1950573_Bbacterium@DGSR01000007_1_116___177554_178303'[&!color=#000000]
	'1950502_Bbacterium@DFIN01000003_1_7___7305_8039'[&!color=#000000]
	'1950402_Bbacterium@DBVX01000055_1_2___812_1546'[&!color=#000000]
	'1950738_Bbacterium@DLLJ01000008_1_111___150168_150908'[&!color=#000000]
	'1950572_Bbacterium@DGSV01000012_1_14___13260_14021'[&!color=#000000]
	'28127_Pbuccalis@PMC25504_1__Fe_S_cluster_assembly_ATPase_SufC'[&!color=#000000]
	'386414_Ptimonensis@PMC10221_1__Fe_S_cluster_assembly_ATPase_SufC'[&!color=#000000]
	'1947169_Psp@DIDH01000038_1_1___3_800'[&!color=#000000]
	'1122978_Palbensis@AUFP01000008_1_37___42544_43308'[&!color=#000000]
	'77095_Pbryantii@OYP55646_1__Fe_S_cluster_assembly_ATPase_SufC'[&!color=#000000]
	'1947234_Psp@DLDT01000008_1_11___11655_12365'[&!color=#000000]
	'1947181_Psp@DJQP01000020_1_3___2975_3742'[&!color=#000000]
	'1236509_Pdentasini@BAKG01000007_1_72___74518_75273'[&!color=#000000]
	'28131_Pintermedia@BAR95112_1__iron_sulfur_cluster_assembly_ATPase_protein_SufC'[&!color=#000000]
	'1392486_Psp@JIAF01000004_1_752___863172_863933'[&!color=#000000]
	'883158_Pmicans@EHO71262_1__FeS_assembly_ATPase_SufC'[&!color=#000000]
	'1262922_Psp@CDA92955_1__feS_assembly_ATPase_SufC'[&!color=#000000]
	'1262926_Psp@CDC99194_1__feS_assembly_ATPase_SufC'[&!color=#000000]
	'537011_Pcopri@EFB33953_1__FeS_assembly_ATPase_SufC'[&!color=#000000]
	'1280674_Psp@AUJK01000003_1_153___202471_203223'[&!color=#000000]
	'1947085_Psp@DBQL01000173_1_14___16662_17417'[&!color=#000000]
	'908937_Pdentalis@EGQ14536_1__FeS_assembly_ATPase_SufC'[&!color=#000000]
	'1947123_Psp@DEFF01000015_1_9___9695_10459'[&!color=#000000]
	'1945886_Pbacterium@SNU10810_1__Fe_S_cluster_assembly_ATP_binding_protein'[&!color=#000000]
	'1855325_Psp@SFG03947_1__Fe_S_cluster_assembly_ATP_binding_protein'[&!color=#000000]
	'1703337_Pcolorans@PVX54789_1__Fe_S_cluster_assembly_ATP_binding_protein'[&!color=#000000]
	'1497954_Bbacterium@KXB48342_1__FeS_assembly_ATPase_SufC'[&!color=#000000]
	'585502_Pbergensis@EFA43006_1__FeS_assembly_ATPase_SufC'[&!color=#000000]
	'688246_Pmultisacchar@EGN55984_1__FeS_assembly_ATPase_SufC'[&!color=#000000]
	'1947235_Psp@DLDO01000029_1_5___6997_7623'[&!color=#000000]
	'1262938_Psp@CCY03112_1__feS_assembly_ATPase_SufC'[&!color=#000000]
	'1947097_Psp@DEKI01000058_1_6___5918_6682'[&!color=#000000]
	'1262929_Psp@CDB05649_1__feS_assembly_ATPase_SufC'[&!color=#000000]
	'1947225_Psp@DLKG01000054_1_3___1088_1843'[&!color=#000000]
	'767031_Pdenticola@AEA21358_1__FeS_assembly_ATPase_SufC'[&!color=#000000]
	'419005_Pamnii@KXB75724_1__FeS_assembly_ATPase_SufC'[&!color=#000000]
	'1262919_Psp@CCZ12234_1__feS_assembly_ATPase_SufC'[&!color=#000000]
	'873513_Pbuccae@EFU31552_1__FeS_assembly_ATPase_SufC'[&!color=#000000]
	'1122980_Pbaroniae@AUFQ01000007_1_20___21584_22348'[&!color=#000000]
	'28135_Poris@VEH16575_1__Probable_ATP_dependent_transporter_SufC'[&!color=#000000]
	'1073367_Poralis@ETD18766_1__FeS_assembly_ATPase_SufC'[&!color=#000000]
	'1384078_Psp@KXB83678_1__FeS_assembly_ATPase_SufC'[&!color=#000000]
	'2024224_Psp@OYP67785_1__Fe_S_cluster_assembly_ATPase_SufC'[&!color=#000000]
	'1262918_Psp@CCX65304_1__feS_assembly_ATPase_SufC'[&!color=#000000]
	'1897014_Psp@OKZ27540_1__Fe_S_cluster_assembly_ATPase_SufC'[&!color=#000000]
	'1947150_Psp@DGHO01000014_1_18___28061_28816'[&!color=#000000]
	'1262931_Psp@CDD04630_1__feS_assembly_ATPase_SufC'[&!color=#000000]
	'1952455_Pbacterium@DCJC01000050_1_9___12501_13253'[&!color=#000000]
	'2490854_Psp@RUL59682_1__Fe_S_cluster_assembly_ATPase_SufC'[&!color=#000000]
	'1947156_Psp@DGVC01000012_1_174___219120_219872'[&!color=#000000]
	'1947152_Psp@DGHG01000037_1_17___23971_24747'[&!color=#000000]
	'1947102_Psp@DEJV01000022_1_9___12003_12758'[&!color=#000000]
	'1947104_Psp@DEJS01000006_1_41___46234_46989'[&!color=#000000]
	'1520830_Pbacterium@SFW12892_1__Fe_S_cluster_assembly_ATP_binding_protein'[&!color=#000000]
	'264731_Pruminicola@ADE82604_1__FeS_assembly_ATPase_SufC'[&!color=#000000]
	'1947103_Psp@DEJU01000002_1_42___51164_51913'[&!color=#000000]
	'1947091_Psp@DDQC01000009_1_15___28234_28986'[&!color=#000000]
	'1948373_Abacterium@DECL01000042_1_3___956_1714'[&!color=#000000]
	'1947084_Psp@DBRC01000070_1_9___13325_14083'[&!color=#000000]
	'1127699_Psaccharolyti@EKX96968_1__FeS_assembly_ATPase_SufC'[&!color=#000000]
	'862515_Pmarshii@EFM01212_1__FeS_assembly_ATPase_SufC'[&!color=#000000]
	'76123_Penoeca@ALO47747_1__Fe_S_cluster_assembly_ATPase_SufC'[&!color=#000000]
	'575614_Psp@EFC71273_1__FeS_assembly_ATPase_SufC__plasmid_'[&!color=#000000]
	'2049047_Pbacterium@PWL76944_1__Fe_S_cluster_assembly_ATPase_SufC'[&!color=#000000]
	'1952534_Pbacterium@DLLK01000060_1_10___6125_6880'[&!color=#000000]
	'1952484_Pbacterium@DFIH01000012_1_6___4967_5734'[&!color=#000000]
	'1872471_Asp@RKV74156_1__Fe_S_cluster_assembly_ATPase_SufC__partial'[&!color=#000000]
	'679199_Arava@EHG22766_1__FeS_assembly_ATPase_SufC'[&!color=#000000]
	'626522_Atannerae@EEX72377_1__FeS_assembly_ATPase_SufC'[&!color=#000000]
	'2491043_Asp@RRD80032_1__Fe_S_cluster_assembly_ATPase_SufC'[&!color=#000000]
	'1035197_Psp@EKX90817_1__FeS_assembly_ATPase_SufC'[&!color=#000000]
	'2133944_Asp@RAP01346_1__Fe_S_cluster_assembly_ATPase_SufC'[&!color=#000000]
	'2033406_Psp@GAY31350_1__Fe_S_cluster_assembly_ATPase_SufC'[&!color=#000000]
	'1262930_Psp@CDA44729_1__feS_assembly_ATPase_SufC'[&!color=#000000]
	'1262937_Psp@CDE87515_1__cysteine_desulfurase_ATPase_component'[&!color=#000000]
	'1262933_Psp@CDF22986_1__feS_assembly_ATPase_SufC'[&!color=#000000]
	'1262935_Psp@CCY14884_1__feS_assembly_ATPase_SufC'[&!color=#000000]
	'2292281_Bsp@RHP65220_1__Fe_S_cluster_assembly_ATPase_SufC'[&!color=#000000]
	'762968_Pclara@EHH01833_1__FeS_assembly_ATPase_SufC'[&!color=#000000]
	'1952457_Pbacterium@DCIS01000018_1_6___6625_7377'[&!color=#000000]
	'1952459_Pbacterium@DCHV01000081_1_8___8917_9669'[&!color=#000000]
	'1952450_Pbacterium@DCCS01000006_1_12___14993_15745'[&!color=#000000]
	'1952496_Pbacterium@DGTM01000009_1_15___19860_20612'[&!color=#000000]
	'1950561_Bbacterium@DGVD01000015_1_293___372255_373019'[&!color=#000000]
	'1952491_Pbacterium@DGUV01000001_1_24___24704_25450'[&!color=#000000]
	'1952528_Pbacterium@DBLZ01000109_1_10___14488_15231'[&!color=#000000]
	'1952483_Pbacterium@DFKL01000033_1_11___10629_11381'[&!color=#000000]
	'1896974_Bsp@OKZ26708_1__Fe_S_cluster_assembly_ATPase_SufC'[&!color=#000000]
	'1952525_Pbacterium@DJWZ01000003_1_10___11511_12257'[&!color=#000000]
	'1952488_Pbacterium@DGWO01000054_1_33___31973_32722'[&!color=#000000]
	'1952468_Pbacterium@DEJY01000034_1_84___109219_109965'[&!color=#000000]
	'1952456_Pbacterium@DCIW01000104_1_2___935_1741'[&!color=#000000]
	'1952477_Pbacterium@DEFM01000021_1_15___20348_21103'[&!color=#000000]
	'1952452_Pbacterium@DBQP01000017_1_36___43482_44234'[&!color=#000000]
	'1952498_Pbacterium@DGSN01000074_1_16___17033_17785'[&!color=#000000]
	'693979_Bhelcogenes@ADV42539_1__FeS_assembly_ATPase_SufC'[&!color=#000000]
	'1855373_Bbacterium@SDG03034_1__Fe_S_cluster_assembly_ATP_binding_protein'[&!color=#000000]
	'1739394_Psp@OFR33502_1__ABC_transporter_ATP_binding_protein'[&!color=#000000]
	'1720317_Pbacterium@LT635553_1_61___75235_75987'[&!color=#000000]
	'1739529_Psp@OFO55263_1__ABC_transporter_ATP_binding_protein'[&!color=#000000]
	'1122973_Plevii@KB904258_1_6___7400_8161'[&!color=#000000]
	'29524_Pcircumdentar@SJZ50706_1__Fe_S_cluster_assembly_ATP_binding_protein'[&!color=#000000]
	'553175_Pendodontalis@EEN82388_1__FeS_assembly_ATPase_SufC'[&!color=#000000]
	'1497953_Bbacterium@KXB33539_1__FeS_assembly_ATPase_SufC'[&!color=#000000]
	'1950431_Bbacterium@DCHH01000020_1_37___41631_42395'[&!color=#000000]
	'1950486_Bbacterium@DFON01000222_1_6___4998_5753'[&!color=#000000]
	'879243_Pasaccharolyt@AEE11983_1__FeS_assembly_ATPase_SufC'[&!color=#000000]
	'1517682_Pbacterium@KGN82381_1__cysteine_desulfurase'[&!color=#000000]
	'679937_Bcoprosuis@EGJ70498_1__FeS_assembly_ATPase_SufC'[&!color=#000000]
	'1121099_Bpropionicifa@AQWS01000016_1_14___16353_17105'[&!color=#000000]
	'1127696_Pcatoniae@EKY03198_1__FeS_assembly_ATPase_SufC'[&!color=#000000]
	'322095_Psomerae@KXB76089_1__FeS_assembly_ATPase_SufC'[&!color=#000000]
	'1515615_Psp@KGN84068_1__cysteine_desulfurase'[&!color=#000000]
	'1515613_Psp@KGN70149_1__cysteine_desulfurase'[&!color=#000000]
	'1924944_Psp@RKW45614_1__Fe_S_cluster_assembly_ATPase_SufC'[&!color=#000000]
	'393921_Pcrevioricani@KGN88794_1__cysteine_desulfurase'[&!color=#000000]
	'1122974_Pmacacae@KB904153_1_71___85745_86497'[&!color=#000000]
	'242619_Pgingivalis@AAQ65481_1__ABC_transporter__ATP_binding_protein'[&!color=#000000]
	'1950619_Bbacterium@DHRZ01000003_1_9___6442_7311'[&!color=#000000]
	'1950476_Bbacterium@DEZB01000057_1_11___17087_17827'[&!color=#000000]
	'1950447_Bbacterium@DENY01000058_1_3___3057_3782'[&!color=#000000]
	'1642646_Pmucosa@SCM55150_1__putative_ATP_dependent_transporter_ycf16'[&!color=#000000]
	'1950650_Bbacterium@DIGB01000039_1_52___70151_70936'[&!color=#000000]
	'1950617_Bbacterium@DHSL01000018_1_32___42463_43215'[&!color=#000000]
	'1950548_Bbacterium@DFUL01000056_1_5___4704_5468'[&!color=#000000]
	'1950409_Bbacterium@DBPW01000002_1_44___45591_46352'[&!color=#000000]
	'1947281_Psp@DIQL01000001_1_75___110304_111077'[&!color=#000000]
	'1642647_Psaccharoferm@SCD18953_1__ABC_transporter'[&!color=#000000]
	'1562970_Fcaenicola@CEA16934_1__putative_ATP_dependent_transporter_ycf16'[&!color=#000000]
	'1947287_Psp@DIFV01000100_1_3___2271_3023'[&!color=#000000]
	'1797327_Bbacterium@OFX54473_1__Fe_S_cluster_assembly_ATPase_SufC'[&!color=#000000]
	'1950619_Bbacterium@DHRZ01000064_1_102___128014_128757'[&!color=#000000]
	'2040292_Dsp@OEPV01000001_1_262___255534_256292'[&!color=#000000]
	'742767_Dmossii@EGK05530_1__FeS_assembly_ATPase_SufC'[&!color=#000000]
	'2161820_Dsp@OPYL01000009_1_61___62157_62915'[&!color=#000000]
	'1946424_Dsp@DHEB01000192_1_11___9841_10602'[&!color=#000000]
	'742766_Dgadei@EGK02187_1__FeS_assembly_ATPase_SufC'[&!color=#000000]
	'1121485_Dcapnocytopha@AUFL01000018_1_67___68702_69463'[&!color=#000000]
	'1605892_Dalginatilyti@PXV63844_1__Fe_S_cluster_assembly_ATP_binding_protein'[&!color=#000000]
	'1950405_Bbacterium@DBTT01000004_1_165___210453_211211'[&!color=#000000]
	'1807739_Bbacterium@LUJV01000047_1_5___4279_4563'[&!color=#000000]
	'1537504_Psp@KGN70643_1__cysteine_desulfurase'[&!color=#000000]
	'36874_Pcangingivali@KGL49299_1__cysteine_desulfurase'[&!color=#000000]
	'679937_Bcoprosuis@EGJ70503_1__FeS_assembly_ATPase_SufC'[&!color=#000000]
	'1121099_Bpropionicifa@AQWS01000016_1_9___10607_11359'[&!color=#000000]
	'1445607_Breticuloterm@GAE82653_1__iron_sulfur_cluster_assembly_ATPase_protein_SufC'[&!color=#000000]
	'2292192_Bsp@RHR77994_1__Fe_S_cluster_assembly_ATPase_SufC'[&!color=#000000]
	'1297750_Bluti@SHF23459_1__Fe_S_cluster_assembly_ATP_binding_protein'[&!color=#000000]
	'226186_Bthetaiotaomi@AAO78513_1__ABC_transporter_ATP_binding_protein'[&!color=#000000]
	'1950386_Bbacterium@DBYJ01000016_1_26___27313_28053'[&!color=#000000]
	'1263052_Bplebeius@CCZ86921_1__putative_uncharacterized_protein'[&!color=#000000]
	'484018_Bplebeius@EDY94189_1__FeS_assembly_ATPase_SufC'[&!color=#000000]
	'1262740_Bsp@CDD84191_1__aBC_transporter_ATP_binding_protein'[&!color=#000000]
	'435590_Bvulgatus@ABR39047_1__ABC_transporter_ATP_binding_protein'[&!color=#000000]
	'1950433_Bbacterium@DCFW01000005_1_74___74427_75185'[&!color=#000000]
	'1946083_Bsp@DBTL01000138_1_36___33861_34613'[&!color=#000000]
	'1121097_Bgraminisolve@ATZI01000001_1_300___374023_374775'[&!color=#000000]
	'1204719_Pabscessus@HE997182_1_147___146925_147683'[&!color=#000000]
	'732242_Bpaurosacchar@DHEE01000066_1_5___4027_4779'[&!color=#000000]
	'1946090_Bsp@DKPN01000003_1_35___38668_39420'[&!color=#000000]
	'1952687_Pbacterium@DKPO01000012_1_52___61775_62527'[&!color=#000000]
	'1950422_Bbacterium@DCIP01000173_1_2___826_1587'[&!color=#000000]
	'681398_Pjiangxiensis@GAT61495_1__Fe_S_cluster_assembly_ATP_binding_protein'[&!color=#000000]
	'1950429_Bbacterium@DCHK01000008_1_34___34650_35402'[&!color=#000000]
	'1262913_Psp@CDE63328_1__aBC_transporter_ATP_binding_protein'[&!color=#000000]
	'1869337_Psp@HBK29195_1__TPA_asm__Fe_S_cluster_assembly_ATPase_SufC'[&!color=#000000]
	'1950538_Bbacterium@DFXE01000007_1_332___349577_350329'[&!color=#000000]
	'1673718_Mvaginae@FXDJ01000006_1_58___60516_61349'[&!color=#000000]
	'2086575_Psp@OLMS01000005_1_23___32914_33663'[&!color=#000000]
	'1917887_Psp@LT799418_1_3073___3784176_3784931'[&!color=#000000]
	'203275_Tforsythia@AEW20665_1__FeS_assembly_ATPase_SufC'[&!color=#000000]
	'712710_Tsp@AOH41282_1__Fe_S_cluster_assembly_ATPase_SufC'[&!color=#000000]
	'435591_Pdistasonis@ABR45238_1__ABC_transporter__ATP_binding_protein'[&!color=#000000]
	'1037355_Pchartae@SKB73493_1__Fe_S_cluster_assembly_ATP_binding_protein'[&!color=#000000]
	'880074_Bviscericola@AHF12887_1__transporter'[&!color=#000000]
	'487174_Bintestinihom@HAC12950_1__TPA_asm__Fe_S_cluster_assembly_ATPase_SufC'[&!color=#000000]
	'1941478_Csp@PWM93703_1__Fe_S_cluster_assembly_ATPase_SufC'[&!color=#000000]
	'1262736_Bsp@CDA21202_1__feS_assembly_ATPase_SufC'[&!color=#000000]
	'1072681_CHsp@EHK01669_1__FeS_assembly_ATPase_SufC'[&!color=#000000]
	'1952538_Pbacterium@DBWA01000172_1_1___2_502'[&!color=#000000]
	'1262927_Psp@CDE08760_1__feS_assembly_ATPase_SufC'[&!color=#000000]
	'1952582_Pbacterium@DHKE01000039_1_28___22804_23568'[&!color=#000000]
	'1952623_Pbacterium@DKZE01000019_1_5___3933_4694'[&!color=#000000]
	'1952617_Pbacterium@DKZO01000014_1_23___25352_26119'[&!color=#000000]
	'1807758_Bbacterium@DAAV01000142_1_3___2565_3317'[&!color=#000000]
	'1952655_Pbacterium@DKWK01000008_1_16___25902_26657'[&!color=#000000]
	'1952573_Pbacterium@DERZ01000058_1_42___54907_55734'[&!color=#000000]
	'1952566_Pbacterium@DESM01000004_1_18___19303_20058'[&!color=#000000]
	'1807748_Bbacterium@DAAL01000250_1_2___1126_1896'[&!color=#000000]
	'1807755_Bbacterium@DAAS01000016_1_14___14210_14980'[&!color=#000000]
	'1796646_Mintestinale@ANU63947_1__Fe_S_cluster_assembly_ATPase_SufC'[&!color=#000000]
	'1952620_Pbacterium@DKZJ01000014_1_16___20575_21366'[&!color=#000000]
	'1807735_Bbacterium@LUJR01000003_1_17___19672_20541'[&!color=#000000]
	'1930003_Ssp@MSHK01000029_1_144___137176_137934'[&!color=#000000]
	'1807737_Bbacterium@LUJT01000016_1_21___21422_22189'[&!color=#000000]
	'2049046_Pbacterium@HAB41582_1__TPA_asm__Fe_S_cluster_assembly_ATPase_SufC'[&!color=#000000]
	'1262753_Bsp@CCX48362_1__feS_assembly_ATPase_SufC'[&!color=#000000]
	'1262917_Psp@CCX44777_1__feS_assembly_ATPase_SufC'[&!color=#000000]
	'1958821_Mbacterium@NWBJ01000088_1_6___6791_7552'[&!color=#000000]
	'1807730_Bbacterium@LUJM01000051_1_24___24043_24810'[&!color=#000000]
	'1262936_Psp@CDE58371_1__feS_assembly_ATPase_SufC'[&!color=#000000]
	'1807731_Bbacterium@LUJN01000012_1_219___236621_237391'[&!color=#000000]
	'1897040_Bbacterium@OKY86357_1__Fe_S_cluster_assembly_ATPase_SufC'[&!color=#000000]
	'1807729_Bbacterium@LUJL01000030_1_18___17114_17878'[&!color=#000000]
	'1807741_Bbacterium@LUJX01000039_1_13___16296_17060'[&!color=#000000]
	'1807753_Bbacterium@DAAQ01000007_1_54___57975_58736'[&!color=#000000]
	'1807740_Bbacterium@LUJW01000089_1_3___2193_2954'[&!color=#000000]
	'1807734_Bbacterium@LUJQ01000021_1_98___124532_125287'[&!color=#000000]
	'1952577_Pbacterium@DGWL01000012_1_9___13953_14714'[&!color=#000000]
	'1952541_Pbacterium@DEKO01000122_1_3___2699_3448'[&!color=#000000]
	'1952576_Pbacterium@DFJG01000003_1_74___104635_105402'[&!color=#000000]
	'1952548_Pbacterium@DECW01000047_1_5___4538_5296'[&!color=#000000]
	'1952696_Pbacterium@DLLC01000054_1_33___31909_32670'[&!color=#000000]
	'1952547_Pbacterium@DEDW01000021_1_32___31266_32057'[&!color=#000000]
	'1262924_Psp@CDE39665_1__feS_assembly_ATPase_SufC'[&!color=#000000]
	'511995_CApseudotricho@BAG83901_1__Fe_S_cluster_assembly_protein_SufC'[&!color=#000000]
	'511435_CApseudotricho@AP017913_1_344___445611_446351'[&!color=#000000]
	'1950403_Bbacterium@DBVU01000038_1_8___5861_6157'[&!color=#000000]
	'467085_CSdinenymphae@GAP72633_1__FeS_assembly_ATPase_SufC'[&!color=#000000]
	'1950387_Bbacterium@DBYG01000079_1_10___10334_11104'[&!color=#000000]
	'1950446_Bbacterium@DDLZ01000025_1_6___6602_7360'[&!color=#000000]
	'1674818_Bbacterium@LUYV01000014_1_121___127394_128146'[&!color=#000000]
	'1895718_Bbacterium@OJV44863_1__Fe_S_cluster_assembly_ATPase_SufC'[&!color=#000000]
	'1658779_Pbacterium@BDEJ01000039_1_29___43583_44332'[&!color=#000000]
	'1805325_Pbacterium@OIP81169_1__Fe_S_cluster_assembly_ATPase_SufC'[&!color=#000000]
	'1947024_Psp@DFYX01000088_1_11___11990_12817'[&!color=#000000]
	'2053594_Pbacterium@QKAH01000147_1_2___1503_2258'[&!color=#000000]
	'1674820_Bbacterium@LUYX01000038_1_3___2045_2797'[&!color=#000000]
	'694427_Ppropionicige@ADQ79971_1__FeS_assembly_ATPase_SufC'[&!color=#000000]
	'1950482_Bbacterium@DEPW01000115_1_24___23995_24747'[&!color=#000000]
	'1950687_Bbacterium@DJQV01000023_1_231___260294_261052'[&!color=#000000]
	'1262734_Bsp@CCX55911_1__aBC_transporter_ATP_binding_protein'[&!color=#000000]
	'1945890_Bbacterium@SKC58154_1__Fe_S_cluster_assembly_ATP_binding_protein'[&!color=#000000]
	'1674828_Bbacterium@LUZF01000082_1_18___19719_20471'[&!color=#000000]
	'1950720_Bbacterium@DJYH01000058_1_13___10023_10757'[&!color=#000000]
	'1950465_Bbacterium@DEFB01000020_1_68___84764_85507'[&!color=#000000]
	'1950451_Bbacterium@DEKR01000254_1_19___23410_23664'[&!color=#000000]
	'1950477_Bbacterium@DETL01000011_1_7___7975_8718'[&!color=#000000]
	'1950417_Bbacterium@DCKG01000016_1_29___33238_33984'[&!color=#000000]
	'1262695_Asp@CDD18604_1__feS_assembly_ATPase_SufC'[&!color=#000000]
	'1950682_Bbacterium@DJSA01000041_1_3___1243_1989'[&!color=#000000]
	'1945891_Bbacterium@SKC34608_1__Fe_S_cluster_assembly_ATP_binding_protein'[&!color=#000000]
	'1950401_Bbacterium@DBWN01000201_1_24___21658_22407'[&!color=#000000]
	'194843_Ubacteroidale@OMQC01000044_1_10___13712_14458'[&!color=#000000]
	'1950701_Bbacterium@DJON01000046_1_5___1962_2708'[&!color=#000000]
	'1262742_Bsp@CCZ43271_1__feS_assembly_ATPase_SufC'[&!color=#000000]
	'1262748_Bsp@CDA95599_1__feS_assembly_ATPase_SufC'[&!color=#000000]
	'1262751_Bsp@CDC65213_1__feS_assembly_ATPase_SufC'[&!color=#000000]
	'1950754_Bbacterium@DLDP01000037_1_32___43758_44504'[&!color=#000000]
	'1950423_Bbacterium@DCIN01000007_1_5___5131_5907'[&!color=#000000]
	'1896975_Bsp@OKZ01849_1__Fe_S_cluster_assembly_ATPase_SufC'[&!color=#000000]
	'1950464_Bbacterium@DEFD01000028_1_82___121286_122035'[&!color=#000000]
	'1950684_Bbacterium@DJRH01000182_1_6___5773_6525'[&!color=#000000]
	'1950614_Bbacterium@DHTD01000030_1_3___2945_3691'[&!color=#000000]
	'1950406_Bbacterium@DBRG01000023_1_135___160200_160940'[&!color=#000000]
	'1950632_Bbacterium@DIRP01000022_1_27___31965_32711'[&!color=#000000]
	'1674823_Bbacterium@LUZA01000029_1_53___62922_63668'[&!color=#000000]
	'1671665_Rbacterium@LFSY01000112_1_7___6263_7009'[&!color=#000000]
	'1950667_Bbacterium@DIXE01000028_1_20___17701_18444'[&!color=#000000]
	'1400053_Bbacterium@AGY54829_1__putative_ATP_dependent_transporter'[&!color=#000000]
	'1797347_Bbacterium@OFY39442_1__Fe_S_cluster_assembly_ATPase_SufC'[&!color=#000000]
	'2013697_Bbacterium@PKO95597_1__Fe_S_cluster_assembly_ATPase_SufC'[&!color=#000000]
	'1895922_Bbacterium@OJV22091_1__Fe_S_cluster_assembly_ATPase_SufC'[&!color=#000000]
	'2013678_Bbacterium@PKP42496_1__Fe_S_cluster_assembly_ATPase_SufC'[&!color=#000000]
	'1674827_Bbacterium@LUZE01000161_1_21___25268_26026'[&!color=#000000]
	'1674825_Bbacterium@LUZC01000036_1_49___62088_62846'[&!color=#000000]
	'1950503_Bbacterium@DFIA01000046_1_29___35919_36668'[&!color=#000000]
	'1950407_Bbacterium@DBQO01000008_1_6___5188_5946'[&!color=#000000]
	'1950428_Bbacterium@DCHN01000006_1_15___12920_13675'[&!color=#000000]
	'1950758_Bbacterium@DBDM01000185_1_7___3954_4730'[&!color=#000000]
	'1262698_Asp@CCY37141_1__putative_uncharacterized_protein'[&!color=#000000]
	'1702214_CBperiocalifor@KQM08165_1__cysteine_desulfurase'[&!color=#000000]
	'1797354_Bbacterium@OFY50047_1__Fe_S_cluster_assembly_ATPase_SufC'[&!color=#000000]
	'1433126_Mhirudinis@CDN30300_1__Iron_sulfur_cluster_assembly_ATPase_protein_SufC'[&!color=#000000]
	'880526_Rmicrofusus@KE386488_1_3___2934_3716'[&!color=#000000]
	'626932_Aindistinctus@RGU35903_1__Fe_S_cluster_assembly_ATPase_SufC'[&!color=#000000]
	'1946010_Asp@DEUA01000045_1_34___39963_40718'[&!color=#000000]
	'28117_Aputredinis@OKY93870_1__Fe_S_cluster_assembly_ATPase_SufC'[&!color=#000000]
	'1946018_Asp@DBDB01000084_1_36___33241_33996'[&!color=#000000]
	'1780376_Asp@CVI72401_1__putative_ATP_dependent_transporter_SufC'[&!color=#000000]
	'679935_Afinegoldii@AFL78987_1__FeS_assembly_ATPase_SufC'[&!color=#000000]
	'2364787_Asp@LR027382_1_2611___3212160_3212912'[&!color=#000000]
	'1896968_Asp@OKY84616_1__Fe_S_cluster_assembly_ATPase_SufC'[&!color=#000000]
	'1674831_Bbacterium@LUZI01000073_1_7___7826_8578'[&!color=#000000]
	'1946015_Asp@DBDK01000003_1_185___195462_196310'[&!color=#000000]
	'1946014_Asp@DBDQ01000083_1_38___40257_41003'[&!color=#000000]
	'1797331_Bbacterium@OFX73345_1__Fe_S_cluster_assembly_ATPase_SufC'[&!color=#000000]
	'1953171_Bbacterium@DLHS01000005_1_362___355331_356086'[&!color=#000000]
	'1961106_Ibacterium@OQY77568_1__Fe_S_cluster_assembly_ATPase_SufC'[&!color=#000000]
	'1798433_Ibacterium@OGU74889_1__Fe_S_cluster_assembly_ATPase_SufC'[&!color=#000000]
	'1951143_Ibacterium@DJMM01000122_1_2___459_1211'[&!color=#000000]
	'1951141_Ibacterium@DBTY01000017_1_163___178327_179085'[&!color=#000000]
	'1798426_Ibacterium@OGU52413_1__Fe_S_cluster_assembly_ATPase_SufC'[&!color=#000000]
	'1974046_Ibacterium@PIW70460_1__Fe_S_cluster_assembly_ATPase_SufC'[&!color=#000000]
	'945713_Ialbum@AFH50597_1__Fe_S_cluster_assembly_ATP_binding_protein_SufC'[&!color=#000000]
	'1961105_Ibacterium@OQY74978_1__Fe_S_cluster_assembly_ATPase_SufC'[&!color=#000000]
	'2005711_Bbms3abin03@GBD88780_1__putative_ATP_dependent_transporter_SufC'[&!color=#000000]
	'1805220_Ibacterium@OIO14658_1__Fe_S_cluster_assembly_ATPase_SufC'[&!color=#000000]
	'2049428_Ibacterium@PLLW01000046_1_65___68454_69215'[&!color=#000000]
	'1805221_Ibacterium@OIP55934_1__Fe_S_cluster_assembly_ATPase_SufC'[&!color=#000000]
	'1805240_CMbacterium@OIO63402_1__Fe_S_cluster_assembly_ATPase_SufC'[&!color=#000000]
	'1953247_CMbacterium@DKER01000072_1_8___5989_6747'[&!color=#000000]
	'1635280_Mbacterium@KUK92066_1__FeS_assembly_ATPase_SufC'[&!color=#000000]
	'1953264_CObacterium@DDUN01000076_1_3___1539_2030'[&!color=#000000]
	'1842518_Bspgg8@LXTE01000096_1_6___3346_4110'[&!color=#000000]
	'2005712_Bbms3abin04@GBD92117_1__putative_ATP_dependent_transporter_SufC'[&!color=#000000]
	'1734400_Bbrh_c32@KUO61003_1__Fe_S_cluster_assembly_ATPase_SufC'[&!color=#000000]
	'1191523_Mroseus@AFN73587_1__Fe_S_cluster_assembly_ATP_binding_protein_SufC'[&!color=#000000]
	'2052167_Msp@PMDS01000121_1_53___55101_55865'[&!color=#000000]
	'2013810_Ibacterium@PKL83658_1__Fe_S_cluster_assembly_ATPase_SufC'[&!color=#000000]
	'1798453_Ibacterium@OGV13770_1__Fe_S_cluster_assembly_ATPase_SufC'[&!color=#000000]
	'1974047_Ibacterium@PIQ09814_1__Fe_S_cluster_assembly_ATPase_SufC'[&!color=#000000]
	'2013809_Ibacterium@PKL90375_1__Fe_S_cluster_assembly_ATPase_SufC'[&!color=#000000]
	'1974044_Ibacterium@PJA95511_1__Fe_S_cluster_assembly_ATPase_SufC'[&!color=#000000]
	'2026749_Ibacterium@MAT56469_1__Fe_S_cluster_assembly_ATPase_SufC'[&!color=#000000]
	'1617412_Cbacterium@KXK42820_1__Fe_S_cluster_assembly_ATP_binding_protein_SufC'[&!color=#000000]
	'1948678_Ibacterium@DILO01000115_1_7___5873_6649'[&!color=#000000]
	'1971726_CCbacterium@OQY29248_1__Fe_S_cluster_assembly_ATPase_SufC'[&!color=#000000]
	'1970532_Ibacterium@OYV88590_1__Fe_S_cluster_assembly_ATPase_SufC'[&!color=#000000]
	'1948696_Lbacterium@DDLT01000314_1_18___20788_21531'[&!color=#000000]
	'880073_Cabyssi@EHO42797_1__FeS_assembly_ATPase_SufC'[&!color=#000000]
	'1797894_Dbacterium@OGQ82239_1__Fe_S_cluster_assembly_ATPase_SufC'[&!color=#000000]
	'1797884_Dbacterium@OGQ52576_1__Fe_S_cluster_assembly_ATPase_SufC'[&!color=#000000]
	'2032687_CMsp@NSJM01000007_1_50___51774_52568'[&!color=#000000]
	'2033718_CMlimnetica@PTL35767_1__Fe_S_cluster_assembly_ATPase_SufC'[&!color=#000000]
	'2211376_CMlanthanidiph@SYW90504_1__transporter'[&!color=#000000]
	'2072417_Cdivision@PWB42377_1__Fe_S_cluster_assembly_ATPase_SufC'[&!color=#000000]
	'671143_CMoxyfera@CBE69430_1__SufC__related_to_ABC_transporter_associated_with_Fe_S_cluster_assembly__ATP_bin'[&!color=#000000]
	'1619898_Cbacterium@KXK52544_1__Fe_S_cluster_assembly_ATP_binding_protein_SufC'[&!color=#000000]
	'1948280_Vbacterium@DJHS01000150_1_2___265_1017'[&!color=#000000]
	'1948229_Vbacterium@DCBT01000293_1_8___4639_5391'[&!color=#000000]
	'1982324_Psp@PAW82128_1__Fe_S_cluster_assembly_ATPase_SufC'[&!color=#000000]
	'1952930_Vsubdivision@DGDZ01000025_1_32___53121_53894'[&!color=#000000]
	'1674917_Vbacterium@LVBZ01000092_1_3___2155_2964'[&!color=#000000]
	'2052186_Vsubdivision@PKXD01000133_1_1___2_469'[&!color=#000000]
	'1952934_Vsubdivision@DLMG01000271_1_2___490_1317'[&!color=#000000]
	'1986877_Obacterium@OUU74532_1__Fe_S_cluster_assembly_ATPase_SufC'[&!color=#000000]
	'1986876_Obacterium@OUV38558_1__Fe_S_cluster_assembly_ATPase_SufC'[&!color=#000000]
	'1948228_Vbacterium@DCBX01000179_1_31___42376_43125'[&!color=#000000]
	'2026801_Vbacterium@PCH54061_1__Fe_S_cluster_assembly_ATPase_SufC'[&!color=#000000]
	'1948281_Vbacterium@DBNL01000052_1_2___707_1456'[&!color=#000000]
	'1948249_Vbacterium@DEAY01000397_1_4___2390_3148'[&!color=#000000]
	'2024890_Psp@MAE27163_1__Fe_S_cluster_assembly_ATPase_SufC'[&!color=#000000]
	'1009415_Vbacterium@KB911873_1_44___45469_46242'[&!color=#000000]
	'2250252_CSchitinovoran@AXA35257_1__Iron_sulfur_cluster_assembly_ATPase_protein_SufC'[&!color=#000000]
	'1951185_Pbacterium@DDIR01000124_1_53___70946_71719'[&!color=#000000]
	'1895690_Abacterium@OJV42482_1__Fe_S_cluster_assembly_ATPase_SufC'[&!color=#000000]
	'1382359_Aailaaui@JIAL01000001_1_702___798117_798878'[&!color=#000000]
	'2043161_CSgaucii@SPE18814_1__component_of_SufBCD_complex__ATP_binding_component_of_ABC_superfamily'[&!color=#000000]
	'2035431_Bhr36@GBD35241_1__putative_ATP_dependent_transporter_SufC'[&!color=#000000]
	'2035405_Bhr10@GBC81261_1__putative_ATP_dependent_transporter_SufC'[&!color=#000000]
	'1797174_Abacterium@OFV86197_1__Fe_S_cluster_assembly_ATPase_SufC'[&!color=#000000]
	'1951137_Hbacterium@DIAY01000007_1_10___9645_12092'[&!color=#000000]
	'1985431_Asubdivision@NFUN01000109_1_11___9038_9793'[&!color=#000000]
	'1801971_Pbacterium@OHB79308_1__Fe_S_cluster_assembly_ATPase_SufC'[&!color=#000000]
	'1801659_Cdivision@OGB95888_1__Fe_S_cluster_assembly_ATPase_SufC'[&!color=#000000]
	'1842517_Cdivision@LXTG01000068_1_28___19345_20109'[&!color=#000000]
	'1640516_Cdivision@KRT70077_1__FeS_assembly_ATPase_SufC__Fe_S_cluster_assembly_ATP_binding_protein'[&!color=#000000]
	'1640516_Cdivision@KRT69198_1__Fe_S_cluster_assembly_ATP_binding_protein_SufC__Fe_S_cluster_assembly_ATP_bindi'[&!color=#000000]
	'1640515_Abacterium@KRT75974_1__FeS_assembly_ATPase_SufC__Fe_S_cluster_assembly_ATP_binding_protein'[&!color=#000000]
	'1797891_Dbacterium@OGQ66850_1__Fe_S_cluster_assembly_ATPase_SufC'[&!color=#000000]
	'1797835_Dbacterium@OGP81813_1__Fe_S_cluster_assembly_ATPase_SufC'[&!color=#000000]
	'2053306_Ibacterium@PLX30739_1__Fe_S_cluster_assembly_ATPase_SufC'[&!color=#000000]
	'1973917_Abacterium@PIU62815_1__Fe_S_cluster_assembly_ATPase_SufC'[&!color=#000000]
	'1948685_Ibacterium@DKJQ01000026_1_2___965_1732'[&!color=#000000]
	'1798429_Ibacterium@OGU44452_1__Fe_S_cluster_assembly_ATPase_SufC'[&!color=#000000]
	'1915775_Earchaeon@DAZP01000091_1_13___10774_11523'[&!color=#000000]
	'1889001_Mgroup@OIR20297_1__Fe_S_cluster_assembly_ATPase_SufC'[&!color=#000000]
	'1915769_Earchaeon@DAHL01000032_1_5___4189_4941'[&!color=#000000]
	'1986658_Btmed264@OUX34291_1__Fe_S_cluster_assembly_ATPase_SufC'[&!color=#000000]
	'1888996_Mgroup@OIR22564_1__Fe_S_cluster_assembly_ATPase_SufC'[&!color=#000000]
	'1915776_Earchaeon@DAOO01000040_1_4___3113_3865'[&!color=#000000]
	'2026739_Earchaeon@PBO81582_1__Fe_S_cluster_assembly_ATPase_SufC__partial'[&!color=#000000]
	'2030809_CHbacterium@PCJ57445_1__Fe_S_cluster_assembly_ATPase_SufC'[&!color=#000000]
	'1953211_CHbacterium@DDYW01000179_1_23___32209_32976'[&!color=#000000]
	'1953212_CHbacterium@DIWA01000016_1_18___21107_21862'[&!color=#000000]
	'1801820_Obacterium@OGW86377_1__Fe_S_cluster_assembly_ATPase_SufC'[&!color=#000000]
	'1801835_Obacterium@OGX10903_1__Fe_S_cluster_assembly_ATPase_SufC'[&!color=#000000]
	'1953259_CObacterium@DCTJ01000013_1_11___6952_7722'[&!color=#000000]
	'1801834_Obacterium@OGX05267_1__Fe_S_cluster_assembly_ATPase_SufC'[&!color=#000000]
	'1801829_Obacterium@OGW88138_1__Fe_S_cluster_assembly_ATPase_SufC'[&!color=#000000]
	'1798295_Gbacterium@OGT69202_1__Fe_S_cluster_assembly_ATPase_SufC__partial'[&!color=#000000]
	'1973927_Bbacterium@PIU00280_1__Fe_S_cluster_assembly_ATPase_SufC'[&!color=#000000]
	'1961504_Bbacterium@DCMZ01000003_1_222___248278_249030'[&!color=#000000]
	'1752195_Bbacterium@LNDT01000028_1_8___6378_7148'[&!color=#000000]
	'1961506_Bbacterium@DDUL01000035_1_155___156068_156847'[&!color=#000000]
	'2026715_Bbacterium@MAE73081_1__Fe_S_cluster_assembly_ATPase_SufC'[&!color=#000000]
	'1797388_Bbacterium@OFZ10516_1__Fe_S_cluster_assembly_ATPase_SufC'[&!color=#000000]
	'2053517_Bbacterium@HAG90899_1__TPA_asm__Fe_S_cluster_assembly_ATPase_SufC'[&!color=#000000]
	'1827384_Pbacterium@OQW50541_1__ABC_transporter_ATP_binding_protein'[&!color=#000000]
	'1961515_Bbacterium@DGYJ01000125_1_1___2_682'[&!color=#000000]
	'1975526_Bsp@PIS11058_1__Fe_S_cluster_assembly_ATPase_SufC'[&!color=#000000]
	'1752196_Bbacterium@LNEB01000015_1_66___60347_61099'[&!color=#000000]
	'1970323_Bsp@OYZ23610_1__Fe_S_cluster_assembly_ATPase_SufC'[&!color=#000000]
	'1184267_Bexovorus@AGH96531_1__Iron_regulated_ABC_transporter_ATPase_subunit_SufC'[&!color=#000000]
	'1797390_Bbacterium@OFZ35055_1__Fe_S_cluster_assembly_ATPase_SufC'[&!color=#000000]
	'1961378_Bsp@DFXZ01000004_1_776___789722_790474'[&!color=#000000]
	'264462_Bbacteriovoru@CAE77853_1__Iron_regulated_ABC_transporter_ATPase_subunit_SufC'[&!color=#000000]
	'1569284_Bsp@KHD88497_1__cysteine_desulfurase'[&!color=#000000]
	'765869_Bbacteriovoru@AHI04644_1__Iron_regulated_ABC_transporter_ATPase_subunit_SufC'[&!color=#000000]
	'1961525_Bbacterium@DBHA01000057_1_30___33903_34655'[&!color=#000000]
	'1961513_Bbacterium@DFOS01000017_1_26___25826_26593'[&!color=#000000]
	'1868283_Pgroup@OED34356_1__Fe_S_cluster_assembly_ATPase_SufC'[&!color=#000000]
	'1801845_Owor_2@OGX21036_1__Fe_S_cluster_assembly_ATPase_SufC'[&!color=#000000]
	'1801841_Owor_2@OGX09784_1__Fe_S_cluster_assembly_ATPase_SufC'[&!color=#000000]
	'1801856_Owor_2@OGX24367_1__Fe_S_cluster_assembly_ATPase_SufC'[&!color=#000000]
	'1801840_Owor_2@OGX05499_1__Fe_S_cluster_assembly_ATPase_SufC'[&!color=#000000]
	'1797401_Bbacterium@OFZ77009_1__Fe_S_cluster_assembly_ATPase_SufC'[&!color=#000000]
	'1961488_Bbacterium@DIVA01000028_1_71___67134_67895'[&!color=#000000]
	'1975528_Bsp@PIQ61476_1__Fe_S_cluster_assembly_ATPase_SufC'[&!color=#000000]
	'1961500_Bbacterium@DBGV01000016_1_55___53132_53902'[&!color=#000000]
	'1961476_Bbacterium@DBSX01000148_1_3___1441_2211'[&!color=#000000]
	'1797384_Bbacterium@OFZ17233_1__Fe_S_cluster_assembly_ATPase_SufC'[&!color=#000000]
	'1961490_Bbacterium@DIUE01000057_1_37___38395_39180'[&!color=#000000]
	'1973929_Bbacterium@PIQ57455_1__Fe_S_cluster_assembly_ATPase_SufC'[&!color=#000000]
	'1961485_Bbacterium@DFTR01000038_1_26___23367_24125'[&!color=#000000]
	'960_Bstolpii@AUN97944_1__Fe_S_cluster_assembly_ATPase_SufC'[&!color=#000000]
	'1201288_Bsp@EQC46167_1__FeS_assembly_ATPase_SufC'[&!color=#000000]
	'1860085_Bsp@OIQ17998_1__Fe_S_cluster_assembly_ATPase_SufC'[&!color=#000000]
	'1353530_Bsp@EQC50727_1__FeS_assembly_ATPase_SufC'[&!color=#000000]
	'97084_Hmarinus@OUR96984_1__Fe_S_cluster_assembly_ATPase_SufC'[&!color=#000000]
	'862908_Hmarinus@CBW26117_1__putative_ABC_transport_system__ATP_binding_protein'[&!color=#000000]
	'1353529_Bsp@EQC45171_1__FeS_assembly_ATPase_SufC_N_terminal_domain_protein__partial'[&!color=#000000]
	'2109558_Hsp@AYF44265_1__FeS_assembly_ATPase_SufC'[&!color=#000000]
	'1353529_Bsp@EQC44078_1__FeS_assembly_ATPase_SufC_C_terminal_domain_protein'[&!color=#000000]
	'1961497_Bbacterium@DKQD01000104_1_4___4168_4944'[&!color=#000000]
	'1121404_Dmediterraneu@AUCW01000017_1_13___20224_20997'[&!color=#000000]
	'1674902_Lbacterium@LVAY01000236_1_2___122_883'[&!color=#000000]
	'1919263_Sbacterium@MPNH01000003_1_13___14072_14884'[&!color=#000000]
	'1974748_CObacterium@PIQ86707_1__Fe_S_cluster_assembly_ATPase_SufC'[&!color=#000000]
	'1801817_Obacterium@OGW78636_1__Fe_S_cluster_assembly_ATPase_SufC'[&!color=#000000]
	'1948761_Sbacterium@DKAT01000002_1_23___26464_27210'[&!color=#000000]
	'1801684_Nbacterium@OGW01812_1__Fe_S_cluster_assembly_ATPase_SufC'[&!color=#000000]
	'1266370_Ngracilis@CCQ89339_1__Iron_sulfur_cluster_assembly_ATPase_protein_SufC'[&!color=#000000]
	'913337_Nsp@AQTY01000010_1_46___47522_48268'[&!color=#000000]
	'1131269_Nsp@AQVV01000108_1_2___599_1291'[&!color=#000000]
	'1974050_Nbacterium@PIP71940_1__Fe_S_cluster_assembly_ATPase_SufC'[&!color=#000000]
	'1946980_Nsp@DKID01000009_1_7___5448_6194'[&!color=#000000]
	'1671875_Nsp@LFLA01000003_1_151___150118_150864'[&!color=#000000]
	'1974049_Nbacterium@PIQ97261_1__Fe_S_cluster_assembly_ATPase_SufC'[&!color=#000000]
	'1974048_Nbacterium@PIR01223_1__Fe_S_cluster_assembly_ATPase_SufC'[&!color=#000000]
	'1797862_Dbacterium@OGQ23156_1__Fe_S_cluster_assembly_ATPase_SufC'[&!color=#000000]
	'1973957_Dbacterium@PJA20361_1__Fe_S_cluster_assembly_ATPase_SufC'[&!color=#000000]
	'2044594_CDbacterium@PIE81382_1__Fe_S_cluster_assembly_ATPase_SufC'[&!color=#000000]
	'1801823_Obacterium@OGW83796_1__Fe_S_cluster_assembly_ATPase_SufC'[&!color=#000000]
	'1805288_CObacterium@OIO38403_1__Fe_S_cluster_assembly_ATPase_SufC'[&!color=#000000]
	'2184345_CMbacterium@RAP33320_1__Fe_S_cluster_assembly_ATPase_SufC'[&!color=#000000]
	'2184347_CMbacterium@RAP37715_1__Fe_S_cluster_assembly_ATPase_SufC'[&!color=#000000]
	'2184343_CMbacterium@RAP30265_1__Fe_S_cluster_assembly_ATPase_SufC'[&!color=#000000]
	'2012633_Csp@OYT73380_1__Fe_S_cluster_assembly_ATPase_SufC'[&!color=#000000]
	'981222_Cthermophilum@AEP13411_1__FeS_assembly_ATPase_SufC'[&!color=#000000]
	'758823_Vchlorellavor@LAPX01000003_1_131___138742_139527'[&!color=#000000]
	'1946318_Csp@DGBD01000153_1_3___2308_3111'[&!color=#000000]
	'2052146_Bbacterium@PLCD01000020_1_38___41515_42294'[&!color=#000000]
	'1946320_Csp@DIYZ01000236_1_10___8939_9718'[&!color=#000000]
	'454194_Pmethylalipha@CDM64967_1__Iron_regulated_ABC_transporter_ATPase_subunit_SufC'[&!color=#000000]
	'1962177_Abacterium@MWYZ01000070_1_16___13721_14473'[&!color=#000000]
	'1617423_Abacterium@KXJ98414_1__FeS_assembly_ATPase_SufC'[&!color=#000000]
	'1946316_Csp@DDUF01000054_1_155___183740_184492'[&!color=#000000]
	'1752184_Abacterium@LNEI01000018_1_593___653339_654091'[&!color=#000000]
	'1752182_Abacterium@LNDP01000024_1_283___321238_321993'[&!color=#000000]
	'1946322_Csp@DLHV01000023_1_37___29990_30742'[&!color=#000000]
	'1946317_Csp@DEQS01000100_1_27___23997_24755'[&!color=#000000]
	'1953152_Bbacterium@DEMS01000028_1_179___207930_208703'[&!color=#000000]
	'2079485_Gsp@PWN07127_1__Fe_S_cluster_assembly_ATPase_SufC'[&!color=#000000]
	'2293433_Rsp@REL38099_1__Fe_S_cluster_assembly_ATPase_SufC'[&!color=#000000]
	'1953139_Bbacterium@DDIC01000075_1_1___2_622'[&!color=#000000]
	'2021605_Bbacterium@NNSL01000485_1_6___5560_6339'[&!color=#000000]
	'1194090_Aroseus@SHF52143_1__Iron_regulated_ABC_transporter_ATPase_subunit_SufC'[&!color=#000000]
	'2032627_Asp@PAU93805_1__Fe_S_cluster_assembly_ATPase_SufC'[&!color=#000000]
	'1951514_Bbacterium@DIAA01000023_1_164___199596_200369'[&!color=#000000]
	'1121104_Bvulgaris@AQXH01000001_1_265___289557_290330'[&!color=#000000]
	'1951504_Bbacterium@DGCQ01000010_1_259___269816_270589'[&!color=#000000]
	'1951518_Bbacterium@DKGJ01000036_1_151___165453_166226'[&!color=#000000]
	'1951483_Bbacterium@DBVB01000061_1_16___13637_14392'[&!color=#000000]
	'2053187_Rbarkolensis@PKD44784_1__Fe_S_cluster_assembly_ATPase_SufC'[&!color=#000000]
	'1729466_Cbacterium@LKNA01000020_1_11___10342_11115'[&!color=#000000]
	'1457365_CCproteinivoru@AXJ00848_1__Iron_regulated_ABC_transporter_ATPase_subunit_SufC'[&!color=#000000]
	'1666909_Bbacterium@KPQ00399_1__Fe_S_cluster_assembly_ATPase_SufC'[&!color=#000000]
	'2094027_Bbacterium@PUKH01000008_1_33___33755_34522'[&!color=#000000]
	'1548548_Bsediminis@AWV88108_1__Fe_S_cluster_assembly_ATPase_SufC'[&!color=#000000]
	'2283320_Bbacterium@RDV39515_1__Fe_S_cluster_assembly_ATPase_SufC'[&!color=#000000]
	'1948458_Bbacterium@DGAL01000045_1_2___444_1229'[&!color=#000000]
	'1986845_Bbacterium@OUT76843_1__Fe_S_cluster_assembly_ATPase_SufC'[&!color=#000000]
	'1245607_Pbacterium@ATZN01000175_1_5___4930_5691'[&!color=#000000]
	'1188229_Glithophora@APB33547_1__FeS_assembly_ATPase_SufC'[&!color=#dd85ab]
	'59920_Pmarinus@AAZ58923_1__FeS_assembly_ATPase_SufC'[&!color=#dd85ab]
	'2162204_Psp@QCJQ01000004_1_3___2350_3141'[&!color=#dd85ab]
	'2162190_Psp@QCFN01000002_1_63___56975_57766'[&!color=#dd85ab]
	'59919_Pmarinus@CAE18531_1__ABC_transporter__ATP_binding_component'[&!color=#dd85ab]
	'1499498_Psp@KGG13310_1__Iron_sulfur_cluster_assembly_ATPase_protein_SufC'[&!color=#dd85ab]
	'167539_Pmarinus@AAP99131_1__ABC_type_transport_system_involved_in_Fe_S_cluster_assembly_ATPase_component'[&!color=#dd85ab]
	'2024880_Ssp@MAB54706_1__Fe_S_cluster_assembly_ATPase_SufC'[&!color=#dd85ab]
	'84588_Ssp@CAE06835_1__ABC_transporter__ATP_binding_component'[&!color=#dd85ab]
	'64471_Ssp@ABI45784_1__FeS_assembly_ATPase_SufC'[&!color=#dd85ab]
	'74547_Pmarinus@CAE21780_1__ABC_Transporter__ATP_binding_component'[&!color=#dd85ab]
	'210768_Ssp@NQKX01000006_1_60___56792_57598'[&!color=#dd85ab]
	'292564_Cgracile@AFY28693_1__FeS_assembly_ATPase_SufC'[&!color=#dd85ab]
	'1655601_Cbacl30@KRO94780_1__ABC_transporter_ATP_binding_protein'[&!color=#dd85ab]
	'2026889_Csp@PHX67883_1__Fe_S_cluster_assembly_ATPase_SufC'[&!color=#dd85ab]
	'1608213_CSspongiarum@KKZ14304_1__ABC_transporter_ATP_binding_protein'[&!color=#dd85ab]
	'316278_Ssp@CAK28920_1__FeS_assembly_ATPase_SufC'[&!color=#dd85ab]
	'2055796_Sbacterium@HBU26771_1__TPA_asm__Fe_S_cluster_assembly_ATPase_SufC'[&!color=#dd85ab]
	'195250_Ssp@CM001776_1_2852___3104746_3105534'[&!color=#dd85ab]
	'1947904_Cbacterium@DBAX01000029_1_16___11834_12607'[&!color=#dd85ab]
	'2055767_Cbacterium@HAN45694_1__TPA_asm__ABC_transporter_ATP_binding_protein__partial'[&!color=#dd85ab]
	'82654_Psp@AFY70211_1__Iron_regulated_ABC_transporter_ATPase_subunit_SufC'[&!color=#dd85ab]
	'1173263_Ssp@AFY72302_1__Iron_regulated_ABC_transporter_ATPase_subunit_SufC'[&!color=#dd85ab]
	'685565_Psp@BBC24013_1__FeS_assembly_ATPase'[&!color=#dd85ab]
	'2420336_Cbacterium@RMF25200_1__Fe_S_cluster_assembly_ATPase_SufC'[&!color=#dd85ab]
	'2005460_Csp@BAZ44517_1__FeS_assembly_ATPase_SufC'[&!color=#dd85ab]
	'111780_Scyanosphaera@AFZ34869_1__Iron_regulated_ABC_transporter_ATPase_subunit_SufC'[&!color=#dd85ab]
	'2107694_Ahegewaldii@PSF36040_1__Fe_S_cluster_assembly_ATPase_SufC'[&!color=#dd85ab]
	'1641812_Maeruginosa@AKE63029_1__Iron_sulfur_cluster_assembly_ATPase_protein_SufC'[&!color=#dd85ab]
	'32049_Ssp@ACA99801_1__FeS_assembly_ATPase_SufC'[&!color=#dd85ab]
	'1920663_Asacrum@GBF78653_1__iron_sulfur_assembly_ATPase'[&!color=#dd85ab]
	'41431_Csp@ACK64513_1__FeS_assembly_ATPase_SufC'[&!color=#dd85ab]
	'423474_Cwatsonii@CCQ50231_1__Iron_sulfur_cluster_assembly_ATPase_protein_SufC'[&!color=#dd85ab]
	'1453429_CAthalassa@ADB95433_1__FeS_assembly_ATPase_SufC'[&!color=#dd85ab]
	'1228987_Cendosymbiont@BAP18452_1__iron_sulfur_assembly_ATPase'[&!color=#dd85ab]
	'118163_Psp@AFY79655_1__Iron_regulated_ABC_transporter_ATPase_subunit_SufC'[&!color=#dd85ab]
	'1147_Ssp@AIE73526_1__Iron_sulfur_cluster_assembly_ATPase_protein_SufC'[&!color=#dd85ab]
	'2164131_Ssp@PZV23074_1__Fe_S_cluster_assembly_ATPase_SufC'[&!color=#dd85ab]
	'755178_Caponinum@AFZ54937_1__FeS_assembly_ATPase_SufC'[&!color=#dd85ab]
	'113355_Gherdmanii@CM001775_1_3111___3192082_3192894'[&!color=#dd85ab]
	'2054282_Csp@AUC61434_1__Fe_S_cluster_assembly_ATPase_SufC'[&!color=#dd85ab]
	'102232_Gsp@ELR96799_1__Iron_regulated_ABC_transporter_ATPase_subunit_SufC'[&!color=#dd85ab]
	'1173029_Ssubsalsa@JH980292_1_1107___1311758_1312549'[&!color=#dd85ab]
	'129961_Smajor@KV878783_1_2553___2941188_2941979'[&!color=#dd85ab]
	'1128427_Fcyanobacteri@KB904821_1_4640___5302988_5303782'[&!color=#dd85ab]
	'1919135_Cbacterium@PSO92792_1__Fe_S_cluster_assembly_ATPase_SufC'[&!color=#dd85ab]
	'111611_Gsp@LNDC01000104_1_14___13589_14374'[&!color=#dd85ab]
	'1919134_Cbacterium@PSP18592_1__Fe_S_cluster_assembly_ATPase_SufC'[&!color=#dd85ab]
	'1919144_Cbacterium@PSO51416_1__Fe_S_cluster_assembly_ATPase_SufC'[&!color=#dd85ab]
	'13035_Dsalina@AFZ49974_1__FeS_assembly_ATPase_SufC'[&!color=#dd85ab]
	'65093_Hsp@AFZ44319_1__FeS_assembly_ATPase_SufC'[&!color=#dd85ab]
	'582515_Rlacunae@ERN42682_1__FeS_assembly_ATPase_SufC'[&!color=#dd85ab]
	'268115_Lantarctica@PZO39357_1__Fe_S_cluster_assembly_ATPase_SufC'[&!color=#dd85ab]
	'2099684_Cbacterium@PWRG01000117_1_19___18709_19497'[&!color=#dd85ab]
	'2099687_Cbacterium@PXDR01000573_1_7___6792_7577'[&!color=#dd85ab]
	'1666911_Ppriestleyi@KPQ36781_1__Fe_S_cluster_assembly_ATPase_SufC'[&!color=#dd85ab]
	'1643526_Gsp@LWRO01000008_1_92___126719_127507'[&!color=#dd85ab]
	'2099686_Cbacterium@PXCV01000481_1_6___3887_4672'[&!color=#dd85ab]
	'1666905_Psp@KPQ36894_1__Fe_S_cluster_assembly_ATPase_SufC'[&!color=#dd85ab]
	'1497020_Nsphagnicola@KGF71868_1__ABC_transporter_ATP_binding_protein'[&!color=#dd85ab]
	'1173025_Gsp@AFY66716_1__Iron_regulated_ABC_transporter_ATPase_subunit_SufC'[&!color=#dd85ab]
	'47254_Lsp@PZV13228_1__Fe_S_cluster_assembly_ATPase_SufC'[&!color=#dd85ab]
	'864702_Ocyanobacteri@EKQ68506_1__Iron_regulated_ABC_transporter_ATPase_subunit_SufC'[&!color=#dd85ab]
	'321327_Ssp@ABD00333_1__FeS_assembly_ATPase_SufC'[&!color=#dd85ab]
	'195253_Ssp@AFY60148_1__Iron_regulated_ABC_transporter_ATPase_subunit_SufC'[&!color=#dd85ab]
	'197221_Telongatus@BAC09456_1__ABC_transporter_ATP_binding_protein'[&!color=#dd85ab]
	'1173022_Cepipsammum@AFZ11925_1__Iron_regulated_ABC_transporter_ATPase_subunit_SufC'[&!color=#dd85ab]
	'2420339_Cbacterium@RMH79034_1__Fe_S_cluster_assembly_ATPase_SufC'[&!color=#dd85ab]
	'2055792_Mbacterium@HAT15872_1__TPA_asm__Fe_S_cluster_assembly_ATPase_SufC'[&!color=#dd85ab]
	'1880991_Ocyanobacteri@OCQ91734_1__Fe_S_cluster_assembly_ATPase_SufC'[&!color=#dd85ab]
	'1671698_Hsp@OZH53013_1__ABC_transporter_ATP_binding_protein'[&!color=#dd85ab]
	'203124_Terythraeum@ABG53348_1__FeS_assembly_ATPase_SufC'[&!color=#dd85ab]
	'282423_Pagardhii@BBD56072_1__FeS_assembly_ATPase_SufC'[&!color=#dd85ab]
	'1982223_Asp@RAQ44042_1__Fe_S_cluster_assembly_ATPase_SufC'[&!color=#dd85ab]
	'1080068_Lsp@BAU44119_1__putative_ATP_dependent_transporter_SufC'[&!color=#dd85ab]
	'1296344_Mglauca@PSB00538_1__Fe_S_cluster_assembly_ATPase_SufC'[&!color=#dd85ab]
	'1880902_Lsp@OCQ94575_1__Fe_S_cluster_assembly_ATPase_SufC'[&!color=#dd85ab]
	'1140_Selongatus@ABB57766_1__Iron_regulated_ABC_transporter_ATPase_subunit_SufC'[&!color=#dd85ab]
	'317619_Phollandica@KB235941_1_292___339859_340689'[&!color=#dd85ab]
	'1378066_Csp@PPS39799_1__Fe_S_cluster_assembly_ATPase_SufC'[&!color=#dd85ab]
	'1618023_Aatlantica@KJH70605_1__ABC_transporter_ATP_binding_protein'[&!color=#dd85ab]
	'2107693_Csp@PSB33445_1__Fe_S_cluster_assembly_ATPase_SufC'[&!color=#dd85ab]
	'2005462_Csp@BAZ07100_1__FeS_assembly_ATPase_SufC'[&!color=#dd85ab]
	'1781255_Dsp@OEJ73508_1__Fe_S_cluster_assembly_ATPase_SufC'[&!color=#dd85ab]
	'1947889_Cbacterium@DIYQ01000113_1_21___20773_21540'[&!color=#dd85ab]
	'1752063_Fsp@BAU08220_1__FeS_assembly_ATPase_SufC'[&!color=#dd85ab]
	'1973482_Rcurvata@BAZ89917_1__FeS_assembly_ATPase_SufC'[&!color=#dd85ab]
	'46234_Asp@AFW95765_1__FeS_assembly_ATPase_SufC'[&!color=#dd85ab]
	'551115_Nazollae@ADI63225_1__FeS_assembly_ATPase_SufC'[&!color=#dd85ab]
	'52271_Asp@LUHI01000068_1_51___57357_58145'[&!color=#dd85ab]
	'2053605_Rsp@HAE05182_1__TPA_asm__Fe_S_cluster_assembly_ATPase_SufC'[&!color=#dd85ab]
	'1970511_Gbacterium@OYY47305_1__Fe_S_cluster_assembly_ATPase_SufC'[&!color=#000000]
	'917_Nmarina@SEM92106_1__Iron_regulated_ABC_transporter_ATPase_subunit_SufC'[&!color=#000000]
	'52441_Naestuarii@PTN11677_1__iron_regulated_ABC_transporter_ATPase_subunit_SufC'[&!color=#000000]
	'44576_Nhalophila@SDX91053_1__Fe_S_cluster_assembly_ATP_binding_protein'[&!color=#000000]
	'228410_Neuropaea@CAD85360_1__Iron_regulated_ABC_transporter_ATPase_subunit_SufC'[&!color=#000000]
	'335283_Neutropha@ABI59493_1__FeS_assembly_ATPase_SufC'[&!color=#000000]
	'1946978_Nsp@DDIT01000086_1_10___6583_7377'[&!color=#000000]
	'52442_Nnitrosa@PTM68771_1__iron_regulated_ABC_transporter_ATPase_subunit_SufC'[&!color=#000000]
	'1881053_Nsp@SDG86188_1__Fe_S_cluster_assembly_ATP_binding_protein'[&!color=#000000]
	'44574_Ncommunis@AKH36701_1__ABC_transporter_ATP_binding_protein'[&!color=#000000]
	'1952267_Nbacterium@DKAF01000015_1_27___31718_32506'[&!color=#000000]
	'38080_Nsp@QIFK01000093_1_11___10736_11524'[&!color=#000000]
	'200123_Nsp@RAR94257_1__iron_regulated_ABC_transporter_ATPase_subunit_SufC'[&!color=#000000]
	'44575_Ncryotolerans@SFP60700_1__Iron_regulated_ABC_transporter_ATPase_subunit_SufC'[&!color=#000000]
	'1931235_Pbacterium@OQW82014_1__Fe_S_cluster_assembly_ATPase_SufC'[&!color=#000000]
	'153948_Nsp@ADZ27238_1__FeS_assembly_ATPase_SufC'[&!color=#000000]
	'1827381_Pbacterium@OQW41126_1__ABC_transporter_ATP_binding_protein'[&!color=#000000]
	'261292_Nsp@AEJ01810_1__FeS_assembly_ATPase_SufC'[&!color=#000000]
	'1881054_Nsp@SFE61738_1__Iron_regulated_ABC_transporter_ATPase_subunit_SufC'[&!color=#000000]
	'1855339_Nsp@SFW24915_1__Iron_regulated_ABC_transporter_ATPase_subunit_SufC'[&!color=#000000]
	'1288494_Nlacus@ARO87293_1__ABC_transporter_ATP_binding_protein'[&!color=#000000]
	'1855332_Nsp@SCY02309_1__Iron_regulated_ABC_transporter_ATPase_subunit_SufC'[&!color=#000000]
	'1855333_Nsp@SFH45606_1__Iron_regulated_ABC_transporter_ATPase_subunit_SufC'[&!color=#000000]
	'323848_Nmultiformis@ABB74004_1__FeS_assembly_ATPase_SufC'[&!color=#000000]
	'1895901_Nsp@OJY07304_1__Fe_S_cluster_assembly_ATPase_SufC'[&!color=#000000]
	'1408164_Bbacterium@ESS15073_1__putative_ATP_dependent_transporter_SufC'[&!color=#000000]
	'1797557_Bbacterium@OGA95186_1__Fe_S_cluster_assembly_ATPase_SufC__partial'[&!color=#000000]
	'338969_Rferrireducen@ABD69587_1__FeS_assembly_ATPase_SufC'[&!color=#000000]
	'50421_Rsp@PKWM01000032_1_8___6946_7737'[&!color=#000000]
	'2184309_CNsp@RFC39787_1__Iron_regulated_ABC_transporter_ATPase_subunit_SufC'[&!color=#000000]
	'1951095_Gbacterium@DKNB01000080_1_40___33437_34231'[&!color=#000000]
	'1797484_Bbacterium@OGA04065_1__Fe_S_cluster_assembly_ATPase_SufC'[&!color=#000000]
	'1752213_Gbacterium@LNEJ01000071_1_32___33633_34421'[&!color=#000000]
	'1752215_Gbacterium@LNFF01000021_1_38___42256_43020'[&!color=#000000]
	'1789004_Fsp@KXW57769_1__putative_ATP_dependent_transporter_SufC'[&!color=#000000]
	'2052161_Gsp@PLBS01000167_1_11___7819_8607'[&!color=#000000]
	'1797475_Bbacterium@OFZ66117_1__Fe_S_cluster_assembly_ATPase_SufC'[&!color=#000000]
	'1797482_Bbacterium@OGA08321_1__Fe_S_cluster_assembly_ATPase_SufC'[&!color=#000000]
	'1797492_Bbacterium@OGA25552_1__Fe_S_cluster_assembly_ATPase_SufC'[&!color=#000000]
	'1703391_Bbacterium@KPK18067_1__ABC_transporter_ATP_binding_protein'[&!color=#000000]
	'903818_Hfoetida@KI912268_1_1292___1534117_1534875'[&!color=#000000]
	'1951931_Hbacterium@DBME01000068_1_6___3570_4361'[&!color=#000000]
	'1121920_Gfermentans@AUAU01000006_1_79___94904_95668'[&!color=#000000]
	'2052165_Hbacterium@PMJK01000162_1_2___370_1149'[&!color=#000000]
	'1948493_Dbacterium@DEAJ01000015_1_11___10504_11262'[&!color=#000000]
	'1131272_Cbacterium@KB912848_1_29___26371_27165'[&!color=#000000]
	'1916130_Scluster@MPMJ01000017_1_23___22005_22757'[&!color=#000000]
	'1948530_Dbacterium@DLTP01000047_1_25___26683_27435'[&!color=#000000]
	'1948489_Dbacterium@DEBF01000036_1_27___30556_31308'[&!color=#000000]
	'1926612_Scluster@PKB67204_1__Fe_S_cluster_assembly_ATPase_SufC'[&!color=#000000]
	'1926612_Scluster@PKB66777_1__Fe_S_cluster_assembly_ATPase_SufC'[&!color=#000000]
	'1948522_Dbacterium@DJZM01000120_1_13___10431_11168'[&!color=#000000]
	'1797658_Cbacterium@OGO46768_1__Fe_S_cluster_assembly_ATPase_SufC'[&!color=#000000]
	'1842519_Cbacterium@LXTD01000002_1_11___7813_8616'[&!color=#000000]
	'2035420_Bhr25@GBD15090_1__putative_ATP_dependent_transporter_SufC'[&!color=#000000]
	'2035419_Bhr24@GBD12289_1__putative_ATP_dependent_transporter_SufC'[&!color=#000000]
	'1926618_Scluster@PKB81368_1__Fe_S_cluster_assembly_ATPase_SufC'[&!color=#000000]
	'1926618_Scluster@PKB80051_1__Fe_S_cluster_assembly_ATPase_SufC'[&!color=#000000]
	'1948480_Dbacterium@DCWQ01000002_1_23___29800_30588'[&!color=#000000]
	'1926619_Scluster@PKB76197_1__Fe_S_cluster_assembly_ATPase_SufC'[&!color=#000000]
	'1926619_Scluster@PKB76056_1__Fe_S_cluster_assembly_ATPase_SufC'[&!color=#000000]
	'1926614_Scluster@PKB69780_1__Fe_S_cluster_assembly_ATPase_SufC'[&!color=#000000]
	'1926613_Scluster@PKB66209_1__Fe_S_cluster_assembly_ATPase_SufC'[&!color=#000000]
	'1926616_Scluster@PKB73135_1__Fe_S_cluster_assembly_ATPase_SufC'[&!color=#000000]
	'1948469_Dbacterium@DCAE01000047_1_9___9137_9928'[&!color=#000000]
	'1926618_Scluster@PKB80672_1__Fe_S_cluster_assembly_ATPase_SufC'[&!color=#000000]
	'1916129_Scluster@MPMM01000009_1_27___27512_28279'[&!color=#000000]
	'1916131_Scluster@MPNC01000008_1_62___68917_69708'[&!color=#000000]
	'1948607_Gbacterium@DEQY01000010_1_6___4289_5071'[&!color=#000000]
	'1926605_Scluster@PKB57846_1__Fe_S_cluster_assembly_ATPase_SufC'[&!color=#000000]
	'1926606_Scluster@PKB61727_1__Fe_S_cluster_assembly_ATPase_SufC'[&!color=#000000]
	'1916132_Scluster@MPND01000015_1_52___55455_56237'[&!color=#000000]
	'1948511_Dbacterium@DJMH01000113_1_8___5881_6663'[&!color=#000000]
	'1948477_Dbacterium@DCLD01000207_1_6___2776_3558'[&!color=#000000]
	'1933926_Mbacterium@PMDM01000180_1_14___11144_11350'[&!color=#000000]
	'1926612_Scluster@PKB68350_1__Fe_S_cluster_assembly_ATPase_SufC__partial'[&!color=#000000]
	'1948523_Dbacterium@DJZL01000111_1_2___743_1519'[&!color=#000000]
	'1948534_Dbacterium@DBHO01000065_1_183___166594_167346'[&!color=#000000]
	'1948519_Dbacterium@DKAL01000048_1_3___1930_2688'[&!color=#000000]
	'1948481_Dbacterium@DCWO01000083_1_38___37004_37765'[&!color=#000000]
	'1948467_Dbacterium@DCAW01000137_1_2___711_1472'[&!color=#000000]
	'1948470_Dbacterium@DBZV01000147_1_11___8838_9590'[&!color=#000000]
	'1986676_Cbacterium@OUU77058_1__Fe_S_cluster_assembly_ATPase_SufC'[&!color=#000000]
	'1916135_Scluster@MPNN01000006_1_200___211700_212452'[&!color=#000000]
	'1948466_Dbacterium@DCAX01000212_1_2___588_1352'[&!color=#000000]
	'1948476_Dbacterium@DBSW01000155_1_8___6974_7741'[&!color=#000000]
	'1948475_Dbacterium@DBTA01000022_1_30___31159_31926'[&!color=#000000]
	'1948533_Dbacterium@DLRG01000140_1_5___6158_6925'[&!color=#000000]
	'1915757_Tarchaeon@DAZR01000012_1_23___17588_18334'[&!color=#000000]
	'2052156_Cbacterium@PMZB01000255_1_10___10201_10956'[&!color=#000000]
	'1948135_Pbacterium@DCQP01000028_1_7___4624_4869'[&!color=#000000]
	'481448_Minfernorum@ACD84521_1__Cysteine_desulfurase_activator_ATPase'[&!color=#000000]
	'478741_Vbacterium@JAFS01000002_1_603___649474_650256'[&!color=#000000]
	'1134055_Vsp@KB901875_1_1137___1083878_1084753'[&!color=#000000]
	'1952942_Vbacterium@DDQZ01000075_1_44___52227_52985'[&!color=#000000]
	'1951369_Abacterium@DJZS01000181_1_8___7812_8570'[&!color=#000000]
	'1951351_Abacterium@DCQY01000107_1_43___47318_48076'[&!color=#000000]
	'1951357_Abacterium@DDTJ01000108_1_6___10129_10887'[&!color=#000000]
	'1951370_Abacterium@DKPR01000093_1_15___14673_15428'[&!color=#000000]
	'1951376_Abacterium@DBBL01000003_1_3___1325_2080'[&!color=#000000]
	'1986881_Vbacterium@OUV09209_1__Fe_S_cluster_assembly_ATPase_SufC'[&!color=#000000]
	'1951359_Abacterium@DEYN01000217_1_2___362_1102'[&!color=#000000]
	'1951362_Abacterium@DGKB01000003_1_53___62311_63051'[&!color=#000000]
	'1123071_Rsqualenifaci@SHK07424_1__Fe_S_cluster_assembly_ATP_binding_protein'[&!color=#000000]
	'1123070_Rmarina@KB899261_1_35___44391_45137'[&!color=#000000]
	'1951350_Abacterium@DBTN01000037_1_107___117705_118457'[&!color=#000000]
	'1951373_Abacterium@DLBZ01000241_1_5___2762_3517'[&!color=#000000]
	'349741_Amuciniphila@ACD04325_1__FeS_assembly_ATPase_SufC'[&!color=#000000]
	'1951360_Abacterium@DEPT01000066_1_34___48646_49395'[&!color=#000000]
	'1679444_Aglycaniphila@OCA03222_1__cysteine_desulfurase'[&!color=#000000]
	'2201154_Cbacterium@PZR76356_1__Fe_S_cluster_assembly_ATPase_SufC'[&!color=#000000]
	'1805405_Vbacterium@OLE13661_1__Fe_S_cluster_assembly_ATPase_SufC'[&!color=#000000]
	'2052183_Sbacterium@PKVC01000024_1_5___3667_4440'[&!color=#000000]
	'382464_Vbacterium@EDY81226_1__FeS_assembly_ATPase_SufC'[&!color=#000000]
	'1951178_Obacterium@DIHR01000068_1_17___16665_17426'[&!color=#000000]
	'1951180_Obacterium@DJZG01000274_1_2___488_1249'[&!color=#000000]
	'2006848_Obacterium@MAM91248_1__Fe_S_cluster_assembly_ATPase_SufC'[&!color=#000000]
	'1948724_Obacterium@DGMY01000085_1_9___7852_8613'[&!color=#000000]
	'1948704_Obacterium@DBVC01000098_1_4___3352_4116'[&!color=#000000]
	'1948741_Obacterium@DLPZ01000056_1_20___19981_20739'[&!color=#000000]
	'1948710_Obacterium@DDIG01000093_1_1___96_857'[&!color=#000000]
	'2174842_Csp@PXA03747_1__Fe_S_cluster_assembly_ATPase_SufC'[&!color=#000000]
	'1948708_Obacterium@DCQR01000089_1_2___119_880'[&!color=#000000]
	'583355_Cakajimensis@ADE54233_1__FeS_assembly_ATPase_SufC'[&!color=#000000]
	'1948729_Obacterium@DJBY01000050_1_49___48504_48884'[&!color=#000000]
	'2200854_CMtarae@AWT58900_1__Vegetative_protein_296'[&!color=#000000]
	'1948713_Obacterium@DDNM01000220_1_17___14945_16027'[&!color=#000000]
	'1948718_Obacterium@DEYT01000011_1_31___35176_35928'[&!color=#000000]
	'1948705_Obacterium@DBVA01000107_1_6___4994_5746'[&!color=#000000]
	'1948706_Obacterium@DBSV01000084_1_24___24868_25620'[&!color=#000000]
	'2026771_Obacterium@MAE53578_1__Fe_S_cluster_assembly_ATPase_SufC'[&!color=#000000]
	'939920_Vbacterium@KB912322_1_70___77431_78183'[&!color=#000000]
	'1948732_Obacterium@DJHP01000102_1_5___3636_4391'[&!color=#000000]
	'1951177_Obacterium@DDZZ01000060_1_9___9903_10667'[&!color=#000000]
	'1948719_Obacterium@DFOT01000003_1_90___98285_99043'[&!color=#000000]
	'1948703_Obacterium@DCBD01000111_1_9___6980_7741'[&!color=#000000]
	'1974104_Vbacterium@PJA44642_1__Fe_S_cluster_assembly_ATPase_SufC'[&!color=#000000]
	'2067063_Vbacterium@PNEW01000002_1_25___27607_28365'[&!color=#000000]
	'1970609_Vbacterium@OYV47690_1__Fe_S_cluster_assembly_ATPase_SufC'[&!color=#000000]
	'1982317_Obacterium@PAZ01854_1__Fe_S_cluster_assembly_ATPase_SufC'[&!color=#000000]
	'1948738_Obacterium@DKND01000033_1_5___3281_4039'[&!color=#000000]
	'1674912_Pbacterium@LVBV01000011_1_7___6038_6793'[&!color=#000000]
	'1674913_Pbacterium@LVBW01000010_1_26___30410_31168'[&!color=#000000]
	'1802431_Vbacterium@OHE74586_1__Fe_S_cluster_assembly_ATPase_SufC'[&!color=#000000]
	'1897025_Vbacterium@OLA83623_1__Fe_S_cluster_assembly_ATPase_SufC'[&!color=#000000]
	'1948727_Obacterium@DHMA01000095_1_7___10369_11112'[&!color=#000000]
	'1262865_Csp@CDE84775_1__feS_assembly_ATPase_SufC'[&!color=#000000]
	'2026799_Vbacterium@ATC64852_1__Fe_S_cluster_assembly_ATPase_SufC'[&!color=#000000]
	'278958_Obacterium@RRJ99124_1__Fe_S_cluster_assembly_ATPase_SufC'[&!color=#000000]
	'1796921_Eluteus@AWI08513_1__Fe_S_cluster_assembly_ATPase_SufC'[&!color=#000000]
	'1637999_Vbacterium@AKC83191_1__cysteine_desulfurase'[&!color=#000000]
	'1952998_Obacterium@DFZW01000262_1_5___5123_5887'[&!color=#000000]
	'1952996_Obacterium@DDRG01000036_1_63___71592_72347'[&!color=#000000]
	'1838286_Llimnophila@AOS44690_1__Vegetative_protein_296'[&!color=#000000]
	'2055843_CDmandela@NJAL01000008_1_59___41438_42205'[&!color=#000000]
	'452637_Oterrae@ACB77441_1__FeS_assembly_ATPase_SufC'[&!color=#000000]
	'1802434_Vbacterium@OHE89691_1__Fe_S_cluster_assembly_ATPase_SufC'[&!color=#000000]
	'1953001_Obacterium@DKPT01000031_1_8___7516_8271'[&!color=#000000]
	'1952997_Obacterium@DFDG01000195_1_7___4696_5451'[&!color=#000000]
	'1982321_Obacterium@PAW88017_1__Fe_S_cluster_assembly_ATPase_SufC'[&!color=#000000]
	'1982319_Obacterium@PAW62721_1__Fe_S_cluster_assembly_ATPase_SufC'[&!color=#000000]
	'1548208_Ccapnophilus@KXU36231_1__Fe_S_cluster_assembly_ATPase_SufC'[&!color=#000000]
	'1882831_Vsp@SDT86061_1__Fe_S_cluster_assembly_ATP_binding_protein'[&!color=#000000]
	'2161866_Sbacterium@PTX96839_1__Fe_S_cluster_assembly_ATPase_SufC'[&!color=#000000]
	'1948749_Sbacterium@DGXZ01000001_1_9___7725_8483'[&!color=#000000]
	'1982325_Sbacterium@PAZ00784_1__Fe_S_cluster_assembly_ATPase_SufC'[&!color=#000000]
	'1802433_Vbacterium@OHE75009_1__Fe_S_cluster_assembly_ATPase_SufC'[&!color=#000000]
	'1704307_CXsp@ALJ56736_1__Vegetative_protein_296'[&!color=#000000]
	'1948752_Sbacterium@DBMP01000025_1_100___129261_130025'[&!color=#000000]
	'1948252_Vbacterium@DFCD01000004_1_8___6374_7081'[&!color=#000000]
	'926560_Mchliarophilu@KE387023_1_80___78310_79068'[&!color=#000000]
	'1227551_Mgranaticius@RIH93297_1__hypothetical_protein_Mgrana_00740'[&!color=#000000]
	'504728_Mruber@ADD27551_1__FeS_assembly_ATPase_SufC'[&!color=#000000]
	'2026184_Mluteus@RIH88253_1__hypothetical_protein_Mlute_00669'[&!color=#000000]
	'604331_Mrufus@AUHY01000004_1_20___19649_20410'[&!color=#000000]
	'276_Tfiliformis@KGQ22706_1__cysteine_desulfurase'[&!color=#000000]
	'1123389_Tislandicus@ATXJ01000013_1_9___11103_11855'[&!color=#000000]
	'300852_Tthermophilus@BAD71661_1__SufC_protein__ATP_binding_protein_'[&!color=#000000]
	'1239287_Fbacterium@AYKY01000022_1_2___159_911'[&!color=#000000]
	'1239287_Fbacterium@AYKY01000063_1_2___162_914'[&!color=#000000]
	'1239287_Fbacterium@AYKY01000064_1_2___162_914'[&!color=#000000]
	'56956_Tbrockianus@APD09407_1__SufC_protein_ATP_binding_protein'[&!color=#000000]
	'271_Taquaticus@KOX89763_1__Vegetative_protein_296'[&!color=#000000]
	'1293589_Tsp@BBBN01000104_1_2___490_1140'[&!color=#000000]
	'1293587_Tkawarayensis@BBBL01000093_1_1___307_672'[&!color=#000000]
	'526227_Msilvanus@ADH62914_1__FeS_assembly_ATPase_SufC'[&!color=#000000]
	'670487_Oprofundus@ADR36867_1__Iron_regulated_ABC_transporter_ATPase_subunit_SufC'[&!color=#000000]
	'869210_Mhydrothermal@AEB12626_1__FeS_assembly_ATPase_SufC'[&!color=#000000]
	'1121382_Dmisasensis@JQKG01000005_1_117___139395_140150'[&!color=#000000]
	'745776_Dgobiensis@AFD26398_1__FeS_assembly_ATPase_SufC'[&!color=#000000]
	'856736_Dreticuliterm@SEI89584_1__Fe_S_cluster_assembly_ATP_binding_protein'[&!color=#000000]
	'2320857_Dsp@RJF72849_1__Fe_S_cluster_assembly_ATPase_SufC'[&!color=#000000]
	'243230_Dradiodurans@AAF11656_1__ABC_transporter__ATP_binding_protein__Ycf16_family'[&!color=#000000]
	'1768108_Dactinoscleru@ALW88051_1__Fe_S_cluster_assembly_ATPase_SufC'[&!color=#000000]
	'693977_Dproteolyticu@ADY26513_1__FeS_assembly_ATPase_SufC'[&!color=#000000]
	'32062_Dradiophilus@RTR30951_1__Fe_S_cluster_assembly_ATPase_SufC'[&!color=#000000]
	'709986_Dmaricopensis@ADV67904_1__FeS_assembly_ATPase_SufC'[&!color=#000000]
	'319795_Dgeothermalis@ABF44776_1__Iron_regulated_ABC_transporter_ATPase_subunit_SufC'[&!color=#000000]
	'937777_Dperaridilito@AFZ69206_1__FeS_assembly_ATPase_SufC'[&!color=#000000]
	'926554_Dpimensis@KI912639_1_51___51270_52025'[&!color=#000000]
	'694435_Dyavapaiensis@PYE56517_1__Fe_S_cluster_assembly_ATP_binding_protein'[&!color=#000000]
	'2054903_Dkoreensis@PNY81419_1__Fe_S_cluster_assembly_ATPase_SufC'[&!color=#000000]
	'2202254_Dirradiatisol@AWN23983_1__Fe_S_cluster_assembly_ATPase_SufC'[&!color=#000000]
	'2489213_Dsp@AZI42117_1__Fe_S_cluster_assembly_ATPase_SufC'[&!color=#000000]
	'1182571_Dswuensis@AIZ45799_1__cysteine_desulfurase'[&!color=#000000]
	'1182568_Dpuniceus@ANE42902_1__cysteine_desulfurase'[&!color=#000000]
	'546414_Ddeserti@ACO45157_1__putative_SUF_system_FeS_assembly_ATPase'[&!color=#000000]
	'649638_Tradiovictrix@ADI13405_1__FeS_assembly_ATPase_SufC'[&!color=#000000]
	'1951642_Dbacterium@DJZH01000005_1_33___37814_38575'[&!color=#000000]
	'1919250_Tsp@MPNL01000021_1_33___29911_30672'[&!color=#000000]
	'2035410_Bhr15@GBC91940_1__Vegetative_protein_296'[&!color=#000000]
	'1661580_Abacterium@LDXZ01000048_1_25___23557_24330'[&!color=#000000]
	'2012635_Abacterium@OYT76025_1__Fe_S_cluster_assembly_ATPase_SufC'[&!color=#000000]
	'1956161_Pbacterium@OPX22298_1__Fe_S_cluster_assembly_ATPase_SufC'[&!color=#000000]
	'1962908_Gsp@PKET01000008_1_13___13936_14703'[&!color=#000000]
	'1951110_Gbacterium@DEAG01000028_1_105___104597_105382'[&!color=#000000]
	'1916134_B11@MPMR01000005_1_57___63193_63978'[&!color=#000000]
	'1916146_Gbacterium@MPNE01000002_1_118___148693_149466'[&!color=#000000]
	'1951132_Gbacterium@DBHS01000270_1_3___1860_2675'[&!color=#000000]
	'1951123_Gbacterium@DKAE01000007_1_32___34914_35678'[&!color=#000000]
	'1951102_Gbacterium@DCAD01000062_1_156___179170_179979'[&!color=#000000]
	'1951108_Gbacterium@DEAN01000177_1_24___27933_28730'[&!color=#000000]
	'1951131_Gbacterium@DLRL01000014_1_11___9494_10303'[&!color=#000000]
	'1951120_Gbacterium@DJIS01000040_1_5___2452_3261'[&!color=#000000]
	'1951101_Gbacterium@DCAH01000036_1_21___16118_16903'[&!color=#000000]
	'1951116_Gbacterium@DGOW01000050_1_36___38304_39089'[&!color=#000000]
	'1703356_Gsp@KPJ75271_1__hypothetical_protein_AMS19_14120'[&!color=#000000]
	'1951122_Gbacterium@DKAG01000027_1_6___5093_5866'[&!color=#000000]
	'1951105_Gbacterium@DEBI01000098_1_59___58507_59253'[&!color=#000000]
	'1951109_Gbacterium@DEAM01000027_1_77___91504_92307'[&!color=#000000]
	'1579371_Agw2011_ar11@KHO52830_1__Fe_S_cluster_assembly_ATP_binding_protein_SufC'[&!color=#000000]
	'1579365_Agw2011_ar3@KHO46101_1__hypothetical_protein_QS98_C0005G0048'[&!color=#000000]
	'1579373_Agw2011_ar15@AJF61421_1__Fe_S_cluster_assembly_ATP_binding_protein_SufC'[&!color=#000000]
	'2005713_Bbms3abin05@GBD94543_1__vegetative_protein_296'[&!color=#000000]
	'1935133_Dbacterium@MTOL01000436_1_4___10150_10935'[&!color=#000000]
	'644966_Tmarianensis@ADU50241_1__Iron_regulated_ABC_transporter_ATPase_subunit_SufC'[&!color=#000000]
	'1953134_Abacterium@DHNJ01000031_1_14___10168_10917'[&!color=#000000]
	'1555112_Lpilosa@BAS27250_1__iron_ABC_transporter_ATP_binding_protein'[&!color=#000000]
	'292459_Sthermophilum@BAD41019_1__ABC_transporter_ATP_binding_protein'[&!color=#000000]
	'2044939_Cbacterium@PKEP01000123_1_5___3208_3969'[&!color=#000000]
	'1676162_Cbacterium@LFTP01000223_1_5___3875_4630'[&!color=#000000]
	'1752190_Abacterium@LNFL01000107_1_62___55332_56099'[&!color=#000000]
	'1752189_Abacterium@LNEQ01000017_1_20___13165_13932'[&!color=#000000]
	'218139_Aaeriphila@OZG55957_1__ABC_transporter_ATP_binding_protein'[&!color=#000000]
	'987066_Pradai@OZG51467_1__ABC_transporter_ATP_binding_protein'[&!color=#000000]
	'987063_Psuis@OZG49468_1__ABC_transporter_ATP_binding_protein'[&!color=#000000]
	'1951521_Bbacterium@DEKK01000010_1_16___20582_21358'[&!color=#000000]
	'864564_Pdenticolens@EFT83760_1__FeS_assembly_ATPase_SufC'[&!color=#000000]
	'78258_Pdenticolens@SUV52271_1__FeS_assembly_protein_SufC'[&!color=#000000]
	'857290_Swiggsiae@AKCI01000001_1_556___670022_670801'[&!color=#000000]
	'218140_Bpsychraeroph@KFI81257_1__FeS_assembly_ATPase_SufC'[&!color=#000000]
	'1653207_Baquikefiri@OZG66937_1__ABC_transporter_ATP_binding_protein'[&!color=#000000]
	'2493119_Bxylocopae@RBP98966_1__Fe_S_cluster_assembly_ATPase_SufC'[&!color=#000000]
	'1437605_Bactinocoloni@KFI39936_1__FeS_assembly_protein_SufC'[&!color=#000000]
	'1147128_Basteroides@AFU71462_1__FeS_assembly_ATPase_SufC'[&!color=#000000]
	'77635_Bsubtile@KFJ02995_1__FeS_assembly_ATPase_SufC'[&!color=#000000]
	'1505727_Bcommune@SCC79016_1__Fe_S_cluster_assembly_ATP_binding_protein'[&!color=#000000]
	'1341695_Bbombi@KFF31146_1__FeS_assembly_ATPase_SufC'[&!color=#000000]
	'1437606_Bbohemicum@KFI46763_1__ABC_transporter__FeS_assembly_ATPase_SufC'[&!color=#000000]
	'518643_Bmongoliense@ROT87339_1__Fe_S_cluster_assembly_ATPase_SufC'[&!color=#000000]
	'1973156_Gsp@PNP88862_1__Fe_S_cluster_assembly_ATPase_SufC'[&!color=#000000]
	'2702_Gvaginalis@KMT47232_1__cysteine_desulfurase'[&!color=#000000]
	'442563_Banimalis@ACL29717_1__FeS_assembly_ATPase_SufC'[&!color=#000000]
	'1946096_Bsp@DGVO01000046_1_7___5145_5924'[&!color=#000000]
	'1692_Bmagnum@KFI69373_1__FeS_assembly_ATPase_SufC'[&!color=#000000]
	'367928_Badolescentis@BAF39493_1__probable_ATP_binding_protein_of_ABC_transporter'[&!color=#000000]
	'326426_Bbreve@ABE95593_1__FeS_assembly_protein_SufC'[&!color=#000000]
	'206672_Blongum@AAN24683_1__probable_ATP_binding_protein_of_ABC_transporter'[&!color=#000000]
	'41200_Bsp@HAH53045_1__TPA_asm__Fe_S_cluster_assembly_ATPase_SufC__partial'[&!color=#000000]
	'518635_Bangulatum@EEP21594_1__FeS_assembly_ATPase_SufC'[&!color=#000000]
	'1765219_Beulemuris@OZG69283_1__ABC_transporter_ATP_binding_protein'[&!color=#000000]
	'1254439_Bthermophilum@AGH41240_1__FeS_assembly_ATPase'[&!color=#000000]
	'1681_Bbifidum@KFI42878_1__sufC_FeS_assembly_protein_SufC'[&!color=#000000]
	'1630172_Bhapali@OZG64315_1__ABC_transporter_ATP_binding_protein'[&!color=#000000]
	'1437608_Bbiavatii@KFI50540_1__iron_ABC_transporter_ATP_binding_protein'[&!color=#000000]
	'1693_Bminimum@KFI72706_1__FeS_assembly_protein_SufC'[&!color=#000000]
	'1121112_Btsurumiense@AUCL01000006_1_55___69126_69905'[&!color=#000000]
	'2306973_Bsp@RSX52481_1__ABC_transporter_ATP_binding_protein'[&!color=#000000]
	'2020964_Bmargollesii@PLS30243_1__ABC_transporter_ATP_binding_protein'[&!color=#000000]
	'1630173_Bcatulorum@PWG60775_1__Fe_S_cluster_assembly_ATPase_SufC'[&!color=#000000]
	'2493120_Baemilianum@RBP98329_1__Fe_S_cluster_assembly_ATPase_SufC'[&!color=#000000]
	'1739413_Asp@OFQ99906_1__ABC_transporter_ATP_binding_protein'[&!color=#000000]
	'1227261_Asp@ERH16942_1__FeS_assembly_ATPase_SufC'[&!color=#000000]
	'2495645_Asp@AWE42439_1__Fe_S_cluster_assembly_ATPase_SufC'[&!color=#000000]
	'2175228_Abacterium@PWF26670_1__Fe_S_cluster_assembly_ATPase_SufC'[&!color=#000000]
	'2364794_Abacterium@UWPE01000001_1_604___689933_690688'[&!color=#000000]
	'1657_Asuis@KMY22644_1__cysteine_desulfurase'[&!color=#000000]
	'883066_Amassiliense@EKU94735_1__FeS_assembly_ATPase_SufC'[&!color=#000000]
	'59505_Aschaalii@AIE82205_1__cysteine_desulfurase'[&!color=#000000]
	'190146_Aurinale@PMC89627_1__Fe_S_cluster_assembly_ATPase_SufC'[&!color=#000000]
	'649743_Asp@EEZ78572_1__FeS_assembly_ATPase_SufC'[&!color=#000000]
	'548479_Mcurtisii@ADI68198_1__FeS_assembly_ATPase_SufC'[&!color=#000000]
	'871571_Mmulieris@EFM45618_1__FeS_assembly_ATPase_SufC'[&!color=#000000]
	'33007_Aneuii@KWZ72701_1__FeS_assembly_ATPase_SufC'[&!color=#000000]
	'184870_Vcambriense@KXB80578_1__FeS_assembly_ATPase_SufC'[&!color=#000000]
	'1403948_Vcambriense@ETI83403_1__hypothetical_protein_Q618_VCMC00001G0984'[&!color=#000000]
	'1870994_Utimonensis@FQLW01000005_1_213___250837_251583'[&!color=#000000]
	'2002838_Aminihominis@FYEG01000010_1_22___20274_21044'[&!color=#000000]
	'156892_Amarimammaliu@OKL50073_1__Fe_S_cluster_assembly_ATPase_SufC'[&!color=#000000]
	'1912795_Asp@AOZ72809_1__Fe_S_cluster_assembly_ATPase_SufC'[&!color=#000000]
	'1921764_Aliubingyangi@OKL47584_1__Fe_S_cluster_assembly_ATPase_SufC'[&!color=#000000]
	'29303_Scattleya@JWDF01000007_1_139___157923_158675'[&!color=#000000]
	'1120947_Avaccimaxilla@ATUX01000006_1_12___13091_13843'[&!color=#000000]
	'888050_Acardiffensis@ENO17926_1__FeS_assembly_ATPase_SufC'[&!color=#000000]
	'1871028_Amediterranea@FTPB01000004_1_453___507011_507763'[&!color=#000000]
	'100469_Acanis@RRC96119_1__Fe_S_cluster_assembly_ATPase_SufC'[&!color=#000000]
	'52773_Ameyeri@AKU64943_1__cysteine_desulfurase'[&!color=#000000]
	'1120946_Asuimastitidi@KE386848_1_584___689936_690691'[&!color=#000000]
	'1720198_Aprovencensis@LT700212_1_584___697305_698057'[&!color=#000000]
	'131110_Aradingae@SDT96105_1__Fe_S_cluster_assembly_ATP_binding_protein'[&!color=#000000]
	'595468_Ahominis@PMC85181_1__Fe_S_cluster_assembly_ATPase_SufC'[&!color=#000000]
	'525245_Acoleocanis@EEH64195_1__FeS_assembly_ATPase_SufC'[&!color=#000000]
	'883069_Aeuropaeus@EPD30279_1__FeS_assembly_ATPase_SufC'[&!color=#000000]
	'312285_Tbialowiezens@VEI12343_1__Vegetative_protein_296'[&!color=#000000]
	'1581142_Tsp@OFS68493_1__ABC_transporter_ATP_binding_protein'[&!color=#000000]
	'1435056_Tpyogenes@AJC69542_1__iron_ABC_transporter_ATP_binding_protein'[&!color=#000000]
	'644284_Ahaemolyticum@ADH92656_1__FeS_assembly_ATPase_SufC'[&!color=#000000]
	'1219585_Asp@KGF06408_1__cysteine_desulfurase'[&!color=#000000]
	'2138162_Asp@UWOS01000002_1_16___17558_18307'[&!color=#000000]
	'1871014_Aurinimassili@LT632435_1_793___905280_906029'[&!color=#000000]
	'2495881_Gsp@RXOZ01000005_1_22___23398_24156'[&!color=#000000]
	'1945888_Rbacterium@SNU02438_1__Fe_S_cluster_assembly_ATP_binding_protein'[&!color=#000000]
	'1950141_Abacterium@DBQX01000022_1_21___20124_20882'[&!color=#000000]
	'1950186_Abacterium@DBPQ01000025_1_21___20021_20779'[&!color=#000000]
	'860221_Gsatyanarayan@PYF97344_1__iron_regulated_ABC_transporter_ATPase_subunit_SufC'[&!color=#000000]
	'52770_Ahordeovulner@OKL52268_1__Fe_S_cluster_assembly_ATPase_SufC'[&!color=#000000]
	'2081702_Asp@AVM61121_1__Fe_S_cluster_assembly_ATPase_SufC'[&!color=#000000]
	'1656_Aviscosus@VEI15085_1__Vegetative_protein_296'[&!color=#000000]
	'1655_Anaeslundii@OLO81963_1__Fe_S_cluster_assembly_ATPase_SufC'[&!color=#000000]
	'712122_Asp@ALC99402_1__cysteine_desulfurase'[&!color=#000000]
	'52771_Ahowellii@VEG26651_1__Vegetative_protein_296'[&!color=#000000]
	'2072014_Asp@PPPL01000061_1_44___48199_48948'[&!color=#000000]
	'1851395_Asp@BAW93309_1__FeS_assembly_ATPase_SufC'[&!color=#000000]
	'1857645_Avulturis@KV700386_1_18___19016_19765'[&!color=#000000]
	'1403939_Aurogenitalis@ETJ06596_1__ABC_superfamily_ATP_binding_cassette_transporter__ABC_protein'[&!color=#000000]
	'2321394_Asp@AYD89640_1__Fe_S_cluster_assembly_ATPase_SufC'[&!color=#000000]
	'1659_Aisraelii@VEG53571_1__Probable_ABC_transporter_ATP_binding_protein_M6_Spy0273'[&!color=#000000]
	'111015_Aradicidentis@AMD87795_1__Fe_S_cluster_assembly_ATPase_SufC'[&!color=#000000]
	'55565_Agraevenitzii@PMC90994_1__Fe_S_cluster_assembly_ATPase_SufC'[&!color=#000000]
	'1434822_Abacterium@SJM55979_1__Iron_sulfur_cluster_assembly_ATPase_protein_SufC'[&!color=#000000]
	'208480_Anasicola@OKL54803_1__Fe_S_cluster_assembly_ATPase_SufC'[&!color=#000000]
	'2483799_Gsp@CP033325_1_1892___2219905_2220666'[&!color=#000000]
	'154117_Gmuralis@RPF27993_1__Fe_S_cluster_assembly_ATP_binding_protein'[&!color=#000000]
	'638953_Gsoli@PFG38327_1__iron_regulated_ABC_transporter_ATPase_subunit_SufC'[&!color=#000000]
	'56055_Bcaseilytica@ROR74245_1__Fe_S_cluster_assembly_ATP_binding_protein'[&!color=#000000]
	'1282737_Fsalsibiostra@AZN29170_1__Fe_S_cluster_assembly_ATPase_SufC'[&!color=#000000]
	'2496867_Fsp@AZQ76441_1__Fe_S_cluster_assembly_ATPase_SufC'[&!color=#000000]
	'1948349_Abacterium@DBCL01000009_1_61___52561_53322'[&!color=#000000]
	'1265510_CAtrichonympha@AXYY01000132_1_5___3228_4013'[&!color=#000000]
	'170994_Bpaucivorans@PMD06378_1__Fe_S_cluster_assembly_ATPase_SufC'[&!color=#000000]
	'199591_Bluteolum@PMB99287_1__Fe_S_cluster_assembly_ATPase_SufC'[&!color=#000000]
	'170994_Bpaucivorans@PMD04108_1__Fe_S_cluster_assembly_ATPase_SufC__partial'[&!color=#000000]
	'1581130_Bsp@OFS26439_1__ABC_transporter_ATP_binding_protein'[&!color=#000000]
	'1698_Bepidermidis@PDHL01000040_1_70___68335_69093'[&!color=#000000]
	'1121122_Balbum@AUFJ01000011_1_195___227664_228419'[&!color=#000000]
	'1033736_Bsenegalense@HE978600_1_176___188406_189161'[&!color=#000000]
	'1262550_Bjeotgali@SMY10913_1__Fe_S_cluster_assembly_ATP_binding_protein'[&!color=#000000]
	'1631743_Bihuae@FXWZ01000002_1_324___378457_379215'[&!color=#000000]
	'1121385_Dterragena@AQXW01000004_1_420___432494_433255'[&!color=#000000]
	'1123065_Ralbidiflava@ATWL01000001_1_422___470624_471379'[&!color=#000000]
	'648782_Halbum@SED91026_1__Fe_S_cluster_assembly_ATP_binding_protein'[&!color=#000000]
	'2135789_Msp@PWD49965_1__Fe_S_cluster_assembly_ATPase_SufC'[&!color=#000000]
	'2171623_Msp@CP029049_1_3071___3552168_3552926'[&!color=#000000]
	'1895792_Mbacterium@OJX93398_1__Fe_S_cluster_assembly_ATPase_SufC'[&!color=#000000]
	'556530_Ssalmoneus@PFG19466_1__iron_regulated_ABC_transporter_ATPase_subunit_SufC'[&!color=#000000]
	'471853_Bcavernae@ACQ80588_1__FeS_assembly_ATPase_SufC'[&!color=#000000]
	'2144182_Osp@QDDJ01000002_1_228___233843_234604'[&!color=#000000]
	'1758689_Ssp@ANS77662_1__Iron_sulfur_cluster_assembly_ATPase_protein_SufC'[&!color=#000000]
	'384677_Opekingense@SOC54505_1__Fe_S_cluster_assembly_ATP_binding_protein'[&!color=#000000]
	'2283195_Osp@AXH95152_1__Fe_S_cluster_assembly_ATPase_SufC'[&!color=#000000]
	'1904966_Osp@OLT19856_1__Fe_S_cluster_assembly_ATPase_SufC'[&!color=#000000]
	'1570342_Dsp@BBRJ01000003_1_222___233076_233831'[&!color=#000000]
	'327095_Daestuarii@BBRD01000001_1_1405___1506171_1506926'[&!color=#000000]
	'577470_Dsalsinemoris@BBQZ01000002_1_660___708250_709005'[&!color=#000000]
	'1570341_Dsp@BBRI01000002_1_18___17112_17867'[&!color=#000000]
	'1095025_Dflava@BBRA01000002_1_16___15868_16623'[&!color=#000000]
	'1570344_Dsp@BBRL01000006_1_221___223137_223892'[&!color=#000000]
	'1951643_Dbacterium@DGBM01000075_1_16___12389_12682'[&!color=#000000]
	'2013653_Abacterium@PKQ14794_1__Fe_S_cluster_assembly_ATPase_SufC'[&!color=#000000]
	'1638982_Laestuarii@BBLX01000001_1_423___450163_450918'[&!color=#000000]
	'1638984_Lpelophilum@BBLY01000007_1_108___132731_133501'[&!color=#000000]
	'2182385_Bendophyticum@PWH05814_1__Fe_S_cluster_assembly_ATPase_SufC'[&!color=#000000]
	'47847_Bnesterenkovi@SLM88811_1__Iron_sulfur_cluster_assembly_ATPase_protein_SufC'[&!color=#000000]
	'2050896_Bsp@LT984895_1_1399___1599016_1599774'[&!color=#000000]
	'396014_Bphenoliresis@EWS82856_1__cysteine_desulfurase'[&!color=#000000]
	'1074488_Bsquillarum@AGBX01000007_1_31___37049_37807'[&!color=#000000]
	'1305859_Bzhongshanens@BBHA01000099_1_5___1702_2073'[&!color=#000000]
	'1249481_Bmuris@EYT48495_1__cysteine_desulfurase'[&!color=#000000]
	'446465_Bfaecium@ACU85296_1__Iron_regulated_ABC_transporter_ATPase_subunit_SufC'[&!color=#000000]
	'1903186_Bsp@APX31658_1__Fe_S_cluster_assembly_ATPase_SufC'[&!color=#000000]
	'472569_Dagamarum@LN849456_1_271___321824_322582'[&!color=#000000]
	'1630135_Dvaginalis@ANP27733_1__feS_assembly_ATPase_SufC'[&!color=#000000]
	'1504317_Aacmicro@KGA05964_1__iron_ABC_transporter_ATP_binding_protein'[&!color=#000000]
	'1159327_Psalivibrio@AVG24010_1__Fe_S_cluster_assembly_ATPase_SufC'[&!color=#000000]
	'1986624_Cbacterium@OUV18132_1__Fe_S_cluster_assembly_ATPase_SufC'[&!color=#000000]
	'2483401_Msp@CP034245_1_1480___1536649_1537422'[&!color=#000000]
	'2183992_Msp@RKT37128_1__iron_regulated_ABC_transporter_ATPase_subunit_SufC'[&!color=#000000]
	'36805_Maurum@APZ34650_1__Fe_S_cluster_assembly_ATPase_SufC'[&!color=#000000]
	'1177594_Msp@CDK00796_1__component_of_SufBCD_complex__ATP_binding_component_of_ABC_superfamily'[&!color=#000000]
	'370764_Mpygmaeum@SDH30156_1__Iron_regulated_ABC_transporter_ATPase_subunit_SufC'[&!color=#000000]
	'1072463_Mlemovicicum@AZS36638_1__Vegetative_protein_296'[&!color=#000000]
	'912630_Msp@SCY12508_1__Iron_regulated_ABC_transporter_ATPase_subunit_SufC'[&!color=#000000]
	'1736348_Msp@KQR93200_1__Fe_S_cluster_assembly_ATPase_SufC'[&!color=#000000]
	'1449058_Msp@JQKT01000007_1_1281___1336001_1336780'[&!color=#000000]
	'1231063_Mgorillae@LN648873_1_508___549727_550497'[&!color=#000000]
	'1500279_Msp@JUGQ01000002_1_221___222869_223639'[&!color=#000000]
	'1895786_Msp@OJU71123_1__Fe_S_cluster_assembly_ATPase_SufC'[&!color=#000000]
	'1122239_Mluticocti@AULS01000003_1_57___56669_57463'[&!color=#000000]
	'1348253_Mmangrovi@KHK96861_1__cysteine_desulfurase'[&!color=#000000]
	'2268461_Msp@AZC13830_1__Fe_S_cluster_assembly_ATPase_SufC'[&!color=#000000]
	'92835_Mketosireduce@KJL38096_1__Vegetative_protein_296'[&!color=#000000]
	'1867410_Msorbitolivor@RCK61372_1__Fe_S_cluster_assembly_ATPase_SufC'[&!color=#000000]
	'1122237_Mgubbeenense@AUGQ01000006_1_137___158762_159532'[&!color=#000000]
	'1122238_Mindicum@AULR01000002_1_53___58964_59734'[&!color=#000000]
	'1736553_Msp@KQZ04856_1__Fe_S_cluster_assembly_ATPase_SufC'[&!color=#000000]
	'2067812_Msp@PNEZ01000017_1_10___11675_12445'[&!color=#000000]
	'246613_Mhalotolerans@KZ984052_1_330___372538_373308'[&!color=#000000]
	'2067814_Msp@PNEY01000002_1_413___430653_431423'[&!color=#000000]
	'904291_Msediminis@OCG73127_1__Fe_S_cluster_assembly_ATPase_SufC'[&!color=#000000]
	'1714373_Msp@ALJ20735_1__cysteine_desulfurase'[&!color=#000000]
	'979556_Mtestaceum@BAJ76608_1__ABC_type_transport_system'[&!color=#000000]
	'1946942_Msp@DCMW01000003_1_273___288484_289266'[&!color=#000000]
	'300019_Mpaludicola@APF33622_1__Fe_S_cluster_assembly_ATPase_SufC'[&!color=#000000]
	'1761808_Msp@SEF53049_1__Iron_regulated_ABC_transporter_ATPase_subunit_SufC'[&!color=#000000]
	'546115_Mginsengiterr@RKE15051_1__iron_regulated_ABC_transporter_ATPase_subunit_SufC'[&!color=#000000]
	'450380_Mprofundi@JPSY01000003_1_335___337599_338369'[&!color=#000000]
	'76884_Mkitamiense@PGGU01000009_1_60___58968_59738'[&!color=#000000]
	'1696072_Msp@AKV85789_1__cysteine_desulfurase'[&!color=#000000]
	'1895783_Msp@OJU39770_1__Fe_S_cluster_assembly_ATPase_SufC'[&!color=#000000]
	'2058180_Abacterium@PKI93084_1__Fe_S_cluster_assembly_ATPase_SufC'[&!color=#000000]
	'1255698_Mreblochoni@SJN27205_1__Iron_sulfur_cluster_assembly_ATPase_protein_SufC'[&!color=#000000]
	'76637_Mlacteus@RLP82762_1__Fe_S_cluster_assembly_ATPase_SufC'[&!color=#000000]
	'708131_Aminutum@BAU98964_1__ABC_transporter_ATP_binding_protein'[&!color=#000000]
	'207608_Mbacterium@PTW91779_1__Fe_S_cluster_assembly_ATP_binding_protein'[&!color=#000000]
	'279828_Malkaliphila@BAU32338_1__ABC_transporter_ATP_binding_subunit'[&!color=#000000]
	'1970540_Mbacterium@OYX58740_1__Fe_S_cluster_assembly_ATPase_SufC'[&!color=#000000]
	'1736516_Ysp@KQV25050_1__Fe_S_cluster_assembly_ATPase_SufC'[&!color=#000000]
	'1952248_Mbacterium@DIUS01000065_1_7___4595_5359'[&!color=#000000]
	'1162967_Daerilata@PJJ72212_1__Fe_S_cluster_assembly_ATP_binding_protein'[&!color=#000000]
	'1952252_Mbacterium@DKBV01000064_1_28___24050_24805'[&!color=#000000]
	'1895790_Mbacterium@OJX68867_1__Fe_S_cluster_assembly_ATPase_SufC'[&!color=#000000]
	'2419774_Lsp@AYF99049_1__Fe_S_cluster_assembly_ATPase_SufC'[&!color=#000000]
	'2306585_Asp@RIX27964_1__Fe_S_cluster_assembly_ATPase_SufC'[&!color=#000000]
	'1736282_Fsp@KQR46995_1__Fe_S_cluster_assembly_ATPase_SufC'[&!color=#000000]
	'1446794_Fsp@ARC56860_1__Vegetative_protein_296'[&!color=#000000]
	'95614_Csp@BACZ01000185_1_5___4566_5339'[&!color=#000000]
	'1905847_Csp@AOX67358_1__Fe_S_cluster_assembly_ATPase_SufC'[&!color=#000000]
	'2079792_Msp@AWB86379_1__Fe_S_cluster_assembly_ATPase_SufC'[&!color=#000000]
	'1523160_Lendophytica@RUR00664_1__Fe_S_cluster_assembly_ATPase_SufC'[&!color=#000000]
	'2480625_Psp@AZH83912_1__Fe_S_cluster_assembly_ATPase_SufC'[&!color=#000000]
	'1933776_Lsp@ONI63583_1__Fe_S_cluster_assembly_ATPase_SufC'[&!color=#000000]
	'630514_Magarici@PFG31380_1__iron_regulated_ABC_transporter_ATPase_subunit_SufC'[&!color=#000000]
	'640635_Mhumi@SEC25631_1__Iron_regulated_ABC_transporter_ATPase_subunit_SufC'[&!color=#000000]
	'2079791_Ssp@AWB89224_1__Fe_S_cluster_assembly_ATPase_SufC'[&!color=#000000]
	'150121_Apratensis@SMG38466_1__Iron_regulated_ABC_transporter_ATPase_subunit_SufC'[&!color=#000000]
	'2282656_Hsp@AXH36013_1__Fe_S_cluster_assembly_ATPase_SufC'[&!color=#000000]
	'95617_Clike@BADC01000208_1_6___4159_4923'[&!color=#000000]
	'381665_Hginsengi@SDZ05287_1__Iron_regulated_ABC_transporter_ATPase_subunit_SufC'[&!color=#000000]
	'2080582_Ssp@PPF86176_1__Fe_S_cluster_assembly_ATPase_SufC'[&!color=#000000]
	'433647_Cmesophilum@PJJX01000002_1_272___284234_284998'[&!color=#000000]
	'312284_Mactinobacter@EAR24360_1__multidrug_Resistance_Exporter'[&!color=#000000]
	'1895789_Mbacterium@OJX86839_1__Fe_S_cluster_assembly_ATPase_SufC'[&!color=#000000]
	'2211450_Hsp@QJHB01000006_1_97___84688_85452'[&!color=#000000]
	'1048394_Csuwonensis@PJJ63197_1__Fe_S_cluster_assembly_ATP_binding_protein'[&!color=#000000]
	'1121924_Gsuperstes@ATWH01000006_1_75___72039_72803'[&!color=#000000]
	'1424659_Cflavum@SDN24619_1__Fe_S_cluster_assembly_ATP_binding_protein'[&!color=#000000]
	'670052_Carcticum@ANP72748_1__Cysteine_desulfurase'[&!color=#000000]
	'412690_Mviridarii@AMB58408_1__Fe_S_cluster_assembly_ATPase_SufC'[&!color=#000000]
	'1736337_Lsp@KQQ95342_1__Fe_S_cluster_assembly_ATPase_SufC'[&!color=#000000]
	'2144185_Mbacterium@QANL01000004_1_144___157460_158224'[&!color=#000000]
	'443906_Cmichiganensi@CAN01783_1__putative_ABC_transporter__ATP_binding_protein'[&!color=#000000]
	'2486026_Csp@RNE66497_1__Fe_S_cluster_assembly_ATPase_SufC'[&!color=#000000]
	'1736426_Lsp@KQV08113_1__Fe_S_cluster_assembly_ATPase_SufC'[&!color=#000000]
	'2419771_Gsp@AYG04859_1__Fe_S_cluster_assembly_ATPase_SufC'[&!color=#000000]
	'1121952_Halbus@ATXT01000011_1_202___202153_202959'[&!color=#000000]
	'1736496_Lsp@KRC51120_1__Fe_S_cluster_assembly_ATPase_SufC'[&!color=#000000]
	'281090_Lxyli@AAT89016_1__multidrug_Resistance_Exporter'[&!color=#000000]
	'1969409_CLeiseniae@PDQ34424_1__Fe_S_cluster_assembly_ATPase_SufC'[&!color=#000000]
	'453304_Aaureus@ANJ26971_1__Fe_S_cluster_assembly_ATPase_SufC'[&!color=#000000]
	'2080742_Asp@AWB95587_1__Fe_S_cluster_assembly_ATPase_SufC'[&!color=#000000]
	'2080583_Psp@PPF47415_1__Fe_S_cluster_assembly_ATPase_SufC'[&!color=#000000]
	'1349786_Zalba@BCSO01000001_1_511___546012_546764'[&!color=#000000]
	'2211450_Hsp@QJHB01000008_1_182___188164_188937'[&!color=#000000]
	'1642040_Lsp@KKI16504_1__cysteine_desulfurase'[&!color=#000000]
	'1079994_Lchromiiresis@KTR86519_1__cysteine_desulfurase'[&!color=#000000]
	'1292023_Lsp@EYT53723_1__cysteine_desulfurase'[&!color=#000000]
	'1415782_Mmucogenicum@RKQ94314_1__Fe_S_cluster_assembly_ATP_binding_protein'[&!color=#000000]
	'1238186_Lsalsicius@AOCN01000026_1_153___161438_162196'[&!color=#000000]
	'33887_Rrathayi@PPF15728_1__Fe_S_cluster_assembly_ATPase_SufC'[&!color=#000000]
	'2173173_Asp@PVZ94418_1__Fe_S_cluster_assembly_ATPase_SufC'[&!color=#000000]
	'1895791_Mbacterium@OJX63365_1__Fe_S_cluster_assembly_ATPase_SufC'[&!color=#000000]
	'1946755_Lsp@DDEV01000096_1_55___49790_50236'[&!color=#000000]
	'1885016_Rsp@HCN40166_1__TPA_asm__Fe_S_cluster_assembly_ATPase_SufC'[&!color=#000000]
	'1848190_Rsp@LXTU01000011_1_15___16120_16875'[&!color=#000000]
	'1479623_Csp@JHEL01000015_1_339___394548_395312'[&!color=#000000]
	'37923_Kkristinae@OAX51789_1__ABC_transporter_ATP_binding_protein'[&!color=#000000]
	'680646_Rmucilaginosa@BAI64919_1__ABC_type_transport_system_involved_in_Fe_S_cluster_assembly__ATPase_component'[&!color=#000000]
	'762948_Rdentocariosa@ADP41351_1__FeS_assembly_ATPase_SufC'[&!color=#000000]
	'1952261_Mbacterium@DKXC01000004_1_2___388_1167'[&!color=#000000]
	'71999_Kpalustris@ALB03188_1__cysteine_desulfurase'[&!color=#000000]
	'2485125_Ksp@ROZ63798_1__Fe_S_cluster_assembly_ATPase_SufC'[&!color=#000000]
	'1275_Krosea@PWF80048_1__Fe_S_cluster_assembly_ATPase_SufC'[&!color=#000000]
	'378753_Krhizophila@BAG29575_1__putative_iron_sulfur_cluster_assembly_protein_SufC'[&!color=#000000]
	'2491050_Lsp@RRD36257_1__Fe_S_cluster_assembly_ATPase_SufC'[&!color=#000000]
	'2491049_Lsp@RRD60942_1__Fe_S_cluster_assembly_ATPase_SufC'[&!color=#000000]
	'1255570_Gsp@SJM53223_1__Iron_sulfur_cluster_assembly_ATPase_protein_SufC'[&!color=#000000]
	'1121934_Gmolinativora@AUDX01000010_1_98___108324_109091'[&!color=#000000]
	'2488791_Zsp@RRJ87221_1__Fe_S_cluster_assembly_ATPase_SufC'[&!color=#000000]
	'1349787_Zbifida@BCSP01000001_1_201___228058_228822'[&!color=#000000]
	'1278308_Zfaecalis@KB907074_1_283___315188_315949'[&!color=#000000]
	'1581143_Asp@OFT23820_1__ABC_transporter_ATP_binding_protein'[&!color=#000000]
	'2170745_Asp@AXR73505_1__Fe_S_cluster_assembly_ATPase_SufC'[&!color=#000000]
	'1837282_Ehelveticum@OAV59792_1__ABC_transporter_ATP_binding_protein'[&!color=#000000]
	'1123507_Yhalotolerans@ATVQ01000002_1_236___269868_270632'[&!color=#000000]
	'574650_Mterreus@SFV22919_1__Fe_S_cluster_assembly_ATP_binding_protein'[&!color=#000000]
	'465515_Mluteus@ACS30657_1__Iron_regulated_ABC_transporter_ATPase_subunit_SufC'[&!color=#000000]
	'1273_Mlylae@PMC30150_1__Fe_S_cluster_assembly_ATPase_SufC'[&!color=#000000]
	'169134_Cmuralis@REE03061_1__Fe_S_cluster_assembly_ATP_binding_protein'[&!color=#000000]
	'370736_Zhalotolerans@PGGT01000004_1_23___23823_24578'[&!color=#000000]
	'2283632_Asp@RKW71075_1__Fe_S_cluster_assembly_ATPase_SufC'[&!color=#000000]
	'556325_Naestuarii@APF40176_1__Fe_S_cluster_assembly_ATPase_SufC'[&!color=#000000]
	'2024403_Gsp@PCC26957_1__Fe_S_cluster_assembly_ATPase_SufC'[&!color=#000000]
	'1121020_Hsanguinis@JIAG01000007_1_31___30182_30943'[&!color=#000000]
	'37928_Acrystallopoi@AUI52450_1__Fe_S_cluster_assembly_ATPase_SufC'[&!color=#000000]
	'554083_Tphoenicis@OMH26324_1__Fe_S_cluster_assembly_ATPase_SufC'[&!color=#000000]
	'156980_Awoluwensis@PSS45095_1__Fe_S_cluster_assembly_ATPase_SufC'[&!color=#000000]
	'1338436_Shumi@KHL05209_1__cysteine_desulfurase'[&!color=#000000]
	'37927_Satrocyanea@AMM32651_1__cysteine_desulfurase'[&!color=#000000]
	'290399_Asp@ABK03486_1__Iron_regulated_ABC_transporter_ATPase_subunit_SufC'[&!color=#000000]
	'37929_Gnicotianae@CP033081_1_1873___2052166_2052924'[&!color=#000000]
	'1946574_Gsp@DKKX01000038_1_40___41706_42464'[&!color=#000000]
	'1848595_Asp@PRB72264_1__Fe_S_cluster_assembly_ATPase_SufC'[&!color=#000000]
	'2020130_Asp@ASN38783_1__Fe_S_cluster_assembly_ATPase_SufC'[&!color=#000000]
	'1461584_Asaudimassili@CEA08076_1__Vegetative_protein_296'[&!color=#000000]
	'547334_Apityocampae@PPB50020_1__Fe_S_cluster_assembly_ATPase_SufC'[&!color=#000000]
	'1120917_Aphytoseiuli@AQXM01000060_1_94___108637_109398'[&!color=#000000]
	'288705_Rsalmoninarum@ABY23967_1__FeS_assembly_ATPase'[&!color=#000000]
	'1618207_Placuslunae@AJT40883_1__cysteine_desulfurase'[&!color=#000000]
	'1132441_Asp@KI519454_1_1457___1693049_1693816'[&!color=#000000]
	'1704044_Asp@ALE05941_1__cysteine_desulfurase'[&!color=#000000]
	'656366_Aalpinus@ALV44984_1__Fe_S_cluster_assembly_ATPase_SufC'[&!color=#000000]
	'1121019_Acastelli@AUMN01000002_1_255___271867_272634'[&!color=#000000]
	'795955_Nsp@AFRW01000064_1_14___12586_13347'[&!color=#000000]
	'1881858_Nsp@OSM43891_1__Fe_S_cluster_assembly_ATPase_SufC'[&!color=#000000]
	'272918_Nsandarakina@PRZ18841_1__Fe_S_cluster_assembly_ATP_binding_protein'[&!color=#000000]
	'2282648_Nsp@QWLD01000038_1_211___232679_233440'[&!color=#000000]
	'2174932_Nsp@RJN31214_1__Fe_S_cluster_assembly_ATPase_SufC'[&!color=#000000]
	'1460646_Nsp@BAXI01000111_1_9___3227_3808'[&!color=#000000]
	'1122602_Nalba@ATXP01000004_1_77___80833_81594'[&!color=#000000]
	'1232429_Nmassiliensis@HG005167_1_122___134447_135214'[&!color=#000000]
	'203267_Twhipplei@AAO44431_1__ABC_transporter_ATP_binding_protein'[&!color=#000000]
	'1255656_Acasei@SJM58680_1__Iron_sulfur_cluster_assembly_ATPase_protein_SufC'[&!color=#000000]
	'399736_Ajejuensis@SDI03651_1__Fe_S_cluster_assembly_ATP_binding_protein'[&!color=#000000]
	'684552_Acarbonis@SDR66297_1__Fe_S_cluster_assembly_ATP_binding_protein'[&!color=#000000]
	'1120958_Alahaulensis@KE384305_1_67___60359_61117'[&!color=#000000]
	'1305869_Cdenverensis@BBHK01000282_1_3___742_1143'[&!color=#000000]
	'1307450_Cindicus@BBHZ01000557_1_2___637_1050'[&!color=#000000]
	'1303691_Slavendulae@BBGA01000170_1_4___872_1114'[&!color=#000000]
	'2080302_Abacterium@QIFH01000003_1_1___3_251'[&!color=#000000]
	'1302248_Ssp@BBFI01000053_1_4___1430_2443'[&!color=#000000]
	'1302272_Lkimchicus@BBFK01000005_1_122___68067_68297'[&!color=#000000]
	'1302723_Aulmi@BBFP01000111_1_4___1335_1889'[&!color=#000000]
	'1951170_Mbacterium@DGEZ01000020_1_8___5066_5833'[&!color=#000000]
	'1123013_Psoli@AUIC01000003_1_48___46054_46821'[&!color=#000000]
	'1504316_Aacmicro@KGA06435_1__FeS_assembly_ATPase_SufC'[&!color=#000000]
	'1193181_Telongata@CCH68622_1__sulfur_mobilizing_ABC_protein__ATPase'[&!color=#000000]
	'676200_Daurantiaca@BBRF01000003_1_235___257074_257829'[&!color=#000000]
	'2013649_Abacterium@PKQ26000_1__Fe_S_cluster_assembly_ATPase_SufC'[&!color=#000000]
	'1951168_Mbacterium@DENH01000002_1_62___63771_64526'[&!color=#000000]
	'1855377_CAsp@SCX12128_1__Fe_S_cluster_assembly_ATP_binding_protein'[&!color=#000000]
	'1951173_Mbacterium@DLPB01000025_1_105___96632_97390'[&!color=#000000]
	'1951164_Mbacterium@DDBH01000002_1_3___1271_2029'[&!color=#000000]
	'2053504_CAsp@HAE74353_1__TPA_asm__Fe_S_cluster_assembly_ATPase_SufC__partial'[&!color=#000000]
	'535712_CRplanktonica@AOY56109_1__ABC_transporter_ATP_binding_protein'[&!color=#000000]
	'529884_Rlacicola@AIC47597_1__FeS_assembly_ATPase_SufC'[&!color=#000000]
	'1194083_Tjaponica@CCH79734_1__sulfur_mobilizing_ABC_protein__ATPase'[&!color=#000000]
	'1095772_Tsenegalensis@HE978642_1_615___704919_705680'[&!color=#000000]
	'1945885_Mbacterium@SNS45810_1__Fe_S_cluster_assembly_ATP_binding_protein'[&!color=#000000]
	'1122130_Jquinghaiensi@KE383990_1_26___25615_26376'[&!color=#000000]
	'471856_Jdenitrifican@ACV08799_1__FeS_assembly_ATPase_SufC'[&!color=#000000]
	'1214064_Pbacterium@DF158874_1_848___932298_933062'[&!color=#000000]
	'620910_Lsubarcticum@PJI95273_1__iron_regulated_ABC_transporter_ATPase_subunit_SufC'[&!color=#000000]
	'1710_Ccellulans@LWGL01000074_1_10___11498_12280'[&!color=#000000]
	'1973217_Smassiliensis@LT964979_1_851___923260_924015'[&!color=#000000]
	'442709_Ssoli@PFG35804_1__Fe_S_cluster_assembly_ATP_binding_protein'[&!color=#000000]
	'2483352_Csp@RMI13679_1__Fe_S_cluster_assembly_ATPase_SufC'[&!color=#000000]
	'1689271_Ctimonensis@FCOT01000013_1_942___1073971_1074738'[&!color=#000000]
	'948458_Aferrariae@EYR62605_1__cysteine_desulfurase'[&!color=#000000]
	'1386082_Cbogoriensis@KGM13664_1__cysteine_desulfurase'[&!color=#000000]
	'1304865_Csp@JAGF01000001_1_3729___4073039_4073797'[&!color=#000000]
	'862422_Afermentans@KGM17098_1__cysteine_desulfurase'[&!color=#000000]
	'285351_Smarinus@SFE98271_1__Fe_S_cluster_assembly_ATP_binding_protein'[&!color=#000000]
	'446466_Cflavigena@ADG74571_1__FeS_assembly_ATPase_SufC'[&!color=#000000]
	'1708_Cfimi@VEH30719_1__Vegetative_protein_296'[&!color=#000000]
	'2485188_Csp@ROS30388_1__Fe_S_cluster_assembly_ATP_binding_protein'[&!color=#000000]
	'1305856_Cxylanilytica@BBGX01000075_1_2___571_1335'[&!color=#000000]
	'1305858_Cterrae@BBGZ01000616_1_1___55_819'[&!color=#000000]
	'2003551_Csp@ASR54396_1__Fe_S_cluster_assembly_ATPase_SufC'[&!color=#000000]
	'1305855_Xpachnodae@BBGW01000505_1_3___449_1090'[&!color=#000000]
	'743718_Ivariabilis@AEG44138_1__FeS_assembly_ATPase_SufC'[&!color=#000000]
	'1300344_Idokdonensis@ANC30467_1__Vegetative_protein_296'[&!color=#000000]
	'446471_Xcellulosilyt@ACZ30391_1__FeS_assembly_ATPase_SufC'[&!color=#000000]
	'526729_Kflava@SKC82476_1__Fe_S_cluster_assembly_ATP_binding_protein'[&!color=#000000]
	'253184_Mxiligouense@RPF21931_1__Fe_S_cluster_assembly_ATP_binding_protein'[&!color=#000000]
	'2304675_Pbacterium@QXTH01000007_1_263___281411_282172'[&!color=#000000]
	'988821_Cmarina@SFB28585_1__Fe_S_cluster_assembly_ATP_binding_protein'[&!color=#000000]
	'1736494_Osp@KRC32399_1__Fe_S_cluster_assembly_ATPase_SufC'[&!color=#000000]
	'446469_Skeddieii@ACZ22111_1__Iron_regulated_ABC_transporter_ATPase_subunit_SufC'[&!color=#000000]
	'545619_Pmarina@SDS59211_1__Fe_S_cluster_assembly_ATP_binding_protein'[&!color=#000000]
	'1138585_Sluteus@PJJ74417_1__iron_regulated_ABC_transporter_ATPase_subunit_SufC'[&!color=#000000]
	'2485186_Csp@ROS74312_1__iron_regulated_ABC_transporter_ATPase_subunit_SufC'[&!color=#000000]
	'1970333_Csp@OZB48694_1__Fe_S_cluster_assembly_ATPase_SufC'[&!color=#000000]
	'2173174_Csp@PVU81237_1__Fe_S_cluster_assembly_ATPase_SufC__plasmid_'[&!color=#000000]
	'2487353_Abacterium@AYY12941_1__Fe_S_cluster_assembly_ATPase_SufC'[&!color=#000000]
	'696763_Tcomposti@REF34998_1__iron_regulated_ABC_transporter_ATPase_subunit_SufC'[&!color=#000000]
	'1577474_Rantarctica@SDB87830_1__Fe_S_cluster_assembly_ATP_binding_protein'[&!color=#000000]
	'1121933_Gphenolivoran@AUHH01000030_1_27___29881_30651'[&!color=#000000]
	'1749_Ajensenii@VEI04355_1__Vegetative_protein_296'[&!color=#000000]
	'1171373_Aacidipropion@AFV90032_1__FeS_assembly_ATPase_SufC'[&!color=#000000]
	'267747_Cacnes@AAT83291_1__ABC_transporter_ATP_binding_protein'[&!color=#000000]
	'1203573_Psp@ERS33550_1__FeS_assembly_ATPase_SufC'[&!color=#000000]
	'1522317_Nmassiliense@CCYM01000003_1_870___944851_945615'[&!color=#000000]
	'1122999_Psuperfundia@KE384020_1_264___287758_288525'[&!color=#000000]
	'75385_Mglycogenica@SPD87065_1__sulfur_mobilizing_ABC_protein__ATPase'[&!color=#000000]
	'2013647_Abacterium@PKQ32874_1__Fe_S_cluster_assembly_ATPase_SufC'[&!color=#000000]
	'1952965_Pbacterium@DLGC01000002_1_107___128257_129024'[&!color=#000000]
	'1952961_Pbacterium@DHWU01000008_1_48___45445_46212'[&!color=#000000]
	'2013650_Abacterium@PKQ23613_1__Fe_S_cluster_assembly_ATPase_SufC'[&!color=#000000]
	'1120954_Akwangyangens@ATXE01000001_1_1150___1328222_1328989'[&!color=#000000]
	'1906324_Tsp@OMG58714_1__Fe_S_cluster_assembly_ATPase_SufC'[&!color=#000000]
	'1610493_Tflavus@AQP44140_1__Fe_S_cluster_assembly_ATPase_SufC'[&!color=#000000]
	'1909732_Tsp@AQX16774_1__Fe_S_cluster_assembly_ATPase_SufC'[&!color=#000000]
	'399497_Tflavescens@AQP49741_1__Fe_S_cluster_assembly_ATPase_SufC'[&!color=#000000]
	'767029_Ppropionicum@AFN46229_1__FeS_assembly_ATPase_SufC'[&!color=#000000]
	'2479848_Tsp@RMB59737_1__Fe_S_cluster_assembly_ATPase_SufC'[&!color=#000000]
	'2491059_Tsp@RRD47720_1__Fe_S_cluster_assembly_ATPase_SufC'[&!color=#000000]
	'2161816_Tsp@LT996886_1_1953___2064161_2064925'[&!color=#000000]
	'686624_Toleiagri@SDL63076_1__Fe_S_cluster_assembly_ATP_binding_protein'[&!color=#000000]
	'1750_Ppropionicum@PIE21160_1__Fe_S_cluster_assembly_ATPase_SufC'[&!color=#000000]
	'1952960_Pbacterium@DGKN01000172_1_4___2612_3388'[&!color=#000000]
	'33984_Ljaponicus@ROR55661_1__Fe_S_cluster_assembly_ATP_binding_protein'[&!color=#000000]
	'1203605_Psp@EPH00315_1__FeS_assembly_ATPase_SufC'[&!color=#000000]
	'883161_Plymphophilum@EPD33397_1__FeS_assembly_ATPase_SufC'[&!color=#000000]
	'1871034_Psp@LT706985_1_849___892444_893205'[&!color=#000000]
	'1752_Pfreudenreich@CUW16495_1__FeS_assembly_ATPase_SufC'[&!color=#000000]
	'64702_Pcyclohexanic@SER49125_1__Fe_S_cluster_assembly_ATP_binding_protein'[&!color=#000000]
	'556499_Pacidifaciens@AYW78381_1__Fe_S_cluster_assembly_ATPase_SufC'[&!color=#000000]
	'2079793_Asp@AWB92217_1__Fe_S_cluster_assembly_ATPase_SufC'[&!color=#000000]
	'2107713_Asp@AXT84879_1__Fe_S_cluster_assembly_ATPase_SufC'[&!color=#000000]
	'1736550_Asp@KQY59357_1__Fe_S_cluster_assembly_ATPase_SufC'[&!color=#000000]
	'1229203_Allx17@KI301992_1_1268___1255279_1256070'[&!color=#000000]
	'1736691_Achoanae@SKB02701_1__Fe_S_cluster_assembly_ATP_binding_protein'[&!color=#000000]
	'585531_Amarinum@EFQ84090_1__FeS_assembly_ATPase_SufC'[&!color=#000000]
	'1538144_Acamelliae@RQN08447_1__Fe_S_cluster_assembly_ATPase_SufC'[&!color=#000000]
	'2233852_Asp@QLVF01000193_1_2___283_1044'[&!color=#000000]
	'2041_Aerythreum@ALX04880_1__cysteine_desulfurase'[&!color=#000000]
	'1898043_Asp@OUZ08316_1__Fe_S_cluster_assembly_ATPase_SufC'[&!color=#000000]
	'2016499_Pbacterium@OYO08469_1__Fe_S_cluster_assembly_ATPase_SufC'[&!color=#000000]
	'2016505_Pbacterium@OYN89879_1__Fe_S_cluster_assembly_ATPase_SufC'[&!color=#000000]
	'675864_Amonumenti@SDE50278_1__Fe_S_cluster_assembly_ATP_binding_protein'[&!color=#000000]
	'2268447_Pbacterium@RCK70543_1__Fe_S_cluster_assembly_ATPase_SufC'[&!color=#000000]
	'546874_Fsagamiharens@SDU94282_1__Fe_S_cluster_assembly_ATP_binding_protein'[&!color=#000000]
	'546871_Fluteola@SDS12602_1__Fe_S_cluster_assembly_ATP_binding_protein'[&!color=#000000]
	'1736409_Nsp@KRE99591_1__Fe_S_cluster_assembly_ATPase_SufC'[&!color=#000000]
	'1122609_Nhalotolerans@KE383922_1_621___648997_649755'[&!color=#000000]
	'196162_Nsp@ABL82057_1__Iron_regulated_ABC_transporter_ATPase_subunit_SufC'[&!color=#000000]
	'1305854_Npyridinolyti@BBGV01000479_1_3___369_902'[&!color=#000000]
	'1892811_Nsp@GAW48236_1__ABC_transporter_ATP_binding_subunit'[&!color=#000000]
	'1380392_Nsp@KK211168_1_157___171972_172730'[&!color=#000000]
	'1305622_Naromaticivor@BBGL01000129_1_3___393_776'[&!color=#000000]
	'652434_Nsp@BBEJ01000198_1_3___1171_1719'[&!color=#000000]
	'1303691_Slavendulae@BBGA01000170_1_3___621_875'[&!color=#000000]
	'2201891_Nsp@PWN03830_1__Fe_S_cluster_assembly_ATPase_SufC'[&!color=#000000]
	'1046556_Ndaejeonensis@QHKZ01000002_1_28___24369_25124'[&!color=#000000]
	'1736488_Nsp@KRB73962_1__Fe_S_cluster_assembly_ATPase_SufC'[&!color=#000000]
	'1122610_Ninsulae@KE383929_1_62___63092_63856'[&!color=#000000]
	'574651_Nterrae@SFC51257_1__Fe_S_cluster_assembly_ATP_binding_protein'[&!color=#000000]
	'1283287_Nsp@KB822579_1_240___257769_258527'[&!color=#000000]
	'2135685_Nsp@PTX40004_1__Fe_S_cluster_assembly_ATP_binding_protein'[&!color=#000000]
	'1303688_Nnitrophenoli@BBGE01000146_1_2___476_1009'[&!color=#000000]
	'2135677_Nsp@PTW72996_1__Fe_S_cluster_assembly_ATP_binding_protein'[&!color=#000000]
	'1804624_Nbaekrokdamis@BBH15886_1__ABC_transporter_ATP_binding_protein'[&!color=#000000]
	'1811550_Nsp@LUPG01000479_1_6___3082_3840'[&!color=#000000]
	'1736431_Nsp@KQV62944_1__Fe_S_cluster_assembly_ATPase_SufC'[&!color=#000000]
	'1300347_Ndokdonensis@ANH39819_1__Vegetative_protein_296'[&!color=#000000]
	'2483798_Nsp@CP033324_1_2075___2186602_2187360'[&!color=#000000]
	'2340821_Nsp@QZVR01000001_1_320___337586_338344'[&!color=#000000]
	'1005945_Npsychrotoler@SFI57616_1__Fe_S_cluster_assembly_ATP_binding_protein'[&!color=#000000]
	'1736331_Nsp@KQQ43822_1__Fe_S_cluster_assembly_ATPase_SufC'[&!color=#000000]
	'2045452_Nsp@CP025581_1_1992___2048281_2048478'[&!color=#000000]
	'1736460_Nsp@KQY64369_1__Fe_S_cluster_assembly_ATPase_SufC'[&!color=#000000]
	'1122608_Nalkalitolera@AUFN01000012_1_80___84231_84989'[&!color=#000000]
	'1735589_Ngilvus@QHKY01000004_1_169___183619_184377'[&!color=#000000]
	'2138300_Nsp@PVG82953_1__Fe_S_cluster_assembly_ATPase_SufC'[&!color=#000000]
	'110319_Nsp@EON23887_1__FeS_assembly_ATPase_SufC'[&!color=#000000]
	'2045452_Nsp@CP025581_1_1991___2047721_2048284'[&!color=#000000]
	'1542435_Nsolisilvae@QHKX01000004_1_193___197657_198415'[&!color=#000000]
	'1953055_Nbacterium@DGBP01000030_1_71___61271_62029'[&!color=#000000]
	'1325935_Nmassiliensis@CCXJ01000370_1_2___983_1741'[&!color=#000000]
	'661485_Mpocheonensis@RNM14251_1__Fe_S_cluster_assembly_ATPase_SufC'[&!color=#000000]
	'1542737_Msolisilvae@RNL79421_1__Fe_S_cluster_assembly_ATPase_SufC'[&!color=#000000]
	'661483_Mginsengisoli@RNL65828_1__Fe_S_cluster_assembly_ATPase_SufC'[&!color=#000000]
	'1298863_Msp@AUEP01000005_1_107___112404_113162'[&!color=#000000]
	'2478913_Msp@RLV49368_1__Fe_S_cluster_assembly_ATPase_SufC'[&!color=#000000]
	'397278_Maequoreus@JOJN01000004_1_247___254191_254949'[&!color=#000000]
	'1736379_Msp@KQT94580_1__Fe_S_cluster_assembly_ATPase_SufC'[&!color=#000000]
	'642780_Mscoriae@SDR95467_1__Fe_S_cluster_assembly_ATP_binding_protein'[&!color=#000000]
	'391037_Sarenicola@ABV99110_1__FeS_assembly_ATPase_SufC'[&!color=#000000]
	'1089549_Halbus@AZUQ01000001_1_2964___3275591_3276349'[&!color=#000000]
	'1121926_Garizonensis@AXWO01000003_1_223___281876_282637'[&!color=#000000]
	'2493553_Gsp@RRS00756_1__Fe_S_cluster_assembly_ATPase_SufC'[&!color=#000000]
	'2038139_Gxiaoerkulens@PGGV01000015_1_89___92164_92925'[&!color=#000000]
	'2201156_Abacterium@PZS07359_1__Fe_S_cluster_assembly_ATPase_SufC'[&!color=#000000]
	'1469144_Sthermoautotr@KWX04379_1__cysteine_desulfurase'[&!color=#000000]
	'469371_Tbispora@ADG88681_1__FeS_assembly_ATPase_SufC'[&!color=#000000]
	'471852_Tcurvata@ACY97793_1__FeS_assembly_ATPase_SufC'[&!color=#000000]
	'351607_Acellulolytic@ABK52909_1__Iron_regulated_ABC_transporter_ATPase_subunit_SufC'[&!color=#000000]
	'598650_Mpeucedani@RKS84189_1__Fe_S_cluster_assembly_ATP_binding_protein'[&!color=#000000]
	'1629062_Asuffuscus@PRZ43739_1__Fe_S_cluster_assembly_ATP_binding_protein'[&!color=#000000]
	'1863_Dcongolensis@SNV23267_1__Vegetative_protein_296'[&!color=#000000]
	'2339232_Fbacterium@RJK93772_1__Fe_S_cluster_assembly_ATPase_SufC'[&!color=#000000]
	'549819_Ssp@BBZK01000003_1_734___908023_908787'[&!color=#000000]
	'1134445_Ssomaliensis@AJJM01000166_1_4___3031_3822'[&!color=#000000]
	'1288083_Ssp@AUKR01000001_1_325___366992_367759'[&!color=#000000]
	'1075402_Soceani@OEU96888_1__cysteine_desulfurase'[&!color=#000000]
	'1428644_Sgilvigriseus@OIV38959_1__Fe_S_cluster_assembly_ATPase_SufC'[&!color=#000000]
	'2086582_Bsp@OMPO01000001_1_236___246552_247316'[&!color=#000000]
	'573600_CPlimnetica@ASY27767_1__Fe_S_cluster_assembly_ATP_binding_protein'[&!color=#000000]
	'1884907_CPvernalis@ASY20019_1__Fe_S_cluster_assembly_ATP_binding_protein'[&!color=#000000]
	'1884914_CPdulcis@ASY11963_1__Fe_S_cluster_assembly_ATP_binding_protein'[&!color=#000000]
	'1884916_CNabundans@ASY23923_1__Fe_S_cluster_assembly_ATP_binding_protein'[&!color=#000000]
	'1948346_Abacterium@DKNC01000039_1_27___29491_30243'[&!color=#000000]
	'1948336_Abacterium@DFCA01000010_1_1___127_879'[&!color=#000000]
	'1871044_Csp@GBL22042_1__vegetative_protein_296'[&!color=#000000]
	'1848755_Abacterium@CP015606_1_1104___1112782_1113534'[&!color=#000000]
	'1948327_Abacterium@DDMR01000077_1_3___2719_3471'[&!color=#000000]
	'106370_Fcasuarinae@ABD11039_1__FeS_assembly_ATPase_SufC'[&!color=#000000]
	'656024_Fsymbiont@AEH09167_1__FeS_assembly_ATPase_SufC'[&!color=#000000]
	'1566299_Abacterium@SCX57371_1__Fe_S_cluster_assembly_ATP_binding_protein'[&!color=#000000]
	'526225_Gobscurus@ADB74755_1__FeS_assembly_ATPase_SufC'[&!color=#000000]
	'1948330_Abacterium@DDZN01000087_1_5___3381_4145'[&!color=#000000]
	'1948339_Abacterium@DGQA01000004_1_21___16994_17755'[&!color=#000000]
	'1948322_Abacterium@DCQE01000037_1_75___77345_78106'[&!color=#000000]
	'1380684_Ksanguinis@RQM42977_1__Fe_S_cluster_assembly_ATPase_SufC'[&!color=#000000]
	'1073574_Garaii@GAB09422_1__iron_sulfur_cluster_assembly_protein_SufC'[&!color=#000000]
	'1946575_Gsp@DIAX01000026_1_3___1332_2261'[&!color=#000000]
	'1946578_Gsp@DLKD01000155_1_15___15785_16555'[&!color=#000000]
	'1653479_Rsp@AMY25218_1__Vegetative_protein_296'[&!color=#000000]
	'1210082_Njinanensis@LNDA01000076_1_7___6679_7491'[&!color=#000000]
	'1169152_Nsp@AXVD01000004_1_196___215744_216520'[&!color=#000000]
	'1538463_Ndonostiensis@ONM50220_1__Fe_S_cluster_assembly_ATPase_SufC'[&!color=#000000]
	'443218_Hsubflava@AEF40354_1__Putative_ABC_transporter_ATP_binding_protein'[&!color=#000000]
	'1448389_Tbiformata@BAVQ01000080_1_97___104125_104910'[&!color=#000000]
	'168276_Rtukisamuensi@SDE62909_1__Fe_S_cluster_assembly_ATP_binding_protein'[&!color=#000000]
	'1323361_Rdefluvii@JPOC01000017_1_26___23054_23845'[&!color=#000000]
	'685727_Rhoagii@CBH48281_1__putative_Fe_S_cluster_assembly_protein_SufC'[&!color=#000000]
	'521096_Tpaurometabol@ADG79111_1__FeS_assembly_ATPase_SufC'[&!color=#000000]
	'38310_Rcoprophilus@SQI28834_1__FeS_assembly_ATPase'[&!color=#000000]
	'1793_Mfallax@ORV10565_1__Fe_S_cluster_assembly_ATPase_SufC'[&!color=#000000]
	'700508_Mneoaurum@AHC25511_1__cysteine_desulfurase'[&!color=#000000]
	'1069220_Mkoreensis@ODR09154_1__Fe_S_cluster_assembly_ATPase_SufC'[&!color=#000000]
	'1834076_Msp@OBJ74106_1__Fe_S_cluster_assembly_ATPase_SufC'[&!color=#000000]
	'81858_Melephantis@KKW65515_1__cysteine_desulfurase'[&!color=#000000]
	'1834080_Mbacterium@OBB11535_1__Fe_S_cluster_assembly_ATPase_SufC'[&!color=#000000]
	'1078020_Mthermoresist@EHI14865_1__FeS_assembly_ATPase_SufC'[&!color=#000000]
	'1120797_Msp@KB908255_1_275___279415_280182'[&!color=#000000]
	'561007_Mabscessus@CAM62826_1__Probable_conserved_ABC_transporter__ATP_binding_protein'[&!color=#000000]
	'29313_Mshimoidei@ODR12936_1__Fe_S_cluster_assembly_ATPase_SufC'[&!color=#000000]
	'1789_Mxenopi@ORX09454_1__Fe_S_cluster_assembly_ATPase_SufC'[&!color=#000000]
	'83332_Mtuberculosis@CCP44222_1__Probable_conserved_ATP_binding_protein_ABC_transporter'[&!color=#000000]
	'362242_Mulcerans@ABL04330_1__conserved_ATP_binding_protein_ABC_transporter'[&!color=#000000]
	'272631_Mleprae@CAC30103_1__putative_ABC_transporter_ATP_binding_protein'[&!color=#000000]
	'480418_Mlepromatosis@KJX75608_1__ABC_transporter_ATP_binding_protein'[&!color=#000000]
	'1661703_Abacterium@LFFF01000043_1_2___896_1666'[&!color=#000000]
	'2048550_Mlehmannii@KUI17909_1__Fe_S_cluster_assembly_ATPase_SufC'[&!color=#000000]
	'1122247_Mhassiacum@EKF23774_1__feS_assembly_ATPase_SufC'[&!color=#000000]
	'875328_Msinensis@AEF36252_1__ABC_transporter_ATP_binding_protein'[&!color=#000000]
	'640132_Srotundus@ADG98776_1__FeS_assembly_ATPase_SufC'[&!color=#000000]
	'1834111_Msp@OBB59741_1__Fe_S_cluster_assembly_ATPase_SufC'[&!color=#000000]
	'1273125_Rrhodnii@EOM75007_1__FeS_assembly_ATPase'[&!color=#000000]
	'1219361_Mbrevis@BCRN01000002_1_117___130734_131504'[&!color=#000000]
	'1653478_Rsp@AMY19044_1__Vegetative_protein_296'[&!color=#000000]
	'679318_Rsp@AOW92599_1__Fe_S_cluster_assembly_ATPase_SufC'[&!color=#000000]
	'1344003_Wsterculiae@SIR88314_1__Iron_regulated_ABC_transporter_ATPase_subunit_SufC'[&!color=#000000]
	'1313067_Wsp@ETD31925_1__iron_ABC_transporter_ATP_binding_protein'[&!color=#000000]
	'1075090_Gamarae@GAB03516_1__iron_sulfur_cluster_assembly_protein_SufC'[&!color=#000000]
	'1736349_Wsp@KQR98646_1__Fe_S_cluster_assembly_ATPase_SufC'[&!color=#000000]
	'1077974_Geffusa@GAB20500_1__iron_sulfur_cluster_assembly_protein_SufC'[&!color=#000000]
	'526226_Gbronchialis@ACY21627_1__FeS_assembly_ATPase_SufC'[&!color=#000000]
	'1946577_Gsp@DKJV01000075_1_39___38887_39660'[&!color=#000000]
	'84139_Gsp@MAU80715_1__Fe_S_cluster_assembly_ATPase_SufC'[&!color=#000000]
	'1223545_Gsoli@GAC68751_1__iron_sulfur_cluster_assembly_protein_SufC'[&!color=#000000]
	'1136941_Gphthalatica@ALG84795_1__cysteine_desulfurase'[&!color=#000000]
	'1004901_Giterans@AVM00646_1__Fe_S_cluster_assembly_ATPase_SufC'[&!color=#000000]
	'1223536_Spiniformis@BCRV01000007_1_33___39498_40259'[&!color=#000000]
	'468556_Gkroppenstedt@AQYG01000047_1_246___238264_239031'[&!color=#000000]
	'1902245_Nsp@AZI58059_1__Fe_S_cluster_assembly_ATPase_SufC'[&!color=#000000]
	'2164074_Nsp@QCXS01000002_1_770___894430_895209'[&!color=#000000]
	'1090615_Npanacisegeti@SDP40755_1__Fe_S_cluster_assembly_ATP_binding_protein'[&!color=#000000]
	'1895696_Abacterium@OJV30317_1__Fe_S_cluster_assembly_ATPase_SufC'[&!color=#000000]
	'1645681_Nsilvestris@RIJ70956_1__Fe_S_cluster_assembly_ATPase_SufC'[&!color=#000000]
	'28042_Srectivirgula@KEI44865_1__cysteine_desulfurase'[&!color=#000000]
	'445576_Psp@ALE77628_1__cysteine_desulfurase'[&!color=#000000]
	'1303679_Ptetrahydrofu@BBFU01000820_1_1___2_739'[&!color=#000000]
	'1120930_Acyanogriseus@AUBJ01000014_1_215___248345_249115'[&!color=#000000]
	'1500506_Halgeriensis@RCW40418_1__iron_regulated_ABC_transporter_ATPase_subunit_SufC'[&!color=#000000]
	'673379_Aalba@SFE20402_1__Fe_S_cluster_assembly_ATP_binding_protein'[&!color=#000000]
	'664784_Halba@SNR50911_1__Fe_S_cluster_assembly_ATP_binding_protein'[&!color=#000000]
	'1111738_Tagreste@ATYX01000005_1_223___246334_247104'[&!color=#000000]
	'1515610_Psp@KID30323_1__FeS_assembly_ATPase_SufC'[&!color=#000000]
	'928729_Shalophila@KB912587_1_17___16144_16914'[&!color=#000000]
	'1962155_Ssp@OQO93729_1__ABC_transporter_ATP_binding_protein'[&!color=#000000]
	'882081_Sazurea@EHY87088_1__FeS_assembly_ATPase_SufC'[&!color=#000000]
	'471857_Sviridis@ACU96650_1__Iron_regulated_ABC_transporter_ATPase_subunit_SufC'[&!color=#000000]
	'548477_Cglucuronolyt@EEI26611_1__FeS_assembly_ATPase_SufC'[&!color=#000000]
	'1121370_Culceribovis@AQUY01000001_1_911___994872_995639'[&!color=#000000]
	'645127_Ckroppenstedt@ACR17703_1__ABC_type_transport_system_involved_in_Fe_S_cluster_assembly_ATP_binding_protein'[&!color=#000000]
	'1862358_Cchoanis@AZA13614_1__hypothetical_protein_CCHOA_06075'[&!color=#000000]
	'1035195_Cdurum@EKX90604_1__FeS_assembly_ATPase_SufC'[&!color=#000000]
	'1121360_Cfreiburgense@AUAQ01000011_1_974___1069382_1070137'[&!color=#000000]
	'1050174_Cepidermidica@AKK03195_1__FeS_assembly_ATPase_SufC'[&!color=#000000]
	'1431546_Caquilae@APT84796_1__cysteine_desulfurase'[&!color=#000000]
	'1348662_Cargentoraten@AGU15144_1__iron_ABC_transporter_ATP_binding_protein'[&!color=#000000]
	'1224164_Cvitaeruminis@AHI22851_1__FeS_assembly_ATPase_SufC'[&!color=#000000]
	'257309_Cdiphtheriae@CAE49820_1__Putative_ABC_transport_system__ATP_binding_subunit'[&!color=#000000]
	'2079234_Cgeronticis@AZA11470_1__hypothetical_protein_CGERO_05815'[&!color=#000000]
	'35755_Ckutscheri@AKE41266_1__FeS_assembly_ATPase_SufC'[&!color=#000000]
	'571915_Cmustelae@AKK05991_1__FeS_assembly_ATPase_SufC'[&!color=#000000]
	'185761_Cspheniscorum@SFG67017_1__Iron_regulated_ABC_transporter_ATPase_subunit_SufC'[&!color=#000000]
	'196627_Cglutamicum@BAB98955_1__ABC_type_transporter__ATPase_component'[&!color=#000000]
	'43990_Csegmentosum@VEH72957_1__ABC_transporter'[&!color=#000000]
	'1121364_Cmassiliense@ATVG01000001_1_73___77273_78028'[&!color=#000000]
	'161896_Ccamporealens@AVH88403_1__FeS_assembly_ATPase_SufC'[&!color=#000000]
	'161895_Cphocae@APT92499_1__cysteine_desulfurase'[&!color=#000000]
	'1384076_Csp@KXB52192_1__FeS_assembly_ATPase_SufC'[&!color=#000000]
	'1697_Cammoniagenes@AQS73734_1__ABC_transporter_ATP_binding_protein'[&!color=#000000]
	'548476_Caurimucosum@ACP32811_1__ABC_type_transport_system_involved_in_Fe_S_cluster_assembly'[&!color=#000000]
	'1203622_Csp@ERS71810_1__FeS_assembly_ATPase_SufC'[&!color=#000000]
	'585529_Cgenitalium@EFK53920_1__FeS_assembly_ATPase_SufC'[&!color=#000000]
	'441500_Ctimonense@SDS04405_1__Fe_S_cluster_assembly_ATP_binding_protein'[&!color=#000000]
	'156978_Cimitans@AIJ33608_1__cysteine_desulfurase'[&!color=#000000]
	'525263_Clipophilofla@EEI16657_1__FeS_assembly_ATPase_SufC'[&!color=#000000]
	'187491_Cglaucum@AQQ15287_1__Vegetative_protein_296'[&!color=#000000]
	'1224163_Cmaris@AGS34875_1__hypothetical_protein_B841_07010'[&!color=#000000]
	'2080740_Csp@AWB81867_1__Fe_S_cluster_assembly_ATPase_SufC'[&!color=#000000]
	'1072256_Cuterequi@AKK11146_1__FeS_assembly_ATPase_SufC'[&!color=#000000]
	'558173_Cdoosanense@AQUX01000003_1_97___91460_92218'[&!color=#000000]
	'1121363_Clubricantis@KB902181_1_117___117390_118157'[&!color=#000000]
	'35757_Ccystitidis@SNV75416_1__ABC_transporter'[&!color=#000000]
	'1121362_Chalotolerans@AGF72518_1__ABC_transporter'[&!color=#000000]
	'1223515_Chumireducens@AJE33171_1__ABC_transporter'[&!color=#000000]
	'136857_Ctestudinoris@AKK08838_1__FeS_assembly_ATPase_SufC'[&!color=#000000]
	'1224162_Cmarinum@AJK68908_1__FeS_assembly_ATPase_SufC'[&!color=#000000]
	'2093221_Csp@RNE49185_1__Fe_S_cluster_assembly_ATPase_SufC'[&!color=#000000]
	'883169_Cotitidis@EJZ82467_1__FeS_assembly_ATPase_SufC'[&!color=#000000]
	'1544413_Clowii@KQB85795_1__Vegetative_protein_296'[&!color=#000000]
	'191610_Catypicum@AIG64102_1__cysteine_desulfurase'[&!color=#000000]
	'1121355_Ccaspium@KB903375_1_90___95999_96754'[&!color=#000000]
	'1724_Crenale@LDYE01000011_1_269___256086_256841'[&!color=#000000]
	'36808_Cbovis@RRO89267_1__Fe_S_cluster_assembly_ATPase_SufC'[&!color=#000000]
	'1404245_Cglyciniphilu@AHW64152_1__Fe_S_cluster_assembly_ABC_type_transporter__ATPase_subunit'[&!color=#000000]
	'1737425_Cprovencense@AWT26188_1__SufC_2'[&!color=#000000]
	'1032851_Cnuruki@HCT14194_1__TPA_asm__Fe_S_cluster_assembly_ATPase_SufC'[&!color=#000000]
	'1121356_Cciconiae@AQUW01000004_1_123___141738_142496'[&!color=#000000]
[truncated: 4,593 more rows]
