# Supplementary material for: Components of iron–Sulfur cluster assembly machineries are robust phylogenetic markers to trace the origin of mitochondria and plastids
Source: PLoS Biol. 2023 Nov 8;21(11):e3002374. doi: 10.1371/journal.pbio.3002374 (PMC10631705; doi:10.1371/journal.pbio.3002374)
Supplement: S1 Data — (ZIP) [file pbio.3002374.s017.zip › S1 Data/Phylogenies_of_entire_families/Prokaryotes/SufB_Proka.figtree]

#NEXUS
begin taxa;
	dimensions ntax=6820;
	taxlabels
	'1798559_Cdivision@OGC09851_1__Fe_S_cluster_assembly_protein_SufB'[&!color=#000000]
	'1805240_CMbacterium@OIO63401_1__Fe_S_cluster_assembly_protein_SufB__partial'[&!color=#000000]
	'1953247_CMbacterium@DKER01000072_1_9___6769_8211'[&!color=#000000]
	'1635280_Mbacterium@KUK92065_1__Cysteine_desulfurase_activator_complex_subunit_SufB__partial'[&!color=#000000]
	'1805220_Ibacterium@OIO14660_1__Fe_S_cluster_assembly_protein_SufB'[&!color=#000000]
	'1970532_Ibacterium@OYV88591_1__Fe_S_cluster_assembly_protein_SufB'[&!color=#000000]
	'1951141_Ibacterium@DBTY01000017_1_162___176832_178280'[&!color=#000000]
	'945713_Ialbum@AFH50596_1__Fe_S_cluster_assembly_protein_SufB'[&!color=#000000]
	'1961105_Ibacterium@OQY74979_1__Fe_S_cluster_assembly_protein_SufB'[&!color=#000000]
	'2049428_Ibacterium@PLLW01000046_1_64___66974_68422'[&!color=#000000]
	'1974046_Ibacterium@PIW70459_1__Fe_S_cluster_assembly_protein_SufB'[&!color=#000000]
	'1951143_Ibacterium@DJMM01000122_1_1___1_423'[&!color=#000000]
	'1951143_Ibacterium@DJMM01000098_1_1___1_1278'[&!color=#000000]
	'1798426_Ibacterium@OGU52416_1__Fe_S_cluster_assembly_protein_SufB__partial'[&!color=#000000]
	'1798433_Ibacterium@OGU74888_1__Fe_S_cluster_assembly_protein_SufB'[&!color=#000000]
	'1805221_Ibacterium@OIP55933_1__Fe_S_cluster_assembly_protein_SufB'[&!color=#000000]
	'2005711_Bbms3abin03@GBD88783_1__feS_cluster_assembly_protein_SufB'[&!color=#000000]
	'1948678_Ibacterium@DILO01000115_1_5___3816_5300'[&!color=#000000]
	'1617412_Cbacterium@KXK42821_1__Fe_S_cluster_assembly_protein_SufB'[&!color=#000000]
	'1898104_Bbacterium@PCH66225_1__Fe_S_cluster_assembly_protein_SufB'[&!color=#000000]
	'1950533_Bbacterium@DGGS01000167_1_5___3928_5382'[&!color=#000000]
	'1950528_Bbacterium@DGHS01000009_1_103___127909_129363'[&!color=#000000]
	'1950378_Bbacterium@DBYW01000011_1_58___94237_95691'[&!color=#000000]
	'1950430_Bbacterium@DCHI01000057_1_14___13237_14685'[&!color=#000000]
	'2013689_Bbacterium@PKP19779_1__Fe_S_cluster_assembly_protein_SufB__partial'[&!color=#000000]
	'1950631_Bbacterium@DIRT01000029_1_69___83317_84756'[&!color=#000000]
	'1950613_Bbacterium@DHTG01000045_1_18___18284_19729'[&!color=#000000]
	'1950388_Bbacterium@DBYD01000057_1_8___8830_10284'[&!color=#000000]
	'1950392_Bbacterium@DBXT01000028_1_10___8714_10165'[&!color=#000000]
	'1950394_Bbacterium@DBXJ01000021_1_1___1_426'[&!color=#000000]
	'1950394_Bbacterium@DBXJ01000034_1_1___3_1232'[&!color=#000000]
	'1950403_Bbacterium@DBVU01000044_1_43___41391_42080'[&!color=#000000]
	'1950393_Bbacterium@DBXQ01000002_1_23___21088_22536'[&!color=#000000]
	'1768114_Bf083@KWW38681_1__Fe_S_cluster_assembly_protein_SufB'[&!color=#000000]
	'1950463_Bbacterium@DEFY01000017_1_107___114816_116264'[&!color=#000000]
	'1958820_Bbacterium@NWBO01000053_1_146___170590_172032'[&!color=#000000]
	'1950596_Bbacterium@DHDW01000006_1_10___8108_9568'[&!color=#000000]
	'1950639_Bbacterium@DIPV01000046_1_19___19156_20616'[&!color=#000000]
	'1950484_Bbacterium@DEPP01000073_1_7___4987_6432'[&!color=#000000]
	'1950483_Bbacterium@DEPQ01000072_1_9___7407_8852'[&!color=#000000]
	'1950397_Bbacterium@DBXF01000012_1_3___2496_3251'[&!color=#000000]
	'1950593_Bbacterium@DHFW01000049_1_122___147644_149092'[&!color=#000000]
	'1950616_Bbacterium@DHSR01000083_1_99___122156_123604'[&!color=#000000]
	'1674837_Bbacterium@LUZO01000291_1_1___192_1649'[&!color=#000000]
	'1678841_Lsaccharophil@GAP43756_1__FeS_assembly_protein_SufB'[&!color=#000000]
	'2013699_Bbacterium@PKO95151_1__Fe_S_cluster_assembly_protein_SufB__partial'[&!color=#000000]
	'2013679_Bbacterium@PKP45264_1__Fe_S_cluster_assembly_protein_SufB'[&!color=#000000]
	'1950577_Bbacterium@DGQJ01000211_1_1___1_1098'[&!color=#000000]
	'1950674_Bbacterium@DJVO01000199_1_8___8045_9547'[&!color=#000000]
	'1674838_Bbacterium@LUZP01000125_1_1___1_699'[&!color=#000000]
	'1674838_Bbacterium@LUZP01000083_1_1___3_812'[&!color=#000000]
	'2013691_Bbacterium@PKP19400_1__Fe_S_cluster_assembly_protein_SufB__partial'[&!color=#000000]
	'1950672_Bbacterium@DJVY01000166_1_17___17612_19066'[&!color=#000000]
	'1973920_Bbacterium@PIY34080_1__Fe_S_cluster_assembly_protein_SufB'[&!color=#000000]
	'1950578_Bbacterium@DGOT01000210_1_10___8200_9651'[&!color=#000000]
	'1958819_Bbacterium@NWBN01000029_1_48___58864_60315'[&!color=#000000]
	'1768115_Bf082@KWW25206_1__Fe_S_cluster_assembly_protein_SufB'[&!color=#000000]
	'1950379_Bbacterium@DBYU01000070_1_2___145_1593'[&!color=#000000]
	'1950377_Bbacterium@DBYZ01000008_1_139___168364_169812'[&!color=#000000]
	'1950670_Bbacterium@DISP01000183_1_21___21162_22613'[&!color=#000000]
	'2013677_Bbacterium@PKP53538_1__Fe_S_cluster_assembly_protein_SufB'[&!color=#000000]
	'1950671_Bbacterium@DJWN01000092_1_25___31034_32482'[&!color=#000000]
	'1950645_Bbacterium@DINQ01000004_1_40___54690_56141'[&!color=#000000]
	'1950669_Bbacterium@DITE01000073_1_3___1012_2463'[&!color=#000000]
	'1805033_Bbacterium@OIP01278_1__Fe_S_cluster_assembly_protein_SufB'[&!color=#000000]
	'1950675_Bbacterium@DJVB01000047_1_43___51210_52655'[&!color=#000000]
	'1972459_Bbacterium@OYT17249_1__Fe_S_cluster_assembly_protein_SufB'[&!color=#000000]
	'1952870_Sbacterium@DDTL01000114_1_15___14283_15731'[&!color=#000000]
	'1950550_Bbacterium@DFUI01000100_1_13___19992_21455'[&!color=#000000]
	'1537566_Bhalophila@PVX51898_1__iron_regulated_ABC_transporter_membrane_component_SufB'[&!color=#000000]
	'1307839_Scyanobacteri@ALO15873_1__FeS_cluster_assembly_protein_SufB'[&!color=#000000]
	'886379_Athermohaloph@AEWI01000037_1_60___66611_68059'[&!color=#000000]
	'1946809_Msp@DHQK01000129_1_42___53308_54756'[&!color=#000000]
	'989_Msalmonicolor@PRY99811_1__iron_regulated_ABC_transporter_membrane_component_SufB'[&!color=#000000]
	'1965019_Grhodophaeum@MWUJ01000001_1_392___542467_543915'[&!color=#000000]
	'1952210_Mbacterium@DHVH01000141_1_16___16430_17878'[&!color=#000000]
	'927658_Aimshenetskii@KI912105_1_1171___1514531_1515979'[&!color=#000000]
	'889453_Asaponilacus@ASB51127_1__Fe_S_cluster_assembly_protein_SufB'[&!color=#000000]
	'2053574_Mbacterium@HBG87722_1__TPA_asm__Fe_S_cluster_assembly_protein_SufB'[&!color=#000000]
	'1952211_Mbacterium@DHST01000047_1_7___8858_10486'[&!color=#000000]
	'990_Cxylanolytica@PZX18582_1__Fe_S_cluster_assembly_protein_SufB'[&!color=#000000]
	'869213_Sfermentans@KI912107_1_4334___5384144_5385592'[&!color=#000000]
	'1849719_Laurantiacus@LYBV02000007_1_1___522_1970'[&!color=#000000]
	'1797325_Bbacterium@OFX59977_1__Fe_S_cluster_assembly_protein_SufB'[&!color=#000000]
	'2013694_Bbacterium@PKP11292_1__Fe_S_cluster_assembly_protein_SufB'[&!color=#000000]
	'1541063_Pdenitrifican@PSK84685_1__Fe_S_cluster_assembly_protein_SufB'[&!color=#000000]
	'1952951_Pbacterium@DIUI01000118_1_1___3_962'[&!color=#000000]
	'1952945_Pbacterium@DBPT01000002_1_18___19157_20602'[&!color=#000000]
	'1688776_Bbacterium@GAP68378_1__FeS_assembly_protein_SufB'[&!color=#000000]
	'1484053_Manaerophila@SHF06718_1__Fe_S_cluster_assembly_protein_SufB'[&!color=#000000]
	'1168035_Tdiversiorigi@SHI33724_1__Fe_S_cluster_assembly_protein_SufB'[&!color=#000000]
	'1628158_Msediminis@RIH65819_1__Fe_S_cluster_assembly_protein_SufB'[&!color=#000000]
	'2053594_Pbacterium@QKAH01000238_1_3___1387_2832'[&!color=#000000]
	'1168034_Dorientale@AHW59178_1__cysteine_desulfurase'[&!color=#000000]
	'1797322_Bbacterium@OFX51387_1__Fe_S_cluster_assembly_protein_SufB'[&!color=#000000]
	'1952950_Pbacterium@DIZE01000062_1_93___99981_101426'[&!color=#000000]
	'1261403_Mdiazotrophic@RKD91765_1__Fe_S_cluster_assembly_protein_SufB'[&!color=#000000]
	'655355_Selliptica@SFF66695_1__Fe_S_cluster_assembly_protein_SufB'[&!color=#000000]
	'1950605_Bbacterium@DHVO01000183_1_12___9753_11228'[&!color=#000000]
	'1674821_Bbacterium@LUYY01000311_1_4___2057_3505'[&!color=#000000]
	'1950370_Bbacterium@DCDD01000091_1_3___1629_3080'[&!color=#000000]
	'1950443_Bbacterium@DDWL01000036_1_30___41116_42564'[&!color=#000000]
	'1950624_Bbacterium@DHQB01000026_1_189___248605_250053'[&!color=#000000]
	'1797354_Bbacterium@OFY50105_1__Fe_S_cluster_assembly_protein_SufB'[&!color=#000000]
	'1950602_Bbacterium@DIAS01000147_1_11___7050_8498'[&!color=#000000]
	'1950435_Bbacterium@DCFQ01000085_1_34___31408_32856'[&!color=#000000]
	'1950438_Bbacterium@DCVC01000358_1_15___10947_12497'[&!color=#000000]
	'1797350_Bbacterium@OFY60856_1__Fe_S_cluster_assembly_protein_SufB'[&!color=#000000]
	'1950649_Bbacterium@DIKJ01000238_1_1___3_881'[&!color=#000000]
	'1950591_Bbacterium@DHGW01000042_1_3___1506_2954'[&!color=#000000]
	'1950441_Bbacterium@DDXJ01000044_1_12___11562_13010'[&!color=#000000]
	'1950437_Bbacterium@DCVR01000012_1_96___115763_117211'[&!color=#000000]
	'1950649_Bbacterium@DIKJ01000052_1_5___3066_3983'[&!color=#000000]
	'1950410_Bbacterium@DCSU01000163_1_9___7498_8946'[&!color=#000000]
	'2093856_Bsp@AZS29576_1__Fe_S_cluster_assembly_protein_SufB'[&!color=#000000]
	'709991_Osplanchnicus@ADY34228_1__FeS_assembly_protein_SufB'[&!color=#000000]
	'1947012_Osp@DBDA01000030_1_29___33573_35018'[&!color=#000000]
	'2487017_Mbacterium@RUT73327_1__Fe_S_cluster_assembly_protein_SufB'[&!color=#000000]
	'1117708_Mflexuosum@RKE00117_1__iron_regulated_ABC_transporter_membrane_component_SufB'[&!color=#000000]
	'1717717_Mbacterium@BAX80397_1__Fe_S_cluster_assembly_protein_SufB'[&!color=#000000]
	'2283627_Asp@RRG20316_1__Fe_S_cluster_assembly_protein_SufB'[&!color=#000000]
	'1339253_Asp@JTLD01000004_1_182___205552_207063'[&!color=#000000]
	'1797372_Bbacterium@OFY92492_1__Fe_S_cluster_assembly_protein_SufB'[&!color=#000000]
	'1640674_Wtaraxaci@SDC77554_1__Iron_regulated_ABC_transporter_membrane_component_SufB'[&!color=#000000]
	'2013690_Bbacterium@PKP22920_1__Fe_S_cluster_assembly_protein_SufB'[&!color=#000000]
	'1973926_Bbacterium@PIP53818_1__Fe_S_cluster_assembly_protein_SufB'[&!color=#000000]
	'1973923_Bbacterium@PIV63294_1__Fe_S_cluster_assembly_protein_SufB'[&!color=#000000]
	'1797315_Bbacterium@OFX19221_1__Fe_S_cluster_assembly_protein_SufB'[&!color=#000000]
	'1797332_Bbacterium@OFX88171_1__Fe_S_cluster_assembly_protein_SufB'[&!color=#000000]
	'1797314_Bbacterium@OFX21798_1__Fe_S_cluster_assembly_protein_SufB'[&!color=#000000]
	'1797313_Bbacterium@OFX42740_1__Fe_S_cluster_assembly_protein_SufB'[&!color=#000000]
	'1797366_Bbacterium@OFY74438_1__Fe_S_cluster_assembly_protein_SufB'[&!color=#000000]
	'1797368_Bbacterium@OFY77958_1__Fe_S_cluster_assembly_protein_SufB'[&!color=#000000]
	'1703353_Bsp@KPK81033_1__cysteine_desulfurase'[&!color=#000000]
	'1674833_Bbacterium@LUZK01000007_1_29___34157_35605'[&!color=#000000]
	'1950599_Bbacterium@DHBK01000084_1_2___1477_2925'[&!color=#000000]
	'1941478_Csp@PWM93701_1__Fe_S_cluster_assembly_protein_SufB'[&!color=#000000]
	'880074_Bviscericola@AHF12886_1__cysteine_desulfurase_activator_complex_subunit_SufB'[&!color=#000000]
	'487174_Bintestinihom@HAC12952_1__TPA_asm__Fe_S_cluster_assembly_protein_SufB'[&!color=#000000]
	'1262736_Bsp@CDA21201_1__feS_assembly_protein_SufB'[&!color=#000000]
	'1952687_Pbacterium@DKPO01000012_1_53___62555_64006'[&!color=#000000]
	'1807735_Bbacterium@LUJR01000003_1_18___20586_22163'[&!color=#000000]
	'1930003_Ssp@MSHK01000029_1_143___135625_137142'[&!color=#000000]
	'1897040_Bbacterium@OKY86358_1__Fe_S_cluster_assembly_protein_SufB'[&!color=#000000]
	'1807734_Bbacterium@LUJQ01000021_1_99___125385_126902'[&!color=#000000]
	'1796646_Mintestinale@ANU63948_1__Fe_S_cluster_assembly_protein_SufB'[&!color=#000000]
	'1807748_Bbacterium@DAAL01000250_1_1___3_1112'[&!color=#000000]
	'1807755_Bbacterium@DAAS01000016_1_13___12683_14158'[&!color=#000000]
	'1807737_Bbacterium@LUJT01000016_1_20___19912_21399'[&!color=#000000]
	'1807730_Bbacterium@LUJM01000051_1_23___22539_24005'[&!color=#000000]
	'2049046_Pbacterium@HAB41581_1__TPA_asm__Fe_S_cluster_assembly_protein_SufB'[&!color=#000000]
	'1262917_Psp@CCX44095_1__feS_assembly_protein_SufB'[&!color=#000000]
	'1262753_Bsp@CCX48361_1__feS_assembly_protein_SufB'[&!color=#000000]
	'1262936_Psp@CDE58372_1__feS_assembly_protein_SufB'[&!color=#000000]
	'1958821_Mbacterium@NWBJ01000088_1_7___7660_9162'[&!color=#000000]
	'1807739_Bbacterium@LUJV01000047_1_7___5153_6625'[&!color=#000000]
	'1807741_Bbacterium@LUJX01000033_1_89___113680_115164'[&!color=#000000]
	'1807729_Bbacterium@LUJL01000011_1_5___3787_5259'[&!color=#000000]
	'1807753_Bbacterium@DAAQ01000021_1_67___79126_80583'[&!color=#000000]
	'1807740_Bbacterium@LUJW01000004_1_13___15117_15806'[&!color=#000000]
	'1807731_Bbacterium@LUJN01000012_1_220___237414_238916'[&!color=#000000]
	'1262927_Psp@CDE07095_1__feS_assembly_protein_SufB'[&!color=#000000]
	'1952623_Pbacterium@DKZE01000052_1_52___66262_67755'[&!color=#000000]
	'1952582_Pbacterium@DHKE01000096_1_17___19806_21272'[&!color=#000000]
	'1952617_Pbacterium@DKZO01000050_1_50___53925_55394'[&!color=#000000]
	'1807758_Bbacterium@DAAV01000129_1_4___4678_6177'[&!color=#000000]
	'1952573_Pbacterium@DERZ01000032_1_8___7642_9099'[&!color=#000000]
	'1952655_Pbacterium@DKWK01000052_1_5___6229_8004'[&!color=#000000]
	'1952566_Pbacterium@DESM01000053_1_45___49082_50551'[&!color=#000000]
	'1262924_Psp@CDE39666_1__feS_assembly_protein_SufB'[&!color=#000000]
	'1952577_Pbacterium@DGWL01000012_1_11___15186_16298'[&!color=#000000]
	'1952696_Pbacterium@DLLC01000054_1_34___32805_34265'[&!color=#000000]
	'1952547_Pbacterium@DEDW01000021_1_31___29724_31190'[&!color=#000000]
	'1952576_Pbacterium@DFJG01000003_1_75___105437_106879'[&!color=#000000]
	'1952577_Pbacterium@DGWL01000012_1_10___14782_15189'[&!color=#000000]
	'1952541_Pbacterium@DEKO01000122_1_2___1176_2642'[&!color=#000000]
	'1952548_Pbacterium@DECW01000047_1_6___5452_6912'[&!color=#000000]
	'1674820_Bbacterium@LUYX01000038_1_4___2831_4270'[&!color=#000000]
	'681398_Pjiangxiensis@GAT63373_1__Fe_S_cluster_assembly_protein_SufB'[&!color=#000000]
	'1950433_Bbacterium@DCFW01000005_1_73___72946_74406'[&!color=#000000]
	'435590_Bvulgatus@ABR39046_1__ABC_transporter_permease'[&!color=#000000]
	'732242_Bpaurosacchar@DHEE01000066_1_6___4801_6252'[&!color=#000000]
	'2292192_Bsp@RHR77995_1__Fe_S_cluster_assembly_protein_SufB'[&!color=#000000]
	'1297750_Bluti@SHF23412_1__Iron_regulated_ABC_transporter_membrane_component_SufB'[&!color=#000000]
	'1946083_Bsp@DBTL01000138_1_35___32118_33776'[&!color=#000000]
	'679937_Bcoprosuis@EGJ70504_1__FeS_assembly_protein_SufB'[&!color=#000000]
	'1121099_Bpropionicifa@AQWS01000016_1_13___14860_16296'[&!color=#000000]
	'1121099_Bpropionicifa@AQWS01000016_1_8___9092_10540'[&!color=#000000]
	'226186_Bthetaiotaomi@AAO78512_1__ABC_transporter_permease'[&!color=#000000]
	'1445607_Breticuloterm@GAE82652_1__iron_sulfur_cluster_assembly_protein_SufB'[&!color=#000000]
	'1121097_Bgraminisolve@ATZI01000001_1_299___372533_373987'[&!color=#000000]
	'1946090_Bsp@DKPN01000003_1_34___37107_38621'[&!color=#000000]
	'484018_Bplebeius@EDY94188_1__FeS_assembly_protein_SufB'[&!color=#000000]
	'1263052_Bplebeius@CCZ86994_1__putative_uncharacterized_protein'[&!color=#000000]
	'1952528_Pbacterium@DBLZ01000109_1_11___15254_16690'[&!color=#000000]
	'1952491_Pbacterium@DGUV01000001_1_23___23220_24668'[&!color=#000000]
	'1952459_Pbacterium@DCHV01000081_1_7___7468_8913'[&!color=#000000]
	'1952483_Pbacterium@DFKL01000033_1_10___9184_10617'[&!color=#000000]
	'1952496_Pbacterium@DGTM01000009_1_13___16763_18205'[&!color=#000000]
	'1952457_Pbacterium@DCIS01000018_1_7___7455_8903'[&!color=#000000]
	'1952450_Pbacterium@DCCS01000006_1_11___13466_14911'[&!color=#000000]
	'1952500_Pbacterium@DGSC01000060_1_13___16353_17846'[&!color=#000000]
	'1262935_Psp@CCY15533_1__cysteine_desulfurase_activator_complex_subunit_SufB'[&!color=#000000]
	'1262933_Psp@CDF22250_1__cysteine_desulfurase_activator_complex_subunit_SufB'[&!color=#000000]
	'679199_Arava@EHG22043_1__hypothetical_protein_HMPREF9332_01558'[&!color=#000000]
	'626522_Atannerae@EEX72853_1__FeS_assembly_protein_SufB'[&!color=#000000]
	'2033406_Psp@GAY31283_1__cysteine_desulfurase_activator_complex_subunit_SufB'[&!color=#000000]
	'1262930_Psp@CDA45253_1__cysteine_desulfurase_activator_complex_subunit_SufB'[&!color=#000000]
	'1262937_Psp@CDE86301_1__cysteine_desulfurase_activator_complex_subunit_SufB'[&!color=#000000]
	'2133944_Asp@RAP02224_1__Fe_S_cluster_assembly_protein_SufB'[&!color=#000000]
	'1035197_Psp@EKX92765_1__FeS_assembly_protein_SufB'[&!color=#000000]
	'1872471_Asp@RKV72664_1__Fe_S_cluster_assembly_protein_SufB'[&!color=#000000]
	'2491043_Asp@RRD80274_1__Fe_S_cluster_assembly_protein_SufB'[&!color=#000000]
	'2049047_Pbacterium@PWL78797_1__Fe_S_cluster_assembly_protein_SufB'[&!color=#000000]
	'1952534_Pbacterium@DLLK01000030_1_8___9792_11234'[&!color=#000000]
	'2292281_Bsp@RHP65160_1__Fe_S_cluster_assembly_protein_SufB'[&!color=#000000]
	'762968_Pclara@EHH01834_1__FeS_assembly_protein_SufB'[&!color=#000000]
	'1855373_Bbacterium@SDG03074_1__Iron_regulated_ABC_transporter_membrane_component_SufB'[&!color=#000000]
	'537011_Pcopri@EFB33954_1__FeS_assembly_protein_SufB'[&!color=#000000]
	'1262919_Psp@CCZ12235_1__feS_assembly_protein_SufB'[&!color=#000000]
	'873513_Pbuccae@EFU31553_1__FeS_assembly_protein_SufB'[&!color=#000000]
	'1122980_Pbaroniae@AUFQ01000007_1_19___20120_21568'[&!color=#000000]
	'1945886_Pbacterium@SNU10809_1__Fe_S_cluster_assembly_protein_SufB'[&!color=#000000]
	'1127699_Psaccharolyti@EKX96970_1__FeS_assembly_protein_SufB'[&!color=#000000]
	'575614_Psp@EFC71271_1__FeS_assembly_protein_SufB__plasmid_'[&!color=#000000]
	'1947084_Psp@DBRC01000070_1_8___11855_13303'[&!color=#000000]
	'77095_Pbryantii@OYP55647_1__Fe_S_cluster_assembly_protein_SufB'[&!color=#000000]
	'862515_Pmarshii@EFM01210_1__FeS_assembly_protein_SufB'[&!color=#000000]
	'76123_Penoeca@ALO49757_1__Fe_S_cluster_assembly_protein_SufB'[&!color=#000000]
	'1073367_Poralis@ETD18765_1__FeS_assembly_protein_SufB'[&!color=#000000]
	'1947234_Psp@DLDT01000086_1_1___3_1217'[&!color=#000000]
	'1280674_Psp@AUJK01000003_1_154___203317_204753'[&!color=#000000]
	'1122978_Palbensis@AUFP01000008_1_36___41067_42512'[&!color=#000000]
	'1947235_Psp@DLDO01000029_1_4___5430_6992'[&!color=#000000]
	'908937_Pdentalis@EGQ14535_1__FeS_assembly_protein_SufB'[&!color=#000000]
	'1947123_Psp@DEFF01000015_1_11___11015_12466'[&!color=#000000]
	'688246_Pmultisacchar@EGN55983_1__Iron_regulated_ABC_transporter_membrane_component_SufB'[&!color=#000000]
	'1947097_Psp@DEKI01000058_1_9___8446_9903'[&!color=#000000]
	'1262938_Psp@CCY03113_1__feS_assembly_protein_SufB'[&!color=#000000]
	'1236509_Pdentasini@BAKG01000007_1_74___75708_77201'[&!color=#000000]
	'883158_Pmicans@EHO71261_1__hypothetical_protein_HMPREF9140_01001'[&!color=#000000]
	'419005_Pamnii@KXB75723_1__FeS_assembly_protein_SufB'[&!color=#000000]
	'767031_Pdenticola@AEA20802_1__FeS_assembly_protein_SufB'[&!color=#000000]
	'28131_Pintermedia@BAR95110_1__iron_sulfur_cluster_assembly_protein_SufB'[&!color=#000000]
	'1392486_Psp@JIAF01000004_1_750___861251_862696'[&!color=#000000]
	'1703337_Pcolorans@PVX54788_1__Fe_S_cluster_assembly_protein_SufB'[&!color=#000000]
	'1497954_Bbacterium@KXB48344_1__FeS_assembly_protein_SufB'[&!color=#000000]
	'585502_Pbergensis@EFA43005_1__FeS_assembly_protein_SufB'[&!color=#000000]
	'1947085_Psp@DBQL01000173_1_15___17703_18965'[&!color=#000000]
	'1262931_Psp@CDD04638_1__feS_assembly_protein_SufB'[&!color=#000000]
	'1262929_Psp@CDB05647_1__feS_assembly_protein_SufB'[&!color=#000000]
	'1947225_Psp@DLKG01000014_1_24___31635_33089'[&!color=#000000]
	'1897014_Psp@OKZ27542_1__Fe_S_cluster_assembly_protein_SufB'[&!color=#000000]
	'1384078_Psp@KXB83680_1__FeS_assembly_protein_SufB'[&!color=#000000]
	'1262918_Psp@CCX65297_1__feS_assembly_protein_SufB'[&!color=#000000]
	'2024224_Psp@OYP67786_1__Fe_S_cluster_assembly_protein_SufB'[&!color=#000000]
	'1855325_Psp@SFG03923_1__Fe_S_cluster_assembly_protein_SufB'[&!color=#000000]
	'1262926_Psp@CDC99191_1__feS_assembly_protein_SufB'[&!color=#000000]
	'28127_Pbuccalis@PMC25703_1__Fe_S_cluster_assembly_protein_SufB'[&!color=#000000]
	'386414_Ptimonensis@PMC10222_1__Fe_S_cluster_assembly_protein_SufB'[&!color=#000000]
	'28135_Poris@VEH16576_1__FeS_cluster_assembly_protein_sufB'[&!color=#000000]
	'1262922_Psp@CDA92953_1__feS_assembly_protein_SufB'[&!color=#000000]
	'1952455_Pbacterium@DCJC01000050_1_7___10290_11729'[&!color=#000000]
	'1952525_Pbacterium@DJWZ01000003_1_9___10068_11495'[&!color=#000000]
	'1947150_Psp@DGHO01000014_1_19___28898_30373'[&!color=#000000]
	'1947103_Psp@DEJU01000002_1_41___49840_51135'[&!color=#000000]
	'1947152_Psp@DGHG01000037_1_18___24793_26247'[&!color=#000000]
	'1947102_Psp@DEJV01000022_1_8___10527_11972'[&!color=#000000]
	'1947104_Psp@DEJS01000006_1_49___62199_63638'[&!color=#000000]
	'264731_Pruminicola@ADE81087_1__FeS_assembly_protein_SufB'[&!color=#000000]
	'1520830_Pbacterium@SFW12878_1__Fe_S_cluster_assembly_protein_SufB'[&!color=#000000]
	'1947091_Psp@DDQC01000022_1_4___2177_3640'[&!color=#000000]
	'1947181_Psp@DJQP01000020_1_5___4230_5681'[&!color=#000000]
	'2490854_Psp@RUL59680_1__Fe_S_cluster_assembly_protein_SufB'[&!color=#000000]
	'1947156_Psp@DGVC01000012_1_184___237947_239488'[&!color=#000000]
	'1952468_Pbacterium@DEJY01000034_1_83___107651_109093'[&!color=#000000]
	'1952452_Pbacterium@DBQP01000017_1_37___44364_45803'[&!color=#000000]
	'1952498_Pbacterium@DGSN01000074_1_15___15549_16988'[&!color=#000000]
	'1896974_Bsp@OKZ26709_1__Fe_S_cluster_assembly_protein_SufB'[&!color=#000000]
	'1952488_Pbacterium@DGWO01000054_1_32___30468_31970'[&!color=#000000]
	'1952456_Pbacterium@DCIW01000104_1_3___1809_2960'[&!color=#000000]
	'1952477_Pbacterium@DEFM01000021_1_16___21218_22675'[&!color=#000000]
	'1950561_Bbacterium@DGVD01000015_1_292___370786_372240'[&!color=#000000]
	'1950386_Bbacterium@DBYJ01000016_1_25___25821_27278'[&!color=#000000]
	'1950446_Bbacterium@DDLZ01000025_1_7___7379_8617'[&!color=#000000]
	'1950387_Bbacterium@DBYG01000079_1_9___8871_10334'[&!color=#000000]
	'1262740_Bsp@CDD84189_1__feS_assembly_protein_SufB'[&!color=#000000]
	'693979_Bhelcogenes@ADV42540_1__Iron_regulated_ABC_transporter_membrane_component_SufB'[&!color=#000000]
	'1121097_Bgraminisolve@ATZI01000001_1_29___36007_37443'[&!color=#000000]
	'1204719_Pabscessus@HE997182_1_148___147698_149149'[&!color=#000000]
	'1950486_Bbacterium@DFON01000222_1_9___6798_8249'[&!color=#000000]
	'1950431_Bbacterium@DCHH01000020_1_38___42408_43880'[&!color=#000000]
	'1950650_Bbacterium@DIGB01000033_1_22___27159_28610'[&!color=#000000]
	'1950548_Bbacterium@DFUL01000001_1_12___12148_13599'[&!color=#000000]
	'1950409_Bbacterium@DBPW01000016_1_21___20335_21786'[&!color=#000000]
	'1950619_Bbacterium@DHRZ01000100_1_12___8507_9961'[&!color=#000000]
	'1642646_Pmucosa@SCM57005_1__UPF0051_protein'[&!color=#000000]
	'1797327_Bbacterium@OFX54395_1__Fe_S_cluster_assembly_protein_SufB'[&!color=#000000]
	'1947287_Psp@DIFV01000059_1_46___52357_53808'[&!color=#000000]
	'1950476_Bbacterium@DEZB01000037_1_1___245_1699'[&!color=#000000]
	'1950447_Bbacterium@DENY01000001_1_10___8217_9671'[&!color=#000000]
	'1562970_Fcaenicola@CEA15783_1__UPF0051_protein'[&!color=#000000]
	'1950625_Bbacterium@DHPZ01000042_1_28___27449_28900'[&!color=#000000]
	'1642647_Psaccharoferm@SCD20676_1__cysteine_desulfurase_activator_complex_subunit_SufB'[&!color=#000000]
	'1947281_Psp@DIQL01000056_1_188___222161_223612'[&!color=#000000]
	'1641377_Psp@KUL13248_1__hypothetical_protein_XE13_0940__partial'[&!color=#000000]
	'1950617_Bbacterium@DHSL01000056_1_2___928_2385'[&!color=#000000]
	'393921_Pcrevioricani@KGN88793_1__cysteine_desulfurase'[&!color=#000000]
	'879243_Pasaccharolyt@AEE11982_1__FeS_assembly_protein_SufB'[&!color=#000000]
	'29524_Pcircumdentar@SJZ50730_1__Fe_S_cluster_assembly_protein_SufB'[&!color=#000000]
	'553175_Pendodontalis@EEN82469_1__FeS_assembly_protein_SufB'[&!color=#000000]
	'1497953_Bbacterium@KXB33540_1__FeS_assembly_protein_SufB'[&!color=#000000]
	'1122973_Plevii@KB904258_1_5___5929_7371'[&!color=#000000]
	'1739529_Psp@OFO55264_1__Fe_S_cluster_assembly_protein_SufB'[&!color=#000000]
	'1720317_Pbacterium@LT635553_1_62___76048_77496'[&!color=#000000]
	'1739394_Psp@OFR33503_1__Fe_S_cluster_assembly_protein_SufB'[&!color=#000000]
	'36874_Pcangingivali@KGL49298_1__cysteine_desulfurase'[&!color=#000000]
	'1537504_Psp@KGN70642_1__cysteine_desulfurase'[&!color=#000000]
	'242619_Pgingivalis@AAQ65480_1__conserved_hypothetical_protein'[&!color=#000000]
	'1122974_Pmacacae@KB904153_1_70___84267_85709'[&!color=#000000]
	'1515615_Psp@KGN84070_1__cysteine_desulfurase'[&!color=#000000]
	'1515613_Psp@KGN70148_1__cysteine_desulfurase'[&!color=#000000]
	'1924944_Psp@RKW45615_1__Fe_S_cluster_assembly_protein_SufB'[&!color=#000000]
	'1127696_Pcatoniae@EKY03199_1__FeS_assembly_protein_SufB'[&!color=#000000]
	'322095_Psomerae@KXB76088_1__FeS_assembly_protein_SufB'[&!color=#000000]
	'2086575_Psp@OLMS01000005_1_24___33707_35152'[&!color=#000000]
	'1037355_Pchartae@SKB73482_1__Fe_S_cluster_assembly_protein_SufB'[&!color=#000000]
	'1917887_Psp@LT799418_1_3074___3784948_3786393'[&!color=#000000]
	'1673718_Mvaginae@FXDJ01000006_1_59___61294_62739'[&!color=#000000]
	'1950538_Bbacterium@DFXE01000007_1_331___348057_349502'[&!color=#000000]
	'435591_Pdistasonis@ABR45237_1__ABC_transporter__permease'[&!color=#000000]
	'1262913_Psp@CDE63325_1__aBC_transporter_permease'[&!color=#000000]
	'1869337_Psp@HBK29194_1__TPA_asm__Fe_S_cluster_assembly_protein_SufB'[&!color=#000000]
	'712710_Tsp@AOH41280_1__Fe_S_cluster_assembly_protein_SufB'[&!color=#000000]
	'203275_Tforsythia@AEW20065_1__FeS_assembly_protein_SufB'[&!color=#000000]
	'1121485_Dcapnocytopha@AUFL01000005_1_293___345495_346943'[&!color=#000000]
	'1605892_Dalginatilyti@PXV67447_1__Fe_S_cluster_assembly_protein_SufB'[&!color=#000000]
	'2040292_Dsp@OEPV01000002_1_281___302222_303679'[&!color=#000000]
	'1950405_Bbacterium@DBTT01000004_1_70___86487_87944'[&!color=#000000]
	'742767_Dmossii@EGK06621_1__hypothetical_protein_HMPREF9456_00495'[&!color=#000000]
	'742766_Dgadei@EGJ99738_1__hypothetical_protein_HMPREF9455_03870'[&!color=#000000]
	'1946424_Dsp@DHEB01000200_1_5___4322_5710'[&!color=#000000]
	'2161820_Dsp@OPYL01000005_1_25___30181_31638'[&!color=#000000]
	'511995_CApseudotricho@BAG83897_1__Fe_S_cluster_assembly_protein_SufB'[&!color=#000000]
	'511435_CApseudotricho@AP017913_1_346___448280_449737'[&!color=#000000]
	'1950619_Bbacterium@DHRZ01000003_1_8___5610_6422'[&!color=#000000]
	'1674832_Bbacterium@LUZJ01000288_1_1___3_1058'[&!color=#000000]
	'1674832_Bbacterium@LUZJ01000079_1_6___4212_4667'[&!color=#000000]
	'1658779_Pbacterium@BDEJ01000039_1_30___44401_45837'[&!color=#000000]
	'1895718_Bbacterium@OJV44864_1__Fe_S_cluster_assembly_protein_SufB'[&!color=#000000]
	'1674818_Bbacterium@LUYV01000014_1_120___125868_127304'[&!color=#000000]
	'1805325_Pbacterium@OIP81168_1__Fe_S_cluster_assembly_protein_SufB'[&!color=#000000]
	'1947024_Psp@DFYX01000088_1_10___10429_11865'[&!color=#000000]
	'694427_Ppropionicige@ADQ79970_1__Iron_regulated_ABC_transporter_membrane_component_SufB'[&!color=#000000]
	'2053594_Pbacterium@QKAH01000147_1_3___2350_3786'[&!color=#000000]
	'1950429_Bbacterium@DCHK01000008_1_35___35541_36971'[&!color=#000000]
	'1517682_Pbacterium@KGN82106_1__cysteine_desulfurase'[&!color=#000000]
	'1946010_Asp@DEUA01000004_1_24___32240_33556'[&!color=#000000]
	'1896968_Asp@OKY84565_1__Fe_S_cluster_assembly_protein_SufB'[&!color=#000000]
	'626932_Aindistinctus@RGU35904_1__Fe_S_cluster_assembly_protein_SufB'[&!color=#000000]
	'1674831_Bbacterium@LUZI01000073_1_8___8638_10080'[&!color=#000000]
	'1946018_Asp@DBDB01000084_1_37___34000_35442'[&!color=#000000]
	'880526_Rmicrofusus@KE386488_1_2___1457_2902'[&!color=#000000]
	'1433126_Mhirudinis@CDN32817_1__Iron_sulfur_cluster_assembly_protein_SufB'[&!color=#000000]
	'1946015_Asp@DBDK01000003_1_186___196316_197749'[&!color=#000000]
	'1946014_Asp@DBDQ01000083_1_39___41024_42469'[&!color=#000000]
	'28117_Aputredinis@OKY93869_1__Fe_S_cluster_assembly_protein_SufB'[&!color=#000000]
	'1780376_Asp@CVI72398_1__FeS_cluster_assembly_protein_SufB'[&!color=#000000]
	'679935_Afinegoldii@AFL78985_1__FeS_assembly_protein_SufB'[&!color=#000000]
	'2364787_Asp@LR027382_1_2613___3213628_3215073'[&!color=#000000]
	'1950572_Bbacterium@DGSV01000126_1_13___12666_14099'[&!color=#000000]
	'1950497_Bbacterium@DFJE01000001_1_6___3705_5123'[&!color=#000000]
	'1950403_Bbacterium@DBVU01000044_1_42___41180_41398'[&!color=#000000]
	'1950381_Bbacterium@DBYS01000014_1_35___32029_33408'[&!color=#000000]
	'1950738_Bbacterium@DLLJ01000009_1_13___13073_14503'[&!color=#000000]
	'1950742_Bbacterium@DLKS01000093_1_31___32374_33807'[&!color=#000000]
	'1950743_Bbacterium@DLKN01000003_1_8___6755_8191'[&!color=#000000]
	'1952696_Pbacterium@DLLC01000062_1_8___7579_9015'[&!color=#000000]
	'1950458_Bbacterium@DEHM01000003_1_78___74047_75486'[&!color=#000000]
	'1950403_Bbacterium@DBVU01000103_1_16___14366_15805'[&!color=#000000]
	'1950724_Bbacterium@DJWV01000012_1_33___25256_26710'[&!color=#000000]
	'1950493_Bbacterium@DFKE01000001_1_66___89119_90582'[&!color=#000000]
	'1950563_Bbacterium@DGUY01000028_1_11___10042_11559'[&!color=#000000]
	'1950448_Bbacterium@DEKW01000012_1_149___182714_184243'[&!color=#000000]
	'1950573_Bbacterium@DGSR01000002_1_403___456151_457656'[&!color=#000000]
	'1950419_Bbacterium@DCIY01000005_1_22___24990_26423'[&!color=#000000]
	'1950425_Bbacterium@DCID01000010_1_39___43598_45037'[&!color=#000000]
	'1950502_Bbacterium@DFIN01000033_1_26___28806_30239'[&!color=#000000]
	'1950402_Bbacterium@DBVX01000007_1_10___7402_8838'[&!color=#000000]
	'1950682_Bbacterium@DJSA01000099_1_2___2124_3683'[&!color=#000000]
	'1262695_Asp@CDD18600_1__uPF0051_protein'[&!color=#000000]
	'1950417_Bbacterium@DCKG01000016_1_27___31090_32529'[&!color=#000000]
	'1945891_Bbacterium@SKC34614_1__Fe_S_cluster_assembly_protein_SufB'[&!color=#000000]
	'1950401_Bbacterium@DBWN01000201_1_22___19524_20972'[&!color=#000000]
	'1950701_Bbacterium@DJON01000046_1_7___3441_4886'[&!color=#000000]
	'1262742_Bsp@CCZ43464_1__putative_uncharacterized_protein'[&!color=#000000]
	'1262748_Bsp@CDA95583_1__feS_assembly_protein_SufB'[&!color=#000000]
	'1262751_Bsp@CDC65236_1__feS_assembly_protein_SufB'[&!color=#000000]
	'1950465_Bbacterium@DEFB01000020_1_70___86081_87529'[&!color=#000000]
	'1950451_Bbacterium@DEKR01000254_1_21___24749_26191'[&!color=#000000]
	'1950477_Bbacterium@DETL01000011_1_5___5911_7353'[&!color=#000000]
	'1950720_Bbacterium@DJYH01000058_1_11___7959_9401'[&!color=#000000]
	'194843_Ubacteroidale@OMQC01000044_1_8___11629_13071'[&!color=#000000]
	'1950754_Bbacterium@DLDP01000037_1_30___41637_43085'[&!color=#000000]
	'1950684_Bbacterium@DJRH01000182_1_8___7121_8560'[&!color=#000000]
	'1674829_Bbacterium@LUZG01000546_1_1___3_842'[&!color=#000000]
	'1950464_Bbacterium@DEFD01000028_1_83___122035_123486'[&!color=#000000]
	'1945890_Bbacterium@SKC58176_1__Fe_S_cluster_assembly_protein_SufB'[&!color=#000000]
	'1950423_Bbacterium@DCIN01000007_1_6___5935_7365'[&!color=#000000]
	'1896975_Bsp@OKZ01770_1__Fe_S_cluster_assembly_protein_SufB'[&!color=#000000]
	'1262734_Bsp@CCX55913_1__feS_assembly_protein_SufB'[&!color=#000000]
	'1950687_Bbacterium@DJQV01000023_1_229___258212_259660'[&!color=#000000]
	'1674828_Bbacterium@LUZF01000082_1_16___17676_19118'[&!color=#000000]
	'1950482_Bbacterium@DEPW01000115_1_25___24769_26211'[&!color=#000000]
	'1950614_Bbacterium@DHTD01000030_1_5___4346_5794'[&!color=#000000]
	'1671665_Rbacterium@LFSY01000112_1_9___7665_9131'[&!color=#000000]
	'1674823_Bbacterium@LUZA01000029_1_55___64324_65790'[&!color=#000000]
	'1950406_Bbacterium@DBRG01000023_1_133___158081_159547'[&!color=#000000]
	'1950632_Bbacterium@DIRP01000022_1_29___33367_34836'[&!color=#000000]
	'1797347_Bbacterium@OFY39444_1__Fe_S_cluster_assembly_protein_SufB'[&!color=#000000]
	'1797349_Bbacterium@OFY28420_1__Fe_S_cluster_assembly_protein_SufB'[&!color=#000000]
	'1950667_Bbacterium@DIXE01000028_1_22___19152_20585'[&!color=#000000]
	'1400053_Bbacterium@AGY54831_1__hypothetical_protein_BRDCF_p2204'[&!color=#000000]
	'2013678_Bbacterium@PKP42494_1__Fe_S_cluster_assembly_protein_SufB'[&!color=#000000]
	'2013697_Bbacterium@PKO95595_1__Fe_S_cluster_assembly_protein_SufB'[&!color=#000000]
	'1895922_Bbacterium@OJV22093_1__Fe_S_cluster_assembly_protein_SufB'[&!color=#000000]
	'1950758_Bbacterium@DBDM01000185_1_1___1_891'[&!color=#000000]
	'1950503_Bbacterium@DFIA01000046_1_31___37424_38857'[&!color=#000000]
	'1950428_Bbacterium@DCHN01000006_1_14___11378_12847'[&!color=#000000]
	'1262698_Asp@CCY37036_1__putative_uncharacterized_protein'[&!color=#000000]
	'1674827_Bbacterium@LUZE01000161_1_23___26613_28079'[&!color=#000000]
	'1674825_Bbacterium@LUZC01000036_1_47___60041_61501'[&!color=#000000]
	'1950407_Bbacterium@DBQO01000008_1_4___3084_4520'[&!color=#000000]
	'1948373_Abacterium@DECL01000042_1_4___1774_3222'[&!color=#000000]
	'1676150_Rbacterium@LFTI01000047_1_8___7749_9182'[&!color=#000000]
	'2013696_Bbacterium@PKP02227_1__Fe_S_cluster_assembly_protein_SufB'[&!color=#000000]
	'1797339_Bbacterium@OFY09637_1__Fe_S_cluster_assembly_protein_SufB'[&!color=#000000]
	'1950422_Bbacterium@DCIP01000173_1_1___1_807'[&!color=#000000]
	'1702214_CBperiocalifor@KQM09125_1__cysteine_desulfurase'[&!color=#000000]
	'1950957_Fbacterium@DCEW01000079_1_5___4196_5671'[&!color=#000000]
	'1950420_Bbacterium@DCIX01000023_1_14___15392_16834'[&!color=#000000]
	'1971633_Bbacterium@OQX97062_1__Fe_S_cluster_assembly_protein_SufB'[&!color=#000000]
	'1950623_Bbacterium@DHQI01000026_1_34___40141_41592'[&!color=#000000]
	'1797331_Bbacterium@OFX73346_1__Fe_S_cluster_assembly_protein_SufB'[&!color=#000000]
	'1978119_Bbacterium@NGFH01000011_1_285___327928_329379'[&!color=#000000]
	'1617421_Bbacterium@KXK45535_1__Iron_regulated_ABC_transporter_membrane_component_SufB'[&!color=#000000]
	'1951026_Fbacterium@DGYH01000019_1_1___2_523'[&!color=#000000]
	'1950990_Fbacterium@DEQO01000125_1_66___74306_75754'[&!color=#000000]
	'1950978_Fbacterium@DDRC01000189_1_5___2457_3308'[&!color=#000000]
	'1951066_Fbacterium@DKOO01000012_1_71___69967_71421'[&!color=#000000]
	'1950977_Fbacterium@DDRF01000107_1_34___38716_40164'[&!color=#000000]
	'1951045_Fbacterium@DIYR01000015_1_3___2083_3531'[&!color=#000000]
	'1950964_Fbacterium@DDDB01000067_1_18___18021_19469'[&!color=#000000]
	'1950965_Fbacterium@DDCZ01000010_1_17___19375_20823'[&!color=#000000]
	'1951047_Fbacterium@DIYJ01000007_1_114___136830_138278'[&!color=#000000]
	'2133951_Msp@PWL33633_1__Fe_S_cluster_assembly_protein_SufB__partial'[&!color=#000000]
	'45243_Chaemolytica@AMD84673_1__Fe_S_cluster_assembly_protein_SufB'[&!color=#000000]
	'553178_Cgingivalis@EEK15483_1__FeS_assembly_protein_SufB'[&!color=#000000]
	'1019_Csputigena@ATA85244_1__Fe_S_cluster_assembly_protein_SufB'[&!color=#000000]
	'1919260_Fbacterium@MPMN01000006_1_10___8123_9568'[&!color=#000000]
	'2047937_Bendosymbiont@PEIH01000005_1_1008___1009443_1010885'[&!color=#000000]
	'1816680_Vmassiliensis@LT593745_1_154___185672_187129'[&!color=#000000]
	'2479857_Fbacterium@RLZ08715_1__Fe_S_cluster_assembly_protein_SufB'[&!color=#000000]
	'684065_Axinjiangensi@SFN56928_1__Fe_S_cluster_assembly_protein_SufB'[&!color=#000000]
	'865938_Wvirosa@ADX67070_1__FeS_assembly_protein_SufB'[&!color=#000000]
	'1434700_Msediminis@SMC57227_1__Iron_regulated_ABC_transporter_membrane_component_SufB'[&!color=#000000]
	'1950991_Fbacterium@DEQC01000105_1_3___1650_3107'[&!color=#000000]
	'1241979_Ccarnis@AZI33676_1__Fe_S_cluster_assembly_protein_SufB'[&!color=#000000]
	'1125876_Cfrigidisoli@SFI27773_1__Iron_regulated_ABC_transporter_membrane_component_SufB'[&!color=#000000]
	'531844_Fbacterium@ACU06528_1__Iron_sulfur_cluster_assembly_protein_SufB'[&!color=#000000]
	'1950952_Fbacterium@DBSA01000059_1_32___30181_31629'[&!color=#000000]
	'238_Emeningosepti@KUY18989_1__Fe_S_cluster_assembly_protein_SufB'[&!color=#000000]
	'1951082_Fbacterium@DLJF01000002_1_113___120287_121735'[&!color=#000000]
	'1517683_Csp@KFF73879_1__cysteine_desulfurase'[&!color=#000000]
	'536441_Ctaklimakanen@AZI19436_1__Fe_S_cluster_assembly_protein_SufB'[&!color=#000000]
	'2479858_Fbacterium@REFA01000011_1_55___52728_54176'[&!color=#000000]
	'1660093_Csp@ODS89890_1__Fe_S_cluster_assembly_protein_SufB'[&!color=#000000]
	'34085_Ranatipestife@AKP69500_1__ABC_type_transport_system_involved_in_Fe_S_cluster_assembly__permease_component'[&!color=#000000]
	'1585976_Bcardium@QYCZ01000001_1_417___455680_457128'[&!color=#000000]
	'1950956_Fbacterium@DCJS01000027_1_25___24360_25808'[&!color=#000000]
	'1950958_Fbacterium@DDFD01000020_1_18___18176_19624'[&!color=#000000]
	'1118202_Cignavus@SHI98344_1__Iron_regulated_ABC_transporter_membrane_component_SufB'[&!color=#000000]
	'619805_Sbuanensis@SKC02439_1__Fe_S_cluster_assembly_protein_SufB'[&!color=#000000]
	'2382126_Rsp@RKW60894_1__Fe_S_cluster_assembly_protein_SufB__partial'[&!color=#000000]
	'883098_Bzoohelcum@EKB60927_1__FeS_assembly_protein_SufB'[&!color=#000000]
	'1071918_Rcolumbiphary@SDE58255_1__Fe_S_cluster_assembly_protein_SufB'[&!color=#000000]
	'2487072_Csp@AZI55911_1__Fe_S_cluster_assembly_protein_SufB'[&!color=#000000]
	'1586267_Amensalis@LIVM01000006_1_89___91703_93157'[&!color=#000000]
	'1401325_Orhinotrachea@AIP99972_1__cysteine_desulfurase_activator_complex_subunit_SufB'[&!color=#000000]
	'2127028_Osp@SZD73533_1__FeS_cluster_assembly_protein_sufB'[&!color=#000000]
	'2127028_Osp@SZD73532_1__FeS_cluster_assembly_protein_sufB'[&!color=#000000]
	'1951823_Fbacterium@DEYC01000033_1_1___1_180'[&!color=#000000]
	'1206816_Mvaceletii@RKR14689_1__iron_regulated_ABC_transporter_membrane_component_SufB'[&!color=#000000]
	'979_Clytica@AIM60357_1__cysteine_desulfurase'[&!color=#000000]
	'688270_Calgicola@ADV48922_1__Iron_regulated_ABC_transporter_membrane_component_SufB'[&!color=#000000]
	'1383885_Fsp@AWX44636_1__UPF0051_protein'[&!color=#000000]
	'2282170_Ksp@AXG69300_1__FeS_cluster_assembly_protein_SufB'[&!color=#000000]
	'1951884_Fbacterium@DLQL01000072_1_24___25087_26532'[&!color=#000000]
	'1860094_Bbacterium@OIQ41358_1__Fe_S_cluster_assembly_protein_SufB'[&!color=#000000]
	'1790137_Wfucanilytica@ANW97204_1__Fe_S_cluster_assembly_protein_SufB'[&!color=#000000]
	'313603_Msp@EAR02674_1__hypothetical_protein_FB2170_05285'[&!color=#000000]
	'1798225_Fsp@SDR70847_1__Iron_regulated_ABC_transporter_membrane_component_SufB'[&!color=#000000]
	'1347342_Fagariphila@CDF80993_1__FeS_assembly_protein_SufB'[&!color=#000000]
	'983548_Dsp@AEE19478_1__FeS_assembly_protein_SufB'[&!color=#000000]
	'1336794_Fsp@AOR28614_1__iron_sulfur_cluster_assembly_protein_SufB'[&!color=#000000]
	'1336796_Gsp@SDR91795_1__Iron_regulated_ABC_transporter_membrane_component_SufB'[&!color=#000000]
	'1266046_Maestuarii@PSG90138_1__Fe_S_cluster_assembly_protein_SufB'[&!color=#000000]
	'1850246_Lsp@AOW21344_1__Fe_S_cluster_assembly_protein_SufB'[&!color=#000000]
	'2483459_Fbacterium@RMZ51791_1__Fe_S_cluster_assembly_protein_SufB'[&!color=#000000]
	'2488728_Fsp@RRJ88920_1__Fe_S_cluster_assembly_protein_SufB'[&!color=#000000]
	'1159016_Fmarinum@SEH60040_1__Iron_regulated_ABC_transporter_membrane_component_SufB'[&!color=#000000]
	'2008672_Fbacterium@PJR03600_1__Fe_S_cluster_assembly_protein_SufB'[&!color=#000000]
	'402612_Fpsychrophilu@CAL44448_1__Fe_S_assembly_protein__SufB'[&!color=#000000]
	'1121901_Ftegetincola@AUDN01000023_1_112___115411_116859'[&!color=#000000]
	'402734_Fterrigena@SEI47301_1__Iron_regulated_ABC_transporter_membrane_component_SufB'[&!color=#000000]
	'1566022_Fsp@KIA99110_1__cysteine_desulfurase'[&!color=#000000]
	'2175091_Falbum@AWH84387_1__Fe_S_cluster_assembly_protein_SufB'[&!color=#000000]
	'1951886_Fbacterium@DLGW01000016_1_2___689_2137'[&!color=#000000]
	'2015558_Fsp@OYU85456_1__Fe_S_cluster_assembly_protein_SufB'[&!color=#000000]
	'1798014_Fbacterium@OGS60679_1__Fe_S_cluster_assembly_protein_SufB'[&!color=#000000]
	'1121891_Fgelidilacus@AUGN01000016_1_27___37869_39317'[&!color=#000000]
	'1094466_Findicum@CCG52050_1__Fe_S_assembly_protein__SufB'[&!color=#000000]
	'620914_Aagarilytica@JH621248_1_170___205477_206925'[&!color=#000000]
	'946077_Ihalotolerans@EID76696_1__cysteine_desulfurase_activator_complex_subunit_SufB'[&!color=#000000]
	'376730_Zamylolytica@SFS40753_1__Iron_regulated_ABC_transporter_membrane_component_SufB'[&!color=#000000]
	'516051_Mlutaonensis@AKA35075_1__Cysteine_desulfurase'[&!color=#000000]
	'1406873_Asp@MTAZ01000006_1_44___51941_53386'[&!color=#000000]
	'1986715_Fbacterium@OUX39614_1__Fe_S_cluster_assembly_protein_SufB'[&!color=#000000]
	'1872633_Asp@HCO84150_1__TPA_asm__Fe_S_cluster_assembly_protein_SufB'[&!color=#000000]
	'63186_Zgalactanivor@CAZ95891_1__Protein_SufB'[&!color=#000000]
	'239_Fsp@MBF01300_1__Fe_S_cluster_assembly_protein_SufB'[&!color=#000000]
	'1224947_Pmarinum@SFU58553_1__Iron_regulated_ABC_transporter_membrane_component_SufB'[&!color=#000000]
	'886377_Mruestringens@AEM70501_1__FeS_assembly_protein_SufB'[&!color=#000000]
	'1951830_Fbacterium@DFQX01000073_1_7___5926_7371'[&!color=#000000]
	'319238_Sluteus@PCE66494_1__Fe_S_cluster_assembly_protein_SufB'[&!color=#000000]
	'1929488_Cradicis@AFOE01000001_1_10___7348_8793'[&!color=#000000]
	'1714848_Asp@AXT57266_1__Fe_S_cluster_assembly_protein_SufB'[&!color=#000000]
	'213248_Malgae@PZW41777_1__iron_regulated_ABC_transporter_membrane_component_SufB'[&!color=#000000]
	'860228_Ccanimorsus@AEK24056_1__UPF0051_protein'[&!color=#000000]
	'1945657_Csp@ATA75536_1__Fe_S_cluster_assembly_protein_SufB'[&!color=#000000]
	'313596_Rbiformata@EAR16411_1__hypothetical_protein_RB2501_05915'[&!color=#000000]
	'400055_Rmyxolifacien@SFR35519_1__Iron_regulated_ABC_transporter_membrane_component_SufB'[&!color=#000000]
	'754435_Amarinus@PQJ16186_1__Fe_S_cluster_assembly_protein_SufB'[&!color=#000000]
	'1150112_Mguanonis@SFJ72901_1__Iron_regulated_ABC_transporter_membrane_component_SufB'[&!color=#000000]
	'256_Modoratus@LROZ01000020_1_16___19556_21004'[&!color=#000000]
	'1155689_Psalarius@SHE71438_1__Iron_regulated_ABC_transporter_membrane_component_SufB'[&!color=#000000]
	'2491711_Fbacterium@RRO20320_1__Fe_S_cluster_assembly_protein_SufB'[&!color=#000000]
	'908615_Phalocasei@SDZ80595_1__Fe_S_cluster_assembly_protein_SufB'[&!color=#000000]
	'313595_Ptorquis@AFU68084_1__cysteine_desulfurase_activator_complex_membrane_protein_SufB'[&!color=#000000]
	'1729469_Fbacterium@LKMZ01000044_1_5___2631_4076'[&!color=#000000]
	'216432_Catlanticus@EAP87977_1__hypothetical_protein_CA2559_04440'[&!color=#000000]
	'390640_Scatena@SDK85343_1__Iron_regulated_ABC_transporter_membrane_component_SufB'[&!color=#000000]
	'1950971_Fbacterium@DCYS01000010_1_1___1_426'[&!color=#000000]
	'398720_Lblandensis@EAQ51269_1__hypothetical_protein_MED217_17040'[&!color=#000000]
	'1951823_Fbacterium@DEYC01000139_1_1___3_1097'[&!color=#000000]
	'411154_Gforsetii@CAL68078_1__FeS_assembly_protein_SufB'[&!color=#000000]
	'1150368_Soceani@SFW29992_1__Iron_regulated_ABC_transporter_membrane_component_SufB'[&!color=#000000]
	'1660093_Csp@ODS85318_1__Fe_S_cluster_assembly_protein_SufB'[&!color=#000000]
	'996_Fcolumnare@AMA48135_1__Fe_S_cluster_assembly_protein_SufB'[&!color=#000000]
	'926559_Jmarina@EIJ38434_1__FeS_assembly_protein_SufB'[&!color=#000000]
	'239_Fsp@MBF00342_1__Fe_S_cluster_assembly_protein_SufB'[&!color=#000000]
	'1974005_Fbacterium@PJB12222_1__Fe_S_cluster_assembly_protein_SufB'[&!color=#000000]
	'1951799_Fbacterium@DCSF01000043_1_351___374364_375812'[&!color=#000000]
	'1951858_Fbacterium@DINR01000018_1_29___31211_32659'[&!color=#000000]
	'1250295_Fbacterium@SDB60515_1__Iron_regulated_ABC_transporter_membrane_component_SufB'[&!color=#000000]
	'1445657_Hneustonica@PNQ74990_1__Fe_S_cluster_assembly_protein_SufB'[&!color=#000000]
	'1936080_Wsp@APY08334_1__Fe_S_cluster_assembly_protein_SufB'[&!color=#000000]
	'1336795_Fsp@AOR26590_1__iron_sulfur_cluster_assembly_protein_SufB'[&!color=#000000]
	'504487_Jpallidilutea@GAL66398_1__iron_sulfur_cluster_assembly_protein_SufB'[&!color=#000000]
	'1736674_Aalginicilyti@ALJ05769_1__cysteine_desulfurase'[&!color=#000000]
	'649333_Bechini@SFN43801_1__Iron_regulated_ABC_transporter_membrane_component_SufB'[&!color=#000000]
	'983544_Lsp@AEH01028_1__FeS_assembly_protein_SufB'[&!color=#000000]
	'2013688_Bbacterium@PKP26089_1__Fe_S_cluster_assembly_protein_SufB'[&!color=#000000]
	'442714_Uantarcticus@RMA65825_1__iron_regulated_ABC_transporter_membrane_component_SufB'[&!color=#000000]
	'746697_Asublithincol@AFL81006_1__Iron_regulated_ABC_transporter_membrane_component_SufB'[&!color=#000000]
	'1951833_Fbacterium@DFML01000032_1_211___206132_207580'[&!color=#000000]
	'1951851_Fbacterium@DGNA01000074_1_12___12559_14007'[&!color=#000000]
	'1951826_Fbacterium@DEWW01000150_1_8___5308_6756'[&!color=#000000]
	'1703343_Mgelatinilyti@RDK88226_1__iron_regulated_ABC_transporter_membrane_component_SufB'[&!color=#000000]
	'50743_Ueubacterium@EDM45518_1__iron_regulated_ABC_transporter__membrane_spanning_permease'[&!color=#000000]
	'2094025_Asp@AVI50772_1__Fe_S_cluster_assembly_protein_SufB'[&!color=#000000]
	'1150389_Fbacterium@APD06614_1__UPF0051_protein_ycf24'[&!color=#000000]
	'1951810_Fbacterium@DDCS01000027_1_1___1_1140'[&!color=#000000]
	'1476901_Nsp@ALM20993_1__cysteine_desulfurase'[&!color=#000000]
	'331648_Nspongiae@ARN78368_1__Fe_S_cluster_assembly_protein_SufB'[&!color=#000000]
	'2058134_Nsp@AUC78745_1__Fe_S_cluster_assembly_protein_SufB'[&!color=#000000]
	'592029_Ndokdonensis@AGC76439_1__FeS_assembly_permease'[&!color=#000000]
	'328515_Ndokdonensis@OUS15880_1__Fe_S_cluster_assembly_protein_SufB'[&!color=#000000]
	'1986703_Fbacterium@RPG64947_1__Fe_S_cluster_assembly_protein_SufB'[&!color=#000000]
	'1951822_Fbacterium@DEYL01000038_1_4___2980_4425'[&!color=#000000]
	'1986706_Fbacterium@OUW33772_1__Fe_S_cluster_assembly_protein_SufB'[&!color=#000000]
	'1986710_Fbacterium@RPG61396_1__Fe_S_cluster_assembly_protein_SufB'[&!color=#000000]
	'1986259_Cbacterium@PDH54271_1__Fe_S_cluster_assembly_protein_SufB'[&!color=#000000]
	'2026740_Fbacterium@MAD59686_1__Fe_S_cluster_assembly_protein_SufB'[&!color=#000000]
	'1986713_Fbacterium@RPG61207_1__Fe_S_cluster_assembly_protein_SufB'[&!color=#000000]
	'1986260_Cbacterium@PDH52116_1__Fe_S_cluster_assembly_protein_SufB'[&!color=#000000]
	'1655598_Cbacterium@KRO88297_1__cysteine_desulfurase'[&!color=#000000]
	'1986701_Fbacterium@OUV49493_1__Fe_S_cluster_assembly_protein_SufB'[&!color=#000000]
	'1986702_Fbacterium@RPG71142_1__Fe_S_cluster_assembly_protein_SufB'[&!color=#000000]
	'1986258_Fbacterium@PDH44670_1__Fe_S_cluster_assembly_protein_SufB'[&!color=#000000]
	'2175803_Bbacterium@PWH11046_1__Fe_S_cluster_assembly_protein_SufB'[&!color=#000000]
	'1951891_Fbacterium@DBBQ01000039_1_10___8936_10381'[&!color=#000000]
	'1986705_Fbacterium@RPG70077_1__Fe_S_cluster_assembly_protein_SufB'[&!color=#000000]
	'1986717_Fbacterium@OUU21157_1__Fe_S_cluster_assembly_protein_SufB'[&!color=#000000]
	'1951837_Fbacterium@DGAW01000083_1_6___4050_5537'[&!color=#000000]
	'1951862_Fbacterium@DJCH01000004_1_22___16642_18072'[&!color=#000000]
	'1951875_Fbacterium@DKQJ01000004_1_22___28781_30226'[&!color=#000000]
	'1951861_Fbacterium@DJCI01000057_1_45___53425_54870'[&!color=#000000]
	'1951880_Fbacterium@DKOF01000057_1_4___1518_2963'[&!color=#000000]
	'1951885_Fbacterium@DLPY01000031_1_10___10503_11948'[&!color=#000000]
	'2358479_Tsp@AZJ34177_1__Fe_S_cluster_assembly_protein_SufB'[&!color=#000000]
	'584609_Tjejuense@SNR14227_1__component_of_SufBCD_complex'[&!color=#000000]
	'1973987_Fbacterium@PIY14942_1__Fe_S_cluster_assembly_protein_SufB'[&!color=#000000]
	'1009412_Fsp@KB911090_1_190___236160_237608'[&!color=#000000]
	'669041_Tdicentrarchi@ALU75756_1__Fe_S_cluster_assembly_protein_SufB'[&!color=#000000]
	'1850252_Ttodarodis@APG65642_1__Fe_S_cluster_assembly_protein_SufB'[&!color=#000000]
	'1349785_Tmaritimum@BAUG01000016_1_21___23369_24817'[&!color=#000000]
	'2058137_Psp@AUC85710_1__Fe_S_cluster_assembly_protein_SufB'[&!color=#000000]
	'1951874_Fbacterium@DKQS01000007_1_481___499398_500846'[&!color=#000000]
	'1906242_Tsp@HAO14852_1__TPA_asm__Fe_S_cluster_assembly_protein_SufB'[&!color=#000000]
	'1973999_Fbacterium@PJA04928_1__Fe_S_cluster_assembly_protein_SufB'[&!color=#000000]
	'1946768_Lsp@DGOU01000065_1_7___5888_7336'[&!color=#000000]
	'2013693_Bbacterium@PKP13405_1__Fe_S_cluster_assembly_protein_SufB'[&!color=#000000]
	'1622118_Lprofundi@AMC11468_1__Fe_S_cluster_assembly_protein_SufB'[&!color=#000000]
	'762486_Loricola@SDX96779_1__Iron_regulated_ABC_transporter_membrane_component_SufB'[&!color=#000000]
	'1109740_Lagarilyticus@SNR57139_1__Iron_regulated_ABC_transporter_membrane_component_SufB'[&!color=#000000]
	'593133_Lmaritimus@SFS43174_1__Iron_regulated_ABC_transporter_membrane_component_SufB'[&!color=#000000]
	'1950973_Fbacterium@DCYJ01000002_1_14___14086_15525'[&!color=#000000]
	'926562_Ohongkongensi@AEV33618_1__FeS_assembly_protein_SufB'[&!color=#000000]
	'1950995_Fbacterium@DFSH01000030_1_13___13341_13895'[&!color=#000000]
	'1950986_Fbacterium@DFAD01000007_1_73___85686_87152'[&!color=#000000]
	'1951092_Fbacterium@DBBY01000049_1_20___23600_25036'[&!color=#000000]
	'1655591_Cbacterium@KRO70945_1__cysteine_desulfurase'[&!color=#000000]
	'1898111_Cbacterium@MAB84574_1__Fe_S_cluster_assembly_protein_SufB'[&!color=#000000]
	'1950995_Fbacterium@DFSH01000032_1_33___39027_39968'[&!color=#000000]
	'1950979_Fbacterium@DDJT01000099_1_7___5379_6500'[&!color=#000000]
	'1950988_Fbacterium@DEZJ01000021_1_26___27905_29341'[&!color=#000000]
	'1950996_Fbacterium@DFSD01000052_1_4___2869_3585'[&!color=#000000]
	'1951043_Fbacterium@DJCX01000108_1_1___1_846'[&!color=#000000]
	'1950996_Fbacterium@DFSD01000052_1_3___1639_2580'[&!color=#000000]
	'2173829_Ssp@GCD76745_1__Fe_S_cluster_assembly_protein_SufB'[&!color=#000000]
	'884107_Sthermophila@RCX05234_1__iron_regulated_ABC_transporter_membrane_component_SufB'[&!color=#000000]
	'1951058_Fbacterium@DKGK01000064_1_19___16293_17735'[&!color=#000000]
	'1951073_Fbacterium@DLQO01000059_1_10___7437_8879'[&!color=#000000]
	'1986267_Bbacterium@PDH47114_1__Fe_S_cluster_assembly_protein_SufB__partial'[&!color=#000000]
	'242600_Iseriolicida@BAV94599_1__cysteine_desulfurase_activator_complex_subunit_SufB'[&!color=#000000]
	'1946010_Asp@DEUA01000045_1_35___40761_41234'[&!color=#000000]
	'1986662_Fbacterium@OUV56739_1__Fe_S_cluster_assembly_protein_SufB'[&!color=#000000]
	'1950950_Fbacterium@DBSS01000023_1_8___8446_9888'[&!color=#000000]
	'1986729_Fbacterium@RPG53974_1__Fe_S_cluster_assembly_protein_SufB'[&!color=#000000]
	'2026731_Dbacterium@MBR73982_1__Fe_S_cluster_assembly_protein_SufB'[&!color=#000000]
	'1655587_Cbacterium@KRO54787_1__hypothetical_protein_ABR79_01210__partial'[&!color=#000000]
	'1950992_Fbacterium@DEPO01000057_1_35___45232_46677'[&!color=#000000]
	'1950961_Fbacterium@DDEE01000111_1_12___11339_12787'[&!color=#000000]
	'1951069_Fbacterium@DKOH01000101_1_12___12087_12926'[&!color=#000000]
	'1950980_Fbacterium@DDJR01000048_1_59___67061_68509'[&!color=#000000]
	'1951019_Fbacterium@DGOE01000022_1_6___4339_4617'[&!color=#000000]
	'1950946_Fbacterium@DCBH01000059_1_13___11446_12894'[&!color=#000000]
	'1950954_Fbacterium@DCQU01000027_1_11___8433_9881'[&!color=#000000]
	'1950984_Fbacterium@DEBK01000208_1_3___2029_3477'[&!color=#000000]
	'1950960_Fbacterium@DDEH01000035_1_7___3581_5029'[&!color=#000000]
	'1950955_Fbacterium@DCPZ01000092_1_42___47679_49127'[&!color=#000000]
	'1950967_Fbacterium@DDCW01000105_1_3___1229_2677'[&!color=#000000]
	'1986673_Cbacterium@RPG79050_1__Fe_S_cluster_assembly_protein_SufB'[&!color=#000000]
	'2219161_Csp@PZE18632_1__Fe_S_cluster_assembly_protein_SufB'[&!color=#000000]
	'1740263_Calgicola@LYPF02000007_1_9___13225_14667'[&!color=#000000]
	'1408433_Ccatalasitica@JHXV01000020_1_15___13804_15246'[&!color=#000000]
	'2133950_Fsp@PWL27314_1__Fe_S_cluster_assembly_protein_SufB'[&!color=#000000]
	'1951091_Fbacterium@DBCM01000090_1_4___2919_3605'[&!color=#000000]
	'1951003_Fbacterium@DFVN01000053_1_5___2703_4151'[&!color=#000000]
	'1917219_Fsp@PHR27782_1__Fe_S_cluster_assembly_protein_SufB'[&!color=#000000]
	'1951016_Fbacterium@DGOM01000125_1_19___20150_21604'[&!color=#000000]
	'2489595_Gsp@CP034120_1_2943___3477726_3479171'[&!color=#000000]
	'755732_Ftaffensis@AEA44074_1__Iron_regulated_ABC_transporter_membrane_component_SufB'[&!color=#000000]
	'1951041_Fbacterium@DJFN01000216_1_1___169_1002'[&!color=#000000]
	'1951090_Fbacterium@DBCS01000006_1_72___70592_72040'[&!color=#000000]
	'1950969_Fbacterium@DDBE01000116_1_24___17184_18632'[&!color=#000000]
	'1951000_Fbacterium@DGBF01000049_1_19___16868_18316'[&!color=#000000]
	'1895763_Fbacterium@OJX36346_1__Fe_S_cluster_assembly_protein_SufB'[&!color=#000000]
	'2052178_Pbacterium@PLXF01000183_1_8___5386_5643'[&!color=#000000]
	'1737063_Baurantiacum@RFC53124_1__Fe_S_cluster_assembly_protein_SufB'[&!color=#000000]
	'1950971_Fbacterium@DCYS01000030_1_84___112583_113566'[&!color=#000000]
	'1951091_Fbacterium@DBCM01000090_1_5___3599_4375'[&!color=#000000]
	'1951033_Fbacterium@DHNG01000030_1_85___79657_81102'[&!color=#000000]
	'477690_Ltianjinensis@SFT79836_1__Iron_regulated_ABC_transporter_membrane_component_SufB'[&!color=#000000]
	'2013680_Bbacterium@PKP51607_1__Fe_S_cluster_assembly_protein_SufB'[&!color=#000000]
	'1951030_Fbacterium@DIBN01000007_1_326___371553_372995'[&!color=#000000]
	'1951088_Fbacterium@DBGO01000010_1_256___292443_293885'[&!color=#000000]
	'1951031_Fbacterium@DIAJ01000015_1_20___19711_21153'[&!color=#000000]
	'1950953_Fbacterium@DCRK01000022_1_155___172488_173951'[&!color=#000000]
	'1950972_Fbacterium@DCYO01000018_1_11___6858_8315'[&!color=#000000]
	'1951071_Fbacterium@DKMJ01000051_1_3___1412_2869'[&!color=#000000]
	'1951056_Fbacterium@DKGM01000014_1_8___4904_6361'[&!color=#000000]
	'2021370_Sbacterium@PBQ32595_1__Fe_S_cluster_assembly_protein_SufB'[&!color=#000000]
	'1797364_Bbacterium@OFY85844_1__Fe_S_cluster_assembly_protein_SufB'[&!color=#000000]
	'1953161_Bbacterium@DGQK01000031_1_48___56922_58373'[&!color=#000000]
	'1951399_Abacterium@DCSL01000058_1_19___21548_22993'[&!color=#000000]
	'247481_CChertigii@AWN81766_1__FeS_cluster_assembly_protein_SufB'[&!color=#000000]
	'1231626_Cendosymbiont@CCM10207_1__UPF0051_protein_slr0074'[&!color=#000000]
	'650378_Cendosymbiont@AXI24248_1__FeS_assembly_protein_SufB'[&!color=#000000]
	'452471_CAasiaticus@ACE06504_1__hypothetical_protein_Aasi_1170'[&!color=#000000]
	'1895716_CAsp@OJW71772_1__Fe_S_cluster_assembly_protein_SufB'[&!color=#000000]
	'2053581_Mbacterium@HAI75303_1__TPA_asm__Fe_S_cluster_assembly_protein_SufB'[&!color=#000000]
	'1121902_Eelegans@AUMD01000012_1_54___59218_60663'[&!color=#000000]
	'1664068_B336@KOY85556_1__cysteine_desulfurase'[&!color=#000000]
	'2016530_Rorbicola@PKQ69623_1__sufB__FeS_assembly_protein_SufB'[&!color=#000000]
	'1313301_Trossianum@AUGC01000021_1_17___16250_17707'[&!color=#000000]
	'1465490_Pterrae@SFQ52667_1__Iron_regulated_ABC_transporter_membrane_component_SufB'[&!color=#000000]
	'1951545_Cbacterium@DDFJ01000002_1_152___146585_148030'[&!color=#000000]
	'1178516_Smontaniterra@AQG78142_1__Fe_S_cluster_assembly_protein_SufB'[&!color=#000000]
	'563176_Saquaeclarae@SDL49379_1__Iron_regulated_ABC_transporter_membrane_component_SufB'[&!color=#000000]
	'929703_Fmajor@KE386491_1_787___1010831_1012279'[&!color=#000000]
	'591202_Aaurantiaca@PWK26473_1__Fe_S_cluster_assembly_protein_SufB'[&!color=#000000]
	'2183547_Psp@AWL09233_1__UPF0051_protein_ABCI8__chloroplastic'[&!color=#000000]
	'1945892_Cbacterium@SOE22727_1__Iron_regulated_ABC_transporter_membrane_component_SufB'[&!color=#000000]
	'2015573_Cbacterium@OYU65508_1__Fe_S_cluster_assembly_protein_SufB'[&!color=#000000]
	'649349_Lbyssophila@ADQ17450_1__Iron_regulated_ABC_transporter_membrane_component_SufB'[&!color=#000000]
	'1784714_Aluteifluviis@AWW00840_1__Fe_S_cluster_assembly_protein_SufB'[&!color=#000000]
	'1605367_Jsediminis@KPM46925_1__cysteine_desulfurase'[&!color=#000000]
	'929562_Eoligotrophic@AFK05107_1__FeS_assembly_protein_SufB'[&!color=#000000]
	'1660162_Cbacterium@ODS78440_1__Fe_S_cluster_assembly_protein_SufB'[&!color=#000000]
	'1082580_Djejuensis@PWJ59263_1__Fe_S_cluster_assembly_protein_SufB'[&!color=#000000]
	'1951552_Cbacterium@DEHV01000082_1_62___86310_87755'[&!color=#000000]
	'1895839_Sbacterium@OJW33271_1__Fe_S_cluster_assembly_protein_SufB'[&!color=#000000]
	'1895836_Sbacterium@OJU23170_1__Fe_S_cluster_assembly_protein_SufB__partial'[&!color=#000000]
	'1176587_Nginsenosidiv@ANH80796_1__Fe_S_cluster_assembly_protein_SufB'[&!color=#000000]
	'1895836_Sbacterium@OJU23098_1__hypothetical_protein_BGN92_13805'[&!color=#000000]
	'577386_Nyanshanensis@QLKR01000004_1_253___286680_288164'[&!color=#000000]
	'1492898_Ftropicus@ANE49935_1__cysteine_desulfurase'[&!color=#000000]
	'1660167_Sbacterium@ODT92497_1__Fe_S_cluster_assembly_protein_SufB'[&!color=#000000]
	'1895924_Bbacterium@OJW97036_1__Fe_S_cluster_assembly_protein_SufB'[&!color=#000000]
	'1895838_Sbacterium@OJW01777_1__Fe_S_cluster_assembly_protein_SufB'[&!color=#000000]
	'1951561_Cbacterium@DHEF01000056_1_2___1677_3158'[&!color=#000000]
	'1961110_Sbacterium@OQY93675_1__Fe_S_cluster_assembly_protein_SufB'[&!color=#000000]
	'1004304_Hsandarakina@PZX60692_1__Fe_S_cluster_assembly_protein_SufB'[&!color=#000000]
	'2294116_Fsp@RNI33400_1__Fe_S_cluster_assembly_protein_SufB'[&!color=#000000]
	'485917_Pheparinus@ACU05238_1__FeS_assembly_protein_SufB'[&!color=#000000]
	'1003_Truber@SFF39359_1__Iron_regulated_ABC_transporter_membrane_component_SufB'[&!color=#000000]
	'1950939_Cbacterium@DDLX01000027_1_159___183330_184775'[&!color=#000000]
	'269798_Chutchinsonii@ABG58255_1__Iron_regulated_ABC_transporter_membrane_component_SufB'[&!color=#000000]
	'927664_Fflexilis@SFC60564_1__Fe_S_cluster_assembly_protein_SufB'[&!color=#000000]
	'1121903_Hroseola@KE383883_1_40___47775_49229'[&!color=#000000]
	'880071_Blitoralis@AFM05183_1__Iron_regulated_ABC_transporter_membrane_component_SufB'[&!color=#000000]
	'1844760_Msp@LXQK01000244_1_1___201_1646'[&!color=#000000]
	'1124780_Nturpanensis@ANNU01000012_1_10___10395_11840'[&!color=#000000]
	'1279009_Candamanensis@EMR03905_1__FeS_cluster_assembly_protein_sufB'[&!color=#000000]
	'1951769_Fbacterium@DDIU01000034_1_1___541_1986'[&!color=#000000]
	'2044729_CNsp@PGH40636_1__Fe_S_cluster_assembly_protein_SufB'[&!color=#000000]
	'1951775_Fbacterium@DDUM01000088_1_4___3236_4681'[&!color=#000000]
	'1951775_Fbacterium@DDUM01000079_1_9___6352_7782'[&!color=#000000]
	'1951779_Fbacterium@DDSS01000020_1_2___497_1942'[&!color=#000000]
	'1951784_Fbacterium@DHLV01000164_1_18___12778_14223'[&!color=#000000]
	'1951776_Fbacterium@DDTY01000031_1_52___58041_59486'[&!color=#000000]
	'2482724_Cbacterium@GCC51453_1__Fe_S_cluster_assembly_protein_SufB'[&!color=#000000]
	'643867_Mtractuosa@ADR20908_1__Iron_regulated_ABC_transporter_membrane_component_SufB'[&!color=#000000]
	'447679_Elutea@SNT35850_1__Iron_regulated_ABC_transporter_membrane_component_SufB'[&!color=#000000]
	'1122208_Mfurvescens@RED96991_1__iron_regulated_ABC_transporter_membrane_component_SufB'[&!color=#000000]
	'1951795_Fbacterium@DBBU01000013_1_47___46675_48120'[&!color=#000000]
	'880070_Cmarinum@AEL28401_1__FeS_assembly_protein_SufB'[&!color=#000000]
	'1048983_Aandensis@KEO74160_1__cysteine_desulfurase'[&!color=#000000]
	'388413_Amachipongone@EAZ79772_1__FeS_assembly_protein_SufB'[&!color=#000000]
	'237018_Aaquimarinus@SFB31102_1__Iron_regulated_ABC_transporter_membrane_component_SufB'[&!color=#000000]
	'1925762_Amarinus@MSPQ01000013_1_111___122084_123529'[&!color=#000000]
	'1727163_Asp@AMQ57604_1__cysteine_desulfurase'[&!color=#000000]
	'1189621_Nhalalkaliphi@EIM76803_1__cysteine_desulfurase_activator_complex_subunit_SufB'[&!color=#000000]
	'866536_Bbaltica@AFL85986_1__Iron_regulated_ABC_transporter_membrane_component_SufB'[&!color=#000000]
	'336829_Rikkaensis@SDZ56573_1__Iron_regulated_ABC_transporter_membrane_component_SufB'[&!color=#000000]
	'758820_Abalticum@SMD46119_1__Iron_regulated_ABC_transporter_membrane_component_SufB'[&!color=#000000]
	'1750599_Mruber@PRY88027_1__iron_regulated_ABC_transporter_membrane_component_SufB'[&!color=#000000]
	'1795355_Estrongylocen@AWW32626_1__Fe_S_cluster_assembly_protein_SufB'[&!color=#000000]
	'1232681_Llonarensis@EON77418_1__Iron_sulfur_cluster_assembly_protein_SufB'[&!color=#000000]
	'2099675_Cbacterium@PXCO01000349_1_10___8742_10187'[&!color=#000000]
	'1986238_Rbacterium@PDH49111_1__Fe_S_cluster_assembly_protein_SufB'[&!color=#000000]
	'1986239_Rbacterium@PDH45355_1__Fe_S_cluster_assembly_protein_SufB'[&!color=#000000]
	'2026740_Fbacterium@MAD59494_1__Fe_S_cluster_assembly_protein_SufB__partial'[&!color=#000000]
	'1947389_Rsp@DIYO01000002_1_43___63291_64736'[&!color=#000000]
	'1947388_Rsp@DGJR01000208_1_5___3839_5284'[&!color=#000000]
	'1563681_Fmisakiensis@OEK04139_1__Fe_S_cluster_assembly_protein_SufB'[&!color=#000000]
	'1973954_Cbacterium@PIQ48997_1__Fe_S_cluster_assembly_protein_SufB'[&!color=#000000]
	'1267423_Fpacificus@RKQ49087_1__iron_regulated_ABC_transporter_membrane_component_SufB'[&!color=#000000]
	'2133949_Rsp@PWL32249_1__Fe_S_cluster_assembly_protein_SufB'[&!color=#000000]
	'692418_Rfaecimaris@SMD36513_1__Fe_S_cluster_assembly_protein_SufB'[&!color=#000000]
	'1821036_Rversicolor@QFZQ01000007_1_299___333722_335167'[&!color=#000000]
	'156994_Ragariperfora@SHK20905_1__Fe_S_cluster_assembly_protein_SufB'[&!color=#000000]
	'1561025_Psp@LBGV01000001_1_1042___1181248_1182699'[&!color=#000000]
	'915059_Fpacifica@OHX66125_1__Fe_S_cluster_assembly_protein_SufB'[&!color=#000000]
	'1986670_Sbacterium@OUW78082_1__Fe_S_cluster_assembly_protein_SufB'[&!color=#000000]
	'1953160_Bbacterium@DGQL01000060_1_6___7735_9180'[&!color=#000000]
	'1895921_Bbacterium@OJV29931_1__Fe_S_cluster_assembly_protein_SufB'[&!color=#000000]
	'1953174_Bbacterium@DLGO01000078_1_43___41570_43015'[&!color=#000000]
	'1953171_Bbacterium@DLHS01000005_1_364___356636_358084'[&!color=#000000]
	'1948666_Ibacterium@DDUU01000049_1_39___43217_44662'[&!color=#000000]
	'1948682_Ibacterium@DKKL01000007_1_160___188465_189910'[&!color=#000000]
	'1961104_Ibacterium@OQY77185_1__Fe_S_cluster_assembly_protein_SufB'[&!color=#000000]
	'929556_Scanadensis@AFD07691_1__FeS_assembly_protein_SufB'[&!color=#000000]
	'1122621_Ositiensis@ATZA01000040_1_7___6440_7960'[&!color=#000000]
	'1855384_Ba37t11@SEN36219_1__Iron_regulated_ABC_transporter_membrane_component_SufB'[&!color=#000000]
	'561061_Spsychroaquat@SMG41015_1__Fe_S_cluster_assembly_protein_SufB'[&!color=#000000]
	'1590596_Ssp@JXAC01000305_1_2___523_1974'[&!color=#000000]
	'1513896_Snematocida@SKB87406_1__Fe_S_cluster_assembly_protein_SufB'[&!color=#000000]
	'2171749_Ssp@PVH25964_1__Fe_S_cluster_assembly_protein_SufB'[&!color=#000000]
	'1538644_Ssp@AIM38934_1__cysteine_desulfurase'[&!color=#000000]
	'1010_Smizutaii@SDL84645_1__Iron_regulated_ABC_transporter_membrane_component_SufB'[&!color=#000000]
	'623280_Pluteus@SKB65377_1__Fe_S_cluster_assembly_protein_SufB'[&!color=#000000]
	'2292082_Psp@QRGB01000001_1_62___58510_60036'[&!color=#000000]
	'1259464_Apallidicoral@PRY49535_1__iron_regulated_ABC_transporter_membrane_component_SufB'[&!color=#000000]
	'1953078_Sbacterium@DDAL01000031_1_16___16349_17791'[&!color=#000000]
	'2173175_Psp@PWG80389_1__Fe_S_cluster_assembly_protein_SufB'[&!color=#000000]
	'454188_Taggregans@PJJ75490_1__iron_regulated_ABC_transporter_membrane_component_SufB'[&!color=#000000]
	'1393122_Cthermophila@SFV28054_1__Fe_S_cluster_assembly_protein_SufB'[&!color=#000000]
	'2029983_Ccaeni@ATL48626_1__Fe_S_cluster_assembly_protein_SufB'[&!color=#000000]
	'2291815_Cbacterium@RFM27614_1__Fe_S_cluster_assembly_protein_SufB'[&!color=#000000]
	'1895926_Bbacterium@OJU75903_1__Fe_S_cluster_assembly_protein_SufB'[&!color=#000000]
	'1434707_Tchishuiensis@PSK94547_1__iron_regulated_ABC_transporter_membrane_component_SufB'[&!color=#000000]
	'2153357_Tsp@RQO31785_1__Fe_S_cluster_assembly_protein_SufB'[&!color=#000000]
	'1895923_Bbacterium@OJV53784_1__Fe_S_cluster_assembly_protein_SufB'[&!color=#000000]
	'1094955_Cbacterium@ATTW02000071_1_1___204_1649'[&!color=#000000]
	'1649169_Tsoli@PZF71820_1__Fe_S_cluster_assembly_protein_SufB'[&!color=#000000]
	'1895835_Sbacterium@OJY98156_1__Fe_S_cluster_assembly_protein_SufB'[&!color=#000000]
	'551991_Arhizosphaera@SEA12221_1__Fe_S_cluster_assembly_protein_SufB'[&!color=#000000]
	'2341117_Asp@AYD46783_1__Fe_S_cluster_assembly_protein_SufB'[&!color=#000000]
	'1850526_Asp@ANI88923_1__Fe_S_cluster_assembly_protein_SufB'[&!color=#000000]
	'151895_Psaltans@PZP42826_1__Fe_S_cluster_assembly_protein_SufB__partial'[&!color=#000000]
	'926549_Aaquaticus@KI421517_1_4149___4805312_4806757'[&!color=#000000]
	'323450_Pactiniarum@ARS35432_1__Fe_S_cluster_assembly_protein_SufB'[&!color=#000000]
	'1951557_Cbacterium@DGQT01000007_1_1___92_1537'[&!color=#000000]
	'1951567_Cbacterium@DBII01000077_1_15___15046_16491'[&!color=#000000]
	'1335309_Ccostaii@PUZ26969_1__Fe_S_cluster_assembly_protein_SufB'[&!color=#000000]
	'2479004_Cbacterium@RCWL01000001_1_171___194715_196160'[&!color=#000000]
	'2015582_Bbacterium@OYU96234_1__Fe_S_cluster_assembly_protein_SufB'[&!color=#000000]
	'1690483_Bbacterium@AMS26308_1__cysteine_desulfurase'[&!color=#000000]
	'1953166_Bbacterium@DITN01000031_1_24___30537_31982'[&!color=#000000]
	'2013811_Ibacterium@PKL77888_1__Fe_S_cluster_assembly_protein_SufB'[&!color=#000000]
	'1798441_Ibacterium@OGU93051_1__Fe_S_cluster_assembly_protein_SufB'[&!color=#000000]
	'2382230_Bchlorobi@ROL61907_1__Fe_S_cluster_assembly_protein_SufB'[&!color=#000000]
	'2382228_Bchlorobi@ROL58748_1__Fe_S_cluster_assembly_protein_SufB'[&!color=#000000]
	'2382229_Bchlorobi@ROL56802_1__Fe_S_cluster_assembly_protein_SufB'[&!color=#000000]
	'2013808_Ibacterium@PKL84447_1__Fe_S_cluster_assembly_protein_SufB'[&!color=#000000]
	'1798430_Ibacterium@OGU60428_1__Fe_S_cluster_assembly_protein_SufB'[&!color=#000000]
	'1948687_Ibacterium@DLHF01000062_1_88___130474_131952'[&!color=#000000]
	'1948672_Ibacterium@DDRZ01000189_1_11___8596_10170'[&!color=#000000]
	'1948677_Ibacterium@DIOF01000064_1_16___10461_11210'[&!color=#000000]
	'2268192_Cbacterium@RMF32759_1__Fe_S_cluster_assembly_protein_SufB__partial'[&!color=#000000]
	'1895771_CKthiocyanatum@OJX56937_1__Fe_S_cluster_assembly_protein_SufB'[&!color=#000000]
	'1948667_Ibacterium@DDUR01000076_1_174___210255_211700'[&!color=#000000]
	'1842518_Bspgg8@LXTE01000096_1_5___1817_3262'[&!color=#000000]
	'1971726_CCbacterium@OQY29249_1__Fe_S_cluster_assembly_protein_SufB'[&!color=#000000]
	'2026790_Sbacterium@MAT52951_1__Fe_S_cluster_assembly_protein_SufB'[&!color=#000000]
	'880073_Cabyssi@EHO42796_1__FeS_assembly_protein_SufB'[&!color=#000000]
	'2005712_Bbms3abin04@GBD92116_1__feS_cluster_assembly_protein_SufB'[&!color=#000000]
	'1974047_Ibacterium@PIQ09813_1__Fe_S_cluster_assembly_protein_SufB'[&!color=#000000]
	'1191523_Mroseus@AFN73588_1__Fe_S_cluster_assembly_protein_SufB'[&!color=#000000]
	'1734400_Bbrh_c32@KUO61219_1__Fe_S_cluster_assembly_protein_SufB'[&!color=#000000]
	'1798453_Ibacterium@OGV13769_1__Fe_S_cluster_assembly_protein_SufB'[&!color=#000000]
	'2013810_Ibacterium@PKL83657_1__Fe_S_cluster_assembly_protein_SufB'[&!color=#000000]
	'2052167_Msp@PMDS01000121_1_52___53494_54981'[&!color=#000000]
	'2026749_Ibacterium@MAT56470_1__Fe_S_cluster_assembly_protein_SufB'[&!color=#000000]
	'2013809_Ibacterium@PKL90376_1__Fe_S_cluster_assembly_protein_SufB'[&!color=#000000]
	'1948541_Dbacterium@DDTP01000012_1_203___206557_208002'[&!color=#000000]
	'381306_Tdenitrifican@KPV41669_1__cysteine_desulfurase'[&!color=#000000]
	'1951185_Pbacterium@DDIR01000124_1_52___69345_70793'[&!color=#000000]
	'1781247_Mbacterium@LSCG01000097_1_1___108_1550'[&!color=#000000]
	'1953231_CMbacterium@DEAI01000010_1_17___20756_22201'[&!color=#000000]
	'939857_Mbacterium@AQSI01000001_1_61___55216_56661'[&!color=#000000]
	'1007121_Mbacterium@AQSD01000001_1_146___168239_169684'[&!color=#000000]
	'1379406_Mbacterium@AWNN01000009_1_14___13033_14478'[&!color=#000000]
	'1953245_CMbacterium@DJHT01000018_1_2___1126_1845'[&!color=#000000]
	'1986783_Btmed6@OUT42871_1__Fe_S_cluster_assembly_protein_SufB'[&!color=#000000]
	'1986782_Btmed46@RPH05795_1__Fe_S_cluster_assembly_protein_SufB'[&!color=#000000]
	'1953216_CMbacterium@DCMX01000044_1_14___12294_13745'[&!color=#000000]
	'1986784_Btmed80@OUV03169_1__Fe_S_cluster_assembly_protein_SufB'[&!color=#000000]
	'1986777_CMbacterium@OUV42561_1__Fe_S_cluster_assembly_protein_SufB'[&!color=#000000]
	'1986778_Btmed144@RPH03104_1__Fe_S_cluster_assembly_protein_SufB'[&!color=#000000]
	'1953258_CMbacterium@DLRS01000110_1_13___9717_11153'[&!color=#000000]
	'1953218_CMbacterium@DCXW01000049_1_16___16602_18038'[&!color=#000000]
	'1953249_CMbacterium@DKAH01000018_1_65___76613_78094'[&!color=#000000]
	'1811604_CMbacterium@LUOD01000040_1_14___11390_12871'[&!color=#000000]
	'1953213_CMbacterium@DCAL01000079_1_2___168_1622'[&!color=#000000]
	'1953215_CMbacterium@DBZW01000040_1_39___40382_40984'[&!color=#000000]
	'1975570_Bcg17_big_fil@PIV81577_1__Fe_S_cluster_assembly_protein_SufB'[&!color=#000000]
	'2026752_Kbacterium@MAI20409_1__Fe_S_cluster_assembly_protein_SufB'[&!color=#000000]
	'2202731_Kbacterium@QIHI01000001_1_1___3_1415'[&!color=#000000]
	'2202731_Kbacterium@QIHI01000085_1_4___3156_3380'[&!color=#000000]
	'1619898_Cbacterium@KXK52545_1__Fe_S_cluster_assembly_protein_SufB'[&!color=#000000]
	'1951197_Pbacterium@DEYK01000033_1_81___90849_92312'[&!color=#000000]
	'1951199_Pbacterium@DFRD01000037_1_5___4813_6276'[&!color=#000000]
	'1951196_Pbacterium@DEYM01000002_1_8___6028_7491'[&!color=#000000]
	'1948685_Ibacterium@DKJQ01000026_1_1___187_906'[&!color=#000000]
	'1798429_Ibacterium@OGU44453_1__Fe_S_cluster_assembly_protein_SufB'[&!color=#000000]
	'1948686_Ibacterium@DKBG01000211_1_14___8842_10287'[&!color=#000000]
	'1948450_Abacterium@DBHM01000014_1_9___6224_7537'[&!color=#000000]
	'1952930_Vsubdivision@DGDZ01000025_1_33___53971_54504'[&!color=#000000]
	'1948249_Vbacterium@DEAY01000397_1_5___3190_4638'[&!color=#000000]
	'1009415_Vbacterium@KB911873_1_43___43975_45423'[&!color=#000000]
	'2024890_Psp@MAE27164_1__Fe_S_cluster_assembly_protein_SufB'[&!color=#000000]
	'1948280_Vbacterium@DJHS01000150_1_1___1_258'[&!color=#000000]
	'1948229_Vbacterium@DCBT01000293_1_9___5403_5990'[&!color=#000000]
	'2026801_Vbacterium@PCH54060_1__Fe_S_cluster_assembly_protein_SufB'[&!color=#000000]
	'1948281_Vbacterium@DBNL01000052_1_3___1473_2918'[&!color=#000000]
	'1948228_Vbacterium@DCBX01000179_1_30___40916_42361'[&!color=#000000]
	'1986877_Obacterium@OUU74549_1__Fe_S_cluster_assembly_protein_SufB'[&!color=#000000]
	'1986876_Obacterium@OUV38557_1__Fe_S_cluster_assembly_protein_SufB'[&!color=#000000]
	'2052165_Hbacterium@PMJK01000162_1_1___1_369'[&!color=#000000]
	'1674917_Vbacterium@LVBZ01000092_1_2___672_2120'[&!color=#000000]
	'1952934_Vsubdivision@DLMG01000018_1_1___3_908'[&!color=#000000]
	'2052186_Vsubdivision@PKXD01000133_1_2___575_2023'[&!color=#000000]
	'1952934_Vsubdivision@DLMG01000271_1_1___1_372'[&!color=#000000]
	'1948235_Vbacterium@DBTJ01000059_1_25___30274_31722'[&!color=#000000]
	'1948748_Sbacterium@DJHJ01000029_1_67___78931_80433'[&!color=#000000]
	'2053306_Ibacterium@PLX30740_1__Fe_S_cluster_assembly_protein_SufB'[&!color=#000000]
	'1948114_Lbacterium@DDZW01000007_1_34___33072_34538'[&!color=#000000]
	'1948126_Pbacterium@DCKY01000201_1_11___10792_12237'[&!color=#000000]
	'1947928_Fbacterium@DIAU01000297_1_14___17925_18332'[&!color=#000000]
	'1948125_Pbacterium@DCAA01000006_1_134___164292_165734'[&!color=#000000]
	'1986839_Pbacterium@OUU25411_1__Fe_S_cluster_assembly_protein_SufB'[&!color=#000000]
	'1986654_Btmed181@OUW43130_1__Fe_S_cluster_assembly_protein_SufB'[&!color=#000000]
	'1960156_Autsteinense@PQV65222_1__Iron_regulated_ABC_transporter_membrane_component_SufB'[&!color=#000000]
	'1982324_Psp@PAW82127_1__Fe_S_cluster_assembly_protein_SufB'[&!color=#000000]
	'1953214_CMbacterium@DCAG01000032_1_6___3734_5182'[&!color=#000000]
	'1953254_CMbacterium@DKQU01000058_1_22___19515_20963'[&!color=#000000]
	'1919232_Tarchaeon@PSG96400_1__Fe_S_cluster_assembly_protein_SufB'[&!color=#000000]
	'716817_Rmarinus@OZC03127_1__Fe_S_cluster_assembly_protein_SufB'[&!color=#000000]
	'1961794_Rsp@PAP82194_1__Fe_S_cluster_assembly_protein_SufB'[&!color=#000000]
	'1196024_Rmarina@PAP77299_1__Fe_S_cluster_assembly_protein_SufB'[&!color=#000000]
	'2035413_Bhr18@GBD02265_1__FeS_cluster_assembly_protein_SufB'[&!color=#000000]
	'518766_Rmarinus@ACY48903_1__FeS_assembly_protein_SufB'[&!color=#000000]
	'1729468_Rbacterium@LKNB01000025_1_21___24221_25684'[&!color=#000000]
	'1469170_Lhalophila@PEN06759_1__Fe_S_cluster_assembly_protein_SufB'[&!color=#000000]
	'890426_Slutea@NCRC01000001_1_95___111075_112535'[&!color=#000000]
	'309807_Sruber@ABC44695_1__FeS_assembly_protein_SufB'[&!color=#000000]
	'1919118_Bbacterium@PSQ96464_1__Fe_S_cluster_assembly_protein_SufB'[&!color=#000000]
	'1923971_Ssp@PQJ36138_1__Fe_S_cluster_assembly_protein_SufB'[&!color=#000000]
	'1850348_Lsalinarum@PEN14094_1__Fe_S_cluster_assembly_protein_SufB'[&!color=#000000]
	'1089550_Slonga@ATTH01000001_1_1394___1724447_1725913'[&!color=#000000]
	'1779382_Rbacterium@ARA92485_1__Fe_S_cluster_assembly_protein_SufB'[&!color=#000000]
	'1950764_Bbacterium@DDRQ01000066_1_29___27234_28697'[&!color=#000000]
	'1973924_Bbacterium@PIQ62455_1__Fe_S_cluster_assembly_protein_SufB'[&!color=#000000]
	'1950766_Bbacterium@DKOG01000265_1_5___2113_3573'[&!color=#000000]
	'1953264_CObacterium@DDUN01000076_1_5___2455_3894'[&!color=#000000]
	'1801834_Obacterium@OGX05268_1__Fe_S_cluster_assembly_protein_SufB'[&!color=#000000]
	'1801829_Obacterium@OGW88137_1__Fe_S_cluster_assembly_protein_SufB'[&!color=#000000]
	'1798295_Gbacterium@OGT69198_1__Fe_S_cluster_assembly_protein_SufB'[&!color=#000000]
	'1801835_Obacterium@OGX10900_1__Fe_S_cluster_assembly_protein_SufB'[&!color=#000000]
	'1953259_CObacterium@DCTJ01000013_1_7___4466_5815'[&!color=#000000]
	'1142394_Pmikurensis@BAM02481_1__FeS_cluster_assembly_protein_SufB'[&!color=#000000]
	'1948197_Pbacterium@DJIM01000061_1_17___11312_12466'[&!color=#000000]
	'1229780_CMparvicella@CCM62751_1__FeS_cluster_formation_protein'[&!color=#000000]
	'1951342_Abacterium@DKPX01000112_1_2___242_1684'[&!color=#000000]
	'1313172_Icoccineus@BAN02117_1__putative_FeS_assembly_protein_SufB'[&!color=#000000]
	'1424659_Cflavum@SDO09184_1__Fe_S_cluster_assembly_protein_SufB'[&!color=#000000]
	'1802009_Pbacterium@OHC27264_1__Fe_S_cluster_assembly_protein_SufB'[&!color=#000000]
	'1294026_Aferrireducen@BBCH01000001_1_5___2589_4034'[&!color=#000000]
	'1293598_Lsaniviri@BBBX01000001_1_462___317123_317656'[&!color=#000000]
	'1948468_Dbacterium@DCAS01000052_1_4___2600_3541'[&!color=#000000]
	'1948493_Dbacterium@DEAJ01000015_1_9___8710_9957'[&!color=#000000]
	'1916130_Scluster@MPMJ01000017_1_22___20539_22005'[&!color=#000000]
	'1948530_Dbacterium@DLTP01000047_1_23___24889_26025'[&!color=#000000]
	'1948530_Dbacterium@DLTP01000047_1_24___26276_26683'[&!color=#000000]
	'1948489_Dbacterium@DEBF01000036_1_28___31308_32777'[&!color=#000000]
	'1926612_Scluster@PKB67205_1__Fe_S_cluster_assembly_protein_SufB'[&!color=#000000]
	'1948522_Dbacterium@DJZM01000120_1_15___11699_12685'[&!color=#000000]
	'1948522_Dbacterium@DJZM01000120_1_14___11170_11577'[&!color=#000000]
	'1926612_Scluster@PKB66778_1__Fe_S_cluster_assembly_protein_SufB'[&!color=#000000]
	'1948518_Dbacterium@DKAM01000006_1_1___2_358'[&!color=#000000]
	'1948493_Dbacterium@DEAJ01000015_1_10___10079_10486'[&!color=#000000]
	'1131272_Cbacterium@KB912848_1_30___27158_28615'[&!color=#000000]
	'1948518_Dbacterium@DKAM01000014_1_1___3_1145'[&!color=#000000]
	'1948470_Dbacterium@DBZV01000147_1_12___9656_11119'[&!color=#000000]
	'1916135_Scluster@MPNN01000006_1_199___210158_211627'[&!color=#000000]
	'1986676_Cbacterium@OUU77059_1__Fe_S_cluster_assembly_protein_SufB'[&!color=#000000]
	'1948466_Dbacterium@DCAX01000212_1_3___1446_1934'[&!color=#000000]
	'1948476_Dbacterium@DBSW01000155_1_9___7806_9269'[&!color=#000000]
	'1948533_Dbacterium@DLRG01000140_1_4___4609_6072'[&!color=#000000]
	'1948475_Dbacterium@DBTA01000022_1_31___31990_33453'[&!color=#000000]
	'1915757_Tarchaeon@DAZR01000012_1_24___18415_19884'[&!color=#000000]
	'2035419_Bhr24@GBD12290_1__FeS_cluster_assembly_protein_SufB'[&!color=#000000]
	'2035420_Bhr25@GBD15089_1__FeS_cluster_assembly_protein_SufB'[&!color=#000000]
	'1948467_Dbacterium@DCAW01000096_1_1___3_659'[&!color=#000000]
	'1948519_Dbacterium@DKAL01000048_1_4___2690_4468'[&!color=#000000]
	'1916132_Scluster@MPND01000015_1_53___56240_57700'[&!color=#000000]
	'1926606_Scluster@PKB61688_1__Fe_S_cluster_assembly_protein_SufB'[&!color=#000000]
	'1948481_Dbacterium@DCWO01000083_1_37___35460_36920'[&!color=#000000]
	'1948467_Dbacterium@DCAW01000137_1_1___1_615'[&!color=#000000]
	'1948477_Dbacterium@DCLD01000207_1_7___3559_3906'[&!color=#000000]
	'1948511_Dbacterium@DJMH01000113_1_7___4417_5880'[&!color=#000000]
	'1948477_Dbacterium@DCLD01000205_1_8___5574_6611'[&!color=#000000]
	'1948523_Dbacterium@DJZL01000101_1_1___3_590'[&!color=#000000]
	'1926612_Scluster@PKB68349_1__Fe_S_cluster_assembly_protein_SufB'[&!color=#000000]
	'1948534_Dbacterium@DBHO01000065_1_182___164797_166593'[&!color=#000000]
	'1948523_Dbacterium@DJZL01000111_1_1___2_739'[&!color=#000000]
	'1948480_Dbacterium@DCWQ01000002_1_24___30589_32046'[&!color=#000000]
	'1926614_Scluster@PKB69781_1__Fe_S_cluster_assembly_protein_SufB'[&!color=#000000]
	'1926619_Scluster@PKB76198_1__Fe_S_cluster_assembly_protein_SufB'[&!color=#000000]
	'1926619_Scluster@PKB76053_1__Fe_S_cluster_assembly_protein_SufB'[&!color=#000000]
	'1926618_Scluster@PKB80663_1__Fe_S_cluster_assembly_protein_SufB'[&!color=#000000]
	'1926618_Scluster@PKB81392_1__Fe_S_cluster_assembly_protein_SufB'[&!color=#000000]
	'1926618_Scluster@PKB80054_1__Fe_S_cluster_assembly_protein_SufB'[&!color=#000000]
	'1948469_Dbacterium@DCAE01000047_1_10___9929_11401'[&!color=#000000]
	'1926616_Scluster@PKB73146_1__Fe_S_cluster_assembly_protein_SufB'[&!color=#000000]
	'1926613_Scluster@PKB66215_1__Fe_S_cluster_assembly_protein_SufB'[&!color=#000000]
	'1926605_Scluster@PKB57832_1__Fe_S_cluster_assembly_protein_SufB'[&!color=#000000]
	'1916131_Scluster@MPNC01000008_1_61___67385_68857'[&!color=#000000]
	'1948607_Gbacterium@DEQY01000010_1_5___2816_4282'[&!color=#000000]
	'1916129_Scluster@MPMM01000009_1_26___25850_27307'[&!color=#000000]
	'1797658_Cbacterium@OGO46769_1__Fe_S_cluster_assembly_protein_SufB'[&!color=#000000]
	'1842519_Cbacterium@LXTD01000002_1_12___8617_10083'[&!color=#000000]
	'674_Vmimicus@KFE30598_1__FeS_assembly_protein_SufB'[&!color=#000000]
	'1891184_Toccultus@BDGP01000159_1_27___20264_21772'[&!color=#000000]
	'575788_Vtasmaniensis@CAV19085_1__Protein_sufB'[&!color=#000000]
	'314282_Psp@AGH80493_1__cysteine_desulfurase_activator_complex_subunit_SufB'[&!color=#000000]
	'1235990_CPcarbekii@BAO00626_1__SufB_protein'[&!color=#000000]
	'572265_CHdefensa@ACQ66835_1__putative_transport_protein_associated_with_Fe_S_cluster_assembly'[&!color=#000000]
	'663321_CRinsecticola@EFL91567_1__cysteine_desulfurase_activator_complex_subunit_SufB'[&!color=#000000]
	'745277_Raquatilis@AEX52660_1__FeS_assembly_protein_SufB'[&!color=#000000]
	'218491_Patrosepticum@CAG74763_1__conserved_hypothetical_protein'[&!color=#000000]
	'1199245_Sendosymbiont@AFP84700_1__FeS_assembly_protein_SufB'[&!color=#000000]
	'343509_Sglossinidius@BAE74707_1__conserved_hypothetical_protein'[&!color=#000000]
	'83333_Ecoli@AIZ51483_1__component_of_SufBCD_Fe_S_cluster_assembly_scaffold'[&!color=#000000]
	'1951658_Ebacterium@DDVL01000010_1_23___24616_26100'[&!color=#000000]
	'529507_Pmirabilis@CAR42984_1__putative_component_of_cysteine_desulfurase_activator_complex'[&!color=#000000]
	'243265_Plaumondii@CAE14995_1__SufB_protein'[&!color=#000000]
	'1247024_Aendosymbiont@JRLH01000003_1_120___134801_136300'[&!color=#000000]
	'582_Mmorganii@JQGP01000004_1_40___41548_43032'[&!color=#000000]
	'1970603_Tbacterium@OYZ39672_1__Fe_S_cluster_assembly_protein_SufB__partial'[&!color=#000000]
	'364032_Scaldicuralii@SIO01420_1__Iron_regulated_ABC_transporter_membrane_component_SufB'[&!color=#000000]
	'90813_Hsp@JQMT01000001_1_1433___1494865_1496379'[&!color=#000000]
	'1168067_Hkuenenii@JAGP01000001_1_628___696796_698292'[&!color=#000000]
	'28885_Hmarinus@KDN96862_1__cysteine_desulfurase'[&!color=#000000]
	'935_Tsp@HBQ44962_1__TPA_asm__Fe_S_cluster_assembly_protein_SufB'[&!color=#000000]
	'1123516_Hhalophilus@KB913033_1_506___544832_546301'[&!color=#000000]
	'1805397_Tsp@OIP95410_1__Fe_S_cluster_assembly_protein_SufB'[&!color=#000000]
	'1803865_Tsp@AZR82627_1__Fe_S_cluster_assembly_protein_SufB'[&!color=#000000]
	'317025_Hcrunogenus@ABB41175_1__Iron_regulated_ABC_transporter_membrane_component_SufB'[&!color=#000000]
	'1123515_Tchilensis@KI519609_1_1745___1902423_1903910'[&!color=#000000]
	'1123514_Tarctica@KB905899_1_105___123377_124870'[&!color=#000000]
	'90814_Tsp@KL370891_1_1551___1748126_1749652'[&!color=#000000]
	'1123518_Tsp@ARWI01000001_1_2101___2370887_2372401'[&!color=#000000]
	'1946607_Hsp@DBOF01000059_1_6___4781_6289'[&!color=#000000]
	'717773_Tcyclica@AEG30971_1__FeS_assembly_protein_SufB'[&!color=#000000]
	'406020_Tmicroaerophi@JYNN01000030_1_12___11196_12683'[&!color=#000000]
	'1123517_Tpelophila@JOMR01000001_1_1784___1911455_1912945'[&!color=#000000]
	'1801684_Nbacterium@OGW01811_1__Fe_S_cluster_assembly_protein_SufB'[&!color=#000000]
	'1266370_Ngracilis@CCQ89340_1__Iron_sulfur_cluster_assembly_protein_SufB'[&!color=#000000]
	'1974049_Nbacterium@PIQ97260_1__Fe_S_cluster_assembly_protein_SufB'[&!color=#000000]
	'1974048_Nbacterium@PIR01222_1__Fe_S_cluster_assembly_protein_SufB'[&!color=#000000]
	'1974050_Nbacterium@PIP71939_1__Fe_S_cluster_assembly_protein_SufB'[&!color=#000000]
	'1946980_Nsp@DKID01000009_1_6___3851_5314'[&!color=#000000]
	'1671875_Nsp@LFLA01000003_1_150___148521_149972'[&!color=#000000]
	'913337_Nsp@AQTY01000010_1_47___48401_49849'[&!color=#000000]
	'1131269_Nsp@AQVV01000108_1_1___2_466'[&!color=#000000]
	'1704280_Fbacterium@LIUH01000121_1_8___5169_6590'[&!color=#000000]
	'1704279_CFtermitidis@LIUG01000090_1_3___1392_2819'[&!color=#000000]
	'1704281_Fbacterium@LIUI01000067_1_4___8706_10118'[&!color=#000000]
	'1674899_Fbacterium@LVAD01000044_1_23___22607_24022'[&!color=#000000]
	'1946528_Fsp@DCGZ01000139_1_44___56790_58205'[&!color=#000000]
	'1674900_Fbacterium@LVAE01000107_1_6___5609_7024'[&!color=#000000]
	'1946537_Fsp@DGUN01000078_1_44___62701_64116'[&!color=#000000]
	'1896216_Fsp@SHI46305_1__Fe_S_cluster_assembly_protein_SufB'[&!color=#000000]
	'1896225_Fsp@SOE78183_1__Fe_S_cluster_assembly_protein_SufB'[&!color=#000000]
	'1964352_Fsp@OWV02379_1__Fe_S_cluster_assembly_protein_SufB'[&!color=#000000]
	'1946531_Fsp@DFHR01000013_1_147___185454_186869'[&!color=#000000]
	'59374_Fsuccinogenes@ACX75938_1__FeS_assembly_protein_SufB'[&!color=#000000]
	'1896212_Fsp@SHK89337_1__Fe_S_cluster_assembly_protein_SufB'[&!color=#000000]
	'1896218_Fsp@PWJ71983_1__Fe_S_cluster_assembly_protein_SufB'[&!color=#000000]
	'1946526_Fsp@DBTP01000197_1_1___3_533'[&!color=#000000]
	'1896214_Fsp@SHK77849_1__Fe_S_cluster_assembly_protein_SufB'[&!color=#000000]
	'1945872_Fsp@PRZ08442_1__Fe_S_cluster_assembly_protein_SufB'[&!color=#000000]
	'1896222_Fsp@PJJ42479_1__Fe_S_cluster_assembly_protein_SufB'[&!color=#000000]
	'1946538_Fsp@DGSB01000002_1_10___8342_9775'[&!color=#000000]
	'1948761_Sbacterium@DKAT01000002_1_22___24915_26372'[&!color=#000000]
	'2044594_CDbacterium@PIE81381_1__Fe_S_cluster_assembly_protein_SufB'[&!color=#000000]
	'2184345_CMbacterium@RAP33319_1__Fe_S_cluster_assembly_protein_SufB'[&!color=#000000]
	'2184343_CMbacterium@RAP30264_1__Fe_S_cluster_assembly_protein_SufB'[&!color=#000000]
	'2184347_CMbacterium@RAP37716_1__Fe_S_cluster_assembly_protein_SufB'[&!color=#000000]
	'1805288_CObacterium@OIO38404_1__Fe_S_cluster_assembly_protein_SufB'[&!color=#000000]
	'1801823_Obacterium@OGW83795_1__Fe_S_cluster_assembly_protein_SufB'[&!color=#000000]
	'1974748_CObacterium@PIQ86706_1__Fe_S_cluster_assembly_protein_SufB'[&!color=#000000]
	'1801817_Obacterium@OGW78635_1__Fe_S_cluster_assembly_protein_SufB'[&!color=#000000]
	'1797862_Dbacterium@OGQ23155_1__Fe_S_cluster_assembly_protein_SufB'[&!color=#000000]
	'1973957_Dbacterium@PJA20360_1__Fe_S_cluster_assembly_protein_SufB'[&!color=#000000]
	'758823_Vchlorellavor@LAPX01000003_1_130___137230_138669'[&!color=#000000]
	'1948355_Abacterium@DBVF01000073_1_2___136_1587'[&!color=#000000]
	'2024880_Ssp@MAB54705_1__Fe_S_cluster_assembly_protein_SufB__partial'[&!color=#dd85ab]
	'1608213_CSspongiarum@KKZ14301_1__cysteine_desulfurase'[&!color=#dd85ab]
	'74547_Pmarinus@CAE21781_1__ABC_transporter__membrane_component'[&!color=#dd85ab]
	'1655601_Cbacl30@KRO94781_1__cysteine_desulfurase'[&!color=#dd85ab]
	'2026889_Csp@PHX67884_1__Fe_S_cluster_assembly_protein_SufB__partial'[&!color=#dd85ab]
	'210768_Ssp@NQKX01000006_1_59___55271_56713'[&!color=#dd85ab]
	'292564_Cgracile@AFY28694_1__FeS_assembly_protein_SufB'[&!color=#dd85ab]
	'316278_Ssp@CAK28921_1__SufB_protein__Fe_Scluster_assembly'[&!color=#dd85ab]
	'2055796_Sbacterium@HBU26770_1__TPA_asm__Fe_S_cluster_assembly_protein_SufB'[&!color=#dd85ab]
	'64471_Ssp@ABI46778_1__FeS_assembly_protein_SufB'[&!color=#dd85ab]
	'84588_Ssp@CAE06834_1__ABC_transporter__membrane_component'[&!color=#dd85ab]
	'2162204_Psp@QCJQ01000004_1_4___3202_4644'[&!color=#dd85ab]
	'59920_Pmarinus@AAZ58924_1__Iron_regulated_ABC_transporter_membrane_component_SufB'[&!color=#dd85ab]
	'1499498_Psp@KGG13309_1__Iron_sulfur_cluster_assembly_protein_SufB'[&!color=#dd85ab]
	'167539_Pmarinus@AAP99132_1__ABC_type_transport_system_involved_in_Fe_S_cluster_assembly_permease_component'[&!color=#dd85ab]
	'59919_Pmarinus@CAE18532_1__ABC_transporter__membrane_component'[&!color=#dd85ab]
	'2162190_Psp@QCFN01000002_1_62___55482_56924'[&!color=#dd85ab]
	'1140_Selongatus@ABB57765_1__Iron_regulated_ABC_transporter_membrane_component_SufB'[&!color=#dd85ab]
	'317619_Phollandica@KB235941_1_294___341748_343187'[&!color=#dd85ab]
	'195250_Ssp@CM001776_1_2853___3105589_3107028'[&!color=#dd85ab]
	'1173025_Gsp@AFY66715_1__Iron_regulated_ABC_transporter_membrane_component_SufB'[&!color=#dd85ab]
	'1643526_Gsp@LWRO01000008_1_93___127857_129296'[&!color=#dd85ab]
	'2099686_Cbacterium@PXCV01000481_1_4___1937_3376'[&!color=#dd85ab]
	'1666905_Psp@KPQ36895_1__Fe_S_cluster_assembly_protein_SufB'[&!color=#dd85ab]
	'864702_Ocyanobacteri@EKQ68508_1__Iron_regulated_ABC_transporter_membrane_component_SufB'[&!color=#dd85ab]
	'2420339_Cbacterium@RMH79033_1__Fe_S_cluster_assembly_protein_SufB'[&!color=#dd85ab]
	'321327_Ssp@ABD00330_1__FeS_assembly_protein_SufB'[&!color=#dd85ab]
	'1173022_Cepipsammum@AFZ11924_1__FeS_assembly_protein_SufB'[&!color=#dd85ab]
	'1080068_Lsp@BAU44121_1__FeS_cluster_assembly_protein_SufB'[&!color=#dd85ab]
	'1296344_Mglauca@PSB00537_1__Fe_S_cluster_assembly_protein_SufB'[&!color=#dd85ab]
	'1497020_Nsphagnicola@KGF71869_1__cysteine_desulfurase'[&!color=#dd85ab]
	'1378066_Csp@PPS39798_1__Fe_S_cluster_assembly_protein_SufB'[&!color=#dd85ab]
	'2107693_Csp@PSB33446_1__Fe_S_cluster_assembly_protein_SufB'[&!color=#dd85ab]
	'1618023_Aatlantica@KJH70604_1__cysteine_desulfurase'[&!color=#dd85ab]
	'1947889_Cbacterium@DIYQ01000113_1_22___21543_22979'[&!color=#dd85ab]
	'1781255_Dsp@OEJ73509_1__Fe_S_cluster_assembly_protein_SufB'[&!color=#dd85ab]
	'197221_Telongatus@BAC08042_1__ABC_transporter_subunit'[&!color=#dd85ab]
	'195253_Ssp@AFY61542_1__Iron_regulated_ABC_transporter_membrane_component_SufB'[&!color=#dd85ab]
	'1880902_Lsp@OCQ94574_1__Fe_S_cluster_assembly_protein_SufB'[&!color=#dd85ab]
	'2005462_Csp@BAZ07101_1__putative_ABC_transporter_membrane_protein'[&!color=#dd85ab]
	'1973482_Rcurvata@BAZ89918_1__FeS_assembly_protein_SufB'[&!color=#dd85ab]
	'551115_Nazollae@ADI63224_1__FeS_assembly_protein_SufB'[&!color=#dd85ab]
	'46234_Asp@AFW95766_1__FeS_assembly_protein_SufB'[&!color=#dd85ab]
	'52271_Asp@LUHI01000068_1_50___55821_57260'[&!color=#dd85ab]
	'1752063_Fsp@BAU08221_1__putative_ABC_transporter_membrane_protein'[&!color=#dd85ab]
	'1671698_Hsp@OZH53012_1__cysteine_desulfurase'[&!color=#dd85ab]
	'203124_Terythraeum@ABG53347_1__Iron_regulated_ABC_transporter_membrane_component_SufB'[&!color=#dd85ab]
	'282423_Pagardhii@BBD56071_1__FeS_assembly_protein_SufB'[&!color=#dd85ab]
	'1982223_Asp@RAQ44041_1__Fe_S_cluster_assembly_protein_SufB'[&!color=#dd85ab]
	'2055792_Mbacterium@HAT15871_1__TPA_asm__Fe_S_cluster_assembly_protein_SufB'[&!color=#dd85ab]
	'1880991_Ocyanobacteri@OCQ91736_1__Fe_S_cluster_assembly_protein_SufB'[&!color=#dd85ab]
	'1080068_Lsp@BAU44122_1__FeS_cluster_assembly_protein_SufB'[&!color=#dd85ab]
	'2420338_Cbacterium@RMG14946_1__Fe_S_cluster_assembly_protein_SufB__partial'[&!color=#dd85ab]
	'2099684_Cbacterium@PWRG01000117_1_20___19619_21058'[&!color=#dd85ab]
	'268115_Lantarctica@PZO39356_1__Fe_S_cluster_assembly_protein_SufB'[&!color=#dd85ab]
	'2099687_Cbacterium@PXDR01000072_1_7___3978_5375'[&!color=#dd85ab]
	'1666911_Ppriestleyi@KPQ36782_1__Fe_S_cluster_assembly_protein_SufB'[&!color=#dd85ab]
	'102232_Gsp@ELR96798_1__FeS_assembly_protein_SufB'[&!color=#dd85ab]
	'113355_Gherdmanii@CM001775_1_2390___2471277_2472716'[&!color=#dd85ab]
	'755178_Caponinum@AFZ54679_1__Iron_regulated_ABC_transporter_membrane_component_SufB'[&!color=#dd85ab]
	'2054282_Csp@AUC59752_1__Fe_S_cluster_assembly_protein_SufB'[&!color=#dd85ab]
	'2164131_Ssp@PZV23070_1__hypothetical_protein_DCF12_19685'[&!color=#dd85ab]
	'1147_Ssp@AIE73525_1__Iron_sulfur_cluster_assembly_protein_SufB'[&!color=#dd85ab]
	'118163_Psp@AFY79654_1__FeS_assembly_protein_SufB'[&!color=#dd85ab]
	'2107694_Ahegewaldii@PSF36039_1__Fe_S_cluster_assembly_protein_SufB'[&!color=#dd85ab]
	'1641812_Maeruginosa@AKE63030_1__Iron_sulfur_cluster_assembly_protein_SufB'[&!color=#dd85ab]
	'1453429_CAthalassa@ADB95434_1__Iron_regulated_ABC_transporter_membrane_component_SufB'[&!color=#dd85ab]
	'1920663_Asacrum@GBF78654_1__cysteine_desulfurase_activator_complex_subunit_SufB'[&!color=#dd85ab]
	'423474_Cwatsonii@CCQ50232_1__Iron_sulfur_cluster_assembly_protein_SufB'[&!color=#dd85ab]
	'41431_Csp@ACK64512_1__FeS_assembly_protein_SufB'[&!color=#dd85ab]
	'1228987_Cendosymbiont@BAP18453_1__cysteine_desulfurase_activator_complex_subunit_SufB'[&!color=#dd85ab]
	'111780_Scyanosphaera@AFZ35004_1__Iron_regulated_ABC_transporter_membrane_component_SufB'[&!color=#dd85ab]
	'2005460_Csp@BAZ44565_1__FeS_assembly_protein_SufB'[&!color=#dd85ab]
	'32049_Ssp@ACA99802_1__FeS_assembly_protein_SufB'[&!color=#dd85ab]
	'1173029_Ssubsalsa@JH980292_1_1108___1312735_1314177'[&!color=#dd85ab]
	'1128427_Fcyanobacteri@KB904821_1_4639___5301241_5302683'[&!color=#dd85ab]
	'129961_Smajor@KV878783_1_2552___2939615_2941060'[&!color=#dd85ab]
	'13035_Dsalina@AFZ49973_1__FeS_assembly_protein_SufB'[&!color=#dd85ab]
	'65093_Hsp@AFZ44320_1__Iron_regulated_ABC_transporter_membrane_component_SufB'[&!color=#dd85ab]
	'1919144_Cbacterium@PSO51415_1__Fe_S_cluster_assembly_protein_SufB'[&!color=#dd85ab]
	'1919134_Cbacterium@PSP18591_1__Fe_S_cluster_assembly_protein_SufB'[&!color=#dd85ab]
	'1919135_Cbacterium@PSO92793_1__Fe_S_cluster_assembly_protein_SufB'[&!color=#dd85ab]
	'582515_Rlacunae@ERN42681_1__FeS_assembly_protein_SufB'[&!color=#dd85ab]
	'1173263_Ssp@AFY74967_1__FeS_assembly_protein_SufB'[&!color=#dd85ab]
	'685565_Psp@BBC24007_1__FeS_assembly_protein'[&!color=#dd85ab]
	'2055767_Cbacterium@HAN46948_1__TPA_asm__Fe_S_cluster_assembly_protein_SufB'[&!color=#dd85ab]
	'1947904_Cbacterium@DBAX01000040_1_1___3_1232'[&!color=#dd85ab]
	'1188229_Glithophora@APB33064_1__cysteine_desulfurase_activator_complex_subunit_SufB'[&!color=#dd85ab]
	'82654_Psp@AFY70209_1__Iron_regulated_ABC_transporter_membrane_component_SufB'[&!color=#dd85ab]
	'47254_Lsp@PZV13218_1__Fe_S_cluster_assembly_protein_SufB'[&!color=#dd85ab]
	'111611_Gsp@LNDC01000104_1_13___11996_13432'[&!color=#dd85ab]
	'2053605_Rsp@HAE05181_1__TPA_asm__Fe_S_cluster_assembly_protein_SufB__partial'[&!color=#dd85ab]
	'1245607_Pbacterium@ATZN01000175_1_4___3485_4930'[&!color=#000000]
	'2283320_Bbacterium@RDV39516_1__Fe_S_cluster_assembly_protein_SufB'[&!color=#000000]
	'1548548_Bsediminis@AWV88107_1__Fe_S_cluster_assembly_protein_SufB'[&!color=#000000]
	'1194090_Aroseus@SHF52175_1__Iron_regulated_ABC_transporter_membrane_component_SufB'[&!color=#000000]
	'2021605_Bbacterium@NNSL01000485_1_5___4026_5486'[&!color=#000000]
	'2032627_Asp@PAU93806_1__Fe_S_cluster_assembly_protein_SufB'[&!color=#000000]
	'1951514_Bbacterium@DIAA01000023_1_165___200496_201938'[&!color=#000000]
	'1951518_Bbacterium@DKGJ01000036_1_152___166337_167782'[&!color=#000000]
	'1121104_Bvulgaris@AQXH01000001_1_266___290389_291834'[&!color=#000000]
	'1951504_Bbacterium@DGCQ01000010_1_260___270671_272128'[&!color=#000000]
	'1951483_Bbacterium@DBVB01000061_1_15___12147_13592'[&!color=#000000]
	'1953152_Bbacterium@DEMS01000028_1_178___206432_207874'[&!color=#000000]
	'2079485_Gsp@PWN07126_1__Fe_S_cluster_assembly_protein_SufB'[&!color=#000000]
	'2053187_Rbarkolensis@PKD44785_1__Fe_S_cluster_assembly_protein_SufB'[&!color=#000000]
	'1729466_Cbacterium@LKNA01000020_1_10___8721_10163'[&!color=#000000]
	'2293433_Rsp@REL38098_1__Fe_S_cluster_assembly_protein_SufB'[&!color=#000000]
	'1953139_Bbacterium@DDIC01000075_1_2___705_2159'[&!color=#000000]
	'1457365_CCproteinivoru@AXJ00847_1__Iron_regulated_ABC_transporter_membrane_component_SufB'[&!color=#000000]
	'2094027_Bbacterium@PUKH01000008_1_32___32231_33673'[&!color=#000000]
	'1666909_Bbacterium@KPQ00400_1__Fe_S_cluster_assembly_protein_SufB'[&!color=#000000]
	'903818_Hfoetida@KI912268_1_1291___1532502_1533941'[&!color=#000000]
	'1951931_Hbacterium@DBME01000068_1_7___4361_5800'[&!color=#000000]
	'1121920_Gfermentans@AUAU01000006_1_80___95782_97221'[&!color=#000000]
	'2052165_Hbacterium@PMJK01000073_1_3___454_1371'[&!color=#000000]
	'1948458_Bbacterium@DGAL01000045_1_4___1486_2778'[&!color=#000000]
	'1986845_Bbacterium@OUT76844_1__Fe_S_cluster_assembly_protein_SufB'[&!color=#000000]
	'1752213_Gbacterium@LNEJ01000071_1_31___32200_33636'[&!color=#000000]
	'1752215_Gbacterium@LNFF01000021_1_37___40823_42259'[&!color=#000000]
	'1789004_Fsp@KXW57770_1__FeS_cluster_assembly_protein_SufB'[&!color=#000000]
	'1797475_Bbacterium@OFZ66118_1__Fe_S_cluster_assembly_protein_SufB'[&!color=#000000]
	'2052161_Gsp@PLBS01000167_1_10___6386_7822'[&!color=#000000]
	'1797492_Bbacterium@OGA25553_1__Fe_S_cluster_assembly_protein_SufB'[&!color=#000000]
	'1797482_Bbacterium@OGA08320_1__Fe_S_cluster_assembly_protein_SufB'[&!color=#000000]
	'38080_Nsp@QIFK01000093_1_12___11521_12840'[&!color=#000000]
	'1952267_Nbacterium@DKAF01000015_1_26___30285_31721'[&!color=#000000]
	'1895901_Nsp@OJY07303_1__Fe_S_cluster_assembly_protein_SufB'[&!color=#000000]
	'323848_Nmultiformis@ABB74003_1__Iron_regulated_ABC_transporter_membrane_component_SufB'[&!color=#000000]
	'1855333_Nsp@SFH45600_1__Iron_regulated_ABC_transporter_membrane_component_SufB'[&!color=#000000]
	'1855339_Nsp@SFW24906_1__Iron_regulated_ABC_transporter_membrane_component_SufB'[&!color=#000000]
	'1288494_Nlacus@ARO87292_1__Fe_S_cluster_assembly_protein_SufB'[&!color=#000000]
	'1855332_Nsp@SCY02284_1__Iron_regulated_ABC_transporter_membrane_component_SufB'[&!color=#000000]
	'2184309_CNsp@RFC39786_1__Iron_regulated_ABC_transporter_membrane_component_SufB'[&!color=#000000]
	'1951095_Gbacterium@DKNB01000080_1_41___34228_35664'[&!color=#000000]
	'1970511_Gbacterium@OYY47304_1__Fe_S_cluster_assembly_protein_SufB'[&!color=#000000]
	'1408164_Bbacterium@ESS15074_1__FeS_cluster_assembly_protein_SufB'[&!color=#000000]
	'1946978_Nsp@DDIT01000086_1_9___5150_6586'[&!color=#000000]
	'44576_Nhalophila@SDX91085_1__Iron_regulated_ABC_transporter_membrane_component_SufB'[&!color=#000000]
	'228410_Neuropaea@CAD85361_1__Uncharacterized_protein_family_UPF0051'[&!color=#000000]
	'335283_Neutropha@ABI59494_1__Iron_regulated_ABC_transporter_membrane_component_SufB'[&!color=#000000]
	'52441_Naestuarii@PTN11676_1__iron_regulated_ABC_transporter_membrane_component_SufB'[&!color=#000000]
	'917_Nmarina@SEM92080_1__Iron_regulated_ABC_transporter_membrane_component_SufB'[&!color=#000000]
	'52442_Nnitrosa@PTM68772_1__iron_regulated_ABC_transporter_membrane_component_SufB'[&!color=#000000]
	'44574_Ncommunis@AKH36700_1__cysteine_desulfurase'[&!color=#000000]
	'1881053_Nsp@SDG86160_1__Iron_regulated_ABC_transporter_membrane_component_SufB'[&!color=#000000]
	'44575_Ncryotolerans@SFP60676_1__Iron_regulated_ABC_transporter_membrane_component_SufB'[&!color=#000000]
	'1881054_Nsp@SFE61705_1__Iron_regulated_ABC_transporter_membrane_component_SufB'[&!color=#000000]
	'1931235_Pbacterium@OQW82013_1__Fe_S_cluster_assembly_protein_SufB'[&!color=#000000]
	'153948_Nsp@ADZ27239_1__FeS_assembly_protein_SufB'[&!color=#000000]
	'1827381_Pbacterium@OQW41125_1__Fe_S_cluster_assembly_protein_SufB'[&!color=#000000]
	'261292_Nsp@AEJ01809_1__FeS_assembly_protein_SufB'[&!color=#000000]
	'200123_Nsp@RAR94256_1__iron_regulated_ABC_transporter_membrane_component_SufB'[&!color=#000000]
	'1797557_Bbacterium@OGA95187_1__Fe_S_cluster_assembly_protein_SufB'[&!color=#000000]
	'338969_Rferrireducen@ABD69586_1__Iron_regulated_ABC_transporter_membrane_component_SufB'[&!color=#000000]
	'50421_Rsp@PKWM01000032_1_9___7734_9170'[&!color=#000000]
	'1797484_Bbacterium@OGA04066_1__Fe_S_cluster_assembly_protein_SufB'[&!color=#000000]
	'2012633_Csp@OYT73379_1__Fe_S_cluster_assembly_protein_SufB'[&!color=#000000]
	'981222_Cthermophilum@AEP13410_1__Iron_regulated_ABC_transporter_membrane_component_SufB'[&!color=#000000]
	'454194_Pmethylalipha@CDM64966_1__Iron_regulated_ABC_transporter_membrane_component_SufB'[&!color=#000000]
	'1946320_Csp@DIYZ01000236_1_9___7422_8858'[&!color=#000000]
	'2052146_Bbacterium@PLCD01000020_1_37___39934_41370'[&!color=#000000]
	'1946318_Csp@DGBD01000153_1_2___770_2206'[&!color=#000000]
	'1617423_Abacterium@KXJ98411_1__Iron_regulated_ABC_transporter_membrane_component_SufB'[&!color=#000000]
	'1962177_Abacterium@MWYZ01000070_1_10___10144_11583'[&!color=#000000]
	'1946316_Csp@DDUF01000054_1_148___179072_180511'[&!color=#000000]
	'1752182_Abacterium@LNDP01000024_1_295___327325_328764'[&!color=#000000]
	'1946322_Csp@DLHV01000023_1_32___25522_26961'[&!color=#000000]
	'1752184_Abacterium@LNEI01000018_1_602___659367_660806'[&!color=#000000]
	'1946317_Csp@DEQS01000100_1_31___26128_27567'[&!color=#000000]
	'1948374_Abacterium@DEBV01000014_1_75___68973_70313'[&!color=#000000]
	'1948352_Abacterium@DBYN01000006_1_229___243530_244870'[&!color=#000000]
	'1948390_Abacterium@DFKW01000009_1_23___20382_21707'[&!color=#000000]
	'1948444_Abacterium@DLKX01000009_1_15___12209_13537'[&!color=#000000]
	'153809_Uproteobacter@OMPY01000005_1_33___31957_33306'[&!color=#000000]
	'1975037_CUbacterium@PJE76091_1__Fe_S_cluster_assembly_protein_SufB'[&!color=#000000]
	'2052156_Cbacterium@PMZB01000255_1_9___8786_10204'[&!color=#000000]
	'1704235_Cbacterium@KPK33742_1__cysteine_desulfurase'[&!color=#000000]
	'1674912_Pbacterium@LVBV01000016_1_100___115838_117217'[&!color=#000000]
	'1948727_Obacterium@DHMA01000095_1_8___11113_12534'[&!color=#000000]
	'1897025_Vbacterium@OLA83624_1__Fe_S_cluster_assembly_protein_SufB'[&!color=#000000]
	'1262865_Csp@CDE84773_1__feS_assembly_protein_SufB'[&!color=#000000]
	'1951376_Abacterium@DBBL01000003_1_2___183_1313'[&!color=#000000]
	'1948724_Obacterium@DGMY01000085_1_8___6420_7826'[&!color=#000000]
	'1948710_Obacterium@DDIG01000093_1_2___878_2296'[&!color=#000000]
	'1948741_Obacterium@DLPZ01000056_1_21___20760_22178'[&!color=#000000]
	'1948704_Obacterium@DBVC01000098_1_3___1903_3327'[&!color=#000000]
	'1948708_Obacterium@DCQR01000075_1_8___9809_11347'[&!color=#000000]
	'1948729_Obacterium@DJBY01000050_1_48___47032_48456'[&!color=#000000]
	'2174842_Csp@PXA03748_1__Fe_S_cluster_assembly_protein_SufB'[&!color=#000000]
	'583355_Cakajimensis@ADE54234_1__FeS_assembly_protein_SufB'[&!color=#000000]
	'1948738_Obacterium@DKND01000033_1_6___4046_5473'[&!color=#000000]
	'1982317_Obacterium@PAZ01855_1__Fe_S_cluster_assembly_protein_SufB'[&!color=#000000]
	'2200854_CMtarae@AWT58899_1__hypothetical_protein_DF168_00071'[&!color=#000000]
	'1974104_Vbacterium@PJA44641_1__Fe_S_cluster_assembly_protein_SufB'[&!color=#000000]
	'1951177_Obacterium@DDZZ01000060_1_10___10682_12088'[&!color=#000000]
	'1948703_Obacterium@DCBD01000111_1_10___7756_9162'[&!color=#000000]
	'1948719_Obacterium@DFOT01000003_1_91___99056_100471'[&!color=#000000]
	'1948713_Obacterium@DDNM01000220_1_18___16048_17454'[&!color=#000000]
	'1948718_Obacterium@DEYT01000011_1_30___33756_35162'[&!color=#000000]
	'1948705_Obacterium@DBVA01000107_1_7___5715_7166'[&!color=#000000]
	'939920_Vbacterium@KB912322_1_69___76004_77410'[&!color=#000000]
	'1948706_Obacterium@DBSV01000084_1_23___23432_24838'[&!color=#000000]
	'2026771_Obacterium@MAE53579_1__Fe_S_cluster_assembly_protein_SufB'[&!color=#000000]
	'1948732_Obacterium@DJHP01000102_1_6___4418_5824'[&!color=#000000]
	'2067063_Vbacterium@PNEW01000002_1_26___28425_29831'[&!color=#000000]
	'481448_Minfernorum@ACD84522_1__Cysteine_desulfurase_activator_SufB'[&!color=#000000]
	'1134055_Vsp@KB901875_1_1136___1082429_1083853'[&!color=#000000]
	'478741_Vbacterium@JAFS01000002_1_602___648019_649443'[&!color=#000000]
	'1948752_Sbacterium@DBMP01000025_1_99___127827_129236'[&!color=#000000]
	'2201154_Cbacterium@PZR78274_1__Fe_S_cluster_assembly_protein_SufB__partial'[&!color=#000000]
	'1805405_Vbacterium@OLE13660_1__Fe_S_cluster_assembly_protein_SufB'[&!color=#000000]
	'2052183_Sbacterium@PKVC01000024_1_6___4412_5863'[&!color=#000000]
	'1948252_Vbacterium@DFCD01000004_1_9___7093_8514'[&!color=#000000]
	'1882831_Vsp@SDT86058_1__Fe_S_cluster_assembly_protein_SufB'[&!color=#000000]
	'1802433_Vbacterium@OHE75008_1__Fe_S_cluster_assembly_protein_SufB'[&!color=#000000]
	'1948751_Sbacterium@DKEN01000005_1_13___14580_15296'[&!color=#000000]
	'2161866_Sbacterium@PTX96840_1__Fe_S_cluster_assembly_protein_SufB'[&!color=#000000]
	'1948749_Sbacterium@DGXZ01000001_1_10___8505_9911'[&!color=#000000]
	'1704307_CXsp@ALJ56735_1__FeS_cluster_assembly_protein_SufB'[&!color=#000000]
	'1952998_Obacterium@DFZW01000262_1_4___3515_4957'[&!color=#000000]
	'1637999_Vbacterium@AKC83192_1__Fe_S_cluster_assembly_protein_SufB'[&!color=#000000]
	'1838286_Llimnophila@AOS44689_1__FeS_cluster_assembly_protein_SufB'[&!color=#000000]
	'1796921_Eluteus@AWI08512_1__Fe_S_cluster_assembly_protein_SufB'[&!color=#000000]
	'278958_Obacterium@RRK01074_1__Fe_S_cluster_assembly_protein_SufB'[&!color=#000000]
	'2026799_Vbacterium@ATC64851_1__Fe_S_cluster_assembly_protein_SufB'[&!color=#000000]
	'1952996_Obacterium@DDRG01000036_1_62___70136_71584'[&!color=#000000]
	'1982319_Obacterium@PAW62720_1__Fe_S_cluster_assembly_protein_SufB'[&!color=#000000]
	'1982321_Obacterium@PAW88016_1__Fe_S_cluster_assembly_protein_SufB'[&!color=#000000]
	'1952997_Obacterium@DFDG01000195_1_8___5467_6915'[&!color=#000000]
	'1953001_Obacterium@DKPT01000031_1_9___8287_9735'[&!color=#000000]
	'1548208_Ccapnophilus@KXU36232_1__Fe_S_cluster_assembly_protein_SufB'[&!color=#000000]
	'2055843_CDmandela@NJAL01000008_1_58___39977_41425'[&!color=#000000]
	'452637_Oterrae@ACB77442_1__FeS_assembly_protein_SufB'[&!color=#000000]
	'1952942_Vbacterium@DDQZ01000075_1_41___50011_51459'[&!color=#000000]
	'1951373_Abacterium@DLBZ01000241_1_6___3543_4970'[&!color=#000000]
	'1951370_Abacterium@DKPR01000093_1_16___15450_16883'[&!color=#000000]
	'1951376_Abacterium@DBBL01000103_1_1___1_450'[&!color=#000000]
	'1951376_Abacterium@DBBL01000003_1_1___1_183'[&!color=#000000]
	'1951350_Abacterium@DBTN01000037_1_106___116249_117685'[&!color=#000000]
	'1986881_Vbacterium@OUV09210_1__Fe_S_cluster_assembly_protein_SufB'[&!color=#000000]
	'1951359_Abacterium@DEYN01000195_1_1___2_550'[&!color=#000000]
	'1123071_Rsqualenifaci@SHK07381_1__Iron_regulated_ABC_transporter_membrane_component_SufB'[&!color=#000000]
	'1123070_Rmarina@KB899261_1_36___45165_46598'[&!color=#000000]
	'1658618_Rprofundi@PQJ30391_1__Fe_S_cluster_assembly_protein_SufB'[&!color=#000000]
	'1951362_Abacterium@DGKB01000003_1_52___60824_62236'[&!color=#000000]
	'1951369_Abacterium@DJZS01000181_1_9___8583_10001'[&!color=#000000]
	'1951351_Abacterium@DCQY01000107_1_44___48118_49533'[&!color=#000000]
	'1951357_Abacterium@DDTJ01000108_1_5___8686_10101'[&!color=#000000]
	'382464_Vbacterium@EDY81781_1__FeS_assembly_protein_SufB'[&!color=#000000]
	'1951178_Obacterium@DIHR01000068_1_16___15228_16637'[&!color=#000000]
	'1951180_Obacterium@DJZG01000274_1_3___1277_2686'[&!color=#000000]
	'2006848_Obacterium@MAM91247_1__Fe_S_cluster_assembly_protein_SufB'[&!color=#000000]
	'349741_Amuciniphila@ACD04326_1__FeS_assembly_protein_SufB'[&!color=#000000]
	'1951360_Abacterium@DEPT01000058_1_1___1_552'[&!color=#000000]
	'1679444_Aglycaniphila@OCA03221_1__Fe_S_cluster_assembly_protein_SufB'[&!color=#000000]
	'1951360_Abacterium@DEPT01000066_1_35___49397_50266'[&!color=#000000]
	'1674912_Pbacterium@LVBV01000011_1_5___4186_5631'[&!color=#000000]
	'1674913_Pbacterium@LVBW01000010_1_27___31217_32644'[&!color=#000000]
	'1802431_Vbacterium@OHE74572_1__Fe_S_cluster_assembly_protein_SufB'[&!color=#000000]
	'1948231_Vbacterium@DBYP01000006_1_115___119757_121124'[&!color=#000000]
	'1948254_Vbacterium@DEWA01000015_1_10___5162_6514'[&!color=#000000]
	'2013833_Sbacterium@PKL30258_1__Fe_S_cluster_assembly_protein_SufB__partial'[&!color=#000000]
	'1952203_Lbacterium@DFRK01000013_1_2___754_2205'[&!color=#000000]
	'189518_Linterrogans@AAN50007_1__ABC_transporter_permease'[&!color=#000000]
	'2023177_Lhartskeerlii@PJZ31951_1__Fe_S_cluster_assembly_protein_SufB'[&!color=#000000]
	'1193069_Lwolffii@EPG64595_1__FeS_assembly_protein_SufB'[&!color=#000000]
	'178_Lsp@PJD99981_1__Fe_S_cluster_assembly_protein_SufB'[&!color=#000000]
	'1917863_Lsp@GBF49558_1__Fe_S_cluster_assembly_ABC_transporter_permease'[&!color=#000000]
	'1917830_Lsp@GBF45090_1__Fe_S_cluster_assembly_ABC_transporter_permease'[&!color=#000000]
	'355278_Lbiflexa@ABZ93827_1__ABC_type_transport_system_involved_in_Fe_S_cluster_assembly__permease_component'[&!color=#000000]
	'1948318_Abacterium@DGOR01000067_1_36___35780_37228'[&!color=#000000]
	'1974774_CPbacterium@PIZ76012_1__Fe_S_cluster_assembly_protein_SufB'[&!color=#000000]
	'2099670_CDbacterium@PWFU01000087_1_56___52058_53386'[&!color=#000000]
	'1619100_Cdivision@KKR06110_1__FeS_assembly_protein_SufB'[&!color=#000000]
	'1915850_Earchaeon@DAWL01000057_1_6___4857_4988'[&!color=#000000]
	'929705_Sthermosulfid@SMC02205_1__Uncharacterized_protein_family__UPF0051_'[&!color=#000000]
	'2039167_Ssp@POB09615_1__hypothetical_protein_CO251_15520'[&!color=#000000]
	'1951342_Abacterium@DKPX01000127_1_2___720_1970'[&!color=#000000]
	'1313172_Icoccineus@BAN01788_1__putative_FeS_assembly_protein_SufB'[&!color=#000000]
	'1817863_CFbacterium@OGF67594_1__hypothetical_protein_A2Y62_17990'[&!color=#000000]
	'71864_Hsp@HBW50839_1__TPA_asm__Fe_S_cluster_assembly_protein_SufB'[&!color=#000000]
	'1128421_Bjkg1@JAGA01000002_1_1912___2155225_2156643'[&!color=#000000]
	'357808_Rsp@ABQ89128_1__Iron_regulated_ABC_transporter_membrane_component_SufB'[&!color=#000000]
	'1953071_Rbacterium@DBCF01000170_1_1___99_1514'[&!color=#000000]
	'324602_Caurantiacus@ABY36669_1__FeS_assembly_protein_SufB'[&!color=#000000]
	'765420_Otrichoides@EFO80659_1__FeS_assembly_protein_SufB'[&!color=#000000]
	'2491704_CVsp@RRR67694_1__Fe_S_cluster_assembly_protein_SufB'[&!color=#000000]
	'2024553_CVmediisalina@PDW02800_1__Fe_S_cluster_assembly_protein_SufB'[&!color=#000000]
	'1506545_CCasiatica@PDV97594_1__Fe_S_cluster_assembly_protein_SufB'[&!color=#000000]
	'1953195_CAbacterium@DHFQ01000060_1_8___4496_5893'[&!color=#000000]
	'1950189_Abacterium@DDBP01000391_1_3___1539_2951'[&!color=#000000]
	'1579373_Agw2011_ar15@AJF61935_1__Protein_SufB'[&!color=#000000]
	'2052143_Abacterium@PWH20454_1__Fe_S_cluster_assembly_protein_SufB'[&!color=#000000]
	'1950210_Abacterium@DHFN01000133_1_17___16918_17793'[&!color=#000000]
	'1797648_Cbacterium@OGO28172_1__Fe_S_cluster_assembly_protein_SufB'[&!color=#000000]
	'1961101_Abacterium@OQY89453_1__Fe_S_cluster_assembly_protein_SufB'[&!color=#000000]
	'1797646_Cbacterium@OGO26925_1__Fe_S_cluster_assembly_protein_SufB'[&!color=#000000]
	'229920_Ltardivitalis@GAP22904_1__iron_regulated_ABC_transporter_membrane_component_SufB'[&!color=#000000]
	'1872519_Asp@QKFQ01000020_1_4___2678_3547'[&!color=#000000]
	'1134406_Oapprima@KPL72201_1__Fe_S_cluster_assembly_protein_SufB'[&!color=#000000]
	'1971724_Abacterium@OQY31400_1__Fe_S_cluster_assembly_protein_SufB'[&!color=#000000]
	'1968532_Asp@OQX64431_1__Fe_S_cluster_assembly_protein_SufB'[&!color=#000000]
	'1950216_Abacterium@DIDQ01000149_1_4___4926_8597'[&!color=#000000]
	'1973907_Abacterium@PIW20512_1__hypothetical_protein_COW33_02030'[&!color=#000000]
	'1972460_Abacterium@OQY49045_1__hypothetical_protein_B6242_00540'[&!color=#000000]
	'1752218_Pbacterium@LNDY01000369_1_2___1316_1630'[&!color=#000000]
	'1970609_Vbacterium@OYV47691_1__Fe_S_cluster_assembly_protein_SufB__partial'[&!color=#000000]
	'1797612_Cbacterium@OGN75303_1__Fe_S_cluster_assembly_protein_SufB'[&!color=#000000]
	'1961102_Abacterium@OQY82877_1__Fe_S_cluster_assembly_protein_SufB__partial'[&!color=#000000]
	'1950227_Abacterium@DBFP01000055_1_19___23785_25191'[&!color=#000000]
	'1950194_Abacterium@DDVH01000010_1_17___15279_16688'[&!color=#000000]
	'1950196_Abacterium@DDTU01000244_1_2___859_2268'[&!color=#000000]
	'1961102_Abacterium@OQY85201_1__Fe_S_cluster_assembly_protein_SufB__partial'[&!color=#000000]
	'1950217_Abacterium@DIDP01000062_1_24___24691_26157'[&!color=#000000]
	'1797644_Cbacterium@OGO24216_1__Fe_S_cluster_assembly_protein_SufB__partial'[&!color=#000000]
	'2013729_Cbacterium@PKN90945_1__Fe_S_cluster_assembly_protein_SufB'[&!color=#000000]
	'1973904_Abacterium@PJB67770_1__Fe_S_cluster_assembly_protein_SufB'[&!color=#000000]
	'1950193_Abacterium@DDWN01000093_1_27___26589_27998'[&!color=#000000]
	'1973905_Abacterium@PIV26085_1__hypothetical_protein_COS37_08240'[&!color=#000000]
	'1946752_Lsp@DHHC01000051_1_12___7876_9288'[&!color=#000000]
	'1986204_Bfermentans@SMX54266_1__component_of_SufBCD_complex'[&!color=#000000]
	'1951413_Abacterium@DHHA01000165_1_23___20438_21937'[&!color=#000000]
	'1951435_Abacterium@DICP01000108_1_4___1930_2712'[&!color=#000000]
	'1951437_Abacterium@DIXT01000001_1_27___24503_25915'[&!color=#000000]
	'1951435_Abacterium@DICP01000108_1_3___1410_1976'[&!color=#000000]
	'1951433_Abacterium@DIRI01000026_1_42___51973_53388'[&!color=#000000]
	'1951431_Abacterium@DHPL01000033_1_5___2385_3797'[&!color=#000000]
	'1674891_Abacterium@LUZV01000096_1_17___16125_17282'[&!color=#000000]
	'1951402_Abacterium@DBRR01000047_1_54___49751_51166'[&!color=#000000]
	'1951439_Abacterium@DIWN01000058_1_50___57311_58726'[&!color=#000000]
	'1951403_Abacterium@DBPR01000016_1_64___87691_89106'[&!color=#000000]
	'1951426_Abacterium@DHUD01000099_1_32___30552_31967'[&!color=#000000]
	'1951417_Abacterium@DHCY01000022_1_73___87862_89277'[&!color=#000000]
	'1971724_Abacterium@OQY31990_1__Fe_S_cluster_assembly_protein_SufB'[&!color=#000000]
	'1678840_Fflocculi@GAP40279_1__iron_regulated_ABC_transporter_membrane_component_SufB'[&!color=#000000]
	'1946754_Lsp@DHPK01000019_1_50___58666_60081'[&!color=#000000]
	'1946750_Lsp@DCTP01000011_1_15___14861_16276'[&!color=#000000]
	'913107_Psubmarina@REG10714_1__iron_regulated_ABC_transporter_membrane_component_SufB'[&!color=#000000]
	'167964_Athermophila@KUK47073_1__Protein_SufB'[&!color=#000000]
	'1951412_Abacterium@DHHD01000025_1_4___2244_3650'[&!color=#000000]
	'360412_Larvoryzae@GAP14949_1__iron_regulated_ABC_transporter_membrane_component_SufB'[&!color=#000000]
	'229921_Lsaccharolyti@GAP17785_1__iron_regulated_ABC_transporter_membrane_component_SufB'[&!color=#000000]
	'869279_Tdaxensis@KPL84533_1__Fe_S_cluster_assembly_protein_SufB'[&!color=#000000]
	'360411_Bcaldifistula@GAP11168_1__iron_regulated_ABC_transporter_membrane_component_SufB'[&!color=#000000]
	'1797613_Cbacterium@OGN82523_1__Fe_S_cluster_assembly_protein_SufB'[&!color=#000000]
	'1951408_Abacterium@DGEO01000026_1_2___489_1898'[&!color=#000000]
	'2013725_Cbacterium@PKO10667_1__Fe_S_cluster_assembly_protein_SufB'[&!color=#000000]
	'1895927_Cbacterium@OJX47022_1__Fe_S_cluster_assembly_protein_SufB'[&!color=#000000]
	'2013731_Cbacterium@PKN87533_1__Fe_S_cluster_assembly_protein_SufB'[&!color=#000000]
	'1674892_Abacterium@LUZW01000135_1_4___2017_3429'[&!color=#000000]
	'1951440_Abacterium@DIWL01000068_1_26___23230_24642'[&!color=#000000]
	'2013727_Cbacterium@PKN99847_1__Fe_S_cluster_assembly_protein_SufB'[&!color=#000000]
	'1797639_Cbacterium@OGO11396_1__Fe_S_cluster_assembly_protein_SufB'[&!color=#000000]
	'2073117_Abacterium@PWB50988_1__Fe_S_cluster_assembly_protein_SufB'[&!color=#000000]
	'1951410_Abacterium@DFYN01000108_1_11___6092_7501'[&!color=#000000]
	'229919_Athermolimosa@GAP06547_1__iron_regulated_ABC_transporter_membrane_component_SufB'[&!color=#000000]
	'926569_Athermophila@BAJ63823_1__protein_SufB'[&!color=#000000]
	'1797659_Cbacterium@OGO47779_1__Fe_S_cluster_assembly_protein_SufB'[&!color=#000000]
	'1797671_Cbacterium@OGO70139_1__Fe_S_cluster_assembly_protein_SufB'[&!color=#000000]
	'1935047_Dsp@MTNP01000019_1_5___3419_4528'[&!color=#000000]
	'1797638_Cbacterium@OGO13571_1__Fe_S_cluster_assembly_protein_SufB'[&!color=#000000]
	'1703387_Abacterium@KPK90241_1__Fe_S_cluster_assembly_protein_SufB'[&!color=#000000]
	'1703387_Abacterium@KPK95292_1__Fe_S_cluster_assembly_protein_SufB'[&!color=#000000]
	'1797669_Cbacterium@OGO63445_1__Fe_S_cluster_assembly_protein_SufB'[&!color=#000000]
	'1961103_Abacterium@OQY85267_1__hypothetical_protein_B6D42_03650'[&!color=#000000]
	'276_Tfiliformis@KGQ22701_1__Fe_S_cluster_assembly_protein_SufB'[&!color=#000000]
	'56956_Tbrockianus@APD09406_1__SufB_protein_membrane_protein'[&!color=#000000]
	'1293589_Tsp@BBBN01000104_1_3___1211_2536'[&!color=#000000]
	'1293587_Tkawarayensis@BBBL01000093_1_4___1490_1951'[&!color=#000000]
	'1293587_Tkawarayensis@BBBL01000093_1_5___1948_2457'[&!color=#000000]
	'1123389_Tislandicus@ATXJ01000013_1_10___11852_13258'[&!color=#000000]
	'300852_Tthermophilus@BAD71662_1__SufB_protein__membrane_protein_'[&!color=#000000]
	'1239287_Fbacterium@AYKY01000022_1_3___908_2314'[&!color=#000000]
	'1239287_Fbacterium@AYKY01000064_1_3___911_2317'[&!color=#000000]
	'1239287_Fbacterium@AYKY01000063_1_3___911_2317'[&!color=#000000]
	'1239287_Fbacterium@AYKY01000154_1_1___2_1063'[&!color=#000000]
	'271_Taquaticus@KOX89762_1__FeS_cluster_assembly_protein_SufB'[&!color=#000000]
	'526227_Msilvanus@ADH62913_1__FeS_assembly_protein_SufB'[&!color=#000000]
	'926560_Mchliarophilu@KE387023_1_81___79216_80625'[&!color=#000000]
	'1227551_Mgranaticius@RIH93298_1__FeS_cluster_assembly_protein_SufB'[&!color=#000000]
	'504728_Mruber@ADD27550_1__FeS_assembly_protein_SufB'[&!color=#000000]
	'2026184_Mluteus@RIH88254_1__FeS_cluster_assembly_protein_SufB'[&!color=#000000]
	'604331_Mrufus@AUHY01000004_1_19___18227_19636'[&!color=#000000]
	'869210_Mhydrothermal@AEB12627_1__FeS_assembly_protein_SufB'[&!color=#000000]
	'670487_Oprofundus@ADR36868_1__Iron_regulated_ABC_transporter_membrane_component_SufB'[&!color=#000000]
	'937777_Dperaridilito@AFZ69205_1__FeS_assembly_protein_SufB'[&!color=#000000]
	'1121382_Dmisasensis@JQKG01000005_1_114___136792_138192'[&!color=#000000]
	'694435_Dyavapaiensis@PYE56516_1__iron_regulated_ABC_transporter_membrane_component_SufB'[&!color=#000000]
	'926554_Dpimensis@KI912639_1_52___52038_53441'[&!color=#000000]
	'319795_Dgeothermalis@ABF44775_1__Iron_regulated_ABC_transporter_membrane_component_SufB'[&!color=#000000]
	'709986_Dmaricopensis@ADV67902_1__FeS_assembly_protein_SufB'[&!color=#000000]
	'2489213_Dsp@AZI42116_1__Fe_S_cluster_assembly_protein_SufB'[&!color=#000000]
	'2202254_Dirradiatisol@AWN23984_1__Fe_S_cluster_assembly_protein_SufB'[&!color=#000000]
	'1182568_Dpuniceus@ANE42901_1__Fe_S_cluster_assembly_protein_SufB'[&!color=#000000]
	'1768108_Dactinoscleru@ALW88050_1__Fe_S_cluster_assembly_protein_SufB'[&!color=#000000]
	'2054903_Dkoreensis@PNY81418_1__Fe_S_cluster_assembly_protein_SufB'[&!color=#000000]
	'1182571_Dswuensis@AIZ45798_1__Fe_S_cluster_assembly_protein_SufB'[&!color=#000000]
	'745776_Dgobiensis@AFD26399_1__ABC_transporter_ATP_binding_protein'[&!color=#000000]
	'546414_Ddeserti@ACO45156_1__hypothetical_protein_Deide_03340'[&!color=#000000]
	'243230_Dradiodurans@AAF11655_1__conserved_hypothetical_protein'[&!color=#000000]
	'2320857_Dsp@RJF72848_1__Fe_S_cluster_assembly_protein_SufB'[&!color=#000000]
	'856736_Dreticuliterm@SEI89619_1__Iron_regulated_ABC_transporter_membrane_component_SufB'[&!color=#000000]
	'32062_Dradiophilus@RTR30950_1__Fe_S_cluster_assembly_protein_SufB'[&!color=#000000]
	'693977_Dproteolyticu@ADY26512_1__FeS_assembly_protein_SufB'[&!color=#000000]
	'649638_Tradiovictrix@ADI13404_1__FeS_assembly_protein_SufB'[&!color=#000000]
	'1951642_Dbacterium@DJZH01000005_1_34___38618_40048'[&!color=#000000]
	'1919250_Tsp@MPNL01000021_1_34___30721_32151'[&!color=#000000]
	'1951110_Gbacterium@DEAG01000028_1_106___105413_106828'[&!color=#000000]
	'1916134_B11@MPMR01000005_1_58___64008_65423'[&!color=#000000]
	'1951132_Gbacterium@DBHS01000270_1_6___4262_4858'[&!color=#000000]
	'1951123_Gbacterium@DKAE01000007_1_33___35718_37133'[&!color=#000000]
	'1951132_Gbacterium@DBHS01000270_1_5___3114_4277'[&!color=#000000]
	'1916146_Gbacterium@MPNE01000002_1_119___149543_150958'[&!color=#000000]
	'1951109_Gbacterium@DEAM01000027_1_78___92326_93741'[&!color=#000000]
	'1951122_Gbacterium@DKAG01000053_1_1___1_522'[&!color=#000000]
	'1951116_Gbacterium@DGOW01000050_1_37___39125_40540'[&!color=#000000]
	'1951122_Gbacterium@DKAG01000027_1_7___5904_6821'[&!color=#000000]
	'1951105_Gbacterium@DEBI01000098_1_58___57056_58471'[&!color=#000000]
	'1703356_Gsp@KPJ75272_1__Fe_S_cluster_assembly_protein_SufB'[&!color=#000000]
	'1951131_Gbacterium@DLRL01000014_1_10___8060_9475'[&!color=#000000]
	'1951102_Gbacterium@DCAD01000062_1_158___180922_181518'[&!color=#000000]
	'1951120_Gbacterium@DJIS01000040_1_6___3280_4695'[&!color=#000000]
	'1951101_Gbacterium@DCAH01000036_1_20___14685_16100'[&!color=#000000]
	'1962908_Gsp@PKET01000008_1_14___14830_16239'[&!color=#000000]
	'2035418_Bhr23@GBD10379_1__FeS_cluster_assembly_protein_SufB'[&!color=#000000]
	'1802601_CWbacterium@OGY29622_1__Fe_S_cluster_assembly_protein_SufB'[&!color=#000000]
	'1911586_Msp@API90126_1__hypothetical_protein_BKP56_13090'[&!color=#000000]
	'1915751_Tarchaeon@DAEB01000035_1_1___1_867'[&!color=#000000]
	'2035412_Bhr17@GBC98304_1__FeS_cluster_assembly_protein_SufB'[&!color=#000000]
	'1052813_Fbacterium@ASKL01000005_1_11___7706_10699'[&!color=#000000]
	'2035411_Bhr16@GBC97134_1__FeS_cluster_assembly_protein_SufB'[&!color=#000000]
	'1937527_Tsp@PKEM01000110_1_1___32_1438'[&!color=#000000]
	'2035414_Bhr19@GBD03107_1__FeS_cluster_assembly_protein_SufB'[&!color=#000000]
	'1643525_Cbacterium@LBFS01000106_1_2___951_3011'[&!color=#000000]
	'2035406_Bhr11@GBC84499_1__FeS_cluster_assembly_protein_SufB'[&!color=#000000]
	'1643675_Bt1@LBFQ01000027_1_15___9645_11054'[&!color=#000000]
	'1643674_Bt1@LBFP01000054_1_15___10579_11454'[&!color=#000000]
	'1643428_CTmobilis@LDXU01000006_1_28___31430_32842'[&!color=#000000]
	'1643429_CKtengchongens@LDXV01000009_1_7___6910_8313'[&!color=#000000]
	'877466_Thugenholtzii@SNB70000_1__Fe_S_cluster_assembly_protein_SufB'[&!color=#000000]
	'2035417_Bhr22@GBD09973_1__FeS_cluster_assembly_protein_SufB'[&!color=#000000]
	'1640515_Abacterium@KRT76099_1__putative_enzyme'[&!color=#000000]
	'2035427_Bhr32@GBD30895_1__FeS_cluster_assembly_protein_SufB'[&!color=#000000]
	'1797289_Abacterium@OFX14708_1__Fe_S_cluster_assembly_protein_SufB'[&!color=#000000]
	'1932716_Ksp@HAE83383_1__TPA_asm__Fe_S_cluster_assembly_protein_SufB__partial'[&!color=#000000]
	'1825093_Ttikiterensis@RAQ98021_1__Fe_S_cluster_assembly_protein_SufB'[&!color=#000000]
	'2035421_Bhr26@GBD16120_1__FeS_cluster_assembly_protein_SufB'[&!color=#000000]
	'2035422_Bhr27@GBD19494_1__FeS_cluster_assembly_protein_SufB'[&!color=#000000]
	'309801_Troseum@ACM04549_1__FeS_assembly_protein_SufB'[&!color=#000000]
	'1382356_Tpeleae@JQMP01000003_1_1199___1303992_1305404'[&!color=#000000]
	'479434_Sthermophilus@ACZ38958_1__FeS_assembly_protein_SufB'[&!color=#000000]
	'2099683_Sbacterium@PWOJ01000483_1_2___940_2340'[&!color=#000000]
	'525904_Tterrenum@ACZ42604_1__FeS_assembly_protein_SufB'[&!color=#000000]
	'1974045_Ibacterium@PIU45009_1__Fe_S_cluster_assembly_protein_SufB'[&!color=#000000]
	'2012635_Abacterium@OYT76026_1__Fe_S_cluster_assembly_protein_SufB'[&!color=#000000]
	'1661580_Abacterium@LDXZ01000048_1_26___24350_26836'[&!color=#000000]
	'2035410_Bhr15@GBC91939_1__FeS_cluster_assembly_protein_SufB'[&!color=#000000]
	'1817870_CLbacterium@OGH62449_1__Fe_S_cluster_assembly_protein_SufB'[&!color=#000000]
	'1935133_Dbacterium@MTOL01000436_1_5___10928_12334'[&!color=#000000]
	'2005713_Bbms3abin05@GBD94542_1__feS_cluster_assembly_protein_SufB'[&!color=#000000]
	'1801684_Nbacterium@OGW04854_1__Fe_S_cluster_assembly_protein_SufB'[&!color=#000000]
	'1801690_Nbacterium@OGW11476_1__Fe_S_cluster_assembly_protein_SufB'[&!color=#000000]
	'872965_Amaritima@GAP64490_1__Fe_S_cluster_assembly_protein_SufB'[&!color=#000000]
	'292459_Sthermophilum@BAD41023_1__conserved_hypothetical_protein'[&!color=#000000]
	'644966_Tmarianensis@ADU52125_1__Iron_regulated_ABC_transporter_membrane_component_SufB'[&!color=#000000]
	'2044939_Cbacterium@PKEP01000104_1_6___3850_5250'[&!color=#000000]
	'1676162_Cbacterium@LFTP01000116_1_43___48119_49519'[&!color=#000000]
	'1950303_Bbacterium@DIQT01000006_1_25___30249_30797'[&!color=#000000]
	'1555112_Lpilosa@BAS28538_1__Fe_S_cluster_assembly_protein_SufB'[&!color=#000000]
	'1932716_Ksp@HAE83384_1__TPA_asm__Fe_S_cluster_assembly_protein_SufB__partial'[&!color=#000000]
	'1752190_Abacterium@LNFL01000119_1_1___2_637'[&!color=#000000]
	'1752189_Abacterium@LNEQ01000017_1_16___10229_11635'[&!color=#000000]
	'1752190_Abacterium@LNFL01000107_1_65___57673_58143'[&!color=#000000]
	'1581130_Bsp@OFS26467_1__Fe_S_cluster_assembly_protein_SufB'[&!color=#000000]
	'170994_Bpaucivorans@PMD04150_1__Fe_S_cluster_assembly_protein_SufB__partial'[&!color=#000000]
	'1631743_Bihuae@FXWZ01000002_1_321___375491_376927'[&!color=#000000]
	'1698_Bepidermidis@PDHL01000040_1_73___70657_72087'[&!color=#000000]
	'1121122_Balbum@AUFJ01000011_1_192___224667_226112'[&!color=#000000]
	'1033736_Bsenegalense@HE978600_1_179___190715_192151'[&!color=#000000]
	'1262550_Bjeotgali@SMY10916_1__Iron_regulated_ABC_transporter_membrane_component_SufB'[&!color=#000000]
	'199591_Bluteolum@PMB99290_1__Fe_S_cluster_assembly_protein_SufB'[&!color=#000000]
	'170994_Bpaucivorans@PMD06715_1__Fe_S_cluster_assembly_protein_SufB'[&!color=#000000]
	'2170745_Asp@AXR73504_1__Fe_S_cluster_assembly_protein_SufB'[&!color=#000000]
	'1837282_Ehelveticum@OAV59793_1__Fe_S_cluster_assembly_protein_SufB'[&!color=#000000]
	'1952256_Mbacterium@DEPX01000055_1_2___122_1582'[&!color=#000000]
	'1123507_Yhalotolerans@ATVQ01000002_1_238___271956_273416'[&!color=#000000]
	'574650_Mterreus@SFV22922_1__Iron_regulated_ABC_transporter_membrane_component_SufB'[&!color=#000000]
	'169134_Cmuralis@REE03058_1__iron_regulated_ABC_transporter_membrane_component_SufB'[&!color=#000000]
	'465515_Mluteus@ACS30655_1__Iron_regulated_ABC_transporter_membrane_component_SufB'[&!color=#000000]
	'1273_Mlylae@PMC30148_1__Fe_S_cluster_assembly_protein_SufB'[&!color=#000000]
	'795955_Nsp@AFRW01000064_1_16___14909_16366'[&!color=#000000]
	'1460646_Nsp@BAXI01000111_1_2___1307_1462'[&!color=#000000]
	'1881858_Nsp@OSM43893_1__Fe_S_cluster_assembly_protein_SufB'[&!color=#000000]
	'2174932_Nsp@RJN31212_1__Fe_S_cluster_assembly_protein_SufB'[&!color=#000000]
	'2282648_Nsp@QWLD01000038_1_209___229791_231269'[&!color=#000000]
	'1122602_Nalba@ATXP01000004_1_75___77861_79339'[&!color=#000000]
	'1232429_Nmassiliensis@HG005167_1_120___131506_132963'[&!color=#000000]
	'1460646_Nsp@BAXI01000111_1_1___3_1367'[&!color=#000000]
	'272918_Nsandarakina@PRZ18843_1__iron_regulated_ABC_transporter_membrane_component_SufB'[&!color=#000000]
	'1403939_Aurogenitalis@ETJ04378_1__Fe_S_cluster_assembly_ABC_superfamily_ATP_binding_cassette_transporter__permeas'[&!color=#000000]
	'554083_Tphoenicis@OMH26326_1__Fe_S_cluster_assembly_protein_SufB'[&!color=#000000]
	'1121019_Acastelli@AUMN01000002_1_258___274300_275763'[&!color=#000000]
	'547334_Apityocampae@PPB50023_1__Fe_S_cluster_assembly_protein_SufB'[&!color=#000000]
	'1132441_Asp@KI519454_1_1460___1695520_1696995'[&!color=#000000]
	'1704044_Asp@ALE05938_1__Fe_S_cluster_assembly_protein_SufB'[&!color=#000000]
	'656366_Aalpinus@ALV44981_1__Fe_S_cluster_assembly_protein_SufB'[&!color=#000000]
	'1618207_Placuslunae@AJT40880_1__Fe_S_cluster_assembly_protein_SufB'[&!color=#000000]
	'1120917_Aphytoseiuli@AQXM01000060_1_91___105443_106939'[&!color=#000000]
	'288705_Rsalmoninarum@ABY23970_1__FeS_assembly_ATPase'[&!color=#000000]
	'1461584_Asaudimassili@CEA08074_1__FeS_cluster_assembly_protein_SufB'[&!color=#000000]
	'156980_Awoluwensis@PSS45092_1__Fe_S_cluster_assembly_protein_SufB'[&!color=#000000]
	'1338436_Shumi@KHL05207_1__Fe_S_cluster_assembly_protein_SufB'[&!color=#000000]
	'37927_Satrocyanea@AMM32649_1__Iron_regulated_ABC_transporter_membrane_component_SufB'[&!color=#000000]
	'1121020_Hsanguinis@JIAG01000007_1_34___32597_34093'[&!color=#000000]
	'290399_Asp@ABK03483_1__Iron_regulated_ABC_transporter_membrane_component_SufB'[&!color=#000000]
	'37923_Kkristinae@OAX51788_1__Fe_S_cluster_assembly_protein_SufB'[&!color=#000000]
	'1479623_Csp@JHEL01000015_1_341___396680_398137'[&!color=#000000]
	'1848190_Rsp@LXTU01000011_1_13___13394_14851'[&!color=#000000]
	'762948_Rdentocariosa@ADP41349_1__FeS_assembly_protein_SufB'[&!color=#000000]
	'680646_Rmucilaginosa@BAI64921_1__ABC_type_transport_system_involved_in_Fe_S_cluster_assembly__permease_component'[&!color=#000000]
	'1885016_Rsp@HCN40164_1__TPA_asm__Fe_S_cluster_assembly_protein_SufB'[&!color=#000000]
	'1952261_Mbacterium@DKXC01000004_1_5___2965_4422'[&!color=#000000]
	'1275_Krosea@PWF80047_1__Fe_S_cluster_assembly_protein_SufB'[&!color=#000000]
	'378753_Krhizophila@BAG29573_1__putative_iron_sulfur_cluster_assembly_protein_SufB'[&!color=#000000]
	'71999_Kpalustris@ALB03187_1__Fe_S_cluster_assembly_protein_SufB'[&!color=#000000]
	'2485125_Ksp@ROZ63799_1__Fe_S_cluster_assembly_protein_SufB'[&!color=#000000]
	'370736_Zhalotolerans@PGGT01000004_1_21___21012_22472'[&!color=#000000]
	'37928_Acrystallopoi@AUI52447_1__Fe_S_cluster_assembly_protein_SufB'[&!color=#000000]
	'556325_Naestuarii@APF40177_1__Fe_S_cluster_assembly_protein_SufB'[&!color=#000000]
	'2024403_Gsp@PCC26959_1__Fe_S_cluster_assembly_protein_SufB'[&!color=#000000]
	'2020130_Asp@ASN38781_1__Fe_S_cluster_assembly_protein_SufB'[&!color=#000000]
	'1946574_Gsp@DKKX01000038_1_42___43792_45252'[&!color=#000000]
	'37929_Gnicotianae@CP033081_1_1875___2054269_2055729'[&!color=#000000]
	'1848595_Asp@PRB72262_1__Fe_S_cluster_assembly_protein_SufB'[&!color=#000000]
	'2283632_Asp@RKW71073_1__Fe_S_cluster_assembly_protein_SufB'[&!color=#000000]
	'1581143_Asp@OFT23822_1__Fe_S_cluster_assembly_protein_SufB'[&!color=#000000]
	'1951170_Mbacterium@DGEZ01000020_1_11___7360_8775'[&!color=#000000]
	'203267_Twhipplei@AAO44434_1__iron_regulated_ABC_transporter_membrane_component'[&!color=#000000]
	'2079791_Ssp@AWB89227_1__Fe_S_cluster_assembly_protein_SufB'[&!color=#000000]
	'2211450_Hsp@QJHB01000008_1_184___190242_191690'[&!color=#000000]
	'433647_Cmesophilum@PJJX01000002_1_269___281250_282725'[&!color=#000000]
	'2211450_Hsp@QJHB01000006_1_100___87039_88457'[&!color=#000000]
	'2282656_Hsp@AXH36010_1__Fe_S_cluster_assembly_protein_SufB'[&!color=#000000]
	'2306585_Asp@RIX27966_1__Fe_S_cluster_assembly_protein_SufB'[&!color=#000000]
	'1162967_Daerilata@PJJ72215_1__iron_regulated_ABC_transporter_membrane_component_SufB'[&!color=#000000]
	'2144185_Mbacterium@QANL01000004_1_147___159875_161293'[&!color=#000000]
	'443906_Cmichiganensi@CAN01786_1__conserved_hypothetical_protein'[&!color=#000000]
	'1302723_Aulmi@BBFP01000435_1_1___3_524'[&!color=#000000]
	'1048394_Csuwonensis@PJJ63194_1__iron_regulated_ABC_transporter_membrane_component_SufB'[&!color=#000000]
	'412690_Mviridarii@AMB58406_1__Fe_S_cluster_assembly_protein_SufB'[&!color=#000000]
	'1255698_Mreblochoni@SJN27188_1__Iron_sulfur_cluster_assembly_protein_SufB'[&!color=#000000]
	'2080742_Asp@AWB95589_1__Fe_S_cluster_assembly_protein_SufB'[&!color=#000000]
	'453304_Aaureus@ANJ26969_1__Fe_S_cluster_assembly_protein_SufB'[&!color=#000000]
	'1969409_CLeiseniae@PDQ34425_1__Fe_S_cluster_assembly_protein_SufB'[&!color=#000000]
	'1523160_Lendophytica@RUR00667_1__Fe_S_cluster_assembly_protein_SufB'[&!color=#000000]
	'2079792_Msp@AWB86381_1__Fe_S_cluster_assembly_protein_SufB'[&!color=#000000]
	'33887_Rrathayi@PPF15731_1__Fe_S_cluster_assembly_protein_SufB'[&!color=#000000]
	'2173173_Asp@PVZ94416_1__Fe_S_cluster_assembly_protein_SufB'[&!color=#000000]
	'1302723_Aulmi@BBFP01001421_1_1___1_303'[&!color=#000000]
	'1933776_Lsp@ONI63586_1__Fe_S_cluster_assembly_protein_SufB'[&!color=#000000]
	'2480625_Psp@AZH83909_1__Fe_S_cluster_assembly_protein_SufB'[&!color=#000000]
	'670052_Carcticum@ANP72751_1__Fe_S_cluster_assembly_protein_SufB'[&!color=#000000]
	'1424659_Cflavum@SDN24485_1__Iron_regulated_ABC_transporter_membrane_component_SufB'[&!color=#000000]
	'1736337_Lsp@KQQ95345_1__Fe_S_cluster_assembly_protein_SufB'[&!color=#000000]
	'1121952_Halbus@ATXT01000011_1_205___204480_205898'[&!color=#000000]
	'1736426_Lsp@KQV08111_1__Fe_S_cluster_assembly_protein_SufB'[&!color=#000000]
	'2486026_Csp@RNE66500_1__Fe_S_cluster_assembly_protein_SufB'[&!color=#000000]
	'1121924_Gsuperstes@ATWH01000006_1_78___74400_75866'[&!color=#000000]
	'281090_Lxyli@AAT89013_1__iron_regulated_ABC_type_transporter'[&!color=#000000]
	'1736496_Lsp@KRC51122_1__Fe_S_cluster_assembly_protein_SufB'[&!color=#000000]
	'2419771_Gsp@AYG04861_1__Fe_S_cluster_assembly_protein_SufB'[&!color=#000000]
	'312284_Mactinobacter@EAR24363_1__iron_regulated_ABC_type_transporter'[&!color=#000000]
	'1895789_Mbacterium@OJX86837_1__Fe_S_cluster_assembly_protein_SufB'[&!color=#000000]
	'1952252_Mbacterium@DKBV01000064_1_31___26336_27754'[&!color=#000000]
	'2419774_Lsp@AYF99051_1__Fe_S_cluster_assembly_protein_SufB'[&!color=#000000]
	'1895790_Mbacterium@OJX68869_1__Fe_S_cluster_assembly_protein_SufB'[&!color=#000000]
	'1970540_Mbacterium@OYX58737_1__Fe_S_cluster_assembly_protein_SufB'[&!color=#000000]
	'1952248_Mbacterium@DIUS01000065_1_10___6898_8505'[&!color=#000000]
	'1736516_Ysp@KQV25048_1__Fe_S_cluster_assembly_protein_SufB'[&!color=#000000]
	'279828_Malkaliphila@BAU32335_1__Fe_S_cluster_assembly_protein_SufB'[&!color=#000000]
	'1905847_Csp@AOX67360_1__Fe_S_cluster_assembly_protein_SufB'[&!color=#000000]
	'95614_Csp@BACZ01000186_1_1___2_1075'[&!color=#000000]
	'1736282_Fsp@KQR46992_1__Fe_S_cluster_assembly_protein_SufB'[&!color=#000000]
	'1446794_Fsp@ARC56863_1__FeS_cluster_assembly_protein_SufB'[&!color=#000000]
	'95617_Clike@BADC01000208_1_3___1183_2601'[&!color=#000000]
	'381665_Hginsengi@SDZ05232_1__Iron_regulated_ABC_transporter_membrane_component_SufB'[&!color=#000000]
	'150121_Apratensis@SMG38435_1__Iron_regulated_ABC_transporter_membrane_component_SufB'[&!color=#000000]
	'2080582_Ssp@PPF86173_1__Fe_S_cluster_assembly_protein_SufB'[&!color=#000000]
	'1122238_Mindicum@AULR01000002_1_50___56007_57425'[&!color=#000000]
	'1122237_Mgubbeenense@AUGQ01000006_1_134___155799_157217'[&!color=#000000]
	'2067814_Msp@PNEY01000002_1_416___432968_434386'[&!color=#000000]
	'1867410_Msorbitolivor@RCK61369_1__Fe_S_cluster_assembly_protein_SufB'[&!color=#000000]
	'2067812_Msp@PNEZ01000017_1_7___8716_10134'[&!color=#000000]
	'1946942_Msp@DCMW01000003_1_276___290810_292228'[&!color=#000000]
	'246613_Mhalotolerans@KZ984052_1_327___369579_370997'[&!color=#000000]
	'1122239_Mluticocti@AULS01000003_1_60___59008_60426'[&!color=#000000]
	'1736553_Msp@KQZ04859_1__Fe_S_cluster_assembly_protein_SufB'[&!color=#000000]
	'904291_Msediminis@OCG73130_1__Fe_S_cluster_assembly_protein_SufB'[&!color=#000000]
	'36805_Maurum@APZ34653_1__Fe_S_cluster_assembly_protein_SufB'[&!color=#000000]
	'1348253_Mmangrovi@KHK96864_1__Fe_S_cluster_assembly_protein_SufB'[&!color=#000000]
	'1895786_Msp@OJU71126_1__Fe_S_cluster_assembly_protein_SufB'[&!color=#000000]
	'979556_Mtestaceum@BAJ76611_1__ABC_type_transport_system'[&!color=#000000]
	'300019_Mpaludicola@APF33625_1__Fe_S_cluster_assembly_protein_SufB'[&!color=#000000]
	'912630_Msp@SCY12415_1__Iron_regulated_ABC_transporter_membrane_component_SufB'[&!color=#000000]
	'92835_Mketosireduce@KJL38099_1__FeS_cluster_assembly_protein_SufB'[&!color=#000000]
	'1072463_Mlemovicicum@AZS36635_1__FeS_cluster_assembly_protein_SufB'[&!color=#000000]
	'1714373_Msp@ALJ20738_1__Fe_S_cluster_assembly_protein_SufB'[&!color=#000000]
	'546115_Mginsengiterr@RKE15048_1__iron_regulated_ABC_transporter_membrane_component_SufB'[&!color=#000000]
	'1895783_Msp@OJU39773_1__Fe_S_cluster_assembly_protein_SufB'[&!color=#000000]
	'2058180_Abacterium@PKI93087_1__Fe_S_cluster_assembly_protein_SufB'[&!color=#000000]
	'1761808_Msp@SEF52967_1__Iron_regulated_ABC_transporter_membrane_component_SufB'[&!color=#000000]
	'450380_Mprofundi@JPSY01000003_1_338___339914_341332'[&!color=#000000]
	'1696072_Msp@AKV85792_1__Fe_S_cluster_assembly_protein_SufB'[&!color=#000000]
	'76884_Mkitamiense@PGGU01000009_1_63___61268_62686'[&!color=#000000]
	'1177594_Msp@CDK00793_1__component_of_SufBCD_complex'[&!color=#000000]
	'1231063_Mgorillae@LN648873_1_511___552006_553475'[&!color=#000000]
	'1736348_Msp@KQR93202_1__Fe_S_cluster_assembly_protein_SufB'[&!color=#000000]
	'2268461_Msp@AZC13827_1__Fe_S_cluster_assembly_protein_SufB'[&!color=#000000]
	'1500279_Msp@JUGQ01000002_1_218___219935_221353'[&!color=#000000]
	'1449058_Msp@JQKT01000007_1_1284___1338306_1339724'[&!color=#000000]
	'2483401_Msp@CP034245_1_1477___1533720_1535138'[&!color=#000000]
	'2183992_Msp@RKT37131_1__iron_regulated_ABC_transporter_membrane_component_SufB'[&!color=#000000]
	'370764_Mpygmaeum@SDH30194_1__Iron_regulated_ABC_transporter_membrane_component_SufB'[&!color=#000000]
	'1895791_Mbacterium@OJX63362_1__Fe_S_cluster_assembly_protein_SufB'[&!color=#000000]
	'1504316_Aacmicro@KGA06432_1__Fe_S_cluster_assembly_protein_SufB'[&!color=#000000]
	'708131_Aminutum@BAU98961_1__iron_sulfur_cluster_assembly_protein_SufB'[&!color=#000000]
	'399736_Ajejuensis@SDI03751_1__Iron_regulated_ABC_transporter_membrane_component_SufB'[&!color=#000000]
	'1255656_Acasei@SJM58646_1__Iron_sulfur_cluster_assembly_protein_SufB'[&!color=#000000]
	'1120958_Alahaulensis@KE384305_1_70___62688_64106'[&!color=#000000]
	'684552_Acarbonis@SDR66327_1__Iron_regulated_ABC_transporter_membrane_component_SufB'[&!color=#000000]
	'1504317_Aacmicro@KGA05967_1__Fe_S_cluster_assembly_protein_SufB'[&!color=#000000]
	'1159327_Psalivibrio@AVG24013_1__Fe_S_cluster_assembly_protein_SufB'[&!color=#000000]
	'1986624_Cbacterium@OUV18129_1__Fe_S_cluster_assembly_protein_SufB'[&!color=#000000]
	'207608_Mbacterium@PTW91776_1__iron_regulated_ABC_transporter_membrane_component_SufB'[&!color=#000000]
	'1123013_Psoli@AUIC01000003_1_51___48368_49786'[&!color=#000000]
	'76637_Mlacteus@RLP82765_1__Fe_S_cluster_assembly_protein_SufB'[&!color=#000000]
	'1415782_Mmucogenicum@RKQ94317_1__Fe_S_cluster_assembly_protein_SufB'[&!color=#000000]
	'1292023_Lsp@EYT53726_1__Fe_S_cluster_assembly_protein_SufB'[&!color=#000000]
	'1238186_Lsalsicius@AOCN01000026_1_156___163708_165126'[&!color=#000000]
	'1642040_Lsp@KKI16594_1__Fe_S_cluster_assembly_protein_SufB'[&!color=#000000]
	'1946755_Lsp@DDEV01000118_1_4___1674_3092'[&!color=#000000]
	'1079994_Lchromiiresis@KTR86648_1__Fe_S_cluster_assembly_protein_SufB'[&!color=#000000]
	'2080583_Psp@PPF47523_1__Fe_S_cluster_assembly_protein_SufB'[&!color=#000000]
	'1349786_Zalba@BCSO01000001_1_508___543047_544465'[&!color=#000000]
	'630514_Magarici@PFG31377_1__iron_regulated_ABC_transporter_membrane_component_SufB'[&!color=#000000]
	'640635_Mhumi@SEC25503_1__Iron_regulated_ABC_transporter_membrane_component_SufB'[&!color=#000000]
	'2491050_Lsp@RRD36254_1__Fe_S_cluster_assembly_protein_SufB'[&!color=#000000]
	'2491049_Lsp@RRD60945_1__Fe_S_cluster_assembly_protein_SufB'[&!color=#000000]
	'1349787_Zbifida@BCSP01000001_1_204___230351_231772'[&!color=#000000]
	'1278308_Zfaecalis@KB907074_1_280___312246_313664'[&!color=#000000]
	'2488791_Zsp@RRJ87224_1__Fe_S_cluster_assembly_protein_SufB'[&!color=#000000]
	'1255570_Gsp@SJM53245_1__Iron_sulfur_cluster_assembly_protein_SufB'[&!color=#000000]
	'1121934_Gmolinativora@AUDX01000010_1_95___105388_106806'[&!color=#000000]
	'529884_Rlacicola@AIC47594_1__FeS_assembly_protein_SufB'[&!color=#000000]
	'1951168_Mbacterium@DENH01000002_1_59___60877_62295'[&!color=#000000]
	'535712_CRplanktonica@AOY56106_1__Fe_S_cluster_assembly_protein_SufB'[&!color=#000000]
	'1855377_CAsp@SCX12102_1__Fe_S_cluster_assembly_protein_SufB'[&!color=#000000]
	'2053504_CAsp@HAE73679_1__TPA_asm__Fe_S_cluster_assembly_protein_SufB__partial'[&!color=#000000]
	'1951164_Mbacterium@DDBH01000012_1_1___40_1458'[&!color=#000000]
	'2053504_CAsp@HAE74349_1__TPA_asm__Fe_S_cluster_assembly_protein_SufB__partial'[&!color=#000000]
	'1951173_Mbacterium@DLPB01000025_1_108___98880_100298'[&!color=#000000]
	'1871034_Psp@LT706985_1_852___894786_896222'[&!color=#000000]
	'883161_Plymphophilum@EPD33395_1__FeS_assembly_protein_SufB'[&!color=#000000]
	'1203605_Psp@EPH00318_1__FeS_assembly_protein_SufB'[&!color=#000000]
	'1752_Pfreudenreich@CUW16522_1__FeS_assembly_protein_SufB'[&!color=#000000]
	'556499_Pacidifaciens@AYW78379_1__Fe_S_cluster_assembly_protein_SufB'[&!color=#000000]
	'64702_Pcyclohexanic@SER49067_1__Fe_S_cluster_assembly_protein_SufB'[&!color=#000000]
	'1203573_Psp@ERS33553_1__FeS_assembly_protein_SufB'[&!color=#000000]
	'267747_Cacnes@AAT83294_1__conserved_protein__UPF0051'[&!color=#000000]
	'1749_Ajensenii@VEI04352_1__cysteine_desulfurase_activator_complex_subunit_SufB'[&!color=#000000]
	'1171373_Aacidipropion@AFV90035_1__FeS_assembly_protein_SufB'[&!color=#000000]
	'2175228_Abacterium@PWF26667_1__Fe_S_cluster_assembly_protein_SufB'[&!color=#000000]
	'1227261_Asp@ERH16939_1__FeS_assembly_protein_SufB'[&!color=#000000]
	'649743_Asp@EEZ78569_1__FeS_assembly_protein_SufB'[&!color=#000000]
	'59505_Aschaalii@AIE82202_1__Fe_S_cluster_assembly_protein_SufB'[&!color=#000000]
	'190146_Aurinale@PMC89629_1__Fe_S_cluster_assembly_protein_SufB'[&!color=#000000]
	'1657_Asuis@KMY22642_1__Fe_S_cluster_assembly_protein_SufB'[&!color=#000000]
	'883066_Amassiliense@EKU94738_1__FeS_assembly_protein_SufB'[&!color=#000000]
	'2364794_Abacterium@UWPE01000001_1_607___692154_693605'[&!color=#000000]
	'218139_Aaeriphila@OZG55955_1__Fe_S_cluster_assembly_protein_SufB'[&!color=#000000]
	'1505727_Bcommune@SCC79021_1__Fe_S_cluster_assembly_protein_SufB'[&!color=#000000]
	'1437606_Bbohemicum@KFI46765_1__ABC_transporter__FeS_assembly_protein_SufB'[&!color=#000000]
	'1341695_Bbombi@KFF31148_1__FeS_assembly_protein_SufB'[&!color=#000000]
	'518643_Bmongoliense@ROT87337_1__Fe_S_cluster_assembly_protein_SufB'[&!color=#000000]
	'77635_Bsubtile@KFJ02993_1__FeS_assembly_protein_SufB'[&!color=#000000]
	'1254439_Bthermophilum@AGH41238_1__putative_ABC_transporter_permease'[&!color=#000000]
	'442563_Banimalis@ACL29719_1__FeS_assembly_protein_SufB'[&!color=#000000]
	'1692_Bmagnum@KFI69371_1__FeS_assembly_protein_SufB'[&!color=#000000]
	'1693_Bminimum@KFI72708_1__putative_ABC_transporter_permease'[&!color=#000000]
	'1946096_Bsp@DGVO01000046_1_9___7158_8675'[&!color=#000000]
	'1739413_Asp@OFR00030_1__Fe_S_cluster_assembly_protein_SufB'[&!color=#000000]
	'2306973_Bsp@RSX52483_1__Fe_S_cluster_assembly_protein_SufB'[&!color=#000000]
	'206672_Blongum@AAN24685_1__possible_ABC_transporter_component'[&!color=#000000]
	'326426_Bbreve@ABE95591_1__FeS_assembly_protein_SufB'[&!color=#000000]
	'1630173_Bcatulorum@PWG60876_1__Fe_S_cluster_assembly_protein_SufB'[&!color=#000000]
	'2020964_Bmargollesii@PLS30245_1__Fe_S_cluster_assembly_protein_SufB'[&!color=#000000]
	'1681_Bbifidum@KFI42876_1__sufB_FeS_assembly_protein_SufB'[&!color=#000000]
	'1437608_Bbiavatii@KFI50538_1__ABC_transporter_permease'[&!color=#000000]
	'1630172_Bhapali@OZG64313_1__ABC_transporter_permease'[&!color=#000000]
	'864564_Pdenticolens@EFT83758_1__FeS_assembly_protein_SufB'[&!color=#000000]
	'78258_Pdenticolens@SUV52267_1__FeS_assembly_protein_SufB'[&!color=#000000]
	'857290_Swiggsiae@AKCI01000001_1_558___672060_673559'[&!color=#000000]
	'1121112_Btsurumiense@AUCL01000006_1_53___66376_67887'[&!color=#000000]
	'987066_Pradai@OZG51465_1__Fe_S_cluster_assembly_protein_SufB'[&!color=#000000]
	'987063_Psuis@OZG49466_1__Fe_S_cluster_assembly_protein_SufB'[&!color=#000000]
	'1951521_Bbacterium@DEKK01000010_1_14___17821_19314'[&!color=#000000]
	'1765219_Beulemuris@OZG69285_1__Fe_S_cluster_assembly_protein_SufB'[&!color=#000000]
	'518635_Bangulatum@EEP21596_1__FeS_assembly_protein_SufB'[&!color=#000000]
	'367928_Badolescentis@BAF39491_1__possible_ABC_transporter_component'[&!color=#000000]
	'41200_Bsp@HAH53043_1__TPA_asm__Fe_S_cluster_assembly_protein_SufB'[&!color=#000000]
	'1653207_Baquikefiri@OZG66939_1__FeS_assembly_protein__SufB'[&!color=#000000]
	'218140_Bpsychraeroph@KFI81259_1__FeS_assembly_protein_SufB'[&!color=#000000]
	'2493120_Baemilianum@RBP98331_1__Fe_S_cluster_assembly_protein_SufB'[&!color=#000000]
	'2493119_Bxylocopae@RBP98995_1__Fe_S_cluster_assembly_protein_SufB'[&!color=#000000]
	'1437605_Bactinocoloni@KFI39934_1__FeS_assembly_protein_SufB'[&!color=#000000]
	'1147128_Basteroides@AFU71464_1__FeS_assembly_protein_SufB'[&!color=#000000]
	'1973156_Gsp@PNP88861_1__Fe_S_cluster_assembly_protein_SufB'[&!color=#000000]
	'2702_Gvaginalis@KMT47234_1__Fe_S_cluster_assembly_protein_SufB'[&!color=#000000]
	'1870994_Utimonensis@FQLW01000005_1_210___247860_249314'[&!color=#000000]
	'1403948_Vcambriense@ETI83406_1__hypothetical_protein_Q618_VCMC00001G0987'[&!color=#000000]
	'184870_Vcambriense@KXB80575_1__FeS_assembly_protein_SufB'[&!color=#000000]
	'33007_Aneuii@KWZ72704_1__FeS_assembly_protein_SufB'[&!color=#000000]
	'871571_Mmulieris@EFM45620_1__FeS_assembly_protein_SufB'[&!color=#000000]
	'548479_Mcurtisii@ADI68201_1__FeS_assembly_protein_SufB'[&!color=#000000]
	'1857645_Avulturis@KV700386_1_16___16319_17752'[&!color=#000000]
	'2072014_Asp@PPPL01000061_1_42___45422_46861'[&!color=#000000]
	'2081702_Asp@AVM61119_1__Fe_S_cluster_assembly_protein_SufB'[&!color=#000000]
	'712122_Asp@ALC99404_1__Fe_S_cluster_assembly_protein_SufB'[&!color=#000000]
	'1851395_Asp@BAW93311_1__FeS_assembly_protein_SufB'[&!color=#000000]
	'1656_Aviscosus@VEI15087_1__cysteine_desulfurase_activator_complex_subunit_SufB'[&!color=#000000]
	'1655_Anaeslundii@OLO81965_1__Fe_S_cluster_assembly_protein_SufB'[&!color=#000000]
	'2321394_Asp@AYD89639_1__Fe_S_cluster_assembly_protein_SufB'[&!color=#000000]
	'52771_Ahowellii@VEG26653_1__cysteine_desulfurase_activator_complex_subunit_SufB'[&!color=#000000]
	'1403939_Aurogenitalis@ETJ06594_1__Fe_S_cluster_assembly_ABC_superfamily_ATP_binding_cassette_transporter__permeas'[&!color=#000000]
	'111015_Aradicidentis@AMD87793_1__Fe_S_cluster_assembly_protein_SufB'[&!color=#000000]
	'1659_Aisraelii@VEG53567_1__cysteine_desulfurase_activator_complex_subunit_SufB'[&!color=#000000]
	'55565_Agraevenitzii@PMC90992_1__Fe_S_cluster_assembly_protein_SufB'[&!color=#000000]
	'1305869_Cdenverensis@BBHK01000212_1_2___1318_1521'[&!color=#000000]
	'1581142_Tsp@OFS68490_1__Fe_S_cluster_assembly_protein_SufB'[&!color=#000000]
	'1435056_Tpyogenes@AJC69539_1__Fe_S_cluster_assembly_protein_SufB'[&!color=#000000]
	'312285_Tbialowiezens@VEI12340_1__cysteine_desulfurase_activator_complex_subunit_SufB'[&!color=#000000]
	'644284_Ahaemolyticum@ADH92659_1__FeS_assembly_protein_SufB'[&!color=#000000]
	'1921764_Aliubingyangi@OKL47581_1__Fe_S_cluster_assembly_protein_SufB'[&!color=#000000]
	'1912795_Asp@AOZ72812_1__Fe_S_cluster_assembly_protein_SufB'[&!color=#000000]
	'2138162_Asp@UWOS01000002_1_13___14622_16061'[&!color=#000000]
	'1219585_Asp@KGF06411_1__Fe_S_cluster_assembly_protein_SufB'[&!color=#000000]
	'208480_Anasicola@OKL54804_1__Fe_S_cluster_assembly_protein_SufB'[&!color=#000000]
	'52770_Ahordeovulner@OKL52265_1__Fe_S_cluster_assembly_protein_SufB'[&!color=#000000]
	'1434822_Abacterium@SJM55966_1__Iron_sulfur_cluster_assembly_protein_SufB'[&!color=#000000]
	'1945885_Mbacterium@SNS45875_1__Fe_S_cluster_assembly_protein_SufB'[&!color=#000000]
	'1214064_Pbacterium@DF158874_1_851___934740_936173'[&!color=#000000]
	'648782_Halbum@SED90914_1__Iron_regulated_ABC_transporter_membrane_component_SufB'[&!color=#000000]
	'1123065_Ralbidiflava@ATWL01000001_1_425___473036_474487'[&!color=#000000]
	'860221_Gsatyanarayan@PYF97347_1__Fe_S_cluster_assembly_protein_SufB'[&!color=#000000]
	'1282737_Fsalsibiostra@AZN29167_1__Fe_S_cluster_assembly_protein_SufB'[&!color=#000000]
	'2496867_Fsp@AZQ76438_1__Fe_S_cluster_assembly_protein_SufB'[&!color=#000000]
	'2483799_Gsp@CP033325_1_1895___2222267_2223718'[&!color=#000000]
	'1945888_Rbacterium@SNU02435_1__Fe_S_cluster_assembly_protein_SufB'[&!color=#000000]
	'638953_Gsoli@PFG38330_1__iron_regulated_ABC_transporter_membrane_component_SufB'[&!color=#000000]
	'154117_Gmuralis@RPF27990_1__iron_regulated_ABC_transporter_membrane_component_SufB'[&!color=#000000]
	'2495881_Gsp@RXOZ01000005_1_19___20340_21791'[&!color=#000000]
	'56055_Bcaseilytica@ROR74242_1__iron_regulated_ABC_transporter_membrane_component_SufB'[&!color=#000000]
	'1950141_Abacterium@DBQX01000022_1_18___17178_18620'[&!color=#000000]
	'1950186_Abacterium@DBPQ01000025_1_18___17073_18515'[&!color=#000000]
	'556530_Ssalmoneus@PFG19463_1__Fe_S_cluster_assembly_protein_SufB'[&!color=#000000]
	'2171623_Msp@CP029049_1_3068___3549090_3550550'[&!color=#000000]
	'1895792_Mbacterium@OJX93401_1__Fe_S_cluster_assembly_protein_SufB'[&!color=#000000]
	'471853_Bcavernae@ACQ80591_1__FeS_assembly_protein_SufB'[&!color=#000000]
	'2135789_Msp@PWD49968_1__Fe_S_cluster_assembly_protein_SufB'[&!color=#000000]
	'1630135_Dvaginalis@ANP27736_1__feS_assembly_protein_SufB'[&!color=#000000]
	'396014_Bphenoliresis@EWS82859_1__Fe_S_cluster_assembly_protein_SufB'[&!color=#000000]
	'47847_Bnesterenkovi@SLM88815_1__Iron_sulfur_cluster_assembly_protein_SufB'[&!color=#000000]
	'2050896_Bsp@LT984895_1_1396___1595900_1597327'[&!color=#000000]
	'1074488_Bsquillarum@AGBX01000007_1_28___33900_35330'[&!color=#000000]
	'1903186_Bsp@APX31655_1__Fe_S_cluster_assembly_protein_SufB'[&!color=#000000]
	'446465_Bfaecium@ACU85293_1__Iron_regulated_ABC_transporter_membrane_component_SufB'[&!color=#000000]
	'2182385_Bendophyticum@PWH05817_1__Fe_S_cluster_assembly_protein_SufB'[&!color=#000000]
	'1249481_Bmuris@EYT48498_1__Fe_S_cluster_assembly_protein_SufB'[&!color=#000000]
	'472569_Dagamarum@LN849456_1_268___318793_320220'[&!color=#000000]
	'156892_Amarimammaliu@OKL50074_1__Fe_S_cluster_assembly_protein_SufB'[&!color=#000000]
	'595468_Ahominis@PMC85179_1__Fe_S_cluster_assembly_protein_SufB'[&!color=#000000]
	'525245_Acoleocanis@EEH64192_1__FeS_assembly_protein_SufB'[&!color=#000000]
	'883069_Aeuropaeus@EPD30276_1__FeS_assembly_protein_SufB'[&!color=#000000]
	'2002838_Aminihominis@FYEG01000010_1_24___22262_23707'[&!color=#000000]
	'100469_Acanis@RRC96117_1__Fe_S_cluster_assembly_protein_SufB'[&!color=#000000]
	'1120947_Avaccimaxilla@ATUX01000006_1_10___10393_11844'[&!color=#000000]
	'1720198_Aprovencensis@LT700212_1_582___694587_696035'[&!color=#000000]
	'131110_Aradingae@SDT96125_1__Fe_S_cluster_assembly_protein_SufB'[&!color=#000000]
	'1120946_Asuimastitidi@KE386848_1_586___691910_693358'[&!color=#000000]
	'52773_Ameyeri@AKU64945_1__Fe_S_cluster_assembly_protein_SufB'[&!color=#000000]
	'29303_Scattleya@JWDF01000007_1_141___159917_161362'[&!color=#000000]
	'1871028_Amediterranea@FTPB01000004_1_455___509002_510450'[&!color=#000000]
	'888050_Acardiffensis@ENO17924_1__FeS_assembly_protein_SufB'[&!color=#000000]
	'1871014_Aurinimassili@LT632435_1_790___902336_903778'[&!color=#000000]
	'1121926_Garizonensis@AXWO01000003_1_220___278879_280312'[&!color=#000000]
	'2493553_Gsp@RRS00753_1__Fe_S_cluster_assembly_protein_SufB'[&!color=#000000]
	'2038139_Gxiaoerkulens@PGGV01000015_1_92___94497_95930'[&!color=#000000]
	'1089549_Halbus@AZUQ01000001_1_2967___3278042_3279475'[&!color=#000000]
	'2487353_Abacterium@AYY12939_1__Fe_S_cluster_assembly_protein_SufB'[&!color=#000000]
	'1629062_Asuffuscus@PRZ43737_1__iron_regulated_ABC_transporter_membrane_component_SufB'[&!color=#000000]
	'2086582_Bsp@OMPO01000001_1_234___243809_245251'[&!color=#000000]
	'1895696_Abacterium@OJV30315_1__Fe_S_cluster_assembly_protein_SufB'[&!color=#000000]
	'499555_Dtimorensis@LMTB01000006_1_117___132326_133783'[&!color=#000000]
	'546160_Dlutea@AWH92122_1__Fe_S_cluster_assembly_protein_SufB'[&!color=#000000]
	'1946422_Dsp@DIAZ01000084_1_6___4372_5469'[&!color=#000000]
	'1528099_Lclevelandens@ALE18423_1__Fe_S_cluster_assembly_protein_SufB'[&!color=#000000]
	'1121362_Chalotolerans@AGF72520_1__hypothetical_protein_A605_07590'[&!color=#000000]
	'196627_Cglutamicum@BAB98957_1__Predicted_membrane_components_of_an_uncharacterized_iron_regulated_ABC_type_tra'[&!color=#000000]
	'35757_Ccystitidis@SNV75392_1__predicted_iron_regulated_ABC_type_transporter_SufB'[&!color=#000000]
	'1121363_Clubricantis@KB902181_1_119___119375_120820'[&!color=#000000]
	'1223515_Chumireducens@AJE33169_1__hypothetical_protein_B842_06600'[&!color=#000000]
	'1224162_Cmarinum@AJK68910_1__FeS_cluster_assembly_protein_SufB'[&!color=#000000]
	'2093221_Csp@RNE49187_1__Fe_S_cluster_assembly_protein_SufB'[&!color=#000000]
	'136857_Ctestudinoris@AKK08840_1__Iron_regulated_ABC_transporter_membrane_component_SufB'[&!color=#000000]
	'1072256_Cuterequi@AKK11148_1__Iron_regulated_ABC_transporter_membrane_component_SufB'[&!color=#000000]
	'2080740_Csp@AWB81865_1__Fe_S_cluster_assembly_protein_SufB'[&!color=#000000]
	'1224163_Cmaris@AGS34877_1__hypothetical_protein_B841_07020'[&!color=#000000]
	'558173_Cdoosanense@AQUX01000003_1_99___93428_94873'[&!color=#000000]
	'1203622_Csp@ERS71808_1__FeS_assembly_protein_SufB'[&!color=#000000]
	'525263_Clipophilofla@EEI16655_1__FeS_assembly_protein_SufB'[&!color=#000000]
	'441500_Ctimonense@SDS04301_1__Iron_regulated_ABC_transporter_membrane_component_SufB'[&!color=#000000]
	'187491_Cglaucum@AQQ15289_1__FeS_cluster_assembly_protein_SufB'[&!color=#000000]
	'156978_Cimitans@AIJ33610_1__Fe_S_cluster_assembly_protein_SufB'[&!color=#000000]
	'161895_Cphocae@APT92497_1__Fe_S_cluster_assembly_protein_SufB'[&!color=#000000]
	'1697_Cammoniagenes@AQS73736_1__Fe_S_cluster_assembly_protein_SufB'[&!color=#000000]
	'43990_Csegmentosum@VEH72959_1__predicted_iron_regulated_ABC_type_transporter_SufB'[&!color=#000000]
	'161896_Ccamporealens@AVH88405_1__Iron_regulated_ABC_transporter_membrane_component_SufB'[&!color=#000000]
	'1544413_Clowii@KQB85797_1__FeS_cluster_assembly_protein_SufB'[&!color=#000000]
	'585529_Cgenitalium@EFK53918_1__FeS_assembly_protein_SufB'[&!color=#000000]
	'1121355_Ccaspium@KB903375_1_92___97984_99435'[&!color=#000000]
	'1724_Crenale@LDYE01000011_1_267___253430_254881'[&!color=#000000]
	'191610_Catypicum@AIG64100_1__Fe_S_cluster_assembly_protein_SufB'[&!color=#000000]
	'883169_Cotitidis@EJZ82469_1__FeS_assembly_protein_SufB'[&!color=#000000]
	'1121364_Cmassiliense@ATVG01000001_1_75___79266_80711'[&!color=#000000]
	'1224164_Cvitaeruminis@AHI22853_1__ABC_transporter'[&!color=#000000]
	'1384076_Csp@KXB52190_1__FeS_assembly_protein_SufB'[&!color=#000000]
	'548476_Caurimucosum@ACP32809_1__ABC_type_transport_system_involved_in_Fe_S_cluster_assembly'[&!color=#000000]
	'257309_Cdiphtheriae@CAE49822_1__Conserved_hypothetical_protein'[&!color=#000000]
	'548477_Cglucuronolyt@EEI26608_1__FeS_assembly_protein_SufB'[&!color=#000000]
	'1121360_Cfreiburgense@AUAQ01000011_1_972___1066757_1068193'[&!color=#000000]
	'1431546_Caquilae@APT84798_1__Fe_S_cluster_assembly_protein_SufB'[&!color=#000000]
	'1348662_Cargentoraten@AGU15146_1__Fe_S_cluster_assembly_protein_SufB'[&!color=#000000]
	'1035195_Cdurum@EKX90602_1__FeS_assembly_protein_SufB'[&!color=#000000]
	'1050174_Cepidermidica@AKK03197_1__Iron_regulated_ABC_transporter_membrane_component_SufB'[&!color=#000000]
	'1862358_Cchoanis@AZA13616_1__FeS_cluster_assembly_protein_SufB'[&!color=#000000]
	'1121356_Cciconiae@AQUW01000004_1_125___143834_145267'[&!color=#000000]
	'1404245_Cglyciniphilu@AHW64150_1__FeS_cluster_assembly_protein_sufB'[&!color=#000000]
	'504474_Curealyticum@CAQ04967_1__ABC_type_transport_system_involved_in_Fe_S_cluster_assembly__permease_component'[&!color=#000000]
	'662755_Cresistens@AEI09422_1__ABC_type_transport_system_involved_in_Fe_S_cluster_assembly__permease_component'[&!color=#000000]
	'1947810_Buba5646@DIJK01000154_1_1___1_648'[&!color=#000000]
	'306537_Cjeikeium@CAI37148_1__ABC_type_transport_system_involved_in_Fe_S_cluster_assembly__permease_component'[&!color=#000000]
	'36808_Cbovis@RRO89265_1__Fe_S_cluster_assembly_protein_SufB'[&!color=#000000]
	'1737425_Cprovencense@AWT26186_1__FeS_cluster_assembly_protein_SufB'[&!color=#000000]
	'1032851_Cnuruki@HCT14196_1__TPA_asm__Fe_S_cluster_assembly_protein_SufB__partial'[&!color=#000000]
	'645127_Ckroppenstedt@ACR17705_1__ABC_type_transport_system_involved_in_Fe_S_cluster_assembly_permease_component'[&!color=#000000]
	'185761_Cspheniscorum@SFG66973_1__Iron_regulated_ABC_transporter_membrane_component_SufB'[&!color=#000000]
	'2079234_Cgeronticis@AZA11472_1__FeS_cluster_assembly_protein_SufB'[&!color=#000000]
	'571915_Cmustelae@AKK05993_1__Iron_regulated_ABC_transporter_membrane_component_SufB'[&!color=#000000]
	'35755_Ckutscheri@AKE41268_1__Iron_regulated_ABC_transporter_membrane_component_SufB'[&!color=#000000]
	'1437874_Csphenisci@APT90746_1__Fe_S_cluster_assembly_protein_SufB'[&!color=#000000]
	'1111729_Csputi@ATYV01000021_1_29___29763_31214'[&!color=#000000]
	'43765_Camycolatum@ODQ40431_1__Fe_S_cluster_assembly_protein_SufB'[&!color=#000000]
	'1581089_Csp@OFU53544_1__Fe_S_cluster_assembly_protein_SufB'[&!color=#000000]
	'1121370_Culceribovis@AQUY01000001_1_909___992195_993643'[&!color=#000000]
	'561007_Mabscessus@CAM62828_1__Putative_FeS_assembly_protein_SufB'[&!color=#000000]
	'362242_Mulcerans@ABL04328_1__conserved_protein'[&!color=#000000]
	'83332_Mtuberculosis@CCP44220_1__Conserved_protein'[&!color=#000000]
	'272631_Mleprae@CAC30101_1__conserved_hypothetical_protein'[&!color=#000000]
	'480418_Mlepromatosis@KJX75606_1__hypothetical_protein_MLPM_0593'[&!color=#000000]
	'1793_Mfallax@ORV10567_1__Fe_S_cluster_assembly_protein_SufB'[&!color=#000000]
	'1120797_Msp@KB908255_1_273___276789_278219'[&!color=#000000]
	'700508_Mneoaurum@AHC25509_1__Fe_S_cluster_assembly_protein_SufB'[&!color=#000000]
	'1661703_Abacterium@LFFF01000043_1_4___2883_4316'[&!color=#000000]
	'2048550_Mlehmannii@KUI17907_1__Fe_S_cluster_assembly_protein_SufB'[&!color=#000000]
	'1834080_Mbacterium@OBB11537_1__Fe_S_cluster_assembly_protein_SufB'[&!color=#000000]
	'81858_Melephantis@KKW65517_1__Fe_S_cluster_assembly_protein_SufB'[&!color=#000000]
	'29313_Mshimoidei@ODR12934_1__Fe_S_cluster_assembly_protein_SufB'[&!color=#000000]
	'1122247_Mhassiacum@EKF23772_1__feS_assembly_protein_SufB'[&!color=#000000]
	'1078020_Mthermoresist@EHI14867_1__FeS_assembly_protein_SufB'[&!color=#000000]
	'1834111_Msp@OBB59743_1__Fe_S_cluster_assembly_protein_SufB'[&!color=#000000]
	'1219361_Mbrevis@BCRN01000002_1_119___132761_134230'[&!color=#000000]
	'1313067_Wsp@ETD31927_1__Fe_S_cluster_assembly_protein_SufB'[&!color=#000000]
	'1344003_Wsterculiae@SIR88289_1__Iron_regulated_ABC_transporter_membrane_component_SufB'[&!color=#000000]
	'1736349_Wsp@KQR98647_1__Fe_S_cluster_assembly_protein_SufB'[&!color=#000000]
	'1653479_Rsp@AMY25216_1__FeS_cluster_assembly_protein_SufB'[&!color=#000000]
	'1653478_Rsp@AMY19042_1__FeS_cluster_assembly_protein_SufB'[&!color=#000000]
	'1004901_Giterans@AVM00644_1__Fe_S_cluster_assembly_protein_SufB'[&!color=#000000]
	'1380684_Ksanguinis@RQM42979_1__Fe_S_cluster_assembly_protein_SufB'[&!color=#000000]
	'1073574_Garaii@GAB09420_1__iron_sulfur_cluster_assembly_protein_SufB'[&!color=#000000]
	'1946578_Gsp@DLKD01000155_1_13___13059_14528'[&!color=#000000]
	'1077974_Geffusa@GAB20498_1__iron_sulfur_cluster_assembly_protein_SufB'[&!color=#000000]
	'84139_Gsp@MAU80717_1__Fe_S_cluster_assembly_protein_SufB'[&!color=#000000]
	'1223545_Gsoli@GAC68753_1__iron_sulfur_cluster_assembly_protein_SufB'[&!color=#000000]
	'526226_Gbronchialis@ACY21625_1__FeS_assembly_protein_SufB'[&!color=#000000]
	'1946577_Gsp@DKJV01000075_1_41___40936_41724'[&!color=#000000]
	'1075090_Gamarae@GAB03518_1__iron_sulfur_cluster_assembly_protein_SufB'[&!color=#000000]
	'521096_Tpaurometabol@ADG79113_1__FeS_assembly_protein_SufB'[&!color=#000000]
	'468556_Gkroppenstedt@AQYG01000047_1_248___240258_241697'[&!color=#000000]
	'1323361_Rdefluvii@JPOC01000017_1_28___25102_26547'[&!color=#000000]
	'679318_Rsp@AOW92598_1__Fe_S_cluster_assembly_protein_SufB'[&!color=#000000]
	'168276_Rtukisamuensi@SDE62973_1__Iron_regulated_ABC_transporter_membrane_component_SufB'[&!color=#000000]
	'685727_Rhoagii@CBH48279_1__Fe_S_cluster_assembly_protein_SufB'[&!color=#000000]
	'38310_Rcoprophilus@SQI28836_1__iron_sulfur_cluster_assembly_protein_SufB'[&!color=#000000]
	'1273125_Rrhodnii@EOM75005_1__FeS_assembly_protein'[&!color=#000000]
	'1538463_Ndonostiensis@ONM50222_1__Fe_S_cluster_assembly_protein_SufB'[&!color=#000000]
	'1210082_Njinanensis@LNDA01000076_1_5___4022_5458'[&!color=#000000]
	'443218_Hsubflava@AEF40352_1__hypothetical_protein_AS9A_1903'[&!color=#000000]
	'875328_Msinensis@AEF36254_1__FeS_assembly_protein_SufB'[&!color=#000000]
	'1834076_Msp@OBJ74108_1__Fe_S_cluster_assembly_protein_SufB'[&!color=#000000]
	'1069220_Mkoreensis@ODR09152_1__Fe_S_cluster_assembly_protein_SufB'[&!color=#000000]
	'640132_Srotundus@ADG98778_1__FeS_assembly_protein_SufB'[&!color=#000000]
	'1169152_Nsp@AXVD01000004_1_194___213093_214529'[&!color=#000000]
	'1223536_Spiniformis@BCRV01000007_1_31___36940_38370'[&!color=#000000]
[truncated: 4,896 more rows]
