# Supplementary material for: Components of iron–Sulfur cluster assembly machineries are robust phylogenetic markers to trace the origin of mitochondria and plastids
Source: PLoS Biol. 2023 Nov 8;21(11):e3002374. doi: 10.1371/journal.pbio.3002374 (PMC10631705; doi:10.1371/journal.pbio.3002374)
Supplement: S1 Data — (ZIP) [file pbio.3002374.s017.zip › S1 Data/Phylogenies_of_entire_families/Prokaryotes/SufE_Proka.figtree]

#NEXUS
begin taxa;
	dimensions ntax=3396;
	taxlabels
	'1951088_Fbacterium@DBGO01000010_1_260___297241_297657'[&!color=#000000]
	'2026790_Sbacterium@MAT52947_1__Fe_S_metabolism_protein_SufE'[&!color=#000000]
	'1671877_Gbacterium@LFLB01000007_1_59___64410_64847'[&!color=#000000]
	'1948666_Ibacterium@DDUU01000049_1_35___39258_39695'[&!color=#000000]
	'1948682_Ibacterium@DKKL01000007_1_164___193275_193694'[&!color=#000000]
	'1961104_Ibacterium@OQY79115_1__Fe_S_metabolism_protein_SufE'[&!color=#000000]
	'1797366_Bbacterium@OFY71634_1__Fe_S_metabolism_protein_SufE'[&!color=#000000]
	'1010_Smizutaii@SDL28456_1__Cysteine_desulfuration_protein_SufE'[&!color=#000000]
	'1513896_Snematocida@SKB54809_1__cysteine_desulfuration_protein_SufE'[&!color=#000000]
	'2171749_Ssp@PVH24651_1__Fe_S_metabolism_protein_SufE'[&!color=#000000]
	'1590596_Ssp@JXAC01000123_1_2___220_636'[&!color=#000000]
	'1538644_Ssp@AIM36286_1__Fe_S_metabolism_protein_SufE'[&!color=#000000]
	'1122621_Ositiensis@ATZA01000040_1_11___11505_11921'[&!color=#000000]
	'561061_Spsychroaquat@SMG06785_1__cysteine_desulfuration_protein_SufE'[&!color=#000000]
	'1855384_Ba37t11@SEN36069_1__Cysteine_desulfuration_protein_SufE'[&!color=#000000]
	'2292082_Psp@QRGB01000001_1_58___54692_55111'[&!color=#000000]
	'623280_Pluteus@SKB78236_1__cysteine_desulfuration_protein_SufE'[&!color=#000000]
	'1335309_Ccostaii@PUZ26973_1__SufE_family_protein'[&!color=#000000]
	'551991_Arhizosphaera@SEA12297_1__cysteine_desulfuration_protein_SufE'[&!color=#000000]
	'2341117_Asp@AYD46780_1__SufE_family_protein'[&!color=#000000]
	'1850526_Asp@ANI88915_1__Fe_S_metabolism_protein_SufE'[&!color=#000000]
	'1895926_Bbacterium@OJU77555_1__Fe_S_metabolism_protein_SufE'[&!color=#000000]
	'1895923_Bbacterium@OJV53514_1__Fe_S_metabolism_protein_SufE'[&!color=#000000]
	'2153357_Tsp@RQO31884_1__Fe_S_metabolism_protein_SufE'[&!color=#000000]
	'1434707_Tchishuiensis@PSK95099_1__cysteine_desulfuration_protein_SufE'[&!color=#000000]
	'1649169_Tsoli@PZF71823_1__SufE_family_protein'[&!color=#000000]
	'1895835_Sbacterium@OJY98152_1__Fe_S_metabolism_protein_SufE'[&!color=#000000]
	'1094955_Cbacterium@ATTW02000106_1_3___944_1369'[&!color=#000000]
	'323450_Pactiniarum@ARS35436_1__Fe_S_metabolism_protein_SufE'[&!color=#000000]
	'926549_Aaquaticus@KI421517_1_4153___4810156_4810584'[&!color=#000000]
	'2029983_Ccaeni@ATL48628_1__Fe_S_metabolism_protein_SufE'[&!color=#000000]
	'1951567_Cbacterium@DBII01000077_1_19___20292_20729'[&!color=#000000]
	'1951557_Cbacterium@DGQT01000062_1_4___3969_4397'[&!color=#000000]
	'2479004_Cbacterium@RCWL01000001_1_175___199723_200139'[&!color=#000000]
	'151895_Psaltans@PZP42297_1__Fe_S_metabolism_protein_SufE'[&!color=#000000]
	'454188_Taggregans@PJJ75486_1__cysteine_desulfuration_protein_SufE'[&!color=#000000]
	'1393122_Cthermophila@SFV28079_1__cysteine_desulfuration_protein_SufE'[&!color=#000000]
	'1953078_Sbacterium@DDAL01000031_1_20___21154_21573'[&!color=#000000]
	'2173175_Psp@PWG80385_1__Fe_S_metabolism_protein_SufE'[&!color=#000000]
	'1259464_Apallidicoral@PRY49531_1__cysteine_desulfuration_protein_SufE'[&!color=#000000]
	'1797331_Bbacterium@OFX73342_1__Fe_S_metabolism_protein_SufE'[&!color=#000000]
	'1951091_Fbacterium@DBCM01000007_1_1___1_222'[&!color=#000000]
	'2053581_Mbacterium@HAI76617_1__TPA_asm__Fe_S_metabolism_protein_SufE'[&!color=#000000]
	'1121903_Hroseola@AUGI01000025_1_121___162836_163264'[&!color=#000000]
	'880071_Blitoralis@AFM06379_1__SufE_protein_probably_involved_in_Fe_S_center_assembly'[&!color=#000000]
	'1003_Truber@SFE88787_1__Cysteine_desulfuration_protein_SufE'[&!color=#000000]
	'1950939_Cbacterium@DDLX01000028_1_473___601684_602127'[&!color=#000000]
	'1664068_B336@KOY85799_1__Fe_S_metabolism_protein_SufE'[&!color=#000000]
	'1313301_Trossianum@AUGC01000001_1_324___339726_340145'[&!color=#000000]
	'1121902_Eelegans@KE387154_1_41___54866_55288'[&!color=#000000]
	'2016530_Rorbicola@PKQ70605_1__SufE_protein'[&!color=#000000]
	'591202_Aaurantiaca@PWK22679_1__cysteine_desulfuration_protein_SufE'[&!color=#000000]
	'929703_Fmajor@KE386491_1_4168___5154067_5154483'[&!color=#000000]
	'2183547_Psp@AWL09542_1__putative_SufE_like_protein'[&!color=#000000]
	'1951636_Cbacterium@DLPD01000013_1_78___83551_83967'[&!color=#000000]
	'563176_Saquaeclarae@SDL50220_1__Cysteine_desulfuration_protein_SufE'[&!color=#000000]
	'1945892_Cbacterium@SOE24098_1__Cysteine_desulfuration_protein_SufE'[&!color=#000000]
	'1784714_Aluteifluviis@AWW00749_1__Fe_S_metabolism_protein_SufE'[&!color=#000000]
	'1605367_Jsediminis@KPM49503_1__Fe_S_metabolism_protein_SufE'[&!color=#000000]
	'649349_Lbyssophila@ADQ16594_1__Cysteine_desulfuration_protein_SufE'[&!color=#000000]
	'2015573_Cbacterium@OYU68251_1__Fe_S_metabolism_protein_SufE'[&!color=#000000]
	'929562_Eoligotrophic@AFK04888_1__Fe_S_metabolism_associated_SufE'[&!color=#000000]
	'1082580_Djejuensis@PWJ58499_1__cysteine_desulfuration_protein_SufE'[&!color=#000000]
	'269798_Chutchinsonii@ABG58251_1__Cysteine_desulfuration_protein_SufE'[&!color=#000000]
	'1919112_Bbacterium@PSR06478_1__Fe_S_metabolism_protein_SufE'[&!color=#000000]
	'1978119_Bbacterium@NGFH01000011_1_280___322431_322850'[&!color=#000000]
	'1617421_Bbacterium@KXK47046_1__Fe_S_metabolism_associated_SufE'[&!color=#000000]
	'1617412_Cbacterium@KXK42817_1__SufE_Fe_S_cluster_related_protein'[&!color=#000000]
	'1948678_Ibacterium@DILO01000115_1_10___9391_9870'[&!color=#000000]
	'1492898_Ftropicus@ANE49931_1__Fe_S_metabolism_protein_SufE'[&!color=#000000]
	'1895836_Sbacterium@OJU23095_1__Fe_S_metabolism_protein_SufE'[&!color=#000000]
	'577386_Nyanshanensis@QLKR01000004_1_247___281871_282305'[&!color=#000000]
	'1176587_Nginsenosidiv@ANH80791_1__Fe_S_metabolism_protein_SufE'[&!color=#000000]
	'1951552_Cbacterium@DEHV01000082_1_66___91006_91470'[&!color=#000000]
	'485917_Pheparinus@ACU05234_1__Fe_S_metabolism_associated_SufE'[&!color=#000000]
	'1895924_Bbacterium@OJW97001_1__Fe_S_metabolism_protein_SufE'[&!color=#000000]
	'1895838_Sbacterium@OJW01773_1__Fe_S_metabolism_protein_SufE'[&!color=#000000]
	'1951561_Cbacterium@DHEF01000056_1_6___6872_7303'[&!color=#000000]
	'1660167_Sbacterium@ODT92501_1__Fe_S_metabolism_protein_SufE'[&!color=#000000]
	'1895839_Sbacterium@OJW33275_1__Fe_S_metabolism_protein_SufE'[&!color=#000000]
	'1465490_Pterrae@SFQ52704_1__Cysteine_desulfuration_protein_SufE'[&!color=#000000]
	'1951545_Cbacterium@DDFJ01000002_1_156___151644_152087'[&!color=#000000]
	'1961110_Sbacterium@OQY93679_1__Fe_S_metabolism_protein_SufE'[&!color=#000000]
	'1004304_Hsandarakina@PZX60688_1__cysteine_desulfuration_protein_SufE'[&!color=#000000]
	'2294116_Fsp@RNI33405_1__SufE_family_protein'[&!color=#000000]
	'349741_Amuciniphila@ACD05571_1__Fe_S_metabolism_associated_SufE'[&!color=#000000]
	'1679444_Aglycaniphila@OCA02624_1__Fe_S_metabolism_protein_SufE'[&!color=#000000]
	'1951360_Abacterium@DEPT01000061_1_54___59534_59959'[&!color=#000000]
	'1951362_Abacterium@DGKB01000044_1_18___14570_14989'[&!color=#000000]
	'1951373_Abacterium@DLBZ01000142_1_3___3157_3579'[&!color=#000000]
	'1951348_Abacterium@DBAL01000038_1_3___3143_3484'[&!color=#000000]
	'1951350_Abacterium@DBTN01000043_1_20___21487_21900'[&!color=#000000]
	'1951370_Abacterium@DKPR01000089_1_7___6241_6414'[&!color=#000000]
	'1951376_Abacterium@DBBL01000031_1_13___13239_13511'[&!color=#000000]
	'1951370_Abacterium@DKPR01000089_1_8___6419_6982'[&!color=#000000]
	'1986881_Vbacterium@OUV18846_1__Fe_S_metabolism_protein_SufE'[&!color=#000000]
	'1951359_Abacterium@DEYN01000142_1_18___19472_19888'[&!color=#000000]
	'1658618_Rprofundi@PQJ27498_1__Fe_S_metabolism_protein_SufE'[&!color=#000000]
	'1123071_Rsqualenifaci@SHJ99887_1__Cysteine_desulfuration_protein_SufE'[&!color=#000000]
	'1123070_Rmarina@KB899253_1_70___73264_73683'[&!color=#000000]
	'1986260_Cbacterium@PDH52119_1__Fe_S_metabolism_protein_SufE'[&!color=#000000]
	'1953171_Bbacterium@DLHS01000005_1_359___352358_352792'[&!color=#000000]
	'1176587_Nginsenosidiv@ANH81007_1__Fe_S_metabolism_associated_SufE'[&!color=#000000]
	'1951561_Cbacterium@DHEF01000036_1_8___14400_14849'[&!color=#000000]
	'1465490_Pterrae@SFQ11834_1__cysteine_desulfuration_protein_SufE'[&!color=#000000]
	'577386_Nyanshanensis@QLKR01000001_1_644___753228_753665'[&!color=#000000]
	'551991_Arhizosphaera@SDZ90746_1__cysteine_desulfuration_protein_SufE'[&!color=#000000]
	'1850526_Asp@ANI89416_1__hypothetical_protein_A9P82_08975'[&!color=#000000]
	'1950451_Bbacterium@DEKR01000024_1_1___3_86'[&!color=#000000]
	'1852371_Rmassiliensis@LT962671_1_272___317001_317447'[&!color=#000000]
	'1881061_Ssp@SDU45673_1__cysteine_desulfuration_protein_SufE'[&!color=#000000]
	'1635280_Mbacterium@KUK90551_1__Fe_S_metabolism_associated_SufE'[&!color=#000000]
	'1951443_Abacterium@DKFH01000140_1_7___5897_6364'[&!color=#000000]
	'1951413_Abacterium@DHHA01000115_1_5___5007_5432'[&!color=#000000]
	'1262769_Csp@CCX38202_1__cysteine_desulfuration_protein_SufE'[&!color=#000000]
	'1262989_Fbacterium@CDD30923_1__fe_S_metabolism_associated_SufE'[&!color=#000000]
	'2491044_Cbacterium@RRD96238_1__hypothetical_protein_EII17_01695'[&!color=#000000]
	'1262966_Rsp@CCZ20357_1__sufE_protein_probably_involved_in_Fe_S_center_assembly'[&!color=#000000]
	'1720194_Csp@LN999825_1_49___47770_48204'[&!color=#000000]
	'2293831_Lbacterium@RGD63573_1__SufE_family_protein'[&!color=#000000]
	'1121442_Dbizertensis@SKA67103_1__Fe_S_metabolism_associated_domain_containing_protein'[&!color=#000000]
	'1852371_Rmassiliensis@LT962671_1_289___339531_339965'[&!color=#000000]
	'39490_Eramulus@CUN19394_1__Cysteine_desulfuration_protein_sufE'[&!color=#000000]
	'1816678_Ctimonensis@FLKP01000002_1_2013___2197675_2198088'[&!color=#000000]
	'573413_Ssmaragdinae@ADK82174_1__Fe_S_metabolism_associated_SufE'[&!color=#000000]
	'1930016_Lbacterium@MSHE01000032_1_23___20298_20738'[&!color=#000000]
	'1042156_Csp@BAK46408_1__hypothetical_protein_CXIVA_04410'[&!color=#000000]
	'1732_Eoxidoreducen@SDB26845_1__cysteine_desulfuration_protein_SufE'[&!color=#000000]
	'1852371_Rmassiliensis@LT962671_1_1518___1773969_1774388'[&!color=#000000]
	'1408320_Lbacterium@KL370790_1_134___132562_132978'[&!color=#000000]
	'1947014_Osp@DEDS01000014_1_9___8694_9104'[&!color=#000000]
	'1852371_Rmassiliensis@LT962671_1_1452___1696130_1696546'[&!color=#000000]
	'2320119_Bd16@RKI93490_1__SufE_family_protein'[&!color=#000000]
	'1122946_Pseleniigenes@JOMG01000002_1_457___516039_516458'[&!color=#000000]
	'1946528_Fsp@DCGZ01000144_1_4___3236_3679'[&!color=#000000]
	'1946537_Fsp@DGUN01000037_1_17___11755_12201'[&!color=#000000]
	'1896212_Fsp@SHK81746_1__Cysteine_desulfuration_protein_SufE'[&!color=#000000]
	'1896218_Fsp@PWJ68233_1__cysteine_desulfuration_protein_SufE'[&!color=#000000]
	'1674900_Fbacterium@LVAE01000028_1_32___40370_40804'[&!color=#000000]
	'1946534_Fsp@DFTB01000016_1_89___110288_110734'[&!color=#000000]
	'59374_Fsuccinogenes@ACX73941_1__Fe_S_metabolism_associated_SufE'[&!color=#000000]
	'1946531_Fsp@DFHR01000022_1_28___29564_30010'[&!color=#000000]
	'1964352_Fsp@OWV00385_1__Fe_S_metabolism_protein_SufE'[&!color=#000000]
	'1896225_Fsp@SOE55241_1__cysteine_desulfuration_protein_SufE'[&!color=#000000]
	'1896216_Fsp@SHJ13501_1__Cysteine_desulfuration_protein_SufE'[&!color=#000000]
	'1704280_Fbacterium@LIUH01000075_1_8___10285_10722'[&!color=#000000]
	'1704281_Fbacterium@LIUI01000048_1_26___27862_28299'[&!color=#000000]
	'1704281_Fbacterium@LIUI01000116_1_18___15206_15649'[&!color=#000000]
	'1704279_CFtermitidis@LIUG01000112_1_5___7235_7672'[&!color=#000000]
	'1674899_Fbacterium@LVAD01000019_1_17___18767_19201'[&!color=#000000]
	'1805149_Fbacterium@OIP52916_1__Fe_S_metabolism_protein_SufE'[&!color=#000000]
	'1946526_Fsp@DBTP01000183_1_5___6204_6650'[&!color=#000000]
	'1946538_Fsp@DGSB01000035_1_11___8519_8971'[&!color=#000000]
	'1896222_Fsp@PJJ40438_1__cysteine_desulfuration_protein_SufE'[&!color=#000000]
	'1945872_Fsp@PRZ01491_1__cysteine_desulfuration_protein_SufE'[&!color=#000000]
	'1896214_Fsp@SHK40513_1__Cysteine_desulfuration_protein_SufE'[&!color=#000000]
	'1548208_Ccapnophilus@KXU35314_1__hypothetical_protein_AXK12_05560'[&!color=#000000]
	'1953001_Obacterium@DKPT01000028_1_138___145680_146081'[&!color=#000000]
	'1982319_Obacterium@PAW64385_1__hypothetical_protein_B9S34_12680'[&!color=#000000]
	'1952997_Obacterium@DFDG01000165_1_8___9109_9516'[&!color=#000000]
	'1952996_Obacterium@DDRG01000020_1_72___64048_64461'[&!color=#000000]
	'1982321_Obacterium@PAW90443_1__hypothetical_protein_B9S26_05235'[&!color=#000000]
	'452637_Oterrae@ACB73540_1__Fe_S_metabolism_associated_SufE'[&!color=#000000]
	'1838286_Llimnophila@AOS43454_1__Cysteine_desulfuration_protein_SufE'[&!color=#000000]
	'278958_Obacterium@RRK02681_1__SufE_family_protein'[&!color=#000000]
	'2026799_Vbacterium@ATC63443_1__Fe_S_metabolism_protein_SufE'[&!color=#000000]
	'1952998_Obacterium@DFZW01000062_1_2___1379_2761'[&!color=#000000]
	'1796921_Eluteus@AWI08822_1__hypothetical_protein_CKA38_05740'[&!color=#000000]
	'1952942_Vbacterium@DDQZ01000111_1_34___44638_45069'[&!color=#000000]
	'1982324_Psp@PAW85002_1__Fe_S_metabolism_protein_SufE'[&!color=#000000]
	'1948271_Vbacterium@DITU01000138_1_34___42139_42600'[&!color=#000000]
	'1951357_Abacterium@DDTJ01000022_1_53___58031_58462'[&!color=#000000]
	'1897025_Vbacterium@OLA85255_1__hypothetical_protein_BHW65_03920'[&!color=#000000]
	'1948727_Obacterium@DHMA01000093_1_4___1249_1674'[&!color=#000000]
	'1262865_Csp@CDE83430_1__fe_S_metabolism_associated_domain_subfamily'[&!color=#000000]
	'1948724_Obacterium@DGMY01000004_1_6___7071_7517'[&!color=#000000]
	'1982317_Obacterium@PAZ02576_1__Fe_S_metabolism_protein_SufE'[&!color=#000000]
	'1948738_Obacterium@DKND01000007_1_58___55601_56020'[&!color=#000000]
	'1951177_Obacterium@DDZZ01000033_1_55___54174_54602'[&!color=#000000]
	'1948741_Obacterium@DLPZ01000077_1_14___15210_15629'[&!color=#000000]
	'1948704_Obacterium@DBVC01000022_1_14___11720_12136'[&!color=#000000]
	'583355_Cakajimensis@ADE55517_1__Fe_S_metabolism_associated_SufE'[&!color=#000000]
	'1948708_Obacterium@DCQR01000043_1_12___14588_15013'[&!color=#000000]
	'1948729_Obacterium@DJBY01000145_1_15___15208_15627'[&!color=#000000]
	'2174842_Csp@PXA02902_1__Fe_S_metabolism_protein_SufE'[&!color=#000000]
	'1948710_Obacterium@DDIG01000090_1_33___31350_31769'[&!color=#000000]
	'2026771_Obacterium@MAE52954_1__Fe_S_metabolism_protein_SufE'[&!color=#000000]
	'939920_Vbacterium@KB912255_1_12___10976_11437'[&!color=#000000]
	'1948705_Obacterium@DBVA01000155_1_3___2307_2732'[&!color=#000000]
	'1948718_Obacterium@DEYT01000091_1_47___47305_47730'[&!color=#000000]
	'1948713_Obacterium@DDNM01000099_1_2___906_1325'[&!color=#000000]
	'1948732_Obacterium@DJHP01000082_1_2___617_1036'[&!color=#000000]
	'1948706_Obacterium@DBSV01000029_1_2___805_1227'[&!color=#000000]
	'1951178_Obacterium@DIHR01000262_1_5___3574_3993'[&!color=#000000]
	'2006848_Obacterium@MAM90939_1__Fe_S_metabolism_protein_SufE'[&!color=#000000]
	'1951180_Obacterium@DJZG01000248_1_16___16216_16638'[&!color=#000000]
	'382464_Vbacterium@EDY80725_1__Fe_S_metabolism_associated_domain_subfamily'[&!color=#000000]
	'1882831_Vsp@SDT89365_1__cysteine_desulfuration_protein_SufE'[&!color=#000000]
	'278958_Obacterium@RRJ99208_1__SufE_family_protein'[&!color=#000000]
	'1637999_Vbacterium@AKC83240_1__Fe_S_metabolism_protein_SufE'[&!color=#000000]
	'1919266_Pbacterium@MPNI01000002_1_36___41619_42305'[&!color=#000000]
	'387092_Nsp@BAF69234_1__Fe_S_cluster_assembly_protein_SufE'[&!color=#000000]
	'1069081_Ntergarcus@SMC08765_1__cysteine_desulfuration_protein_SufE'[&!color=#000000]
	'2015906_Ssp@DAB41409_1__TPA_asm__Fe_S_cluster_assembly_protein_SufE'[&!color=#000000]
	'1947608_Ssp@DISX01000018_1_129___121728_122159'[&!color=#000000]
	'749222_Nsalsuginis@ADV46573_1__Cysteine_desulfuration_protein_SufE'[&!color=#000000]
	'2496635_Ebacterium@RRS30330_1__Fe_S_cluster_assembly_protein_SufE'[&!color=#000000]
	'1970777_Ebacterium@OQX75397_1__Fe_S_cluster_assembly_protein_SufE'[&!color=#000000]
	'1165841_Ssp@EIF51802_1__Fe_S_cluster_assembly_protein_SufE'[&!color=#000000]
	'1970443_Ssp@OYZ48611_1__Fe_S_cluster_assembly_protein_SufE'[&!color=#000000]
	'387093_Ssp@BAF71953_1__Fe_S_cluster_assembly_protein_SufE'[&!color=#000000]
	'684719_Aproteobacter@EMH80273_1__SufE_protein_probably_involved_in_Fe_S_center_assembly'[&!color=#000000]
	'1002672_CPsp@AEA81477_1__hypothetical_protein_SAR11G3_01002'[&!color=#000000]
	'939857_Mbacterium@AQSI01000001_1_64___58582_59007'[&!color=#000000]
	'1953245_CMbacterium@DJHT01000018_1_5___3784_4206'[&!color=#000000]
	'1007121_Mbacterium@AQSD01000001_1_143___165888_166310'[&!color=#000000]
	'1379406_Mbacterium@AWNN01000009_1_17___16406_16828'[&!color=#000000]
	'1986778_Btmed144@RPH03107_1__SufE_family_protein'[&!color=#000000]
	'1986777_CMbacterium@OUV42558_1__hypothetical_protein_CBC68_03080'[&!color=#000000]
	'1953216_CMbacterium@DCMX01000044_1_11___9864_10295'[&!color=#000000]
	'1986782_Btmed46@RPH05792_1__SufE_family_protein'[&!color=#000000]
	'1986784_Btmed80@OUV03172_1__hypothetical_protein_CBC40_06200'[&!color=#000000]
	'1953231_CMbacterium@DEAI01000010_1_14___18217_18651'[&!color=#000000]
	'1986655_Btmed190@OUW49844_1__hypothetical_protein_CBD50_04730'[&!color=#000000]
	'1986783_Btmed6@OUT40125_1__hypothetical_protein_CBB66_02905'[&!color=#000000]
	'1986826_CPsp@OUX37489_1__hypothetical_protein_CBE33_03060'[&!color=#000000]
	'1862950_Rbacterium@ANK80076_1__hypothetical_protein_TEF_04180'[&!color=#000000]
	'2015204_Rbacterium@FZLR01000060_1_16___19133_19555'[&!color=#000000]
	'1948448_Abacterium@DLRH01000265_1_6___4412_4858'[&!color=#000000]
	'1952854_Rbacterium@DFRF01000077_1_16___19921_20358'[&!color=#000000]
	'2013098_Abacterium@PPR15279_1__Cysteine_desulfuration_protein_SufE'[&!color=#000000]
	'2026776_Pbacterium@MAC41596_1__hypothetical_protein_CMJ05_07380'[&!color=#000000]
	'1986642_Abacterium@OUU62084_1__hypothetical_protein_CBC22_05480'[&!color=#000000]
	'1986648_Abacterium@RPH04583_1__SufE_family_protein'[&!color=#000000]
	'2013099_Abacterium@PPR27365_1__Cysteine_desulfuration_protein_SufE'[&!color=#000000]
	'1986667_Bbacterium@OUW00397_1__hypothetical_protein_CBD16_06705'[&!color=#000000]
	'2013086_Abacterium@PPR44214_1__Cysteine_desulfuration_protein_SufE'[&!color=#000000]
	'2013087_Abacterium@PPR42040_1__Cysteine_desulfuration_protein_SufE'[&!color=#000000]
	'2162049_Pbacterium@QCKQ01000002_1_76___68009_68431'[&!color=#000000]
	'2013079_Abacterium@PPR52246_1__Cysteine_desulfuration_protein_SufE'[&!color=#000000]
	'1131277_Aproteobacter@AQVN01000278_1_113___113615_114031'[&!color=#000000]
	'2013084_Abacterium@PPR46715_1__Cysteine_desulfuration_protein_SufE'[&!color=#000000]
	'1986725_Fbacterium@OUW93661_1__hypothetical_protein_CBD88_06780'[&!color=#000000]
	'1986725_Fbacterium@OUW93592_1__hypothetical_protein_CBD88_06815'[&!color=#000000]
	'2162608_Ocluster@QCMT01000002_1_333___308326_308739'[&!color=#000000]
	'1948316_Abacterium@DBUV01000014_1_4___2752_3168'[&!color=#000000]
	'1661709_Abacterium@LFFL01000070_1_44___47697_48110'[&!color=#000000]
	'1123326_Sarcachonense@JFBL01000018_1_27___25282_25686'[&!color=#000000]
	'1665555_Asp@LPNY01000139_1_274___278973_279389'[&!color=#000000]
	'2044505_Asp@RBQ27706_1__Fe_S_metabolism_associated_SufE'[&!color=#000000]
	'1355368_Asp@JART01000004_1_4___1591_1998'[&!color=#000000]
	'28198_Acryaerophilu@LRUU01000076_1_39___43837_44244'[&!color=#000000]
	'544718_Athereius@OCL91346_1__Cysteine_desulfuration_protein_SufE'[&!color=#000000]
	'367737_Abutzleri@ABV66872_1__putative_suf_regulatory_protein'[&!color=#000000]
	'1912877_Pcaeni@PUE66718_1__Fe_S_metabolism_associated_SufE'[&!color=#000000]
	'1898176_Asp@BDIR01000006_1_70___63122_63529'[&!color=#000000]
	'877500_Aanaerophilus@JXXG01000001_1_823___760722_761129'[&!color=#000000]
	'1946052_Asp@DKNG01000006_1_16___12848_13255'[&!color=#000000]
	'1850254_Asp@APW65067_1__Fe_S_metabolism_associated_SufE'[&!color=#000000]
	'572480_Anitrofigilis@ADG92534_1__Fe_S_metabolism_associated_SufE'[&!color=#000000]
	'197482_Ahalophilus@PKI81075_1__Fe_S_metabolism_associated_SufE'[&!color=#000000]
	'1856277_Asp@OUR74046_1__Fe_S_metabolism_associated_SufE__partial'[&!color=#000000]
	'1915888_Earchaeon@DARJ01000097_1_7___4149_4559'[&!color=#000000]
	'1915884_Earchaeon@DADQ01000132_1_5___5950_6363'[&!color=#000000]
	'1986694_Earchaeon@OUX49152_1__hypothetical_protein_CBE39_00965'[&!color=#000000]
	'1915923_Earchaeon@DAYC01000046_1_48___51359_51769'[&!color=#000000]
	'1915977_Earchaeon@DAIQ01000005_1_9___8349_8762'[&!color=#000000]
	'1915928_Earchaeon@DAYA01000067_1_17___16022_16435'[&!color=#000000]
	'1915855_Earchaeon@DAJY01000054_1_31___31712_32122'[&!color=#000000]
	'1915941_Earchaeon@DAST01000149_1_7___3899_4300'[&!color=#000000]
	'1986685_Earchaeon@RAH05308_1__hypothetical_protein_CBC92_005745'[&!color=#000000]
	'1915877_Earchaeon@DAGT01000118_1_22___24937_25344'[&!color=#000000]
	'1915798_Earchaeon@DAOZ01000116_1_8___7483_7893'[&!color=#000000]
	'1915864_Earchaeon@DACE01000004_1_4___3542_3958'[&!color=#000000]
	'1915842_Earchaeon@DAPD01000039_1_20___17829_18233'[&!color=#000000]
	'1915863_Earchaeon@DAVD01000007_1_8___7575_7991'[&!color=#000000]
	'1915927_Earchaeon@DAGF01000048_1_3___1766_2182'[&!color=#000000]
	'1915940_Earchaeon@DANX01000061_1_11___9434_9850'[&!color=#000000]
	'274854_Umarine@EHR76912_1__cysteine_desulfuration_protein_SufE'[&!color=#000000]
	'1915885_Earchaeon@DAFX01000047_1_2___287_700'[&!color=#000000]
	'1915866_Earchaeon@DAPR01000069_1_5___4655_5068'[&!color=#000000]
	'1915980_Earchaeon@DAME01000024_1_24___22385_22795'[&!color=#000000]
	'1915984_Earchaeon@DAMU01000079_1_10___5894_6304'[&!color=#000000]
	'1986698_Earchaeon@RPG70869_1__SufE_family_protein'[&!color=#000000]
	'1915942_Earchaeon@DARR01000121_1_3___2296_2928'[&!color=#000000]
	'1915867_Earchaeon@DAXG01000027_1_72___105352_105762'[&!color=#000000]
	'1915983_Earchaeon@DACK01000142_1_10___8346_8762'[&!color=#000000]
	'1915926_Earchaeon@DACX01000083_1_8___7887_8309'[&!color=#000000]
	'1915841_Earchaeon@DAFI01000081_1_3___2126_2536'[&!color=#000000]
	'1915792_Earchaeon@DAWS01000057_1_1___58_468'[&!color=#000000]
	'1915853_Earchaeon@DAUW01000066_1_30___31014_31427'[&!color=#000000]
	'1986683_Earchaeon@RPG77751_1__SufE_family_protein'[&!color=#000000]
	'1915974_Earchaeon@DAKQ01000155_1_3___1379_1786'[&!color=#000000]
	'1915891_Earchaeon@DAQV01000032_1_22___20530_20940'[&!color=#000000]
	'1915963_Earchaeon@DAVA01000051_1_22___26691_27101'[&!color=#000000]
	'1915799_Earchaeon@DAPT01000112_1_2___509_919'[&!color=#000000]
	'1915791_Earchaeon@DAXL01000145_1_24___22780_23190'[&!color=#000000]
	'1915813_Earchaeon@DAEW01000089_1_2___622_1020'[&!color=#000000]
	'1915937_Earchaeon@DAZG01000082_1_4___1804_2220'[&!color=#000000]
	'1915902_Earchaeon@DALQ01000054_1_15___11452_11868'[&!color=#000000]
	'1986686_Earchaeon@RPG74353_1__SufE_family_protein'[&!color=#000000]
	'1915975_Earchaeon@DAUM01000116_1_3___714_1130'[&!color=#000000]
	'1915794_Earchaeon@DADW01000012_1_7___4457_4873'[&!color=#000000]
	'1915935_Earchaeon@DARI01000021_1_12___11668_12108'[&!color=#000000]
	'2007299_Mgroup@PDH22331_1__cysteine_desulfuration_protein_SufE'[&!color=#000000]
	'1986684_Earchaeon@OUV68912_1__hypothetical_protein_CBC89_01950'[&!color=#000000]
	'1915934_Earchaeon@DADI01000031_1_17___19442_19870'[&!color=#000000]
	'1915851_Earchaeon@DALX01000087_1_19___28059_28487'[&!color=#000000]
	'1915981_Earchaeon@DAFS01000020_1_54___61912_62340'[&!color=#000000]
	'1915865_Earchaeon@DAJO01000059_1_3___1634_2062'[&!color=#000000]
	'1915957_Earchaeon@DATY01000007_1_13___14070_14498'[&!color=#000000]
	'1915887_Earchaeon@DANB01000002_1_2___1181_1609'[&!color=#000000]
	'1915892_Earchaeon@DAYD01000001_1_11___8859_9305'[&!color=#000000]
	'1811659_Mgroup@LURZ01000029_1_16___12847_13350'[&!color=#000000]
	'1811651_Mgroup@LURR01000005_1_31___25843_26280'[&!color=#000000]
	'1811660_Mgroup@LUSA01000093_1_10___8053_8490'[&!color=#000000]
	'1915878_Earchaeon@DAJW01000118_1_3___1297_1722'[&!color=#000000]
	'1915782_Earchaeon@DAHK01000066_1_17___16240_16671'[&!color=#000000]
	'1915820_Earchaeon@DAFE01000075_1_43___38639_39055'[&!color=#000000]
	'1915849_Earchaeon@DAMW01000058_1_38___31088_31519'[&!color=#000000]
	'1915844_Earchaeon@DAXM01000035_1_3___1289_1720'[&!color=#000000]
	'1915968_Earchaeon@DADL01000022_1_6___3838_4266'[&!color=#000000]
	'1915809_Earchaeon@DAWN01000018_1_33___47998_48426'[&!color=#000000]
	'1915920_Earchaeon@DAGM01000003_1_3___777_1205'[&!color=#000000]
	'1915969_Earchaeon@DAUV01000106_1_10___10569_10997'[&!color=#000000]
	'2007295_Mgroup@PDH27789_1__cysteine_desulfuration_protein_SufE'[&!color=#000000]
	'1915786_Earchaeon@DAOJ01000067_1_5___2968_3393'[&!color=#000000]
	'1915875_Earchaeon@DAOY01000011_1_55___52820_53245'[&!color=#000000]
	'1915787_Earchaeon@DATT01000131_1_22___21145_21570'[&!color=#000000]
	'1915832_Earchaeon@DASI01000081_1_19___15057_15782'[&!color=#000000]
	'1915948_Earchaeon@DAOD01000032_1_35___29158_29583'[&!color=#000000]
	'1915785_Earchaeon@DALV01000100_1_5___3027_3452'[&!color=#000000]
	'1915784_Earchaeon@DALU01000051_1_17___15206_15631'[&!color=#000000]
	'1915876_Earchaeon@DALJ01000087_1_11___9381_9806'[&!color=#000000]
	'2007297_Mgroup@PDH25247_1__cysteine_desulfuration_protein_SufE'[&!color=#000000]
	'1915861_Earchaeon@DAQN01000017_1_11___11452_11877'[&!color=#000000]
	'1915913_Earchaeon@DAVB01000010_1_7___7742_8179'[&!color=#000000]
	'1915859_Earchaeon@DATW01000069_1_5___2139_2576'[&!color=#000000]
	'1986689_Earchaeon@RPG72111_1__SufE_family_protein'[&!color=#000000]
	'1915838_Earchaeon@DAPP01000007_1_111___135120_135590'[&!color=#000000]
	'1915828_Earchaeon@DAGH01000025_1_31___35097_35528'[&!color=#000000]
	'1915936_Earchaeon@DAZE01000004_1_34___39577_40023'[&!color=#000000]
	'1915812_Earchaeon@DAOK01000005_1_16___16402_16848'[&!color=#000000]
	'1915986_Earchaeon@DANG01000038_1_2___113_544'[&!color=#000000]
	'1915886_Earchaeon@DAQP01000003_1_23___22151_22579'[&!color=#000000]
	'1915882_Earchaeon@DAFQ01000003_1_29___37736_38164'[&!color=#000000]
	'1915819_Earchaeon@DAJH01000015_1_42___35302_35730'[&!color=#000000]
	'1915856_Earchaeon@DAXA01000073_1_11___7824_8252'[&!color=#000000]
	'1915901_Earchaeon@DAMD01000011_1_12___12600_13028'[&!color=#000000]
	'1915965_Earchaeon@DAPJ01000009_1_27___23946_24374'[&!color=#000000]
	'1915895_Earchaeon@DAHV01000005_1_25___27172_27600'[&!color=#000000]
	'1915910_Earchaeon@DAPG01000108_1_9___6278_6706'[&!color=#000000]
	'1915827_Earchaeon@DALI01000016_1_3___1230_1658'[&!color=#000000]
	'1915783_Earchaeon@DAYH01000023_1_40___52434_52862'[&!color=#000000]
	'1915816_Earchaeon@DALF01000065_1_2___304_771'[&!color=#000000]
	'1915939_Earchaeon@DANQ01000042_1_14___11100_11528'[&!color=#000000]
	'1915871_Earchaeon@DANW01000012_1_12___10775_11203'[&!color=#000000]
	'1915834_Earchaeon@DAVE01000007_1_31___24945_25373'[&!color=#000000]
	'1915943_Earchaeon@DAHR01000013_1_31___39236_39661'[&!color=#000000]
	'1915909_Earchaeon@DAVT01000154_1_1___54_473'[&!color=#000000]
	'1915954_Earchaeon@DAHO01000063_1_30___31346_31765'[&!color=#000000]
	'1915945_Earchaeon@DAVI01000050_1_6___8546_8980'[&!color=#000000]
	'1915968_Earchaeon@DADL01000043_1_114___125394_126116'[&!color=#000000]
	'1915951_Earchaeon@DARQ01000109_1_34___36382_36810'[&!color=#000000]
	'1915850_Earchaeon@DAWL01000057_1_3___1978_2421'[&!color=#000000]
	'1915972_Earchaeon@DAMT01000029_1_21___21577_21993'[&!color=#000000]
	'1915979_Earchaeon@DAGL01000080_1_3___1027_1443'[&!color=#000000]
	'1915947_Earchaeon@DAGQ01000061_1_13___11828_12244'[&!color=#000000]
	'1915814_Earchaeon@DATK01000007_1_2___289_705'[&!color=#000000]
	'1915903_Earchaeon@DASG01000070_1_5___2538_2960'[&!color=#000000]
	'1915944_Earchaeon@DATL01000159_1_7___4475_4909'[&!color=#000000]
	'1915883_Earchaeon@DAYJ01000122_1_12___12683_13114'[&!color=#000000]
	'1915860_Earchaeon@DAFJ01000008_1_16___17974_18405'[&!color=#000000]
	'1915881_Earchaeon@DAQW01000014_1_21___20439_20867'[&!color=#000000]
	'1915847_Earchaeon@DASF01000030_1_9___6565_6993'[&!color=#000000]
	'1915800_Earchaeon@DAPV01000078_1_27___29549_29977'[&!color=#000000]
	'1188229_Glithophora@APB34671_1__SufE_protein'[&!color=#dd85ab]
	'321327_Ssp@ABD00653_1__Fe_S_metabolism_protein__SufE_family'[&!color=#dd85ab]
	'1378066_Csp@PPS45148_1__cysteine_desufuration_protein_SufE'[&!color=#dd85ab]
	'1880902_Lsp@OCQ92315_1__cysteine_desufuration_protein_SufE'[&!color=#dd85ab]
	'282423_Pagardhii@BBD56370_1__hypothetical_protein_NIES204_36970'[&!color=#dd85ab]
	'1982223_Asp@RAQ38798_1__cysteine_desulfuration_protein_SufE__partial'[&!color=#dd85ab]
	'1643526_Gsp@LWRO01000021_1_10___11263_11721'[&!color=#dd85ab]
	'1666905_Psp@KPQ40697_1__cysteine_desulfuration_protein_SufE'[&!color=#dd85ab]
	'2099686_Cbacterium@PXCV01000499_1_5___3674_4165'[&!color=#dd85ab]
	'2420338_Cbacterium@RMG06761_1__SufE_family_protein'[&!color=#dd85ab]
	'1947889_Cbacterium@DIYQ01000028_1_25___28480_28914'[&!color=#dd85ab]
	'268115_Lantarctica@PZO34907_1__cysteine_desulfuration_protein_SufE'[&!color=#dd85ab]
	'2099684_Cbacterium@PWRG01000453_1_6___3644_4066'[&!color=#dd85ab]
	'1666911_Ppriestleyi@KPQ34588_1__cysteine_desulfuration_protein_SufE'[&!color=#dd85ab]
	'2099687_Cbacterium@PXDR01000494_1_3___1491_1931'[&!color=#dd85ab]
	'1781255_Dsp@OEJ74659_1__cysteine_desufuration_protein_SufE'[&!color=#dd85ab]
	'2107703_Fcyanobacteri@PSB68211_1__cysteine_desulfuration_protein_SufE'[&!color=#dd85ab]
	'195250_Ssp@CM001776_1_837___897298_897735'[&!color=#dd85ab]
	'1982223_Asp@RAQ40058_1__cysteine_desulfuration_protein_SufE__partial'[&!color=#dd85ab]
	'64471_Ssp@ABI47661_1__Fe_S_metabolism_protein__SufE_family_protein'[&!color=#dd85ab]
	'2024880_Ssp@MAB55168_1__cysteine_desulfuration_protein_SufE'[&!color=#dd85ab]
	'84588_Ssp@CAE07227_1__possible_sufE_protein'[&!color=#dd85ab]
	'59920_Pmarinus@AAZ58192_1__conserved_hypothetical_protein'[&!color=#dd85ab]
	'59919_Pmarinus@CAE19511_1__conserved_hypothetical_protein'[&!color=#dd85ab]
	'2162204_Psp@QCJQ01000027_1_11___7439_7903'[&!color=#dd85ab]
	'167539_Pmarinus@AAQ00194_1__SufE_protein'[&!color=#dd85ab]
	'1499498_Psp@KGG12211_1__Sulfur_acceptor_protein_SufE_for_iron_sulfur_cluster_assembly'[&!color=#dd85ab]
	'2162190_Psp@QCFN01000001_1_136___125899_126360'[&!color=#dd85ab]
	'74547_Pmarinus@CAE21317_1__conserved_hypothetical_protein'[&!color=#dd85ab]
	'292564_Cgracile@AFY30351_1__SufE_protein_probably_involved_in_Fe_S_center_assembly'[&!color=#dd85ab]
	'210768_Ssp@NQKX01000001_1_274___272250_272705'[&!color=#dd85ab]
	'2026889_Csp@PHX68516_1__cysteine_desulfuration_protein_SufE'[&!color=#dd85ab]
	'1655601_Cbacl30@KRO93089_1__cysteine_desufuration_protein_SufE'[&!color=#dd85ab]
	'2055796_Sbacterium@HBU27289_1__TPA_asm__SufE_family_protein'[&!color=#dd85ab]
	'316278_Ssp@CAK27627_1__SufE_like_protein__probably_involved_in_Fe_S_center_assembly'[&!color=#dd85ab]
	'1947895_Cbacterium@DKOB01000097_1_6___2670_3092'[&!color=#dd85ab]
	'1608213_CSspongiarum@KKZ13198_1__cysteine_desufuration_protein_SufE'[&!color=#dd85ab]
	'47254_Lsp@PZV18501_1__cysteine_desulfuration_protein_SufE'[&!color=#dd85ab]
	'1173263_Ssp@AFY73765_1__SufE_protein_probably_involved_in_Fe_S_center_assembly'[&!color=#dd85ab]
	'82654_Psp@AFY69967_1__Fe_S_metabolism_associated_SufE'[&!color=#dd85ab]
	'2055767_Cbacterium@HAN45218_1__TPA_asm__cysteine_desulfuration_protein_SufE'[&!color=#dd85ab]
	'1947904_Cbacterium@DBAX01000043_1_5___4040_4471'[&!color=#dd85ab]
	'685565_Psp@BBC22367_1__Fe_S_metabolism_associated'[&!color=#dd85ab]
	'2107693_Csp@PSB26521_1__cysteine_desulfuration_protein_SufE'[&!color=#dd85ab]
	'197221_Telongatus@BAC08642_1__tll1089'[&!color=#dd85ab]
	'864702_Ocyanobacteri@EKQ69979_1__SufE_protein_probably_involved_in_Fe_S_center_assembly'[&!color=#dd85ab]
	'1296344_Mglauca@PSB02562_1__cysteine_desulfuration_protein_SufE'[&!color=#dd85ab]
	'551115_Nazollae@ADI66197_1__Fe_S_metabolism_associated_SufE'[&!color=#dd85ab]
	'46234_Asp@AFW93012_1__SufE_family_protein'[&!color=#dd85ab]
	'1973482_Rcurvata@BAZ88807_1__Fe_S_metabolism_associated_SufE'[&!color=#dd85ab]
	'52271_Asp@LUHI01000017_1_36___33187_33627'[&!color=#dd85ab]
	'1752063_Fsp@BAU04599_1__Fe_S_metabolism_associated_SufE'[&!color=#dd85ab]
	'2005462_Csp@BAZ05579_1__Fe_S_metabolism_associated_SufE'[&!color=#dd85ab]
	'2055792_Mbacterium@HAT13110_1__TPA_asm__cysteine_desulfuration_protein_SufE'[&!color=#dd85ab]
	'1880991_Ocyanobacteri@OCQ91095_1__cysteine_desufuration_protein_SufE'[&!color=#dd85ab]
	'1919134_Cbacterium@PSP16270_1__cysteine_desulfuration_protein_SufE'[&!color=#dd85ab]
	'111611_Gsp@LNDC01000067_1_3___925_1356'[&!color=#dd85ab]
	'582515_Rlacunae@ERN42527_1__SufE_protein_probably_involved_in_Fe_S_center_assembly'[&!color=#dd85ab]
	'113355_Gherdmanii@CM001775_1_3525___3640739_3641185'[&!color=#dd85ab]
	'755178_Caponinum@AFZ52993_1__Fe_S_metabolism_associated_SufE'[&!color=#dd85ab]
	'2054282_Csp@AUC60201_1__cysteine_desulfuration_protein_SufE'[&!color=#dd85ab]
	'118163_Psp@AFY79643_1__SufE_protein_probably_involved_in_Fe_S_center_assembly'[&!color=#dd85ab]
	'65093_Hsp@AFZ45780_1__Fe_S_metabolism_associated_SufE'[&!color=#dd85ab]
	'1919144_Cbacterium@PSO47458_1__cysteine_desulfuration_protein_SufE'[&!color=#dd85ab]
	'13035_Dsalina@AFZ50882_1__SufE_protein_probably_involved_in_Fe_S_center_assembly'[&!color=#dd85ab]
	'1128427_Fcyanobacteri@KB904821_1_4194___4814067_4814519'[&!color=#dd85ab]
	'111780_Scyanosphaera@AFZ37606_1__Fe_S_metabolism_associated_SufE'[&!color=#dd85ab]
	'203124_Terythraeum@ABG53430_1__Fe_S_metabolism_associated_SufE'[&!color=#dd85ab]
	'1671698_Hsp@OZH51490_1__cysteine_desufuration_protein_SufE'[&!color=#dd85ab]
	'2005460_Csp@BAZ45122_1__putative_Fe_S_metabolism_associated_SufE'[&!color=#dd85ab]
	'1920663_Asacrum@GBF78941_1__Fe_S_metabolism_associated_SufE'[&!color=#dd85ab]
	'423474_Cwatsonii@CCQ50651_1__Sulfur_acceptor_protein_SufE_for_iron_sulfur_cluster_assembly'[&!color=#dd85ab]
	'1453429_CAthalassa@ADB94870_1__SufE_protein_probably_involved_in_Fe_S_center_assembly'[&!color=#dd85ab]
	'41431_Csp@ACK64945_1__Fe_S_metabolism_associated_SufE'[&!color=#dd85ab]
	'1228987_Cendosymbiont@BAP17393_1__putative_Fe_S_metabolism_associated_SufE'[&!color=#dd85ab]
	'2107694_Ahegewaldii@PSF37294_1__cysteine_desulfuration_protein_SufE'[&!color=#dd85ab]
	'2420336_Cbacterium@RMF26580_1__SufE_family_protein'[&!color=#dd85ab]
	'2164131_Ssp@PZV22842_1__cysteine_desulfuration_protein_SufE'[&!color=#dd85ab]
	'1147_Ssp@AIE73883_1__Sulfur_acceptor_protein_SufE_for_iron_sulfur_cluster_assembly'[&!color=#dd85ab]
	'102232_Gsp@ELR98266_1__SufE_protein_probably_involved_in_Fe_S_center_assembly'[&!color=#dd85ab]
	'1641812_Maeruginosa@AKE66517_1__Sulfur_acceptor_protein_SufE_for_iron_sulfur_cluster_assembly'[&!color=#dd85ab]
	'129961_Smajor@KV878783_1_344___392593_393030'[&!color=#dd85ab]
	'1173029_Ssubsalsa@JH980292_1_3899___4541995_4542438'[&!color=#dd85ab]
	'32049_Ssp@ACA98916_1__Fe_S_metabolism_associated_protein__SufS_activator_'[&!color=#dd85ab]
	'2005727_Bbms3bbin04@GBE29599_1__cysteine_desulfuration_protein_SufE'[&!color=#000000]
	'2364211_CTclade@PJF23272_1__cysteine_desulfuration_protein_SufE'[&!color=#000000]
	'1307761_Spacifica@AHC16064_1__Sulfur_acceptor_protein_SufE_for_iron_sulfur_cluster_assembly'[&!color=#000000]
	'159291_Aamericana@SIP90548_1__cysteine_desulfuration_protein_SufE'[&!color=#000000]
	'1947540_Ssp@DCBS01000264_1_4___4080_4535'[&!color=#000000]
	'1579366_Agw2011_ar4@KHO46021_1__cysteine_desulfuration_protein_SufE'[&!color=#000000]
	'889378_Safricana@AFG37355_1__SufE_protein_probably_involved_in_Fe_S_center_assembly'[&!color=#000000]
	'1579373_Agw2011_ar15@AJF61071_1__Fe_S_metabolism_associated_SufE'[&!color=#000000]
	'1917428_Auba431@DAVJ01000038_1_5___2327_2752'[&!color=#000000]
	'1986651_Btmed15@OUT58061_1__hypothetical_protein_CBB75_13455'[&!color=#000000]
	'1951118_Gbacterium@DHJM01000089_1_10___6025_6417'[&!color=#000000]
	'1379270_Gphototrophic@AMW04028_1__hypothetical_protein_GEMMAAP_02595'[&!color=#000000]
	'1946568_Gsp@DLHL01000051_1_185___184806_185249'[&!color=#000000]
	'379066_Gaurantiaca@BAH37417_1__hypothetical_protein_GAU_0375'[&!color=#000000]
	'1952727_Pbacterium@DBVE01000160_1_7___5125_5553'[&!color=#000000]
	'1952734_Pbacterium@DHLZ01000132_1_13___13807_14274'[&!color=#000000]
	'1916139_Bec214@MPMH01000024_1_20___16808_17233'[&!color=#000000]
	'2080303_CDbacterium@QIHJ01000391_1_4___1828_2250'[&!color=#000000]
	'1953209_CDbacterium@DEIM01000127_1_6___5116_5538'[&!color=#000000]
	'926550_Caerophila@BAL99185_1__SufE_family_protein'[&!color=#000000]
	'1950212_Abacterium@DIAV01000076_1_3___1692_2144'[&!color=#000000]
	'2420332_Cbacterium@RME63207_1__SufE_family_protein'[&!color=#000000]
	'1919272_Cbacterium@MPML01000014_1_69___84271_84738'[&!color=#000000]
	'869279_Tdaxensis@KPL83309_1__hypothetical_protein_SE15_07935'[&!color=#000000]
	'2052143_Abacterium@PWH15899_1__cysteine_desulfuration_protein_SufE'[&!color=#000000]
	'229919_Athermolimosa@GAP08490_1__SufE_protein'[&!color=#000000]
	'926569_Athermophila@BAJ64814_1__SufE_family_protein'[&!color=#000000]
	'360411_Bcaldifistula@GAP09755_1__sufE_protein'[&!color=#000000]
	'2013731_Cbacterium@PKN84948_1__cysteine_desulfuration_protein_SufE'[&!color=#000000]
	'1797613_Cbacterium@OGN81066_1__cysteine_desufuration_protein_SufE'[&!color=#000000]
	'872965_Amaritima@GAP62310_1__cysteine_desulfuration_protein_SufE'[&!color=#000000]
	'1950217_Abacterium@DIDP01000077_1_33___33768_34247'[&!color=#000000]
	'1950194_Abacterium@DDVH01000006_1_141___147646_148077'[&!color=#000000]
	'1950196_Abacterium@DDTU01000163_1_17___14136_14567'[&!color=#000000]
	'1797646_Cbacterium@OGO25863_1__cysteine_desufuration_protein_SufE'[&!color=#000000]
	'1806508_CPbreve@CUS05626_1__conserved_protein_of_unknown_function'[&!color=#000000]
	'1128421_Bjkg1@JAGA01000002_1_1906___2150932_2151390'[&!color=#000000]
	'1506545_CCasiatica@PDW00432_1__cysteine_desufuration_protein_SufE'[&!color=#000000]
	'2491704_CVsp@RRR75025_1__SufE_family_protein'[&!color=#000000]
	'2024553_CVmediisalina@PDW02627_1__cysteine_desulfuration_protein_SufE'[&!color=#000000]
	'324602_Caurantiacus@ABY34187_1__Fe_S_metabolism_associated_SufE'[&!color=#000000]
	'357808_Rsp@ABQ89134_1__Fe_S_metabolism_associated_SufE'[&!color=#000000]
	'765420_Otrichoides@EFO78991_1__Fe_S_metabolism_associated_SufE'[&!color=#000000]
	'391037_Sarenicola@ABV95961_1__Fe_S_metabolism_associated_SufE'[&!color=#000000]
	'2003555_Esp@PWFH01000040_1_4___3199_3651'[&!color=#000000]
	'2093810_Nbacterium@PUKE01000245_1_4___2425_2880'[&!color=#000000]
	'2093808_Nbacterium@PULK01000284_1_2___313_744'[&!color=#000000]
	'591198_Etangerina@PPDK01000001_1_378___415477_415923'[&!color=#000000]
	'649638_Tradiovictrix@ADI13916_1__Fe_S_metabolism_associated_SufE'[&!color=#000000]
	'1919250_Tsp@MPNL01000081_1_3___1739_2197'[&!color=#000000]
	'42256_Rradiotoleran@AHY46424_1__SufE_protein_probably_involved_in_Fe_S_center_assembly'[&!color=#000000]
	'2051957_Rindicoceani@CP031115_1_1171___1169093_1169569'[&!color=#000000]
	'1121382_Dmisasensis@JQKG01000031_1_20___13780_14199'[&!color=#000000]
	'694435_Dyavapaiensis@PYE51875_1__cysteine_desulfuration_protein_SufE'[&!color=#000000]
	'926554_Dpimensis@KI912633_1_144___146420_146851'[&!color=#000000]
	'937777_Dperaridilito@AFZ67634_1__SufE_protein_probably_involved_in_Fe_S_center_assembly'[&!color=#000000]
	'319795_Dgeothermalis@ABF46501_1__Fe_S_metabolism_associated_SufE'[&!color=#000000]
	'709986_Dmaricopensis@ADV66290_1__Fe_S_metabolism_associated_SufE'[&!color=#000000]
	'1182568_Dpuniceus@ANE42429_1__cysteine_desufuration_protein_SufE'[&!color=#000000]
	'243230_Dradiodurans@AAF09799_1__conserved_hypothetical_protein'[&!color=#000000]
	'2320857_Dsp@RJF72581_1__SufE_family_protein'[&!color=#000000]
	'32062_Dradiophilus@RTR27094_1__SufE_family_protein'[&!color=#000000]
	'693977_Dproteolyticu@ADY25203_1__Fe_S_metabolism_associated_SufE'[&!color=#000000]
	'856736_Dreticuliterm@SEJ83001_1__cysteine_desulfuration_protein_SufE'[&!color=#000000]
	'1182571_Dswuensis@AIZ45963_1__cysteine_desufuration_protein_SufE'[&!color=#000000]
	'2054903_Dkoreensis@PNY80210_1__cysteine_desulfuration_protein_SufE'[&!color=#000000]
	'745776_Dgobiensis@AFD26417_1__Fe_S_metabolism_associated_SufE'[&!color=#000000]
	'546414_Ddeserti@ACO46931_1__putative_sufE_like_protein'[&!color=#000000]
	'1768108_Dactinoscleru@ALW87989_1__cysteine_desufuration_protein_SufE'[&!color=#000000]
	'2489213_Dsp@AZI42981_1__SufE_family_protein'[&!color=#000000]
	'2202254_Dirradiatisol@AWN24254_1__cysteine_desulfuration_protein_SufE'[&!color=#000000]
	'1916140_Bom1@MPNA01000016_1_49___45320_45763'[&!color=#000000]
	'1951116_Gbacterium@DGOW01000100_1_10___6804_7238'[&!color=#000000]
	'1703356_Gsp@KPJ81567_1__cysteine_desufuration_protein_SufE'[&!color=#000000]
	'869210_Mhydrothermal@AEB12225_1__Fe_S_metabolism_associated_SufE'[&!color=#000000]
	'276_Tfiliformis@KGQ22220_1__cysteine_desufuration_protein_SufE'[&!color=#000000]
	'1293589_Tsp@BBBN01000457_1_2___220_510'[&!color=#000000]
	'271_Taquaticus@KOX90901_1__Fe_S_metabolism_associated_domain_protein'[&!color=#000000]
	'1123389_Tislandicus@ATXJ01000007_1_39___36144_36560'[&!color=#000000]
	'300852_Tthermophilus@BAD70584_1__iron_sulfur_cluster_biosynthesis_protein_SufE'[&!color=#000000]
	'1293587_Tkawarayensis@BBBL01000212_1_6___3149_3526'[&!color=#000000]
	'56956_Tbrockianus@APD08443_1__iron_sulfur_cluster_biosynthesis_protein_SufE'[&!color=#000000]
	'526227_Msilvanus@ADH64160_1__Fe_S_metabolism_associated_SufE'[&!color=#000000]
	'2026184_Mluteus@RIH84669_1__putative_SufE_like_protein'[&!color=#000000]
	'504728_Mruber@ADD28101_1__Fe_S_metabolism_associated_SufE'[&!color=#000000]
	'604331_Mrufus@AUHY01000010_1_59___60276_60728'[&!color=#000000]
	'1227551_Mgranaticius@RIH93669_1__putative_SufE_like_protein'[&!color=#000000]
	'926560_Mchliarophilu@KE387023_1_2851___3042343_3042783'[&!color=#000000]
	'1948321_Abacterium@DKBA01000033_1_33___30063_30554'[&!color=#000000]
	'1752190_Abacterium@LNFL01000166_1_28___22885_23313'[&!color=#000000]
	'529884_Rlacicola@AIC47506_1__SufE_protein_probably_involved_in_Fe_S_center_assembly'[&!color=#000000]
	'535712_CRplanktonica@AOY56025_1__cysteine_desufuration_protein_SufE'[&!color=#000000]
	'1951168_Mbacterium@DENH01000064_1_20___20538_20975'[&!color=#000000]
	'1951164_Mbacterium@DDBH01000007_1_24___24153_24581'[&!color=#000000]
	'1951173_Mbacterium@DLPB01000024_1_20___18302_18730'[&!color=#000000]
	'1855377_CAsp@SCX11275_1__cysteine_desulfuration_protein_SufE'[&!color=#000000]
	'1123013_Psoli@AUIC01000007_1_85___87638_88093'[&!color=#000000]
	'1349786_Zalba@BCSO01000001_1_406___438161_438601'[&!color=#000000]
	'1120958_Alahaulensis@AULD01000001_1_29___31340_31765'[&!color=#000000]
	'399736_Ajejuensis@SDH12019_1__cysteine_desulfuration_protein_SufE'[&!color=#000000]
	'684552_Acarbonis@SDR67419_1__cysteine_desulfuration_protein_SufE'[&!color=#000000]
	'2306585_Asp@RIX28065_1__SufE_family_protein'[&!color=#000000]
	'630514_Magarici@PFG31281_1__cysteine_desulfuration_protein_SufE'[&!color=#000000]
	'640635_Mhumi@SEC20974_1__cysteine_desulfuration_protein_SufE'[&!color=#000000]
	'1121934_Gmolinativora@AUDX01000004_1_5___4050_4490'[&!color=#000000]
	'1255570_Gsp@SJM65840_1__Sulfur_acceptor_protein_SufE_for_iron_sulfur_cluster_assembly'[&!color=#000000]
	'2488791_Zsp@RRJ88847_1__SufE_family_protein'[&!color=#000000]
	'1278308_Zfaecalis@KB907074_1_181___204066_204488'[&!color=#000000]
	'1349787_Zbifida@BCSP01000001_1_300___341411_341839'[&!color=#000000]
	'1255656_Acasei@SJM57779_1__Sulfur_acceptor_protein_SufE_for_iron_sulfur_cluster_assembly'[&!color=#000000]
	'203267_Twhipplei@AAO44488_1__unknown'[&!color=#000000]
	'76637_Mlacteus@RLP82099_1__SufE_family_protein'[&!color=#000000]
	'1933776_Lsp@ONI63669_1__cysteine_desufuration_protein_SufE'[&!color=#000000]
	'1072463_Mlemovicicum@AZS36813_1__putative_SufE_like_protein'[&!color=#000000]
	'1736348_Msp@KQR93093_1__cysteine_desufuration_protein_SufE'[&!color=#000000]
	'1231063_Mgorillae@LN648873_1_300___320838_321278'[&!color=#000000]
	'1348253_Mmangrovi@KHK97356_1__cysteine_desufuration_protein_SufE'[&!color=#000000]
	'1122238_Mindicum@AULR01000002_1_398___421593_422024'[&!color=#000000]
	'92835_Mketosireduce@KJL37935_1__Fe_S_metabolism_associated_domain_protein'[&!color=#000000]
	'1736553_Msp@KQZ10054_1__cysteine_desufuration_protein_SufE'[&!color=#000000]
	'246613_Mhalotolerans@KZ984052_1_228___265817_266251'[&!color=#000000]
	'2058180_Abacterium@PKI92993_1__cysteine_desulfuration_protein_SufE'[&!color=#000000]
	'1761808_Msp@SEF58437_1__cysteine_desulfuration_protein_SufE'[&!color=#000000]
	'76884_Mkitamiense@PGGU01000005_1_450___454277_454708'[&!color=#000000]
	'1696072_Msp@AKV85642_1__cysteine_desufuration_protein_SufE'[&!color=#000000]
	'450380_Mprofundi@JPSY01000003_1_178___176681_177121'[&!color=#000000]
	'546115_Mginsengiterr@RKE15230_1__cysteine_desulfuration_protein_SufE'[&!color=#000000]
	'370764_Mpygmaeum@SDH26550_1__cysteine_desulfuration_protein_SufE'[&!color=#000000]
	'2183992_Msp@RKT36975_1__cysteine_desulfuration_protein_SufE'[&!color=#000000]
	'1177594_Msp@CDK00722_1__conserved_hypothetical_protein'[&!color=#000000]
	'2483401_Msp@CP034245_1_1643___1703942_1704382'[&!color=#000000]
	'979556_Mtestaceum@BAJ76448_1__SufE_protein_probably'[&!color=#000000]
	'1500279_Msp@JUGQ01000002_1_367___380573_381013'[&!color=#000000]
	'2268461_Msp@AZC13900_1__SufE_family_protein'[&!color=#000000]
	'1946942_Msp@DCMW01000003_1_99___115471_115923'[&!color=#000000]
	'1122239_Mluticocti@AULS01000005_1_174___184907_185350'[&!color=#000000]
	'2173173_Asp@PVZ94313_1__cysteine_desulfuration_protein_SufE'[&!color=#000000]
	'95614_Csp@BACZ01000634_1_5___4701_5153'[&!color=#000000]
	'1905847_Csp@AOX67122_1__cysteine_desufuration_protein_SufE'[&!color=#000000]
	'2079792_Msp@AWB86491_1__cysteine_desulfuration_protein_SufE'[&!color=#000000]
	'1523160_Lendophytica@RUR00751_1__SufE_family_protein'[&!color=#000000]
	'2173174_Csp@PVU81582_1__cysteine_desulfuration_protein_SufE'[&!color=#000000]
	'2171623_Msp@CP029049_1_2785___3217631_3218080'[&!color=#000000]
	'471853_Bcavernae@ACQ80896_1__Fe_S_metabolism_associated_SufE'[&!color=#000000]
	'556530_Ssalmoneus@PFG19977_1__cysteine_desulfuration_protein_SufE'[&!color=#000000]
	'2135789_Msp@PWD52380_1__cysteine_desulfuration_protein_SufE'[&!color=#000000]
	'1895792_Mbacterium@OJX98037_1__cysteine_desufuration_protein_SufE'[&!color=#000000]
	'446471_Xcellulosilyt@ACZ29942_1__Fe_S_metabolism_associated_SufE'[&!color=#000000]
	'1305855_Xpachnodae@BBGW01000783_1_1___2_301'[&!color=#000000]
	'1710_Ccellulans@LWGL01000037_1_10___11422_11724'[&!color=#000000]
	'526729_Kflava@SKC51443_1__cysteine_desulfuration_protein_SufE'[&!color=#000000]
	'2304675_Pbacterium@QXTH01000008_1_161___197383_197847'[&!color=#000000]
	'1300344_Idokdonensis@ANC30964_1__Fe_S_metabolism_associated_domain_protein'[&!color=#000000]
	'743718_Ivariabilis@AEG43639_1__Fe_S_metabolism_associated_SufE'[&!color=#000000]
	'1736494_Osp@KRC37633_1__cysteine_desufuration_protein_SufE'[&!color=#000000]
	'1214064_Pbacterium@DF158875_1_536___557725_558168'[&!color=#000000]
	'620910_Lsubarcticum@PJI94699_1__cysteine_desulfuration_protein_SufE'[&!color=#000000]
	'1945885_Mbacterium@SNT16254_1__cysteine_desulfuration_protein_SufE'[&!color=#000000]
	'453304_Aaureus@ANJ26881_1__cysteine_desufuration_protein_SufE'[&!color=#000000]
	'2080742_Asp@AWB95677_1__cysteine_desulfuration_protein_SufE'[&!color=#000000]
	'1302723_Aulmi@BBFP01001077_1_1___6_173'[&!color=#000000]
	'412690_Mviridarii@AMB58317_1__cysteine_desufuration_protein_SufE'[&!color=#000000]
	'312284_Mactinobacter@EAR23731_1__hypothetical_protein_A20C1_03563'[&!color=#000000]
	'2144185_Mbacterium@QANL01000004_1_255___285175_285606'[&!color=#000000]
	'150121_Apratensis@SMG37435_1__cysteine_desulfuration_protein_SufE'[&!color=#000000]
	'2282656_Hsp@AXH35909_1__SufE_family_protein'[&!color=#000000]
	'95617_Clike@BADC01000049_1_4___3269_3706'[&!color=#000000]
	'381665_Hginsengi@SDZ03228_1__cysteine_desulfuration_protein_SufE'[&!color=#000000]
	'1121924_Gsuperstes@ATWH01000006_1_177___187049_187486'[&!color=#000000]
	'2486026_Csp@RNE66622_1__SufE_family_protein'[&!color=#000000]
	'670052_Carcticum@ANP72857_1__cysteine_desufuration_protein_SufE'[&!color=#000000]
	'1424659_Cflavum@SDN19859_1__cysteine_desulfuration_protein_SufE'[&!color=#000000]
	'2480625_Psp@AZH83813_1__SufE_family_protein'[&!color=#000000]
	'281090_Lxyli@AAT88915_1__conserved_hypothetical_protein'[&!color=#000000]
	'33887_Rrathayi@PPF15417_1__cysteine_desulfuration_protein_SufE'[&!color=#000000]
	'2419771_Gsp@AYG04996_1__SufE_family_protein'[&!color=#000000]
	'433647_Cmesophilum@PJJX01000002_1_167___170065_170505'[&!color=#000000]
	'1121952_Halbus@ATXT01000011_1_338___358859_359299'[&!color=#000000]
	'1736496_Lsp@KRC51244_1__cysteine_desufuration_protein_SufE'[&!color=#000000]
	'1048394_Csuwonensis@PJJ55351_1__cysteine_desulfuration_protein_SufE'[&!color=#000000]
	'2211450_Hsp@QJHB01000006_1_202___198713_199171'[&!color=#000000]
	'443906_Cmichiganensi@CAN01718_1__conserved_hypothetical_protein_putatively_involved_in_Fe_S_assembly'[&!color=#000000]
	'2079791_Ssp@AWB89314_1__cysteine_desulfuration_protein_SufE'[&!color=#000000]
	'1162967_Daerilata@PJJ72343_1__cysteine_desulfuration_protein_SufE'[&!color=#000000]
	'1736337_Lsp@KQQ95455_1__cysteine_desufuration_protein_SufE'[&!color=#000000]
	'1736282_Fsp@KQR46906_1__cysteine_desufuration_protein_SufE'[&!color=#000000]
	'1446794_Fsp@ARC56994_1__putative_SufE_like_protein'[&!color=#000000]
	'1895789_Mbacterium@OJX86730_1__cysteine_desufuration_protein_SufE'[&!color=#000000]
	'2080582_Ssp@PPF86248_1__cysteine_desulfuration_protein_SufE'[&!color=#000000]
	'1736426_Lsp@KQV08014_1__cysteine_desufuration_protein_SufE'[&!color=#000000]
	'2419774_Lsp@AYF99609_1__SufE_family_protein'[&!color=#000000]
	'1895790_Mbacterium@OJX69928_1__cysteine_desufuration_protein_SufE'[&!color=#000000]
	'708131_Aminutum@BAU99038_1__Fe_S_metabolism_associated_SufE'[&!color=#000000]
	'1969409_CLeiseniae@PDQ35202_1__cysteine_desufuration_protein_SufE'[&!color=#000000]
	'1970540_Mbacterium@OYX58334_1__cysteine_desufuration_protein_SufE'[&!color=#000000]
	'1952248_Mbacterium@DIUS01000112_1_22___17993_18424'[&!color=#000000]
	'1504317_Aacmicro@KGA05630_1__hypothetical_protein_GM43_2335'[&!color=#000000]
	'1159327_Psalivibrio@AVG23917_1__cysteine_desulfuration_protein_SufE'[&!color=#000000]
	'1986624_Cbacterium@OUV17005_1__cysteine_desufuration_protein_SufE'[&!color=#000000]
	'1736516_Ysp@KQV24960_1__cysteine_desufuration_protein_SufE'[&!color=#000000]
	'1581143_Asp@OFT23399_1__cysteine_desufuration_protein_SufE'[&!color=#000000]
	'2283632_Asp@RKW71013_1__SufE_family_protein'[&!color=#000000]
	'446469_Skeddieii@ACZ21596_1__SufE_protein_probably_involved_in_Fe_S_center_assembly'[&!color=#000000]
	'672460_Bhedensis@PWJ24721_1__cysteine_desulfuration_protein_SufE'[&!color=#000000]
	'2080583_Psp@PPF47293_1__cysteine_desulfuration_protein_SufE'[&!color=#000000]
	'1658671_Asp@AKT51630_1__hypothetical_protein_ADJ73_10585'[&!color=#000000]
	'1122201_Mlitorale@AUAZ01000006_1_63___69255_71177'[&!color=#000000]
	'554083_Tphoenicis@OMH29694_1__cysteine_desufuration_protein_SufE'[&!color=#000000]
	'2170745_Asp@AXR73448_1__cysteine_desulfuration_protein_SufE'[&!color=#000000]
	'1952256_Mbacterium@DEPX01000021_1_10___10134_10577'[&!color=#000000]
	'1123507_Yhalotolerans@ATVQ01000002_1_301___342906_343349'[&!color=#000000]
	'1837282_Ehelveticum@OAV59998_1__cysteine_desufuration_protein_SufE'[&!color=#000000]
	'465515_Mluteus@ACS30583_1__SufE_protein_probably_involved_in_Fe_S_center_assembly'[&!color=#000000]
	'1273_Mlylae@PMC29987_1__cysteine_desulfuration_protein_SufE'[&!color=#000000]
	'574650_Mterreus@SFV20800_1__cysteine_desulfuration_protein_SufE'[&!color=#000000]
	'169134_Cmuralis@REE02988_1__cysteine_desulfuration_protein_SufE'[&!color=#000000]
	'1881858_Nsp@OSM44855_1__cysteine_desufuration_protein_SufE'[&!color=#000000]
	'795955_Nsp@AFRW01000085_1_30___31571_32074'[&!color=#000000]
	'1122602_Nalba@ATXP01000004_1_114___122622_123083'[&!color=#000000]
	'2174932_Nsp@RJN31315_1__SufE_family_protein'[&!color=#000000]
	'2282648_Nsp@QWLD01000040_1_336___323624_324067'[&!color=#000000]
	'1232429_Nmassiliensis@HG005167_1_165___180015_180464'[&!color=#000000]
	'272918_Nsandarakina@PRZ18795_1__cysteine_desulfuration_protein_SufE'[&!color=#000000]
	'272918_Nsandarakina@PRZ12113_1__cysteine_desulfuration_protein_SufE'[&!color=#000000]
	'1848595_Asp@PRB72181_1__cysteine_desulfuration_protein_SufE'[&!color=#000000]
	'37929_Gnicotianae@CP033081_1_1963___2152279_2152719'[&!color=#000000]
	'1120917_Aphytoseiuli@AQXM01000060_1_17___19285_19773'[&!color=#000000]
	'1121019_Acastelli@AUMN01000002_1_343___371076_371525'[&!color=#000000]
	'37928_Acrystallopoi@AUI52360_1__cysteine_desufuration_protein_SufE'[&!color=#000000]
	'1461584_Asaudimassili@CEA07942_1__Fe_S_metabolism_associated_domain_protein'[&!color=#000000]
	'547334_Apityocampae@PPB50440_1__cysteine_desulfuration_protein_SufE'[&!color=#000000]
	'1121020_Hsanguinis@JIAG01000007_1_109___126327_126791'[&!color=#000000]
	'556325_Naestuarii@APF39796_1__cysteine_desufuration_protein_SufE'[&!color=#000000]
	'2024403_Gsp@PCC26214_1__cysteine_desulfuration_protein_SufE'[&!color=#000000]
	'370736_Zhalotolerans@PGGT01000028_1_29___31125_31568'[&!color=#000000]
	'2020130_Asp@ASN39047_1__cysteine_desufuration_protein_SufE'[&!color=#000000]
	'1618207_Placuslunae@AJT42848_1__cysteine_desufuration_protein_SufE'[&!color=#000000]
	'288705_Rsalmoninarum@ABY24099_1__Fe_S_metabolism_associated_domain_subfamily'[&!color=#000000]
	'37927_Satrocyanea@AMM32575_1__cysteine_desufuration_protein_SufE'[&!color=#000000]
	'1338436_Shumi@KHL03057_1__cysteine_desufuration_protein_SufE'[&!color=#000000]
	'1132441_Asp@KI519454_1_770___930026_930490'[&!color=#000000]
	'656366_Aalpinus@ALV45406_1__cysteine_desufuration_protein_SufE'[&!color=#000000]
	'1704044_Asp@ALE05586_1__cysteine_desufuration_protein_SufE'[&!color=#000000]
	'290399_Asp@ABK03059_1__Fe_S_metabolism_associated_SufE'[&!color=#000000]
	'156980_Awoluwensis@PSS45297_1__cysteine_desulfuration_protein_SufE'[&!color=#000000]
	'71999_Kpalustris@ALB03286_1__cysteine_desufuration_protein_SufE'[&!color=#000000]
	'2485125_Ksp@ROZ63690_1__SufE_family_protein'[&!color=#000000]
	'1179225_Katrinae@AJXN01000030_1_68___50125_50586'[&!color=#000000]
	'378753_Krhizophila@BAG29754_1__SufE_family_protein'[&!color=#000000]
	'1275_Krosea@PWF80657_1__SufE_family_protein'[&!color=#000000]
	'1895696_Abacterium@OJV30341_1__cysteine_desufuration_protein_SufE'[&!color=#000000]
	'1121122_Balbum@AUFJ01000010_1_554___637855_638376'[&!color=#000000]
	'1581130_Bsp@OFS25190_1__cysteine_desufuration_protein_SufE'[&!color=#000000]
	'170994_Bpaucivorans@PMD06680_1__cysteine_desulfuration_protein_SufE'[&!color=#000000]
	'1262550_Bjeotgali@SMY12850_1__cysteine_desulfuration_protein_SufE'[&!color=#000000]
	'1033736_Bsenegalense@HE978604_1_228___253265_253744'[&!color=#000000]
	'1698_Bepidermidis@PDHL01000037_1_67___54445_54930'[&!color=#000000]
	'1184609_Klimosa@GAB97496_1__SufE_family_protein'[&!color=#000000]
	'37923_Kkristinae@OAX52800_1__cysteine_desufuration_protein_SufE'[&!color=#000000]
	'1479623_Csp@JHEL01000015_1_743___863728_864171'[&!color=#000000]
	'199591_Bluteolum@PMB97409_1__cysteine_desulfuration_protein_SufE'[&!color=#000000]
	'1631743_Bihuae@FXWZ01000002_1_803___904733_905182'[&!color=#000000]
	'47847_Bnesterenkovi@SLM93470_1__Sulfur_acceptor_protein_SufE_for_iron_sulfur_cluster_assembly'[&!color=#000000]
	'2050896_Bsp@LT984895_1_468___544216_544668'[&!color=#000000]
	'396014_Bphenoliresis@EWS80444_1__cysteine_desufuration_protein_SufE'[&!color=#000000]
	'1249481_Bmuris@EYT48664_1__cysteine_desufuration_protein_SufE'[&!color=#000000]
	'446465_Bfaecium@ACU84233_1__SufE_protein_probably_involved_in_Fe_S_center_assembly'[&!color=#000000]
	'1903186_Bsp@APX33833_1__cysteine_desufuration_protein_SufE'[&!color=#000000]
	'1074488_Bsquillarum@AGBX01000001_1_1018___1151306_1151776'[&!color=#000000]
	'2182385_Bendophyticum@PWH07333_1__cysteine_desulfuration_protein_SufE'[&!color=#000000]
	'154117_Gmuralis@RPF26722_1__cysteine_desulfuration_protein_SufE'[&!color=#000000]
	'1629062_Asuffuscus@PRZ43686_1__cysteine_desulfuration_protein_SufE'[&!color=#000000]
	'1902245_Nsp@AZI57993_1__SufE_family_protein'[&!color=#000000]
	'2495881_Gsp@RXOZ01000032_1_250___261050_261496'[&!color=#000000]
	'2479848_Tsp@RMB62451_1__SufE_family_protein'[&!color=#000000]
	'1123065_Ralbidiflava@ATWL01000006_1_163___179683_180150'[&!color=#000000]
	'648782_Halbum@SEE73114_1__cysteine_desulfuration_protein_SufE'[&!color=#000000]
	'2483799_Gsp@CP033325_1_2873___3335162_3335623'[&!color=#000000]
	'638953_Gsoli@PFG39874_1__cysteine_desulfuration_protein_SufE'[&!color=#000000]
	'56055_Bcaseilytica@ROR72773_1__cysteine_desulfuration_protein_SufE'[&!color=#000000]
	'763993_Plusitanus@ROP26496_1__cysteine_desulfuration_protein_SufE'[&!color=#000000]
	'1881057_Qsp@SDQ49026_1__cysteine_desulfuration_protein_SufE'[&!color=#000000]
	'317664_Qgranulorum@PWJ53496_1__cysteine_desulfuration_protein_SufE'[&!color=#000000]
	'266940_Kradiotoleran@ABS04544_1__Fe_S_metabolism_associated_SufE'[&!color=#000000]
	'512762_Kxinjiangensi@PPK95928_1__cysteine_desulfuration_protein_SufE'[&!color=#000000]
	'1075090_Gamarae@GAB06109_1__SufE_family_protein'[&!color=#000000]
	'1136941_Gphthalatica@ALG84264_1__cysteine_desufuration_protein_SufE'[&!color=#000000]
	'526226_Gbronchialis@ACY21090_1__Fe_S_metabolism_associated_SufE'[&!color=#000000]
	'1223545_Gsoli@GAC69779_1__SufE_family_protein'[&!color=#000000]
	'1077974_Geffusa@GAB20755_1__SufE_family_protein'[&!color=#000000]
	'1004901_Giterans@AVM00081_1__cysteine_desulfuration_protein_SufE'[&!color=#000000]
	'1946575_Gsp@DIAX01000037_1_5___2152_2574'[&!color=#000000]
	'1946578_Gsp@DLKD01000096_1_3___1899_2321'[&!color=#000000]
	'1380684_Ksanguinis@RQM41493_1__SufE_family_protein'[&!color=#000000]
	'1073574_Garaii@GAB08756_1__putative_SufE_family_protein'[&!color=#000000]
	'1736349_Wsp@KQR97274_1__cysteine_desufuration_protein_SufE'[&!color=#000000]
	'84139_Gsp@MAU83638_1__cysteine_desulfuration_protein_SufE'[&!color=#000000]
	'84139_Gsp@MAU83226_1__cysteine_desulfuration_protein_SufE'[&!color=#000000]
	'38310_Rcoprophilus@SQI38095_1__SufE_family_protein'[&!color=#000000]
	'168276_Rtukisamuensi@SDD87392_1__cysteine_desulfuration_protein_SufE'[&!color=#000000]
	'1653479_Rsp@AMY24630_1__putative_SufE_like_protein'[&!color=#000000]
	'679318_Rsp@AOW92200_1__cysteine_desufuration_protein_SufE'[&!color=#000000]
	'685727_Rhoagii@CBH49386_1__Fe_S_cluster_assembly_protein_SufE'[&!color=#000000]
	'1323361_Rdefluvii@JPOC01000029_1_19___17653_18066'[&!color=#000000]
	'1448389_Tbiformata@BAVQ01000005_1_72___78795_79241'[&!color=#000000]
	'1273125_Rrhodnii@EOM75409_1__hypothetical_protein_Rrhod_3207'[&!color=#000000]
	'561007_Mabscessus@CAM63716_1__Hypothetical_SufE_like_protein'[&!color=#000000]
	'29313_Mshimoidei@ODR14104_1__cysteine_desufuration_protein_SufE'[&!color=#000000]
	'1069220_Mkoreensis@ODR11190_1__cysteine_desufuration_protein_SufE'[&!color=#000000]
	'1834076_Msp@OBJ72433_1__cysteine_desufuration_protein_SufE'[&!color=#000000]
	'1793_Mfallax@ORV04288_1__cysteine_desufuration_protein_SufE'[&!color=#000000]
	'1789_Mxenopi@ORX17680_1__cysteine_desufuration_protein_SufE'[&!color=#000000]
	'83332_Mtuberculosis@CCP46103_1__Conserved_hypothetical_protein'[&!color=#000000]
	'362242_Mulcerans@ABL04964_1__Fe_S_metabolism_associated_protein__SufE'[&!color=#000000]
	'1661703_Abacterium@LFFF01000022_1_26___22062_22475'[&!color=#000000]
	'875328_Msinensis@AEF37044_1__Fe_S_metabolism_associated_protein_SufE'[&!color=#000000]
	'81858_Melephantis@KKW65134_1__cysteine_desufuration_protein_SufE'[&!color=#000000]
	'2048550_Mlehmannii@KUI19473_1__cysteine_desufuration_protein_SufE'[&!color=#000000]
	'1834080_Mbacterium@OBB01798_1__cysteine_desufuration_protein_SufE'[&!color=#000000]
	'1122247_Mhassiacum@EKF24662_1__fe_S_metabolism_associated_domain_protein'[&!color=#000000]
	'700508_Mneoaurum@AHC24576_1__cysteine_desufuration_protein_SufE'[&!color=#000000]
	'1120797_Msp@KB908260_1_131___135236_135649'[&!color=#000000]
	'1834111_Msp@OBB59041_1__cysteine_desufuration_protein_SufE'[&!color=#000000]
	'1078020_Mthermoresist@EHI10646_1__Fe_S_metabolism_associated_protein__SufE'[&!color=#000000]
	'443218_Hsubflava@AEF42275_1__hypothetical_protein_AS9A_3837'[&!color=#000000]
	'1645681_Nsilvestris@RIJ67781_1__SufE_family_protein'[&!color=#000000]
	'1653478_Rsp@AMY19438_1__putative_SufE_like_protein'[&!color=#000000]
	'1219361_Mbrevis@BCRN01000004_1_283___328792_329238'[&!color=#000000]
	'521096_Tpaurometabol@ADG77666_1__Fe_S_metabolism_associated_SufE'[&!color=#000000]
	'468556_Gkroppenstedt@AQYG01000051_1_86___89077_89520'[&!color=#000000]
	'1313067_Wsp@ETD30910_1__cysteine_desufuration_protein_SufE'[&!color=#000000]
	'1344003_Wsterculiae@SIR81184_1__cysteine_desulfuration_protein_SufE'[&!color=#000000]
	'587636_Pcremeus@SES48770_1__cysteine_desulfuration_protein_SufE'[&!color=#000000]
	'443156_Pdokdonensis@SDO80090_1__cysteine_desulfuration_protein_SufE'[&!color=#000000]
	'1948342_Abacterium@DHJN01000083_1_2___1160_1636'[&!color=#000000]
	'1948342_Abacterium@DHJN01000087_1_14___11793_12269'[&!color=#000000]
	'2144182_Osp@QDDJ01000002_1_47___47412_47894'[&!color=#000000]
	'2283195_Osp@AXH95269_1__SufE_family_protein'[&!color=#000000]
	'384677_Opekingense@SOC54325_1__cysteine_desulfuration_protein_SufE'[&!color=#000000]
	'1758689_Ssp@ANS77812_1__Sulfur_acceptor_protein_SufE_for_iron_sulfur_cluster_assembly'[&!color=#000000]
	'1904966_Osp@OLT22575_1__cysteine_desufuration_protein_SufE'[&!color=#000000]
	'1193518_Tjenkinsii@CCI53132_1__conserved_hypothetical_protein'[&!color=#000000]
	'1194083_Tjaponica@CCH76405_1__conserved_hypothetical_protein'[&!color=#000000]
	'1736539_Asp@KQX66828_1__cysteine_desufuration_protein_SufE'[&!color=#000000]
	'584657_Ichromatiredu@EWT05744_1__cysteine_desufuration_protein_SufE'[&!color=#000000]
	'710696_Icalvum@ADU47749_1__Fe_S_metabolism_associated_SufE'[&!color=#000000]
	'1121385_Dterragena@AQXW01000004_1_643___674396_674860'[&!color=#000000]
	'571913_Lmongoliensis@AKU17226_1__cysteine_desufuration_protein_SufE'[&!color=#000000]
	'2294115_Fsp@RNI20349_1__SufE_family_protein'[&!color=#000000]
	'445576_Psp@ALE78987_1__cysteine_desufuration_protein_SufE'[&!color=#000000]
	'598650_Mpeucedani@RKS77565_1__cysteine_desulfuration_protein_SufE'[&!color=#000000]
	'2339232_Fbacterium@RJK96294_1__SufE_family_protein'[&!color=#000000]
	'716817_Rmarinus@OZC03812_1__hypothetical_protein_BSZ36_12940'[&!color=#000000]
	'1196024_Rmarina@PAP76169_1__hypothetical_protein_BSZ37_06765'[&!color=#000000]
	'1779382_Rbacterium@ARA91903_1__Fe_S_metabolism_protein_SufE'[&!color=#000000]
	'1923971_Ssp@PQJ26965_1__hypothetical_protein_BSZ35_18785'[&!color=#000000]
	'1919110_Bbacterium@PSR02493_1__Fe_S_metabolism_protein_SufE'[&!color=#000000]
	'1919115_Bbacterium@PSQ93370_1__Fe_S_metabolism_protein_SufE'[&!color=#000000]
	'1850348_Lsalinarum@PEN14685_1__Fe_S_metabolism_protein_SufE'[&!color=#000000]
	'1469170_Lhalophila@PEN07767_1__Fe_S_metabolism_protein_SufE'[&!color=#000000]
	'1089550_Slonga@ATTH01000001_1_1347___1661889_1662329'[&!color=#000000]
	'2035413_Bhr18@GBD01661_1__putative_SufE_like_protein'[&!color=#000000]
	'2080755_Ibacterium@RUL89273_1__SufE_family_protein'[&!color=#000000]
	'575540_Ipallida@ADV63792_1__Fe_S_metabolism_associated_SufE'[&!color=#000000]
	'521674_Plimnophila@ADG66085_1__Fe_S_metabolism_associated_SufE'[&!color=#000000]
	'2250252_CSchitinovoran@AXA36591_1__hypothetical_protein_BRCON_1814'[&!color=#000000]
	'1660160_Abacterium@ODS58625_1__hypothetical_protein_ABS36_03600'[&!color=#000000]
	'1798559_Cdivision@OGC07515_1__hypothetical_protein_A2V82_08935'[&!color=#000000]
	'1950207_Abacterium@DGDY01000088_1_3___3362_3820'[&!color=#000000]
	'1950189_Abacterium@DDBP01000412_1_8___8246_8701'[&!color=#000000]
	'2364211_CTclade@PJF22350_1__hypothetical_protein_CUN56_06425'[&!color=#000000]
	'1916092_Cbacterium@MPMG01000004_1_15___13047_13484'[&!color=#000000]
	'1841597_CHarchaeon@OLS22428_1__hypothetical_protein_HeimC2_29550'[&!color=#000000]
	'1841597_CHarchaeon@OLS21743_1__hypothetical_protein_HeimC2_32470'[&!color=#000000]
	'661478_Fginsengisoli@AIE84780_1__Fe_S_cluster_assembly_protein_Cysteine_desulfuration_protein'[&!color=#000000]
	'1895717_Abacterium@OJU65296_1__hypothetical_protein_BGO01_15645'[&!color=#000000]
	'2004467_Abacterium@ARU39906_1__hypothetical_protein_CCB80_01645'[&!color=#000000]
	'1660156_Bscn@ODT67240_1__hypothetical_protein_ABS71_11180'[&!color=#000000]
	'419650_Cindicus@REF31523_1__cysteine_desulfuration_protein_SufE'[&!color=#000000]
	'1973935_Cbacterium@PIS01573_1__hypothetical_protein_COT84_01490'[&!color=#000000]
	'2030807_CAbacterium@PCI78279_1__hypothetical_protein_COB21_01240'[&!color=#000000]
	'1704235_Cbacterium@KPK32594_1__hypothetical_protein_AMS24_03735'[&!color=#000000]
	'1903953_CSepinepheli@PPEU01000003_1_33___25402_25911'[&!color=#000000]
	'1903953_CSepinepheli@PPEU01000166_1_3___1351_1815'[&!color=#000000]
	'1986721_Fbacterium@OUV71531_1__hypothetical_protein_CBC83_07790'[&!color=#000000]
	'1986803_CPsp@RPG99615_1__hypothetical_protein_CBD13_003900'[&!color=#000000]
	'2162019_Pbacterium@QCOH01000006_1_51___42648_43061'[&!color=#000000]
	'2161996_Pbacterium@QCNT01000003_1_140___126969_127382'[&!color=#000000]
	'2162014_Pbacterium@QCLK01000001_1_2___643_1056'[&!color=#000000]
	'1811666_Gbacterium@LUSG01000228_1_1___3_371'[&!color=#000000]
	'1948142_Pbacterium@DDCK01000029_1_10___8919_9326'[&!color=#000000]
	'2162024_Pbacterium@QBYF01000001_1_131___125113_125526'[&!color=#000000]
	'1797603_Cbacterium@OGN61664_1__hypothetical_protein_A3F09_01045'[&!color=#000000]
	'272561_Ctrachomatis@AAC67918_1__hypothetical_protein_CT_325'[&!color=#000000]
	'227941_Ccaviae@AAP05443_1__conserved_hypothetical_protein'[&!color=#000000]
	'1405396_Cibidis@EPP34911_1__fe_S_metabolism_associated_domain_protein'[&!color=#000000]
	'83558_Cpneumoniae@CRI32567_1__Uncharacterized_protein_BN1224_Wien1_A_00740'[&!color=#000000]
	'1234367_Cpecorum@AGW38149_1__hypothetical_protein_CPE1_0668'[&!color=#000000]
	'2026802_Wbacterium@MBB64031_1__SufE'[&!color=#000000]
	'1895742_Csp@OJU81593_1__SufE'[&!color=#000000]
	'765952_Pacanthamoeba@CCB86105_1__uncharacterized_sufE_like_protein_slr1419'[&!color=#000000]
	'1895743_Cbacterium@OJV08534_1__SufE'[&!color=#000000]
	'1478174_Nsp@KIC74985_1__putative_SufE_like_protein'[&!color=#000000]
	'716544_Wchondrophila@ADI37951_1__Cysteine_desulfuration_protein_SufE'[&!color=#000000]
	'1314958_Pbacterium@BBPT01000002_1_50___59260_59685'[&!color=#000000]
	'264201_CPamoebophila@CAF23316_1__hypothetical_protein_pc0592'[&!color=#000000]
	'1437425_Csequanensis@CDR33985_1__Cysteine_desulfuration_protein_SufE'[&!color=#000000]
	'483423_Elausannensis@CRX37988_1__Cysteine_desulfuration_protein_SufE'[&!color=#000000]
	'1752208_Cbacterium@LNES01000004_1_124___129418_129858'[&!color=#000000]
	'2081524_Cbacterium@PWU13238_1__SufE'[&!color=#000000]
	'331113_Snegevensis@CCB89399_1__cysteine_desulfuration_protein_sufE'[&!color=#000000]
	'2052156_Cbacterium@PMZB01000081_1_3___2025_2450'[&!color=#000000]
	'2052178_Pbacterium@PLXF01000003_1_19___17951_18376'[&!color=#000000]
	'1797610_Cbacterium@OGN71241_1__hypothetical_protein_A3F79_02730'[&!color=#000000]
	'1973936_Cbacterium@PIS03252_1__SufE'[&!color=#000000]
	'1871323_Cbacterium@SCA62726_1__Cysteine_desulfuration_protein_SufE'[&!color=#000000]
	'1215343_Lcrescens@AGA64242_1__Sulfur_acceptor_protein_SufE'[&!color=#000000]
	'658172_CLsolanacearum@ADR52406_1__hypothetical_protein_CKC_03285'[&!color=#000000]
	'34021_CLasiaticus@ALK07533_1__hypothetical_protein_CD16_04405'[&!color=#000000]
	'1277257_CLafricanus@AKK20583_1__hypothetical_protein_G293_04840'[&!color=#000000]
	'744859_CLeuropaeus@PTL86419_1__hypothetical_protein_C4617_04270'[&!color=#000000]
	'1261131_CLamericanus@AHA28159_1__SufE_protein'[&!color=#000000]
	'1755811_Pmarinum@ASK77832_1__hypothetical_protein_CF386_01475'[&!color=#000000]
	'153809_Uproteobacter@OMPY01000005_1_59___54495_54857'[&!color=#000000]
	'1948390_Abacterium@DFKW01000012_1_9___7898_8260'[&!color=#000000]
	'1948444_Abacterium@DLKX01000023_1_14___10156_10518'[&!color=#000000]
	'1948352_Abacterium@DBYN01000006_1_204___219387_219749'[&!color=#000000]
	'1948374_Abacterium@DEBV01000014_1_48___44340_44702'[&!color=#000000]
	'582675_Mgossipiicola@SFH11849_1__cysteine_desulfuration_protein_SufE'[&!color=#000000]
	'419610_Mextorquens@ABY28857_1__Fe_S_metabolism_associated_SufE'[&!color=#000000]
	'1736382_Msp@KQT45542_1__cysteine_desufuration_protein_SufE'[&!color=#000000]
	'1387197_CSbombi@AWGA01000064_1_9___11086_11508'[&!color=#000000]
	'1196095_Gapicola@AHN24688_1__Cysteine_desulfurase_CsdA_CsdE__sulfur_acceptor_protein_CsdE'[&!color=#000000]
	'593135_Ohercynius@RKS84537_1__cysteine_desulfuration_protein_SufE'[&!color=#000000]
	'1267021_Fperrara@AJA43991_1__cysteine_desulfurase__sulfur_acceptor_subunit_CsdE'[&!color=#000000]
	'529507_Pmirabilis@CAR44553_1__putative_cysteine_desulfuration_protein'[&!color=#000000]
	'582_Mmorganii@JQGP01000014_1_45___45682_46128'[&!color=#000000]
	'406818_Xbovienii@CBJ82826_1__conserved_hypothetical_protein'[&!color=#000000]
	'243265_Plaumondii@CAE12945_1__unnamed_protein_product'[&!color=#000000]
	'663321_CRinsecticola@EFL91292_1__putative_Fe_S_metabolism_protein'[&!color=#000000]
	'745277_Raquatilis@AEX50807_1__cysteine_desulfurase__sulfur_acceptor_subunit_CsdE'[&!color=#000000]
	'218491_Patrosepticum@CAG73922_1__putative_Fe_S_metabolism_associated_protein'[&!color=#000000]
	'343509_Sglossinidius@BAE75233_1__conserved_hypothetical_protein'[&!color=#000000]
	'83333_Ecoli@AIZ52613_1__CsdA_binding_activator__Fe_S_protein'[&!color=#000000]
	'1951658_Ebacterium@DDVL01000003_1_153___136736_137179'[&!color=#000000]
	'158841_Lrichardii@SQI36286_1__Uncharacterized_sufE_like_protein_ygdK'[&!color=#000000]
	'1336237_Pflectens@JAEE01000001_1_407___468472_468933'[&!color=#000000]
	'703_Pshigelloides@JWHQ01000007_1_92___106618_107058'[&!color=#000000]
	'326297_Samazonensis@ABM00981_1__conserved_hypothetical_protein'[&!color=#000000]
	'342950_Sspongiae@RJY11830_1__SufE_family_protein'[&!color=#000000]
	'2338552_Sbacterium@RLV59234_1__SufE_family_protein'[&!color=#000000]
	'211586_Soneidensis@AAN56771_1__sulfur_acceptor_protein_for_iron_sulfur_cluster_assembly_SufE'[&!color=#000000]
	'637905_Sviolacea@BAJ00666_1__Fe_S_metabolism_associated_domain_protein'[&!color=#000000]
	'637905_Sviolacea@BAJ00665_1__Fe_S_metabolism_associated_domain_protein'[&!color=#000000]
	'1236542_Smarina@BALM01000009_1_67___66553_66993'[&!color=#000000]
	'323850_Sloihica@ABO22606_1__Fe_S_metabolism_associated_SufE'[&!color=#000000]
	'2058304_Ssp@PKH56266_1__Fe_S_metabolism_protein_SufE'[&!color=#000000]
	'458817_Shalifaxensis@ABZ75393_1__Fe_S_metabolism_associated_SufE'[&!color=#000000]
	'1515746_Smangrovi@KFZ37415_1__Fe_S_metabolism_protein_SufE'[&!color=#000000]
	'560080_Scorallii@QRCS01000015_1_9___10432_10866'[&!color=#000000]
	'318167_Sfrigidimarin@ABI73018_1__Fe_S_metabolism_associated_SufE'[&!color=#000000]
	'93973_Sjaponica@ARD23647_1__Sulfur_acceptor_protein_CsdE'[&!color=#000000]
	'299255_Fmarina@SHI25021_1__cysteine_desulfuration_protein_SufE'[&!color=#000000]
	'550540_Fbalearica@ADN77529_1__Fe_S_metabolism_associated_SufE'[&!color=#000000]
	'718193_Fsediminum@SDI44191_1__Cysteine_desulfuration_protein_SufE'[&!color=#000000]
	'1121878_Ffuttsuensis@AUGL01000020_1_54___52530_52988'[&!color=#000000]
	'1121880_Fsenticii@AUGM01000026_1_12___15832_16275'[&!color=#000000]
	'2013866_Phaliotis@NRRC01000002_1_395___437785_438231'[&!color=#000000]
	'375674_Psedimenticol@NRIR01000002_1_350___391485_391934'[&!color=#000000]
	'51367_Scosticola@LT897829_1_300___338260_338685'[&!color=#000000]
	'868280_Ssocompensis@AQOE01000016_1_95___96755_97180'[&!color=#000000]
	'595494_Tauensis@ACQ91899_1__Fe_S_metabolism_associated_SufE'[&!color=#000000]
	'2164068_Abacterium@RKF19829_1__SufE_family_protein'[&!color=#000000]
	'680279_Agilvus@CP013021_1_131___125059_125454'[&!color=#000000]
	'1120970_Ataiwanensis@KE386911_1_43___55487_55912'[&!color=#000000]
	'933926_Scaligoides@ROS05282_1__cysteine_desulfuration_protein_SufE'[&!color=#000000]
	'2234133_Csp@QMED01000004_1_161___202500_202925'[&!color=#000000]
	'2172099_Csp@AWB65227_1__Fe_S_metabolism_protein_SufE'[&!color=#000000]
	'1953076_Sbacterium@DDNL01000073_1_5___2579_3007'[&!color=#000000]
	'152573_Aamylolytica@SEA28069_1__cysteine_desulfuration_protein_SufE'[&!color=#000000]
	'2498451_Rsp@CP034683_1_1784___1988753_1989193'[&!color=#000000]
	'1970316_Asp@OZB43618_1__Fe_S_metabolism_protein_SufE'[&!color=#000000]
	'1628148_Rsalexigens@OEY69531_1__Fe_S_metabolism_protein_SufE'[&!color=#000000]
	'1632859_Asp@KKO49161_1__Fe_S_metabolism_protein_SufE'[&!color=#000000]
	'1946978_Nsp@DDIT01000146_1_4___1617_1865'[&!color=#000000]
	'2303987_Msp@RJG50624_1__cysteine_desulfurase_sulfur_acceptor_subunit_CsdE'[&!color=#000000]
	'2171752_Fbacterium@PVZ71591_1__hypothetical_protein_DC094_00685'[&!color=#000000]
	'265726_Phalotolerans@KKC98475_1__Fe_S_metabolism_protein_SufE'[&!color=#000000]
	'1121868_Enigricans@SKA50215_1__cysteine_desulfuration_protein_SufE'[&!color=#000000]
	'673_Ghollisae@AMG30035_1__cysteine_desulfurase_sulfur_acceptor_subunit_CsdE'[&!color=#000000]
	'1927127_CEescacola@PCS21492_1__Cysteine_desulfurase_CsdA_CsdE__sulfur_acceptor_protein_CsdE'[&!color=#000000]
	'1927128_CEluxaltus@ATF10003_1__Cysteine_desulfurase_CsdA_CsdE__sulfur_acceptor_protein_CsdE'[&!color=#000000]
	'1195763_Paquae@KLV01622_1__Fe_S_metabolism_protein_SufE'[&!color=#000000]
	'38294_Pdamselae@OLQ82265_1__cysteine_desulfurase__sulfur_acceptor_subunit_CsdE'[&!color=#000000]
	'2487322_Vsp@RQW63047_1__cysteine_desulfurase_sulfur_acceptor_subunit_CsdE'[&!color=#000000]
	'1947768_Vsp@DDQR01000400_1_10___8168_8614'[&!color=#000000]
	'1603038_Vsp@ORT49241_1__Fe_S_metabolism_protein_SufE'[&!color=#000000]
	'1891186_Vaphrogenes@AP018689_1_1568___1784123_1784545'[&!color=#000000]
	'701176_Vsp@EGU33506_1__hypothetical_protein_VIBRN418_11983'[&!color=#000000]
	'2479546_Vsp@CP033078_1_562___656528_656962'[&!color=#000000]
	'312309_Afischeri@AAW85084_1__predicted_Fe_S_metabolism_protein'[&!color=#000000]
	'243277_Vcholerae@AAF95454_1__conserved_hypothetical_protein'[&!color=#000000]
	'674_Vmimicus@KFE31842_1__cysteine_desulfurase__sulfur_acceptor_subunit_CsdE'[&!color=#000000]
	'687_Vgazogenes@ASA57088_1__cysteine_desulfurase__sulfur_acceptor_subunit_CsdE'[&!color=#000000]
	'1216006_Vaerogenes@SHH88145_1__Sulfur_acceptor_protein_CsdE'[&!color=#000000]
	'216895_Vvulnificus@AAO10211_1__cysteine_desulfurase__sulfur_acceptor_subunit_CsdE'[&!color=#000000]
	'553239_Vbreoganii@ANO32252_1__cysteine_desulfurase__sulfur_acceptor_subunit_CsdE'[&!color=#000000]
	'575788_Vtasmaniensis@CAV17676_1__hypothetical_protein_VS_0682'[&!color=#000000]
	'673519_Vharveyi@EEZ88678_1__conserved_hypothetical_protein'[&!color=#000000]
	'223926_Vparahaemolyt@BAC60630_1__conserved_hypothetical_protein'[&!color=#000000]
	'1891184_Toccultus@BDGP01000099_1_119___130833_131246'[&!color=#000000]
	'716813_Psaromensis@PQJ54079_1__hypothetical_protein_BTO11_10730'[&!color=#000000]
	'80854_Mviscosa@CED62232_1__SufE_related_protein'[&!color=#000000]
	'641510_Oarctica@PPL17277_1__cysteine_desulfurase__sulfur_acceptor_subunit_CsdE'[&!color=#000000]
	'1903694_Oavium@ART80715_1__Fe_S_metabolism_protein_SufE'[&!color=#000000]
	'511062_Osp@AEX99897_1__SufE_protein'[&!color=#000000]
	'2059725_Zmaritima@QCZE01000004_1_117___124263_124682'[&!color=#000000]
	'380703_Ahydrophila@ABK38322_1__SufE_protein'[&!color=#000000]
	'1907416_Asp@SIR58750_1__cysteine_desulfuration_protein_SufE'[&!color=#000000]
	'2282215_Csp@RCU43229_1__SufS_family_cysteine_desulfurase'[&!color=#000000]
	'349064_Tagarivorans@SES86364_1__cysteine_desulfurase'[&!color=#000000]
	'1911682_Cagarivorans@MUZU01000002_1_44___47201_48880'[&!color=#000000]
	'1967665_Cberingensis@ASP50061_1__selenocysteine_lyase'[&!color=#000000]
	'56799_Csp@PHR83756_1__selenocysteine_lyase'[&!color=#000000]
	'1742724_Tsp@OKY27206_1__hypothetical_protein_BI291_09765'[&!color=#000000]
	'167879_Cpsychrerythr@AAZ27631_1__putative_selenocysteine_lyase'[&!color=#000000]
	'58049_Csp@ALO35030_1__selenocysteine_lyase'[&!color=#000000]
	'2305464_Csp@RHW74961_1__SufS_family_cysteine_desulfurase'[&!color=#000000]
	'1763536_Tcrassostreae@LRUI01000003_1_296___363720_365420'[&!color=#000000]
	'1856287_Tsp@OUS31340_1__selenocysteine_lyase'[&!color=#000000]
	'1816218_Csp@AOW78143_1__selenocysteine_lyase'[&!color=#000000]
	'1268239_Pluteoviolace@CCQ11858_1__Cysteine_desulfurase_CsdA_CsdE__sulfur_acceptor_protein_CsdE'[&!color=#000000]
	'43662_Ppiscicida@ATD06284_1__cysteine_desulfuration_protein_SufE'[&!color=#000000]
	'1859457_Pamylolytica@OHU91404_1__SufE_protein'[&!color=#000000]
	'161398_Pphenolica@ALO42267_1__SufE_protein'[&!color=#000000]
	'326442_Phaloplanktis@CAI86728_1__putative_SufE_protein'[&!color=#000000]
	'314281_Ptunicata@ATC94540_1__cysteine_desulfuration_protein_SufE'[&!color=#000000]
	'2025950_Psp@PAJ73644_1__SufE_protein'[&!color=#000000]
	'2077096_Psp@PQBY01000027_1_47___47654_48067'[&!color=#000000]
	'1348114_Ppiratica@AIY65623_1__SufE_protein'[&!color=#000000]
	'43657_Pluteoviolace@KID56823_1__SufE_protein'[&!color=#000000]
	'305900_Eelysicola@KEI73072_1__selenocysteine_lyase'[&!color=#000000]
	'570277_Emontiporae@AMO55309_1__SufS_subfamily_cysteine_desulfurase'[&!color=#000000]
	'1137799_Enumazuensis@KEQ19432_1__selenocysteine_lyase'[&!color=#000000]
	'1960125_Phaliclonae@SMA34651_1__Cysteine_desulfurase'[&!color=#000000]
	'452629_Abalenae@RRD00593_1__SufS_family_cysteine_desulfurase'[&!color=#000000]
	'1122200_Mjannaschii@JHVJ01000005_1_53___52134_53828'[&!color=#000000]
	'1278309_Ajaponica@KB907101_1_303___337526_339220'[&!color=#000000]
	'355243_Aatlantica@SEQ67351_1__cysteine_desulfurase'[&!color=#000000]
	'1821621_Maestuarii@ANG65262_1__selenocysteine_lyase'[&!color=#000000]
	'207954_Ncaesariensis@EAR61247_1__putative_selenocysteine_lyase'[&!color=#000000]
	'1806670_Nmarinus@LUTR01000017_1_21___19482_21182'[&!color=#000000]
	'1122938_Ptestudinis@SMB86325_1__cysteine_desulfuration_protein_SufE'[&!color=#000000]
	'1005058_Ganatis@AEC18210_1__cysteine_desufuration_protein_SufE'[&!color=#000000]
	'1443036_Vpulmonis@RPE80808_1__cysteine_desulfuration_protein_SufE'[&!color=#000000]
	'557723_Gparasuis@ACL33473_1__SufE_protein_probably_involved_in_Fe_S_center_assembly'[&!color=#000000]
	'97481_Pskyensis@SEM52846_1__cysteine_desulfuration_protein_SufE'[&!color=#000000]
	'416269_Apleuropneumo@ABN74367_1__hypothetical_protein_APL_1281'[&!color=#000000]
	'75985_Mhaemolytica@KIX31394_1__hypothetical_protein_HW40_04035'[&!color=#000000]
	'233412_Hducreyi@AAP95210_1__hypothetical_protein_HD_0222'[&!color=#000000]
	'51161_Adelphinicola@VEJ09454_1__Fe_S_metabolism_associated_SufE'[&!color=#000000]
	'221988_Msuccinicipro@AAU37881_1__unknown'[&!color=#000000]
	'28161_Cflavescens@PJG86567_1__hypothetical_protein_CVP05_01810'[&!color=#000000]
	'1938151_Pbacterium@HBO38438_1__TPA_asm__hypothetical_protein_DD638_07220'[&!color=#000000]
	'754_Pdagmatis@SNV57556_1__SufE_like_protein'[&!color=#000000]
	'272843_Pmultocida@AAK02967_1__unknown'[&!color=#000000]
	'762_Avolantium@VEB24185_1__Uncharacterized_sufE_like_protein_ygdK'[&!color=#000000]
	'71421_Hinfluenzae@AAC22947_1__conserved_hypothetical_protein'[&!color=#000000]
	'714_Aactinomycete@AMQ92010_1__hypothetical_protein_ACT74_05080'[&!color=#000000]
	'339671_Asuccinogenes@ABR74974_1__Fe_S_metabolism_associated_SufE'[&!color=#000000]
	'1513271_Cmaritimum@KMT65265_1__hypothetical_protein_XM47_09495'[&!color=#000000]
	'1046714_Gjoobiniege@AMRX01000006_1_522___586416_586811'[&!color=#000000]
	'659495_Cagarivorans@JH767523_1_185___194286_194678'[&!color=#000000]
	'1974025_Gbacterium@PIP81006_1__Fe_S_metabolism_protein_SufE'[&!color=#000000]
	'1123402_Tanophelis@SES83489_1__cysteine_desulfuration_protein_SufE'[&!color=#000000]
	'1902503_Msp@NHNK01000009_1_17___14249_14659'[&!color=#000000]
	'400668_Msp@ABR73346_1__Fe_S_metabolism_associated_SufE'[&!color=#000000]
	'1137284_Mfungiae@LIQF01000004_1_76___89256_89666'[&!color=#000000]
	'717774_Mmediterranea@ADZ93387_1__Fe_S_metabolism_associated_SufE'[&!color=#000000]
	'1856298_Osymbiont@OUS24124_1__hypothetical_protein_A9R01_15955'[&!color=#000000]
	'1330036_Osymbiont@EPJ43220_1__hypothetical_protein_OFPII_42910'[&!color=#000000]
	'619304_Nantarctica@LJSI01000028_1_73___74228_75940'[&!color=#000000]
	'1572645_Nphycophila@MRCJ01000003_1_58___57668_59365'[&!color=#000000]
	'1045558_Nqingdaonensi@SFG58058_1__cysteine_desulfurases__SufSfamily'[&!color=#000000]
	'1127673_Alipolytica@GAC14190_1__cysteine_desulfurase'[&!color=#000000]
	'634436_Aaggregatus@SHH12376_1__cysteine_desulfuration_protein_SufE'[&!color=#000000]
	'2161813_Gsp@GBL03085_1__cysteine_desulfurase'[&!color=#000000]
	'1085623_Gnitratireduc@AEP29799_1__SufS_subfamily_cysteine_desulfurase'[&!color=#000000]
	'1946570_Gsp@DDIL01000063_1_24___25152_27056'[&!color=#000000]
	'56804_Gpunicea@OFA33532_1__hypothetical_protein_BAE46_00175'[&!color=#000000]
	'2267264_Asp@AYA64711_1__SufE_family_protein'[&!color=#000000]
	'1774373_Amediterranea@AEA97814_1__segregation_protein_B'[&!color=#000000]
	'1929465_Isp@MSEI01000003_1_2151___2450844_2451272'[&!color=#000000]
	'2303538_Ssp@AXR08438_1__SufE_family_protein'[&!color=#000000]
	'2048004_Afacilis@PEAY01000001_1_562___624777_625178'[&!color=#000000]
	'455436_Gsp@DS989810_1_166___185840_187522'[&!color=#000000]
	'2183582_Ssp@AWL11596_1__Sulfur_acceptor_protein_CsdE'[&!color=#000000]
	'366582_Bdenitrifican@PEBU01000006_1_218___240767_241177'[&!color=#000000]
	'1526571_Lalkaliphilum@ALS98740_1__hypothetical_protein_AT746_10970'[&!color=#000000]
	'508461_Nmarina@NGNS01000002_1_207___245636_247264'[&!color=#000000]
	'569599_Umarinipunice@RMA80187_1__cysteine_desulfurase'[&!color=#000000]
	'1799789_Phydrolytica@KXI28752_1__cysteine_desulfurase'[&!color=#000000]
	'1128911_Parctica@QIJM01000334_1_2___585_2258'[&!color=#000000]
	'342610_Patlantica@ABG40283_1__cysteine_desulfurase'[&!color=#000000]
	'1737567_Abacterium@LXWE01000002_1_674___776407_778041'[&!color=#000000]
	'2259342_Asp@RPJ67262_1__SufE_family_protein'[&!color=#000000]
	'946228_Ataiwanensis@RUO42964_1__cysteine_dioxygenase'[&!color=#000000]
	'2249428_Asp@QMIL01000002_1_616___660669_661091'[&!color=#000000]
	'1298881_Ibacterium@KPQ02598_1__cysteine_desulfurase_CsdA_CsdE'[&!color=#000000]
	'2249757_Asp@RTE86225_1__SufE_family_protein'[&!color=#000000]
	'880057_Aminuta@RUO26458_1__Fe_S_metabolism_protein_SufE'[&!color=#000000]
	'531312_Amaris@RAK00654_1__cysteine_desulfuration_protein_SufE'[&!color=#000000]
	'1249555_Asanyensis@RUO33555_1__Fe_S_metabolism_protein_SufE'[&!color=#000000]
	'1434071_Airanensis@RUO23606_1__hypothetical_protein_CWE08_02880'[&!color=#000000]
	'859059_Ahaloalkalito@RUO19572_1__Fe_S_metabolism_protein_SufE'[&!color=#000000]
	'1121280_Cshinanonensi@KB895343_1_112___118245_118661'[&!color=#000000]
	'1906741_Jsp@AOX99246_1__hypothetical_protein_BJP62_01520'[&!color=#000000]
	'2496266_Isp@AZN36498_1__SufE_family_protein'[&!color=#000000]
	'1121001_Alacus@SMC22052_1__cysteine_desulfuration_protein_SufE'[&!color=#000000]
	'1121275_Caquatile@AUMS01000001_1_93___92898_93338'[&!color=#000000]
	'1121375_Drivuli@JHVM01000009_1_210___234655_235098'[&!color=#000000]
	'1339254_Csp@JTLG01000021_1_97___109673_110110'[&!color=#000000]
	'857265_Aursilacus@KPC55433_1__Sulfur_acceptor_protein_CsdE'[&!color=#000000]
	'1970393_Isp@OZB05252_1__hypothetical_protein_B7X54_05935'[&!color=#000000]
	'1159017_Iindica@SDB19006_1__cysteine_desulfuration_protein_SufE'[&!color=#000000]
	'519453_Imaritima@PWW09688_1__cysteine_desulfuration_protein_SufE'[&!color=#000000]
	'337250_Itaiwanensis@RUO78464_1__hypothetical_protein_CWI83_05405'[&!color=#000000]
	'1122124_Isediminum@KE383983_1_480___518788_519192'[&!color=#000000]
	'1946650_Isp@DKAB01000131_1_6___5215_5619'[&!color=#000000]
	'1517416_Iatlantica@KFZ29117_1__hypothetical_protein_IDAT_05430'[&!color=#000000]
	'2487133_Isp@RJLC01000016_1_160___181586_182002'[&!color=#000000]
	'435908_Isalinarum@KFZ31304_1__hypothetical_protein_IDSA_00795'[&!color=#000000]
	'740709_Ixiamenensis@EKE85255_1__hypothetical_protein_A10D4_02885'[&!color=#000000]
	'1323738_Iplanktonica@RUO65986_1___Fe_S__binding_protein'[&!color=#000000]
	'2100422_Isp@AVJ55203_1___Fe_S__binding_protein'[&!color=#000000]
	'283942_Iloihiensis@AAV81356_1__SufE_like_protein_probably_involved_in_Fe_S_center_assembly'[&!color=#000000]
	'314276_Ibaltica@EAQ30934_1__SufE_like_protein_probably_involved_in_Fe_S_center_assembly'[&!color=#000000]
	'1445662_Ityrosinivora@RUO80330_1___Fe_S__binding_protein'[&!color=#000000]
	'1948640_Gbacterium@DJZY01000021_1_27___72174_73829'[&!color=#000000]
	'1946807_Msp@DJFQ01000146_1_20___17703_18128'[&!color=#000000]
	'498211_Cjaponicus@ACE82888_1__uncharacterized_protein_conserved_in_bacteria'[&!color=#000000]
	'1117647_Sagarivorans@AGN11373_1__hypothetical_protein_M5M_15007'[&!color=#000000]
	'1987723_Csp@ARU29156_1__hypothetical_protein_CBR65_17895'[&!color=#000000]
	'1951542_Cbacterium@DBNH01000120_1_36___52287_53939'[&!color=#000000]
	'62101_CEsertula@ODS24154_1__hypothetical_protein_AB835_05350'[&!color=#000000]
	'937772_Gproteobacter@EGG93826_1__Cysteine_desulfurase'[&!color=#000000]
	'260552_Magarilyticus@AQQ69430_1__cysteine_desulfurase'[&!color=#000000]
	'407164_Mpacificus@PREV01000027_1_1229___1515200_1516873'[&!color=#000000]
	'252514_Mthermotolera@AMX02757_1__cysteine_desulfurase'[&!color=#000000]
	'359370_Msp@AWF80805_1__cysteine_desulfurase'[&!color=#000000]
	'1769779_Maggregans@AOS97646_1__Cysteine_desulfurase'[&!color=#000000]
	'494016_Mdonghaiensis@SHG04947_1__cysteine_desulfurase___selenocysteine_lyase'[&!color=#000000]
	'49186_Mstanieri@SIQ65955_1__cysteine_desulfurase'[&!color=#000000]
	'1902815_Msp@QKGH01000110_1_15___15369_17048'[&!color=#000000]
	'1122198_Mgeorgiense@SEA92898_1__cysteine_desulfurase'[&!color=#000000]
	'1122201_Mlitorale@AUAZ01000002_1_48___52795_54456'[&!color=#000000]
	'1635171_Pplantistimul@PXF32343_1__hypothetical_protein_WH50_04995'[&!color=#000000]
	'1121103_Balpica@KK211039_1_239___274360_274833'[&!color=#000000]
	'447471_Sagarivorans@RRJ84768_1__SufS_family_cysteine_desulfurase'[&!color=#000000]
	'2283196_Mcoralliicola@RDE24492_1__SufS_family_cysteine_desulfurase'[&!color=#000000]
	'1919249_Ksp@MPMQ01000014_1_43___54038_55804'[&!color=#000000]
	'1501432_Tdenitrifican@LNJZ01000009_1_67___92212_92622'[&!color=#000000]
	'2213226_Psp@AZS51717_1__SufE_family_protein'[&!color=#000000]
	'2479392_Psp@AYN95458_1__SufE_family_protein'[&!color=#000000]
	'1245526_Pguangdongens@SDU40405_1__Cysteine_desulfuration_protein_SufE'[&!color=#000000]
	'296_Pfragi@AMB80822_1__Fe_S_metabolism_protein_SufE'[&!color=#000000]
	'364197_Ppohangensis@SDU22853_1__Cysteine_desulfuration_protein_SufE'[&!color=#000000]
	'1802009_Pbacterium@OHC30027_1__Fe_S_metabolism_protein_SufE__partial'[&!color=#000000]
	'706570_Pflexibilis@KHL69687_1__Fe_S_metabolism_protein_SufE'[&!color=#000000]
	'399739_Pmendocina@ABP85815_1__Cysteine_desulfuration_protein_SufE'[&!color=#000000]
	'1283330_Avinelandii@ACO80051_1__SufE_7_39e_67_1328314_Achroococcum@AJE20605_1_'[&!color=#000000]
	'1328314_Achroococcum@AJE20605_1__Fe_S_metabolism_associated_protein_SufE'[&!color=#000000]
	'1123021_Pthermotolera@KB822609_1_31___28121_28546'[&!color=#000000]
	'379731_Pstutzeri@ABP80487_1__Fe_S_metabolism_associated_protein_SufE'[&!color=#000000]
	'1109445_Pstutzeri@AGSX01000186_1_10___6477_6908'[&!color=#000000]
	'743720_Pfulva@AEF23431_1__Fe_S_metabolism_associated_SufE'[&!color=#000000]
	'157783_Pcremoricolor@AIR89765_1__Fe_S_metabolism_protein_SufE'[&!color=#000000]
	'1985301_Psp@PAV49069_1__Fe_S_metabolism_protein_SufE'[&!color=#000000]
	'1429083_Phussainii@MPIO01000011_1_14___12752_13162'[&!color=#000000]
	'1671662_Gbacterium@LFRZ01000079_1_14___15060_15467'[&!color=#000000]
	'1697053_Oalkaliphila@AKX44369_1__hypothetical_protein_AKN87_04095'[&!color=#000000]
	'2058087_Abacterium@PKF59511_1__hypothetical_protein_CW748_01695'[&!color=#000000]
	'1120963_Asagamiensis@KB894503_1_74___84362_84802'[&!color=#000000]
	'2291597_Gsp@CP031416_1_2918___3100226_3100603'[&!color=#000000]
	'2267226_Psp@RBW45018_1__Fe_S_metabolism_protein_SufE'[&!color=#000000]
	'314282_Psp@AGH82095_1__Fe_S_metabolism_associated_SufE'[&!color=#000000]
	'357804_Pingrahamii@ABM02451_1__Cysteine_desulfuration_protein_SufE'[&!color=#000000]
	'1278302_Phadalis@ATUO01000071_1_18___16250_16672'[&!color=#000000]
	'2058089_Psp@PKF61284_1__Fe_S_metabolism_protein_SufE'[&!color=#000000]
	'1278312_Paquimarina@AUAM01000051_1_17___16710_17111'[&!color=#000000]
	'1952738_Pbacterium@DITY01000194_1_6___7250_7714'[&!color=#000000]
	'1948441_Abacterium@DKOD01000173_1_7___7567_7995'[&!color=#000000]
	'2015572_Abacterium@OYU15391_1__Fe_S_metabolism_protein_SufE'[&!color=#000000]
	'1970594_Sbacterium@OYX76183_1__hypothetical_protein_B7Y82_13260'[&!color=#000000]
	'1985171_Ssp@OSZ72304_1__hypothetical_protein_CAP39_02855'[&!color=#000000]
	'1523432_Aproteobacter@KPF76436_1__hypothetical_protein_IP88_06780'[&!color=#000000]
	'1219055_Ssoli@BCTZ01000004_1_375___362673_363080'[&!color=#000000]
	'335406_Smicrocystini@RKS90651_1__cysteine_desulfuration_protein_SufE'[&!color=#000000]
	'1234595_Pflava@EMD82945_1__Sulfur_acceptor_protein_SufE_for_iron_sulfur_cluster_assembly'[&!color=#000000]
	'1948389_Abacterium@DFLT01000005_1_112___115153_115560'[&!color=#000000]
	'1843236_Smontana@KV887142_1_121___125036_125449'[&!color=#000000]
	'1739113_Nsp@KUR75410_1__Fe_S_metabolism_protein_SufE'[&!color=#000000]
	'1736584_Asp@KRA84145_1__Fe_S_metabolism_protein_SufE'[&!color=#000000]
	'1895714_Asp@OJU60364_1__Fe_S_metabolism_protein_SufE'[&!color=#000000]
	'1734408_Sbacterium@KUO57076_1__Fe_S_metabolism_protein_SufE'[&!color=#000000]
	'2185142_Asp@CP031155_1_2241___2339852_2340259'[&!color=#000000]
	'1735012_Esp@KWV90854_1__Fe_S_metabolism_protein_SufE'[&!color=#000000]
	'2306995_Asp@RIV75427_1__SufE_family_protein'[&!color=#000000]
	'2011159_Esp@AWW75472_1__Fe_S_metabolism_protein_SufE'[&!color=#000000]
	'543877_Amarensis@AKM07649_1__Fe_S_metabolism_protein_SufE'[&!color=#000000]
	'1603897_Esp@KPL69800_1__Fe_S_metabolism_protein_SufE'[&!color=#000000]
	'1603897_Esp@KPL69747_1__Fe_S_metabolism_protein_SufE'[&!color=#000000]
	'2320269_Asp@RKF23041_1__SufE_family_protein'[&!color=#000000]
	'1267766_Aatlanticus@AKH41080_1__Sulfur_acceptor_protein_CsdE'[&!color=#000000]
	'1974094_Sbacterium@PIW55289_1__Fe_S_metabolism_protein_SufE'[&!color=#000000]
	'762261_Axinjiangensi@RSEK01000012_1_21___14955_15362'[&!color=#000000]
	'1219035_Ntardaugens@GAD47846_1__cysteine_desulfuration_protein_SufE'[&!color=#000000]
	'1172626_Asp@OCC23257_1__Fe_S_metabolism_protein_SufE'[&!color=#000000]
	'476157_Aishigakiensi@CP015963_1_45___42939_43346'[&!color=#000000]
	'1970335_Esp@OZA94809_1__Fe_S_metabolism_protein_SufE'[&!color=#000000]
	'983920_Nnitrogenifig@EGD58125_1__Fe_S_metabolism_associated_SufE'[&!color=#000000]
	'1946984_Nsp@DJUW01000010_1_24___21254_21664'[&!color=#000000]
	'1970402_Nsp@OYW50862_1__Fe_S_metabolism_protein_SufE'[&!color=#000000]
	'1970410_Nsp@OYX62779_1__Fe_S_metabolism_protein_SufE'[&!color=#000000]
	'279238_Naromaticivor@ABD25609_1__Fe_S_metabolism_associated_SufE'[&!color=#000000]
	'1734407_Sbacterium@KUO57249_1__Fe_S_metabolism_protein_SufE'[&!color=#000000]
	'1797975_Esp@OGS51968_1__Fe_S_metabolism_protein_SufE__partial'[&!color=#000000]
	'2161824_Asp@RDC59427_1__Cysteine_desulfuration_protein_SufE'[&!color=#000000]
	'1348774_Cnaphthovoran@AKM11409_1__Fe_S_metabolism_protein_SufE'[&!color=#000000]
	'450378_Cmarinus@ARU16231_1__Fe_S_metabolism_protein_SufE'[&!color=#000000]
	'1703339_Cmobilis@LYWZ01000020_1_304___305676_306092'[&!color=#000000]
	'1117702_Nfuchskuhlens@KUR70289_1__Fe_S_metabolism_protein_SufE'[&!color=#000000]
	'1572751_Pmercurialis@KHL25563_1__Fe_S_metabolism_protein_SufE'[&!color=#000000]
	'702113_Nsp@CCA92035_1__Fe_S_metabolism_associated_SufE'[&!color=#000000]
	'1884364_Nsp@SFF84433_1__cysteine_desulfuration_protein_SufE'[&!color=#000000]
	'1348853_Nmalaysiense@KHK92618_1__Fe_S_metabolism_protein_SufE'[&!color=#000000]
	'1114963_Nbarchaimii@KMS53500_1__Fe_S_metabolism_protein_SufE'[&!color=#000000]
	'1206458_Nsp@GAM05043_1__Fe_S_metabolism_associated_SufE'[&!color=#000000]
	'1420591_Nbarchaimii@KTR84427_1__Fe_S_metabolism_protein_SufE'[&!color=#000000]
	'1962403_Nsp@PEQ14376_1__Fe_S_metabolism_protein_SufE'[&!color=#000000]
	'1096930_Nlindaniclast@EQB19422_1__Fe_S_metabolism_protein_SufE'[&!color=#000000]
	'205844_Npentaromativ@PZQ57224_1__SufE_family_protein'[&!color=#000000]
	'1211806_Nkunmingense@PKB13315_1__cysteine_desulfuration_protein_SufE'[&!color=#000000]
	'1961849_Nsp@MWLM01000043_1_11___3512_3922'[&!color=#000000]
	'1708790_Arigui@RSEL01000014_1_16___9020_9430'[&!color=#000000]
	'692370_Adongtanensis@ANY19541_1__Sulfur_acceptor_protein_CsdE'[&!color=#000000]
	'1797975_Esp@OGS51553_1__Fe_S_metabolism_protein_SufE__partial'[&!color=#000000]
	'1122970_Pcryptus@KE383966_1_259___300253_300660'[&!color=#000000]
	'2013670_Abacterium@PKP65297_1__Fe_S_metabolism_protein_SufE'[&!color=#000000]
	'2023229_Pht@AUX70495_1__Fe_S_metabolism_protein_SufE'[&!color=#000000]
	'317655_Salaskensis@ABF51939_1__Fe_S_metabolism_associated_SufE'[&!color=#000000]
	'267128_Sgranuli@AMG75921_1__Fe_S_metabolism_protein_SufE'[&!color=#000000]
	'1515612_Sfribergensis@AJA10529_1__Fe_S_metabolism_associated_SufE'[&!color=#000000]
	'2183925_Nsp@PYG60165_1__cysteine_desulfuration_protein_SufE'[&!color=#000000]
	'314225_Elitoralis@ABC62760_1__Fe_S_center_assembly_protein'[&!color=#000000]
	'1316679_Axiamenensis@SMQ69880_1__cysteine_desulfuration_protein_SufE'[&!color=#000000]
	'361183_Aepoxidivoran@ALE16989_1__Sulfur_acceptor_protein_SufE_for_iron_sulfur_cluster_assembly'[&!color=#000000]
	'1634516_Csp@ALG61361_1__Fe_S_metabolism_protein_SufE'[&!color=#000000]
	'502682_Egangjinensis@KLE33393_1__Fe_S_metabolism_protein_SufE'[&!color=#000000]
	'1958945_Eaquimixticol@RJY08085_1__SufE_family_protein'[&!color=#000000]
	'874156_Emarinus@KLI64165_1__Fe_S_metabolism_protein_SufE'[&!color=#000000]
	'1784712_Exanthus@RIV86407_1__SufE_family_protein'[&!color=#000000]
	'1581420_Eluteus@KLE33895_1__Fe_S_metabolism_protein_SufE'[&!color=#000000]
	'1946471_Esp@DFBR01000022_1_8___1958_2386'[&!color=#000000]
	'1648404_Eatlanticus@AKQ42567_1__Fe_S_metabolism_protein_SufE'[&!color=#000000]
	'192812_Eflavus@ASP29617_1__Fe_S_metabolism_protein_SufE'[&!color=#000000]
	'2488860_Esp@RPF72819_1__SufE_family_protein'[&!color=#000000]
	'383381_Esp@KEO86070_1__Fe_S_metabolism_protein_SufE'[&!color=#000000]
	'1798193_Esp@SDS30975_1__cysteine_desulfuration_protein_SufE'[&!color=#000000]
	'1044_Elongus@KEO89022_1__Fe_S_metabolism_protein_SufE'[&!color=#000000]
	'1951752_Ebacterium@DDCE01000033_1_59___44165_44572'[&!color=#000000]
	'645517_Anamhicola@ANU08491_1__Sulfur_acceptor_protein_CsdE'[&!color=#000000]
	'2307003_Esp@RIV88071_1__SufE_family_protein'[&!color=#000000]
	'1946470_Esp@DDNW01000170_1_26___18433_18840'[&!color=#000000]
	'2338327_Asp@CP032570_1_2059___2126082_2126489'[&!color=#000000]
	'1970586_Sbacterium@OYW45459_1__Fe_S_metabolism_protein_SufE'[&!color=#000000]
	'2306996_Asp@RJX71295_1__SufE_family_protein'[&!color=#000000]
	'1982042_Amangrovi@CP022889_1_1997___2070989_2071396'[&!color=#000000]
	'1860125_Esp@OBX19573_1__Fe_S_metabolism_protein_SufE'[&!color=#000000]
	'266951_Eseohaensis@CP024920_1_2165___2232542_2232949'[&!color=#000000]
	'1844758_Esp@LXQI01000008_1_202___201070_201477'[&!color=#000000]
	'1811540_Esp@LUNY01000269_1_8___4730_5143'[&!color=#000000]
	'1922225_Esp@LT702999_1_1039___1114551_1115015'[&!color=#000000]
	'1219033_Nlentum@BCTW01000009_1_31___28652_29077'[&!color=#000000]
	'2067455_Nsp@PLK26341_1__Fe_S_metabolism_protein_SufE'[&!color=#000000]
	'1895900_Nsp@OJX97208_1__Fe_S_metabolism_protein_SufE'[&!color=#000000]
	'1946983_Nsp@DDES01000109_1_17___12772_13179'[&!color=#000000]
	'2339262_Sbacterium@RJT24804_1__SufE_family_protein'[&!color=#000000]
	'1390395_Ssp@APX66692_1__Fe_S_metabolism_protein_SufE'[&!color=#000000]
	'2292257_Ssp@RDV06733_1__SufE_family_protein'[&!color=#000000]
	'1951263_Sbacterium@DLOX01000290_1_15___11744_12157'[&!color=#000000]
	'1951261_Sbacterium@DBOA01000207_1_7___5555_5959'[&!color=#000000]
	'2015579_Sbacterium@OYU01036_1__Fe_S_metabolism_protein_SufE'[&!color=#000000]
	'1951255_Sbacterium@DDTH01000014_1_126___118468_118872'[&!color=#000000]
	'1947531_Ssp@DBAW01000105_1_2___592_1014'[&!color=#000000]
	'1768772_Ssp@LSJF01000061_1_2___847_1254'[&!color=#000000]
	'93064_Skoreensis@APR53665_1__Fe_S_metabolism_protein_SufE'[&!color=#000000]
	'1219040_Sasaccharolyt@BCYU01000005_1_1___76_486'[&!color=#000000]
	'2013662_Abacterium@PKP93532_1__Fe_S_metabolism_protein_SufE'[&!color=#000000]
	'1609977_Shengshuiensi@AJP71968_1__Fe_S_metabolism_protein_SufE'[&!color=#000000]
	'179878_Selodea@RKR24396_1__cysteine_desulfuration_protein_SufE'[&!color=#000000]
	'1327635_Ssp@ATY31771_1__Fe_S_metabolism_protein_SufE'[&!color=#000000]
	'645617_Hcaeni@RIA45635_1__cysteine_desulfuration_protein_SufE'[&!color=#000000]
	'1550073_Ssp@JROH01000011_1_49___44624_45079'[&!color=#000000]
	'1735676_Ssp@KQM40999_1__Fe_S_metabolism_protein_SufE'[&!color=#000000]
	'2483355_Bsp@RPSH01000019_1_72___72576_72980'[&!color=#000000]
	'2283317_Ssp@RDE05220_1__SufE_family_protein'[&!color=#000000]
	'2072936_Ssp@AUW59099_1__Fe_S_metabolism_protein_SufE'[&!color=#000000]
	'1560345_Spanacis@AOH85480_1__Fe_S_metabolism_protein_SufE'[&!color=#000000]
	'1166340_Ssp@SEM44205_1__cysteine_desulfuration_protein_SufE'[&!color=#000000]
	'1888892_Sturrisvirgat@ODP36276_1__Fe_S_metabolism_protein_SufE'[&!color=#000000]
	'2052949_Saeria@PGFU01000003_1_294___313248_313652'[&!color=#000000]
	'1978761_Pbacterium@OQW73857_1__Fe_S_metabolism_protein_SufE'[&!color=#000000]
	'1920129_Ssp@RSU47506_1__SufE_family_protein'[&!color=#000000]
	'1881068_Ssp@SEJ22489_1__cysteine_desulfuration_protein_SufE'[&!color=#000000]
	'1768769_Ssp@LSJC01000021_1_68___63095_63502'[&!color=#000000]
	'1141889_Sspermidinifa@PCD03606_1__Fe_S_metabolism_protein_SufE'[&!color=#000000]
	'2171974_Asp@PVE61133_1__Fe_S_metabolism_protein_SufE'[&!color=#000000]
	'1961362_Ssp@ANC87629_1__Fe_S_metabolism_protein_SufE'[&!color=#000000]
	'185950_Sfaeni@PTW45437_1__cysteine_desulfuration_protein_SufE'[&!color=#000000]
	'680125_Plamellibrach@RED15454_1__cysteine_desulfuration_protein_SufE'[&!color=#000000]
	'1736343_Ssp@KQU62309_1__Fe_S_metabolism_protein_SufE'[&!color=#000000]
	'1735683_Ssp@KQM65668_1__Fe_S_metabolism_protein_SufE'[&!color=#000000]
	'634430_Srubra@SFP75308_1__cysteine_desulfuration_protein_SufE'[&!color=#000000]
	'1985879_Ssp@RSV16645_1__SufE_family_protein'[&!color=#000000]
	'2056845_Ssp@PTS72481_1__Fe_S_metabolism_protein_SufE'[&!color=#000000]
	'1855283_Ssp@SEK59812_1__cysteine_desulfuration_protein_SufE'[&!color=#000000]
	'1141887_Ssp@PAX09625_1__Fe_S_metabolism_protein_SufE'[&!color=#000000]
	'1736215_Ssp@KQN25961_1__Fe_S_metabolism_protein_SufE'[&!color=#000000]
	'33053_Nperflava@LSII01000001_1_12___14407_14826'[&!color=#000000]
	'1736301_Ssp@KQN93623_1__Fe_S_metabolism_protein_SufE'[&!color=#000000]
	'1736370_Ssp@KQT33499_1__Fe_S_metabolism_protein_SufE'[&!color=#000000]
	'1985172_Ssp@OSZ68758_1__Fe_S_metabolism_protein_SufE'[&!color=#000000]
	'1922222_Ssp@LT703001_1_593___630732_631139'[&!color=#000000]
	'266812_Sflavimaris@ASK87662_1__sulfur_acceptor_protein_CsdE'[&!color=#000000]
	'1951256_Sbacterium@DELZ01000002_1_552___564930_565340'[&!color=#000000]
	'264203_Zmobilis@AAV89691_2__Fe_S_metabolism_associated_SufE'[&!color=#000000]
	'2172047_Sbacterium@QDFY01000001_1_821___882097_882510'[&!color=#000000]
	'941907_Sindica@SMF60449_1__cysteine_desulfuration_protein_SufE'[&!color=#000000]
	'614671_Svermicompost@PXYJ01000001_1_792___807194_807601'[&!color=#000000]
	'2068657_Ssp@PWG03605_1__Fe_S_metabolism_protein_SufE'[&!color=#000000]
	'1219043_Schangbaiensi@GAO37994_1__cysteine_desulfuration_protein_SufE'[&!color=#000000]
	'1166337_Sjatrophae@SFS09278_1__cysteine_desulfuration_protein_SufE'[&!color=#000000]
	'745310_Ssp@AGH48365_1__Fe_S_metabolism_associated_SufE'[&!color=#000000]
	'861865_Slaterariae@SNS82811_1__cysteine_desulfuration_protein_SufE'[&!color=#000000]
	'1735121_Soleivorans@PTQ07374_1__Fe_S_metabolism_protein_SufE'[&!color=#000000]
	'2305907_Ssp@RHW16499_1__SufE_family_protein'[&!color=#000000]
	'1951254_Sbacterium@DDFE01000017_1_10___5789_6211'[&!color=#000000]
	'397260_Ssanxanigenen@PZO88453_1__Fe_S_metabolism_protein_SufE'[&!color=#000000]
	'1660141_Ssp@ODU20839_1__Fe_S_metabolism_protein_SufE'[&!color=#000000]
	'1827382_Pbacterium@OQW39301_1__Fe_S_metabolism_protein_SufE'[&!color=#000000]
	'1697973_Scrusticola@QTJP01000001_1_60___63422_63829'[&!color=#000000]
	'1882773_Ssp@SDD21757_1__cysteine_desulfuration_protein_SufE'[&!color=#000000]
	'2320861_Ssp@RJF91014_1__SufE_family_protein'[&!color=#000000]
	'1895845_Ssp@OJY66042_1__Fe_S_metabolism_protein_SufE'[&!color=#000000]
	'627192_Ssp@BAK65052_1__putative_cysteine_desulfuration_protein_SufE'[&!color=#000000]
	'1895848_Ssp@OJU22971_1__Fe_S_metabolism_protein_SufE'[&!color=#000000]
	'1123270_Sbaekryungens@ATUR01000002_1_670___707207_707617'[&!color=#000000]
	'1902408_Ssp@MAC12292_1__Fe_S_metabolism_protein_SufE'[&!color=#000000]
	'121428_Sxenophagum@DDFT01000186_1_9___2831_3247'[&!color=#000000]
	'1332080_Sbaderi@ALR19606_1__Fe_S_metabolism_protein_SufE'[&!color=#000000]
	'1970430_Ssp@OYW88379_1__Fe_S_metabolism_protein_SufE__partial'[&!color=#000000]
	'1843368_Ssp@AOF98114_1__fe_S_metabolism_associated_domain_protein'[&!color=#000000]
	'2219696_Ssp@AXJ94234_1__SufE_family_protein'[&!color=#000000]
	'452662_Sjaponicum@BAI98240_1__Fe_S_cluster_assembly_protein_SufE'[&!color=#000000]
	'47920_Adelafieldii@LSHP01000058_1_101___100701_101120'[&!color=#000000]
	'1842535_Bsp@AOG00465_1__fe_S_metabolism_associated_domain_protein'[&!color=#000000]
	'2185111_Ssp@CP029335_1_3552___3846854_3847288'[&!color=#000000]
	'2082188_Ssp@BBD01007_1__cysteine_desulfuration_protein_SufE'[&!color=#000000]
	'1736594_Ssp@KRB80885_1__Fe_S_metabolism_protein_SufE'[&!color=#000000]
	'1736447_Ssp@KQX25468_1__Fe_S_metabolism_protein_SufE'[&!color=#000000]
	'685778_Ssp@AORL01000021_1_190___211844_212257'[&!color=#000000]
	'1913578_Ssp@APG62659_1__Fe_S_metabolism_protein_SufE'[&!color=#000000]
	'2315330_Ssp@RST30734_1__SufE_family_protein'[&!color=#000000]
	'1123267_Sastaxanthini@JONN01000001_1_762___795849_796259'[&!color=#000000]
	'1706000_Sginsengisoli@QOCK01000004_1_194___181013_181453'[&!color=#000000]
	'1380389_Ssp@KK211162_1_1093___1057056_1057472'[&!color=#000000]
	'1298856_Ssp@PVZ19353_1__cysteine_desulfuration_protein_SufE'[&!color=#000000]
	'2303576_Ssp@QWDF01000001_1_1110___1078235_1078648'[&!color=#000000]
	'2315689_Ssp@RIX31675_1__SufE_family_protein'[&!color=#000000]
	'1142394_Pmikurensis@BAM05140_1__cysteine_desulfuration_protein_SufE'[&!color=#000000]
	'1946928_Msp@DIUZ01000002_1_252___244215_244640'[&!color=#000000]
	'1963862_Maestuarii@ORC31815_1__hypothetical_protein_B4O97_16850'[&!color=#000000]
	'1951376_Abacterium@DBBL01000156_1_1___3_140'[&!color=#000000]
	'1045558_Nqingdaonensi@SFG96415_1__cysteine_desulfuration_protein_SufE'[&!color=#000000]
	'83406_Gproteobacter@CBL45708_1__Cysteine_desulfurase_SufE_subunit'[&!color=#000000]
	'2083498_Ksp@RLP55294_1__SufE_family_protein'[&!color=#000000]
	'1917421_Kalkanivorans@AUM13551_1__hypothetical_protein_Kalk_14455'[&!color=#000000]
	'1948603_Gbacterium@DEBD01000013_1_22___18026_18463'[&!color=#000000]
	'1948591_Gbacterium@DCWG01000131_1_7___4552_4953'[&!color=#000000]
	'1948582_Gbacterium@DCBA01000100_1_56___53873_54289'[&!color=#000000]
	'1948642_Gbacterium@DJYW01000022_1_4___3471_3938'[&!color=#000000]
	'1948589_Gbacterium@DDDN01000035_1_39___37166_37576'[&!color=#000000]
	'1948660_Gbacterium@DLSB01000317_1_4___2340_2741'[&!color=#000000]
	'1948616_Gbacterium@DGQF01000022_1_84___80593_81015'[&!color=#000000]
	'1986764_Gbacterium@RPG26176_1__SufE_family_protein'[&!color=#000000]
	'1948584_Gbacterium@DBUT01000048_1_16___13061_13465'[&!color=#000000]
	'1948649_Gbacterium@DKNY01000060_1_104___103432_103854'[&!color=#000000]
	'1948588_Gbacterium@DDEF01000106_1_7___4678_5088'[&!color=#000000]
	'1919270_Gbacterium@MPMU01000112_1_4___2465_2872'[&!color=#000000]
	'1123354_Tmargaritifer@AUDR01000014_1_277___295996_296418'[&!color=#000000]
	'86177_Hutahensis@LT727794_1_1139___1220583_1221041'[&!color=#000000]
	'1484056_Tsalinus@PAV26588_1__Fe_S_metabolism_protein_SufE'[&!color=#000000]
	'391615_Gproteobacter@EDY87451_1__Fe_S_metabolism_associated_SufE'[&!color=#000000]
	'490759_Msp@AFP32148_1__SufE_protein_probably_involved_in_Fe_S_center_assembly'[&!color=#000000]
	'1109445_Pstutzeri@AGSX01000067_1_40___35562_36011'[&!color=#000000]
	'1948612_Gbacterium@DGCN01000016_1_1___136_585'[&!color=#000000]
	'488533_Mmobilis@SDW12154_1__Cysteine_desulfuration_protein_SufE'[&!color=#000000]
	'2033727_Msp@PHQ15754_1__Fe_S_metabolism_protein_SufE'[&!color=#000000]
	'1897620_Msp@OEY65543_1__Fe_S_metabolism_protein_SufE'[&!color=#000000]
	'1323740_Mhalophilus@PSF08510_1__Fe_S_metabolism_protein_SufE'[&!color=#000000]
	'1946817_Msp@DELK01000027_1_116___135515_135973'[&!color=#000000]
	'626887_Mnanhaiticus@ENO16222_1__SufE_family_protein'[&!color=#000000]
	'930118_Mpersicus@PPK56346_1__cysteine_desulfuration_protein_SufE'[&!color=#000000]
	'650891_Mdaqiaonensis@SFR57218_1__Cysteine_desulfuration_protein_SufE'[&!color=#000000]
	'351348_Mhydrocarbono@ABM20231_1__Cysteine_desulfuration_protein_SufE'[&!color=#000000]
	'2109942_Mfuscus@PSF07222_1__Fe_S_metabolism_protein_SufE'[&!color=#000000]
	'1982043_Msediminis@NTLB01000001_1_268___266972_267424'[&!color=#000000]
	'1822266_Osp@KZZ60825_1__Fe_S_metabolism_protein_SufE'[&!color=#000000]
	'1822266_Osp@KZZ59250_1__Fe_S_metabolism_protein_SufE'[&!color=#000000]
	'1822246_Osp@KZY78970_1__Fe_S_metabolism_protein_SufE'[&!color=#000000]
	'1822246_Osp@KZY83765_1__Fe_S_metabolism_protein_SufE'[&!color=#000000]
	'1822265_Osp@KZZ55543_1__Fe_S_metabolism_protein_SufE'[&!color=#000000]
	'1948629_Gbacterium@DHQM01000033_1_14___11869_12330'[&!color=#000000]
	'930169_Adieselolei@AFT69466_1__Fe_S_metabolism_associated_domain_protein'[&!color=#000000]
	'2014542_Asp@ASK36632_1__Fe_S_metabolism_protein_SufE__plasmid_'[&!color=#000000]
	'2014542_Asp@ASK33189_1__Fe_S_metabolism_protein_SufE'[&!color=#000000]
	'393595_Aborkumensis@CAL17319_1__Fe_S_metabolism_associated_domain_protein'[&!color=#000000]
	'2013796_Gbacterium@PKM22498_1__Fe_S_metabolism_protein_SufE'[&!color=#000000]
	'2202653_Aindicus@QGMP01000001_1_554___603757_604212'[&!color=#000000]
	'391936_Apacificus@AJD47163_1__Fe_S_metabolism_associated_domain_containing_protein'[&!color=#000000]
	'876044_Gproteobacter@EGG29612_1__Sulfur_acceptor_protein_SufE_for_iron_sulfur_cluster_assembly'[&!color=#000000]
	'1986733_Gbacterium@OUX73827_1__Fe_S_cluster_assembly_protein_SufE'[&!color=#000000]
	'1948653_Gbacterium@DLPT01000113_1_30___29565_30005'[&!color=#000000]
	'207949_Bmarisrubri@EAT11690_1__SufE_protein_probably_involved_in_Fe_S_center_assembly'[&!color=#000000]
	'1856278_Bsp@OUR64464_1__Fe_S_cluster_assembly_protein_SufE'[&!color=#000000]
	'523701_Pmediterranea@PWK50012_1__cysteine_desulfuration_protein_SufE'[&!color=#000000]
	'1948625_Gbacterium@DGYG01000031_1_15___13224_13652'[&!color=#000000]
	'188908_Oantarctica@OUS40336_1__Fe_S_cluster_assembly_protein_SufE'[&!color=#000000]
	'1249553_Bsanyensis@ASP38480_1__Fe_S_cluster_assembly_protein_SufE'[&!color=#000000]
	'1122615_Okriegii@AUGV01000009_1_45___31981_32412'[&!color=#000000]
	'1947669_Tsp@DBHQ01000367_1_13___11892_12116'[&!color=#000000]
	'1947669_Tsp@DBHQ01000115_1_1___3_305'[&!color=#000000]
	'2030817_Osp@PHR99931_1__Fe_S_cluster_assembly_protein_SufE'[&!color=#000000]
	'484498_Omarinus@SIT12113_1__Cysteine_desulfuration_protein_SufE'[&!color=#000000]
	'1208320_Toleivorans@AHK16818_1__Fe_S_metabolism_protein_SufE'[&!color=#000000]
	'1975553_Tsp@PIQ39841_1__Fe_S_cluster_assembly_protein_SufE'[&!color=#000000]
	'1822263_Tsp@KZZ44639_1__Fe_S_cluster_assembly_protein_SufE'[&!color=#000000]
	'1822263_Tsp@KZZ42681_1__Fe_S_cluster_assembly_protein_SufE'[&!color=#000000]
	'1117647_Sagarivorans@AFU98151_1__cysteine_desulfurase_SufE_subunit'[&!color=#000000]
	'531312_Amaris@RAJ96481_1__cysteine_desulfuration_protein_SufE'[&!color=#000000]
	'1298881_Ibacterium@KPQ04107_1__cysteine_desulfuration_protein_SufE'[&!color=#000000]
	'946228_Ataiwanensis@RUO44466_1__Fe_S_cluster_assembly_protein_SufE'[&!color=#000000]
	'1434071_Airanensis@RUO20852_1__Fe_S_cluster_assembly_protein_SufE'[&!color=#000000]
	'1249555_Asanyensis@RUO35399_1__Fe_S_cluster_assembly_protein_SufE'[&!color=#000000]
	'2249757_Asp@RTE87091_1__SufE_family_protein'[&!color=#000000]
	'2249428_Asp@QMIL01000001_1_373___401960_402370'[&!color=#000000]
	'880057_Aminuta@RUO25460_1__Fe_S_cluster_assembly_protein_SufE'[&!color=#000000]
	'314276_Ibaltica@EAQ33253_1__Cysteine_desulfurase_SufE_subunit'[&!color=#000000]
	'2100422_Isp@AVJ54880_1__Fe_S_cluster_assembly_protein_SufE'[&!color=#000000]
	'283942_Iloihiensis@AAV80991_1__Cysteine_desulfurase_SufE_subunit'[&!color=#000000]
	'1526571_Lalkaliphilum@ALS99348_1__Fe_S_cluster_assembly_protein_SufE'[&!color=#000000]
	'634436_Aaggregatus@SHG62428_1__cysteine_desulfuration_protein_SufE'[&!color=#000000]
	'1774373_Amediterranea@AEA98709_1__Fe_S_metabolism_protein_SufE'[&!color=#000000]
	'2259342_Asp@RPJ65665_1__SufE_family_protein'[&!color=#000000]
	'2048004_Afacilis@PEAY01000004_1_595___645807_646217'[&!color=#000000]
	'1946570_Gsp@DDIL01000108_1_35___43281_43688'[&!color=#000000]
	'1085623_Gnitratireduc@AEP29502_1__cysteine_desulfurase_SufE_subunit'[&!color=#000000]
	'56804_Gpunicea@OFA31896_1__Fe_S_cluster_assembly_protein_SufE'[&!color=#000000]
	'2303538_Ssp@AXR07274_1__SufE_family_protein'[&!color=#000000]
	'2267264_Asp@AYA66602_1__SufE_family_protein'[&!color=#000000]
	'1929465_Isp@MSEI01000006_1_136___154361_154774'[&!color=#000000]
	'366582_Bdenitrifican@PEBU01000003_1_325___355793_356206'[&!color=#000000]
	'152573_Aamylolytica@SEA45501_1__Cysteine_desulfuration_protein_SufE'[&!color=#000000]
	'1632859_Asp@KKO47627_1__Fe_S_cluster_assembly_protein_SufE'[&!color=#000000]
	'2183582_Ssp@AWL12712_1__putative_SufE_like_protein'[&!color=#000000]
	'1330036_Osymbiont@EPJ49011_1__cysteine_desulfurase_SufE_subunit'[&!color=#000000]
	'1856298_Osymbiont@OUS23194_1__Fe_S_cluster_assembly_protein_SufE'[&!color=#000000]
	'1951542_Cbacterium@DBNH01000063_1_7___5476_5892'[&!color=#000000]
	'1121374_Dmarina@KB891576_1_24___28304_28750'[&!color=#000000]
	'1904639_Osp@FQLF01000001_1_370___384730_384891'[&!color=#000000]
	'716816_Osagamiensis@ARN76040_1__Fe_S_cluster_assembly_protein_SufE'[&!color=#000000]
	'569599_Umarinipunice@RMA78769_1__cysteine_desulfuration_protein_SufE'[&!color=#000000]
	'1137284_Mfungiae@LIQF01000006_1_237___257631_258056'[&!color=#000000]
	'400668_Msp@ABR70279_1__Fe_S_metabolism_associated_SufE'[&!color=#000000]
	'2267226_Psp@RBW41698_1__SufE_family_protein'[&!color=#000000]
	'717774_Mmediterranea@ADZ90489_1__Fe_S_metabolism_associated_SufE'[&!color=#000000]
	'1856283_Msp@OUR71169_1__Fe_S_cluster_assembly_protein_SufE'[&!color=#000000]
	'1904639_Osp@FQLF01000001_1_371___384912_385139'[&!color=#000000]
	'1902503_Msp@NHNK01000032_1_5___2656_3078'[&!color=#000000]
	'1120953_Asalexigens@AUBH01000012_1_42___43687_44097'[&!color=#000000]
	'1853216_Obacterium@QPEP01000004_1_174___197575_197988'[&!color=#000000]
	'247633_Mgamma@EAW31481_1__Cysteine_desulfurase_SufE_subunit'[&!color=#000000]
	'1513270_Malgicola@LGAK01000010_1_45___47865_48314'[&!color=#000000]
	'2026793_Sbacterium@MAY34784_1__Fe_S_cluster_assembly_protein_SufE'[&!color=#000000]
	'1620392_Ssp@AKH70264_1__SufE_protein_probably_involved_in_Fe_S_center_assembly'[&!color=#000000]
	'565045_Lsyltensis@EED34248_1__SufE_protein_probably_involved_in_Fe_S_center_assembly'[&!color=#000000]
	'651086_Pmediterranea@QEWO01000003_1_394___432089_432517'[&!color=#000000]
	'1905677_Csp@PLW82342_1__Fe_S_cluster_assembly_protein_SufE'[&!color=#000000]
	'287487_Hsalexigens@HAN29334_1__TPA_asm__Fe_S_cluster_assembly_protein_SufE'[&!color=#000000]
	'314285_Clitoralis@EAQ96711_1__Cysteine_desulfuration_protein_SufE'[&!color=#000000]
	'1951921_Hbacterium@DIYG01000140_1_12___9619_10056'[&!color=#000000]
	'1265313_Prubra@KGE03108_1__Sulfur_acceptor_protein_SufE_for_iron_sulfur_cluster_assembly'[&!color=#000000]
	'1132028_Chalotolerans@QQSW01000008_1_190___208362_208802'[&!color=#000000]
	'1931241_Psp@AQZ95828_1__Fe_S_cluster_assembly_protein_SufE'[&!color=#000000]
	'1122194_Magarilyticum@AUHU01000005_1_145___170802_171221'[&!color=#000000]
	'2202654_Msp@QGMQ01000001_1_474___530443_530868'[&!color=#000000]
	'1434072_Psalegens@SDU02535_1__Cysteine_desulfuration_protein_SufE'[&!color=#000000]
	'1798299_Gbacterium@OGT71563_1__Fe_S_cluster_assembly_protein_SufE'[&!color=#000000]
	'487184_Pxinjiangensi@SDS26341_1__Cysteine_desulfuration_protein_SufE'[&!color=#000000]
	'797277_Plitoralis@SDS32453_1__Cysteine_desulfuration_protein_SufE'[&!color=#000000]
	'1002526_Pformosensis@SFQ86493_1__cysteine_desulfuration_protein_SufE'[&!color=#000000]
	'498211_Cjaponicus@ACE84911_1__Fe_S_metabolism_associated_domain_protein'[&!color=#000000]
	'1987723_Csp@ARU29959_1__Fe_S_cluster_assembly_protein_SufE'[&!color=#000000]
	'1121921_Gchinensis@KB898708_1_42___44160_44576'[&!color=#000000]
	'1336806_Rforsetii@ATX77187_1__sulfur_acceptor_protein_SufE_for_iron_sulfur_cluster_assembly'[&!color=#000000]
	'1229521_Nnitratireduc@EXJ12183_1__putative_sufE_like_protein_ygdK'[&!color=#000000]
	'267850_Nlacisaponens@KDE40589_1__Sulfur_acceptor_protein_SufE_for_iron_sulfur_cluster_assembly'[&!color=#000000]
	'472181_Psabulinigri@SDR82551_1__cysteine_desulfuration_protein_SufE'[&!color=#000000]
	'679259_Gagarilyticus@JXCJ01000001_1_2377___2778525_2778947'[&!color=#000000]
	'553151_Ppelagia@PCD00990_1__Fe_S_cluster_assembly_protein_SufE'[&!color=#000000]
	'1948627_Gbacterium@DIAM01000005_1_40___42039_42461'[&!color=#000000]
	'1720063_Pyangmingensi@SFM39524_1__cysteine_desulfuration_protein_SufE'[&!color=#000000]
	'1249552_Pspirulinae@ALO45927_1__Fe_S_cluster_assembly_protein_SufE'[&!color=#000000]
	'1524254_Pacticola@OFE12166_1__Fe_S_cluster_assembly_protein_SufE'[&!color=#000000]
	'1948587_Gbacterium@DDGM01000014_1_100___92284_92712'[&!color=#000000]
	'1950788_Cbacterium@DDNV01000011_1_17___13458_13928'[&!color=#000000]
	'1950783_Cbacterium@DCRV01000050_1_17___17793_18263'[&!color=#000000]
	'314283_Rblandensis@EAR08534_1__Cysteine_desulfurase_SufE_subunit'[&!color=#000000]
	'1123228_Simpatiens@AUIH01000036_1_22___30357_30776'[&!color=#000000]
	'2161747_Smangrovi@QAPE01000003_1_300___332422_332850'[&!color=#000000]
	'2022661_Cbacterium@NOXC01000002_1_25___25024_25458'[&!color=#000000]
	'2013869_Ahaliotis@NKQJ01000010_1_31___35352_35783'[&!color=#000000]
	'1286364_Cbacterium@LANB01000001_1_3439___4134922_4135353'[&!color=#000000]
	'1946807_Msp@DJFQ01000091_1_12___11728_12162'[&!color=#000000]
	'1304902_Cbacterium@JDFY01000001_1_2617___2907819_2908250'[&!color=#000000]
	'1895005_Abacterium@MRUG01000025_1_238___311758_312189'[&!color=#000000]
	'1304903_Abacterium@SMF58193_1__Cysteine_desulfuration_protein_SufE'[&!color=#000000]
	'203122_Sdegradans@ABD80682_1__Cysteine_desulfuration_protein_SufE'[&!color=#000000]
	'1304900_Abacterium@RKQ99024_1__cysteine_desulfuration_protein_SufE'[&!color=#000000]
	'377629_Tturnerae@ACR14378_1__Fe_S_cluster_assembly_protein_Cysteine_desulfuration_protein'[&!color=#000000]
	'1629722_Gbacterium@KJS08705_1__Fe_S_cluster_assembly_protein_SufE'[&!color=#000000]
	'1953247_CMbacterium@DKER01000170_1_1___3_143'[&!color=#000000]
	'1635280_Mbacterium@KUK92990_1__SufE_protein_probably_involved_in_Fe_S_center_assembly'[&!color=#000000]
	'1891184_Toccultus@BDGP01000159_1_23___16381_16794'[&!color=#000000]
	'575788_Vtasmaniensis@CAV19089_1__Cysteine_desulfuration_protein_sufE'[&!color=#000000]
	'674_Vmimicus@KFE30570_1__cysteine_desulfuration_protein_sufE'[&!color=#000000]
	'314282_Psp@AGH80497_1__cysteine_desufuration_protein_SufE'[&!color=#000000]
	'663321_CRinsecticola@EFL91571_1__cysteine_desufuration_protein_SufE'[&!color=#000000]
	'83333_Ecoli@AIZ51479_1__sulfur_acceptor_protein'[&!color=#000000]
	'1951658_Ebacterium@DDVL01000010_1_27___29340_29756'[&!color=#000000]
	'343509_Sglossinidius@BAE74711_1__conserved_hypothetical_protein'[&!color=#000000]
	'1199245_Sendosymbiont@AFP84696_1__SufE_protein_probably_involved_in_Fe_S_center_assembly'[&!color=#000000]
	'218491_Patrosepticum@CAG74767_1__conserved_hypothetical_protein'[&!color=#000000]
	'1235990_CPcarbekii@BAO00622_1__SufE_protein'[&!color=#000000]
	'745277_Raquatilis@AEX52656_1__SufE_protein_probably_involved_in_Fe_S_center_assembly'[&!color=#000000]
	'572265_CHdefensa@ACQ66839_1__stimulator_of_SufS_activity'[&!color=#000000]
	'1247024_Aendosymbiont@JRLH01000003_1_124___139672_140103'[&!color=#000000]
	'529507_Pmirabilis@CAR42978_1__cysteine_desulfuration_protein'[&!color=#000000]
	'243265_Plaumondii@CAE14991_1__SufE_protein'[&!color=#000000]
	'582_Mmorganii@JQGP01000004_1_44___46356_46775'[&!color=#000000]
	'631362_Tsp@EIC19509_1__SufE_protein_probably_involved_in_Fe_S_center_assembly'[&!color=#000000]
	'1255043_Tnitratireduc@AGA33503_1__Fe_S_metabolism_associated_SufE'[&!color=#000000]
	'1158175_Tsp@PYG04512_1__cysteine_desulfuration_protein_SufE'[&!color=#000000]
	'1948189_Pbacterium@DJCN01000068_1_7___5292_5723'[&!color=#000000]
	'1811666_Gbacterium@LUSG01000002_1_4___4287_4748'[&!color=#000000]
	'1948224_Pbacterium@DBFY01000147_1_5___3529_3969'[&!color=#000000]
	'765912_Tmobilis@AGA91977_1__SufE_protein_probably_involved_in_Fe_S_center_assembly'[&!color=#000000]
	'631362_Tsp@EIC22105_1__SufE_protein_probably_involved_in_Fe_S_center_assembly'[&!color=#000000]
	'1434775_Uchromatiacea@AZMQ01000415_1_8___11877_12317'[&!color=#000000]
	'572477_Avinosum@ADC63577_1__Fe_S_metabolism_associated_SufE'[&!color=#000000]
	'61595_Awarmingii@SDY42195_1__cysteine_desulfuration_protein_SufE'[&!color=#000000]
	'1058_Troseopersici@SDW44693_1__Cysteine_desulfuration_protein_SufE'[&!color=#000000]
	'1947692_Tsp@DIUM01000114_1_41___47942_48364'[&!color=#000000]
	'1249627_Ipurpurea@EXJ15041_1__Sulfur_acceptor_protein_SufE_for_iron_sulfur_cluster_assembly'[&!color=#000000]
	'765913_Tdrewsii@EGV28733_1__Fe_S_metabolism_associated_SufE'[&!color=#000000]
	'765911_Tviolascens@AFL75160_1__SufE_protein_probably_involved_in_Fe_S_center_assembly'[&!color=#000000]
	'1048_Mgracile@KXX65925_1__Fe_S_metabolism_protein_SufE'[&!color=#000000]
	'61644_Cokenii@PQJ95057_1__Fe_S_metabolism_protein_SufE'[&!color=#000000]
	'2496632_Gbacterium@RRS33618_1__Fe_S_metabolism_protein_SufE'[&!color=#000000]
	'1221601_Bendosymbiont@RLJ20571_1__Fe_S_metabolism_protein_SufE'[&!color=#000000]
	'1818881_CTendoloripes@ODB90407_1__Fe_S_metabolism_protein_SufE'[&!color=#000000]
	'1655433_CTendolucinida@ODJ89121_1__cysteine_desulfuration_protein_SufE'[&!color=#000000]
	'585455_Tthiocyanatic@BAZ94685_1__sulfur_acceptor_protein_SufE'[&!color=#000000]
	'1703406_Gbacterium@KPK37111_1__Fe_S_metabolism_protein_SufE'[&!color=#000000]
	'1255043_Tnitratireduc@AGA34613_1__Sulfur_acceptor_protein_SufE_for_iron_sulfur_cluster_assembly'[&!color=#000000]
	'2093813_Tsp@PULI01000172_1_19___16897_17319'[&!color=#000000]
	'1703402_Gbacterium@KPJ92153_1__Fe_S_metabolism_protein_SufE'[&!color=#000000]
	'1703404_Gbacterium@KPJ79211_1__Fe_S_metabolism_protein_SufE'[&!color=#000000]
	'1076588_Tbrandeum@BAO44160_1__cysteine_desulfuration_protein_SufE'[&!color=#000000]
	'1703403_Gbacterium@KPJ94835_1__Fe_S_metabolism_protein_SufE'[&!color=#000000]
	'1978339_Cbacterium@CP019936_1_2621___2769543_2769983'[&!color=#000000]
	'525918_Tcaldifontis@SEB04070_1__cysteine_desulfuration_protein_SufE'[&!color=#000000]
	'1947697_Tsp@DILV01000022_1_30___26867_27295'[&!color=#000000]
	'1123399_Tdisciformis@AQVE01000013_1_94___96089_96559'[&!color=#000000]
	'92487_Teikelboomii@SKA97055_1__cysteine_desulfuration_protein_SufE'[&!color=#000000]
	'1953264_CObacterium@DDUN01000052_1_3___1683_2096'[&!color=#000000]
	'83401_Rparvum@SDH68369_1__cysteine_desulfuration_protein_SufE'[&!color=#000000]
	'490188_Hdaqingensis@SHG62125_1__Cysteine_desulfuration_protein_SufE'[&!color=#000000]
	'1123257_Sflava@AUFV01000003_1_431___464484_464897'[&!color=#000000]
	'489703_Saquatica@SEQ82395_1__Cysteine_desulfuration_protein_SufE'[&!color=#000000]
	'1122603_Nramosa@ATVI01000006_1_523___582880_583341'[&!color=#000000]
	'2303331_Ssp@AXQ27302_1__SufE_family_protein'[&!color=#000000]
	'1076937_Fthermophila@SFF23354_1__Cysteine_desulfuration_protein_SufE'[&!color=#000000]
	'985250_Sflocculans@PXV64849_1__cysteine_desulfuration_protein_SufE'[&!color=#000000]
	'1415780_Aaromaticivor@JPOG01000001_1_20___17079_17528'[&!color=#000000]
	'2026766_Nbacterium@MBV60853_1__cysteine_desulfuration_protein_SufE'[&!color=#000000]
	'1317117_Oatlanticus@ORE89065_1__cysteine_desulfuration_protein_SufE'[&!color=#000000]
	'2026789_Sbacterium@MAA74495_1__cysteine_desulfuration_protein_SufE'[&!color=#000000]
	'1953075_Sbacterium@DHHU01000062_1_16___19109_19531'[&!color=#000000]
	'1304158_Shalophila@QJOD01000002_1_157___165699_166115'[&!color=#000000]
	'2183911_Ssp@AWN15730_1__Sulfur_acceptor_protein_SufE_for_iron_sulfur_cluster_assembly'[&!color=#000000]
	'2321229_Ssp@RJS93349_1__SufE_family_protein'[&!color=#000000]
	'1947454_Ssp@DCKU01000160_1_4___4288_4713'[&!color=#000000]
	'1947455_Ssp@DJIE01000242_1_3___1263_1679'[&!color=#000000]
	'1033802_Sshabanensis@ERJ20080_1__selenocysteine_lyase_protein'[&!color=#000000]
	'1051139_Shalophila@ROO27896_1__cysteine_desufuration_protein_SufE'[&!color=#000000]
	'1953077_Sbacterium@DIBD01000007_1_60___48679_49086'[&!color=#000000]
	'2029166_Sbacterium@PTU31285_1__cysteine_desulfuration_protein_SufE'[&!color=#000000]
	'1172194_Heffusa@EIT71566_1__hypothetical_protein_WQQ_17030'[&!color=#000000]
	'1461337_Ainsulae@RED49708_1__cysteine_desulfuration_protein_SufE'[&!color=#000000]
	'2026786_Rbacterium@MAO91894_1__cysteine_desulfuration_protein_SufE'[&!color=#000000]
	'269796_Rrubrum@ABC24269_1__Cysteine_desulfuration_protein_SufE'[&!color=#000000]
	'1150469_Pphotometricu@CCG08096_1__Cysteine_desulfuration_protein_SufE'[&!color=#000000]
	'1549855_Hjordaniae@AMW35544_1__cysteine_desufuration_protein_SufE'[&!color=#000000]
	'1279038_Nitersonii@KB907352_1_77___76149_76595'[&!color=#000000]
	'1629718_Rbacterium@KJS43477_1__cysteine_desufuration_protein_SufE'[&!color=#000000]
	'80876_Iperegrinum@SIS60199_1__Cysteine_desulfuration_protein_SufE'[&!color=#000000]
	'414052_Cbisanense@SOD96157_1__Cysteine_desulfuration_protein_SufE'[&!color=#000000]
	'1238182_Csalinarum@EKV30140_1__Sulfur_acceptor_protein_SufE_for_iron_sulfur_cluster_assembly'[&!color=#000000]
	'69960_Rtrueperi@SDE70477_1__cysteine_desulfuration_protein_SufE'[&!color=#000000]
	'1948396_Abacterium@DGGW01000039_1_24___25588_25998'[&!color=#000000]
	'1948446_Abacterium@DBJI01000043_1_28___27779_28174'[&!color=#000000]
	'1948423_Abacterium@DJRO01000036_1_23___21957_22352'[&!color=#000000]
	'1948392_Abacterium@DFKH01000132_1_1___2_226'[&!color=#000000]
	'1948391_Abacterium@DFKU01000032_1_18___16400_16804'[&!color=#000000]
	'1948394_Abacterium@DFFU01000026_1_6___6045_6449'[&!color=#000000]
	'1948392_Abacterium@DFKH01000080_1_1___3_170'[&!color=#000000]
	'406100_Aasiatica@SEO60336_1__Cysteine_desulfuration_protein_SufE'[&!color=#000000]
	'1260251_Ssalinus@AGM41078_1__Fe_S_metabolism_associated_SufE'[&!color=#000000]
	'1335757_Scurvatus@AGY92043_1__hypothetical_protein_SPICUR_05340'[&!color=#000000]
	'1930901_Ssp@PWEP01000149_1_11___12720_13130'[&!color=#000000]
	'187272_Aehrlichii@ABI56840_1__Cysteine_desulfuration_protein_SufE'[&!color=#000000]
	'349124_Hhalophila@ABM62426_1__Cysteine_desulfuration_protein_SufE'[&!color=#000000]
	'1052_Hhalochloris@BAU58159_1__sulfur_acceptor_protein_SufE_for_iron_sulfur_cluster_assembly'[&!color=#000000]
	'1238_Psalmonis@ALB23312_1__Fe_S_metabolism_associated_protein__SufE'[&!color=#000000]
	'1961466_Mbacterium@DFVV01000356_1_3___1989_2396'[&!color=#000000]
	'1797213_Abacterium@OFW83297_1__cysteine_desufuration_protein_SufE'[&!color=#000000]
	'1946915_Msp@DDSC01000038_1_43___34174_34584'[&!color=#000000]
	'1896972_Asp@OLA81938_1__cysteine_desufuration_protein_SufE'[&!color=#000000]
	'1896965_Asp@OLA65541_1__hypothetical_protein_BHW56_06015'[&!color=#000000]
	'1948370_Abacterium@DEKL01000085_1_7___4971_5378'[&!color=#000000]
	'1948409_Abacterium@DHQH01000122_1_2___211_615'[&!color=#000000]
	'1262705_Asp@CDB54086_1__cysteine_desulfuration_protein_SufE'[&!color=#000000]
	'1262987_Pbacterium@CCZ29722_1__sufE_protein_probably_involved_in_Fe_S_center_assembly'[&!color=#000000]
	'1896971_Asp@OLA79110_1__hypothetical_protein_BHW57_07770'[&!color=#000000]
	'1948383_Abacterium@DEST01000050_1_22___17594_17995'[&!color=#000000]
	'1948373_Abacterium@DECL01000013_1_2___1079_1489'[&!color=#000000]
	'1946909_Msp@DDIM01000019_1_2___533_931'[&!color=#000000]
	'1946923_Msp@DHXB01000138_1_4___2276_2701'[&!color=#000000]
	'1946913_Msp@DCXL01000004_1_148___158477_158887'[&!color=#000000]
	'1946929_Msp@DIUX01000001_1_365___399005_399445'[&!color=#000000]
	'349221_Maeruginosavo@PZO81282_1__hypothetical_protein_DI626_11025__partial'[&!color=#000000]
	'1946939_Msp@DLGR01000025_1_26___20313_20720'[&!color=#000000]
	'349221_Maeruginosavo@PZO88198_1__Fe_S_cluster_assembly_protein_SufE__partial'[&!color=#000000]
	'1973899_Abacterium@PJB69768_1__Fe_S_cluster_assembly_protein_SufE'[&!color=#000000]
	'856793_Maeruginosavo@AEP09799_1__fe_S_metabolism_associated_domain_protein'[&!color=#000000]
	'1946921_Msp@DEPL01000030_1_8___5925_6353'[&!color=#000000]
	'1797220_Abacterium@OFW88012_1__cysteine_desufuration_protein_SufE'[&!color=#000000]
	'1946924_Msp@DIMG01000033_1_51___43689_44090'[&!color=#000000]
	'1803508_Abacterium@OIN86472_1__hypothetical_protein_AUJ12_05870'[&!color=#000000]
	'1948191_Pbacterium@DIUO01000015_1_66___66170_66565'[&!color=#000000]
	'1973898_Abacterium@PIZ30985_1__Fe_S_cluster_assembly_protein_SufE'[&!color=#000000]
	'1946933_Msp@DBNN01000191_1_9___7753_8157'[&!color=#000000]
	'1946935_Msp@DJZA01000069_1_3___1353_1754'[&!color=#000000]
	'1946908_Msp@DCKO01000009_1_16___15283_15708'[&!color=#000000]
	'1946938_Msp@DLHX01000012_1_113___103830_104252'[&!color=#000000]
	'1946912_Msp@DDBY01000036_1_12___9132_9539'[&!color=#000000]
	'1946906_Msp@DCMQ01000034_1_15___11671_12078'[&!color=#000000]
	'1946918_Msp@DELD01000053_1_21___19133_19537'[&!color=#000000]
	'91750_Ualphaproteob@SBV92363_1__Uncharacterized_SufE_like_protein_R01000'[&!color=#000000]
	'1948368_Abacterium@DDLW01000046_1_12___13085_13495'[&!color=#000000]
	'1122135_Klaminariae@KB893137_1_35___44156_44590'[&!color=#000000]
	'2024831_Fsp@MAI48853_1__cysteine_desulfuration_protein_SufE'[&!color=#000000]
	'367336_Rbacterium@EAU52682_1__Fe_S_metabolism_associated_family_protein'[&!color=#000000]
	'1951235_Rbacterium@DKMK01000004_1_3___1452_1856'[&!color=#000000]
	'1919265_Rbacterium@MPNP01000005_1_5___6689_7126'[&!color=#000000]
	'1952815_Rbacterium@DJZD01000168_1_7___5438_5857'[&!color=#000000]
	'1986860_Rbacterium@RPF94596_1__SufE_family_protein'[&!color=#000000]
	'2013671_Abacterium@PKP63268_1__cysteine_desulfuration_protein_SufE'[&!color=#000000]
	'89524_Rcliftonensis@SEA34142_1__Cysteine_desulfuration_protein_SufE'[&!color=#000000]
	'356660_Adonghaensis@SDX31692_1__Cysteine_desulfuration_protein_SufE'[&!color=#000000]
	'2026339_Rbacterium@QGNX01000008_1_51___53348_53782'[&!color=#000000]
	'1189325_Oactignis@SET04524_1__cysteine_desulfuration_protein_SufE'[&!color=#000000]
	'1122218_Nperideroedes@KB893653_1_1070___1180209_1180670'[&!color=#000000]
	'1526414_Aproteobacter@JPPB01000170_1_3___3584_4012'[&!color=#000000]
	'1985299_Asp@PJN94591_1__cysteine_desulfuration_protein_SufE'[&!color=#000000]
	'2219044_Rbacterium@QKPN01000001_1_706___759094_759525'[&!color=#000000]
	'1290553_Hnamhaensis@JWIF01000022_1_9___7644_8057'[&!color=#000000]
	'633131_Tsp@EET46916_1__Fe_S_metabolism_associated_SufE'[&!color=#000000]
	'1951231_Rbacterium@DFBM01000020_1_3___1309_1731'[&!color=#000000]
	'1951230_Rbacterium@DFBP01000246_1_2___502_915'[&!color=#000000]
	'880591_Kvulgare@ADO42425_1__Fe_S_metabolism_associated_family_protein'[&!color=#000000]
	'2072972_Tautumnalis@CUH66709_1__Cysteine_desulfuration_protein_SufE'[&!color=#000000]
	'252305_Pbatsensis@EAQ03595_1__Fe_S_metabolism_associated_family_protein'[&!color=#000000]
	'2175247_Psp@PWE37224_1__cysteine_desulfuration_protein_SufE'[&!color=#000000]
	'89187_Rnubinhibens@EAP75868_1__Fe_S_metabolism_associated_family_protein'[&!color=#000000]
	'314270_Rbacterium@EDZ42277_1__Fe_S_metabolism_associated_SufE'[&!color=#000000]
	'1317111_Psp@OWU70627_1__cysteine_desufuration_protein_SufE'[&!color=#000000]
	'1914328_Psp@MAY86809_1__cysteine_desulfuration_protein_SufE'[&!color=#000000]
	'2170575_Psediminicola@PVA11804_1__cysteine_desulfuration_protein_SufE'[&!color=#000000]
	'1641875_Ratlanticus@KRS14460_1__cysteine_desufuration_protein_SufE'[&!color=#000000]
	'2340860_Rbacterium@QZEX01000001_1_330___340197_340607'[&!color=#000000]
	'1123247_Sqiaohouensis@AUIJ01000027_1_32___32928_33338'[&!color=#000000]
	'2200892_Rbacterium@PYC48202_1__cysteine_desulfuration_protein_SufE'[&!color=#000000]
	'246200_Rpomeroyi@AAV95433_1__Fe_S_metabolism_associated_family_protein'[&!color=#000000]
	'1121479_Pxiamenensis@AUBS01000015_1_58___62712_63122'[&!color=#000000]
	'1849170_Rbacterium@OAN70513_1__cysteine_desufuration_protein_SufE'[&!color=#000000]
	'2070369_Ssp@AXI56956_1__cysteine_desulfuration_protein_SufE'[&!color=#000000]
	'1227549_Cmarinus@SEK05169_1__Cysteine_desulfuration_protein_SufE'[&!color=#000000]
	'488547_Jthermophila@SEG00185_1__cysteine_desulfuration_protein_SufE'[&!color=#000000]
	'644107_Rlacuscaerule@EEX10686_1__Fe_S_metabolism_associated_domain_subfamily'[&!color=#000000]
	'999627_Snanhaiensis@SFT62345_1__Cysteine_desulfuration_protein_SufE'[&!color=#000000]
	'2107583_Rbacterium@OMPR01000009_1_138___151673_152095'[&!color=#000000]
	'1922228_Rbacterium@FREY01000004_1_382___384546_384956'[&!color=#000000]
	'1366046_Rbacterium@ERL97433_1__SufE_protein_probably_involved_in_Fe_S_center_assembly'[&!color=#000000]
	'1856299_Rbacterium@OUS37648_1__cysteine_desufuration_protein_SufE'[&!color=#000000]
	'2109625_Tsp@AVO36574_1__cysteine_desulfuration_protein_SufE'[&!color=#000000]
	'515897_Pmethylaminiv@SIT83567_1__Cysteine_desulfuration_protein_SufE'[&!color=#000000]
	'1317116_Osp@OWU84963_1__cysteine_desufuration_protein_SufE'[&!color=#000000]
	'871652_Psedimentorum@SFR03395_1__Cysteine_desulfuration_protein_SufE'[&!color=#000000]
	'1317121_Patlantica@KNG92792_1__cysteine_desufuration_protein_SufE'[&!color=#000000]
	'871651_Ppacifica@SFA74277_1__Cysteine_desulfuration_protein_SufE'[&!color=#000000]
	'1247613_Pantarcticus@PJE25705_1__cysteine_desulfuration_protein_SufE'[&!color=#000000]
	'2211117_Psp@RII40472_1__SufE_family_protein'[&!color=#000000]
	'1537215_Rbacterium@RJE38136_1__Cysteine_desulfuration_protein_SufE'[&!color=#000000]
	'1305735_Osp@JAFT01000005_1_3412___3503860_3504267'[&!color=#000000]
	'490829_Lsaemankumens@SDH99774_1__cysteine_desulfuration_protein_SufE'[&!color=#000000]
	'2211448_Rsp@QITQ01000003_1_218___228345_228758'[&!color=#000000]
	'1928334_Rbacterium@NHTQ01000001_1_746___785355_785765'[&!color=#000000]
	'1981892_Rsalinarum@PHNT01000009_1_78___94549_94959'[&!color=#000000]
	'2249812_Rsp@RBI75197_1__cysteine_desulfuration_protein_SufE'[&!color=#000000]
	'2320272_Rsp@RKF15041_1__SufE_family_protein'[&!color=#000000]
	'657014_Ltaeanense@SEQ84250_1__Cysteine_desulfuration_protein_SufE'[&!color=#000000]
	'1570360_Rsp@GAW35670_1__cysteine_desulfuration_protein_SufE'[&!color=#000000]
	'2013655_Abacterium@PKQ10999_1__cysteine_desulfuration_protein_SufE'[&!color=#000000]
	'1947395_Rsp@DIUD01000012_1_15___11006_11416'[&!color=#000000]
	'1947397_Rsp@DLCC01000041_1_46___43291_43701'[&!color=#000000]
	'2044597_Rnitratireduc@PDNI01000058_1_55___54797_55207'[&!color=#000000]
	'1947396_Rsp@DISF01000059_1_26___28462_28893'[&!color=#000000]
	'314264_Rsp@EAQ26754_1__Fe_S_metabolism_associated_family_protein'[&!color=#000000]
	'2203213_Rsp@AWZ21606_1__Sulfur_acceptor_protein_SufE_for_iron_sulfur_cluster_assembly'[&!color=#000000]
	'351016_Rsp@EDM71027_1__Fe_S_metabolism_associated_family_protein'[&!color=#000000]
	'1005928_Rlutimaris@SFN74660_1__Cysteine_desulfuration_protein_SufE'[&!color=#000000]
	'2107584_Rbacterium@ONZJ01000002_1_1456___1454214_1454624'[&!color=#000000]
	'1312363_Plitorisedimi@SLN62729_1__Cysteine_desulfuration_protein_SufE'[&!color=#000000]
	'1247867_Ralbus@SLN16936_1__Cysteine_desulfuration_protein_SufE'[&!color=#000000]
	'1508389_Csediminum@SHG76429_1__Cysteine_desulfuration_protein_SufE'[&!color=#000000]
	'53501_Tgelatinovoru@CUH68760_1__Cysteine_desulfuration_protein_SufE'[&!color=#000000]
	'2133951_Msp@PWL34588_1__cysteine_desulfuration_protein_SufE'[&!color=#000000]
	'375451_Rdenitrifican@ABG31843_1__conserved_hypothetical_protein'[&!color=#000000]
	'373675_Thalodurans@SEF93181_1__Cysteine_desulfuration_protein_SufE'[&!color=#000000]
	'93684_Rhalotolerans@SFQ55056_1__cysteine_desulfuration_protein_SufE'[&!color=#000000]
	'633194_Rlentus@SIS88849_1__Cysteine_desulfuration_protein_SufE'[&!color=#000000]
	'2259333_Rsp@RBI86748_1__cysteine_desulfuration_protein_SufE'[&!color=#000000]
	'1940533_Rsediminis@REC54771_1__SufE_family_protein'[&!color=#000000]
	'1695997_Pinsulae@SPF80131_1__Cysteine_desulfuration_protein_SufE'[&!color=#000000]
	'696760_Pvarians@PYG31865_1__cysteine_desulfuration_protein_SufE'[&!color=#000000]
	'1169855_Rbacterium@ETA51407_1__cysteine_desufuration_protein_SufE'[&!color=#000000]
	'1685382_Pmarisrubri@KUF11610_1__cysteine_desufuration_protein_SufE'[&!color=#000000]
	'441103_Tnaphthaleniv@CUH77374_1__Cysteine_desulfuration_protein_SufE'[&!color=#000000]
	'1961370_Psp@DIBM01000007_1_55___57360_57761'[&!color=#000000]
	'321339_Csalinaria@SDY02854_1__Cysteine_desulfuration_protein_SufE'[&!color=#000000]
	'1449351_Risoporae@ETX27328_1__cysteine_desufuration_protein_SufE'[&!color=#000000]
	'1379903_Rmarinus@ETW14266_1__cysteine_desulfuration_protein_SufE'[&!color=#000000]
	'1529041_Rjejudonensis@SLN40709_1__Cysteine_desulfuration_protein_SufE'[&!color=#000000]
	'1449350_Rhalodurans@ETX14710_1__cysteine_desufuration_protein_SufE'[&!color=#000000]
	'1608407_Psediminis@SNR57939_1__Cysteine_desulfuration_protein_SufE'[&!color=#000000]
	'2282382_Tsp@RDD66883_1__SufE_family_protein'[&!color=#000000]
	'1267769_Rpacificus@PTX52099_1__cysteine_desulfuration_protein_SufE'[&!color=#000000]
	'311180_Ypacifica@AWI83491_1__cysteine_desufuration_protein_SufE'[&!color=#000000]
	'568098_Saestuarii@RAK11651_1__cysteine_desulfuration_protein_SufE'[&!color=#000000]
	'2301226_Rbacterium@RFP87166_1__SufE_family_protein'[&!color=#000000]
	'576131_Lalgarum@SDY28159_1__Cysteine_desulfuration_protein_SufE'[&!color=#000000]
	'1666914_Rbacterium@KPP84579_1__cysteine_desulfuration_protein_SufE'[&!color=#000000]
	'292414_Rsp@ABF64205_1__Cysteine_desulfuration_protein_SufE'[&!color=#000000]
	'1470562_Aboseongensis@JXYH01000002_1_169___171424_171837'[&!color=#000000]
	'1380367_Ssp@JIBC01000007_1_155___157067_157474'[&!color=#000000]
	'1662395_Sabyssi@PSL17288_1__cysteine_desulfuration_protein_SufE'[&!color=#000000]
	'321267_Smarina@CUH53626_1__Cysteine_desulfuration_protein_SufE'[&!color=#000000]
	'1922229_Rbacterium@FREU01000003_1_349___397990_398400'[&!color=#000000]
	'1280847_Shaliotis@SFK60008_1__Cysteine_desulfuration_protein_SufE'[&!color=#000000]
	'870908_Cmaritima@SHG29038_1__Cysteine_desulfuration_protein_SufE'[&!color=#000000]
	'569882_Sflavidus@SEO88541_1__Cysteine_desulfuration_protein_SufE'[&!color=#000000]
	'928856_Emultivorans@CUH82000_1__Cysteine_desulfuration_protein_SufE'[&!color=#000000]
	'1715693_Psp@CUJ94149_1__Cysteine_desulfuration_protein_SufE'[&!color=#000000]
	'1470563_Pgijangensis@SHK23557_1__Cysteine_desulfuration_protein_SufE'[&!color=#000000]
	'299262_Tomphalii@APX13738_1__cysteine_desufuration_protein_SufE'[&!color=#000000]
	'1952816_Rbacterium@DLQI01000042_1_42___42904_43311'[&!color=#000000]
	'1952806_Rbacterium@DFSG01000030_1_13___10729_11145'[&!color=#000000]
	'1656909_Abacterium@LFER01000025_1_14___11261_11671'[&!color=#000000]
	'1952802_Rbacterium@DFBX01000086_1_28___27248_27655'[&!color=#000000]
	'1510460_Adonghaensis@SPH21107_1__Cysteine_desulfuration_protein_SufE'[&!color=#000000]
	'60890_Pgallaeciensi@ANP38764_1__cysteine_desufuration_protein_SufE'[&!color=#000000]
	'999552_Lmethylohalid@AHD01067_1__cysteine_desufuration_protein_SufE'[&!color=#000000]
	'314262_Rsp@EAQ44979_1__Fe_S_metabolism_associated_family_protein'[&!color=#000000]
	'1156985_Eulvae@PHJF01000001_1_422___437847_438257'[&!color=#000000]
	'1225657_Lsp@KQI67189_1__cysteine_desufuration_protein_SufE'[&!color=#000000]
	'1125964_Lcinnabarinus@PHP29000_1__cysteine_desulfuration_protein_SufE'[&!color=#000000]
	'2480588_Rbacterium@ROU04322_1__SufE_family_protein'[&!color=#000000]
	'314256_Ogranulosus@EAR50663_1__Probable_SufE_protein'[&!color=#000000]
	'254357_Rantarcticus@SLN71546_1__Cysteine_desulfuration_protein_SufE'[&!color=#000000]
	'154981_Acrassostreae@KPN62283_1__cysteine_desufuration_protein_SufE'[&!color=#000000]
	'1914409_Rbacterium@PWG18171_1__cysteine_desulfuration_protein_SufE'[&!color=#000000]
	'1666913_Rbacterium@KPP91308_1__cysteine_desulfuration_protein_SufE'[&!color=#000000]
	'1805338_Rbacterium@OIP84632_1__cysteine_desufuration_protein_SufE'[&!color=#000000]
	'1162418_Msp@SMH29211_1__Cysteine_desulfuration_protein_SufE'[&!color=#000000]
	'314271_Malkaliphilus@EAQ11497_1__Fe_S_metabolism_associated_family_protein'[&!color=#000000]
	'1811548_Msp@LUOP01000001_1_500___500180_500590'[&!color=#000000]
	'666509_Ptemperata@AII86867_1__SufE_like_protein'[&!color=#000000]
	'1622230_Rbacterium@LAQD01000009_1_40___38348_38755'[&!color=#000000]
	'1675527_CRlobularis@KMW56927_1__Sulfur_acceptor_protein_SufE_for_iron_sulfur_cluster_assembly'[&!color=#000000]
	'1826607_Salgicola@PWK56892_1__cysteine_desulfuration_protein_SufE'[&!color=#000000]
	'2035344_Acionae@PLS20292_1__cysteine_desulfuration_protein_SufE'[&!color=#000000]
	'1889778_Akogurei@PIB25156_1__cysteine_desufuration_protein_SufE'[&!color=#000000]
	'441112_Tisoalkanivor@SFB70307_1__Cysteine_desulfuration_protein_SufE'[&!color=#000000]
	'1280846_Phaliotis@PRY21434_1__cysteine_desulfuration_protein_SufE'[&!color=#000000]
	'441119_Talkanivorans@SFP56507_1__Cysteine_desulfuration_protein_SufE'[&!color=#000000]
	'2174844_Msp@PWE34264_1__cysteine_desulfuration_protein_SufE'[&!color=#000000]
	'641238_Rroseus@SER51656_1__Cysteine_desulfuration_protein_SufE'[&!color=#000000]
	'2248760_Tsp@QMEK01000001_1_1381___1491130_1491555'[&!color=#000000]
	'2248759_Tsp@QMEJ01000001_1_99___109193_109621'[&!color=#000000]
	'1795041_Paestuarii@PYE86057_1__cysteine_desulfuration_protein_SufE'[&!color=#000000]
	'1454373_Amucosum@KAJ55850_1__cysteine_desufuration_protein_SufE'[&!color=#000000]
	'1217970_Olitoreus@SIN97290_1__Cysteine_desulfuration_protein_SufE'[&!color=#000000]
	'2203891_Rsp@RDC69664_1__SufE_family_protein'[&!color=#000000]
	'388401_Rbacterium@EBA03593_1__Probable_SufE_protein'[&!color=#000000]
	'1639689_Pinsulae@RED11294_1__cysteine_desulfuration_protein_SufE'[&!color=#000000]
	'1690039_Mmarinum@SOH93531_1__cysteine_desulfuration_protein_SufE'[&!color=#000000]
	'1946765_Lsp@DDBG01000054_1_49___45643_46044'[&!color=#000000]
	'1952801_Rbacterium@DEIK01000133_1_34___30922_31350'[&!color=#000000]
	'2171755_Rbacterium@AXX97639_1__SufE_family_protein'[&!color=#000000]
	'1609966_Csp@ALG90837_1__cysteine_desufuration_protein_SufE'[&!color=#000000]
	'2030815_Msp@PHQ96769_1__cysteine_desulfuration_protein_SufE'[&!color=#000000]
	'68292_Rrobiginosum@RSK31976_1__SufE_family_protein'[&!color=#000000]
	'1564506_Rsp@ARE41628_1__Sulfur_acceptor_protein_SufE_for_iron_sulfur_cluster_assembly'[&!color=#000000]
	'1882821_Rsp@SIO26972_1__Cysteine_desulfuration_protein_SufE'[&!color=#000000]
	'308754_Rsp@ARC88898_1__cysteine_desufuration_protein_SufE'[&!color=#000000]
	'35806_Rsulfidophilu@BAQ69292_1__Fe_S_metabolism_associated_SufE'[&!color=#000000]
	'1945960_Asp@DBND01000104_1_9___6950_7378'[&!color=#000000]
	'2029103_Apelagium@NSBU01000007_1_691___713981_714400'[&!color=#000000]
	'1590614_Aureilyticum@NSBT01000026_1_600___587900_588322'[&!color=#000000]
	'2267230_Lsp@RBW44652_1__cysteine_desulfuration_protein_SufE'[&!color=#000000]
	'2135611_Lsp@PXW70541_1__cysteine_desulfuration_protein_SufE'[&!color=#000000]
	'245188_Yvestfoldensi@ARU00643_1__cysteine_desulfuration_protein_SufE'[&!color=#000000]
	'1286148_Ysediminilito@PUB11275_1__cysteine_desulfuration_protein_SufE'[&!color=#000000]
	'2170577_Rbacterium@PVA06151_1__cysteine_desulfuration_protein_SufE'[&!color=#000000]
	'1920174_Osp@HCP80572_1__TPA_asm__cysteine_desulfuration_protein_SufE'[&!color=#000000]
	'391626_Oantarcticus@AGI68866_1__sufE_like_protein'[&!color=#000000]
	'1391910_Pjejudonensis@SLN10845_1__Cysteine_desulfuration_protein_SufE'[&!color=#000000]
	'2136177_Osp@QAGK01000001_1_598___623530_623952'[&!color=#000000]
	'1952799_Rbacterium@DDEJ01000059_1_3___1409_1831'[&!color=#000000]
	'1737570_Kroseum@PNOS01000029_1_27___29365_29787'[&!color=#000000]
	'1930667_Mniveibacter@OUD10962_1__cysteine_desufuration_protein_SufE'[&!color=#000000]
	'1920883_Msp@APO86804_1__cysteine_desufuration_protein_SufE'[&!color=#000000]
	'245187_Lfryxellensis@SEN28108_1__Cysteine_desulfuration_protein_SufE'[&!color=#000000]
	'1819565_Fmarinus@SMY07888_1__Cysteine_desulfuration_protein_SufE'[&!color=#000000]
	'1461693_Aatlanticum@KCV81801_1__Fe_S_metabolism_associated_SufE'[&!color=#000000]
	'1123360_Larenae@EPX79176_1__Sulfur_acceptor_protein_SufE_for_iron_sulfur_cluster_assembly'[&!color=#000000]
	'1510457_Lponti@PTX55722_1__cysteine_desulfuration_protein_SufE'[&!color=#000000]
	'1519096_Asoesokkakens@SLN46362_1__Cysteine_desulfuration_protein_SufE'[&!color=#000000]
	'1208324_Cindicus@AJE46443_1__cysteine_desulfuration_protein_SufE'[&!color=#000000]
	'1397108_Cmarinus@ALI56026_1__sulfur_acceptor_protein_SufE_for_iron_sulfur_cluster_assembly'[&!color=#000000]
	'576117_Chalophilus@LRUD01000042_1_19___22863_23273'[&!color=#000000]
	'588602_Cneptunius@SFI67580_1__Cysteine_desulfuration_protein_SufE'[&!color=#000000]
	'1267768_Bpacifica@APX88459_1__cysteine_desufuration_protein_SufE'[&!color=#000000]
	'1287720_Nnitratireduc@MNBW01000016_1_48___49674_50105'[&!color=#000000]
	'1974083_Rbacterium@PIV74990_1__cysteine_desulfuration_protein_SufE'[&!color=#000000]
	'164332_Rmahoneyensis@PWK62222_1__cysteine_desulfuration_protein_SufE'[&!color=#000000]
	'393663_Paquimaris@SLN11837_1__Cysteine_desulfuration_protein_SufE'[&!color=#000000]
	'2072018_Rbacterium@PWR02957_1__cysteine_desulfuration_protein_SufE'[&!color=#000000]
	'2003366_Dsp@MAN13660_1__cysteine_desulfuration_protein_SufE'[&!color=#000000]
	'1852017_Rbacterium@RMA40757_1__SufE_family_protein'[&!color=#000000]
	'1470561_Baestuarii@SMX22065_1__Cysteine_desulfuration_protein_SufE'[&!color=#000000]
	'1579316_Harcticus@AML52954_1__cysteine_desufuration_protein_SufE'[&!color=#000000]
	'2267619_Asp@QOLB01000104_1_7___6104_6529'[&!color=#000000]
	'1120568_Pwandonensis@LGHT01000025_1_447___452767_453198'[&!color=#000000]
	'2487931_Psp@RUS60545_1__SufE_family_protein'[&!color=#000000]
	'933059_Gaquatilis@SEM94346_1__Cysteine_desulfuration_protein_SufE'[&!color=#000000]
	'1122600_Nignava@SFJ46522_1__Cysteine_desulfuration_protein_SufE'[&!color=#000000]
	'658057_Pmarinus@SEK38507_1__cysteine_desulfuration_protein_SufE'[&!color=#000000]
	'371731_Rsp@EEW24719_1__Fe_S_metabolism_associated_SufE'[&!color=#000000]
	'398580_Dshibae@ABV92811_1__Fe_S_metabolism_associated_SufE'[&!color=#000000]
	'1933035_Psp@OSP55553_1__cysteine_desufuration_protein_SufE'[&!color=#000000]
	'1946582_Hsp@DFQR01000084_1_71___75266_75700'[&!color=#000000]
	'2033869_Rsp@CP023548_1_635___628718_629146'[&!color=#000000]
	'349101_Rsphaeroides@ABN75794_1__Cysteine_desulfuration_protein_SufE'[&!color=#000000]
	'2487129_Dsp@RJRZ01000008_1_92___98862_99290'[&!color=#000000]
	'2013669_Abacterium@PKP74435_1__cysteine_desulfuration_protein_SufE'[&!color=#000000]
	'1805337_Rbacterium@OIQ07351_1__cysteine_desufuration_protein_SufE'[&!color=#000000]
	'2013667_Abacterium@PKP70769_1__cysteine_desulfuration_protein_SufE'[&!color=#000000]
	'765699_Dindica@SDW88230_1__Cysteine_desulfuration_protein_SufE'[&!color=#000000]
	'272942_Rcapsulatus@ADE85242_1__cysteine_desulfuration_protein_SufE'[&!color=#000000]
	'2183910_Rsp@RBP86505_1__cysteine_desulfuration_protein_SufE'[&!color=#000000]
	'402884_Cchanglensis@PZX53040_1__cysteine_desulfuration_protein_SufE'[&!color=#000000]
	'1185920_Rveldkampii@PTE17558_1__cysteine_desulfuration_protein_SufE'[&!color=#000000]
	'1795308_Tarenosa@PCD77217_1__cysteine_desulfuration_protein_SufE'[&!color=#000000]
	'1185766_Tdalianensis@KEP70622_1__cysteine_desufuration_protein_SufE'[&!color=#000000]
	'1889770_Tsp@OCX67187_1__cysteine_desufuration_protein_SufE'[&!color=#000000]
	'1915078_Tnitratireduc@AQS47724_1__cysteine_desufuration_protein_SufE'[&!color=#000000]
	'1123361_Tstenotrophic@SHI55994_1__Cysteine_desulfuration_protein_SufE'[&!color=#000000]
	'1850250_Rsp@AOZ68922_1__cysteine_desufuration_protein_SufE'[&!color=#000000]
	'407234_Rvinaykumarii@SIS52348_1__Cysteine_desulfuration_protein_SufE'[&!color=#000000]
	'1105367_Penshiensis@KFI24184_1__cysteine_desufuration_protein_SufE'[&!color=#000000]
	'196587_Ainexpectatum@PPB81228_1__cysteine_desulfuration_protein_SufE'[&!color=#000000]
	'990712_Axiamenense@PRX32751_1__cysteine_desulfuration_protein_SufE'[&!color=#000000]
	'1542388_Daquaemixtae@SPH18114_1__Cysteine_desulfuration_protein_SufE'[&!color=#000000]
	'2259589_Rbacterium@QNVJ01000019_1_12___14181_14609'[&!color=#000000]
	'2086263_Rbacterium@PQO24393_1__cysteine_desulfuration_protein_SufE'[&!color=#000000]
	'365340_Rimhoffii@PTN00648_1__cysteine_desulfuration_protein_SufE'[&!color=#000000]
	'2259592_Jsp@QPLJ01000008_1_95___102378_102803'[&!color=#000000]
	'475081_Jseohaensis@PWJ20859_1__cysteine_desulfuration_protein_SufE'[&!color=#000000]
	'282197_Jrubra@CTQ34034_1__Cysteine_desulfuration_protein_SufE'[&!color=#000000]
	'420998_Jdonghaensis@CTQ50792_1__Cysteine_desulfuration_protein_SufE'[&!color=#000000]
	'390807_Jpohangensis@SFI26702_1__Cysteine_desulfuration_protein_SufE'[&!color=#000000]
	'935700_Jaquimarina@KIT17356_1__Cysteine_desulfuration_protein_SufE'[&!color=#000000]
	'1411902_Cmanganoxidan@ATI42119_1__cysteine_desufuration_protein_SufE'[&!color=#000000]
	'313368_Msalinus@SHI47731_1__cysteine_desulfuration_protein_SufE'[&!color=#000000]
	'2479545_Psp@REEZ01000003_1_9___6609_7025'[&!color=#000000]
	'404875_Paggregans@PTX05243_1__cysteine_desulfuration_protein_SufE'[&!color=#000000]
	'1666916_Rbacterium@KPQ07886_1__cysteine_desulfuration_protein_SufE'[&!color=#000000]
	'2172121_Psp@PVH29504_1__cysteine_desulfuration_protein_SufE'[&!color=#000000]
	'1123501_Wmarina@KB902277_1_197___211718_212128'[&!color=#000000]
	'1447782_Wsaemankumens@SHI37308_1__Cysteine_desulfuration_protein_SufE'[&!color=#000000]
	'568105_Haestuarii@PZX13613_1__cysteine_desulfuration_protein_SufE'[&!color=#000000]
	'595589_Hhalocynthiae@PRY94974_1__cysteine_desulfuration_protein_SufE'[&!color=#000000]
	'1952817_Rbacterium@DBBA01000326_1_10___9657_10088'[&!color=#000000]
	'1530186_Msp@JQEY01000020_1_8___5117_5518'[&!color=#000000]
	'1231392_Oguishaninsul@EKE44035_1__Fe_S_metabolism_associated_SufE'[&!color=#000000]
	'2483814_Rbacterium@VDC28881_1__Cysteine_desulfuration_protein_SufE'[&!color=#000000]
	'1501240_Pabyssalis@SPJ23713_1__Cysteine_desulfuration_protein_SufE'[&!color=#000000]
	'2233774_Psp@QLUV01000010_1_84___90138_90551'[&!color=#000000]
	'1947054_Psp@DHXG01000026_1_6___6816_7226'[&!color=#000000]
	'1367847_Paminophilus@AGT08324_1__cysteine_desulfuration_protein_SufE'[&!color=#000000]
	'82367_Ppantotrophus@RDD96682_1__SufE_family_protein'[&!color=#000000]
	'266_Pdenitrifican@PPGA01000001_1_324___340356_340763'[&!color=#000000]
	'1947051_Psp@DENX01000069_1_8___4762_5169'[&!color=#000000]
	'1545044_Psanguinis@KGJ13405_1__cysteine_desufuration_protein_SufE'[&!color=#000000]
	'591205_Pisoporae@SDD64076_1__cysteine_desulfuration_protein_SufE'[&!color=#000000]
	'2065379_Psp@AUM73295_1__cysteine_desulfuration_protein_SufE'[&!color=#000000]
	'1945662_Pcontaminans@ARJ68546_1__cysteine_desufuration_protein_SufE'[&!color=#000000]
	'2013665_Abacterium@PKP84380_1__cysteine_desulfuration_protein_SufE'[&!color=#000000]
	'1947052_Psp@DGGG01000093_1_7___6096_6662'[&!color=#000000]
	'34002_Palcaliphilus@SEN91157_1__Cysteine_desulfuration_protein_SufE'[&!color=#000000]
	'1529068_Psp@AUH34723_1__cysteine_desulfuration_protein_SufE'[&!color=#000000]
	'1077935_Pzhejiangensi@AUH63496_1__cysteine_desulfuration_protein_SufE'[&!color=#000000]
	'72022_Mmarina@RNF34057_1__SufE_family_protein'[&!color=#000000]
	'364199_Phomiensis@SET74101_1__Cysteine_desulfuration_protein_SufE'[&!color=#000000]
	'184748_Pseriniphilus@SNT76078_1__Cysteine_desulfuration_protein_SufE'[&!color=#000000]
	'1123069_Rthermophilum@EPX85944_1__Cysteine_desulfuration_protein_SufE'[&!color=#000000]
	'442562_Rmesophilum@EYD76771_1__Sulfur_acceptor_protein_SufE_for_iron_sulfur_cluster_assembly'[&!color=#000000]
	'441209_Rbarguzinensi@ATX66609_1__cysteine_desulfuration_protein_SufE'[&!color=#000000]
	'1666912_Rcalidilacus@KPP95820_1__cysteine_desulfuration_protein_SufE'[&!color=#000000]
	'2259340_Psp@AXC49803_1__SufE_family_protein'[&!color=#000000]
	'564137_Rantarcticum@SDW94703_1__Cysteine_desulfuration_protein_SufE'[&!color=#000000]
	'1472418_Fsp@BBJC02000003_1_190___206208_206615'[&!color=#000000]
	'2033435_Rbacterium@CP023454_1_1937___1968030_1968461'[&!color=#000000]
	'290400_Jsp@ABD54757_1__Cysteine_desulfuration_protein_SufE'[&!color=#000000]
	'1666917_Rbacterium@KPQ13902_1__cysteine_desulfuration_protein_SufE'[&!color=#000000]
	'2283626_Psp@RJE79231_1__SufE_family_protein'[&!color=#000000]
	'1192054_Psp@KIX18495_1__cysteine_desufuration_protein_SufE'[&!color=#000000]
	'2052957_Psp@PJF10670_1__cysteine_desulfuration_protein_SufE'[&!color=#000000]
	'2488730_Gsp@RRH75169_1__SufE_family_protein'[&!color=#000000]
	'1121271_Gnectariphilu@AUCM01000003_1_464___499007_499417'[&!color=#000000]
	'2169400_Gsp@AWB48299_1__cysteine_desulfuration_protein_SufE'[&!color=#000000]
	'1970559_Rbacterium@OYX18564_1__cysteine_desufuration_protein_SufE__partial'[&!color=#000000]
	'1970559_Rbacterium@OYX17958_1__cysteine_desufuration_protein_SufE'[&!color=#000000]
	'2249421_Rsp@QMJY01000079_1_12___10022_10432'[&!color=#000000]
	'2494374_Tsp@AZL60594_1__SufE_family_protein'[&!color=#000000]
	'2015560_Psp@OYU40112_1__cysteine_desufuration_protein_SufE'[&!color=#000000]
	'1075_Rblasticus@AWD21096_1__cysteine_desufuration_protein_SufE'[&!color=#000000]
	'1652492_Dtyrosinivora@PRY85841_1__cysteine_desulfuration_protein_SufE'[&!color=#000000]
	'1960284_Csp@HBM62092_1__TPA_asm__cysteine_desulfuration_protein_SufE'[&!color=#000000]
	'1387277_Pflagellatus@SMC40387_1__Cysteine_desulfuration_protein_SufE'[&!color=#000000]
	'2483812_Xsp@VDC30786_1__Cysteine_desulfuration_protein_SufE'[&!color=#000000]
	'2494554_CHsymbioticus@RWJS01000805_1_1___3_407'[&!color=#000000]
	'1917485_Ssp@APE43267_1__cysteine_desufuration_protein_SufE'[&!color=#000000]
	'1822238_Ssp@KZY50699_1__cysteine_desufuration_protein_SufE'[&!color=#000000]
	'314267_Ssp@EAP80830_1__Fe_S_metabolism_associated_family_protein'[&!color=#000000]
	'1389005_Ssp@AXI46420_1__cysteine_desulfuration_protein_SufE'[&!color=#000000]
	'1300350_Sdonghicola@KIN69482_1__Fe_S_metabolism_associated_SufE'[&!color=#000000]
	'1822268_Ssp@KZZ67307_1__cysteine_desufuration_protein_SufE'[&!color=#000000]
	'372072_Cgelatinilyti@SNZ07093_1__Cysteine_desulfuration_protein_SufE'[&!color=#000000]
	'1798205_Csp@SNY92780_1__Cysteine_desulfuration_protein_SufE'[&!color=#000000]
	'655353_Cmarisflavi@SFN56529_1__Cysteine_desulfuration_protein_SufE'[&!color=#000000]
	'1162980_Chaloalkalito@QNUM01000005_1_19___18899_19321'[&!color=#000000]
	'2211145_Csp@QODK01000003_1_542___613421_613846'[&!color=#000000]
	'648757_Rvannielii@ADP72559_1__Fe_S_metabolism_associated_SufE'[&!color=#000000]
	'744979_Asp@EFL88942_1__cysteine_desulfuration_protein_SufE'[&!color=#000000]
	'2030823_Rsp@PHQ59903_1__cysteine_desulfuration_protein_SufE'[&!color=#000000]
	'568099_Ltaeanensis@RKQ69747_1__cysteine_desulfuration_protein_SufE'[&!color=#000000]
	'1123059_Rantarcticum@KB823011_1_95___90169_90600'[&!color=#000000]
	'1121948_Hbalneolensis@AUAC01000007_1_37___33390_33809'[&!color=#000000]
	'1458461_CPectocarpi@CDO60649_1__Sulfur_acceptor_protein_SufE_for_iron_sulfur_cluster_assembly'[&!color=#000000]
	'2013658_Abacterium@PKQ01563_1__cysteine_desulfuration_protein_SufE'[&!color=#000000]
	'2013666_Abacterium@PKP77048_1__cysteine_desulfuration_protein_SufE'[&!color=#000000]
	'2013658_Abacterium@PKQ02496_1__cysteine_desulfuration_protein_SufE__partial'[&!color=#000000]
	'2024848_Psp@MAB13056_1__cysteine_desulfuration_protein_SufE'[&!color=#000000]
	'402881_Plavamentivor@ABS62500_1__Fe_S_metabolism_associated_SufE'[&!color=#000000]
	'2183982_Tsp@RMA84727_1__cysteine_desulfuration_protein_SufE'[&!color=#000000]
	'1282876_Aproteobacter@BAOK01000001_1_1719___1747502_1747927'[&!color=#000000]
	'1952827_Rbacterium@DHZE01000069_1_38___34821_35246'[&!color=#000000]
	'1952829_Rbacterium@DJCF01000079_1_10___7565_7975'[&!color=#000000]
	'1952830_Rbacterium@DJLM01000066_1_7___7082_7489'[&!color=#000000]
	'1952820_Rbacterium@DBUX01000106_1_32___29467_29874'[&!color=#000000]
	'1952833_Rbacterium@DKNW01000028_1_15___13997_14404'[&!color=#000000]
	'274592_Hmarina@PWW02190_1__cysteine_desulfuration_protein_SufE'[&!color=#000000]
	'411684_Hphototrophic@EDQ33740_1__SufE_protein_probably_involved_in_Fe_S_center_assembly'[&!color=#000000]
	'1620421_Hsp@AKI01245_1__SufE_protein_probably_involved_in_Fe_S_center_assembly'[&!color=#000000]
	'714899_Hhalophila@SOE17495_1__cysteine_desulfuration_protein_SufE'[&!color=#000000]
	'2341112_Abacterium@AZN72685_1__cysteine_desulfuration_protein_SufE'[&!color=#000000]
	'2037914_Phaloflavum@NWUC01000002_1_98___98389_98841'[&!color=#000000]
	'1486262_Mendophytica@AJY48346_1__cysteine_desufuration_protein_SufE'[&!color=#000000]
	'1370122_Rundicola@JHXQ01000001_1_61___61309_61725'[&!color=#000000]
	'373_Avitis@RCU55245_1__SufE_family_protein'[&!color=#000000]
	'61013_Ryanglingense@OWK24794_1__cysteine_desufuration_protein_SufE'[&!color=#000000]
	'2127050_Rsp@PST20923_1__cysteine_desulfuration_protein_SufE'[&!color=#000000]
	'2052828_Abohemicum@KXG88066_1__cysteine_desufuration_protein_SufE'[&!color=#000000]
	'1914541_Rsp@AUC09243_1__cysteine_desufuration_protein_SufE'[&!color=#000000]
	'1183428_Agenomosp@CUX08341_1__Putative_sufE_like_protein'[&!color=#000000]
	'28320_Mdimorpha@PTM98624_1__cysteine_desulfuration_protein_SufE'[&!color=#000000]
	'1125847_Rsp@CCF18568_1__Putative_sufE_like_protein'[&!color=#000000]
	'1736335_Rsp@KQQ74061_1__cysteine_desufuration_protein_SufE'[&!color=#000000]
	'2060726_Nsp@AXV14749_1__cysteine_desulfuration_protein_SufE'[&!color=#000000]
	'1953064_Rbacterium@DEZG01000021_1_93___95529_95948'[&!color=#000000]
	'464029_Roryzae@OLP58039_1__cysteine_desufuration_protein_SufE'[&!color=#000000]
[truncated: 1,472 more rows]
