# Supplementary material for: Components of iron–Sulfur cluster assembly machineries are robust phylogenetic markers to trace the origin of mitochondria and plastids
Source: PLoS Biol. 2023 Nov 8;21(11):e3002374. doi: 10.1371/journal.pbio.3002374 (PMC10631705; doi:10.1371/journal.pbio.3002374)
Supplement: S1 Data — (ZIP) [file pbio.3002374.s017.zip › S1 Data/Phylogenies_of_entire_families/Prokaryotes/ATC_Proka.figtree]

#NEXUS
begin taxa;
	dimensions ntax=3863;
	taxlabels
	'1703406_Gbacterium@KPK37150_1__iron_sulfur_cluster_assembly_protein'[&!color=#000000]
	'1703384_Abacterium@KPL27911_1__iron_sulfur_cluster_assembly_protein'[&!color=#000000]
	'1817759_CMbacterium@OGI44332_1__iron_sulfur_cluster_assembly_protein_IscA'[&!color=#000000]
	'1620215_Slimicola@BAV33986_1__iron_sulfur_cluster_assembly_protein'[&!color=#000000]
	'415747_Tdenitrifican@SCZ55457_1__Iron_binding_apoprotein_IscA'[&!color=#000000]
	'1970513_Gbacterium@OYY74262_1__iron_sulfur_cluster_assembly_protein_IscA'[&!color=#000000]
	'2013791_Gbacterium@PKM43502_1__iron_sulfur_cluster_assembly_protein_IscA'[&!color=#000000]
	'1948171_Pbacterium@DFMR01000116_1_12___6926_7249'[&!color=#000000]
	'1748243_CTelectrophaga@ALP53625_1__iron_sulfur_cluster_assembly_protein_IscA'[&!color=#000000]
	'589554_CToneisti@FLUZ01000928_1_7___8147_8470'[&!color=#000000]
	'547122_Tdenitrifican@RCX31830_1__iron_binding_apoprotein_IscA'[&!color=#000000]
	'272843_Pmultocida@AAK02404_1__unknown'[&!color=#ff9696]
	'754_Pdagmatis@SNV42376_1__iron_sulfur_cluster_assembly_protein_IscA'[&!color=#000000]
	'71421_Hinfluenzae@AAC22033_1__conserved_hypothetical_protein'[&!color=#000000]
	'97481_Pskyensis@SEM42464_1__iron_sulfur_cluster_assembly_protein'[&!color=#000000]
	'1122938_Ptestudinis@SMB89662_1__iron_sulfur_cluster_assembly_protein'[&!color=#000000]
	'221988_Msuccinicipro@AAU38330_1__IscA_protein'[&!color=#000000]
	'2058087_Abacterium@PKF57552_1__iron_sulfur_cluster_assembly_protein_IscA'[&!color=#000000]
	'28161_Cflavescens@PJG85770_1__iron_sulfur_cluster_assembly_protein_IscA'[&!color=#000000]
	'714_Aactinomycete@AMQ91348_1__iron_sulfur_cluster_assembly_protein'[&!color=#000000]
	'762_Avolantium@VEB22991_1__Iron_sulfur_cluster_assembly_protein'[&!color=#000000]
	'1938151_Pbacterium@HBO37168_1__TPA_asm__iron_sulfur_cluster_assembly_protein_IscA__partial'[&!color=#000000]
	'1938151_Pbacterium@HBO37202_1__TPA_asm__iron_sulfur_cluster_assembly_protein_IscA__partial'[&!color=#000000]
	'1005058_Ganatis@AEC17802_1__iron_sulfur_cluster_assembly_protein'[&!color=#000000]
	'51161_Adelphinicola@VEJ09240_1__iron_binding_protein'[&!color=#000000]
	'339671_Asuccinogenes@ABR74236_1__iron_sulfur_cluster_assembly_protein_IscA'[&!color=#000000]
	'416269_Apleuropneumo@ABN74025_1__iron_binding_protein_IscA'[&!color=#000000]
	'557723_Gparasuis@ACL31760_1__iron_binding_protein__HesB_family_iron_sulfur__Fe_S__cluster_formation_protein'[&!color=#000000]
	'1443036_Vpulmonis@RPE86143_1__iron_binding_apoprotein_IscA'[&!color=#000000]
	'233412_Hducreyi@AAP95950_1__hesB_family_protein'[&!color=#000000]
	'75985_Mhaemolytica@KIX30785_1__iron_sulfur_cluster_assembly_protein'[&!color=#000000]
	'312309_Afischeri@AAW85114_1__Fe_S_cluster_assembly_protein_IscA'[&!color=#000000]
	'2172099_Csp@AWB67481_1__iron_sulfur_cluster_assembly_protein_IscA'[&!color=#000000]
	'659495_Cagarivorans@JH767523_1_244___263716_264039'[&!color=#000000]
	'2234133_Csp@QMED01000011_1_100___121309_121632'[&!color=#000000]
	'1513271_Cmaritimum@KMT65523_1__iron_sulfur_cluster_assembly_protein'[&!color=#000000]
	'1046714_Gjoobiniege@AMRX01000006_1_370___402241_402564'[&!color=#000000]
	'1947768_Vsp@DDQR01000025_1_10___7999_8322'[&!color=#000000]
	'2479546_Vsp@CP033078_1_1993___2198218_2198541'[&!color=#000000]
	'674_Vmimicus@KFE31247_1__iron_sulfur_cluster_assembly_protein_IscA'[&!color=#000000]
	'243277_Vcholerae@AAF93915_1__hesB_family_protein'[&!color=#ff9696]
	'687_Vgazogenes@ASA56449_1__iron_sulfur_cluster_assembly_protein_IscA'[&!color=#000000]
	'2487322_Vsp@RQW62294_1__iron_sulfur_cluster_assembly_protein_IscA'[&!color=#000000]
	'1216006_Vaerogenes@SHI16771_1__Iron_binding_protein_IscA'[&!color=#000000]
	'553239_Vbreoganii@ANO33598_1__iron_sulfur_cluster_assembly_protein_IscA'[&!color=#000000]
	'1603038_Vsp@ORT48922_1__iron_sulfur_cluster_assembly_protein'[&!color=#000000]
	'575788_Vtasmaniensis@CAV17602_1__HesB_family_protein'[&!color=#000000]
	'216895_Vvulnificus@AAO08959_1__iron_sulfur_cluster_assembly_protein_IscA'[&!color=#000000]
	'701176_Vsp@EGU32516_1__HesB_family_protein'[&!color=#000000]
	'223926_Vparahaemolyt@BAC58861_1__HesB_family_protein'[&!color=#000000]
	'673519_Vharveyi@EEZ87024_1__hesB_family_protein'[&!color=#000000]
	'1179155_CPblepharus@KEY91695_1__iron_binding_protein'[&!color=#000000]
	'1236703_CPkatoptron@EPE37336_1__iron_sulfur_cluster_assembly_protein_IscA'[&!color=#000000]
	'1891186_Vaphrogenes@AP018689_1_495___568228_568551'[&!color=#000000]
	'152573_Aamylolytica@SDZ94617_1__iron_sulfur_cluster_assembly_protein'[&!color=#000000]
	'1632859_Asp@KKO49716_1__iron_sulfur_cluster_assembly_protein'[&!color=#000000]
	'1970316_Asp@OZB35238_1__iron_sulfur_cluster_assembly_protein_IscA'[&!color=#000000]
	'1628148_Rsalexigens@OEY68845_1__iron_sulfur_cluster_assembly_protein_IscA'[&!color=#000000]
	'2498451_Rsp@CP034683_1_3245___3615760_3616083'[&!color=#000000]
	'1120963_Asagamiensis@KB894498_1_73___95398_95721'[&!color=#000000]
	'508461_Nmarina@NGNS01000002_1_262___307015_307338'[&!color=#000000]
	'326442_Phaloplanktis@CAI87717_1__Fe_S_cluster_assembly_and_activation_protein__possibly_as_alternative_scaffold'[&!color=#ff9696]
	'2025950_Psp@PAJ74303_1__iron_sulfur_cluster_assembly_protein_IscA'[&!color=#000000]
	'314281_Ptunicata@ATC95894_1__iron_sulfur_cluster_assembly_protein'[&!color=#000000]
	'1348114_Ppiratica@AIY63753_1__iron_sulfur_cluster_assembly_protein'[&!color=#000000]
	'2077096_Psp@PQBY01000016_1_89___103852_104175'[&!color=#000000]
	'43657_Pluteoviolace@KID54907_1__iron_sulfur_cluster_assembly_protein'[&!color=#000000]
	'1268239_Pluteoviolace@CCQ11052_1__Iron_binding_protein_IscA_for_iron_sulfur_cluster_assembly'[&!color=#000000]
	'43662_Ppiscicida@ATD07764_1__iron_sulfur_cluster_assembly_protein'[&!color=#000000]
	'1859457_Pamylolytica@OHU92848_1__iron_sulfur_cluster_assembly_protein_IscA'[&!color=#000000]
	'161398_Pphenolica@ALO43388_1__Iron_binding_protein_IscA'[&!color=#000000]
	'716813_Psaromensis@PQJ54934_1__iron_sulfur_cluster_assembly_protein_IscA'[&!color=#000000]
	'859059_Ahaloalkalito@RUO18286_1__iron_sulfur_cluster_assembly_protein_IscA'[&!color=#000000]
	'2282215_Csp@RCU48786_1__iron_sulfur_cluster_assembly_protein_IscA'[&!color=#000000]
	'1121878_Ffuttsuensis@KE383896_1_236___257693_258016'[&!color=#000000]
	'718193_Fsediminum@SDI61572_1__Iron_binding_apoprotein_IscA'[&!color=#000000]
	'1121880_Fsenticii@AUGM01000013_1_103___120997_121320'[&!color=#000000]
	'550540_Fbalearica@ADN76960_1__iron_sulfur_cluster_assembly_protein_IscA'[&!color=#000000]
	'299255_Fmarina@SHH33603_1__iron_sulfur_cluster_assembly_protein'[&!color=#000000]
	'326297_Samazonensis@ABL99502_1__HesB_YadR_YfhF_family_protein'[&!color=#000000]
	'318167_Sfrigidimarin@ABI72267_1__iron_sulfur_cluster_assembly_protein_IscA'[&!color=#000000]
	'458817_Shalifaxensis@ABZ76140_1__iron_sulfur_cluster_assembly_protein_IscA'[&!color=#000000]
	'2058304_Ssp@PKH63174_1__iron_sulfur_cluster_assembly_protein_IscA'[&!color=#000000]
	'211586_Soneidensis@AAN55306_1__FeS_cluster_assembly_acessory_protein_IscA'[&!color=#000000]
	'323850_Sloihica@ABO24181_1__iron_sulfur_cluster_assembly_protein_IscA'[&!color=#000000]
	'637905_Sviolacea@BAJ01564_1__HesB_YadR_YfhF_family_protein'[&!color=#000000]
	'1236542_Smarina@BALM01000024_1_57___54999_55337'[&!color=#000000]
	'560080_Scorallii@QRCS01000024_1_63___69617_69940'[&!color=#000000]
	'93973_Sjaponica@ARD22871_1__Iron_binding_protein_IscA'[&!color=#000000]
	'342950_Sspongiae@RJY07677_1__iron_sulfur_cluster_assembly_protein_IscA'[&!color=#000000]
	'2338552_Sbacterium@RLV58793_1__iron_sulfur_cluster_assembly_protein_IscA'[&!color=#000000]
	'1515746_Smangrovi@KFZ37128_1__iron_sulfur_cluster_assembly_protein'[&!color=#000000]
	'1953076_Sbacterium@DDNL01000049_1_56___62158_62481'[&!color=#000000]
	'2013866_Phaliotis@NRRC01000001_1_624___676264_676587'[&!color=#000000]
	'375674_Psedimenticol@NRIR01000005_1_60___67285_67608'[&!color=#000000]
	'1763536_Tcrassostreae@LRUI01000005_1_6___4500_4823'[&!color=#000000]
	'1856287_Tsp@OUS26541_1__iron_sulfur_cluster_assembly_protein_IscA'[&!color=#000000]
	'1742724_Tsp@OKY25693_1__iron_sulfur_cluster_assembly_protein_IscA'[&!color=#000000]
	'1816218_Csp@AOW78042_1__iron_sulfur_cluster_assembly_protein_IscA'[&!color=#000000]
	'1967665_Cberingensis@ASP46737_1__iron_sulfur_cluster_assembly_protein_IscA'[&!color=#000000]
	'167879_Cpsychrerythr@AAZ26307_1__iron_sulfur_cluster_assembly_protein'[&!color=#000000]
	'58049_Csp@ALO34072_1__iron_sulfur_cluster_assembly_protein_IscA'[&!color=#000000]
	'2305464_Csp@RHW77457_1__iron_sulfur_cluster_assembly_protein_IscA'[&!color=#000000]
	'1911682_Cagarivorans@MUZU01000007_1_113___154562_154885'[&!color=#000000]
	'56799_Csp@PHR83873_1__iron_sulfur_cluster_assembly_protein_IscA'[&!color=#000000]
	'349064_Tagarivorans@SES70925_1__iron_sulfur_cluster_assembly_protein'[&!color=#000000]
	'1970393_Isp@OZB05361_1__iron_sulfur_cluster_assembly_protein_IscA'[&!color=#000000]
	'519453_Imaritima@PWW10329_1__iron_binding_apoprotein_IscA'[&!color=#000000]
	'1159017_Iindica@SDB19242_1__iron_sulfur_cluster_assembly_protein'[&!color=#000000]
	'740709_Ixiamenensis@EKE85237_1__iron_sulfur_cluster_assembly_protein_IscA'[&!color=#000000]
	'1323738_Iplanktonica@RUO65973_1__iron_sulfur_cluster_assembly_protein_IscA'[&!color=#000000]
	'1122124_Isediminum@KE383983_1_502___541001_541324'[&!color=#000000]
	'2487133_Isp@RJLC01000016_1_175___194480_194803'[&!color=#000000]
	'435908_Isalinarum@KFZ31316_1__iron_sulfur_cluster_assembly_protein'[&!color=#000000]
	'1946650_Isp@DKAB01000226_1_6___4236_4559'[&!color=#000000]
	'1517416_Iatlantica@KFZ29137_1__iron_sulfur_cluster_assembly_protein'[&!color=#000000]
	'1445662_Ityrosinivora@RUO80318_1__iron_sulfur_cluster_assembly_protein_IscA'[&!color=#000000]
	'337250_Itaiwanensis@RUO78452_1__iron_sulfur_cluster_assembly_protein_IscA'[&!color=#000000]
	'1737567_Abacterium@LXWE01000013_1_44___52397_52720'[&!color=#000000]
	'1799789_Phydrolytica@KXI28556_1__iron_sulfur_cluster_assembly_protein_IscA'[&!color=#000000]
	'2161813_Gsp@GBL04756_1__iron_sulfur_cluster_assembly_protein_IscA'[&!color=#000000]
	'1127673_Alipolytica@GAC15139_1__iron_sulfur_cluster_assembly_protein'[&!color=#000000]
	'342610_Patlantica@ABG39766_1__iron_sulfur_cluster_assembly_protein_IscA'[&!color=#000000]
	'455436_Gsp@DS989814_1_150___158301_158624'[&!color=#000000]
	'1128911_Parctica@QIJM01000567_1_11___10787_11110'[&!color=#000000]
	'1907416_Asp@SIQ84936_1__Iron_binding_apoprotein_IscA'[&!color=#000000]
	'380703_Ahydrophila@ABK38438_1__iron_sulfur_cluster_assembly_protein_IscA'[&!color=#ff9696]
	'529507_Pmirabilis@CAR43851_1__iron_binding_protein__iron_sulfur_cluster_assembly_protein_'[&!color=#000000]
	'582_Mmorganii@JQGP01000011_1_43___53618_53941'[&!color=#000000]
	'406818_Xbovienii@CBJ82150_1__putative_regulator_believed_to_be_involved_in_Fe_S_cluster_assembly_and_activat'[&!color=#000000]
	'1247024_Aendosymbiont@JRLH01000002_1_170___203641_203964'[&!color=#000000]
	'243265_Plaumondii@CAE15655_1__unnamed_protein_product'[&!color=#000000]
	'218491_Patrosepticum@CAG76133_1__conserved_hypothetical_protein'[&!color=#000000]
	'1755811_Pmarinum@ASK78438_1__iron_sulfur_cluster_assembly_protein_IscA'[&!color=#000000]
	'80854_Mviscosa@CED58719_1__iron_binding_protein_IscA__iron_sulfur_cluster_assembly_protein_'[&!color=#000000]
	'2291597_Gsp@CP031416_1_879___956265_956588'[&!color=#000000]
	'523791_Kkoreensis@ACV26916_1__iron_sulfur_cluster_assembly_protein_IscA'[&!color=#000000]
	'914150_Kgeojedonensi@AKE51911_1__Iron_binding_protein_IscA'[&!color=#000000]
	'1278302_Phadalis@ATUO01000127_1_5___3689_4012'[&!color=#000000]
	'314282_Psp@AGH80794_1__Iron_binding_protein_IscA'[&!color=#000000]
	'1278312_Paquimarina@AUAM01000007_1_53___68980_69303'[&!color=#000000]
	'357804_Pingrahamii@ABM03151_1__iron_sulfur_cluster_assembly_protein_IscA'[&!color=#000000]
	'2058089_Psp@PKF63575_1__iron_sulfur_cluster_assembly_protein_IscA'[&!color=#000000]
	'1267021_Fperrara@AJA44007_1__Iron_binding_apoprotein_IscA'[&!color=#000000]
	'593135_Ohercynius@RKS84525_1__iron_binding_apoprotein_IscA'[&!color=#000000]
	'1196095_Gapicola@AHN24712_1__Iron_binding_protein_IscA_for_iron_sulfur_cluster_assembly'[&!color=#000000]
	'1387197_CSbombi@AWGA01000014_1_11___14560_14883'[&!color=#000000]
	'1123402_Tanophelis@SET01235_1__iron_sulfur_cluster_assembly_protein'[&!color=#000000]
	'158841_Lrichardii@SQI36650_1__Iron_sulfur_cluster_assembly_protein'[&!color=#000000]
	'595494_Tauensis@ACQ93616_1__iron_sulfur_cluster_assembly_protein_IscA'[&!color=#000000]
	'1336237_Pflectens@KI912487_1_619___706372_706695'[&!color=#000000]
	'83333_Ecoli@AIZ52346_1__FeS_cluster_assembly_protein'[&!color=#ff9696]
	'1951658_Ebacterium@DDVL01000037_1_53___63634_63957'[&!color=#000000]
	'38294_Pdamselae@OLQ83567_1__iron_sulfur_cluster_assembly_protein_IscA'[&!color=#000000]
	'1195763_Paquae@KLV05995_1__iron_sulfur_cluster_assembly_protein'[&!color=#000000]
	'265726_Phalotolerans@KKD01544_1__iron_sulfur_cluster_assembly_protein'[&!color=#000000]
	'1891184_Toccultus@BDGP01000225_1_69___71460_71783'[&!color=#000000]
	'51367_Scosticola@LT897818_1_126___132816_133139'[&!color=#000000]
	'868280_Ssocompensis@AQOE01000037_1_76___56685_57008'[&!color=#000000]
	'1927128_CEluxaltus@ATF10239_1__Iron_binding_protein_IscA_for_iron_sulfur_cluster_assembly'[&!color=#000000]
	'1927127_CEescacola@PCS23524_1__Iron_binding_protein_IscA_for_iron_sulfur_cluster_assembly'[&!color=#000000]
	'1121868_Enigricans@SKA55285_1__iron_sulfur_cluster_assembly_protein'[&!color=#000000]
	'673_Ghollisae@AMG31188_1__iron_sulfur_cluster_assembly_protein_IscA'[&!color=#000000]
	'2059725_Zmaritima@QCZE01000001_1_1428___1599983_1600306'[&!color=#000000]
	'511062_Osp@AEY01065_1__HesB_family_protein'[&!color=#000000]
	'1903694_Oavium@ART78749_1__iron_sulfur_cluster_assembly_protein_IscA'[&!color=#000000]
	'641510_Oarctica@PPL17835_1__iron_sulfur_cluster_assembly_protein_IscA'[&!color=#000000]
	'703_Pshigelloides@JWHQ01000042_1_22___22694_23017'[&!color=#000000]
	'2303987_Msp@RJG47606_1__iron_sulfur_cluster_assembly_protein_IscA'[&!color=#000000]
	'1950797_Cbacterium@DKTD01000043_1_3___843_1058'[&!color=#000000]
	'260704_Oalgarvensis@DS021198_1_1114___1259494_1259817'[&!color=#000000]
	'2200906_Eof@RDH83700_1__iron_sulfur_cluster_assembly_protein_IscA'[&!color=#000000]
	'680279_Agilvus@CP013021_1_4201___4333657_4333980'[&!color=#000000]
	'1120970_Ataiwanensis@AUBZ01000019_1_19___18343_18666'[&!color=#000000]
	'2164068_Abacterium@RKF15535_1__iron_sulfur_cluster_assembly_protein_IscA'[&!color=#000000]
	'2005734_Bbms3bbin11@GBE46651_1__iron_binding_protein_IscA'[&!color=#000000]
	'1248727_Eof@BAN68900_1__iron_sulfur_cluster_assembly_protein_IscA'[&!color=#000000]
	'1918948_Svelesiana@OOZ42188_1__iron_sulfur_cluster_assembly_protein_IscA'[&!color=#000000]
	'1978339_Cbacterium@CP019936_1_1718___1785917_1786240'[&!color=#000000]
	'2340_Svelum@KHF24913_1__iron_sulfur_cluster_assembly_protein_IscA'[&!color=#000000]
	'1951925_Hbacterium@DHQN01000024_1_41___34160_34483'[&!color=#000000]
	'1948211_Pbacterium@DKAR01000218_1_8___5405_5728'[&!color=#000000]
	'1615892_Gbacterium@JYIN01000009_1_34___31919_32242'[&!color=#000000]
	'1705394_CTautotrophicu@ALE53078_1__iron_sulfur_cluster_assembly_protein'[&!color=#000000]
	'2058498_CTperditus@PNQY01000162_1_14___13472_13795'[&!color=#000000]
	'413404_CRmagnifica@ABL02326_1__iron_sulfur_cluster_assembly_protein_IscA'[&!color=#000000]
	'412965_CVokutanii@BAF61648_1__iron_sulfur_cluster_assembly_protein'[&!color=#000000]
	'2360_Bthermophilus@OIR25658_1__iron_sulfur_cluster_assembly_protein_IscA'[&!color=#000000]
	'1946226_CRsp@DDCF01000031_1_19___17860_18183'[&!color=#000000]
	'655186_Usup05@EEZ80345_1__hypothetical_protein_Sup05_1107'[&!color=#000000]
	'1125411_CTsingularis@ALE01956_1__iron_sulfur_cluster_assembly_protein'[&!color=#000000]
	'1811595_CTsp@LURO01000247_1_3___1115_1438'[&!color=#000000]
	'235205_Bazoricus@SEH91204_1__ISC_system_FeS_cluster_assembly__IscA_scaffold'[&!color=#000000]
	'1303921_Eof@BAS67913_1__iron_sulfur_cluster_assembly_protein'[&!color=#000000]
	'54398_Eof@KRT54525_1__FeS_assembly_scaffold_SufA_iron_sulfur_cluster_assembly_protein_IscA'[&!color=#000000]
	'1221601_Bendosymbiont@RLJ15778_1__iron_sulfur_cluster_assembly_protein_IscA'[&!color=#000000]
	'2496632_Gbacterium@RRS35293_1__iron_sulfur_cluster_assembly_protein'[&!color=#000000]
	'1818881_CTendoloripes@ODB86027_1__iron_sulfur_cluster_assembly_protein_IscA'[&!color=#000000]
	'1655433_CTendolucinida@ODJ89556_1__iron_binding_protein_IscA'[&!color=#000000]
	'1798266_Gbacterium@OGT21268_1__iron_sulfur_cluster_assembly_protein_IscA'[&!color=#000000]
	'1076588_Tbrandeum@BAO44014_1__iron_sulfur_cluster_assembly_protein'[&!color=#000000]
	'160660_Aprosperus@OBS10636_1__iron_sulfur_cluster_assembly_protein_IscA'[&!color=#000000]
	'1765967_Aferrooxidans@APZ43060_1__iron_sulfur_cluster_assembly_protein_IscA'[&!color=#000000]
	'867345_Emagna@SEP66777_1__iron_sulfur_cluster_assembly_protein'[&!color=#000000]
	'233100_Emongolicus@SIT73798_1__Iron_binding_apoprotein_IscA'[&!color=#000000]
	'195064_Emobilis@SFM37458_1__Iron_binding_apoprotein_IscA'[&!color=#ff9696]
	'1442136_Esp@ANB03516_1__iron_sulfur_cluster_assembly_protein'[&!color=#000000]
	'396588_Tsulfidiphilu@ACL73137_1__iron_sulfur_cluster_assembly_protein'[&!color=#000000]
	'1158175_Tsp@PYG00764_1__iron_binding_apoprotein_IscA'[&!color=#000000]
	'396595_Tsp@ADC71347_1__iron_sulfur_cluster_assembly_protein_IscA'[&!color=#000000]
	'1158146_Tsp@KB907128_1_80___81606_81929'[&!color=#000000]
	'1032_Tsp@RUM94374_1__iron_sulfur_cluster_assembly_protein_IscA'[&!color=#000000]
	'1948176_Pbacterium@DGKH01000014_1_24___18435_18758'[&!color=#000000]
	'1948140_Pbacterium@DDIE01000004_1_6___4055_4378'[&!color=#000000]
	'1926875_CPsp@MRSX01000009_1_14___7489_7812'[&!color=#000000]
	'1948207_Pbacterium@DKAX01000108_1_4___1598_1819'[&!color=#000000]
	'1675686_Svariabilis@BAU48134_1__iron_sulfur_cluster_assembly_protein'[&!color=#000000]
	'870187_Tnivea@EIJ33885_1__iron_sulfur_cluster_assembly_protein_IscA'[&!color=#000000]
	'525918_Tcaldifontis@SEA79763_1__iron_sulfur_cluster_assembly_protein'[&!color=#000000]
	'1947697_Tsp@DILV01000014_1_8___6125_6445'[&!color=#000000]
	'1123400_Tflexile@KB904780_1_9___8329_8649'[&!color=#000000]
	'92487_Teikelboomii@SKA96257_1__Iron_binding_apoprotein_IscA'[&!color=#000000]
	'1031_Tnivea@PIE00452_1__iron_sulfur_cluster_assembly_protein_IscA'[&!color=#000000]
	'1953084_Gbacterium@DDYH01000027_1_12___7855_8178'[&!color=#000000]
	'1948181_Pbacterium@DHQP01000005_1_152___156647_156976'[&!color=#000000]
	'2027912_Btaxon@RIY33989_1__iron_sulfur_cluster_assembly_protein_IscA'[&!color=#000000]
	'2028574_Btaxon@RIY34663_1__iron_sulfur_cluster_assembly_protein_IscA'[&!color=#000000]
	'2028575_Btaxon@RIY35572_1__iron_sulfur_cluster_assembly_protein_IscA'[&!color=#000000]
	'2028576_Btaxon@RIY32454_1__iron_sulfur_cluster_assembly_protein_IscA'[&!color=#000000]
	'1953015_Tbacterium@DJFZ01000047_1_28___29060_29380'[&!color=#000000]
	'1247513_Lpacifica@PWQ97043_1__iron_sulfur_cluster_assembly_protein_IscA'[&!color=#000000]
	'998674_Lmucor@ATTE01000001_1_4328___4801260_4801583'[&!color=#000000]
	'1481894_Lsp@PWQ94125_1__iron_sulfur_cluster_assembly_protein_IscA'[&!color=#000000]
	'1543721_Sthiotaurini@AKH20407_1__iron_sulfur_cluster_assembly_protein'[&!color=#000000]
	'1940809_Gbacterium@OQX48493_1__iron_sulfur_cluster_assembly_protein_IscA'[&!color=#000000]
	'1918949_Selarraichens@OOZ36175_1__iron_sulfur_cluster_assembly_protein_IscA'[&!color=#000000]
	'2171752_Fbacterium@PVZ72348_1__iron_sulfur_cluster_assembly_protein_IscA'[&!color=#000000]
	'1798308_Gbacterium@OGT90449_1__iron_sulfur_cluster_assembly_protein_IscA'[&!color=#000000]
	'1123397_Thalophila@SFD23828_1__iron_sulfur_cluster_assembly_protein'[&!color=#000000]
	'452629_Abalenae@RRC99766_1__iron_sulfur_cluster_assembly_protein_IscA'[&!color=#000000]
	'355243_Aatlantica@SER05659_1__iron_sulfur_cluster_assembly_protein'[&!color=#000000]
	'1278309_Ajaponica@KB907105_1_159___166313_166636'[&!color=#000000]
	'1821621_Maestuarii@ANG62119_1__iron_sulfur_cluster_assembly_protein_IscA'[&!color=#000000]
	'1121103_Balpica@KK211041_1_369___377997_378320'[&!color=#000000]
	'1122198_Mgeorgiense@SEB12841_1__Iron_binding_apoprotein_IscA'[&!color=#000000]
	'49186_Mstanieri@SIQ56499_1__Iron_binding_apoprotein_IscA'[&!color=#000000]
	'1122201_Mlitorale@AUAZ01000021_1_76___72263_72586'[&!color=#000000]
	'1902815_Msp@QKGH01000020_1_3___658_981'[&!color=#000000]
	'1572645_Nphycophila@MRCJ01000007_1_296___321073_321396'[&!color=#000000]
	'619304_Nantarctica@LJSI01000037_1_13___12212_12538'[&!color=#000000]
	'1045558_Nqingdaonensi@SFG74562_1__iron_sulfur_cluster_assembly_protein'[&!color=#000000]
	'207954_Ncaesariensis@EAR59655_1__Putative_hesB_family_protein'[&!color=#000000]
	'1806670_Nmarinus@LUTR01000037_1_14___12294_12620'[&!color=#000000]
	'1122200_Mjannaschii@JHVJ01000033_1_46___48328_48654'[&!color=#000000]
	'447471_Sagarivorans@RRJ83415_1__iron_sulfur_cluster_assembly_protein_IscA'[&!color=#000000]
	'2283196_Mcoralliicola@RDE19617_1__iron_sulfur_cluster_assembly_protein_IscA'[&!color=#000000]
	'1952987_Obacterium@DCAT01000191_1_14___12533_12856'[&!color=#000000]
	'1581557_CMplanktonicus@CEZ19887_1__iron_binding_protein__believed_to_be_involved_in_Fe_S_protein_formation_or_repa'[&!color=#000000]
	'1623448_Mbacterium@AKO64200_1__iron_sulfur_cluster_assembly_protein'[&!color=#000000]
	'383631_Mbacterium@EAV46989_1__Iron_sulphur_cluster_assembly_protein_IscA'[&!color=#000000]
	'1811807_Smobilis@AP018725_1_1033___1003412_1003735'[&!color=#000000]
	'265072_Mflagellatus@ABE49074_1__iron_sulfur_cluster_assembly_protein_IscA'[&!color=#ff9696]
	'583345_Mmobilis@ACT48579_1__iron_sulfur_cluster_assembly_protein_IscA'[&!color=#000000]
	'417_Mclara@CP033953_1_1928___2057715_2058038'[&!color=#000000]
	'1952234_Mbacterium@DCNE01000005_1_8___3408_3785'[&!color=#000000]
	'666681_Mversatilis@ADI30345_1__iron_sulfur_cluster_assembly_protein_IscA'[&!color=#000000]
	'1970536_Mbacterium@OYZ00188_1__iron_sulfur_cluster_assembly_protein_IscA'[&!color=#000000]
	'1581680_CMturicensis@CEN55560_1__iron_binding_protein__believed_to_be_involved_in_Fe_S_protein_formation_or_repa'[&!color=#000000]
	'2030816_Mbacterium@PCI59811_1__iron_sulfur_cluster_assembly_protein_IscA'[&!color=#000000]
	'1978760_Pbacterium@OQW68965_1__iron_sulfur_cluster_assembly_protein_IscA'[&!color=#000000]
	'1848039_Msp@OAJ69524_1__iron_sulfur_cluster_assembly_protein_IscA'[&!color=#000000]
	'1952234_Mbacterium@DCNE01000044_1_35___33518_33841'[&!color=#000000]
	'1801614_Mbacterium@OGV71636_1__iron_sulfur_cluster_assembly_protein_IscA'[&!color=#000000]
	'1825523_Nkurashikiens@GBG14140_1__iron_sulfur_cluster_assembly_protein'[&!color=#000000]
	'582744_Mglucosetroph@ACT51093_1__iron_sulfur_cluster_assembly_protein_IscA'[&!color=#000000]
	'2013711_Bbacterium@PKO54117_1__iron_sulfur_cluster_assembly_protein_IscA'[&!color=#000000]
	'1236959_Mglycogenes@BAMT01000001_1_104___100285_100608'[&!color=#000000]
	'1703403_Gbacterium@KPJ94132_1__iron_sulfur_cluster_assembly_protein'[&!color=#000000]
	'1703383_Abacterium@KPK11002_1__iron_sulfur_cluster_assembly_protein'[&!color=#000000]
	'1948189_Pbacterium@DJCN01000077_1_40___35886_36218'[&!color=#000000]
	'1948156_Pbacterium@DDZY01000121_1_4___2341_2673'[&!color=#000000]
	'1811666_Gbacterium@LUSG01000266_1_4___3992_4318'[&!color=#000000]
	'1948142_Pbacterium@DDCK01000043_1_43___41233_41559'[&!color=#000000]
	'2067062_Gbacterium@PNEV01000607_1_1___109_435'[&!color=#000000]
	'1948221_Pbacterium@DLQY01000075_1_11___10304_10630'[&!color=#000000]
	'1970376_Fsp@OZB33490_1__iron_sulfur_cluster_assembly_protein_IscA'[&!color=#000000]
	'1789004_Fsp@KXW57828_1__iron_binding_protein_IscA'[&!color=#000000]
	'1611323_Hochraceum@LVEG02000014_1_32___35681_36004'[&!color=#000000]
	'1703404_Gbacterium@KPJ79689_1__iron_sulfur_cluster_assembly_protein'[&!color=#000000]
	'1986767_Gbacterium@OUU79736_1__iron_sulfur_cluster_assembly_protein_IscA'[&!color=#000000]
	'1948196_Pbacterium@DJLG01000160_1_6___3316_3639'[&!color=#000000]
	'1948131_Pbacterium@DBZY01000086_1_15___12956_13279'[&!color=#000000]
	'1948138_Pbacterium@DDIS01000056_1_10___9373_9696'[&!color=#000000]
	'1948139_Pbacterium@DDIP01000215_1_6___3429_3752'[&!color=#000000]
	'1980636_Wsp@MBJ90731_1__iron_sulfur_cluster_assembly_protein_IscA'[&!color=#000000]
	'1548547_Woceani@ANO50809_1__iron_sulfur_cluster_assembly_protein_IscA'[&!color=#000000]
	'465721_Sdenitrifican@AMN46768_1__iron_sulfur_cluster_assembly_protein'[&!color=#000000]
	'1948225_Pbacterium@DBCG01000056_1_12___11658_11981'[&!color=#000000]
	'2026725_Cbacterium@MAF84470_1__iron_sulfur_cluster_assembly_protein_IscA'[&!color=#000000]
	'2021234_Aaffigens@AVP99759_1__iron_sulfur_cluster_assembly_accessory_protein'[&!color=#000000]
	'634155_Pgallinarii@MJEV01000075_1_124___143020_143352'[&!color=#000000]
	'1974108_Xbacterium@PIV32342_1__iron_sulfur_cluster_assembly_protein_IscA'[&!color=#000000]
	'336566_Sginsengisoli@KRG75230_1__Fe_S_cluster_assembly_protein_HesB'[&!color=#000000]
	'1720302_Xmassiliensis@FCOY01000006_1_984___1168479_1168817'[&!color=#000000]
	'343_Xtranslucens@LNSU01000167_1_14___9092_9445'[&!color=#000000]
	'29447_Xalbilineans@JZIC01000001_1_1679___1983305_1983649'[&!color=#000000]
	'128780_Sacidaminiphi@ALJ28642_1__iron_sulfur_cluster_assembly_protein'[&!color=#000000]
	'1045855_Pspadix@AER56352_1__putative_iron_sulfur_cluster_assembly_protein'[&!color=#000000]
	'1073196_Pwuyuanensis@SOD51277_1__iron_sulfur_cluster_assembly_protein'[&!color=#000000]
	'1855303_Psp@SDQ29654_1__iron_sulfur_cluster_assembly_protein'[&!color=#000000]
	'160492_Xfastidiosa@AAF85359_1__conserved_hypothetical_protein'[&!color=#000000]
	'522373_Smaltophilia@CAQ46597_1__conserved_hypothetical_protein'[&!color=#000000]
	'190485_Xcampestris@AAM40857_1__conserved_hypothetical_protein'[&!color=#000000]
	'128785_Pmexicana@LSIF01000062_1_51___54861_55199'[&!color=#000000]
	'314722_Psuwonensis@AKC87884_1__Fe_S_cluster_assembly_protein_HesB'[&!color=#000000]
	'743721_Psuwonensis@ADV27521_1__iron_sulfur_cluster_assembly_accessory_protein'[&!color=#000000]
	'2290922_Lsp@AXK71844_1__iron_sulfur_cluster_assembly_accessory_protein'[&!color=#000000]
	'1736559_Lsp@KQZ57727_1__Fe_S_cluster_assembly_protein_HesB'[&!color=#000000]
	'1736588_Lsp@KRB04153_1__Fe_S_cluster_assembly_protein_HesB'[&!color=#000000]
	'1605891_Lmaris@AWV07208_1__Fe_S_cluster_assembly_protein_HesB'[&!color=#000000]
	'1736549_Lsp@KQY52529_1__Fe_S_cluster_assembly_protein_HesB'[&!color=#000000]
	'1327343_Lsp@RNF83254_1__iron_sulfur_cluster_assembly_accessory_protein'[&!color=#000000]
	'1802657_Xbacterium@OHE86370_1__Fe_S_cluster_assembly_protein_HesB'[&!color=#000000]
	'1385517_Ldaejeonensis@KGM54995_1__Fe_S_cluster_assembly_protein_HesB'[&!color=#000000]
	'2315424_Lsp@QXJI01000001_1_666___711348_711686'[&!color=#000000]
	'913325_Larseniciresi@KGM57307_1__Fe_S_cluster_assembly_protein_HesB'[&!color=#000000]
	'1122185_Lconcretionis@KGM52172_1__Fe_S_cluster_assembly_protein_HesB'[&!color=#000000]
	'1273429_Vtengchongens@RPE81569_1__iron_binding_apoprotein_IscA'[&!color=#000000]
	'453783_Lsoli@RDY68261_1__iron_sulfur_cluster_assembly_accessory_protein'[&!color=#000000]
	'1385515_Ldefluvii@AUHT01000004_1_229___234694_235032'[&!color=#000000]
	'2013798_Gbacterium@PKM17027_1__iron_sulfur_cluster_assembly_accessory_protein'[&!color=#000000]
	'1974109_Xbacterium@PIQ37066_1__Fe_S_cluster_assembly_protein_HesB'[&!color=#000000]
	'1951299_Xbacterium@DIHI01000112_1_9___11363_11707'[&!color=#000000]
	'1798290_Gbacterium@OGT57095_1__Fe_S_cluster_assembly_protein_HesB'[&!color=#000000]
	'1384056_Ametalli@KFN46885_1__hypothetical_protein_N787_00900'[&!color=#000000]
	'1121013_Acomposti@AUFF01000001_1_728___817476_817826'[&!color=#000000]
	'2058085_Acaeni@PRH82138_1__iron_sulfur_cluster_assembly_accessory_protein'[&!color=#000000]
	'1123253_Slenta@AUBD01000001_1_145___160766_161107'[&!color=#000000]
	'265719_Avoraii@SDD21961_1__iron_sulfur_cluster_assembly_protein'[&!color=#000000]
	'1896164_Lsp@AOH37115_1__Fe_S_cluster_assembly_protein_HesB'[&!color=#000000]
	'935863_Lsp@AWZR01000003_1_149___165760_166101'[&!color=#000000]
	'2006110_Lsp@ATD67432_1__Fe_S_cluster_assembly_protein_HesB'[&!color=#000000]
	'1247514_Labyssi@KQ759763_1_1491___1790069_1790410'[&!color=#000000]
	'2032582_Xbacterium@PJK01251_1__Fe_S_cluster_assembly_protein_HesB'[&!color=#000000]
	'1300345_Ldokdonensis@KGQ20286_1__Iron_sulfur_cluster_assembly_protein'[&!color=#000000]
	'2303539_Lsp@RFP61270_1__iron_sulfur_cluster_assembly_accessory_protein'[&!color=#000000]
	'1122183_Lmephitis@AULN01000014_1_280___316928_317278'[&!color=#000000]
	'213588_Thydrothermal@SHF04323_1__iron_sulfur_cluster_assembly_protein'[&!color=#000000]
	'1123377_Tfusca@AUIV01000001_1_102___108405_108746'[&!color=#000000]
	'141949_Thaemolytica@QLKV01000017_1_7___5028_5369'[&!color=#000000]
	'2032574_Xbacterium@PJK13435_1__Fe_S_cluster_assembly_protein_HesB'[&!color=#000000]
	'1645665_Lsilvestris@PNS07945_1__iron_sulfur_cluster_assembly_accessory_protein'[&!color=#000000]
	'2172536_Lsp@AXA83964_1__iron_sulfur_cluster_assembly_accessory_protein'[&!color=#000000]
	'1926873_Xbacterium@PVBP01000030_1_16___16471_16797'[&!color=#000000]
	'1123073_Rcellulosilyt@KB899243_1_187___203008_203334'[&!color=#000000]
	'1798240_Dsp@SDF19386_1__Iron_binding_apoprotein_IscA'[&!color=#000000]
	'445710_Dthiooxydans@AND69126_1__iron_sulfur_cluster_assembly_protein'[&!color=#000000]
	'1970613_Xbacterium@OZB60463_1__Fe_S_cluster_assembly_protein_HesB'[&!color=#000000]
	'582702_Rglycinis@SFK77588_1__Iron_binding_apoprotein_IscA'[&!color=#000000]
	'767434_Faurantia@AFC86296_1__Iron_sulfur_cluster_assembly_accessory_protein'[&!color=#000000]
	'1379159_Djiangningens@AHX12455_1__Fe_S_cluster_assembly_protein_HesB'[&!color=#000000]
	'1927958_Dsp@RDS84803_1__iron_sulfur_cluster_assembly_accessory_protein'[&!color=#000000]
	'529704_Fterrea@SEJ34832_1__iron_sulfur_cluster_assembly_protein'[&!color=#000000]
	'1947376_Rsp@DHXA01000204_1_51___47964_48290'[&!color=#000000]
	'2010829_Rbacterium@BBD80037_1__iron_binding_protein_IscA_for_iron_sulfur_cluster_assembly'[&!color=#000000]
	'1543381_Osoli@KGI77620_1__Fe_S_cluster_assembly_protein_HesB'[&!color=#000000]
	'1895869_Xbacterium@OJZ01631_1__Fe_S_cluster_assembly_protein_HesB'[&!color=#000000]
	'993689_Mscheffleri@LDOS01000002_1_128___133644_133988'[&!color=#000000]
	'1972610_Msp@QILI01000100_1_19___15695_16051'[&!color=#000000]
	'1475481_Msediminis@GAP65839_1__iron_sulfur_cluster_assembly_accessory_protein'[&!color=#000000]
	'1300342_Dkoreensis@ANB17629_1__Iron_sulfur_cluster_assembly_accessory_protein'[&!color=#000000]
	'1895868_Xbacterium@OJY82714_1__Fe_S_cluster_assembly_protein_HesB'[&!color=#000000]
	'2006849_Xbacterium@NSJK01000012_1_34___42024_42386'[&!color=#000000]
	'1953068_Rbacterium@DBMH01000233_1_11___11889_12230'[&!color=#000000]
	'2052182_Rbacterium@PKYR01000065_1_5___2985_3320'[&!color=#000000]
	'578942_Dimmobilis@SFN35684_1__Iron_binding_apoprotein_IscA'[&!color=#000000]
	'1579979_Wmarina@AKS41838_1__ISC_system_FeS_cluster_assembly_protein'[&!color=#000000]
	'2301224_Wsp@RFF29018_1__iron_sulfur_cluster_assembly_accessory_protein'[&!color=#000000]
	'1792836_Wsediminis@RFF29193_1__iron_sulfur_cluster_assembly_accessory_protein'[&!color=#000000]
	'2013804_Gbacterium@PKL95967_1__iron_sulfur_cluster_assembly_protein_IscA'[&!color=#000000]
	'1948222_Pbacterium@DBIP01000024_1_56___80075_80395'[&!color=#000000]
	'1725326_Ebacterium@MEID01000091_1_34___42147_42467'[&!color=#000000]
	'1842525_Pbacterium@LXTK01000267_1_5___2117_2440'[&!color=#000000]
	'1752213_Gbacterium@LNEJ01000035_1_45___52370_52693'[&!color=#000000]
	'1948198_Pbacterium@DBNU01000223_1_3___1242_1619'[&!color=#000000]
	'1934255_Cbacterium@OOO03054_1__Iron_binding_protein_IscA'[&!color=#000000]
	'1798305_Gbacterium@OGT85393_1__iron_sulfur_cluster_assembly_protein_IscA'[&!color=#000000]
	'1798300_Gbacterium@OGT84514_1__iron_sulfur_cluster_assembly_protein_IscA'[&!color=#000000]
	'1798301_Gbacterium@OGT71422_1__iron_sulfur_cluster_assembly_protein_IscA'[&!color=#000000]
	'1953014_Tbacterium@DGNS01000015_1_302___296179_296529'[&!color=#000000]
	'1953017_Tbacterium@DKOP01000006_1_46___42892_43245'[&!color=#000000]
	'1842524_Pbacterium@LXTI01000141_1_2___434_793'[&!color=#000000]
	'1948174_Pbacterium@DGOV01000069_1_3___1967_2290'[&!color=#000000]
	'1948226_Pbacterium@DBBP01000023_1_63___71288_71611'[&!color=#000000]
	'1986758_Mbacterium@OUX52301_1__iron_sulfur_cluster_assembly_protein_IscA'[&!color=#000000]
	'1400860_CCodensis@PIE83584_1__iron_sulfur_cluster_assembly_protein_IscA'[&!color=#000000]
	'1951620_Cbacterium@DEHU01000266_1_17___17702_18025'[&!color=#000000]
	'1400863_CCdenitrifican@CDI00791_1__putative_regulator_believed_to_be_involved_in_Fe_S_cluster_assembly_and_activat'[&!color=#000000]
	'1948148_Pbacterium@DDST01000156_1_57___60402_60725'[&!color=#000000]
	'1951621_Cbacterium@DGFE01000098_1_2___1932_2255'[&!color=#000000]
	'1951619_Cbacterium@DEHY01000039_1_13___12476_12799'[&!color=#000000]
	'1951622_Cbacterium@DGQQ01000095_1_3___2550_2873'[&!color=#000000]
	'1948199_Pbacterium@DKIB01000018_1_16___14421_14744'[&!color=#000000]
	'1801725_CNbacterium@OGZ31267_1__hypothetical_protein_A3J00_01155'[&!color=#000000]
	'1123399_Tdisciformis@AQVE01000013_1_93___95809_96132'[&!color=#000000]
	'92487_Teikelboomii@SKA97057_1__iron_sulfur_cluster_assembly_protein'[&!color=#000000]
	'349124_Hhalophila@ABM62557_1__iron_sulfur_cluster_assembly_accessory_protein'[&!color=#000000]
	'314278_Nmobilis@EAR21193_1__HesB_YadR_YfhF_Iron_sulphur_cluster_assembly_protein_IscA'[&!color=#000000]
	'1335757_Scurvatus@AGY91612_1__hypothetical_protein_SPICUR_03080'[&!color=#000000]
	'1260251_Ssalinus@AGM40688_1__iron_sulfur_cluster_assembly_accessory_protein'[&!color=#000000]
	'2182432_Ssp@PWG64055_1__iron_sulfur_cluster_assembly_protein_IscA'[&!color=#000000]
	'1930901_Ssp@PWEP01000057_1_1___1_258'[&!color=#000000]
	'1930901_Ssp@PWEP01000090_1_8___6261_6449'[&!color=#000000]
	'1121016_Aaquaeolei@KB894802_1_103___132382_132708'[&!color=#000000]
	'351052_Aehrlichii@RFA38093_1__iron_sulfur_cluster_assembly_protein_IscA'[&!color=#000000]
	'406100_Aasiatica@SEO43019_1__iron_sulfur_cluster_assembly_protein'[&!color=#000000]
	'187272_Aehrlichii@ABI56596_1__iron_sulfur_cluster_assembly_accessory_protein'[&!color=#000000]
	'1952219_Mbacterium@DBZZ01000026_1_22___22215_22538'[&!color=#000000]
	'1840537_Csp@ORU90671_1__iron_sulfur_cluster_assembly_protein_IscA'[&!color=#000000]
	'1284675_Csp@ORU93677_1__iron_sulfur_cluster_assembly_protein_IscA'[&!color=#000000]
	'1856281_Csp@OUR81313_1__iron_sulfur_cluster_assembly_protein_IscA'[&!color=#000000]
	'1840472_Csp@ORU91698_1__iron_sulfur_cluster_assembly_protein_IscA'[&!color=#000000]
	'1198232_Czancles@AGS40311_1__Iron_sulfur_cluster_assembly_protein_IscA'[&!color=#000000]
	'1856282_Csp@OUR85563_1__iron_sulfur_cluster_assembly_protein_IscA'[&!color=#000000]
	'1091494_Malcaliphilum@CCE24440_1__Iron_binding_protein_iscA__Iron_sulfur_cluster_assembly_protein_'[&!color=#000000]
	'2013799_Gbacterium@PKM12706_1__iron_sulfur_cluster_assembly_protein_IscA'[&!color=#000000]
	'1132443_Mfibrata@KB889965_1_2609___2997047_2997370'[&!color=#000000]
	'1917482_Mbacterium@OYV17392_1__iron_sulfur_cluster_assembly_protein'[&!color=#000000]
	'1952225_Mbacterium@DIUY01000024_1_73___58660_58986'[&!color=#000000]
	'1704499_Mpsychrotoler@ASF45986_1__iron_sulfur_cluster_assembly_protein_IscA'[&!color=#000000]
	'1095552_Mluteus@KE386569_1_3954___4368153_4368476'[&!color=#000000]
	'697282_Mtundripaludu@EGW21267_1__iron_sulfur_cluster_assembly_accessory_protein'[&!color=#000000]
	'1917481_Mbacterium@OYV16899_1__iron_sulfur_cluster_assembly_protein'[&!color=#000000]
	'1933926_Mbacterium@PMDM01000016_1_4___2843_3169'[&!color=#000000]
	'1116472_Mmorosus@ESS72269_1__iron_binding_protein_iscA'[&!color=#000000]
	'1952228_Mbacterium@DLHW01000056_1_1___77_403'[&!color=#000000]
	'686340_Malbum@EIC30896_1__Iron_sulfur_cluster_assembly_accessory_protein'[&!color=#000000]
	'1952226_Mbacterium@DBNZ01000013_1_3___1777_2100'[&!color=#000000]
	'1952227_Mbacterium@DBNW01000010_1_18___15741_16067'[&!color=#000000]
	'438855_Mvadi@JPON01000001_1_1051___1107411_1107734'[&!color=#000000]
	'2282321_Msymbiont@QPIM01000050_1_14___15792_16115'[&!color=#000000]
	'421_Mmethanica@OAI07959_1__iron_sulfur_cluster_assembly_protein_IscA'[&!color=#000000]
	'980561_Mlenta@OAI10003_1__iron_sulfur_cluster_assembly_protein_IscA'[&!color=#000000]
	'857087_Mmethanica@AEG02269_1__iron_sulfur_cluster_assembly_accessory_protein'[&!color=#000000]
	'1420851_Msedimenti@OQK17295_1__iron_sulfur_cluster_assembly_protein_IscA'[&!color=#000000]
	'343232_Mendosymbiont@SCN46986_1__Iron_binding_protein_IscA_for_iron_sulfur_cluster_assembly'[&!color=#000000]
	'1495050_Moryzae@JYNS01000006_1_186___193856_194179'[&!color=#000000]
	'243233_Mcapsulatus@AAU91055_1__HesB_YadR_YfhF_family_protein'[&!color=#000000]
	'1798802_Mbacteria@KXJ41619_1__iron_sulfur_cluster_assembly_protein_IscA'[&!color=#000000]
	'1283300_Mcrimeensis@ATXB01000001_1_1949___1998717_1999043'[&!color=#000000]
	'1952220_Mbacterium@DEII01000220_1_2___1207_1530'[&!color=#000000]
	'1760988_Mishizawai@SMF93522_1__iron_sulfur_cluster_assembly_protein'[&!color=#000000]
	'675524_Mszegediense@KE386489_1_1453___1529678_1530001'[&!color=#000000]
	'1952221_Mbacterium@DEIG01000009_1_57___54370_54693'[&!color=#000000]
	'1123354_Tmargaritifer@AUDR01000014_1_34___37363_37686'[&!color=#000000]
	'1920888_Mbacterium@MPSY01000029_1_9___9248_9577'[&!color=#000000]
	'1948181_Pbacterium@DHQP01000031_1_55___56132_56455'[&!color=#000000]
	'381306_Tdenitrifican@KPV40473_1__iron_sulfur_cluster_assembly_protein'[&!color=#000000]
	'1671877_Gbacterium@LFLB01000038_1_56___62182_62508'[&!color=#000000]
	'2026766_Nbacterium@MBV60616_1__iron_sulfur_cluster_assembly_protein_IscA'[&!color=#000000]
	'1415780_Aaromaticivor@JPOG01000001_1_640___668517_668861'[&!color=#000000]
	'1317117_Oatlanticus@ORE88325_1__HesB_like_protein'[&!color=#000000]
	'2026789_Sbacterium@MAA73862_1__iron_sulfur_cluster_assembly_protein_IscA'[&!color=#000000]
	'1953075_Sbacterium@DHHU01000018_1_12___10410_10757'[&!color=#000000]
	'1304158_Shalophila@QJOD01000002_1_603___627879_628226'[&!color=#000000]
	'1947455_Ssp@DJIE01000063_1_5___2686_3033'[&!color=#000000]
	'1033802_Sshabanensis@ERJ20702_1__Iron_binding_protein_IscA'[&!color=#000000]
	'1051139_Shalophila@ROO33631_1__heme_biosynthesis_protein_HemY'[&!color=#000000]
	'2183911_Ssp@AWN17734_1__Iron_binding_protein_SufA_for_iron_sulfur_cluster_assembly'[&!color=#000000]
	'1947454_Ssp@DCKU01000110_1_14___16042_16401'[&!color=#000000]
	'2321229_Ssp@RJS92329_1__iron_sulfur_cluster_assembly_accessory_protein'[&!color=#000000]
	'1122603_Nramosa@ATVI01000010_1_120___139568_139894'[&!color=#000000]
	'489703_Saquatica@SEQ57979_1__iron_sulfur_cluster_assembly_protein'[&!color=#000000]
	'1123257_Sflava@AUFV01000008_1_208___240506_240829'[&!color=#000000]
	'1172194_Heffusa@EIT69377_1__hypothetical_protein_WQQ_29590'[&!color=#000000]
	'490188_Hdaqingensis@SHG96094_1__iron_sulfur_cluster_assembly_protein'[&!color=#000000]
	'2029166_Sbacterium@PTU32348_1__iron_sulfur_cluster_assembly_protein_IscA'[&!color=#000000]
	'2303331_Ssp@AXQ29888_1__iron_sulfur_cluster_assembly_accessory_protein'[&!color=#000000]
	'1076937_Fthermophila@SFF54552_1__iron_sulfur_cluster_assembly_protein'[&!color=#000000]
	'985250_Sflocculans@PXV66213_1__iron_sulfur_cluster_assembly_protein'[&!color=#000000]
	'1953077_Sbacterium@DIBD01000019_1_33___33752_34105'[&!color=#000000]
	'1948214_Pbacterium@DKML01000005_1_54___45188_45538'[&!color=#000000]
	'644221_Axantha@RBP49284_1__iron_binding_apoprotein_IscA'[&!color=#000000]
	'1986765_Obacterium@OUX76457_1__hypothetical_protein_CBC19_09335'[&!color=#000000]
	'1986760_Obacterium@RPG20688_1__iron_sulfur_cluster_assembly_accessory_protein'[&!color=#000000]
	'1948659_Gbacterium@DLBQ01000028_1_14___14082_14423'[&!color=#000000]
	'83406_Gproteobacter@CBL45710_1__Iron_sulphur_cluster_assembly_protein'[&!color=#000000]
	'1225476_CRisopodorum@OIZ94377_1__hypothetical_protein_A1D18_05935'[&!color=#000000]
	'59196_Rgrylli@EDP46204_1__iron_sulfur_cluster_assembly_protein_IscA'[&!color=#000000]
	'676208_CRviridis@BBB14617_1__iron_sulfur_cluster_assembly_protein'[&!color=#000000]
	'1156986_Dmassiliensis@AJGC01000001_1_954___715724_715975'[&!color=#000000]
	'297_Hthermoluteol@BBD77325_1__iron_sulfur_cluster_assembly_accessory_protein'[&!color=#000000]
	'1970388_Hsp@OZA80627_1__hypothetical_protein_B7X64_05125'[&!color=#000000]
	'1860122_Hsp@ANJ66323_1__hypothetical_protein_A9404_02055'[&!color=#000000]
	'555778_Hneapolitanus@ACX96034_1__iron_sulfur_cluster_assembly_accessory_protein'[&!color=#000000]
	'2341113_Gsp@RRQ20262_1__iron_sulfur_cluster_assembly_accessory_protein'[&!color=#000000]
	'1255043_Tnitratireduc@AGA33498_1__Iron_binding_protein_SufA_for_iron_sulfur_cluster_assembly'[&!color=#000000]
	'1158175_Tsp@PYG04517_1__iron_sulfur_cluster_assembly_protein'[&!color=#000000]
	'765914_Tsibirica@EGZ45630_1__iron_sulfur_cluster_assembly_accessory_protein'[&!color=#000000]
	'2026754_Lbacterium@PCH57596_1__iron_sulfur_cluster_assembly_protein_IscA'[&!color=#000000]
	'1982043_Msediminis@NTLB01000001_1_266___266014_266370'[&!color=#000000]
	'488533_Mmobilis@SDW12246_1__iron_sulfur_cluster_assembly_protein'[&!color=#000000]
	'1897620_Msp@OEY65541_1___Fe_S__binding_protein'[&!color=#000000]
	'650891_Mdaqiaonensis@SFR57195_1__Iron_sulfur_cluster_assembly_accessory_protein'[&!color=#000000]
	'490759_Msp@AFP32146_1__Protein_sufA'[&!color=#000000]
	'2033727_Msp@PHQ15756_1__iron_sulfur_cluster_assembly_accessory_protein'[&!color=#000000]
	'490759_Msp@AFP30867_1__Iron_binding_protein_iscA'[&!color=#000000]
	'930118_Mpersicus@PPK56344_1__FeS_assembly_scaffold_SufA'[&!color=#000000]
	'2109942_Mfuscus@PSF07220_1__iron_sulfur_cluster_assembly_accessory_protein'[&!color=#000000]
	'351348_Mhydrocarbono@ABM20229_1__FeS_assembly_scaffold_SufA'[&!color=#000000]
	'1323740_Mhalophilus@PSF08508_1__iron_sulfur_cluster_assembly_accessory_protein'[&!color=#000000]
	'1484056_Tsalinus@PAV26590_1__iron_sulfur_cluster_assembly_accessory_protein'[&!color=#000000]
	'1946817_Msp@DELK01000027_1_118___136633_136986'[&!color=#000000]
	'626887_Mnanhaiticus@ENO16224_1__iron_sulfur_cluster_assembly_accessory_protein'[&!color=#000000]
	'1948612_Gbacterium@DGCN01000016_1_3___1245_1601'[&!color=#000000]
	'86177_Hutahensis@LT727794_1_1141___1221598_1221954'[&!color=#000000]
	'1822265_Osp@KZZ55545_1___Fe_S__binding_protein'[&!color=#000000]
	'1822266_Osp@KZZ62295_1__hypothetical_protein_A3762_23420'[&!color=#000000]
	'1822266_Osp@KZZ60827_1__hypothetical_protein_A3762_02810'[&!color=#000000]
	'1822246_Osp@KZY83767_1__hypothetical_protein_A3742_17075__partial'[&!color=#000000]
	'1822246_Osp@KZY78968_1__hypothetical_protein_A3742_02545'[&!color=#000000]
	'2014542_Asp@ASK36634_1__iron_sulfur_cluster_assembly_accessory_protein__plasmid_'[&!color=#000000]
	'2014542_Asp@ASK33191_1__iron_sulfur_cluster_assembly_accessory_protein'[&!color=#000000]
	'930169_Adieselolei@AFT69468_1__Iron_binding_protein_IscA'[&!color=#000000]
	'393595_Aborkumensis@CAL17317_1__iron_binding_protein_IscA'[&!color=#000000]
	'2013796_Gbacterium@PKM22496_1__iron_sulfur_cluster_assembly_accessory_protein'[&!color=#000000]
	'2202653_Aindicus@QGMP01000001_1_556___604780_605142'[&!color=#000000]
	'391936_Apacificus@AJD47165_1__iron_binding_protein_IscA'[&!color=#000000]
	'2083498_Ksp@RLP55292_1__iron_sulfur_cluster_assembly_accessory_protein'[&!color=#000000]
	'1917421_Kalkanivorans@AUM13552_1__iron_sulfur_cluster_assembly_accessory_protein'[&!color=#000000]
	'1948616_Gbacterium@DGQF01000022_1_82___79601_80062'[&!color=#000000]
	'1948584_Gbacterium@DBUT01000048_1_14___12120_12527'[&!color=#000000]
	'1948649_Gbacterium@DKNY01000060_1_102___102471_102902'[&!color=#000000]
	'1986764_Gbacterium@RPG26174_1__iron_sulfur_cluster_assembly_accessory_protein'[&!color=#000000]
	'1948588_Gbacterium@DDEF01000106_1_5___3733_4137'[&!color=#000000]
	'1948589_Gbacterium@DDDN01000035_1_37___36209_36628'[&!color=#000000]
	'1948660_Gbacterium@DLSB01000317_1_2___1057_1476'[&!color=#000000]
	'1948591_Gbacterium@DCWG01000131_1_5___3591_3995'[&!color=#000000]
	'1948603_Gbacterium@DEBD01000013_1_24___18993_19355'[&!color=#000000]
	'1948582_Gbacterium@DCBA01000100_1_54___52988_53344'[&!color=#000000]
	'1919270_Gbacterium@MPMU01000042_1_16___21968_22324'[&!color=#000000]
	'523701_Pmediterranea@PWK50010_1__iron_sulfur_cluster_assembly_protein'[&!color=#000000]
	'207949_Bmarisrubri@EAT11694_1__hypothetical_protein_RED65_06087'[&!color=#000000]
	'1856278_Bsp@OUR64460_1___Fe_S__binding_protein'[&!color=#000000]
	'188908_Oantarctica@OUS40191_1___Fe_S__binding_protein'[&!color=#000000]
	'1822263_Tsp@KZZ50794_1___Fe_S__binding_protein'[&!color=#000000]
	'1822263_Tsp@KZZ49461_1___Fe_S__binding_protein'[&!color=#000000]
	'1249553_Bsanyensis@ASP40193_1__iron_sulfur_cluster_assembly_accessory_protein'[&!color=#000000]
	'1208320_Toleivorans@AHK15445_1__Fe_S_cluster_assembly_scaffold_protein'[&!color=#000000]
	'484498_Omarinus@SIS91732_1__Fe_S_cluster_assembly_protein_SufA_iron_sulfur_cluster_assembly_protein'[&!color=#000000]
	'2030817_Osp@PHS01581_1__iron_sulfur_cluster_assembly_accessory_protein'[&!color=#000000]
	'1122615_Okriegii@KE383931_1_443___521363_521722'[&!color=#000000]
	'1947669_Tsp@DBHQ01000030_1_1___3_272'[&!color=#000000]
	'1947669_Tsp@DBHQ01000296_1_13___13945_14121'[&!color=#000000]
	'1975553_Tsp@PIQ40836_1__iron_sulfur_cluster_assembly_accessory_protein'[&!color=#000000]
	'2161747_Smangrovi@QAPE01000003_1_298___331412_331789'[&!color=#000000]
	'1123228_Simpatiens@AUIH01000036_1_24___31531_31929'[&!color=#000000]
	'314283_Rblandensis@EAR08532_1__Fe_S_cluster_assembly_scaffold_protein'[&!color=#000000]
	'1336806_Rforsetii@ATX77189_1__iron_sulfur_cluster_assembly_protein_SufA'[&!color=#000000]
	'1948629_Gbacterium@DHQM01000033_1_12___10972_11331'[&!color=#000000]
	'651086_Pmediterranea@QEWO01000003_1_392___431192_431548'[&!color=#000000]
	'565045_Lsyltensis@EED35995_1__ATPase'[&!color=#000000]
	'287487_Hsalexigens@HAN29332_1__TPA_asm__iron_sulfur_cluster_assembly_accessory_protein'[&!color=#000000]
	'1905677_Csp@PLW82340_1__iron_sulfur_cluster_assembly_accessory_protein'[&!color=#000000]
	'876044_Gproteobacter@EGG29610_1__Iron_binding_protein_IscA_for_iron_sulfur_cluster_assembly'[&!color=#000000]
	'1986733_Gbacterium@OUX73829_1__iron_sulfur_cluster_assembly_accessory_protein'[&!color=#000000]
	'1948653_Gbacterium@DLPT01000113_1_32___30585_30977'[&!color=#000000]
	'1950788_Cbacterium@DDNV01000011_1_15___12535_12900'[&!color=#000000]
	'1950783_Cbacterium@DCRV01000050_1_15___16870_17235'[&!color=#000000]
	'203122_Sdegradans@ABD80680_1__HesB_YadR_YfhF'[&!color=#000000]
	'1286364_Cbacterium@LANB01000001_1_3441___4135901_4136254'[&!color=#000000]
	'377629_Tturnerae@ACR10927_1__iron_sulfur_cluster_assembly_accessory_family_protein'[&!color=#000000]
	'1304902_Cbacterium@JDFY01000001_1_2615___2906878_2907228'[&!color=#000000]
	'1304903_Abacterium@SMF58207_1__Fe_S_cluster_assembly_protein_SufA'[&!color=#000000]
	'1304900_Abacterium@RKQ99026_1__Fe_S_cluster_assembly_protein_SufA'[&!color=#000000]
	'1895005_Abacterium@MRUG01000025_1_236___310639_310989'[&!color=#000000]
	'1513270_Malgicola@LGAK01000010_1_47___48939_49289'[&!color=#000000]
	'2022661_Cbacterium@NOXC01000002_1_27___26031_26399'[&!color=#000000]
	'2013869_Ahaliotis@NKQJ01000010_1_33___36353_36733'[&!color=#000000]
	'1948611_Gbacterium@DFOV01000367_1_2___382_735'[&!color=#000000]
	'1946807_Msp@DJFQ01000091_1_14___12723_13088'[&!color=#000000]
	'1629722_Gbacterium@KJS08703_1__ATPase'[&!color=#000000]
	'1132028_Chalotolerans@QQSW01000008_1_192___209368_209724'[&!color=#000000]
	'1265313_Prubra@KGE03106_1__Iron_binding_protein_SufA_for_iron_sulfur_cluster_assembly'[&!color=#000000]
	'1951921_Hbacterium@DIYG01000140_1_10___8691_9044'[&!color=#000000]
	'314285_Clitoralis@EAQ96709_2__Iron_sulfur_cluster_assembly_accessory_protein'[&!color=#000000]
	'1620392_Ssp@AKH70266_1__Iron_sulfur_cluster_assembly_accessory_protein'[&!color=#000000]
	'2026793_Sbacterium@MAY34782_1__iron_sulfur_cluster_assembly_accessory_protein'[&!color=#000000]
	'1948625_Gbacterium@DGYG01000031_1_17___14240_14605'[&!color=#000000]
	'1229521_Nnitratireduc@EXJ12181_1__hypothetical_protein_D791_01070'[&!color=#000000]
	'267850_Nlacisaponens@KDE40587_1__Iron_binding_protein_SufA_for_iron_sulfur_cluster_assembly'[&!color=#000000]
	'487184_Pxinjiangensi@SDS26237_1__Fe_S_cluster_assembly_protein_SufA_iron_sulfur_cluster_assembly_protein'[&!color=#000000]
	'1434072_Psalegens@SDU02503_1__Fe_S_cluster_assembly_protein_SufA'[&!color=#000000]
	'797277_Plitoralis@SDS32546_1__Fe_S_cluster_assembly_protein_SufA'[&!color=#000000]
	'1720063_Pyangmingensi@SFM39480_1__Fe_S_cluster_assembly_protein_SufA'[&!color=#000000]
	'553151_Ppelagia@PCD00988_1__iron_sulfur_cluster_assembly_accessory_protein'[&!color=#000000]
	'1931241_Psp@AQZ95830_1__iron_sulfur_cluster_assembly_accessory_protein'[&!color=#000000]
	'1002526_Pformosensis@SFQ86499_1__Fe_S_cluster_assembly_protein_SufA'[&!color=#000000]
	'472181_Psabulinigri@SDR82448_1__Fe_S_cluster_assembly_protein_SufA_iron_sulfur_cluster_assembly_protein'[&!color=#000000]
	'1948627_Gbacterium@DIAM01000005_1_42___43469_43840'[&!color=#000000]
	'2202654_Msp@QGMQ01000001_1_472___529403_529768'[&!color=#000000]
	'1122194_Magarilyticum@AUHU01000005_1_143___169893_170252'[&!color=#000000]
	'1121921_Gchinensis@KB898708_1_40___43238_43600'[&!color=#000000]
	'679259_Gagarilyticus@JXCJ01000001_1_2379___2779554_2779916'[&!color=#000000]
	'1948587_Gbacterium@DDGM01000014_1_98___91261_91620'[&!color=#000000]
	'1249552_Pspirulinae@ALO45925_1__ATPase'[&!color=#000000]
	'1524254_Pacticola@OFE12168_1__ATPase'[&!color=#000000]
	'1987723_Csp@ARU26948_1__iron_sulfur_cluster_assembly_accessory_protein'[&!color=#000000]
	'1798299_Gbacterium@OGT71561_1__ATPase'[&!color=#000000]
	'498211_Cjaponicus@ACE82755_1__HesB_protein'[&!color=#000000]
	'1238_Psalmonis@ALB22705_1__iron_sulfur_cluster_assembly_accessory_protein_SufA'[&!color=#000000]
	'1798568_Lbacterium@OGV28105_1__hypothetical_protein_A3F18_04200'[&!color=#000000]
	'1974110_Zbacterium@PIZ39870_1__iron_sulfur_cluster_assembly_protein_IscA'[&!color=#000000]
	'1974123_Zbacterium@PIU71059_1__iron_sulfur_cluster_assembly_protein_IscA'[&!color=#000000]
	'1921086_Maestuarium@ATX80537_1__Iron_binding_apoprotein_IscA'[&!color=#000000]
	'1921087_Mferrinatatus@ATX81173_1__iron_sulfur_cluster_assembly_protein'[&!color=#000000]
	'1805427_Zbacterium@OIO73402_1__iron_sulfur_cluster_assembly_protein_IscA'[&!color=#000000]
	'314345_Mferrooxydans@EAU53624_1__hypothetical_protein_SPV1_13532'[&!color=#000000]
	'1974118_Zbacterium@PJA34572_1__iron_sulfur_cluster_assembly_protein_IscA'[&!color=#000000]
	'1946828_Msp@DCPU01000005_1_59___71653_71994'[&!color=#000000]
	'1485545_Gbivora@JQLW01000012_1_5___4332_4664'[&!color=#000000]
	'1131284_Zproteobacter@KB900983_1_9___9814_10149'[&!color=#000000]
	'1131285_Zproteobacter@KB901368_1_25___23832_24164'[&!color=#000000]
	'1798569_Lbacterium@OGV40268_1__hypothetical_protein_A3F46_09510'[&!color=#000000]
	'1268635_Loakridgensis@AHE67675_1__iron_sulfur_cluster_assembly_accessory_protein'[&!color=#000000]
	'1798567_Lbacterium@OGV29588_1__heme_biosynthesis_protein_HemY'[&!color=#000000]
	'1951147_Lbacterium@DEND01000039_1_21___19148_19513'[&!color=#000000]
	'454_Lisraelensis@KTD26896_1__Fe_S_cluster_assembly_protein'[&!color=#000000]
	'448_Lerythra@KTC95807_1__Fe_S_cluster_assembly_protein'[&!color=#000000]
	'1798569_Lbacterium@OGV48468_1__heme_biosynthesis_protein_HemY'[&!color=#000000]
	'1034943_Lmassiliensis@CDZ78621_1__Iron_sulfur_cluster_assembly_protein'[&!color=#000000]
	'1212489_Ldrozanskii@KTC85690_1__HesB_family_transporter_protein'[&!color=#000000]
	'451_Tmicdadei@CEG60467_1__Iron_binding_protein_iscA'[&!color=#000000]
	'91822_Lbeliardensis@STX28226_1__Fe_S_cluster_assembly_protein'[&!color=#000000]
	'1951153_Lbacterium@DKFW01000013_1_58___56178_56555'[&!color=#000000]
	'28083_Lbirminghamen@KTC69520_1__HesB_family_transporter_protein'[&!color=#000000]
	'1034944_Ltunisiensis@CALJ01000235_1_2___117_482'[&!color=#000000]
	'453_Lfeeleii@KTC94977_1__Fe_S_cluster_assembly_protein'[&!color=#000000]
	'452_Lspiritensis@KTD65795_1__Fe_S_cluster_assembly_protein'[&!color=#000000]
	'1408444_Lfairfieldens@JHYC01000001_1_88___101985_102350'[&!color=#000000]
	'1867846_Lclemsonensis@ASQ45431_1__Iron_binding_protein_IscA'[&!color=#000000]
	'449_Lhackeliae@CEK11221_1__Iron_binding_protein_iscA'[&!color=#000000]
	'2498108_Lsp@RUR11809_1__iron_sulfur_cluster_assembly_accessory_protein'[&!color=#000000]
	'45068_Llondiniensis@KTD22919_1__Fe_S_cluster_assembly_protein'[&!color=#000000]
	'45056_Ladelaidensis@KTC66112_1__HesB_family_transporter_protein'[&!color=#000000]
	'45072_Lquateirensis@KTD51140_1__HesB_family_transporter_protein'[&!color=#000000]
	'450_Llongbeachae@ARB93855_1__iron_sulfur_cluster_assembly_accessory_protein'[&!color=#000000]
	'1212491_Lfallonii@CEG57175_1__Iron_binding_protein_IscA'[&!color=#000000]
	'2498111_Lsp@RUR09051_1__iron_sulfur_cluster_assembly_accessory_protein'[&!color=#000000]
	'66969_Lwaltersii@KTD78429_1__HesB_family_transporter_protein'[&!color=#000000]
	'272624_Lpneumophila@AAU27823_1__HesB_family_protein'[&!color=#000000]
	'45065_Lgeestiana@KTC99736_1__Fe_S_cluster_assembly_protein'[&!color=#000000]
	'1951154_Lbacterium@DKOI01000032_1_45___49930_50295'[&!color=#000000]
	'1951150_Lbacterium@DHXK01000147_1_12___8079_8420'[&!color=#000000]
	'1798283_Gbacterium@OGT45948_1__hypothetical_protein_A3E83_02595'[&!color=#000000]
	'1798277_Gbacterium@OGT41645_1__hypothetical_protein_A3F42_08550'[&!color=#000000]
	'254246_Alusitana@RDI41337_1__iron_sulfur_cluster_assembly_protein'[&!color=#000000]
	'1798285_Gbacterium@OGT55302_1__hypothetical_protein_A3F43_03540'[&!color=#000000]
	'59288_Csp@PHQ80796_1__FeS_assembly_scaffold_SufA'[&!color=#000000]
	'1974021_Gbacterium@PIZ03965_1__Fe_S_cluster_assembly_scaffold_SufA'[&!color=#000000]
	'1798275_Gbacterium@OGT39287_1__hypothetical_protein_A3E81_07300'[&!color=#000000]
	'1798280_Gbacterium@OGT49641_1__hypothetical_protein_A3E53_00510'[&!color=#000000]
	'1798281_Gbacterium@OGT43388_1__hypothetical_protein_A3F13_04280'[&!color=#000000]
	'1951632_Cbacterium@DJAM01000068_1_12___11143_11484'[&!color=#000000]
	'227377_Cburnetii@AAO90858_1__HesB_protein_family'[&!color=#000000]
	'2054173_CCmudrowiae@AKQ33780_1__FeS_assembly_protein__contains_SufU_and_SufA'[&!color=#000000]
	'1592897_Clike@PMB54724_1__Iron_binding_protein_IscA_for_iron_sulfur_cluster_assembly'[&!color=#000000]
	'1797697_Csp@OGO91831_1__hypothetical_protein_A3F41_04380'[&!color=#000000]
	'1963835_Apini@SNB67291_1__iron_sulfur_cluster_assembly_protein'[&!color=#6e5237]
	'2035435_Bhr40@GBD43502_1__Iron_binding_protein_IscA'[&!color=#000000]
	'594679_Aguangzhouens@AJC48887_1__heme_biosynthesis_protein_HemY'[&!color=#000000]
	'1547445_Fsp@AIT10155_1__heme_biosynthesis_protein_HemY'[&!color=#000000]
	'484022_Fphilomiragia@ABZ86345_1__conserved_hypothetical_protein'[&!color=#000000]
	'549298_Fhalioticida@ASG67599_1__iron_sulfur_cluster_assembly_accessory_protein'[&!color=#000000]
	'177416_Ftularensis@CAG45212_1__hesB_family_protein'[&!color=#000000]
	'1542390_Fsp@APC97432_1__iron_sulfur_cluster_assembly_accessory_family_protein'[&!color=#000000]
	'2007306_Fsp@AXA33590_1__iron_sulfur_cluster_assembly_accessory_protein'[&!color=#000000]
	'28907_Ctaeniospiral@PGGB01000019_1_6___5181_5555'[&!color=#000000]
	'2219059_Fbacterium@QLIU01000010_1_28___25653_26027'[&!color=#000000]
	'2056695_Flacustris@QLIR01000005_1_92___101993_102367'[&!color=#000000]
	'2219058_Fbacterium@QLIT01000057_1_6___7874_8242'[&!color=#000000]
	'1089439_Fhongkongensi@KB902248_1_9___5862_6230'[&!color=#000000]
	'1986734_Gbacterium@RPG42799_1__iron_sulfur_cluster_assembly_accessory_protein'[&!color=#000000]
	'2162564_Scluster@QCEV01000023_1_2___203_592'[&!color=#000000]
	'1123867_Scluster@EJP73703_1__iron_binding_protein_IscA'[&!color=#000000]
	'1123866_Scluster@EJP71739_1__iron_binding_protein_IscA'[&!color=#000000]
	'2162561_Scluster@QCMW01000001_1_43___38253_38594'[&!color=#000000]
	'1986748_Gbacterium@RPG37589_1__iron_sulfur_cluster_assembly_accessory_protein'[&!color=#000000]
	'1123865_Scluster@JH612123_1_16___11245_11586'[&!color=#000000]
	'1123865_Scluster@JH612121_1_2___358_699'[&!color=#000000]
	'1009426_Gproteobacter@ARRL01000004_1_34___27103_27444'[&!color=#000000]
	'1986751_Gbacterium@RPG39831_1__iron_sulfur_cluster_assembly_accessory_protein'[&!color=#000000]
	'1948182_Pbacterium@DIIU01000021_1_76___66142_66492'[&!color=#000000]
	'1986752_Gbacterium@OUX09954_1__iron_sulfur_cluster_assembly_protein_IscA'[&!color=#000000]
	'1986756_Gbacterium@OUX42694_1__iron_sulfur_cluster_assembly_protein_IscA'[&!color=#000000]
	'1986756_Gbacterium@OUX42964_1__iron_sulfur_cluster_assembly_protein_IscA'[&!color=#000000]
	'1951896_Fbacterium@DLTR01000086_1_7___5089_5445'[&!color=#000000]
	'437022_CBcookevillens@KRG18291_1__Iron_binding_protein_IscA'[&!color=#000000]
	'1895767_Gbacterium@OJV88862_1__hypothetical_protein_BGO43_14770'[&!color=#000000]
	'295108_CBaquae@KRG18190_1__Iron_binding_protein_IscA'[&!color=#000000]
	'1792834_Msediminis@MVBD01000012_1_72___73966_74292'[&!color=#000000]
	'644220_Mlitoralis@NIHB01000002_1_612___742294_742728'[&!color=#000000]
	'314282_Psp@AGH80492_1__FeS_assembly_scaffold_SufA'[&!color=#000000]
	'1235990_CPcarbekii@BAO00627_1__SufA_protein'[&!color=#000000]
	'529507_Pmirabilis@CAR42986_1__putative_scaffold_protein_for_iron_sulfur_cluster_assembly'[&!color=#000000]
	'674_Vmimicus@KFE30556_1__protein_sufA'[&!color=#000000]
	'575788_Vtasmaniensis@CAV19084_1__protein_SufA'[&!color=#000000]
	'1891184_Toccultus@BDGP01000159_1_28___21775_22146'[&!color=#000000]
	'745277_Raquatilis@AEX52661_1__FeS_assembly_scaffold_SufA'[&!color=#000000]
	'663321_CRinsecticola@EFL91566_1__iron_sulfur_cluster_assembly_scaffold_protein'[&!color=#000000]
	'83333_Ecoli@AIZ51484_1__Fe_S_cluster_assembly_protein'[&!color=#ff9696]
	'1951658_Ebacterium@DDVL01000010_1_22___24236_24613'[&!color=#000000]
	'218491_Patrosepticum@CAG74762_1__conserved_hypothetical_protein'[&!color=#000000]
	'1199245_Sendosymbiont@AFP84701_1__Iron_sulfur_cluster_assembly_accessory_protein'[&!color=#000000]
	'343509_Sglossinidius@BAE74706_1__conserved_hypothetical_protein'[&!color=#000000]
	'572265_CHdefensa@ACQ66834_1__Fe_S_cluster_assembly_protein'[&!color=#000000]
	'1247024_Aendosymbiont@JRLH01000003_1_119___134420_134788'[&!color=#000000]
	'243265_Plaumondii@CAE14996_1__SufA_protein'[&!color=#000000]
	'582_Mmorganii@JQGP01000004_1_39___41152_41532'[&!color=#000000]
	'1880902_Lsp@OCQ93607_1__hypothetical_protein_BCR12_09455'[&!color=#000000]
	'1618023_Aatlantica@KJH72643_1__hypothetical_protein_UH38_05850'[&!color=#000000]
	'2107693_Csp@PSB31791_1__iron_sulfur_cluster_assembly_accessory_protein'[&!color=#000000]
	'1378066_Csp@PPS42767_1__iron_sulfur_cluster_assembly_accessory_protein'[&!color=#000000]
	'1752063_Fsp@BAU04312_1__HesB_YadR_YfhF_family_protein'[&!color=#000000]
	'52271_Asp@LUHI01000035_1_16___22365_22703'[&!color=#000000]
	'46234_Asp@AFW92941_1__iron_sulfur_cluster_assembly_accessory_protein'[&!color=#000000]
	'1973482_Rcurvata@BAZ90294_1__iron_sulfur_cluster_assembly_accessory_protein'[&!color=#000000]
	'551115_Nazollae@ADI63126_1__iron_sulfur_cluster_assembly_accessory_protein'[&!color=#000000]
	'1919135_Cbacterium@PSO96598_1__iron_sulfur_cluster_assembly_accessory_protein'[&!color=#000000]
	'2053605_Rsp@HAE05421_1__TPA_asm__iron_sulfur_cluster_assembly_accessory_protein'[&!color=#000000]
	'1296344_Mglauca@PSB01049_1__iron_sulfur_cluster_assembly_accessory_protein'[&!color=#000000]
	'1173022_Cepipsammum@AFZ13857_1__iron_sulfur_cluster_assembly_accessory_protein'[&!color=#000000]
	'111611_Gsp@LNDC01000098_1_40___42921_43301'[&!color=#000000]
	'2107703_Fcyanobacteri@PSB67738_1__iron_sulfur_cluster_assembly_accessory_protein'[&!color=#000000]
	'2420339_Cbacterium@RMH74839_1__iron_sulfur_cluster_assembly_accessory_protein'[&!color=#000000]
	'2055792_Mbacterium@HAT12918_1__TPA_asm__iron_sulfur_cluster_assembly_accessory_protein'[&!color=#000000]
	'1880991_Ocyanobacteri@OCQ99176_1__hypothetical_protein_BCD67_08370'[&!color=#000000]
	'282423_Pagardhii@BBD55031_1__iron_sulfur_cluster_assembly_accessory_protein'[&!color=#000000]
	'1982223_Asp@RAQ44374_1__iron_sulfur_cluster_assembly_accessory_protein'[&!color=#000000]
	'47254_Lsp@PZV12809_1__iron_sulfur_cluster_assembly_accessory_protein'[&!color=#000000]
	'864702_Ocyanobacteri@EKQ67273_1__Iron_sulfur_cluster_assembly_accessory_protein'[&!color=#000000]
	'203124_Terythraeum@ABG49928_1__iron_sulfur_cluster_assembly_accessory_protein'[&!color=#000000]
	'1128427_Fcyanobacteri@KB904821_1_3426___3940068_3940397'[&!color=#000000]
	'1173029_Ssubsalsa@JH980292_1_3567___4154539_4154880'[&!color=#000000]
	'1919134_Cbacterium@PSP19607_1__iron_sulfur_cluster_assembly_accessory_protein'[&!color=#000000]
	'317619_Phollandica@KB235941_1_262___300012_300356'[&!color=#000000]
	'1147_Ssp@AIE72739_1__putative_iron_binding_protein_from_the_HesB_IscA_SufA_family'[&!color=#000000]
	'1781255_Dsp@OEJ72367_1__hypothetical_protein_BH720_25140'[&!color=#000000]
	'197221_Telongatus@BAC08016_1__tll0464'[&!color=#000000]
	'195253_Ssp@AFY62649_1__Iron_sulfur_cluster_assembly_accessory_protein'[&!color=#000000]
	'1173025_Gsp@AFY67301_1__iron_sulfur_cluster_assembly_accessory_protein'[&!color=#000000]
	'268115_Lantarctica@PZO43015_1__iron_sulfur_cluster_assembly_accessory_protein'[&!color=#000000]
	'2099684_Cbacterium@PWRG01000290_1_9___14768_15184'[&!color=#000000]
	'1666911_Ppriestleyi@KPQ35153_1__hypothetical_protein_HLUCCA11_12090'[&!color=#000000]
	'1188229_Glithophora@APB34590_1__hypothetical_protein_GlitD10_2258'[&!color=#000000]
	'129961_Smajor@KV878783_1_3448___3924625_3924972'[&!color=#000000]
	'32049_Ssp@ACB00052_1__HesB_like_domain_protein'[&!color=#000000]
	'2005460_Csp@BAZ46654_1__iron_sulfur_cluster_assembly_accessory_protein'[&!color=#000000]
	'1641812_Maeruginosa@AKE66594_1__putative_iron_binding_protein_from_the_HesB_IscA_SufA_family'[&!color=#000000]
	'118163_Psp@AFY77934_1__Iron_sulfur_cluster_assembly_accessory_protein'[&!color=#000000]
	'2107694_Ahegewaldii@PSF36846_1__iron_sulfur_cluster_assembly_accessory_protein'[&!color=#000000]
	'2164131_Ssp@PZV25401_1__iron_sulfur_cluster_assembly_accessory_protein'[&!color=#000000]
	'41431_Csp@ACK65593_1__iron_sulfur_cluster_assembly_accessory_protein'[&!color=#000000]
	'1920663_Asacrum@GBF80322_1__iron_sulfur_cluster_assembly_accessory_protein'[&!color=#000000]
	'1228987_Cendosymbiont@BAP18577_1__iron_sulfur_cluster_assembly_accessory_protein'[&!color=#000000]
	'423474_Cwatsonii@CCQ53123_1__probable_iron_binding_protein_from_the_HesB_IscA_SufA_family'[&!color=#000000]
	'13035_Dsalina@AFZ48839_1__Iron_sulfur_cluster_assembly_accessory_protein'[&!color=#000000]
	'65093_Hsp@AFZ43574_1__iron_sulfur_cluster_assembly_accessory_protein'[&!color=#000000]
	'1919144_Cbacterium@PSO48526_1__iron_sulfur_cluster_assembly_accessory_protein'[&!color=#000000]
	'111780_Scyanosphaera@AFZ35832_1__iron_sulfur_cluster_assembly_accessory_protein'[&!color=#000000]
	'2005462_Csp@BAZ06746_1__HesB_YadR_YfhF_family_protein'[&!color=#000000]
	'102232_Gsp@ELR96227_1__Iron_sulfur_cluster_assembly_accessory_protein'[&!color=#000000]
	'582515_Rlacunae@ERN42719_1__Iron_sulfur_cluster_assembly_accessory_protein'[&!color=#000000]
	'1497020_Nsphagnicola@KGF73435_1__hypothetical_protein_DO97_20460'[&!color=#000000]
	'1080068_Lsp@BAU40503_1__Iron_binding_protein_IscA'[&!color=#000000]
	'2420338_Cbacterium@RMG12969_1__iron_sulfur_cluster_assembly_accessory_protein'[&!color=#000000]
	'1643526_Gsp@LWRO01000017_1_100___115942_116295'[&!color=#000000]
	'2099686_Cbacterium@PXCV01000225_1_5___4318_4683'[&!color=#000000]
	'1666905_Psp@KPQ37902_1__iron_sulfur_cluster_assembly_protein_IscA'[&!color=#000000]
	'1947889_Cbacterium@DIYQ01000137_1_42___45613_45939'[&!color=#000000]
	'82654_Psp@AFY69631_1__iron_sulfur_cluster_assembly_accessory_protein'[&!color=#000000]
	'1947904_Cbacterium@DBAX01000063_1_4___2637_2990'[&!color=#000000]
	'2055767_Cbacterium@HAN44974_1__TPA_asm__iron_sulfur_cluster_assembly_accessory_protein'[&!color=#000000]
	'1173263_Ssp@AFY73344_1__Iron_sulfur_cluster_assembly_accessory_protein'[&!color=#000000]
	'685565_Psp@BBC22706_1__iron_sulfur_cluster_assembly_accessory_protein'[&!color=#000000]
	'2054282_Csp@AUC59818_1__putative_iron_binding_protein_from_the_HesB_iscA_SufA_family'[&!color=#000000]
	'113355_Gherdmanii@CM001775_1_372___356124_356459'[&!color=#000000]
	'755178_Caponinum@AFZ52561_1__iron_sulfur_cluster_assembly_accessory_protein'[&!color=#000000]
	'251221_Gviolaceus@BAC90046_1__ycf57'[&!color=#000000]
	'321327_Ssp@ABC99811_1__iron_sulfur_cluster_assembly_accessory_protein'[&!color=#000000]
	'195250_Ssp@CM001776_1_512___550870_551235'[&!color=#000000]
	'1974579_CGbacterium@PIQ41679_1__hypothetical_protein_COW06_02305'[&!color=#000000]
	'1961553_Dbacterium@DHWV01000093_1_23___22074_22484'[&!color=#000000]
	'1841598_CHarchaeon@OLS19943_1__Iron_sulfur_cluster_insertion_protein_ErpA'[&!color=#000000]
	'1841598_CHarchaeon@OLS25366_1__Iron_binding_protein_IscA'[&!color=#000000]
	'1805472_Cmediterranee@LT594785_1_2238___2567090_2567356'[&!color=#000000]
	'580327_Tthermosaccha@ADL69352_1__HesB_YadR_YfhF_family_protein'[&!color=#000000]
	'1965618_Dsp@OUO50437_1__hypothetical_protein_B5F76_11830'[&!color=#000000]
	'263474_Bhumi@LMBW01000008_1_175___146546_146812'[&!color=#000000]
	'29332_Daminovorans@OAH60907_1__adhesin'[&!color=#000000]
	'284581_Bkoreensis@KOO43435_1__Fe_S_cluster_assembly_protein_HesB'[&!color=#000000]
	'1508404_Jmalaysiensis@AJD92477_1__hypothetical_protein_JMA_31600'[&!color=#000000]
	'220754_Jcampisalis@KIL52796_1__hypothetical_protein_KR50_01250'[&!color=#000000]
	'2293253_Vsp@QTSZ01000041_1_235___263302_263583'[&!color=#000000]
	'192421_Pmaritimus@KYG59267_1__hypothetical_protein_AY633_03210'[&!color=#000000]
	'471514_Aferrooxydans@KPV45066_1__hypothetical_protein_AN477_04175'[&!color=#000000]
	'1830138_Amontanus@SHK60080_1__Fe_S_cluster_assembly_iron_binding_protein_IscA'[&!color=#000000]
	'1830138_Amontanus@SHJ73894_1__Fe_S_cluster_assembly_iron_binding_protein_IscA'[&!color=#000000]
	'471514_Aferrooxydans@KPV44038_1__hypothetical_protein_AN477_09020'[&!color=#000000]
	'471514_Aferrooxydans@KPV45657_1__hypothetical_protein_AN477_01725'[&!color=#000000]
	'439292_Bselenitiredu@ADH99928_1__HesB_YadR_YfhF_family_protein'[&!color=#000000]
	'2021314_Faquaticus@OYD59186_1__adhesin'[&!color=#000000]
	'1211706_Psp@ALJG01000201_1_6___3679_3948'[&!color=#000000]
	'79884_Bpseudalcalip@KMK76297_1__adhesin'[&!color=#000000]
	'1397_Bcirculans@KLV25525_1__adhesin'[&!color=#000000]
	'570947_Sflavidum@SIS39745_1__Fe_S_cluster_assembly_iron_binding_protein_IscA'[&!color=#000000]
	'480071_Vsiamensis@FUIH01000007_1_453___411161_411442'[&!color=#000000]
	'937928_Odamuensis@LQNF01000003_1_80___94785_95066'[&!color=#000000]
	'937927_Orekensis@MTBQ01000003_1_324___321658_321939'[&!color=#000000]
	'2045010_Cmassiliensis@LT966071_1_1355___1495227_1495508'[&!color=#000000]
	'1435466_Obengalensis@RKQ18280_1__adhesin'[&!color=#000000]
	'2213194_Psp@CP029797_1_1006___1085307_1085588'[&!color=#000000]
	'1508404_Jmalaysiensis@AJD91980_1__hypothetical_protein_JMA_26630'[&!color=#000000]
	'1622072_Btestis@LN851186_1_875___947895_948179'[&!color=#000000]
	'157733_Amacyae@KMM37998_1__adhesin'[&!color=#000000]
	'745277_Raquatilis@AEX54804_1__hypothetical_protein_Rahaq2_5103__plasmid_'[&!color=#000000]
	'188937_Macetivorans@AAM06397_1__phosphomannomutase'[&!color=#000000]
	'1504320_Aacacidi@KGA12023_1__putative_Fe_S_biogenesis_protein_NfuA'[&!color=#000000]
	'1951342_Abacterium@DKPX01000239_1_26___23736_24584'[&!color=#000000]
	'1313172_Icoccineus@BAN01529_1__putative_Fe_S_biogenesis_protein_NfuA'[&!color=#000000]
	'1951343_Abacterium@DLTS01000010_1_8___8251_8904'[&!color=#000000]
	'467094_Icoccineus@PIE34606_1__hypothetical_protein_CSA55_00460'[&!color=#000000]
	'1945921_Asp@DFAC01000049_1_2___130_750'[&!color=#000000]
	'1655566_Asp@KRO39806_1__hypothetical_protein_ABR58_03140'[&!color=#000000]
	'1504320_Aacacidi@KGA12411_1__putative_Fe_S_biogenesis_protein_NfuA'[&!color=#000000]
	'1951340_Abacterium@DBNQ01000192_1_3___2562_3194'[&!color=#000000]
	'1134055_Vsp@KB901877_1_174___159288_159611'[&!color=#000000]
	'478741_Vbacterium@JAFS01000001_1_940___974106_974429'[&!color=#000000]
	'1261130_Wchitiniclast@ELV07868_1__Iron_binding_protein_IscA'[&!color=#000000]
	'1940240_Wpopuli@MVDN01000008_1_109___97241_97555'[&!color=#000000]
	'2182793_Icameli@PWD88621_1__iron_sulfur_cluster_assembly_accessory_protein'[&!color=#000000]
	'1111732_Ilarvae@AZOD01000037_1_7___5770_6087'[&!color=#000000]
	'1089683_Umarine@AGBE01000991_1_1___76_363'[&!color=#000000]
	'1630141_CNterrae@BAW80376_1__iron_sulfur_cluster_assembly_accessory_protein'[&!color=#000000]
	'323261_Noceani@ABA58122_1__HesB_YadR_YfhF'[&!color=#000000]
	'472759_Nhalophilus@ADE15039_1__iron_sulfur_cluster_assembly_accessory_protein'[&!color=#000000]
	'1948194_Pbacterium@DBOH01000048_1_21___17154_17480'[&!color=#000000]
	'1856284_Msp@OUR71855_1__iron_sulfur_cluster_assembly_protein_IscA'[&!color=#000000]
	'1856286_Msp@OUR85544_1__iron_sulfur_cluster_assembly_protein_IscA'[&!color=#000000]
	'637616_Mthiooxydans@EEF79382_1__HesB_like_domain__putative'[&!color=#000000]
	'45496_Msulfidovoran@SFJ95286_1__iron_sulfur_cluster_assembly_protein'[&!color=#000000]
	'754476_Mnitratireduc@AFI84327_1__iron_sulfur_cluster_assembly_accessory_protein'[&!color=#000000]
	'754477_Mfrappieri@AFJ01489_1__Iron_binding_protein_IscA_for_iron_sulfur_cluster_assembly'[&!color=#000000]
	'1286106_Mlonarensis@EMR12569_1__Iron_binding_protein_IscA_for_iron_sulfur_cluster_assembly'[&!color=#000000]
	'569599_Umarinipunice@RMA78771_1__iron_sulfur_cluster_assembly_protein'[&!color=#000000]
	'2303538_Ssp@AXR07276_1__iron_sulfur_cluster_assembly_accessory_protein'[&!color=#000000]
	'1929465_Isp@MSEI01000006_1_134___153440_153799'[&!color=#000000]
	'2267264_Asp@AYA65156_1__iron_sulfur_cluster_assembly_accessory_protein'[&!color=#000000]
	'2183582_Ssp@AWL12710_1__Iron_sulfur_cluster_assembly_1_like_protein__mitochondrial'[&!color=#000000]
	'1120953_Asalexigens@AUBH01000012_1_44___44662_45018'[&!color=#000000]
	'1526571_Lalkaliphilum@ALS99346_1__ATPase'[&!color=#000000]
	'152573_Aamylolytica@SEA45458_1__iron_sulfur_cluster_assembly_protein'[&!color=#000000]
	'1632859_Asp@KKO47629_1__ATPase'[&!color=#000000]
	'366582_Bdenitrifican@PEBU01000003_1_323___354867_355223'[&!color=#000000]
	'1946570_Gsp@DDIL01000108_1_37___44264_44620'[&!color=#000000]
	'56804_Gpunicea@OFA31894_1__ATPase'[&!color=#000000]
	'1085623_Gnitratireduc@AEP29500_1__Fe_S_cluster_assembly_scaffold_protein'[&!color=#000000]
	'2048004_Afacilis@PEAY01000004_1_593___644888_645244'[&!color=#000000]
	'634436_Aaggregatus@SHG62502_1__Fe_S_cluster_assembly_protein_SufA_iron_sulfur_cluster_assembly_protein'[&!color=#000000]
	'1774373_Amediterranea@AEA98711_1__Fe_S_cluster_assembly_scaffold_protein'[&!color=#000000]
	'2259342_Asp@RPJ65667_1__iron_sulfur_cluster_assembly_accessory_protein'[&!color=#000000]
	'314276_Ibaltica@EAQ33251_1__Fe_S_cluster_assembly_scaffold_protein'[&!color=#000000]
	'283942_Iloihiensis@AAV80993_1__Fe_S_cluster_assembly_scaffold_protein'[&!color=#000000]
	'2100422_Isp@AVJ54882_1__iron_sulfur_cluster_assembly_accessory_protein'[&!color=#000000]
	'880057_Aminuta@RUO25458_1__iron_sulfur_cluster_assembly_accessory_protein'[&!color=#000000]
	'531312_Amaris@RAJ96483_1__Fe_S_cluster_assembly_protein_SufA_iron_sulfur_cluster_assembly_protein'[&!color=#000000]
	'1434071_Airanensis@RUO20854_1__iron_sulfur_cluster_assembly_accessory_protein'[&!color=#000000]
	'1249555_Asanyensis@RUO35403_1__iron_sulfur_cluster_assembly_accessory_protein'[&!color=#000000]
	'2249428_Asp@QMIL01000001_1_375___402965_403336'[&!color=#000000]
	'946228_Ataiwanensis@RUO44257_1__iron_sulfur_cluster_assembly_accessory_protein'[&!color=#000000]
	'2249757_Asp@RTE87089_1__iron_sulfur_cluster_assembly_accessory_protein'[&!color=#000000]
	'1298881_Ibacterium@KPQ04109_1__iron_sulfur_cluster_assembly_protein_SufA'[&!color=#000000]
	'1117647_Sagarivorans@AFU98153_1__Fe_S_cluster_assembly_scaffold_protein'[&!color=#000000]
	'1856298_Osymbiont@OUS23196_1__ATPase'[&!color=#000000]
	'1330036_Osymbiont@EPJ49008_1__Fe_S_cluster_assembly_scaffold_protein'[&!color=#000000]
	'1853216_Obacterium@QPEP01000004_1_180___203365_203724'[&!color=#000000]
	'1121374_Dmarina@KB891576_1_26___29342_29701'[&!color=#000000]
	'1951542_Cbacterium@DBNH01000063_1_9___6667_7023'[&!color=#000000]
	'1904639_Osp@FQLF01000001_1_368___383758_384114'[&!color=#000000]
	'247633_Mgamma@EAW31483_1__Fe_S_cluster_assembly_scaffold_protein'[&!color=#000000]
	'716816_Osagamiensis@ARN76042_1__iron_sulfur_cluster_assembly_accessory_protein'[&!color=#000000]
	'400668_Msp@ABR70277_1__iron_sulfur_cluster_assembly_accessory_protein'[&!color=#000000]
	'717774_Mmediterranea@ADZ90487_1__iron_sulfur_cluster_assembly_accessory_protein'[&!color=#000000]
	'1137284_Mfungiae@LIQF01000006_1_239___258707_259060'[&!color=#000000]
	'2267226_Psp@RBW41700_1__iron_sulfur_cluster_assembly_accessory_protein'[&!color=#000000]
	'1902503_Msp@NHNK01000032_1_7___3833_4216'[&!color=#000000]
	'1856283_Msp@OUR71171_1__ATPase'[&!color=#000000]
	'1811664_Gbacterium@LUSE01000065_1_10___8373_8696'[&!color=#000000]
	'1948200_Pbacterium@DKHZ01000123_1_13___11014_11337'[&!color=#000000]
	'2026806_Wbacterium@MAD28679_1__iron_sulfur_cluster_assembly_protein_IscA'[&!color=#000000]
	'1750597_Ithermothioph@ROR29738_1__iron_binding_apoprotein_IscA'[&!color=#000000]
	'1810504_Icernigliae@ANX05293_1__iron_sulfur_cluster_assembly_protein_IscA'[&!color=#000000]
	'1913989_Gbacterium@PCH64359_1__iron_sulfur_cluster_assembly_protein_IscA'[&!color=#000000]
	'33074_Zpalmae@BBG31103_1__uncharacterized_conserved_protein'[&!color=#000000]
	'376489_Halkalilenta@ANF59004_1__iron_sulfur_cluster_assembly_protein_IscA'[&!color=#000000]
	'28258_Cmarina@AOM00422_1__iron_sulfur_cluster_assembly_protein_IscA'[&!color=#000000]
	'574349_Ahalophila@SDX18834_1__Iron_binding_apoprotein_IscA'[&!color=#000000]
	'2306583_Hsp@AXY42538_1__iron_sulfur_cluster_assembly_accessory_protein'[&!color=#000000]
	'1178482_Hhuangheensis@ERL52432_1__iron_sulfur_cluster_assembly_protein'[&!color=#000000]
	'272774_Halkaliphila@AYF32832_1__iron_sulfur_cluster_assembly_accessory_protein'[&!color=#000000]
	'2282306_Hsp@RCV92518_1__iron_sulfur_cluster_assembly_accessory_protein'[&!color=#000000]
	'1238190_Hjeotgali@AMQY01000023_1_132___149859_150185'[&!color=#000000]
	'29571_Hsubglaciesco@SHM10202_1__Iron_binding_apoprotein_IscA'[&!color=#000000]
	'1387883_Hheilongjiang@PMR67920_1__iron_sulfur_cluster_assembly_protein_IscA'[&!color=#000000]
	'507626_Hchromatiredu@AMC99336_1__Iron_binding_protein_IscA'[&!color=#000000]
	'1897729_Haestuarii@APE30432_1__iron_sulfur_cluster_assembly_protein_IscA'[&!color=#000000]
	'768066_Helongata@CBV41275_1__iron_sulfur_cluster_assembly_protein_IscA'[&!color=#000000]
	'1121940_Hhalocynthiae@AUDZ01000015_1_38___38419_38745'[&!color=#000000]
	'1121939_Hanticariensi@EPC01915_1__iron_sulfur_cluster_assembly_protein'[&!color=#000000]
	'1121942_Hilicicola@SHE40955_1__iron_sulfur_cluster_assembly_protein'[&!color=#000000]
	'442341_Hxianhensis@SFH29692_1__Iron_binding_apoprotein_IscA'[&!color=#000000]
	'284577_Htaeanensis@RAR60943_1__iron_sulfur_cluster_assembly_protein'[&!color=#000000]
	'290398_Csalexigens@ABE60195_1__HesB_YadR_YfhF'[&!color=#000000]
	'1771309_Stamaricis@CP023559_1_3050___2860075_2860401'[&!color=#000000]
	'1122139_Kaurantia@KB907876_1_70___71879_72205'[&!color=#000000]
	'698828_Kkonosiri@ARS54536_1__iron_sulfur_cluster_assembly_protein_IscA'[&!color=#000000]
	'595502_Ksinocarnis@RKR06903_1__iron_binding_apoprotein_IscA'[&!color=#000000]
	'2081032_Hbacterium@PVRV01000019_1_12___11208_11534'[&!color=#000000]
	'1336245_Cnigrificans@JAGO01000010_1_382___434813_435139'[&!color=#000000]
	'197479_Tpapahanaumok@ODC02329_1__iron_sulfur_cluster_assembly_protein_IscA'[&!color=#000000]
	'1122211_Minsulare@JMLW01000013_1_55___53430_53753'[&!color=#000000]
	'1122209_Malkaliphilum@SFX17647_1__iron_sulfur_cluster_assembly_protein'[&!color=#000000]
	'1122252_Mcelere@SFC41352_1__iron_sulfur_cluster_assembly_protein'[&!color=#000000]
	'64971_Pjaponicum@SEI57433_1__iron_sulfur_cluster_assembly_protein'[&!color=#000000]
	'966_Olinum@OOV88679_1__iron_sulfur_cluster_assembly_protein_IscA'[&!color=#000000]
	'1122616_Obeijerinckii@AULT01000006_1_68___85843_86166'[&!color=#000000]
	'64969_Omultiglobuli@OPX56282_1__iron_sulfur_cluster_assembly_protein_IscA'[&!color=#000000]
	'1789004_Fsp@KXW57771_1__iron_binding_protein_IscA'[&!color=#000000]
	'1797475_Bbacterium@OFZ66146_1__iron_sulfur_cluster_assembly_protein_IscA'[&!color=#000000]
	'2052161_Gsp@PLBS01000167_1_9___6053_6376'[&!color=#000000]
	'44575_Ncryotolerans@SFP60643_1__iron_sulfur_cluster_assembly_protein'[&!color=#000000]
	'153948_Nsp@ADZ27240_1__iron_sulfur_cluster_assembly_accessory_protein'[&!color=#000000]
	'1827381_Pbacterium@OQW41124_1__iron_sulfur_cluster_assembly_protein_IscA'[&!color=#000000]
	'1881054_Nsp@SFE61669_1__iron_sulfur_cluster_assembly_protein'[&!color=#000000]
	'261292_Nsp@AEJ01808_1__iron_sulfur_cluster_assembly_accessory_protein'[&!color=#000000]
	'1931235_Pbacterium@OQW82012_1__iron_sulfur_cluster_assembly_protein_IscA'[&!color=#000000]
	'917_Nmarina@SEM92068_1__iron_sulfur_cluster_assembly_protein'[&!color=#000000]
	'52441_Naestuarii@PTN11675_1__iron_sulfur_cluster_assembly_protein'[&!color=#000000]
	'200123_Nsp@RAR94255_1__iron_sulfur_cluster_assembly_protein'[&!color=#000000]
	'44574_Ncommunis@AKH36699_1__hypothetical_protein_AAW31_00915'[&!color=#000000]
	'1881053_Nsp@SDG86130_1__iron_sulfur_cluster_assembly_protein'[&!color=#000000]
	'52442_Nnitrosa@PTM68773_1__iron_sulfur_cluster_assembly_protein'[&!color=#000000]
	'44576_Nhalophila@SDX91119_1__iron_sulfur_cluster_assembly_protein'[&!color=#000000]
	'1946978_Nsp@DDIT01000086_1_8___4796_5146'[&!color=#000000]
	'228410_Neuropaea@CAD85362_1__Hypothetical_hesB_yadR_yfhF_family'[&!color=#000000]
	'335283_Neutropha@ABI59495_1__iron_sulfur_cluster_assembly_accessory_protein'[&!color=#000000]
	'1288494_Nlacus@ARO87291_1__iron_sulfur_cluster_assembly_accessory_protein'[&!color=#000000]
	'323848_Nmultiformis@ABB74002_1__HesB_YadR_YfhF'[&!color=#000000]
	'1855332_Nsp@SCY02270_1__iron_sulfur_cluster_assembly_protein'[&!color=#000000]
	'1855333_Nsp@SFH45588_1__iron_sulfur_cluster_assembly_protein'[&!color=#000000]
	'1895901_Nsp@OJY07302_1__iron_sulfur_cluster_assembly_protein_IscA'[&!color=#000000]
	'1855339_Nsp@SFW24899_1__iron_sulfur_cluster_assembly_protein'[&!color=#000000]
	'1952267_Nbacterium@DKAF01000015_1_25___29882_30223'[&!color=#000000]
	'38080_Nsp@QIFK01000181_1_2___287_601'[&!color=#000000]
	'1797482_Bbacterium@OGA08319_1__iron_sulfur_cluster_assembly_protein_IscA'[&!color=#000000]
	'1703391_Bbacterium@KPK18090_1__hypothetical_protein_AMJ67_11710'[&!color=#000000]
	'1797492_Bbacterium@OGA25554_1__iron_sulfur_cluster_assembly_protein_IscA'[&!color=#000000]
	'1797557_Bbacterium@OGA95188_1__iron_sulfur_cluster_assembly_protein_IscA'[&!color=#000000]
	'50421_Rsp@PKWM01000032_1_10___9167_9523'[&!color=#000000]
	'338969_Rferrireducen@ABD69585_1__HesB_YadR_YfhF'[&!color=#000000]
	'1970511_Gbacterium@OYY47303_1__iron_sulfur_cluster_assembly_protein_IscA'[&!color=#000000]
	'2184309_CNsp@RFC39785_1__iron_sulfur_cluster_assembly_protein'[&!color=#000000]
	'1951095_Gbacterium@DKNB01000080_1_42___35712_36068'[&!color=#000000]
	'1408164_Bbacterium@ESS15076_1__Iron_sulfur_cluster_assembly_protein'[&!color=#000000]
	'364032_Scaldicuralii@SIO03557_1__Iron_binding_apoprotein_IscA'[&!color=#000000]
	'1752215_Gbacterium@LNFF01000032_1_105___102142_102468'[&!color=#000000]
	'935_Tsp@HBQ44289_1__TPA_asm__iron_sulfur_cluster_assembly_protein_IscA'[&!color=#000000]
	'1168067_Hkuenenii@JAGP01000001_1_670___740282_740608'[&!color=#000000]
	'90813_Hsp@JQMT01000001_1_1390___1451521_1451847'[&!color=#000000]
	'1805397_Tsp@OIP95629_1__iron_sulfur_cluster_assembly_protein_IscA'[&!color=#000000]
	'1123516_Hhalophilus@KB913033_1_465___497313_497639'[&!color=#000000]
	'317025_Hcrunogenus@ABB41214_1__iron_sulfur_cluster_assembly_accessory_protein'[&!color=#000000]
	'406020_Tmicroaerophi@JYNN01000016_1_39___39490_39816'[&!color=#000000]
	'1123517_Tpelophila@JOMR01000001_1_1743___1871101_1871427'[&!color=#000000]
	'717773_Tcyclica@AEG31009_1__iron_sulfur_cluster_assembly_accessory_protein'[&!color=#000000]
	'1123515_Tchilensis@KI519609_1_1703___1858925_1859251'[&!color=#000000]
	'1123518_Tsp@ARWI01000001_1_2140___2411575_2411901'[&!color=#000000]
	'1123514_Tarctica@KB905899_1_144___164838_165164'[&!color=#000000]
	'90814_Tsp@KL370891_1_1510___1704223_1704549'[&!color=#000000]
	'1946607_Hsp@DBOF01000056_1_16___13218_13544'[&!color=#000000]
	'1803865_Tsp@AZR82589_1__iron_sulfur_cluster_assembly_protein_IscA'[&!color=#000000]
	'585455_Tthiocyanatic@BAZ94684_1__uncharacterized_protein_FOKN1_2310'[&!color=#000000]
	'1818881_CTendoloripes@ODB90408_1__iron_sulfur_cluster_assembly_protein_IscA'[&!color=#000000]
	'1076588_Tbrandeum@BAO44161_1__iron_sulfur_cluster_assembly_accessory_protein'[&!color=#000000]
	'1655433_CTendolucinida@ODJ89122_1__iron_binding_protein_IscA'[&!color=#000000]
	'1703404_Gbacterium@KPJ79212_1__hypothetical_protein_AMJ58_12785'[&!color=#000000]
	'1703402_Gbacterium@KPJ92152_1__hypothetical_protein_AMJ53_09960'[&!color=#000000]
	'1703406_Gbacterium@KPK37121_1__hypothetical_protein_AMJ69_12480'[&!color=#000000]
	'1703406_Gbacterium@KPK37109_1__hypothetical_protein_AMJ69_12565'[&!color=#000000]
	'1703403_Gbacterium@KPJ94834_1__iron_sulfur_cluster_assembly_protein'[&!color=#000000]
	'1978339_Cbacterium@CP019936_1_2622___2769986_2770312'[&!color=#000000]
	'1434775_Uchromatiacea@AZMQ01000415_1_7___11524_11850'[&!color=#000000]
	'61644_Cokenii@PQJ95056_1__iron_sulfur_cluster_assembly_protein_IscA'[&!color=#000000]
	'61595_Awarmingii@SDY42226_1__iron_sulfur_cluster_assembly_protein'[&!color=#000000]
	'572477_Avinosum@ADC63576_1__iron_sulfur_cluster_assembly_accessory_protein'[&!color=#000000]
	'765913_Tdrewsii@EGV28734_1__iron_sulfur_cluster_assembly_accessory_protein'[&!color=#000000]
	'1249627_Ipurpurea@EXJ15040_1__Iron_binding_protein_IscA_for_iron_sulfur_cluster_assembly'[&!color=#000000]
	'765911_Tviolascens@AFL75159_1__Iron_sulfur_cluster_assembly_accessory_protein'[&!color=#000000]
	'1947692_Tsp@DIUM01000114_1_42___48585_48911'[&!color=#000000]
	'1058_Troseopersici@SDW44674_1__Iron_binding_apoprotein_IscA'[&!color=#000000]
	'631362_Tsp@EIC22106_1__Iron_sulfur_cluster_assembly_accessory_protein'[&!color=#000000]
	'1048_Mgracile@KXX65926_1__iron_sulfur_cluster_assembly_protein_IscA'[&!color=#000000]
	'765912_Tmobilis@AGA91978_1__Iron_sulfur_cluster_assembly_accessory_protein'[&!color=#000000]
	'1986754_Gbacterium@OUX17704_1__iron_sulfur_cluster_assembly_protein_IscA'[&!color=#000000]
	'391615_Gproteobacter@EDY85479_1__iron_sulfur_cluster_assembly_protein_IscA'[&!color=#000000]
	'2030882_Tbacterium@PCI71179_1__iron_sulfur_cluster_assembly_protein_IscA'[&!color=#000000]
	'2030882_Tbacterium@PCI65218_1__iron_sulfur_cluster_assembly_protein_IscA'[&!color=#000000]
	'2049432_Cbacterium@QIJH01000009_1_6___3790_4113'[&!color=#000000]
	'1834205_Bbacterium@ANU67272_1__iron_sulfur_cluster_assembly_protein_IscA'[&!color=#000000]
	'487175_Pexcrementiho@HAI61803_1__TPA_asm__iron_sulfur_cluster_assembly_protein_IscA'[&!color=#000000]
	'2292253_Ssp@RGU79817_1__iron_sulfur_cluster_assembly_protein_IscA'[&!color=#000000]
	'286133_Usutterella@OMVG01000119_1_4___1272_1595'[&!color=#000000]
	'1947612_Ssp@DHJT01000002_1_8___5200_5520'[&!color=#000000]
	'1262976_Ssp@CDD70241_1__iron_sulfur_cluster_assembly_protein_IscA'[&!color=#000000]
	'2292075_Ssp@RHJ35554_1__iron_sulfur_cluster_assembly_protein_IscA'[&!color=#000000]
	'1262977_Ssp@CDE76143_1__iron_sulfur_cluster_assembly_protein_IscA'[&!color=#000000]
	'2494234_Smegalosphaer@BBF24103_1__iron_binding_protein_IscA'[&!color=#000000]
	'762967_Sparvirubra@EHY30963_1__iron_sulfur_cluster_assembly_protein_IscA'[&!color=#000000]
	'1574262_Ssp@KXT30735_1__iron_sulfur_cluster_assembly_protein_IscA'[&!color=#000000]
	'1263111_Swadsworthens@CCZ16562_1__iron_sulfur_cluster_assembly_protein_IscA'[&!color=#000000]
	'1121351_Ckuhniae@KE386799_1_86___87369_87689'[&!color=#000000]
	'1121352_Csteedae@JHZP01000001_1_924___987530_987850'[&!color=#000000]
	'1196094_Salvi@AHN27929_1__Iron_binding_protein_IscA_for_iron_sulfur_cluster_assembly'[&!color=#000000]
	'1470200_Narctica@KLT72520_1__iron_sulfur_cluster_assembly_protein'[&!color=#000000]
	'1689272_Vmassiliensis@LN898221_1_1168___1230160_1230480'[&!color=#000000]
	'96942_Vsp@AUZ04372_1__Fe_S_cluster_assembly_protein_IscA'[&!color=#000000]
	'1123296_Sacetivorans@JQKE01000041_1_7___5178_5498'[&!color=#000000]
	'1775559_Ssp@LQXR01000016_1_22___20951_21271'[&!color=#000000]
	'539_Ecorrodens@JVFA01000025_1_20___19783_20103'[&!color=#000000]
	'1030841_Nwadsworthii@EGZ47147_1__iron_sulfur_cluster_assembly_protein_IscA'[&!color=#000000]
	'326522_Nanimaloris@OSI08363_1__iron_sulfur_cluster_assembly_protein_IscA'[&!color=#000000]
	'1051972_Nweaveri@EGV34716_1__hypothetical_protein_l13_19750'[&!color=#000000]
	'1032488_Nshayeganii@EGY51703_1__iron_sulfur_cluster_assembly_protein_IscA'[&!color=#000000]
	'655307_Nsp@ASP17051_1__iron_sulfur_cluster_assembly_protein_IscA'[&!color=#000000]
	'88719_Nelongata@JVVT01000019_1_39___36540_36860'[&!color=#000000]
	'122586_Nmeningitidis@AAF41749_1__HesB_YadR_YfhF_family_protein'[&!color=#ff9696]
	'1120981_Afiliformis@SOD64903_1__Iron_binding_apoprotein_IscA'[&!color=#000000]
	'1120980_Acrassa@JQKH01000039_1_5___5178_5498'[&!color=#000000]
	'1150867_Kkingae@EIC13461_1__HesB_YadR_YfhF_family_protein'[&!color=#000000]
	'1522312_Knegevensis@CCNJ01000002_1_37___32847_33167'[&!color=#000000]
	'888741_Kdenitrifican@EGC17693_1__iron_sulfur_cluster_assembly_protein_IscA'[&!color=#000000]
	'629741_Koralis@EEP67994_1__iron_sulfur_cluster_assembly_protein_IscA'[&!color=#000000]
	'641147_Smuelleri@EFG30743_1__iron_binding_protein_iscA'[&!color=#000000]
	'1469502_Bbacterium@BAP88491_1__iron_sulfur_cluster_assembly_protein_IscA'[&!color=#000000]
	'964_Hseropedicae@AKN66260_1__iron_sulfur_cluster_assembly_protein'[&!color=#000000]
	'1985873_Ssp@ARU30252_1__iron_sulfur_cluster_assembly_protein_IscA'[&!color=#000000]
	'1947685_Tsp@DCVO01000187_1_25___14655_14978'[&!color=#000000]
	'1559896_Smultivorans@GBL45175_1__iron_binding_protein_IscA_for_iron_sulfur_cluster_assembly'[&!color=#000000]
	'1970528_Hbacterium@OZA32292_1__iron_sulfur_cluster_assembly_protein_IscA'[&!color=#000000]
	'1121388_Dgummosa@AXWS01000007_1_519___602181_602504'[&!color=#000000]
	'489703_Saquatica@SEQ77059_1__iron_sulfur_cluster_assembly_protein'[&!color=#000000]
	'1946043_Asp@DBNS01000082_1_113___97952_98275'[&!color=#000000]
	'1797552_Bbacterium@OGA82638_1__iron_sulfur_cluster_assembly_protein_IscA'[&!color=#000000]
	'63_Vfiliformis@ASM77410_1__Iron_binding_protein_IscA_for_iron_sulfur_cluster_assembly'[&!color=#000000]
	'34103_Snatans@SIR95947_1__iron_sulfur_cluster_assembly_protein'[&!color=#000000]
	'744406_Shippei@PXW94309_1__iron_sulfur_cluster_assembly_protein'[&!color=#000000]
	'395495_Lcholodnii@ACB33631_1__iron_sulfur_cluster_assembly_accessory_protein'[&!color=#ff9696]
	'983917_Rgelatinosus@BAL97643_1__iron_sulfur_cluster_assembly_scaffold_protein_IscA'[&!color=#000000]
	'864051_Bbacterium@EHR69880_1__iron_sulfur_cluster_assembly_protein_IscA'[&!color=#000000]
	'137716_Isp@BADL01000350_1_10___8537_8860'[&!color=#000000]
	'28066_Rfermentans@OOV07510_1__iron_sulfur_cluster_assembly_protein_IscA'[&!color=#000000]
	'365044_Pnaphthaleniv@ABM36880_1__iron_sulfur_cluster_assembly_protein_IscA'[&!color=#000000]
	'50421_Rsp@PKWM01000026_1_86___83730_84053'[&!color=#000000]
	'2067453_Usp@PLK47815_1__iron_sulfur_cluster_assembly_protein_IscA'[&!color=#000000]
	'1842540_Msp@AOF83233_1__iron_sulfur_cluster_assembly_protein_IscA'[&!color=#000000]
	'243233_Mcapsulatus@AAU90592_1__HesB_YadR_YfhF_family_protein'[&!color=#000000]
	'1760988_Mishizawai@SMF97608_1__iron_sulfur_cluster_assembly_protein'[&!color=#000000]
	'1495050_Moryzae@JYNS01000006_1_133___146636_146959'[&!color=#000000]
	'675524_Mszegediense@KE386489_1_371___374087_374410'[&!color=#000000]
	'1116472_Mmorosus@ESS73733_1__iron_binding_protein_IscA'[&!color=#000000]
	'1810504_Icernigliae@ANX02757_1__iron_sulfur_cluster_assembly_protein_IscA'[&!color=#000000]
	'2053568_Lsp@HAB48388_1__TPA_asm__iron_sulfur_cluster_assembly_protein_IscA'[&!color=#000000]
	'1948462_Bbacterium@DKBC01000327_1_2___669_1001'[&!color=#000000]
	'1561003_B2013arg42i@CUT17618_1__Iron_sulfur_cluster_assembly_protein'[&!color=#000000]
	'1950771_Bbacterium@DDPR01000004_1_27___27766_28089'[&!color=#000000]
	'1986666_Bbacterium@OUV31726_1__iron_sulfur_cluster_assembly_protein_IscA'[&!color=#000000]
	'1986667_Bbacterium@OUW05648_1__iron_sulfur_cluster_assembly_protein_IscA'[&!color=#000000]
	'1986668_Bbacterium@OUT97348_1__iron_sulfur_cluster_assembly_protein_IscA'[&!color=#000000]
	'1895733_Bbacterium@OJX08223_1__iron_sulfur_cluster_assembly_protein_IscA'[&!color=#000000]
	'1660104_Lsp@ODS98024_1__iron_sulfur_cluster_assembly_protein_IscA'[&!color=#000000]
	'1121279_Ctaiwanensis@SFZ79252_1__iron_sulfur_cluster_assembly_protein'[&!color=#000000]
	'1121278_Ckoreensis@KE386746_1_37___32257_32580'[&!color=#000000]
	'1122928_Pyongneupense@KE383962_1_88___88946_89269'[&!color=#000000]
	'2290923_Csp@AXK39517_1__iron_sulfur_cluster_assembly_protein_IscA'[&!color=#000000]
	'1121275_Caquatile@AUMS01000008_1_54___64421_64744'[&!color=#000000]
	'1121280_Cshinanonensi@KB895336_1_10___7619_7942'[&!color=#000000]
	'857265_Aursilacus@KPC53238_1__Iron_binding_protein_IscA'[&!color=#000000]
	'1121001_Alacus@SMC19875_1__iron_sulfur_cluster_assembly_protein'[&!color=#000000]
	'1906741_Jsp@AOY01643_1__iron_sulfur_cluster_assembly_protein_IscA'[&!color=#000000]
	'557598_Lhongkongensi@ACO75842_1__hypothetical_protein_LHK_02863'[&!color=#000000]
	'243365_Cviolaceum@AAQ58767_1__probable_HesB_like_protein'[&!color=#ff9696]
	'1229489_Bproteobacter@AMYZ01000005_1_128___133347_133670'[&!color=#000000]
	'2153366_Asp@RQO76966_1__iron_sulfur_cluster_assembly_protein_IscA'[&!color=#000000]
	'748280_Psp@BAK78179_1__iron_sulfur_cluster_assembly_protein_IscA'[&!color=#000000]
	'2490538_Rbacterium@RQW29433_1__iron_sulfur_cluster_assembly_protein_IscA'[&!color=#000000]
	'1192162_Vsp@SCK07543_1__iron_sulfur_cluster_assembly_protein'[&!color=#000000]
	'2496266_Isp@AZN35271_1__iron_sulfur_cluster_assembly_protein_IscA'[&!color=#000000]
	'1121375_Drivuli@KK211082_1_311___328250_328573'[&!color=#000000]
	'1339254_Csp@JTLG01000034_1_155___170510_170833'[&!color=#000000]
	'45465_Vindigofera@RKQ58914_1__iron_sulfur_cluster_assembly_protein'[&!color=#000000]
	'375574_Gindica@LION01000009_1_72___72974_73297'[&!color=#000000]
	'57480_Maerodenitrif@AVY96044_1__iron_sulfur_cluster_assembly_protein_IscA'[&!color=#000000]
	'1938604_Asp@AQR65797_1__iron_sulfur_cluster_assembly_protein_IscA'[&!color=#000000]
	'1121004_Aserpens@ATVC01000007_1_14___12968_13291'[&!color=#000000]
	'47671_Lmirabilis@VEH02450_1__Iron_sulfur_cluster_assembly_protein'[&!color=#000000]
	'1123487_Ugangwonense@KB892840_1_14___16687_17010'[&!color=#000000]
	'857335_CDcarminicum@PAS93910_1__iron_sulfur_cluster_assembly_protein_IscA'[&!color=#000000]
	'2067453_Usp@PLK47541_1__iron_sulfur_cluster_assembly_protein_IscA'[&!color=#000000]
	'1930021_Rbacterium@MSHG01000079_1_51___53477_53800'[&!color=#000000]
	'1952844_Rbacterium@DINT01000174_1_42___41467_41790'[&!color=#000000]
	'2080469_Zbacteirum@AVZ79182_1__iron_sulfur_cluster_assembly_protein_IscA'[&!color=#000000]
	'2136175_Tsp@PTD98031_1__iron_sulfur_cluster_assembly_protein_IscA'[&!color=#000000]
	'62928_Asp@CAL94631_1__putative_regulatory_Protein'[&!color=#000000]
	'1219356_Tbutanivorans@BCUG01000033_1_68___70257_70580'[&!color=#000000]
	'85643_Tsp@ACK54943_1__iron_sulfur_cluster_assembly_protein_IscA'[&!color=#000000]
	'1348657_Tterpenica@EPZ13927_1__heme_biosynthesis_protein_HemY'[&!color=#000000]
	'1792543_Tphenolivoran@MBFM01000002_1_42___44892_45215'[&!color=#000000]
	'29544_Asp@PLX68868_1__iron_sulfur_cluster_assembly_protein_IscA'[&!color=#000000]
	'2013704_Bbacterium@PKO80404_1__iron_sulfur_cluster_assembly_protein_IscA'[&!color=#000000]
	'1121029_Acommunis@PZA15971_1__iron_sulfur_cluster_assembly_protein_IscA'[&!color=#000000]
	'2005884_Tsp@ATE59969_1__iron_sulfur_cluster_assembly_protein_IscA'[&!color=#000000]
	'76114_Aaromaticum@CAI09785_1__IscA_protein_involved_in_Fe_S_cluster_synthesis'[&!color=#000000]
	'198107_Asp@AKU12662_1__iron_sulfur_cluster_assembly_protein_IscA'[&!color=#000000]
	'2067960_Asp@AUN94849_1__iron_sulfur_cluster_assembly_protein_IscA'[&!color=#000000]
	'1000565_Muniversalis@EGK73386_1__Iron_binding_protein_iscA'[&!color=#000000]
	'1842540_Msp@AOF82801_1__iron_sulfur_cluster_assembly_protein_IscA'[&!color=#000000]
	'1947686_Tsp@DDOT01000154_1_12___10913_11236'[&!color=#000000]
	'1970504_Cbacterium@OYV77332_1__iron_sulfur_cluster_assembly_protein_IscA'[&!color=#000000]
	'146939_Aoryzae@PZP62859_1__iron_sulfur_cluster_assembly_protein_IscA'[&!color=#000000]
	'2268024_Hsp@AXF85039_1__Iron_binding_protein_IscA'[&!color=#000000]
	'2014784_Nbacterium@RTK93805_1__iron_sulfur_cluster_assembly_protein_IscA'[&!color=#000000]
	'1948465_Bbacterium@DBDC01000042_1_9___9035_9358'[&!color=#000000]
	'640081_Aoryzae@AEV26733_1__iron_sulfur_cluster_assembly_protein_IscA'[&!color=#000000]
	'1691980_Rbacterium@LGUD01000009_1_111___135022_135345'[&!color=#000000]
	'1121035_Arestrictus@AUCH01000013_1_17___35312_35635'[&!color=#000000]
	'1304883_Dagitata@KI912532_1_2490___2618787_2619110'[&!color=#000000]
	'2013703_Bbacterium@PKO85520_1__iron_sulfur_cluster_assembly_protein_IscA'[&!color=#000000]
	'2013716_Bbacterium@PKO48399_1__iron_sulfur_cluster_assembly_protein_IscA'[&!color=#000000]
	'159087_Daromatica@AAZ46698_1__HesB_YadR_YfhF_Iron_sulfur_cluster_assembly_protein_IscA'[&!color=#ff9696]
	'1946402_Dsp@DGXX01000237_1_10___5348_5671'[&!color=#000000]
	'281362_Ddenitrifican@KXB32307_1__iron_sulfur_cluster_assembly_protein_IscA'[&!color=#000000]
	'146940_Afungiphilus@RKT60619_1__iron_sulfur_cluster_assembly_protein'[&!color=#000000]
	'1797484_Bbacterium@OGA03466_1__iron_sulfur_cluster_assembly_protein_IscA'[&!color=#000000]
	'1895689_CAsp@OJW50772_1__iron_sulfur_cluster_assembly_protein_IscA'[&!color=#000000]
	'1860101_CPaalborgensis@SBT06022_1__iron_binding_protein__believed_to_be_involved_in_Fe_S_protein_formation_or_repa'[&!color=#000000]
	'83767_Pdicarboxylic@SDH47855_1__iron_sulfur_cluster_assembly_protein'[&!color=#000000]
	'1946150_CAsp@DBMG01000061_1_17___17606_17929'[&!color=#000000]
	'1457154_CAsp@KFB68276_1__Iron_sulfur_cluster_assembly_protein'[&!color=#000000]
	'2053492_CAsp@HAY28588_1__TPA_asm__iron_sulfur_cluster_assembly_protein_IscA'[&!color=#000000]
	'522306_CAphosphatis@ACV35319_1__iron_sulfur_cluster_assembly_protein_IscA'[&!color=#000000]
	'1454004_CAsp@EXI86221_1__Iron_sulfur_cluster_assembly_protein'[&!color=#000000]
	'1454004_CAsp@EXI90804_1__Iron_sulfur_cluster_assembly_protein'[&!color=#000000]
	'1454003_CAsp@EXI78181_1__Iron_sulfur_cluster_assembly_protein'[&!color=#000000]
	'1703390_Bbacterium@KPK08902_1__iron_sulfur_cluster_assembly_protein'[&!color=#000000]
	'1797490_Bbacterium@OGA15314_1__iron_sulfur_cluster_assembly_protein_IscA'[&!color=#000000]
	'1797505_Bbacterium@OGA69450_1__iron_sulfur_cluster_assembly_protein_IscA'[&!color=#000000]
	'1797503_Bbacterium@OGA55854_1__iron_sulfur_cluster_assembly_protein_IscA'[&!color=#000000]
	'1950782_Bbacterium@DBCQ01000022_1_8___5058_5381'[&!color=#000000]
	'2013705_Bbacterium@PKO69569_1__iron_sulfur_cluster_assembly_protein_IscA'[&!color=#000000]
	'1381557_Ssediminicola@RLJ64558_1__iron_sulfur_cluster_assembly_protein'[&!color=#000000]
	'1223802_Shydrogenivor@BAO29399_1__iron_binding_protein_iscA'[&!color=#000000]
	'2211108_Sbacterium@AP018718_1_1540___1573136_1573462'[&!color=#000000]
	'1565605_Raromaticivor@AJP47727_1__iron_sulfur_cluster_assembly_protein'[&!color=#000000]
	'2013702_Bbacterium@PKO83897_1__iron_sulfur_cluster_assembly_protein_IscA'[&!color=#000000]
	'1974034_Hbacterium@PIW37804_1__iron_sulfur_cluster_assembly_protein_IscA'[&!color=#000000]
	'1914471_Scalidifontis@AP018721_1_2055___2046530_2046853'[&!color=#000000]
	'1974028_Hbacterium@PIX95709_1__iron_sulfur_cluster_assembly_protein_IscA'[&!color=#000000]
	'1947689_Tsp@DEQR01000074_1_3___1289_1690'[&!color=#000000]
	'1947685_Tsp@DCVO01000083_1_38___34366_34689'[&!color=#000000]
	'1970517_Hbacterium@OYW64828_1__iron_sulfur_cluster_assembly_protein_IscA'[&!color=#000000]
	'1970515_Hbacterium@OYW40295_1__iron_sulfur_cluster_assembly_protein_IscA'[&!color=#000000]
	'292415_Tdenitrifican@AAZ97119_1__Iron_sulphur_cluster_assembly_protein_IscA'[&!color=#000000]
	'1895862_Tsp@OJZ16857_1__iron_sulfur_cluster_assembly_protein_IscA'[&!color=#000000]
	'1970528_Hbacterium@OZA34754_1__iron_sulfur_cluster_assembly_protein_IscA'[&!color=#000000]
	'1122158_Loryzae@AQXU01000025_1_48___50714_51037'[&!color=#000000]
	'1559896_Smultivorans@GBL45461_1__iron_binding_protein_IscA_for_iron_sulfur_cluster_assembly'[&!color=#000000]
	'649841_Sdenitrifican@NSJJ01000019_1_30___32944_33267'[&!color=#000000]
	'1706046_Sautotrophica@BHVT01000073_1_138___142049_142372'[&!color=#000000]
	'1163617_Sdenitrifican@BAN35086_1__iron_binding_protein_iscA'[&!color=#000000]
	'1974089_Rbacterium@PJA58661_1__iron_sulfur_cluster_assembly_protein_IscA'[&!color=#000000]
	'1798245_Gbacterium@OGS92988_1__iron_sulfur_cluster_assembly_protein_IscA'[&!color=#000000]
	'1188319_Famnicola@BBE51301_1__Iron_binding_protein_IscA'[&!color=#000000]
	'1974017_Gbacterium@PIV14887_1__iron_sulfur_cluster_assembly_protein_IscA'[&!color=#000000]
	'1798257_Gbacterium@OGT11242_1__iron_sulfur_cluster_assembly_protein_IscA'[&!color=#000000]
	'1798244_Gbacterium@OGS80814_1__iron_sulfur_cluster_assembly_protein_IscA'[&!color=#000000]
	'395494_Gcapsiferrifo@ADL54687_1__iron_sulfur_cluster_assembly_protein_IscA'[&!color=#000000]
	'1985873_Ssp@ARU31754_1__iron_sulfur_cluster_assembly_protein_IscA'[&!color=#000000]
	'580332_Slithotrophic@ADE12481_1__iron_sulfur_cluster_assembly_protein_IscA'[&!color=#000000]
	'1951900_Gbacterium@DISA01000002_1_67___56352_56675'[&!color=#000000]
	'2052162_Gbacterium@PLYB01000164_1_13___11245_11568'[&!color=#000000]
	'1798249_Gbacterium@OGS93095_1__iron_sulfur_cluster_assembly_protein_IscA__partial'[&!color=#000000]
	'351345_Pcosmopolitan@OXL14491_1__iron_sulfur_cluster_assembly_protein_IscA'[&!color=#000000]
	'312153_Pasymbioticus@ABP34705_1__iron_sulfur_cluster_assembly_protein_IscA'[&!color=#000000]
	'556055_Prarus@NTGB01000001_1_1503___1610438_1610761'[&!color=#000000]
	'556053_Pacidiphobus@CP023277_1_572___538611_538934'[&!color=#000000]
	'1951147_Lbacterium@DEND01000004_1_136___138310_138633'[&!color=#000000]
	'1808959_CPnovymonadis@PSB92073_1__Iron_binding_protein_IscA'[&!color=#000000]
	'93218_Papista@AJE99395_1__iron_sulfur_cluster_assembly_protein'[&!color=#000000]
	'795666_Rsp@EIZ05079_1__fe_s_cluster_assembly_and_activation_factor'[&!color=#000000]
	'1267562_Cgilardii@ALD90189_1__iron_sulfur_cluster_assembly_protein'[&!color=#000000]
	'402626_Rpickettii@ACD26036_1__iron_sulfur_cluster_assembly_protein_IscA'[&!color=#000000]
	'445709_Pthiooxydans@AKJ67363_1__iron_sulfur_cluster_assembly_protein_IscA'[&!color=#000000]
	'2211211_Psp@CP029640_1_1076___1224602_1224925'[&!color=#000000]
	'13373_Bmallei@AIP76439_1__iron_sulfur_cluster_assembly_protein_IscA'[&!color=#ff9696]
	'882378_Prhizoxinica@CBW75491_1__Iron_sulphur_cluster_assembly_protein_IscA'[&!color=#000000]
	'1553431_Mcysteinexige@BBE09259_1__HesB_like_protein'[&!color=#000000]
	'1070319_CGgigasporarum@CCD29736_1__Iron_binding_protein_iscA__Iron_sulfur_cluster_assembly_protein_'[&!color=#000000]
	'132144_CGgigasporarum@LXRJ01000001_1_64___62965_63288'[&!color=#000000]
	'1770053_Bsp@SDV49267_1__Iron_binding_apoprotein_IscA'[&!color=#000000]
	'28092_Randropogonis@KKB62500_1__iron_sulfur_cluster_assembly_protein'[&!color=#000000]
	'1074049_CBcrenata@KNE75891_1__Iron_binding_protein_IscA_for_iron_sulfur_cluster_assembly'[&!color=#000000]
	'2099400_Ssilvestre@PRC91241_1__IscA__iron_sulfur_cluster_assembly_protein_IscA'[&!color=#000000]
	'401471_Uparvum@AZP13542_1__iron_sulfur_cluster_assembly_protein_IscA'[&!color=#000000]
	'1603353_Mpsychrophila@PIL38404_1__iron_sulfur_cluster_assembly_protein_IscA'[&!color=#000000]
	'375286_Jsp@ABR90089_1___Fe_S__cluster_formation_repair_protein'[&!color=#000000]
	'964_Hseropedicae@AKN66546_1__iron_sulfur_cluster_assembly_protein'[&!color=#000000]
	'1797562_Bbacterium@OGB20367_1__iron_sulfur_cluster_assembly_protein_IscA'[&!color=#000000]
	'1736266_Dsp@KQQ31901_1__iron_sulfur_cluster_assembly_protein_IscA'[&!color=#000000]
	'1005048_Cfungivorans@AEK62953_1__Iron_binding_protein_IscA_for_iron_sulfur_cluster_assembly'[&!color=#000000]
	'1688639_Nhumi@SNS29858_1__Iron_binding_apoprotein_IscA'[&!color=#000000]
	'945844_Moculi@AWL06710_1__iron_sulfur_cluster_assembly_protein_IscA'[&!color=#000000]
	'709839_Nautotrophicu@KIF80880_1__iron_sulfur_cluster_assembly_protein'[&!color=#000000]
	'2320865_Nsp@RJG00191_1__iron_sulfur_cluster_assembly_protein_IscA'[&!color=#000000]
	'1891238_Bbacterium@PLEY01000085_1_53___61841_62164'[&!color=#000000]
	'1950779_Bbacterium@DHLX01000009_1_39___44425_44748'[&!color=#000000]
	'2093374_Osp@RJX32007_1__iron_sulfur_cluster_assembly_protein_IscA'[&!color=#000000]
	'556268_Oformigenes@EEO28907_1__iron_sulfur_cluster_assembly_protein_IscA'[&!color=#000000]
	'847_Oformigenes@ARQ46987_1__Iron_binding_protein_IscA'[&!color=#000000]
	'1121388_Dgummosa@KI519499_1_602___740880_741305'[&!color=#000000]
	'1690485_Bbacterium@AMS33132_1__iron_sulfur_cluster_assembly_protein'[&!color=#000000]
	'1813033_Lsp@KYP10443_1__iron_sulfur_cluster_assembly_protein_IscA'[&!color=#000000]
	'1950780_Bbacterium@DIYC01000015_1_44___44532_44876'[&!color=#000000]
	'1660092_Bsp@ODU95627_1__iron_sulfur_cluster_assembly_protein_IscA'[&!color=#000000]
	'643674_Phominis@AQS50805_1__iron_sulfur_cluster_assembly_protein_IscA'[&!color=#000000]
	'511_Afaecalis@KGP03346_1__iron_sulfur_cluster_assembly_protein'[&!color=#000000]
	'1674887_Bbacterium@LUZQ01000008_1_13___15670_15993'[&!color=#000000]
	'266123_Ccaeni@PGEK01000015_1_47___50124_50447'[&!color=#000000]
	'1437824_Cdefragrans@CDM24689_1__Iron_binding_protein_IscA'[&!color=#000000]
	'2163011_Bsp@AWB33324_1__iron_sulfur_cluster_assembly_protein_IscA'[&!color=#000000]
	'1247726_Amimigardefor@AHG63935_1__iron_binding_protein_IscA'[&!color=#000000]
	'1697043_Bsp@AOB31785_1__iron_sulfur_cluster_assembly_protein'[&!color=#000000]
	'1416803_Bgenomosp@ARP86322_1__iron_sulfur_cluster_assembly_protein_IscA'[&!color=#000000]
	'206506_Kgyiorum@KKO72473_1__iron_sulfur_cluster_assembly_protein'[&!color=#000000]
	'1720297_Psp@LT628275_1_891___921807_922130'[&!color=#000000]
	'1008459_Tasinigenital@AEP36452_1__Iron_binding_protein_IscA'[&!color=#000000]
	'1072685_Bpsittacipulm@AIL32690_1__iron_sulfur_cluster_assembly_protein'[&!color=#000000]
	'1671635_Abacterium@LFTA01000039_1_35___37233_37556'[&!color=#000000]
	'1581147_Osp@OFV48530_1__iron_sulfur_cluster_assembly_protein_IscA'[&!color=#000000]
	'1122619_Oureolytica@KB892332_1_5___3519_3842'[&!color=#000000]
	'1121118_Boedipodis@JHZJ01000009_1_171___186362_186685'[&!color=#000000]
	'2175229_Bsp@PWF23330_1__iron_sulfur_cluster_assembly_protein_IscA'[&!color=#000000]
	'305977_Pnoertemannii@PVY60364_1__iron_binding_apoprotein_IscA'[&!color=#000000]
	'645616_Ecaeni@RBP40841_1__iron_binding_apoprotein_IscA'[&!color=#000000]
	'1159870_Bsp@KB907784_1_3106___3367395_3367718'[&!color=#000000]
	'1548123_Psp@OXR48313_1__iron_sulfur_cluster_assembly_protein_IscA'[&!color=#000000]
	'2026239_Psp@RII83722_1__iron_sulfur_cluster_assembly_protein_IscA'[&!color=#000000]
	'2497686_Csp@RTZ47775_1__iron_sulfur_cluster_assembly_protein_IscA'[&!color=#000000]
	'1007105_Psp@AEC19283_1__hypothetical_protein_PT7_0743'[&!color=#000000]
	'683354_Cnitroreducen@OWT65708_1__iron_sulfur_cluster_assembly_protein_IscA'[&!color=#000000]
	'257310_Bbronchisepti@CAE32774_1___Fe_S__cluster_formation_repair_protein'[&!color=#ff9696]
	'1851544_Odioscoreae@SOE49174_1__Iron_binding_protein_IscA_for_iron_sulfur_cluster_assembly'[&!color=#000000]
	'323426_Bproteobacter@PRY99068_1__iron_binding_apoprotein_IscA'[&!color=#000000]
	'938785_Bproteobacter@ATZQ02000011_1_12___12462_12785'[&!color=#000000]
	'1951378_Abacterium@DBBZ01000285_1_17___16045_16368'[&!color=#000000]
	'1523428_Bproteobacter@KPF68996_1__iron_sulfur_cluster_assembly_protein'[&!color=#000000]
	'1888893_Placunae@RCS59609_1__iron_sulfur_cluster_assembly_protein_IscA'[&!color=#000000]
	'1469502_Bbacterium@BAP88193_1__iron_sulfur_cluster_assembly_protein_IscA'[&!color=#000000]
	'1904640_Bbacterium@APV51855_1__iron_sulfur_cluster_assembly_protein_IscA'[&!color=#000000]
	'1891241_Bbacterium@PWB61556_1__iron_sulfur_cluster_assembly_protein_IscA'[&!color=#000000]
	'1891241_Bbacterium@PWB58883_1__iron_sulfur_cluster_assembly_protein_IscA'[&!color=#000000]
	'1158291_Tsp@KB898487_1_40___36158_36481'[&!color=#000000]
	'364030_Tdelicata@SBP89031_1__FeS_cluster_assembly_protein'[&!color=#000000]
	'215580_Sthermodepoly@PPE69273_1__iron_sulfur_cluster_assembly_protein_IscA'[&!color=#000000]
	'307486_Ttaiwanensis@KN714329_1_10___8109_8432'[&!color=#000000]
	'1265502_Cmanganoxidan@KB905931_1_122___128311_128634'[&!color=#000000]
	'1973952_Cbacterium@PIQ52792_1__iron_sulfur_cluster_assembly_protein_IscA'[&!color=#000000]
	'338969_Rferrireducen@ABD69903_1__iron_sulfur_cluster_assembly_protein_IscA'[&!color=#000000]
	'50421_Rsp@PKWM01000041_1_8___7184_7507'[&!color=#000000]
	'2013709_Bbacterium@PKO61002_1__iron_sulfur_cluster_assembly_protein_IscA'[&!color=#000000]
	'1945857_Psp@OOG51970_1__iron_sulfur_cluster_assembly_protein_IscA'[&!color=#000000]
	'1797747_Csp@OGO99913_1__iron_sulfur_cluster_assembly_protein_IscA'[&!color=#000000]
	'1458275_Hgracilis@EYC51604_1__iron_sulfur_cluster_assembly_protein'[&!color=#000000]
	'1888168_Csp@HBH36938_1__TPA_asm__iron_sulfur_cluster_assembly_protein_IscA'[&!color=#000000]
	'1484693_Rsaidenbachen@APW43148_1__iron_sulfur_cluster_assembly_protein_IscA'[&!color=#000000]
	'1797566_Bbacterium@OGB34426_1__iron_sulfur_cluster_assembly_protein_IscA'[&!color=#000000]
	'1678129_Lsp@ALK91993_1__Iron_binding_protein_IscA'[&!color=#000000]
	'1871071_Cbacterium@HAJ12875_1__TPA_asm__iron_sulfur_cluster_assembly_protein_IscA'[&!color=#000000]
	'1842537_Hsp@AOF87528_1__iron_sulfur_cluster_assembly_protein_IscA'[&!color=#000000]
	'795665_Hsp@AOS79881_1__iron_sulfur_cluster_assembly_protein_IscA'[&!color=#000000]
	'2013715_Bbacterium@PKO40824_1__iron_sulfur_cluster_assembly_protein_IscA'[&!color=#000000]
	'1678128_Lsp@ALK89178_1__Iron_binding_protein_IscA'[&!color=#000000]
	'1660161_Cbacterium@ODU61560_1__iron_sulfur_cluster_assembly_protein_IscA'[&!color=#000000]
	'391735_Veiseniae@ABM58121_1__iron_sulfur_cluster_assembly_protein_IscA'[&!color=#000000]
	'94132_Rtataouinensi@AMO24868_1__iron_sulfur_cluster_assembly_protein'[&!color=#000000]
	'2116657_Msp@AVP58005_1__iron_sulfur_cluster_assembly_protein_IscA'[&!color=#000000]
	'2109913_Msp@AVO50786_1__iron_sulfur_cluster_assembly_protein_IscA'[&!color=#000000]
	'397945_Acitrulli@ABM33020_1__iron_sulfur_cluster_assembly_protein_IscA'[&!color=#000000]
	'1735686_Xsp@KQM75318_1__iron_sulfur_cluster_assembly_protein_IscA'[&!color=#000000]
	'1970496_Bbacterium@OYZ74612_1__iron_sulfur_cluster_assembly_protein_IscA'[&!color=#000000]
	'2135643_Ssp@PVY55650_1__iron_binding_apoprotein_IscA'[&!color=#000000]
	'2109915_Ssuum@AVO43346_1__iron_sulfur_cluster_assembly_protein_IscA'[&!color=#000000]
	'2315688_Ssp@RIE00074_1__iron_sulfur_cluster_assembly_protein_IscA'[&!color=#000000]
	'1896170_Bbacterium@OJX29765_1__iron_sulfur_cluster_assembly_protein_IscA'[&!color=#000000]
	'1550736_Cpopuli@RMX08444_1__iron_sulfur_cluster_assembly_protein_IscA'[&!color=#000000]
	'2491056_Cbacterium@RRD67471_1__iron_sulfur_cluster_assembly_protein_IscA'[&!color=#000000]
	'1122156_Lhyalina@SHF26659_1__iron_sulfur_cluster_assembly_protein'[&!color=#000000]
	'1951599_Cbacterium@DCYB01000010_1_399___445581_445904'[&!color=#000000]
	'1951605_Cbacterium@DFPM01000252_1_7___6252_6575'[&!color=#000000]
	'1951612_Cbacterium@DLAU01000040_1_5___3168_3491'[&!color=#000000]
	'2485130_Csp@ROR24991_1__iron_binding_apoprotein_IscA'[&!color=#000000]
	'1082851_Cserinivorans@ARU05504_1__iron_sulfur_cluster_assembly_protein_IscA'[&!color=#000000]
	'1408164_Bbacterium@ESS14029_1__Iron_sulfur_cluster_assembly_protein'[&!color=#000000]
	'1951610_Cbacterium@DJBO01000010_1_12___12979_13302'[&!color=#000000]
	'1121116_Bchironomi@KB894771_1_123___118732_119055'[&!color=#000000]
	'1121117_Bdenitrifican@SEN62036_1__iron_sulfur_cluster_assembly_protein'[&!color=#000000]
	'365046_Rtataouinensi@AEG92929_1__Candidate_Fe_S_cluster_assembly_protein'[&!color=#000000]
	'1031594_Evulgaris@RCX09845_1__iron_binding_apoprotein_IscA'[&!color=#ff9696]
	'285_Ctestosteroni@BBJZ01000002_1_73___85002_85325'[&!color=#000000]
	'32013_Cterrigena@DDHF01000002_1_18___20494_20817'[&!color=#000000]
	'180197_Ganulus@SEQ37409_1__iron_sulfur_cluster_assembly_protein'[&!color=#000000]
	'1917811_Tsediminis@RPE70786_1__iron_binding_apoprotein_IscA'[&!color=#000000]
	'2491057_Cbacterium@RRD57390_1__iron_sulfur_cluster_assembly_protein_IscA'[&!color=#000000]
	'2109914_Ooryzae@AVO35153_1__iron_sulfur_cluster_assembly_protein_IscA'[&!color=#000000]
	'1895730_Bbacterium@OJV48792_1__iron_sulfur_cluster_assembly_protein_IscA'[&!color=#000000]
	'1658672_Osp@AKU66545_1__iron_sulfur_cluster_assembly_protein'[&!color=#000000]
	'2052576_Cbacterium@PGEI01000082_1_3___1602_1925'[&!color=#000000]
	'1660138_Rsp@ODU10160_1__iron_sulfur_cluster_assembly_protein_IscA'[&!color=#000000]
	'433924_Pintermedius@KTT23161_1__iron_sulfur_cluster_assembly_protein'[&!color=#000000]
	'1965230_Bbacterium@RUS67943_1__Iron_binding_protein_IscA'[&!color=#000000]
	'2493092_Asp@RRS03363_1__iron_sulfur_cluster_assembly_protein_IscA'[&!color=#000000]
	'1950777_Bbacterium@DFTY01000164_1_14___10081_10506'[&!color=#000000]
	'1797552_Bbacterium@OGA81124_1__iron_sulfur_cluster_assembly_protein_IscA'[&!color=#000000]
	'1946043_Asp@DBNS01000026_1_45___49275_49673'[&!color=#000000]
	'1797568_Bbacterium@OGB66819_1__iron_sulfur_cluster_assembly_protein_IscA'[&!color=#000000]
	'1296669_Aolei@AWI55097_1__iron_sulfur_cluster_assembly_protein_IscA'[&!color=#000000]
	'1795631_Vsp@AMM23097_1__iron_sulfur_cluster_assembly_protein_IscA'[&!color=#000000]
	'183670_Mbipunctata@NWBQ01000058_1_49___47785_48108'[&!color=#000000]
	'1797572_Bbacterium@OGB71124_1__iron_sulfur_cluster_assembly_protein_IscA'[&!color=#000000]
	'1947819_Buba7470@DLPA01000186_1_3___1278_1601'[&!color=#000000]
	'1458426_Smccroryi@BAO82658_1__uncharacterized_conserved_protein'[&!color=#000000]
	'1951601_Cbacterium@DDUQ01000139_1_5___3870_4193'[&!color=#000000]
	'365044_Pnaphthaleniv@ABM37596_1__iron_sulfur_cluster_assembly_protein_IscA'[&!color=#000000]
	'1797557_Bbacterium@OGB10933_1__iron_sulfur_cluster_assembly_protein_IscA'[&!color=#000000]
	'2268087_Psp@AYQ29981_1__iron_sulfur_cluster_assembly_protein_IscA'[&!color=#000000]
	'1947650_Tsp@DBAZ01000005_1_48___53873_54196'[&!color=#000000]
	'420662_Mpetroleiphil@ABM95216_1__conserved_hypothetical_protein'[&!color=#000000]
	'63_Vfiliformis@ASM77716_1__iron_sulfur_cluster_assembly_protein_IscA'[&!color=#000000]
	'1658665_Msp@ANH70418_1__iron_sulfur_cluster_assembly_protein'[&!color=#000000]
	'1768242_Psp@ALT77074_1__iron_sulfur_cluster_assembly_protein_IscA'[&!color=#000000]
	'983917_Rgelatinosus@BAL94885_1__iron_sulfur_cluster_assembly_scaffold_protein_IscA'[&!color=#000000]
	'1523424_Bproteobacter@KPF47759_1__iron_sulfur_cluster_assembly_protein'[&!color=#000000]
	'2015568_Bbacterium@OYT84910_1__iron_sulfur_cluster_assembly_protein_IscA'[&!color=#000000]
	'137716_Isp@BADL01000031_1_12___8731_9054'[&!color=#000000]
	'34103_Snatans@SIS07924_1__Iron_binding_apoprotein_IscA'[&!color=#000000]
	'864051_Bbacterium@EHR72432_1__iron_sulfur_cluster_assembly_protein_IscA'[&!color=#000000]
	'744406_Shippei@PXW92832_1__iron_binding_apoprotein_IscA'[&!color=#000000]
	'1660139_Rsp@ODV12612_1__iron_sulfur_cluster_assembly_protein_IscA'[&!color=#000000]
	'1736528_Rsp@KQW36253_1__iron_sulfur_cluster_assembly_protein_IscA'[&!color=#000000]
	'395495_Lcholodnii@ACB33314_1__iron_sulfur_cluster_assembly_protein_IscA'[&!color=#ff9696]
	'2259336_Cbacterium@QNUI01000019_1_6___3223_3546'[&!color=#000000]
	'75379_Tintermedia@ADG30453_1__iron_sulfur_cluster_assembly_protein_IscA'[&!color=#000000]
	'28066_Rfermentans@OOV07879_1__iron_sulfur_cluster_assembly_protein_IscA'[&!color=#000000]
	'1570016_Tpsekupsii@OUD13298_1__iron_sulfur_cluster_assembly_protein_IscA'[&!color=#000000]
	'1962953_Bsp@QKBZ01000322_1_5___3710_4033'[&!color=#000000]
	'1934247_Bsp@OQW95375_1__iron_sulfur_cluster_assembly_protein_IscA'[&!color=#000000]
	'288004_Bleptomitofor@ALG68877_1__iron_sulfur_cluster_assembly_protein'[&!color=#000000]
	'1827136_CMsp@MCBW01000066_1_99___103480_103803'[&!color=#000000]
	'40754_Tingrica@BAP56929_1__Iron_sulphur_cluster_biosynthesis'[&!color=#000000]
	'1948151_Pbacterium@DDPS01000089_1_7___4139_4462'[&!color=#000000]
	'1123368_Ttepidarius@AUIS01000004_1_162___175833_176159'[&!color=#000000]
	'1948205_Pbacterium@DKBE01000028_1_2___135_458'[&!color=#000000]
	'1281578_Asp@AWP23764_1__iron_sulfur_cluster_assembly_protein_IscA'[&!color=#000000]
	'886464_Pacidivorans@PWV59049_1__iron_binding_apoprotein_IscA'[&!color=#000000]
	'1948458_Bbacterium@DGAL01000045_1_5___2794_3126'[&!color=#000000]
	'1986845_Bbacterium@OUT76845_1__iron_sulfur_cluster_assembly_protein_IscA'[&!color=#000000]
	'1604836_Asp@KOR32326_1__iron_sulfur_cluster_assembly_protein'[&!color=#000000]
	'1604835_Asp@KOR27991_1__iron_sulfur_cluster_assembly_protein'[&!color=#000000]
	'570277_Emontiporae@AMO56025_1__iron_sulfur_biogenesis_protein'[&!color=#000000]
	'1137799_Enumazuensis@KEQ12103_1__iron_sulfur_cluster_assembly_protein'[&!color=#000000]
	'1919249_Ksp@MPMQ01000055_1_9___9282_9593'[&!color=#000000]
	'1868284_Esp@OED40161_1__iron_sulfur_cluster_assembly_protein_IscA'[&!color=#000000]
	'1960125_Phaliclonae@SMA33120_1__Iron_binding_protein_IscA'[&!color=#000000]
	'1470434_Zaliphaticivo@AMO69052_1__iron_sulfur_cluster_assembly_protein_IscA'[&!color=#000000]
	'1122224_Smarinus@AULP01000003_1_190___203889_204227'[&!color=#000000]
	'1635171_Pplantistimul@PXF32245_1__iron_sulfur_cluster_assembly_protein'[&!color=#000000]
	'1856294_Gbacterium@OUS15300_1__iron_sulfur_cluster_assembly_protein_IscA'[&!color=#000000]
	'1856295_Gbacterium@OUS11180_1__iron_sulfur_cluster_assembly_protein_IscA'[&!color=#000000]
	'1950794_Cbacterium@DGNJ01000058_1_29___26370_26693'[&!color=#000000]
	'1950789_Cbacterium@DDJS01000158_1_45___42918_43241'[&!color=#000000]
	'1952748_Pbacterium@DCBC01000148_1_3___1012_1323'[&!color=#000000]
	'1411685_Gbacterium@ETN92125_1__Iron_sulfur_cluster_assembly_protein'[&!color=#000000]
	'1952762_Pbacterium@DJBT01000137_1_18___15892_16215'[&!color=#000000]
	'1986840_Cbacterium@RPG91793_1__iron_sulfur_cluster_assembly_protein_IscA'[&!color=#000000]
	'2026782_Pbacterium@MAA54371_1__iron_sulfur_cluster_assembly_protein_IscA'[&!color=#000000]
	'1950790_Cbacterium@DFBC01000133_1_13___13001_13324'[&!color=#000000]
	'1950791_Cbacterium@DGPR01000035_1_23___21883_22206'[&!color=#000000]
	'2024853_Psp@MAD57727_1__iron_sulfur_cluster_assembly_protein_IscA'[&!color=#000000]
	'407164_Mpacificus@PREV01000026_1_337___414724_415047'[&!color=#000000]
	'1769779_Maggregans@AOS97273_1__Iron_binding_protein_IscA'[&!color=#000000]
	'494016_Mdonghaiensis@SHF52649_1__iron_sulfur_cluster_assembly_protein'[&!color=#000000]
	'359370_Msp@AWF80149_1__iron_sulfur_cluster_assembly_protein_IscA'[&!color=#000000]
	'252514_Mthermotolera@AMX03097_1__iron_sulfur_cluster_assembly_protein_IscA'[&!color=#000000]
	'260552_Magarilyticus@AQQ68473_1__iron_sulfur_cluster_assembly_protein_IscA'[&!color=#000000]
	'937772_Gproteobacter@EGG94590_1__Iron_binding_protein_IscA_for_iron_sulfur_cluster_assembly'[&!color=#000000]
	'62101_CEsertula@ODS23347_1__iron_sulfur_cluster_assembly_protein_IscA'[&!color=#000000]
	'1950784_Cbacterium@DDII01000042_1_69___62297_62620'[&!color=#000000]
	'1950796_Cbacterium@DJFY01000097_1_65___77466_77789'[&!color=#000000]
	'1945924_Asp@DDOU01000014_1_12___6806_7129'[&!color=#000000]
	'930_Athiooxidans@JMEB01000172_1_41___39255_39578'[&!color=#000000]
	'930_Athiooxidans@JMEB01000055_1_14___10898_11221'[&!color=#000000]
	'243159_Aferrooxidans@ACK78248_1__iron_sulfur_cluster_assembly_protein_IscA'[&!color=#000000]
	'637389_Acaldus@AIA54689_1__Iron_binding_protein_IscA_for_iron_sulfur_cluster_assembly'[&!color=#000000]
	'1867749_Asp@RNF60570_1__iron_sulfur_cluster_assembly_protein_IscA'[&!color=#000000]
	'1948605_Gbacterium@DFBZ01000118_1_39___40276_40599'[&!color=#000000]
	'1986771_Gbacterium@OUV23432_1__iron_sulfur_cluster_assembly_protein_IscA'[&!color=#000000]
	'1948638_Gbacterium@DKIG01000007_1_56___70591_70935'[&!color=#000000]
	'1986740_Gbacterium@OUW40996_1__iron_sulfur_cluster_assembly_protein_IscA'[&!color=#000000]
	'1948624_Gbacterium@DGKA01000235_1_3___1308_1631'[&!color=#000000]
	'1948654_Gbacterium@DLPP01000151_1_10___8530_8853'[&!color=#000000]
	'1986731_Gbacterium@RPG51055_1__iron_sulfur_cluster_assembly_protein_IscA'[&!color=#000000]
	'1948640_Gbacterium@DJZY01000045_1_18___23552_23875'[&!color=#000000]
	'946483_CSmobilis@AGX87028_1__iron_sulfur_cluster_assembly_protein'[&!color=#000000]
	'1974024_Gbacterium@PIQ42677_1__iron_sulfur_cluster_assembly_protein_IscA'[&!color=#000000]
	'1798274_Gbacterium@OGT31223_1__iron_sulfur_cluster_assembly_protein_IscA'[&!color=#000000]
	'1889775_Mbacterium@PCI51097_1__iron_sulfur_cluster_assembly_protein_IscA'[&!color=#000000]
	'1229165_Aapis@SNQ28534_1__Iron_binding_apoprotein_IscA'[&!color=#000000]
	'1392540_Anectaris@ESK40950_1__iron_sulfur_cluster_assembly_protein_IscA'[&!color=#000000]
	'2419602_Asp@RKG35462_1__iron_sulfur_cluster_assembly_protein_IscA'[&!color=#000000]
	'62977_Asp@CAG68267_1__iron_binding_protein__believed_to_be_involved_in_Fe_S_protein_formation_or_repa'[&!color=#000000]
	'1219383_Aboissieri@SDB88099_1__Iron_binding_apoprotein_IscA'[&!color=#000000]
	'1945945_Asp@DJDJ01000017_1_9___9490_9810'[&!color=#000000]
	'1341683_Abrisouii@ESK50972_1__iron_sulfur_cluster_assembly_protein_IscA'[&!color=#000000]
	'871585_Apittii@ADY81586_1__hypothetical_protein_BDGL_001000'[&!color=#000000]
	'28090_Alwoffii@BBSQ01000004_1_133___122510_122830'[&!color=#000000]
	'106649_Aguillouiae@BBRY01000010_1_113___105145_105465'[&!color=#000000]
	'1789224_Alarvae@AOA58127_1__iron_sulfur_cluster_assembly_protein_IscA'[&!color=#000000]
	'1120977_Aillinoisensi@JHUX01000003_1_847___871011_871331'[&!color=#000000]
	'34059_Matlantae@OBX75840_1__iron_sulfur_cluster_assembly_protein_IscA'[&!color=#000000]
	'480_Mcatarrhalis@AIK00944_1__iron_sulfur_cluster_assembly_protein_IscA'[&!color=#ff9696]
	'29433_Movis@ANB91725_1__iron_sulfur_cluster_assembly_protein'[&!color=#000000]
	'2014877_Msp@OXL28668_1__iron_sulfur_cluster_assembly_protein_IscA'[&!color=#000000]
	'476_Mbovis@OOR87338_1__iron_sulfur_cluster_assembly_protein_IscA'[&!color=#000000]
	'1349775_Moblonga@BCYQ01000043_1_10___8502_8822'[&!color=#000000]
	'90241_Mlincolnii@OOS21646_1__iron_sulfur_cluster_assembly_protein_IscA'[&!color=#000000]
	'349106_Psp@ABQ94572_1__iron_sulfur_cluster_assembly_protein_IscA'[&!color=#000000]
	'259536_Parcticus@AAZ19327_1__possible_HesB_YadR_YfhF_family_protein'[&!color=#000000]
	'1947358_Psp@DKJU01000004_1_474___557593_557913'[&!color=#000000]
	'1122243_Mboevrei@KB903771_1_142___132408_132728'[&!color=#000000]
	'2283318_Mbacterium@AXI04597_1__iron_sulfur_cluster_assembly_protein_IscA'[&!color=#000000]
	'1096779_Apuyangensis@SNX45834_1__Iron_binding_apoprotein_IscA'[&!color=#000000]
	'479_Msp@HCC66826_1__TPA_asm__iron_sulfur_cluster_assembly_protein_IscA__partial'[&!color=#000000]
	'1077255_Alubricus@PTQ90839_1__iron_binding_apoprotein_IscA'[&!color=#000000]
	'1805333_Pbacterium@OIO61047_1__iron_sulfur_cluster_assembly_protein_IscA'[&!color=#000000]
	'156889_Mmarinus@ABK45551_1__iron_sulfur_cluster_assembly_accessory_protein'[&!color=#b26464]
	'2032649_Mbacterium@PEAJ01000079_1_9___8182_8532'[&!color=#b26464]
	'2032651_Mbacterium@PDZX01000120_1_5___3248_3589'[&!color=#b26464]
	'2032650_Mbacterium@PEAG01000067_1_15___17605_17931'[&!color=#b26464]
	'2032652_Mbacterium@PDZV01000030_1_15___9761_10087'[&!color=#b26464]
	'2032646_Mbacterium@PEAP01000018_1_30___25184_25516'[&!color=#b26464]
	'2032647_Mbacterium@PEAO01000039_1_17___13312_13653'[&!color=#b26464]
	'2032648_Mbacterium@PEAN01000118_1_11___7420_7761'[&!color=#b26464]
	'1434232_Maustralis@OSM02406_1__putative_iron_sulfur_cluster_assembly_accessory_protein'[&!color=#b26464]
	'1032069_Cureolyticus@AKT90525_1__TonB_dependent_receptor'[&!color=#000000]
	'1986815_Pbacterium@OUW95962_1__hypothetical_protein_CBD97_02095'[&!color=#ecf181]
	'1973899_Abacterium@PJB69265_1__iron_sulfur_cluster_assembly_accessory_protein'[&!color=#77e270]
	'856793_Maeruginosavo@AEP09416_1__iron_sulfur_cluster_assembly_accessory_family_protein'[&!color=#77e270]
	'1946939_Msp@DLGR01000015_1_8___4538_4882'[&!color=#77e270]
	'349221_Maeruginosavo@PZO77949_1__iron_sulfur_cluster_assembly_accessory_protein'[&!color=#77e270]
	'1946929_Msp@DIUX01000001_1_458___494404_494772'[&!color=#77e270]
	'1946928_Msp@DIUZ01000002_1_336___319202_319534'[&!color=#77e270]
	'1946909_Msp@DDIM01000011_1_12___7823_8176'[&!color=#77e270]
	'1946923_Msp@DHXB01000194_1_9___4800_5156'[&!color=#77e270]
	'1946913_Msp@DCXL01000004_1_214___223468_223818'[&!color=#77e270]
	'1946924_Msp@DIMG01000021_1_10___9953_10294'[&!color=#77e270]
	'1797220_Abacterium@OFW88719_1__hypothetical_protein_A3B66_01430'[&!color=#77e270]
	'1803508_Abacterium@OIN87056_1__hypothetical_protein_AUJ12_03145'[&!color=#77e270]
	'1946906_Msp@DCMQ01000125_1_12___7890_8255'[&!color=#77e270]
	'1946918_Msp@DELD01000042_1_7___3784_4152'[&!color=#77e270]
	'1946933_Msp@DBNN01000119_1_4___1844_2239'[&!color=#77e270]
	'1946938_Msp@DLHX01000012_1_21___18511_18888'[&!color=#77e270]
	'1946935_Msp@DJZA01000053_1_20___15751_16098'[&!color=#77e270]
	'1946908_Msp@DCKO01000112_1_23___13186_13557'[&!color=#77e270]
	'1946925_Msp@DIHH01000040_1_9___5035_5385'[&!color=#77e270]
	'1948441_Abacterium@DKOD01000066_1_4___2540_2881'[&!color=#7f8bfa]
	'1798404_CHbacterium@OGY63658_1__hypothetical_protein_A3B92_03260'[&!color=#000000]
	'1986653_Btmed178@OUX68293_1__hypothetical_protein_CBD38_00320'[&!color=#000000]
	'1948133_Pbacterium@DBUY01000024_1_8___8760_9128'[&!color=#000000]
	'1948137_Pbacterium@DCKN01000020_1_12___10410_10757'[&!color=#000000]
	'1948135_Pbacterium@DCQP01000028_1_3___1639_1980'[&!color=#000000]
	'1948197_Pbacterium@DJIM01000061_1_10___5231_5593'[&!color=#000000]
	'2043170_Econgregatus@PHZ84227_1__Fe_S_cluster_assembly_scaffold_SufA'[&!color=#519ea1]
	'1951964_Kbacterium@DFVX01000053_1_18___22589_22924'[&!color=#519ea1]
	'1662421_Klipolytica@LRUB01000027_1_142___159860_160186'[&!color=#74e1e5]
	'2030814_Kbacterium@PCI62884_1__Fe_S_cluster_assembly_scaffold_SufA'[&!color=#74e1e5]
	'1122137_Kgwangyangens@AQXF01000004_1_46___41524_41850'[&!color=#74e1e5]
	'911205_Emilleporae@RMB00582_1__iron_binding_apoprotein_IscA'[&!color=#74e1e5]
	'1492281_Aproteobacter@GAK32504_1__putative_protein'[&!color=#74e1e5]
	'1919268_Abacterium@MPNG01000003_1_60___57181_57519'[&!color=#acf97f]
	'1895705_Abacterium@OJU73294_1__hypothetical_protein_BGO07_04005'[&!color=#acf97f]
	'1321371_Hundulata@ETZ04512_1__iron_sulfur_assembly_protein_1'[&!color=#acf97f]
	'1082868_Hcurviuscula@PPE03625_1__Iron_binding_protein_IscA'[&!color=#acf97f]
	'1948416_Abacterium@DITS01000020_1_90___85889_86224'[&!color=#7d753f]
	'1895704_Abacterium@OJV15815_1__Fe_S_cluster_assembly_scaffold_SufA'[&!color=#7d753f]
	'2486578_Rendosymbiont@AZL15216_1__iron_sulfur_cluster_assembly_accessory_protein'[&!color=#7d753f]
	'1948417_Abacterium@DITJ01000004_1_83___82480_82830'[&!color=#7d753f]
	'1973900_Abacterium@PIR38714_1__Fe_S_cluster_assembly_scaffold_SufA'[&!color=#7d753f]
	'1528098_Rbacterium@AIL65394_1__Iron_sulfur_cluster_assembly_protein'[&!color=#7d753f]
	'2115978_CPtrachydisci@AVP87445_1__Iron_sulfur_cluster_assembly_accessory_protein'[&!color=#7d753f]
	'293613_Rcanadensis@ABV73414_1__Iron_sulfur_cluster_assembly_accessory_protein'[&!color=#7d753f]
	'272947_Rprowazekii@CAA14937_1__HESB_PROTEIN__hesB2_'[&!color=#7d753f]
	'336407_Rbellii@ABE05026_1__Iron_sulfur_cluster_assembly_accessory_protein'[&!color=#7d753f]
	'1961830_Rendosymbiont@OZG31323_1__HESB_protein__hesB2_'[&!color=#7d753f]
	'2026788_Rbacterium@PCJ24729_1__Fe_S_cluster_assembly_scaffold_SufA'[&!color=#000000]
	'752179_Omassiliensis@CANJ01000026_1_66___70933_71307'[&!color=#7d753f]
	'1359168_Ochuto@KJV57265_1__iron_sulfur_cluster_assembly_accessory_family_protein'[&!color=#7d753f]
	'357244_Otsutsugamush@CAM80170_1__iron_sulfur_cluster_assembly_accessory_protein'[&!color=#7d753f]
	'86106_Eof@AIF81811_1__hypothetical_protein_I862_06285'[&!color=#7d753f]
	'1948380_Abacterium@DDZS01000067_1_35___34242_34589'[&!color=#7d753f]
	'1948415_Abacterium@DIUV01000048_1_57___58063_58398'[&!color=#7d753f]
	'1948447_Abacterium@DLRN01000152_1_9___6948_7325'[&!color=#6e3937]
	'1842522_Abacterium@LXTF01000216_1_3___2390_2725'[&!color=#000000]
	'1974092_Rbacterium@PIW30720_1__Fe_S_cluster_assembly_scaffold_SufA'[&!color=#519a4c]
	'1802023_Rbacterium@OHC80673_1__Fe_S_cluster_assembly_scaffold_SufA'[&!color=#519a4c]
	'1264899_Zcompransoris@PWR24103_1__Fe_S_cluster_assembly_scaffold_SufA'[&!color=#3d766b]
	'1802022_Rbacterium@OHC77463_1__Fe_S_cluster_assembly_scaffold_SufA'[&!color=#519a4c]
	'244581_CPacanthamoeba@AIL13116_1__hypothetical_protein_IM40_05710'[&!color=#acf97f]
	'1970491_Abacterium@OZA44091_1__Fe_S_cluster_assembly_scaffold_SufA'[&!color=#acf97f]
	'1629334_Cvaricaedens@GAO99047_1__iron_binding_protein_IscA'[&!color=#acf97f]
	'1797230_Abacterium@OFX07131_1__Fe_S_cluster_assembly_scaffold_SufA'[&!color=#acf97f]
	'1895706_Abacterium@OJW46273_1__Fe_S_cluster_assembly_scaffold_SufA'[&!color=#acf97f]
	'1082_Pfulvum@SEH48794_1__iron_sulfur_cluster_assembly_protein'[&!color=#519a4c]
	'1288970_Msp@CCQ74483_1__Iron_binding_protein_iscA__FeS_cluster_assembly_protein'[&!color=#519a4c]
	'244582_CPsymbiosus@JQAK01000001_1_1047___1162767_1163102'[&!color=#acf97f]
	'1973897_Abacterium@PIZ33681_1__Fe_S_cluster_assembly_scaffold_SufA'[&!color=#acf97f]
	'1867952_CTmagnetica@SCA58073_1__FeS_cluster_assembly_protein'[&!color=#519a4c]
	'1123355_Tpusilla@JHYO01000018_1_25___23049_23393'[&!color=#519a4c]
	'28181_Mblakemorei@OEJ65213_1__Fe_S_cluster_assembly_scaffold_SufA'[&!color=#519a4c]
	'1544451_Tsp@OKH86954_1__hypothetical_protein_LF95_18275'[&!color=#519a4c]
	'1947674_Tsp@DENO01000137_1_11___12972_13313'[&!color=#519a4c]
	'1891279_Tindica@AXO15340_1__iron_sulfur_cluster_assembly_accessory_protein'[&!color=#519a4c]
	'1797211_Abacterium@OFW70433_1__Fe_S_cluster_assembly_scaffold_SufA'[&!color=#acf97f]
	'1951533_CPbacterium@DITM01000047_1_7___8139_8468'[&!color=#acf97f]
	'1948365_Abacterium@DDGG01000005_1_8___4986_5333'[&!color=#acf97f]
	'1951934_Hbacterium@DLRV01000014_1_12___7629_7982'[&!color=#acf97f]
	'985867_COthessalonice@AEWF01000003_1_157___167491_167826'[&!color=#acf97f]
	'91604_CPacanthamoeba@AIK97037_1__hypothetical_protein_ID47_10295'[&!color=#acf97f]
	'1895707_Abacterium@OJV45440_1__Fe_S_cluster_assembly_scaffold_SufA'[&!color=#acf97f]
	'2032658_Abacterium@PDZW01000015_1_22___30287_30625'[&!color=#519a4c]
	'1437059_Mmoscoviense@OAN50881_1__Fe_S_cluster_assembly_scaffold_SufA'[&!color=#519a4c]
	'1895778_Msp@OJX80889_1__Fe_S_cluster_assembly_scaffold_SufA'[&!color=#519a4c]
	'55518_Mgryphiswalde@AVM77263_1__Iron_binding_protein_IscA'[&!color=#519a4c]
	'342108_Mmagneticum@BAE51830_1__Uncharacterized_conserved_protein'[&!color=#519a4c]
	'2053833_Msp@RAU21466_1__Fe_S_cluster_assembly_scaffold_SufA'[&!color=#519a4c]
	'169402_Wendosymbiont@APR98515_1__iron_sulfur_cluster_assembly_accessory_protein'[&!color=#7d753f]
	'118728_Wendosymbiont@RDD35597_1__Iron_sulfur_cluster_assembly_protein'[&!color=#7d753f]
	'163164_Wendosymbiont@AAS14570_1__HesB_YadR_YfhF_family_protein'[&!color=#7d753f]
	'292805_Wendosymbiont@AAW71345_1__HesB_YadR_YfhF_family_protein'[&!color=#7d753f]
	'246273_Wendosymbiont@BAP00049_1__iron_sulfur_cluster_assembly_protein'[&!color=#7d753f]
	'1410384_Wendosymbiont@HG810405_1_705___851558_852007'[&!color=#7d753f]
	'570417_Wendosymbiont@CAQ55377_1__HesB_YadR_YfhF_family_protein'[&!color=#7d753f]
	'302409_Eruminantium@CAI27879_1__Conserved_hypothetical_protein'[&!color=#7d753f]
	'269484_Ecanis@AAZ68451_1__HesB_YadR_YfhF'[&!color=#7d753f]
	'212042_Aphagocytophi@ABD43587_1__iron_sulfur_cluster_assembly_accessory_protein'[&!color=#7d753f]
	'1359163_CNlotoris@KJV68817_1__iron_sulfur_cluster_assembly_accessory_family_protein'[&!color=#7d753f]
	'2492378_CMrohwerii@RST70854_1__iron_sulfur_cluster_assembly_accessory_protein'[&!color=#7d753f]
	'1401685_CXpacificiensi@ETO91887_1__hesB_domain_protein'[&!color=#7d753f]
	'1286528_Nhelminthoeca@AHX11241_1__iron_sulfur_cluster_assembly_accessory_family_protein'[&!color=#7d753f]
	'222891_Nsennetsu@ABD45753_1__iron_sulfur_cluster_assembly_accessory_protein'[&!color=#7d753f]
	'1842523_Abacterium@LXTL01000048_1_1___53_793'[&!color=#519a4c]
	'1842523_Abacterium@LXTL01000039_1_17___18624_19043'[&!color=#519a4c]
	'2268457_Rbacterium@QOZR01000003_1_24___21537_21881'[&!color=#77e270]
	'1414854_CNamoebiphila@ARN85227_1__hypothetical_protein_GQ61_07945'[&!color=#acf97f]
	'1970565_Rbacterium@OYV53593_1__Fe_S_cluster_assembly_protein_HesB'[&!color=#519a4c]
	'526_Arubrum@SIR03635_1__Iron_binding_apoprotein_IscA'[&!color=#519a4c]
	'349163_Acryptum@ABQ31461_1__iron_sulfur_cluster_assembly_accessory_protein'[&!color=#519a4c]
	'1660159_Abacterium@ODU55712_1__Fe_S_cluster_assembly_protein_HesB'[&!color=#519a4c]
	'257708_Rgilardii@APT56837_1__Fe_S_cluster_assembly_protein_HesB'[&!color=#519a4c]
	'1123072_Rflocculans@AUDH01000025_1_13___10855_11223'[&!color=#519a4c]
	'568898_Raestuarii@PWC29337_1__Fe_S_cluster_assembly_protein_HesB'[&!color=#519a4c]
	'990373_Hrosea@PZW42219_1__iron_binding_apoprotein_IscA'[&!color=#519a4c]
	'1121861_Etepidiphila@KB899911_1_222___225819_226187'[&!color=#519a4c]
	'2185104_Esp@QMDI01000002_1_364___394750_395112'[&!color=#519a4c]
	'1951301_Abacterium@DIUL01000032_1_49___63157_63540'[&!color=#519a4c]
	'391165_Gbethesdensis@ABI62217_1__HesB_protein_family'[&!color=#519a4c]
	'1231350_Arubrifaciens@GAN76044_1__iron_sulfur__Fe_S__cluster_assembly_protein'[&!color=#519a4c]
	'209650_Aorganivorans@KN173883_1_18___18972_19493'[&!color=#519a4c]
	'320497_Nchiangmaiens@AQS87079_1__Fe_S_cluster_assembly_protein_HesB'[&!color=#519a4c]
	'1231623_Tsakaeratensi@GAN55063_1__iron_sulfur__Fe_S__cluster_assembly_protein_HesB_YadR_YfhF'[&!color=#519a4c]
	'1231351_Amethanolica@GAJ29421_1__iron_sulfur__Fe_S__cluster_assembly_protein'[&!color=#519a4c]
	'1223520_Nthailandica@BCZB01000021_1_11___13732_14088'[&!color=#519a4c]
	'1123227_Sfloricola@KB899334_1_236___234198_234554'[&!color=#519a4c]
	'1510841_Papium@CP020554_1_1618___1825796_1826152'[&!color=#519a4c]
	'1231624_Abogorensis@BAT19378_1__FeS_assembly_accessory_protein'[&!color=#519a4c]
	'1120919_Anitrogenifig@AUBI01000001_1_259___286591_286983'[&!color=#519a4c]
	'435_Aaceti@AQS83763_1__Fe_S_cluster_assembly_protein_HesB'[&!color=#519a4c]
	'1231343_Asyzygii@GAN70024_1__iron_sulfur__Fe_S__cluster_assembly_protein'[&!color=#519a4c]
	'634452_Apasteurianus@BAH99785_1__iron_sulfur__Fe_S__cluster_assembly_protein_HesB_YadR_YfhF'[&!color=#519a4c]
	'1076596_Apersici@AQT05705_1__Fe_S_cluster_assembly_protein_HesB'[&!color=#519a4c]
	'1670661_Asp@OUJ05505_1__Fe_S_cluster_assembly_protein_HesB'[&!color=#519a4c]
	'446692_Asenegalensis@CEF42322_1__iron_sulfur_cluster_assembly_accessory_protein'[&!color=#519a4c]
	'1234671_Apapayae@BAIN01000008_1_27___23327_23695'[&!color=#519a4c]
	'436_Khansenii@LUCI01000032_1_36___41058_41522'[&!color=#519a4c]
	'28448_Kxylinus@ATU72068_1__iron_sulfur_cluster_assembly_accessory_protein'[&!color=#519a4c]
	'272568_Gdiazotrophic@ACI53042_1__iron_sulfur_cluster_assembly_accessory_protein'[&!color=#519a4c]
	'1120923_Aaminolytica@GAN78913_1__iron_sulfur__Fe_S__cluster_assembly_protein'[&!color=#519a4c]
	'1214225_Asp@EKN00746_1__iron_binding_protein_IscA'[&!color=#519a4c]
	'1969806_Asp@CP029176_1_950___988996_989370'[&!color=#519a4c]
	'1274402_CHpenaei@JQAJ01000001_1_217___246137_246514'[&!color=#acf97f]
	'2013095_Abacterium@PPR38595_1__hypothetical_protein_CFH30_01048__partial'[&!color=#ecf181]
	'1951236_Rbacterium@DDCV01000015_1_4___2131_2499'[&!color=#7d753f]
	'1797231_Abacterium@OFX10669_1__hypothetical_protein_A3G22_06775'[&!color=#7d753f]
	'1951237_Rbacterium@DDPT01000018_1_15___16236_16610'[&!color=#7d753f]
	'2007300_Aproteobacter@PDH55369_1__hypothetical_protein_CNE97_03850'[&!color=#ecf181]
	'1986644_Pbacterium@OUU51626_1__Fe_S_cluster_assembly_scaffold_SufA'[&!color=#ecf181]
	'1986627_Pbacterium@OUT43760_1__hypothetical_protein_CBB73_05680'[&!color=#ecf181]
	'1986631_Pbacterium@RPG12600_1__iron_sulfur_cluster_assembly_accessory_protein'[&!color=#ecf181]
	'1986869_Rbacterium@OUW71865_1__Fe_S_cluster_assembly_scaffold_SufA'[&!color=#ecf181]
	'1523418_Aproteobacter@KPF84620_1__hypothetical_protein_IP70_15095'[&!color=#77e270]
	'1121034_Nirakense@KE386933_1_48___35382_35726'[&!color=#77e270]
	'414684_Rcentenum@ACI97924_1__Iron_sulfur_cluster_assembly_accessory_protein'[&!color=#77e270]
	'2171757_Rbacterium@QGNJ01000013_1_107___115338_115691'[&!color=#77e270]
	'2220096_Iprofundi@CP030126_1_1942___2044985_2045335'[&!color=#77e270]
	'580166_Opacificum@KZD02835_1__Fe_S_cluster_assembly_scaffold_SufA'[&!color=#77e270]
	'1207063_Oindicum@EKE78112_1__Iron_sulfur_cluster_assembly_accessory_protein'[&!color=#77e270]
	'1919267_Abacterium@MPNF01000209_1_6___4477_4812'[&!color=#77e270]
	'552518_Elitoralis@KJV09286_1__hypothetical_protein_VZ95_12430'[&!color=#77e270]
	'2022747_Ecyanobacteri@OYQ20925_1__Fe_S_cluster_assembly_scaffold_SufA'[&!color=#77e270]
	'269796_Rrubrum@ABC23365_1__HesB_YadR_YfhF'[&!color=#519a4c]
	'1150469_Pphotometricu@CCG07670_1__HesB_YadR_YfhF'[&!color=#519a4c]
	'1986647_Abacterium@RPH17074_1__iron_sulfur_cluster_assembly_accessory_protein'[&!color=#77e270]
	'2162580_Scluster@QCNN01000015_1_20___16730_17065'[&!color=#77e270]
	'1009708_Aproteobacter@ARQU01000004_1_109___112876_113226'[&!color=#77e270]
	'1009709_Aproteobacter@ATWQ01000003_1_101___89705_90052'[&!color=#77e270]
	'2162572_Scluster@QBYJ01000001_1_98___100276_100626'[&!color=#77e270]
	'939296_Aproteobacter@KB910566_1_84___76728_77075'[&!color=#77e270]
	'1986632_Abacterium@OUW58291_1__Fe_S_cluster_assembly_scaffold_SufA'[&!color=#77e270]
	'488538_CPmarinum@ADE38262_1__Iron_sulfur_cluster_assembly_protein'[&!color=#77e270]
	'1948385_Abacterium@DFSK01000132_1_1___3_284'[&!color=#77e270]
	'1811626_Scluster@LUQE01000172_1_1___1_213'[&!color=#77e270]
	'1948434_Abacterium@DBMZ01000092_1_3___2363_2713'[&!color=#77e270]
	'1948398_Abacterium@DGPQ01000016_1_13___13404_13775'[&!color=#77e270]
	'909943_Scluster@EHI49744_1__Iron_sulfur_cluster_assembly_accessory_protein'[&!color=#77e270]
	'1948355_Abacterium@DBVF01000017_1_6___4428_4778'[&!color=#77e270]
	'2164067_Rbacterium@QXNY01000010_1_90___92342_92677'[&!color=#77e270]
	'2015204_Rbacterium@FZLR01000060_1_18___20061_20396'[&!color=#519a4c]
	'570967_Ffenggangensi@JMLV01000003_1_229___244766_245101'[&!color=#77e270]
	'1461337_Ainsulae@RED52342_1__iron_sulfur_cluster_assembly_protein'[&!color=#77e270]
	'1856302_Rbacterium@OUS14329_1__Fe_S_cluster_assembly_scaffold_SufA'[&!color=#77e270]
	'1122135_Klaminariae@KB893167_1_57___62738_63109'[&!color=#77e270]
	'1123362_Tlitoreum@SDG00744_1__iron_sulfur_cluster_assembly_protein'[&!color=#77e270]
	'1919269_Abacterium@MPMT01000003_1_36___37528_37884'[&!color=#77e270]
	'1946151_CEsp@DKPU01000276_1_44___44828_45187'[&!color=#000000]
	'2162568_Scluster@QBVV01000005_1_61___51070_51429'[&!color=#77e270]
	'1122607_Ndenitrifican@AUFM01000011_1_281___316587_316940'[&!color=#77e270]
	'1946152_CEsp@DKNU01000158_1_18___18061_18429'[&!color=#77e270]
	'1948430_Abacterium@DJKK01000261_1_6___4125_4472'[&!color=#77e270]
	'83401_Rparvum@SDG47437_1__iron_sulfur_cluster_assembly_protein'[&!color=#519a4c]
	'414052_Cbisanense@SOD96143_1__iron_sulfur_cluster_assembly_protein'[&!color=#519a4c]
	'69960_Rtrueperi@SDD68020_1__iron_sulfur_cluster_assembly_protein'[&!color=#519a4c]
	'80876_Iperegrinum@SIS73475_1__iron_sulfur_cluster_assembly_protein'[&!color=#519a4c]
	'1629718_Rbacterium@KJS34972_1__hypothetical_protein_VR70_16575'[&!color=#519a4c]
	'1279038_Nitersonii@KB907344_1_99___100848_101249'[&!color=#519a4c]
	'1549855_Hjordaniae@AMW35060_1__Fe_S_cluster_assembly_scaffold_SufA'[&!color=#519a4c]
	'1238182_Csalinarum@EKV30133_1__Iron_binding_protein_IscA'[&!color=#519a4c]
	'1952857_Rbacterium@DGNZ01000109_1_7___4723_5067'[&!color=#519a4c]
	'2026786_Rbacterium@MAO90993_1__Fe_S_cluster_assembly_scaffold_SufA'[&!color=#77e270]
	'1655503_Abacterium@LFEN01000018_1_14___14166_14510'[&!color=#519a4c]
	'1898112_Rbacterium@PCH82693_1__Fe_S_cluster_assembly_scaffold_SufA'[&!color=#519a4c]
	'1952861_Rbacterium@DIHX01000147_1_6___3347_3691'[&!color=#519a4c]
	'2013069_Abacterium@PPR64376_1__Iron_binding_protein_IscA'[&!color=#519a4c]
	'1952854_Rbacterium@DFRF01000077_1_18___20801_21145'[&!color=#519a4c]
	'1082479_Lhalophila@SDF68772_1__iron_sulfur_cluster_assembly_protein'[&!color=#77e270]
	'1089552_Rsalinarum@KI911559_1_2745___3016273_3016611'[&!color=#77e270]
	'1986864_Rbacterium@OUT80669_1__Fe_S_cluster_assembly_scaffold_SufA'[&!color=#519a4c]
	'1952852_Rbacterium@DCWJ01000037_1_4___2452_2817'[&!color=#519a4c]
	'2013090_Abacterium@PPR34920_1__Iron_binding_protein_IscA'[&!color=#ecf181]
	'2013092_Abacterium@PPR34034_1__Iron_binding_protein_IscA'[&!color=#ecf181]
	'2013073_Abacterium@PPR64983_1__Iron_binding_protein_IscA'[&!color=#519a4c]
	'2013072_Abacterium@PPR58291_1__Iron_binding_protein_IscA'[&!color=#519a4c]
	'1002672_CPsp@AEA81797_1__iron_binding_protein_SufA_for_iron_sulfur_cluster_assembly'[&!color=#ecf181]
	'1696173_Pbacterium@OCW77050_1__hypothetical_protein_AKH19_03665'[&!color=#ecf181]
	'2162002_Pbacterium@QCPT01000009_1_12___9460_9795'[&!color=#ecf181]
	'1388755_CPsp@SMF72710_1__iron_sulfur_cluster_assembly_protein'[&!color=#ecf181]
	'1265756_CPubique@KI421433_1_283___272309_272644'[&!color=#ecf181]
	'439493_CPsp@EDZ60883_1__HesB_protein'[&!color=#ecf181]
	'2162022_Pbacterium@QBYD01000014_1_12___10507_10842'[&!color=#ecf181]
	'859653_Aproteobacter@AFS47097_1__Iron_sulfur_cluster_assembly_accessory_protein'[&!color=#ecf181]
	'2162047_Pbacterium@QCJE01000002_1_45___29159_29494'[&!color=#ecf181]
	'2162038_Pbacterium@QCDD01000002_1_83___73211_73546'[&!color=#ecf181]
	'2162023_Pbacterium@QBYE01000002_1_83___71658_71990'[&!color=#ecf181]
	'1655605_Pbacterium@KRO64092_1__hypothetical_protein_ABS03_01820'[&!color=#ecf181]
	'335992_CPubique@AAZ21564_1__hesB_protein'[&!color=#ecf181]
	'2162046_Pbacterium@QCHE01000001_1_38___28135_28470'[&!color=#ecf181]
	'1977864_CPsp@ARJ48102_1__Fe_S_cluster_assembly_scaffold_SufA'[&!color=#ecf181]
	'2162055_Pbacterium@QCOL01000008_1_24___22689_23021'[&!color=#ecf181]
	'2162053_Pbacterium@QCNR01000034_1_2___223_558'[&!color=#ecf181]
	'2162054_Pbacterium@QCOG01000003_1_162___162557_162889'[&!color=#ecf181]
	'2161995_Pbacterium@QCNP01000001_1_810___786412_786741'[&!color=#ecf181]
	'2162031_Pbacterium@QBZW01000002_1_90___82315_82650'[&!color=#ecf181]
	'1696175_Pbacterium@OCW82965_1__hypothetical_protein_AKH20_00815'[&!color=#ecf181]
	'1977865_CPsp@ARJ48640_1__Fe_S_cluster_assembly_scaffold_SufA'[&!color=#ecf181]
	'2161987_Pbacterium@QCJD01000013_1_9___6485_6820'[&!color=#ecf181]
	'1986830_CPsp@OUU67579_1__Fe_S_cluster_assembly_scaffold_SufA'[&!color=#ecf181]
	'2162014_Pbacterium@QCLK01000011_1_3___1169_1504'[&!color=#ecf181]
	'1946225_CPsp@DCWU01000083_1_10___7595_7930'[&!color=#ecf181]
	'2162007_Pbacterium@QCRZ01000025_1_4___1568_1903'[&!color=#ecf181]
	'1131276_Aproteobacter@AQVO01000002_1_132___127333_127668'[&!color=#ecf181]
	'939346_Aproteobacter@AZYB01000001_1_91___79372_79707'[&!color=#ecf181]
	'939306_Aproteobacter@AZHR01000043_1_5___2497_2832'[&!color=#ecf181]
	'2162008_Pbacterium@QCSA01000002_1_55___50538_50873'[&!color=#ecf181]
	'2162056_Pbacterium@QBVU01000002_1_108___106935_107270'[&!color=#ecf181]
	'2161991_Pbacterium@QCMS01000001_1_78___79737_80072'[&!color=#ecf181]
	'1144932_CPubique@ATTF01000010_1_12___7420_7755'[&!color=#ecf181]
	'2161996_Pbacterium@QCNT01000003_1_146___131331_131666'[&!color=#ecf181]
	'2162019_Pbacterium@QCOH01000006_1_57___47011_47346'[&!color=#ecf181]
	'1986803_CPsp@RPG99620_1__iron_sulfur_cluster_assembly_accessory_protein'[&!color=#ecf181]
	'1986805_CPsp@OUW10901_1__Fe_S_cluster_assembly_scaffold_SufA'[&!color=#ecf181]
	'2162024_Pbacterium@QBYF01000001_1_137___129453_129788'[&!color=#ecf181]
	'2162037_Pbacterium@QCAW01000014_1_20___18915_19250'[&!color=#ecf181]
	'684719_Aproteobacter@EMH80277_1__Iron_sulfur_cluster_assembly_accessory_protein'[&!color=#ecf181]
	'938639_Aproteobacter@ATTB01000011_1_12___9598_9933'[&!color=#ecf181]
	'1925548_CFubiquis@CP024034_1_676___617456_617791'[&!color=#ecf181]
	'2026776_Pbacterium@MAC42083_1__Fe_S_cluster_assembly_scaffold_SufA'[&!color=#000000]
	'2013098_Abacterium@PPR16333_1__Iron_binding_protein_IscA'[&!color=#6e3937]
	'1986642_Abacterium@OUU63306_1__Fe_S_cluster_assembly_scaffold_SufA'[&!color=#6e3937]
	'2013099_Abacterium@PPR24568_1__Iron_sulfur_cluster_insertion_protein_ErpA'[&!color=#6e3937]
	'1986648_Abacterium@RPH04600_1__iron_sulfur_cluster_assembly_accessory_protein'[&!color=#6e3937]
	'1948448_Abacterium@DLRH01000265_1_4___3574_3921'[&!color=#3d764b]
	'1862950_Rbacterium@ANK80078_1__Fe_S_cluster_assembly_scaffold_SufA'[&!color=#3d764b]
	'933063_Dthermohaloph@RIA56684_1__iron_sulfur_cluster_assembly_protein'[&!color=#c765bd]
	'2030921_Ocluster@PCI98929_1__Fe_S_cluster_assembly_scaffold_SufA'[&!color=#c765bd]
	'1986855_Rbacterium@OUT82949_1__Fe_S_cluster_assembly_scaffold_SufA'[&!color=#c765bd]
	'2175152_Pclade@RCL73694_1__iron_sulfur_cluster_assembly_accessory_protein'[&!color=#c765bd]
	'1986852_Rbacterium@RPF96322_1__iron_sulfur_cluster_assembly_accessory_protein'[&!color=#c765bd]
	'1495045_Tsp@KN050829_1_215___231200_231571'[&!color=#c765bd]
	'1261131_CLamericanus@AHA27969_1__Iron_binding_protein_SufA_for_iron_sulfur_cluster_assembly'[&!color=#c765bd]
	'744859_CLeuropaeus@PTL86322_1__FeS_assembly_scaffold_SufA'[&!color=#c765bd]
	'658172_CLsolanacearum@ADR52405_1__FeS_assembly_scaffold_SufA'[&!color=#c765bd]
	'1277257_CLafricanus@AKK20580_1__FeS_assembly_scaffold_SufA'[&!color=#c765bd]
	'34021_CLasiaticus@ALK07588_1__FeS_assembly_scaffold_SufA'[&!color=#c765bd]
	'1215343_Lcrescens@AGA64861_1__Iron_binding_protein_SufA'[&!color=#c765bd]
	'1189325_Oactignis@SET60398_1__iron_sulfur_cluster_assembly_protein'[&!color=#7f8bfa]
	'356660_Adonghaensis@SDX26119_1__iron_sulfur_cluster_assembly_protein'[&!color=#7f8bfa]
	'89524_Rcliftonensis@SEA11497_1__iron_sulfur_cluster_assembly_protein'[&!color=#7f8bfa]
	'2013671_Abacterium@PKP67299_1__iron_sulfur_cluster_assembly_accessory_protein__partial'[&!color=#7f8bfa]
	'2249812_Rsp@RBI70808_1__iron_sulfur_cluster_assembly_accessory_protein'[&!color=#7f8bfa]
	'2301226_Rbacterium@RFP89463_1__iron_sulfur_cluster_assembly_accessory_protein'[&!color=#7f8bfa]
	'576131_Lalgarum@SDY52165_1__Iron_binding_apoprotein_IscA'[&!color=#7f8bfa]
	'1662395_Sabyssi@PSL20460_1__iron_binding_apoprotein_IscA'[&!color=#7f8bfa]
	'1470563_Pgijangensis@SHJ92446_1__Iron_binding_apoprotein_IscA'[&!color=#7f8bfa]
	'1922229_Rbacterium@FREU01000005_1_105___122861_123259'[&!color=#7f8bfa]
	'1914328_Psp@MAY88396_1__Fe_S_cluster_assembly_protein_HesB'[&!color=#7f8bfa]
	'1317111_Psp@OWU75143_1__Fe_S_cluster_assembly_protein_HesB'[&!color=#7f8bfa]
	'53501_Tgelatinovoru@CUH66698_1__Iron_sulfur_cluster_assembly_protein'[&!color=#7f8bfa]
	'1715693_Psp@CUJ98519_1__Iron_sulfur_cluster_assembly_protein'[&!color=#7f8bfa]
	'1952799_Rbacterium@DDEJ01000007_1_2___942_1322'[&!color=#7f8bfa]
	'1300350_Sdonghicola@KIN66550_1__Iron_sulfur_cluster_assembly_accessory_protein'[&!color=#7f8bfa]
	'1387277_Pflagellatus@SMC74268_1__Iron_binding_apoprotein_IscA'[&!color=#7f8bfa]
	'2133951_Msp@PWL36058_1__iron_sulfur_cluster_assembly_accessory_protein'[&!color=#7f8bfa]
	'1280847_Shaliotis@SFK56051_1__iron_sulfur_cluster_assembly_protein'[&!color=#7f8bfa]
	'321267_Smarina@CUH52966_1__Iron_sulfur_cluster_assembly_protein'[&!color=#7f8bfa]
	'1290553_Hnamhaensis@JWIF01000064_1_2___795_1178'[&!color=#7f8bfa]
	'1156985_Eulvae@PHJF01000001_1_286___295989_296381'[&!color=#7f8bfa]
	'1666914_Rbacterium@KPP85568_1__iron_sulfur_cluster_assembly_protein'[&!color=#7f8bfa]
	'568098_Saestuarii@RAK08664_1__iron_sulfur_cluster_assembly_protein'[&!color=#7f8bfa]
	'2282382_Tsp@RDD67347_1__iron_sulfur_cluster_assembly_accessory_protein'[&!color=#7f8bfa]
	'1608407_Psediminis@SNR28494_1__Iron_binding_apoprotein_IscA'[&!color=#7f8bfa]
	'321339_Csalinaria@SDY27846_1__Iron_binding_apoprotein_IscA'[&!color=#7f8bfa]
	'1169855_Rbacterium@ETA52159_1__Fe_S_cluster_assembly_protein_HesB'[&!color=#7f8bfa]
	'1685382_Pmarisrubri@KUF11770_1__Fe_S_cluster_assembly_protein_HesB'[&!color=#7f8bfa]
	'1940533_Rsediminis@REC58405_1__iron_sulfur_cluster_assembly_accessory_protein'[&!color=#7f8bfa]
	'2259333_Rsp@RBI84902_1__iron_sulfur_cluster_assembly_accessory_protein'[&!color=#7f8bfa]
	'1656909_Abacterium@LFER01000063_1_67___66653_67003'[&!color=#7f8bfa]
	'1872407_Asp@MAT87680_1__Fe_S_cluster_assembly_protein_HesB'[&!color=#7f8bfa]
	'1919265_Rbacterium@MPNP01000020_1_20___26434_26784'[&!color=#7f8bfa]
	'2340860_Rbacterium@QZEX01000005_1_146___153938_154336'[&!color=#7f8bfa]
	'2248760_Tsp@QMEK01000001_1_292___327765_328136'[&!color=#7f8bfa]
	'1960284_Csp@HBM60768_1__TPA_asm__iron_sulfur_cluster_assembly_accessory_protein'[&!color=#7f8bfa]
	'311180_Ypacifica@AWI83800_1__Fe_S_cluster_assembly_protein_HesB'[&!color=#7f8bfa]
	'1470562_Aboseongensis@JXYH01000042_1_4___1970_2350'[&!color=#7f8bfa]
	'1305735_Osp@JAFT01000005_1_3404___3498106_3498483'[&!color=#7f8bfa]
	'490829_Lsaemankumens@SDH99955_1__iron_sulfur_cluster_assembly_protein'[&!color=#7f8bfa]
	'1542388_Daquaemixtae@SPH17423_1__Iron_binding_protein_IscA'[&!color=#7f8bfa]
	'2013669_Abacterium@PKP74543_1__iron_sulfur_cluster_assembly_accessory_protein'[&!color=#7f8bfa]
	'2013667_Abacterium@PKP71055_1__iron_sulfur_cluster_assembly_accessory_protein'[&!color=#7f8bfa]
	'1185920_Rveldkampii@PTE17422_1__iron_sulfur_cluster_assembly_accessory_protein'[&!color=#7f8bfa]
	'407234_Rvinaykumarii@SIS74507_1__iron_sulfur_cluster_assembly_protein'[&!color=#7f8bfa]
	'196587_Ainexpectatum@PPB81754_1__iron_sulfur_cluster_assembly_protein'[&!color=#7f8bfa]
	'60890_Pgallaeciensi@ANP38562_1__Fe_S_cluster_assembly_protein_HesB'[&!color=#7f8bfa]
	'1856299_Rbacterium@OUS33021_1__Fe_S_cluster_assembly_protein_HesB'[&!color=#7f8bfa]
	'1922228_Rbacterium@FREY01000009_1_137___140597_140959'[&!color=#7f8bfa]
	'928856_Emultivorans@CUH80556_1__Iron_sulfur_cluster_assembly_protein'[&!color=#7f8bfa]
	'292414_Rsp@ABF63498_1__HesB_YadR_YfhF'[&!color=#7f8bfa]
	'1380367_Ssp@JIBC01000006_1_527___522793_523173'[&!color=#7f8bfa]
	'1952816_Rbacterium@DLQI01000050_1_4___2288_2638'[&!color=#7f8bfa]
	'1510460_Adonghaensis@SPH20974_1__Iron_binding_protein_IscA'[&!color=#7f8bfa]
	'644107_Rlacuscaerule@EEX10975_1__iron_sulfur_cluster_assembly_accessory_protein'[&!color=#7f8bfa]
	'1917485_Ssp@APE43205_1__Fe_S_cluster_assembly_protein_HesB'[&!color=#7f8bfa]
	'1822268_Ssp@KZZ67594_1__Fe_S_cluster_assembly_protein_HesB'[&!color=#7f8bfa]
	'314267_Ssp@EAP80591_1__iron_sulfur_cluster_assembly_accessory_protein'[&!color=#7f8bfa]
	'1389005_Ssp@AXI46975_1__iron_sulfur_cluster_assembly_accessory_protein'[&!color=#7f8bfa]
	'1822238_Ssp@KZY51598_1__Fe_S_cluster_assembly_protein_HesB'[&!color=#7f8bfa]
	'375451_Rdenitrifican@ABG32480_1__HesB_like_iron_sulfur_cluster_assembly_protein__putative'[&!color=#7f8bfa]
	'314262_Rsp@EAQ46038_1__iron_sulfur_cluster_assembly_accessory_protein'[&!color=#7f8bfa]
	'299262_Tomphalii@APX11224_1__Fe_S_cluster_assembly_protein_HesB'[&!color=#7f8bfa]
	'154981_Acrassostreae@KPN63117_1__Fe_S_cluster_assembly_protein_HesB'[&!color=#7f8bfa]
	'488547_Jthermophila@SEF44525_1__iron_sulfur_cluster_assembly_protein'[&!color=#7f8bfa]
	'1121479_Pxiamenensis@AUBS01000004_1_88___83259_83654'[&!color=#7f8bfa]
	'999552_Lmethylohalid@AHD01238_1__HesB_iron_sulfur_cluster_assembly_protein'[&!color=#7f8bfa]
	'246200_Rpomeroyi@AAV95865_1__iron_sulfur_cluster_assembly_accessory_protein'[&!color=#7f8bfa]
	'1227549_Cmarinus@SEI49069_1__Iron_binding_apoprotein_IscA'[&!color=#7f8bfa]
	'1225657_Lsp@KQI68735_1__Fe_S_cluster_assembly_protein_HesB'[&!color=#7f8bfa]
	'1819565_Fmarinus@SMY07872_1__Iron_binding_protein_IscA'[&!color=#7f8bfa]
	'388401_Rbacterium@EBA03259_1__iron_sulfur_cluster_assembly_accessory_protein'[&!color=#7f8bfa]
	'2267230_Lsp@RBW44806_1__iron_sulfur_cluster_assembly_accessory_protein'[&!color=#7f8bfa]
	'314270_Rbacterium@EDZ44225_1__iron_sulfur_cluster_assembly_accessory_protein'[&!color=#7f8bfa]
	'1005928_Rlutimaris@SFN88199_1__iron_sulfur_cluster_assembly_protein'[&!color=#7f8bfa]
	'1312363_Plitorisedimi@SLN61531_1__Iron_binding_protein_IscA'[&!color=#7f8bfa]
	'89187_Rnubinhibens@EAP76276_1__iron_sulfur_cluster_assembly_accessory_protein'[&!color=#7f8bfa]
	'1247867_Ralbus@SLN14567_1__Iron_binding_protein_IscA'[&!color=#7f8bfa]
	'633131_Tsp@EET49510_1__iron_sulfur_cluster_assembly_accessory_protein'[&!color=#7f8bfa]
	'2107583_Rbacterium@OMPR01000008_1_176___186363_186731'[&!color=#7f8bfa]
	'2070369_Ssp@AXI55272_1__iron_sulfur_cluster_assembly_accessory_protein'[&!color=#7f8bfa]
	'2109625_Tsp@AVO36987_1__iron_sulfur_cluster_assembly_accessory_protein'[&!color=#7f8bfa]
	'2320272_Rsp@RKF15225_1__iron_sulfur_cluster_assembly_accessory_protein'[&!color=#7f8bfa]
	'1411902_Cmanganoxidan@ATI42457_1__Fe_S_cluster_assembly_protein_HesB'[&!color=#7f8bfa]
	'1217970_Olitoreus@SIN85653_1__iron_sulfur_cluster_assembly_protein'[&!color=#7f8bfa]
	'365340_Rimhoffii@PTN00667_1__iron_binding_apoprotein_IscA'[&!color=#7f8bfa]
	'2171755_Rbacterium@AXX97418_1__iron_sulfur_cluster_assembly_accessory_protein'[&!color=#7f8bfa]
	'1162418_Msp@SMH29110_1__iron_sulfur_cluster_assembly_protein'[&!color=#7f8bfa]
	'2072972_Tautumnalis@CUH69606_1__Iron_sulfur_cluster_assembly_protein'[&!color=#7f8bfa]
	'1914409_Rbacterium@PWG18143_1__iron_sulfur_cluster_assembly_accessory_protein'[&!color=#7f8bfa]
	'1280846_Phaliotis@PRY26380_1__iron_sulfur_cluster_assembly_protein'[&!color=#7f8bfa]
	'1447782_Wsaemankumens@SHI68135_1__iron_sulfur_cluster_assembly_protein'[&!color=#7f8bfa]
	'1123501_Wmarina@KB902299_1_248___237885_238250'[&!color=#7f8bfa]
	'1666913_Rbacterium@KPP88626_1__iron_sulfur_cluster_assembly_protein_IscA'[&!color=#7f8bfa]
	'441112_Tisoalkanivor@SFC04237_1__iron_sulfur_cluster_assembly_protein'[&!color=#7f8bfa]
	'1391910_Pjejudonensis@SLN11533_1__Iron_binding_protein_IscA'[&!color=#7f8bfa]
	'2170577_Rbacterium@PVA06131_1__iron_sulfur_cluster_assembly_accessory_protein'[&!color=#7f8bfa]
	'2170575_Psediminicola@PVA11611_1__iron_sulfur_cluster_assembly_accessory_protein'[&!color=#7f8bfa]
	'2175247_Psp@PWE35050_1__iron_sulfur_cluster_assembly_accessory_protein'[&!color=#7f8bfa]
	'1508389_Csediminum@SHG64983_1__iron_sulfur_cluster_assembly_protein'[&!color=#7f8bfa]
	'245188_Yvestfoldensi@ARU00501_1__iron_binding_protein_IscA'[&!color=#7f8bfa]
	'391626_Oantarcticus@AGI68833_1__hypothetical_protein_OAN307_c33250'[&!color=#7f8bfa]
	'658057_Pmarinus@SEK41445_1__Iron_binding_apoprotein_IscA'[&!color=#7f8bfa]
	'1286148_Ysediminilito@PUB19105_1__iron_sulfur_cluster_assembly_protein'[&!color=#7f8bfa]
	'1397108_Cmarinus@ALI56211_1__iron_binding_protein_SufA_for_iron_sulfur_cluster_assembly'[&!color=#7f8bfa]
	'2135611_Lsp@PXW70708_1__iron_binding_apoprotein_IscA'[&!color=#7f8bfa]
	'1920883_Msp@APO86565_1__Fe_S_cluster_assembly_protein_HesB'[&!color=#7f8bfa]
	'1945960_Asp@DBND01000012_1_11___12877_13248'[&!color=#7f8bfa]
	'1930667_Mniveibacter@OUD08226_1__Fe_S_cluster_assembly_protein_HesB'[&!color=#7f8bfa]
	'1811548_Msp@LUOP01000001_1_578___582612_582974'[&!color=#7f8bfa]
	'1852017_Rbacterium@RMA42460_1__iron_sulfur_cluster_assembly_accessory_protein'[&!color=#7f8bfa]
	'1666917_Rbacterium@KPQ14072_1__iron_sulfur_cluster_assembly_protein_IscA'[&!color=#7f8bfa]
	'1609966_Csp@ALG90626_1__Fe_S_cluster_assembly_protein_HesB'[&!color=#7f8bfa]
	'1472418_Fsp@BBJC02000003_1_181___199102_199449'[&!color=#7f8bfa]
	'349101_Rsphaeroides@ABN75715_1__iron_sulfur_cluster_assembly_accessory_protein'[&!color=#7f8bfa]
	'2033869_Rsp@CP023548_1_2421___2519262_2519618'[&!color=#7f8bfa]
	'1519096_Asoesokkakens@SLN44228_1__Iron_binding_protein_IscA'[&!color=#7f8bfa]
	'313368_Msalinus@SHI37432_1__iron_sulfur_cluster_assembly_protein'[&!color=#7f8bfa]
	'568105_Haestuarii@PZX17688_1__iron_sulfur_cluster_assembly_protein'[&!color=#7f8bfa]
	'1737570_Kroseum@PNOS01000016_1_12___15008_15388'[&!color=#7f8bfa]
	'245187_Lfryxellensis@SEM50693_1__iron_sulfur_cluster_assembly_protein'[&!color=#7f8bfa]
	'2136177_Osp@QAGK01000001_1_292___326872_327252'[&!color=#7f8bfa]
	'164332_Rmahoneyensis@PWK62754_1__iron_binding_apoprotein_IscA'[&!color=#7f8bfa]
	'871652_Psedimentorum@SFR13914_1__Iron_binding_apoprotein_IscA'[&!color=#7f8bfa]
	'1952801_Rbacterium@DEIK01000059_1_40___47926_48276'[&!color=#7f8bfa]
	'1652492_Dtyrosinivora@PRY94081_1__iron_sulfur_cluster_assembly_protein'[&!color=#7f8bfa]
	'1454373_Amucosum@KAJ55481_1__Fe_S_cluster_assembly_protein_HesB'[&!color=#7f8bfa]
	'1928334_Rbacterium@NHTQ01000001_1_276___280277_280627'[&!color=#7f8bfa]
	'1287720_Nnitratireduc@MNBW01000012_1_69___81695_82075'[&!color=#7f8bfa]
	'1294273_Relongatum@AHM04934_1__Iron_binding_protein_SufA_for_iron_sulfur_cluster_assembly'[&!color=#7f8bfa]
	'290400_Jsp@ABD55442_1__HesB_YadR_YfhF'[&!color=#7f8bfa]
	'576117_Chalophilus@LRUD01000067_1_172___171400_171765'[&!color=#7f8bfa]
	'1208324_Cindicus@AJE47639_1__hypothetical_protein_P73_2924'[&!color=#7f8bfa]
	'588602_Cneptunius@SFI77488_1__iron_sulfur_cluster_assembly_protein'[&!color=#7f8bfa]
	'1675527_CRlobularis@KMW56492_1__Iron_binding_protein_SufA_for_iron_sulfur_cluster_assembly'[&!color=#7f8bfa]
	'68292_Rrobiginosum@RSK38146_1__iron_sulfur_cluster_assembly_accessory_protein'[&!color=#7f8bfa]
	'2072018_Rbacterium@PWR04182_1__iron_sulfur_cluster_assembly_accessory_protein'[&!color=#7f8bfa]
	'1622230_Rbacterium@LAQD01000022_1_64___62581_62946'[&!color=#7f8bfa]
	'666509_Ptemperata@AII86515_1__hypothetical_protein__iron_sulfur_cluster_assembly_protein'[&!color=#7f8bfa]
	'1579316_Harcticus@AML53148_1__Fe_S_cluster_assembly_protein_HesB'[&!color=#7f8bfa]
	'1933035_Psp@OSP56195_1__Fe_S_cluster_assembly_protein_HesB'[&!color=#7f8bfa]
	'1122600_Nignava@SFJ14558_1__iron_sulfur_cluster_assembly_protein'[&!color=#7f8bfa]
	'1123361_Tstenotrophic@SHI74685_1__iron_sulfur_cluster_assembly_protein'[&!color=#7f8bfa]
	'1882821_Rsp@SIO06826_1__Iron_binding_apoprotein_IscA'[&!color=#7f8bfa]
	'1564506_Rsp@ARE41449_1__Iron_binding_protein_SufA_for_iron_sulfur_cluster_assembly'[&!color=#7f8bfa]
	'35806_Rsulfidophilu@BAQ69299_1__iron_sulfur_cluster_assembly_accessory_protein'[&!color=#7f8bfa]
	'308754_Rsp@ARC88903_1__Fe_S_cluster_assembly_protein_HesB'[&!color=#7f8bfa]
	'314271_Malkaliphilus@EAQ13708_1__iron_sulfur_cluster_assembly_accessory_protein'[&!color=#7f8bfa]
	'1317121_Patlantica@KNG92455_1__Fe_S_cluster_assembly_protein_HesB'[&!color=#7f8bfa]
	'1461693_Aatlanticum@KCV83247_1__iron_sulfur_cluster_assembly_like_protein'[&!color=#7f8bfa]
	'2267619_Asp@QOLB01000127_1_32___40457_40807'[&!color=#7f8bfa]
	'1123247_Sqiaohouensis@AUIJ01000008_1_9___7850_8230'[&!color=#7f8bfa]
	'1590614_Aureilyticum@NSBT01000037_1_11___10787_11158'[&!color=#7f8bfa]
	'2203891_Rsp@RDC71471_1__iron_sulfur_cluster_assembly_accessory_protein'[&!color=#7f8bfa]
	'1267769_Rpacificus@PTX47746_1__iron_binding_apoprotein_IscA'[&!color=#7f8bfa]
	'254357_Rantarcticus@SLN54046_1__Iron_binding_protein_IscA'[&!color=#7f8bfa]
	'2480588_Rbacterium@ROU04265_1__iron_sulfur_cluster_assembly_accessory_protein'[&!color=#7f8bfa]
	'1981892_Rsalinarum@PHNT01000008_1_22___22257_22637'[&!color=#7f8bfa]
	'2169400_Gsp@AWB48719_1__iron_sulfur_cluster_assembly_accessory_protein'[&!color=#7f8bfa]
	'2259589_Rbacterium@QNVJ01000003_1_54___57053_57427'[&!color=#7f8bfa]
	'564137_Rantarcticum@SDW80031_1__iron_sulfur_cluster_assembly_protein'[&!color=#7f8bfa]
	'1666912_Rcalidilacus@KPP91568_1__iron_sulfur_cluster_assembly_protein_IscA'[&!color=#7f8bfa]
	'441209_Rbarguzinensi@ATX67083_1__iron_sulfur_cluster_assembly_accessory_protein'[&!color=#7f8bfa]
	'2086263_Rbacterium@PQO22364_1__iron_sulfur_cluster_assembly_accessory_protein'[&!color=#7f8bfa]
	'2483812_Xsp@VDC32109_1__Iron_binding_protein_IscA'[&!color=#7f8bfa]
	'371731_Rsp@EEW25742_1__iron_sulfur_cluster_assembly_accessory_protein'[&!color=#7f8bfa]
	'2015560_Psp@OYU40398_1__Fe_S_cluster_assembly_protein_HesB'[&!color=#7f8bfa]
	'933059_Gaquatilis@SEM88685_1__iron_sulfur_cluster_assembly_protein'[&!color=#7f8bfa]
	'2487931_Psp@RUS59344_1__iron_sulfur_cluster_assembly_accessory_protein'[&!color=#7f8bfa]
	'402884_Cchanglensis@PZX57242_1__iron_sulfur_cluster_assembly_protein'[&!color=#7f8bfa]
	'1120568_Pwandonensis@LGHT01000024_1_13___10534_10884'[&!color=#7f8bfa]
	'2494374_Tsp@AZL57593_1__iron_sulfur_cluster_assembly_accessory_protein'[&!color=#7f8bfa]
	'1075_Rblasticus@AWD20792_1__Fe_S_cluster_assembly_protein_HesB'[&!color=#7f8bfa]
	'2052957_Psp@PJF10616_1__iron_sulfur_cluster_assembly_accessory_protein'[&!color=#7f8bfa]
	'1970559_Rbacterium@OYX21207_1__Fe_S_cluster_assembly_protein_HesB'[&!color=#7f8bfa]
	'2249421_Rsp@QMJY01000083_1_249___250811_251170'[&!color=#7f8bfa]
	'1121271_Gnectariphilu@KE386949_1_85___73414_73773'[&!color=#7f8bfa]
	'2488730_Gsp@RRH73528_1__iron_sulfur_cluster_assembly_accessory_protein'[&!color=#7f8bfa]
	'1123069_Rthermophilum@EPX83343_1__Iron_sulfur_cluster_assembly_accessory_protein'[&!color=#7f8bfa]
	'1231392_Oguishaninsul@EKE43560_1__iron_sulfur_cluster_assembly_accessory_protein'[&!color=#7f8bfa]
	'1125964_Lcinnabarinus@PHP27370_1__Fe_S_cluster_assembly_protein_HesB'[&!color=#7f8bfa]
	'1826607_Salgicola@PWK57766_1__iron_binding_apoprotein_IscA'[&!color=#7f8bfa]
	'515897_Pmethylaminiv@SIT76261_1__Iron_binding_apoprotein_IscA'[&!color=#7f8bfa]
	'641238_Rroseus@SER98173_1__Iron_binding_apoprotein_IscA'[&!color=#7f8bfa]
	'441119_Talkanivorans@SFP10549_1__Iron_binding_apoprotein_IscA'[&!color=#7f8bfa]
	'1470561_Baestuarii@SMX22376_1__Iron_binding_protein_IscA'[&!color=#7f8bfa]
	'870908_Cmaritima@SHG34176_1__iron_sulfur_cluster_assembly_protein'[&!color=#7f8bfa]
	'2483814_Rbacterium@VDC24315_1__Iron_binding_protein_IscA'[&!color=#7f8bfa]
	'1501240_Pabyssalis@SPJ22761_1__Iron_binding_protein_IscA'[&!color=#7f8bfa]
	'1530186_Msp@JQEY01000001_1_84___93382_93759'[&!color=#7f8bfa]
	'1952802_Rbacterium@DFBX01000035_1_7___4513_4863'[&!color=#7f8bfa]
	'696760_Pvarians@PYG34686_1__iron_binding_apoprotein_IscA'[&!color=#7f8bfa]
	'1695997_Pinsulae@SPF80466_1__Iron_binding_protein_IscA'[&!color=#7f8bfa]
	'373675_Thalodurans@SEF48503_1__iron_sulfur_cluster_assembly_protein'[&!color=#7f8bfa]
	'441103_Tnaphthaleniv@CUH80421_1__Iron_sulfur_cluster_assembly_protein'[&!color=#7f8bfa]
	'1961370_Psp@DIBM01000015_1_7___7847_8230'[&!color=#7f8bfa]
	'93684_Rhalotolerans@SFQ36236_1__iron_sulfur_cluster_assembly_protein'[&!color=#7f8bfa]
	'633194_Rlentus@SIS71173_1__Iron_binding_apoprotein_IscA'[&!color=#7f8bfa]
	'1449350_Rhalodurans@ETX14566_1__HesB_iron_sulfur_cluster_assembly_protein'[&!color=#7f8bfa]
	'1449351_Risoporae@ETX27198_1__HesB_iron_sulfur_cluster_assembly_protein'[&!color=#7f8bfa]
	'1379903_Rmarinus@ETW12534_1__hypothetical_protein_ATO8_10969'[&!color=#7f8bfa]
	'1529041_Rjejudonensis@SLN30782_1__Iron_binding_protein_IscA'[&!color=#7f8bfa]
	'393663_Paquimaris@SLN23041_1__Iron_binding_protein_IscA'[&!color=#7f8bfa]
	'871651_Ppacifica@SFA98766_1__Iron_binding_apoprotein_IscA'[&!color=#7f8bfa]
	'990712_Axiamenense@PRX37886_1__iron_sulfur_cluster_assembly_protein'[&!color=#7f8bfa]
	'1267768_Bpacifica@APX90687_1__Fe_S_cluster_assembly_protein_HesB'[&!color=#7f8bfa]
	'314264_Rsp@EAQ26687_1__iron_sulfur_cluster_assembly_accessory_protein'[&!color=#7f8bfa]
	'2200892_Rbacterium@PYC49324_1__iron_sulfur_cluster_assembly_accessory_protein'[&!color=#7f8bfa]
	'2211117_Psp@RII38216_1__iron_sulfur_cluster_assembly_accessory_protein'[&!color=#7f8bfa]
	'252305_Pbatsensis@EAQ01443_1__iron_sulfur_cluster_assembly_accessory_protein'[&!color=#7f8bfa]
	'1537215_Rbacterium@RJE38468_1__Iron_binding_protein_IscA'[&!color=#7f8bfa]
	'1247613_Pantarcticus@PJE29854_1__iron_sulfur_cluster_assembly_accessory_protein'[&!color=#7f8bfa]
	'314256_Ogranulosus@EAR51691_1__iron_sulfur_cluster_assembly_accessory_protein'[&!color=#7f8bfa]
	'2033435_Rbacterium@CP023454_1_1127___1109457_1109816'[&!color=#7f8bfa]
	'442562_Rmesophilum@EYD75770_1__Iron_binding_protein_SufA_for_iron_sulfur_cluster_assembly'[&!color=#7f8bfa]
	'1510457_Lponti@PTX56517_1__iron_binding_apoprotein_IscA'[&!color=#7f8bfa]
	'1123360_Larenae@EPX79958_1__Iron_binding_protein_SufA_for_iron_sulfur_cluster_assembly'[&!color=#7f8bfa]
	'1366046_Rbacterium@ERL98079_1__Iron_sulfur_cluster_assembly_accessory_protein'[&!color=#7f8bfa]
	'595589_Hhalocynthiae@PRY94923_1__iron_sulfur_cluster_assembly_protein'[&!color=#7f8bfa]
	'1889770_Tsp@OCX67178_1__Fe_S_cluster_assembly_protein_HesB'[&!color=#7f8bfa]
	'1105367_Penshiensis@KFI27489_1__Fe_S_cluster_assembly_protein_HesB'[&!color=#7f8bfa]
	'1850250_Rsp@AOZ69652_1__Fe_S_cluster_assembly_protein_HesB'[&!color=#7f8bfa]
	'272942_Rcapsulatus@ADE85344_1__iron_sulfur_cluster_assembly_accessory_protein'[&!color=#7f8bfa]
	'1185766_Tdalianensis@KEP68570_1__Fe_S_cluster_assembly_protein_HesB'[&!color=#7f8bfa]
	'1915078_Tnitratireduc@AQS47877_1__Fe_S_cluster_assembly_protein_HesB'[&!color=#7f8bfa]
	'2183910_Rsp@RBP93632_1__iron_sulfur_cluster_assembly_protein'[&!color=#7f8bfa]
	'1795308_Tarenosa@PCD75842_1__Fe_S_cluster_assembly_protein_HesB'[&!color=#7f8bfa]
	'2487129_Dsp@RJRZ01000011_1_121___128939_129298'[&!color=#7f8bfa]
	'2283626_Psp@RJE79920_1__iron_sulfur_cluster_assembly_accessory_protein'[&!color=#7f8bfa]
	'1192054_Psp@KIX18437_1__Fe_S_cluster_assembly_protein_HesB'[&!color=#7f8bfa]
	'364199_Phomiensis@SET20379_1__Iron_binding_apoprotein_IscA'[&!color=#7f8bfa]
	'72022_Mmarina@RNF33769_1__iron_sulfur_cluster_assembly_accessory_protein'[&!color=#7f8bfa]
	'34002_Palcaliphilus@SEN93768_1__iron_sulfur_cluster_assembly_protein'[&!color=#7f8bfa]
	'184748_Pseriniphilus@SNT71553_1__Iron_binding_apoprotein_IscA'[&!color=#7f8bfa]
	'2065379_Psp@AUM73854_1__iron_sulfur_cluster_assembly_accessory_protein'[&!color=#7f8bfa]
	'591205_Pisoporae@SDE24736_1__iron_sulfur_cluster_assembly_protein'[&!color=#7f8bfa]
	'1529068_Psp@AUH34301_1__iron_sulfur_cluster_assembly_accessory_protein'[&!color=#7f8bfa]
	'1077935_Pzhejiangensi@AUH63822_1__iron_sulfur_cluster_assembly_accessory_protein'[&!color=#7f8bfa]
	'1947054_Psp@DHXG01000066_1_8___8475_8846'[&!color=#7f8bfa]
	'1367847_Paminophilus@AGT08042_1__triosephosphate_isomerase'[&!color=#7f8bfa]
	'1947051_Psp@DENX01000177_1_4___2334_2705'[&!color=#7f8bfa]
	'82367_Ppantotrophus@RDD96970_1__iron_sulfur_cluster_assembly_accessory_protein'[&!color=#7f8bfa]
	'2259340_Psp@AXC49791_1__iron_sulfur_cluster_assembly_accessory_protein'[&!color=#7f8bfa]
	'1945662_Pcontaminans@ARJ69975_1__Fe_S_cluster_assembly_protein_HesB'[&!color=#7f8bfa]
[truncated: 1,939 more rows]
