# Supplementary material for: Components of iron–Sulfur cluster assembly machineries are robust phylogenetic markers to trace the origin of mitochondria and plastids
Source: PLoS Biol. 2023 Nov 8;21(11):e3002374. doi: 10.1371/journal.pbio.3002374 (PMC10631705; doi:10.1371/journal.pbio.3002374)
Supplement: S1 Data — (ZIP) [file pbio.3002374.s017.zip › S1 Data/Phylogenies_of_entire_families/Prokaryotes_eukaryotes/SufE_Proka_Euka.figtree]

#NEXUS
begin taxa;
	dimensions ntax=3426;
	taxlabels
	'1797372_Bbacterium@OFY94953_1__Fe_S_metabolism_protein_SufE'[&!color=#000000]
	'1797354_Bbacterium@OFY50044_1__Fe_S_metabolism_protein_SufE'[&!color=#000000]
	'1797314_Bbacterium@OFX25045_1__Fe_S_metabolism_protein_SufE'[&!color=#000000]
	'1797313_Bbacterium@OFX46390_1__Fe_S_metabolism_protein_SufE'[&!color=#000000]
	'1339253_Asp@JTLD01000004_1_130___147200_147622'[&!color=#000000]
	'880526_Rmicrofusus@KE386488_1_484___578438_578863'[&!color=#000000]
	'626932_Aindistinctus@RGU38817_1__SufE_family_protein'[&!color=#000000]
	'1946015_Asp@DBDK01000008_1_94___105890_106330'[&!color=#000000]
	'1946014_Asp@DBDQ01000010_1_2___375_800'[&!color=#000000]
	'1433126_Mhirudinis@CDN32151_1__Sulfur_acceptor_protein_SufE_for_iron_sulfur_cluster_assembly'[&!color=#000000]
	'1674831_Bbacterium@LUZI01000040_1_3___1336_1761'[&!color=#000000]
	'1896968_Asp@OKY82224_1__Fe_S_metabolism_protein_SufE'[&!color=#000000]
	'2364787_Asp@LR027382_1_125___160610_161080'[&!color=#000000]
	'1946018_Asp@DBDB01000100_1_25___29273_29704'[&!color=#000000]
	'679935_Afinegoldii@AFL78769_1__SufE_protein_probably_involved_in_Fe_S_center_assembly'[&!color=#000000]
	'28117_Aputredinis@OKY96737_1__Fe_S_metabolism_protein_SufE'[&!color=#000000]
	'1780376_Asp@CVI67233_1__Cysteine_desulfuration_protein_SufE'[&!color=#000000]
	'1946010_Asp@DEUA01000023_1_42___47074_47496'[&!color=#000000]
	'1640674_Wtaraxaci@SDC77391_1__Cysteine_desulfuration_protein_SufE'[&!color=#000000]
	'1950370_Bbacterium@DCDD01000194_1_5___4215_4655'[&!color=#000000]
	'1674821_Bbacterium@LUYY01000051_1_13___9119_9550'[&!color=#000000]
	'1950443_Bbacterium@DDWL01000036_1_38___47811_48230'[&!color=#000000]
	'2013683_Bbacterium@PKP39653_1__Fe_S_metabolism_protein_SufE'[&!color=#000000]
	'1950624_Bbacterium@DHQB01000026_1_193___253591_254016'[&!color=#000000]
	'1950649_Bbacterium@DIKJ01000238_1_5___4257_4676'[&!color=#000000]
	'1950435_Bbacterium@DCFQ01000085_1_30___27611_28033'[&!color=#000000]
	'1797359_Bbacterium@OFY58626_1__Fe_S_metabolism_protein_SufE'[&!color=#000000]
	'1797350_Bbacterium@OFY60859_1__Fe_S_metabolism_protein_SufE'[&!color=#000000]
	'1950438_Bbacterium@DCVC01000358_1_11___7283_7705'[&!color=#000000]
	'1797332_Bbacterium@OFX88289_1__Fe_S_metabolism_protein_SufE'[&!color=#000000]
	'1797315_Bbacterium@OFX26710_1__Fe_S_metabolism_protein_SufE'[&!color=#000000]
	'1950550_Bbacterium@DFUI01000043_1_3___2268_2705'[&!color=#000000]
	'1950602_Bbacterium@DIAS01000147_1_7___3181_3636'[&!color=#000000]
	'1797331_Bbacterium@OFX73342_1__Fe_S_metabolism_protein_SufE'[&!color=#000000]
	'2013694_Bbacterium@PKP11309_1__Fe_S_metabolism_protein_SufE'[&!color=#000000]
	'1307839_Scyanobacteri@ALO15877_1__Cysteine_desulfuration_protein_SufE'[&!color=#000000]
	'1973926_Bbacterium@PIP54478_1__Fe_S_metabolism_protein_SufE'[&!color=#000000]
	'1973923_Bbacterium@PIV58681_1__Fe_S_metabolism_protein_SufE'[&!color=#000000]
	'2014260_BCblackallbact@PIW48934_1__Fe_S_metabolism_protein_SufE'[&!color=#000000]
	'1950437_Bbacterium@DCVR01000012_1_92___111931_112404'[&!color=#000000]
	'1950410_Bbacterium@DCSU01000163_1_13___12349_12777'[&!color=#000000]
	'1950591_Bbacterium@DHGW01000042_1_7___6478_6906'[&!color=#000000]
	'1950441_Bbacterium@DDXJ01000044_1_16___16534_16962'[&!color=#000000]
	'1970504_Cbacterium@OYV75056_1__Fe_S_metabolism_protein_SufE'[&!color=#000000]
	'869213_Sfermentans@KI912107_1_4330___5379943_5380365'[&!color=#000000]
	'1849719_Laurantiacus@LYBV02000007_1_5___5810_6232'[&!color=#000000]
	'1537566_Bhalophila@PVX51894_1__cysteine_desulfuration_protein_SufE'[&!color=#000000]
	'1117708_Mflexuosum@RKE00113_1__cysteine_desulfuration_protein_SufE'[&!color=#000000]
	'2283627_Asp@RRG20326_1__SufE_family_protein'[&!color=#000000]
	'2487017_Mbacterium@RUT73323_1__SufE_family_protein'[&!color=#000000]
	'1717717_Mbacterium@BAX80401_1__Fe_S_metabolism_protein_SufE'[&!color=#000000]
	'1947012_Osp@DBDA01000030_1_25___29671_30090'[&!color=#000000]
	'2093856_Bsp@AZS29572_1__SufE_family_protein'[&!color=#000000]
	'709991_Osplanchnicus@ADY34232_1__Fe_S_metabolism_associated_SufE'[&!color=#000000]
	'1895718_Bbacterium@OJV42564_1__Fe_S_metabolism_protein_SufE'[&!color=#000000]
	'712710_Tsp@AOH41100_1__SufE_family_protein'[&!color=#000000]
	'694427_Ppropionicige@ADQ79395_1__Cysteine_desulfuration_protein_SufE'[&!color=#000000]
	'1805325_Pbacterium@OIP82859_1__Fe_S_metabolism_protein_SufE'[&!color=#000000]
	'1947024_Psp@DFYX01000060_1_1___339_701'[&!color=#000000]
	'487174_Bintestinihom@HAC13676_1__TPA_asm__SufE_family_protein'[&!color=#000000]
	'880074_Bviscericola@AHF12461_1__Fe_S_metabolism_protein_SufE'[&!color=#000000]
	'1941478_Csp@PWM93650_1__Fe_S_metabolism_protein_SufE'[&!color=#000000]
	'2040292_Dsp@OEPV01000015_1_59___74556_74981'[&!color=#000000]
	'2161820_Dsp@OPYL01000003_1_419___479040_479471'[&!color=#000000]
	'1946424_Dsp@DHEB01000132_1_8___5023_5448'[&!color=#000000]
	'742767_Dmossii@EGK05591_1__hypothetical_protein_HMPREF9456_02792'[&!color=#000000]
	'742766_Dgadei@EGK01885_1__hypothetical_protein_HMPREF9455_00007'[&!color=#000000]
	'1121485_Dcapnocytopha@KE384529_1_151___197118_197561'[&!color=#000000]
	'1950405_Bbacterium@DBTT01000027_1_143___145971_146408'[&!color=#000000]
	'1605892_Dalginatilyti@PXV68834_1__cysteine_desulfuration_protein_SufE'[&!color=#000000]
	'1950447_Bbacterium@DENY01000004_1_5___5130_5567'[&!color=#000000]
	'1950476_Bbacterium@DEZB01000052_1_72___83327_83761'[&!color=#000000]
	'1950409_Bbacterium@DBPW01000027_1_2___1220_1663'[&!color=#000000]
	'1950548_Bbacterium@DFUL01000010_1_64___74766_75209'[&!color=#000000]
	'1950619_Bbacterium@DHRZ01000047_1_75___94841_95272'[&!color=#000000]
	'1950617_Bbacterium@DHSL01000017_1_157___173050_173478'[&!color=#000000]
	'1642646_Pmucosa@SCM59026_1__Cysteine_desulfuration_protein_SufE__ECO_0000255_HAMAP_Rule_MF_01832_'[&!color=#000000]
	'1950625_Bbacterium@DHPZ01000018_1_51___52924_53541'[&!color=#000000]
	'1562970_Fcaenicola@CEA15533_1__hypothetical_protein_ING2E5B_0767'[&!color=#000000]
	'1797327_Bbacterium@OFX55690_1__Fe_S_metabolism_protein_SufE'[&!color=#000000]
	'1947287_Psp@DIFV01000161_1_28___27797_28228'[&!color=#000000]
	'1642647_Psaccharoferm@SCD21187_1__Sulfur_transfer_protein_SufE'[&!color=#000000]
	'1947281_Psp@DIQL01000011_1_37___41290_41721'[&!color=#000000]
	'1950650_Bbacterium@DIGB01000012_1_127___125718_126149'[&!color=#000000]
	'1262736_Bsp@CDA20903_1__putative_uncharacterized_protein'[&!color=#000000]
	'1099853_Cfastidiosus@PWM08739_1__SufE_family_protein'[&!color=#000000]
	'1952452_Pbacterium@DBQP01000012_1_10___15667_16098'[&!color=#000000]
	'2292281_Bsp@RHP65987_1__SufE_family_protein'[&!color=#000000]
	'762968_Pclara@EHH00812_1__Fe_S_metabolism_associated_domain_protein'[&!color=#000000]
	'1263052_Bplebeius@CCZ88661_1__putative_uncharacterized_protein'[&!color=#000000]
	'484018_Bplebeius@EDY97321_1__Fe_S_metabolism_associated_domain_protein'[&!color=#000000]
	'732242_Bpaurosacchar@DHEE01000004_1_9___7889_8338'[&!color=#000000]
	'435590_Bvulgatus@ABR39005_1__conserved_hypothetical_protein'[&!color=#000000]
	'1297750_Bluti@SHF08962_1__Cysteine_desulfuration_protein_SufE'[&!color=#000000]
	'2292192_Bsp@RHR78558_1__SufE_family_protein'[&!color=#000000]
	'679937_Bcoprosuis@EGJ70701_1__Fe_S_metabolism_associated_SufE'[&!color=#000000]
	'1445607_Breticuloterm@GAE85490_1__sulfur_acceptor_protein_SufE'[&!color=#000000]
	'226186_Bthetaiotaomi@AAO77654_1__Fe_S_metabolism_associated_SufE'[&!color=#000000]
	'693979_Bhelcogenes@ADV42992_1__Cysteine_desulfuration_protein_SufE'[&!color=#000000]
	'1121097_Bgraminisolve@ATZI01000013_1_18___17845_18273'[&!color=#000000]
	'1946083_Bsp@DBTL01000025_1_30___30802_31227'[&!color=#000000]
	'1946090_Bsp@DKPN01000032_1_48___62954_63382'[&!color=#000000]
	'1204719_Pabscessus@HE997182_1_237___257897_258334'[&!color=#000000]
	'1121099_Bpropionicifa@AQWS01000020_1_34___42384_42815'[&!color=#000000]
	'1855373_Bbacterium@SDF91690_1__Cysteine_desulfuration_protein_SufE'[&!color=#000000]
	'1952498_Pbacterium@DGSN01000018_1_52___73426_73851'[&!color=#000000]
	'1952477_Pbacterium@DEFM01000029_1_37___39116_39547'[&!color=#000000]
	'1952468_Pbacterium@DEJY01000034_1_95___128354_128776'[&!color=#000000]
	'1952488_Pbacterium@DGWO01000023_1_139___176040_176465'[&!color=#000000]
	'1952456_Pbacterium@DCIW01000176_1_14___14163_14585'[&!color=#000000]
	'1262740_Bsp@CDD82745_1__fe_S_metabolism_associated_domain_protein'[&!color=#000000]
	'1520830_Pbacterium@SFW44623_1__cysteine_desulfuration_protein_SufE'[&!color=#000000]
	'1951480_Bbacterium@DECY01000002_1_36___36080_36505'[&!color=#000000]
	'264731_Pruminicola@ADE83528_1__Fe_S_metabolism_associated_family_protein'[&!color=#000000]
	'1952450_Pbacterium@DCCS01000007_1_6___9124_9555'[&!color=#000000]
	'1952496_Pbacterium@DGTM01000059_1_1___172_597'[&!color=#000000]
	'1952459_Pbacterium@DCHV01000029_1_29___32941_33381'[&!color=#000000]
	'1952491_Pbacterium@DGUV01000030_1_42___58329_58748'[&!color=#000000]
	'1952528_Pbacterium@DBLZ01000087_1_10___11827_12252'[&!color=#000000]
	'1952483_Pbacterium@DFKL01000121_1_4___3806_4228'[&!color=#000000]
	'1952500_Pbacterium@DGSC01000001_1_59___62187_62621'[&!color=#000000]
	'1262919_Psp@CCZ12395_1__fe_S_metabolism_associated_domain_protein'[&!color=#000000]
	'873513_Pbuccae@EFU31381_1__Fe_S_metabolism_associated_domain_protein'[&!color=#000000]
	'1073367_Poralis@ETD18646_1__hypothetical_protein_HMPREF1199_01464'[&!color=#000000]
	'1262929_Psp@CDB04814_1__fe_S_metabolism_associated_domain_protein'[&!color=#000000]
	'1384078_Psp@KXB79193_1__Fe_S_metabolism_associated_domain_protein'[&!color=#000000]
	'862515_Pmarshii@EFM01561_1__Fe_S_metabolism_associated_domain_protein'[&!color=#000000]
	'537011_Pcopri@EFB34984_1__Fe_S_metabolism_associated_domain_protein'[&!color=#000000]
	'1947097_Psp@DEKI01000030_1_38___40673_41113'[&!color=#000000]
	'1945886_Pbacterium@SNU12084_1__cysteine_desulfuration_protein_SufE'[&!color=#000000]
	'688246_Pmultisacchar@EGN56215_1__Cysteine_desulfuration_protein_SufE'[&!color=#000000]
	'908937_Pdentalis@EGQ14638_1__cysteine_desulfuration_protein_SufE'[&!color=#000000]
	'1122980_Pbaroniae@AUFQ01000002_1_115___156792_157214'[&!color=#000000]
	'77095_Pbryantii@OYP55728_1__Fe_S_metabolism_protein_SufE'[&!color=#000000]
	'1122978_Palbensis@AUFP01000001_1_234___261924_262349'[&!color=#000000]
	'28135_Poris@VEH14877_1__Cysteine_desulfuration_protein_sufE'[&!color=#000000]
	'1855325_Psp@SFF83905_1__cysteine_desulfuration_protein_SufE'[&!color=#000000]
	'1262926_Psp@CDC99283_1__fe_S_metabolism_associated_domain_subfamily'[&!color=#000000]
	'1262938_Psp@CCY03545_1__cysteine_desulfuration_protein_SufE'[&!color=#000000]
	'1703337_Pcolorans@PVX57896_1__cysteine_desulfuration_protein_SufE'[&!color=#000000]
	'1947085_Psp@DBQL01000154_1_11___13777_13971'[&!color=#000000]
	'585502_Pbergensis@EFA45242_1__Fe_S_metabolism_associated_domain_protein'[&!color=#000000]
	'1497954_Bbacterium@KXB35924_1__Fe_S_metabolism_associated_domain_protein'[&!color=#000000]
	'28131_Pintermedia@BAR94954_1__sulfur_acceptor_protein_SufE_for_iron_sulfur_cluster_assembly'[&!color=#000000]
	'1392486_Psp@JIAF01000004_1_597___654032_654445'[&!color=#000000]
	'1236509_Pdentasini@BAKG01000001_1_78___79646_80056'[&!color=#000000]
	'883158_Pmicans@EHO66950_1__hypothetical_protein_HMPREF9140_01895'[&!color=#000000]
	'767031_Pdenticola@AEA21255_1__Fe_S_metabolism_associated_domain_protein'[&!color=#000000]
	'419005_Pamnii@KXB80427_1__Fe_S_metabolism_associated_domain_protein'[&!color=#000000]
	'1947181_Psp@DJQP01000017_1_13___14853_15284'[&!color=#000000]
	'1947123_Psp@DEFF01000018_1_11___15064_15492'[&!color=#000000]
	'76123_Penoeca@ALO49968_1__Fe_S_metabolism_protein_SufE'[&!color=#000000]
	'386414_Ptimonensis@PMC08792_1__Fe_S_metabolism_protein_SufE'[&!color=#000000]
	'28127_Pbuccalis@PMC25596_1__Fe_S_metabolism_protein_SufE'[&!color=#000000]
	'1262922_Psp@CDA96471_1__cysteine_desulfurase_CsdAE_sulfur_acceptor_subunit'[&!color=#000000]
	'1280674_Psp@AUJK01000018_1_9___10088_10513'[&!color=#000000]
	'1947234_Psp@DLDT01000063_1_4___4815_5249'[&!color=#000000]
	'1262918_Psp@CCX63946_1__fe_S_metabolism_associated_domain_subfamily'[&!color=#000000]
	'1897014_Psp@OKZ26351_1__Fe_S_metabolism_protein_SufE'[&!color=#000000]
	'1947150_Psp@DGHO01000008_1_15___16835_17266'[&!color=#000000]
	'1947103_Psp@DEJU01000014_1_21___30942_31361'[&!color=#000000]
	'1947091_Psp@DDQC01000107_1_28___29403_29825'[&!color=#000000]
	'575614_Psp@EFC71049_1__hypothetical_protein_HMPREF0669_00754__plasmid_'[&!color=#000000]
	'1952525_Pbacterium@DJWZ01000059_1_25___36602_37027'[&!color=#000000]
	'1127699_Psaccharolyti@EKX98922_1__Fe_S_metabolism_associated_domain_protein'[&!color=#000000]
	'1262931_Psp@CDD04745_1__fe_S_metabolism_associated_SufE'[&!color=#000000]
	'2490854_Psp@RUL59463_1__SufE_family_protein'[&!color=#000000]
	'1947102_Psp@DEJV01000067_1_18___16000_16428'[&!color=#000000]
	'1947156_Psp@DGVC01000003_1_325___452911_453366'[&!color=#000000]
	'1952455_Pbacterium@DCJC01000029_1_53___87426_87845'[&!color=#000000]
	'2024224_Psp@OYP63569_1__Fe_S_metabolism_protein_SufE'[&!color=#000000]
	'1950561_Bbacterium@DGVD01000015_1_171___222816_223241'[&!color=#000000]
	'1947152_Psp@DGHG01000059_1_4___3967_4392'[&!color=#000000]
	'1947104_Psp@DEJS01000005_1_61___95574_95993'[&!color=#000000]
	'1952687_Pbacterium@DKPO01000004_1_22___24908_25330'[&!color=#000000]
	'1950572_Bbacterium@DGSV01000026_1_7___6139_6558'[&!color=#000000]
	'467085_CSdinenymphae@GAP72597_1__Fe_S_metabolism_associated_domain_containing_protein'[&!color=#000000]
	'511435_CApseudotricho@AP017913_1_185___250305_250754'[&!color=#000000]
	'511995_CApseudotricho@BAG83571_1__cysteine_desulfuration_protein_SufE'[&!color=#000000]
	'1037355_Pchartae@SKB73572_1__cysteine_desulfuration_protein_SufE'[&!color=#000000]
	'1917887_Psp@LT799418_1_1258___1529174_1529599'[&!color=#000000]
	'1673718_Mvaginae@FXDJ01000009_1_1228___1486522_1486941'[&!color=#000000]
	'1950538_Bbacterium@DFXE01000007_1_236___250662_251090'[&!color=#000000]
	'435591_Pdistasonis@ABR45247_1__conserved_hypothetical_protein'[&!color=#000000]
	'1262913_Psp@CDE62406_1__putative_uncharacterized_protein'[&!color=#000000]
	'1869337_Psp@HBK29787_1__TPA_asm__Fe_S_metabolism_protein_SufE'[&!color=#000000]
	'2086575_Psp@OLMS01000006_1_198___240327_240770'[&!color=#000000]
	'203275_Tforsythia@AEW22433_1__Fe_S_metabolism_associated_domain_protein'[&!color=#000000]
	'1950486_Bbacterium@DFON01000222_1_3___1990_2406'[&!color=#000000]
	'1950431_Bbacterium@DCHH01000020_1_33___37237_37662'[&!color=#000000]
	'1807739_Bbacterium@LUJV01000110_1_28___34011_34448'[&!color=#000000]
	'1950422_Bbacterium@DCIP01000188_1_5___4038_4466'[&!color=#000000]
	'1674820_Bbacterium@LUYX01000398_1_2___1964_2392'[&!color=#000000]
	'1950429_Bbacterium@DCHK01000008_1_29___28665_29087'[&!color=#000000]
	'681398_Pjiangxiensis@GAT61638_1__cysteine_desulfuration_protein_SufE'[&!color=#000000]
	'1950386_Bbacterium@DBYJ01000007_1_3___1899_2321'[&!color=#000000]
	'1950446_Bbacterium@DDLZ01000077_1_6___5565_5978'[&!color=#000000]
	'1950387_Bbacterium@DBYG01000066_1_6___5942_6358'[&!color=#000000]
	'1807737_Bbacterium@LUJT01000023_1_26___35753_36184'[&!color=#000000]
	'1262753_Bsp@CCX48799_1__uncharacterized_protein_BN813_01943'[&!color=#000000]
	'2049046_Pbacterium@HAB40583_1__TPA_asm__Fe_S_metabolism_protein_SufE'[&!color=#000000]
	'1807741_Bbacterium@LUJX01000024_1_60___77797_78228'[&!color=#000000]
	'1807729_Bbacterium@LUJL01000018_1_5___8116_8547'[&!color=#000000]
	'1807740_Bbacterium@LUJW01000022_1_63___86329_86760'[&!color=#000000]
	'1807753_Bbacterium@DAAQ01000025_1_12___20175_20606'[&!color=#000000]
	'1807731_Bbacterium@LUJN01000031_1_29___33823_34257'[&!color=#000000]
	'1952620_Pbacterium@DKZJ01000011_1_2___1554_1976'[&!color=#000000]
	'1958821_Mbacterium@NWBJ01000059_1_2___4024_4440'[&!color=#000000]
	'1897040_Bbacterium@OKY84480_1__Fe_S_metabolism_protein_SufE'[&!color=#000000]
	'1807734_Bbacterium@LUJQ01000027_1_5___4398_4832'[&!color=#000000]
	'1807730_Bbacterium@LUJM01000045_1_5___6775_7200'[&!color=#000000]
	'1262917_Psp@CCX44944_1__cysteine_desulfuration_protein_SufE'[&!color=#000000]
	'1262936_Psp@CDE57159_1__fe_S_metabolism_associated_domain_protein'[&!color=#000000]
	'1262927_Psp@CDE06682_1__uncharacterized_protein_BN677_01179'[&!color=#000000]
	'1952623_Pbacterium@DKZE01000038_1_4___4409_4924'[&!color=#000000]
	'1952582_Pbacterium@DHKE01000044_1_21___33497_33940'[&!color=#000000]
	'1952566_Pbacterium@DESM01000024_1_59___82631_83062'[&!color=#000000]
	'1952655_Pbacterium@DKWK01000039_1_9___6690_7121'[&!color=#000000]
	'1807758_Bbacterium@DAAV01000086_1_9___7939_8430'[&!color=#000000]
	'1952573_Pbacterium@DERZ01000040_1_9___7207_7644'[&!color=#000000]
	'1952617_Pbacterium@DKZO01000041_1_15___15713_16138'[&!color=#000000]
	'1807755_Bbacterium@DAAS01000027_1_12___15176_15610'[&!color=#000000]
	'1796646_Mintestinale@ANU63914_1__Fe_S_metabolism_protein_SufE'[&!color=#000000]
	'1262924_Psp@CDE39803_1__putative_uncharacterized_protein'[&!color=#000000]
	'1952696_Pbacterium@DLLC01000030_1_25___23366_23797'[&!color=#000000]
	'1952541_Pbacterium@DEKO01000202_1_3___2711_3127'[&!color=#000000]
	'1952543_Pbacterium@DEJJ01000017_1_45___41067_41522'[&!color=#000000]
	'1952577_Pbacterium@DGWL01000016_1_2___1226_1651'[&!color=#000000]
	'1952547_Pbacterium@DEDW01000002_1_150___183287_183712'[&!color=#000000]
	'1952576_Pbacterium@DFJG01000013_1_90___103153_103581'[&!color=#000000]
	'1952548_Pbacterium@DECW01000010_1_26___25227_25661'[&!color=#000000]
	'1952579_Pbacterium@DGVT01000080_1_11___10926_11516'[&!color=#000000]
	'1930003_Ssp@MSHK01000029_1_129___117114_117560'[&!color=#000000]
	'1807735_Bbacterium@LUJR01000042_1_101___127991_128425'[&!color=#000000]
	'29524_Pcircumdentar@SJZ52101_1__Cysteine_desulfuration_protein_SufE'[&!color=#000000]
	'1497953_Bbacterium@KXB37522_1__Fe_S_metabolism_associated_domain_protein'[&!color=#000000]
	'879243_Pasaccharolyt@AEE12108_1__Fe_S_metabolism_associated_SufE'[&!color=#000000]
	'553175_Pendodontalis@EEN83304_1__Fe_S_metabolism_associated_domain_protein'[&!color=#000000]
	'1537504_Psp@KGN67880_1__Fe_S_metabolism_protein_SufE'[&!color=#000000]
	'1720317_Pbacterium@LT635553_1_488___609340_609768'[&!color=#000000]
	'36874_Pcangingivali@KGL50210_1__Fe_S_metabolism_protein_SufE'[&!color=#000000]
	'1739529_Psp@OFO51068_1__Fe_S_metabolism_protein_SufE'[&!color=#000000]
	'1122973_Plevii@KB904269_1_21___17976_18392'[&!color=#000000]
	'1739394_Psp@OFR35156_1__Fe_S_metabolism_protein_SufE'[&!color=#000000]
	'1122974_Pmacacae@KB904125_1_90___114948_115373'[&!color=#000000]
	'242619_Pgingivalis@AAQ67109_1__conserved_hypothetical_protein'[&!color=#000000]
	'1515615_Psp@KGN82257_1__Fe_S_metabolism_protein_SufE'[&!color=#000000]
	'1515613_Psp@KGN68121_1__Fe_S_metabolism_protein_SufE'[&!color=#000000]
	'1127696_Pcatoniae@EKY00963_1__Fe_S_metabolism_associated_domain_protein'[&!color=#000000]
	'322095_Psomerae@KXB76916_1__Fe_S_metabolism_associated_domain_protein'[&!color=#000000]
	'1924944_Psp@RKW47298_1__SufE_family_protein'[&!color=#000000]
	'393921_Pcrevioricani@KGN89204_1__Fe_S_metabolism_protein_SufE'[&!color=#000000]
	'1262937_Psp@CDE86813_1__fe_S_metabolism_associated_domain_protein'[&!color=#000000]
	'1262930_Psp@CDA46110_1__fe_S_metabolism_associated_domain_protein'[&!color=#000000]
	'2491043_Asp@RRD80786_1__SufE_family_protein'[&!color=#000000]
	'1035197_Psp@EKX91924_1__Fe_S_metabolism_associated_domain_protein'[&!color=#000000]
	'1872471_Asp@RKV73132_1__SufE_family_protein'[&!color=#000000]
	'679199_Arava@EHG22520_1__hypothetical_protein_HMPREF9332_01325'[&!color=#000000]
	'2033406_Psp@GAY29725_1__fe_S_metabolism_associated_domain_protein'[&!color=#000000]
	'2133944_Asp@RAP01243_1__Fe_S_metabolism_protein_SufE'[&!color=#000000]
	'626522_Atannerae@EEX71963_1__Fe_S_metabolism_associated_domain_protein'[&!color=#000000]
	'2049047_Pbacterium@PWL82506_1__Fe_S_metabolism_protein_SufE'[&!color=#000000]
	'1952484_Pbacterium@DFIH01000101_1_4___2765_3196'[&!color=#000000]
	'1262935_Psp@CCY15825_1__cysteine_desulfurase_CsdAE_sulfur_acceptor_subunit'[&!color=#000000]
	'1952538_Pbacterium@DBWA01000157_1_7___5263_5466'[&!color=#000000]
	'1262933_Psp@CDF22108_1__fe_S_metabolism_associated_domain_protein'[&!color=#000000]
	'1517682_Pbacterium@KGN77522_1__Fe_S_metabolism_protein_SufE'[&!color=#000000]
	'1950381_Bbacterium@DBYS01000012_1_155___199643_200062'[&!color=#000000]
	'1950742_Bbacterium@DLKS01000077_1_10___11374_11793'[&!color=#000000]
	'1950419_Bbacterium@DCIY01000030_1_37___43204_43629'[&!color=#000000]
	'1950425_Bbacterium@DCID01000007_1_26___25039_25464'[&!color=#000000]
	'1950743_Bbacterium@DLKN01000063_1_2___1245_1724'[&!color=#000000]
	'1950738_Bbacterium@DLLJ01000012_1_107___113910_114332'[&!color=#000000]
	'1950502_Bbacterium@DFIN01000040_1_7___5356_5796'[&!color=#000000]
	'1950402_Bbacterium@DBVX01000099_1_16___15766_16185'[&!color=#000000]
	'1950493_Bbacterium@DFKE01000007_1_86___97950_98375'[&!color=#000000]
	'1950563_Bbacterium@DGUY01000020_1_42___42517_42942'[&!color=#000000]
	'1950573_Bbacterium@DGSR01000005_1_122___156436_156861'[&!color=#000000]
	'1950448_Bbacterium@DEKW01000003_1_45___49309_49734'[&!color=#000000]
	'1950403_Bbacterium@DBVU01000097_1_8___7884_8297'[&!color=#000000]
	'1950724_Bbacterium@DJWV01000006_1_10___11642_12055'[&!color=#000000]
	'1950623_Bbacterium@DHQI01000128_1_61___62674_63099'[&!color=#000000]
	'1658779_Pbacterium@BDEJ01000064_1_31___28860_29282'[&!color=#000000]
	'1628158_Msediminis@RIH65762_1__SufE_family_protein'[&!color=#000000]
	'1484053_Manaerophila@SHF06968_1__cysteine_desulfuration_protein_SufE'[&!color=#000000]
	'1168035_Tdiversiorigi@SHI33880_1__cysteine_desulfuration_protein_SufE'[&!color=#000000]
	'1168034_Dorientale@AHW59182_1__Fe_S_metabolism_protein_SufE'[&!color=#000000]
	'1952945_Pbacterium@DBPT01000002_1_10___11459_11902'[&!color=#000000]
	'1688776_Bbacterium@GAP68370_1__sulfur_transfer_protein_SufE__Fe_S_center_assembly'[&!color=#000000]
	'1797322_Bbacterium@OFX57929_1__Fe_S_metabolism_protein_SufE'[&!color=#000000]
	'1952950_Pbacterium@DIZE01000153_1_39___39210_39641'[&!color=#000000]
	'655355_Selliptica@SFF66417_1__cysteine_desulfuration_protein_SufE'[&!color=#000000]
	'1261403_Mdiazotrophic@RKD91755_1__cysteine_desulfuration_protein_SufE'[&!color=#000000]
	'1541063_Pdenitrifican@PSK84689_1__cysteine_desulfuration_protein_SufE'[&!color=#000000]
	'1952211_Mbacterium@DHST01000047_1_11___13951_14376'[&!color=#000000]
	'1965019_Grhodophaeum@MWUJ01000001_1_388___538596_539021'[&!color=#000000]
	'2053574_Mbacterium@HBG87718_1__TPA_asm__Fe_S_metabolism_protein_SufE'[&!color=#000000]
	'1952210_Mbacterium@DHVH01000151_1_2___808_1236'[&!color=#000000]
	'889453_Asaponilacus@ASB49498_1__Fe_S_metabolism_protein_SufE'[&!color=#000000]
	'927658_Aimshenetskii@KI912105_1_1167___1510548_1510976'[&!color=#000000]
	'990_Cxylanolytica@PZX18586_1__cysteine_desulfuration_protein_SufE'[&!color=#000000]
	'886379_Athermohaloph@AEWI01000037_1_56___62604_63026'[&!color=#000000]
	'989_Msalmonicolor@PRY99815_1__cysteine_desulfuration_protein_SufE'[&!color=#000000]
	'1946809_Msp@DHQK01000129_1_46___58364_58786'[&!color=#000000]
	'1950599_Bbacterium@DHBK01000082_1_10___6701_7120'[&!color=#000000]
	'1674833_Bbacterium@LUZK01000079_1_18___20078_20500'[&!color=#000000]
	'1797368_Bbacterium@OFY77982_1__Fe_S_metabolism_protein_SufE'[&!color=#000000]
	'1971633_Bbacterium@OQX97134_1__Fe_S_metabolism_protein_SufE'[&!color=#000000]
	'1986670_Sbacterium@OUW75882_1__hypothetical_protein_CBD74_13765'[&!color=#000000]
	'1895921_Bbacterium@OJV29108_1__Fe_S_metabolism_protein_SufE'[&!color=#000000]
	'1953174_Bbacterium@DLGO01000023_1_4___3871_4344'[&!color=#000000]
	'1953160_Bbacterium@DGQL01000055_1_131___186298_186717'[&!color=#000000]
	'1951066_Fbacterium@DKOO01000013_1_21___14334_14753'[&!color=#000000]
	'2291815_Cbacterium@RFM27610_1__SufE_family_protein'[&!color=#000000]
	'1952870_Sbacterium@DDTL01000114_1_11___10411_10833'[&!color=#000000]
	'1950972_Fbacterium@DCYO01000018_1_4___1641_2060'[&!color=#000000]
	'1951056_Fbacterium@DKGM01000014_1_4___1090_1515'[&!color=#000000]
	'1951071_Fbacterium@DKMJ01000155_1_5___4098_4520'[&!color=#000000]
	'1950992_Fbacterium@DEPO01000049_1_26___30941_31366'[&!color=#000000]
	'1950964_Fbacterium@DDDB01000007_1_16___17752_18186'[&!color=#000000]
	'1951045_Fbacterium@DIYR01000246_1_2___1224_1649'[&!color=#000000]
	'1951047_Fbacterium@DIYJ01000015_1_174___208803_209231'[&!color=#000000]
	'1950965_Fbacterium@DDCZ01000047_1_16___14948_15376'[&!color=#000000]
	'1124780_Nturpanensis@ANNU01000012_1_14___15379_15816'[&!color=#000000]
	'1279009_Candamanensis@EMR03910_1__Cysteine_desulfuration_protein_sufE'[&!color=#000000]
	'247481_CChertigii@AWN81408_1__Cysteine_desulfuration_protein_SufE'[&!color=#000000]
	'650378_Cendosymbiont@AXI24533_1__Fe_S_metabolism_associated_domain'[&!color=#000000]
	'1231626_Cendosymbiont@CCM10398_1__Putative_uncharacterized_protein'[&!color=#000000]
	'1951399_Abacterium@DCSL01000050_1_11___7577_8023'[&!color=#000000]
	'1895716_CAsp@OJW71377_1__Fe_S_metabolism_protein_SufE'[&!color=#000000]
	'452471_CAasiaticus@ACE06351_1__hypothetical_protein_Aasi_0997'[&!color=#000000]
	'2133949_Rsp@PWL32254_1__SufE_family_protein'[&!color=#000000]
	'1563681_Fmisakiensis@OEK04135_1__Fe_S_metabolism_protein_SufE'[&!color=#000000]
	'1947389_Rsp@DIYO01000002_1_47___68085_68519'[&!color=#000000]
	'1267423_Fpacificus@RKQ49091_1__cysteine_desulfuration_protein_SufE'[&!color=#000000]
	'1973954_Cbacterium@PIQ48992_1__Fe_S_metabolism_protein_SufE'[&!color=#000000]
	'1947388_Rsp@DGJR01000208_1_9___8653_9090'[&!color=#000000]
	'1986239_Rbacterium@PDH45372_1__Fe_S_metabolism_protein_SufE'[&!color=#000000]
	'1986238_Rbacterium@PDH49115_1__Fe_S_metabolism_protein_SufE'[&!color=#000000]
	'1951795_Fbacterium@DBBU01000013_1_51___51401_51829'[&!color=#000000]
	'1821036_Rversicolor@QFZQ01000007_1_295___329953_330378'[&!color=#000000]
	'156994_Ragariperfora@SHK20798_1__cysteine_desulfuration_protein_SufE'[&!color=#000000]
	'692418_Rfaecimaris@SMD36524_1__cysteine_desulfuration_protein_SufE'[&!color=#000000]
	'447679_Elutea@SNT35896_1__Cysteine_desulfuration_protein_SufE'[&!color=#000000]
	'1122208_Mfurvescens@RED96987_1__cysteine_desulfuration_protein_SufE'[&!color=#000000]
	'643867_Mtractuosa@ADR20913_1__Cysteine_desulfuration_protein_SufE'[&!color=#000000]
	'1951769_Fbacterium@DDIU01000034_1_5___5420_5854'[&!color=#000000]
	'1951784_Fbacterium@DHLV01000164_1_11___7852_8283'[&!color=#000000]
	'1951779_Fbacterium@DDSS01000020_1_7___5589_6026'[&!color=#000000]
	'1951776_Fbacterium@DDTY01000031_1_57___63241_63678'[&!color=#000000]
	'2482724_Cbacterium@GCC51457_1__Fe_S_metabolism_protein_SufE'[&!color=#000000]
	'1951775_Fbacterium@DDUM01000079_1_5___2582_3019'[&!color=#000000]
	'927664_Fflexilis@SFC91307_1__cysteine_desulfuration_protein_SufE'[&!color=#000000]
	'915059_Fpacifica@OHX68587_1__Fe_S_metabolism_protein_SufE'[&!color=#000000]
	'929556_Scanadensis@AFD07695_1__SufE_protein_probably_involved_in_Fe_S_center_assembly'[&!color=#000000]
	'2015582_Bbacterium@OYU96239_1__Fe_S_metabolism_protein_SufE'[&!color=#000000]
	'1953166_Bbacterium@DITN01000031_1_29___35925_36350'[&!color=#000000]
	'1690483_Bbacterium@AMS26311_1__Fe_S_metabolism_protein_SufE'[&!color=#000000]
	'1795355_Estrongylocen@AWW32622_1__SufE_family_protein'[&!color=#000000]
	'1232681_Llonarensis@EON77414_1__Sulfur_acceptor_protein_SufE_for_iron_sulfur_cluster_assembly'[&!color=#000000]
	'866536_Bbaltica@AFL85990_1__SufE_protein_probably_involved_in_Fe_S_center_assembly'[&!color=#000000]
	'1750599_Mruber@PRY88031_1__cysteine_desulfuration_protein_SufE'[&!color=#000000]
	'1727163_Asp@AMQ57608_1__Fe_S_metabolism_protein_SufE'[&!color=#000000]
	'388413_Amachipongone@EAZ79768_1__Fe_S_metabolism_protein__SufE_family'[&!color=#000000]
	'1925762_Amarinus@MSPQ01000013_1_107___118321_118752'[&!color=#000000]
	'237018_Aaquimarinus@SFB31170_1__cysteine_desulfuration_protein_SufE'[&!color=#000000]
	'758820_Abalticum@SMD46123_1__cysteine_desulfuration_protein_SufE'[&!color=#000000]
	'336829_Rikkaensis@SDZ56598_1__Cysteine_desulfuration_protein_SufE'[&!color=#000000]
	'2099675_Cbacterium@PXCO01000349_1_6___4953_5384'[&!color=#000000]
	'880070_Cmarinum@AEL28405_1__Fe_S_metabolism_associated_SufE'[&!color=#000000]
	'1844760_Msp@LXQK01000244_1_5___5519_5962'[&!color=#000000]
	'1189621_Nhalalkaliphi@EIM76807_1__Fe_S_metabolism_associated_SufE'[&!color=#000000]
	'1048983_Aandensis@KEO74164_1__Fe_S_metabolism_protein_SufE'[&!color=#000000]
	'1561025_Psp@LBGV01000001_1_1048___1188350_1188787'[&!color=#000000]
	'1178516_Smontaniterra@AQG77899_1__Fe_S_metabolism_protein_SufE'[&!color=#000000]
	'1950764_Bbacterium@DDRQ01000071_1_20___23257_23694'[&!color=#000000]
	'1919112_Bbacterium@PSR06478_1__Fe_S_metabolism_protein_SufE'[&!color=#000000]
	'1961110_Sbacterium@OQY93679_1__Fe_S_metabolism_protein_SufE'[&!color=#000000]
	'1951545_Cbacterium@DDFJ01000002_1_156___151644_152087'[&!color=#000000]
	'1895924_Bbacterium@OJW97001_1__Fe_S_metabolism_protein_SufE'[&!color=#000000]
	'1895838_Sbacterium@OJW01773_1__Fe_S_metabolism_protein_SufE'[&!color=#000000]
	'1951561_Cbacterium@DHEF01000056_1_6___6872_7303'[&!color=#000000]
	'1660167_Sbacterium@ODT92501_1__Fe_S_metabolism_protein_SufE'[&!color=#000000]
	'1895839_Sbacterium@OJW33275_1__Fe_S_metabolism_protein_SufE'[&!color=#000000]
	'1951552_Cbacterium@DEHV01000082_1_66___91006_91470'[&!color=#000000]
	'1492898_Ftropicus@ANE49931_1__Fe_S_metabolism_protein_SufE'[&!color=#000000]
	'1895836_Sbacterium@OJU23095_1__Fe_S_metabolism_protein_SufE'[&!color=#000000]
	'577386_Nyanshanensis@QLKR01000004_1_247___281871_282305'[&!color=#000000]
	'1176587_Nginsenosidiv@ANH80791_1__Fe_S_metabolism_protein_SufE'[&!color=#000000]
	'485917_Pheparinus@ACU05234_1__Fe_S_metabolism_associated_SufE'[&!color=#000000]
	'2294116_Fsp@RNI33405_1__SufE_family_protein'[&!color=#000000]
	'1004304_Hsandarakina@PZX60688_1__cysteine_desulfuration_protein_SufE'[&!color=#000000]
	'1465490_Pterrae@SFQ52704_1__Cysteine_desulfuration_protein_SufE'[&!color=#000000]
	'1617412_Cbacterium@KXK42817_1__SufE_Fe_S_cluster_related_protein'[&!color=#000000]
	'1948678_Ibacterium@DILO01000115_1_10___9391_9870'[&!color=#000000]
	'1978119_Bbacterium@NGFH01000011_1_280___322431_322850'[&!color=#000000]
	'1617421_Bbacterium@KXK47046_1__Fe_S_metabolism_associated_SufE'[&!color=#000000]
	'929703_Fmajor@KE386491_1_4168___5154067_5154483'[&!color=#000000]
	'591202_Aaurantiaca@PWK22679_1__cysteine_desulfuration_protein_SufE'[&!color=#000000]
	'2183547_Psp@AWL09542_1__putative_SufE_like_protein'[&!color=#000000]
	'1951636_Cbacterium@DLPD01000013_1_78___83551_83967'[&!color=#000000]
	'1082580_Djejuensis@PWJ58499_1__cysteine_desulfuration_protein_SufE'[&!color=#000000]
	'269798_Chutchinsonii@ABG58251_1__Cysteine_desulfuration_protein_SufE'[&!color=#000000]
	'1945892_Cbacterium@SOE24098_1__Cysteine_desulfuration_protein_SufE'[&!color=#000000]
	'1605367_Jsediminis@KPM49503_1__Fe_S_metabolism_protein_SufE'[&!color=#000000]
	'1784714_Aluteifluviis@AWW00749_1__Fe_S_metabolism_protein_SufE'[&!color=#000000]
	'649349_Lbyssophila@ADQ16594_1__Cysteine_desulfuration_protein_SufE'[&!color=#000000]
	'2015573_Cbacterium@OYU68251_1__Fe_S_metabolism_protein_SufE'[&!color=#000000]
	'929562_Eoligotrophic@AFK04888_1__Fe_S_metabolism_associated_SufE'[&!color=#000000]
	'563176_Saquaeclarae@SDL50220_1__Cysteine_desulfuration_protein_SufE'[&!color=#000000]
	'1313301_Trossianum@AUGC01000001_1_324___339726_340145'[&!color=#000000]
	'1664068_B336@KOY85799_1__Fe_S_metabolism_protein_SufE'[&!color=#000000]
	'2016530_Rorbicola@PKQ70605_1__SufE_protein'[&!color=#000000]
	'1121902_Eelegans@KE387154_1_41___54866_55288'[&!color=#000000]
	'2053581_Mbacterium@HAI76617_1__TPA_asm__Fe_S_metabolism_protein_SufE'[&!color=#000000]
	'1121903_Hroseola@AUGI01000025_1_121___162836_163264'[&!color=#000000]
	'880071_Blitoralis@AFM06379_1__SufE_protein_probably_involved_in_Fe_S_center_assembly'[&!color=#000000]
	'1003_Truber@SFE88787_1__Cysteine_desulfuration_protein_SufE'[&!color=#000000]
	'1950939_Cbacterium@DDLX01000028_1_473___601684_602127'[&!color=#000000]
	'349741_Amuciniphila@ACD05571_1__Fe_S_metabolism_associated_SufE'[&!color=#000000]
	'1679444_Aglycaniphila@OCA02624_1__Fe_S_metabolism_protein_SufE'[&!color=#000000]
	'1951360_Abacterium@DEPT01000061_1_54___59534_59959'[&!color=#000000]
	'1951362_Abacterium@DGKB01000044_1_18___14570_14989'[&!color=#000000]
	'1123071_Rsqualenifaci@SHJ99887_1__Cysteine_desulfuration_protein_SufE'[&!color=#000000]
	'1658618_Rprofundi@PQJ27498_1__Fe_S_metabolism_protein_SufE'[&!color=#000000]
	'1123070_Rmarina@KB899253_1_70___73264_73683'[&!color=#000000]
	'1951359_Abacterium@DEYN01000142_1_18___19472_19888'[&!color=#000000]
	'1986881_Vbacterium@OUV18846_1__Fe_S_metabolism_protein_SufE'[&!color=#000000]
	'1951376_Abacterium@DBBL01000156_1_1___3_140'[&!color=#000000]
	'1951370_Abacterium@DKPR01000089_1_8___6419_6982'[&!color=#000000]
	'1951350_Abacterium@DBTN01000043_1_20___21487_21900'[&!color=#000000]
	'1951373_Abacterium@DLBZ01000142_1_3___3157_3579'[&!color=#000000]
	'1951348_Abacterium@DBAL01000038_1_3___3143_3484'[&!color=#000000]
	'1951376_Abacterium@DBBL01000031_1_13___13239_13511'[&!color=#000000]
	'1948392_Abacterium@DFKH01000080_1_1___3_170'[&!color=#000000]
	'1951370_Abacterium@DKPR01000089_1_7___6241_6414'[&!color=#000000]
	'1986260_Cbacterium@PDH52119_1__Fe_S_metabolism_protein_SufE'[&!color=#000000]
	'1953171_Bbacterium@DLHS01000005_1_359___352358_352792'[&!color=#000000]
	'880071_Blitoralis@AFM04190_1__SufE_protein_probably_involved_in_Fe_S_center_assembly'[&!color=#000000]
	'1176587_Nginsenosidiv@ANH81007_1__Fe_S_metabolism_associated_SufE'[&!color=#000000]
	'1951561_Cbacterium@DHEF01000036_1_8___14400_14849'[&!color=#000000]
	'1465490_Pterrae@SFQ11834_1__cysteine_desulfuration_protein_SufE'[&!color=#000000]
	'577386_Nyanshanensis@QLKR01000001_1_644___753228_753665'[&!color=#000000]
	'551991_Arhizosphaera@SDZ90746_1__cysteine_desulfuration_protein_SufE'[&!color=#000000]
	'1850526_Asp@ANI89416_1__hypothetical_protein_A9P82_08975'[&!color=#000000]
	'1986259_Cbacterium@PDH54267_1__Fe_S_metabolism_protein_SufE'[&!color=#000000]
	'1986662_Fbacterium@OUV56743_1__Fe_S_metabolism_protein_SufE'[&!color=#000000]
	'2047937_Bendosymbiont@PEIH01000005_1_750___752359_752802'[&!color=#000000]
	'883098_Bzoohelcum@EKB60846_1__hypothetical_protein_HMPREF9700_00341'[&!color=#000000]
	'1585976_Bcardium@QYCZ01000001_1_60___71048_71467'[&!color=#000000]
	'1118202_Cignavus@SHI99141_1__cysteine_desulfuration_protein_SufE'[&!color=#000000]
	'1241979_Ccarnis@AZI33529_1__SufE_family_protein'[&!color=#000000]
	'2487072_Csp@AZI54066_1__SufE_family_protein'[&!color=#000000]
	'1951082_Fbacterium@DLJF01000002_1_125___131090_131509'[&!color=#000000]
	'1660093_Csp@ODS86943_1__Fe_S_metabolism_protein_SufE'[&!color=#000000]
	'536441_Ctaklimakanen@AZI19341_1__SufE_family_protein'[&!color=#000000]
	'1950958_Fbacterium@DDFD01000073_1_3___1415_1834'[&!color=#000000]
	'1517683_Csp@KFF73982_1__Fe_S_metabolism_protein_SufE'[&!color=#000000]
	'619805_Sbuanensis@SKB80699_1__cysteine_desulfuration_protein_SufE'[&!color=#000000]
	'531844_Fbacterium@ACU08953_1__Sulfur_acceptor_protein_SufE_for_iron_sulfur_cluster_assembly'[&!color=#000000]
	'1125876_Cfrigidisoli@SFI28396_1__Cysteine_desulfuration_protein_SufE'[&!color=#000000]
	'1950956_Fbacterium@DCJS01000030_1_3___1573_1992'[&!color=#000000]
	'2479858_Fbacterium@REFA01000023_1_4___3819_4238'[&!color=#000000]
	'238_Emeningosepti@KUY18815_1__Fe_S_metabolism_protein_SufE'[&!color=#000000]
	'34085_Ranatipestife@AKP69537_1__SufE_protein_probably_involved_in_Fe_S_center_assembly'[&!color=#000000]
	'2382126_Rsp@RKW60930_1__SufE_family_protein'[&!color=#000000]
	'1071918_Rcolumbiphary@SDE51021_1__cysteine_desulfuration_protein_SufE'[&!color=#000000]
	'1950952_Fbacterium@DBSA01000032_1_44___41968_42285'[&!color=#000000]
	'1401325_Orhinotrachea@AIP99474_1__Fe_S_metabolism_protein_SufE'[&!color=#000000]
	'2127028_Osp@SZD72334_1__Cysteine_desulfuration_protein_sufE'[&!color=#000000]
	'1586267_Amensalis@LIVM01000005_1_74___83640_84059'[&!color=#000000]
	'1150389_Fbacterium@APD06623_1__putative_SufE_like_protein'[&!color=#000000]
	'1434700_Msediminis@SMC31937_1__Cysteine_desulfuration_protein_SufE'[&!color=#000000]
	'1950991_Fbacterium@DEQC01000030_1_4___2551_2976'[&!color=#000000]
	'865938_Wvirosa@ADX67721_1__Fe_S_metabolism_associated_SufE'[&!color=#000000]
	'1816680_Vmassiliensis@LT593746_1_545___557751_558176'[&!color=#000000]
	'2479857_Fbacterium@RLZ06891_1__SufE_family_protein'[&!color=#000000]
	'684065_Axinjiangensi@SFN37333_1__cysteine_desulfuration_protein_SufE'[&!color=#000000]
	'1797401_Bbacterium@OFZ77006_1__hypothetical_protein_A2560_11125'[&!color=#000000]
	'1913989_Gbacterium@PCH63261_1__hypothetical_protein_COC09_06360'[&!color=#000000]
	'2079485_Gsp@PWN05596_1__Fe_S_metabolism_protein_SufE'[&!color=#000000]
	'2053187_Rbarkolensis@PKD43160_1__Fe_S_metabolism_protein_SufE'[&!color=#000000]
	'1729466_Cbacterium@LKNA01000002_1_59___70117_70551'[&!color=#000000]
	'1953152_Bbacterium@DEMS01000027_1_40___63950_64378'[&!color=#000000]
	'2021605_Bbacterium@NNSL01000457_1_7___3575_4009'[&!color=#000000]
	'1194090_Aroseus@SHE71236_1__Cysteine_desulfuration_protein_SufE'[&!color=#000000]
	'2032627_Asp@PAU95410_1__Fe_S_metabolism_protein_SufE'[&!color=#000000]
	'2293433_Rsp@REL38875_1__SufE_family_protein'[&!color=#000000]
	'1951514_Bbacterium@DIAA01000019_1_199___237424_237852'[&!color=#000000]
	'1951504_Bbacterium@DGCQ01000005_1_32___34467_34895'[&!color=#000000]
	'1121104_Bvulgaris@AQXH01000001_1_1153___1383509_1383937'[&!color=#000000]
	'1951518_Bbacterium@DKGJ01000025_1_69___57378_57803'[&!color=#000000]
	'1951483_Bbacterium@DBVB01000013_1_1___3_164'[&!color=#000000]
	'2053517_Bbacterium@HAG91057_1__TPA_asm__Fe_S_metabolism_protein_SufE'[&!color=#000000]
	'1953139_Bbacterium@DDIC01000049_1_9___9938_10372'[&!color=#000000]
	'1973927_Bbacterium@PIU00256_1__Fe_S_metabolism_protein_SufE'[&!color=#000000]
	'1932696_Bk02@OVE81958_1__Fe_S_metabolism_protein_SufE'[&!color=#000000]
	'1797384_Bbacterium@OFZ17035_1__Fe_S_metabolism_protein_SufE'[&!color=#000000]
	'1975528_Bsp@PIQ62986_1__Fe_S_metabolism_protein_SufE'[&!color=#000000]
	'1973929_Bbacterium@PIQ55752_1__Fe_S_metabolism_protein_SufE'[&!color=#000000]
	'1860085_Bsp@OIQ16443_1__Fe_S_metabolism_protein_SufE'[&!color=#000000]
	'1353530_Bsp@EQC50884_1__Fe_S_metabolism_associated_domain_protein'[&!color=#000000]
	'1353529_Bsp@EQC46458_1__Fe_S_metabolism_associated_domain_protein'[&!color=#000000]
	'1201288_Bsp@EQC44253_1__Fe_S_metabolism_associated_domain_protein'[&!color=#000000]
	'1961497_Bbacterium@DKQD01000051_1_2___829_1248'[&!color=#000000]
	'960_Bstolpii@AUN98260_1__Fe_S_metabolism_protein_SufE'[&!color=#000000]
	'2109558_Hsp@AYF44335_1__Fe_S_metabolism_associated_domain_protein'[&!color=#000000]
	'862908_Hmarinus@CBW26382_1__putative_SufE_Fe_S_cluster_related_protein'[&!color=#000000]
	'97084_Hmarinus@OUR97252_1__Fe_S_metabolism_protein_SufE'[&!color=#000000]
	'1961488_Bbacterium@DIVA01000052_1_7___7555_7983'[&!color=#000000]
	'1961476_Bbacterium@DBSX01000019_1_1___1_135'[&!color=#000000]
	'1961500_Bbacterium@DBGV01000003_1_159___183587_184045'[&!color=#000000]
	'1961476_Bbacterium@DBSX01000052_1_36___32233_32526'[&!color=#000000]
	'1961490_Bbacterium@DIUE01000055_1_26___20977_21408'[&!color=#000000]
	'1827384_Pbacterium@OQW48564_1__hypothetical_protein_A4S09_03980'[&!color=#000000]
	'552518_Elitoralis@KJV10491_1__hypothetical_protein_VZ95_04565'[&!color=#000000]
	'2022747_Ecyanobacteri@OYQ18695_1__Fe_S_cluster_assembly_protein_SufE'[&!color=#000000]
	'1895771_CKthiocyanatum@OJX56940_1__hypothetical_protein_BGO89_10485'[&!color=#000000]
	'1948677_Ibacterium@DIOF01000064_1_10___6401_6826'[&!color=#000000]
	'2005712_Bbms3abin04@GBD89760_1__cysteine_desulfuration_protein_SufE'[&!color=#000000]
	'2013809_Ibacterium@PKL87586_1__Fe_S_metabolism_protein_SufE'[&!color=#000000]
	'1974044_Ibacterium@PJA96560_1__Fe_S_metabolism_protein_SufE'[&!color=#000000]
	'2026749_Ibacterium@MAT57621_1__Fe_S_metabolism_protein_SufE'[&!color=#000000]
	'1974047_Ibacterium@PIQ07859_1__Fe_S_metabolism_protein_SufE'[&!color=#000000]
	'1734400_Bbrh_c32@KUO61816_1__Fe_S_metabolism_protein_SufE'[&!color=#000000]
	'1191523_Mroseus@AFN74438_1__putative_SufE_Fe_S_cluster_related_protein'[&!color=#000000]
	'2013810_Ibacterium@PKL84344_1__Fe_S_metabolism_protein_SufE'[&!color=#000000]
	'1798453_Ibacterium@OGV12660_1__Fe_S_metabolism_protein_SufE'[&!color=#000000]
	'2052167_Msp@PMDS01000035_1_30___34321_34755'[&!color=#000000]
	'1797388_Bbacterium@OFZ18119_1__Fe_S_metabolism_protein_SufE'[&!color=#000000]
	'1797390_Bbacterium@OFZ35617_1__Fe_S_metabolism_protein_SufE'[&!color=#000000]
	'1184267_Bexovorus@AGH95562_1__regulator_of_cysteine_desulfurase_activity'[&!color=#000000]
	'1752196_Bbacterium@LNEB01000003_1_229___235560_235991'[&!color=#000000]
	'1569284_Bsp@KHD88879_1__Fe_S_metabolism_protein_SufE'[&!color=#000000]
	'264462_Bbacteriovoru@CAE79811_1__Regulator_of_cysteine_desulfurase_activity'[&!color=#000000]
	'765869_Bbacteriovoru@AHI05923_1__regulator_of_cysteine_desulfurase_activity'[&!color=#000000]
	'1961378_Bsp@DFXZ01000002_1_19___17579_18013'[&!color=#000000]
	'1975526_Bsp@PIS11816_1__Fe_S_metabolism_protein_SufE'[&!color=#000000]
	'2026715_Bbacterium@MAE73278_1__Fe_S_metabolism_protein_SufE'[&!color=#000000]
	'1961515_Bbacterium@DGYJ01000003_1_12___8657_9088'[&!color=#000000]
	'1961504_Bbacterium@DCMZ01000005_1_209___225042_225476'[&!color=#000000]
	'1752195_Bbacterium@LNDT01000004_1_138___115156_115596'[&!color=#000000]
	'1961506_Bbacterium@DDUL01000005_1_38___36008_36475'[&!color=#000000]
	'1970323_Bsp@OYZ18950_1__hypothetical_protein_B7Y39_12610'[&!color=#000000]
	'1961525_Bbacterium@DBHA01000058_1_22___20745_21176'[&!color=#000000]
	'1961513_Bbacterium@DFOS01000005_1_255___260027_260461'[&!color=#000000]
	'1974647_CMbacterium@PIR77479_1__Fe_S_metabolism_protein_SufE'[&!color=#000000]
	'1986204_Bfermentans@SMX53439_1__Uncharacterized_SufE_like_protein_R01000'[&!color=#000000]
	'1951443_Abacterium@DKFH01000116_1_16___17485_17910'[&!color=#000000]
	'1951443_Abacterium@DKFH01000140_1_7___5897_6364'[&!color=#000000]
	'1951413_Abacterium@DHHA01000115_1_5___5007_5432'[&!color=#000000]
	'1635280_Mbacterium@KUK90551_1__Fe_S_metabolism_associated_SufE'[&!color=#000000]
	'1951437_Abacterium@DIXT01000006_1_6___5866_6294'[&!color=#000000]
	'1951433_Abacterium@DIRI01000025_1_27___32813_33229'[&!color=#000000]
	'1674891_Abacterium@LUZV01000002_1_9___7451_7876'[&!color=#000000]
	'1951402_Abacterium@DBRR01000048_1_6___6199_6624'[&!color=#000000]
	'1951421_Abacterium@DHVV01000012_1_18___19470_19895'[&!color=#000000]
	'1951439_Abacterium@DIWN01000038_1_30___30322_30747'[&!color=#000000]
	'1951403_Abacterium@DBPR01000006_1_21___23054_23479'[&!color=#000000]
	'1951417_Abacterium@DHCY01000011_1_28___30195_30635'[&!color=#000000]
	'1951426_Abacterium@DHUD01000001_1_5___3263_3706'[&!color=#000000]
	'406100_Aasiatica@SEP09174_1__cysteine_desulfuration_protein_SufE'[&!color=#000000]
	'1088868_Cintestini@EHD14332_1__cysteine_desulfuration_protein_SufE'[&!color=#000000]
	'2478912_Csp@AYN87731_1__SufE_family_protein'[&!color=#000000]
	'1970565_Rbacterium@OYV53139_1__Fe_S_cluster_assembly_protein_SufE'[&!color=#000000]
	'526_Arubrum@SIQ71173_1__cysteine_desulfuration_protein_SufE'[&!color=#000000]
	'349163_Acryptum@ABQ29946_1__Fe_S_metabolism_associated_SufE'[&!color=#000000]
	'1970306_Asp@OYY02139_1__Fe_S_cluster_assembly_protein_SufE__partial'[&!color=#000000]
	'1970303_Asp@OYV37596_1__Fe_S_cluster_assembly_protein_SufE'[&!color=#000000]
	'1120923_Aaminolytica@GAN81685_1__iron_sulfur__Fe_S__metabolism_associated_cysteine_desulfuration_protein_SufE'[&!color=#000000]
	'1214225_Asp@EKN00820_1__iron_sulfur__Fe_S__metabolism_associated_SufE'[&!color=#000000]
	'1231350_Arubrifaciens@GAN77290_1__iron_sulfur__Fe_S__metabolism_associated_cysteine_desulfuration_protein_SufE'[&!color=#000000]
	'1951301_Abacterium@DIUL01000050_1_1___306_752'[&!color=#000000]
	'391165_Gbethesdensis@ABI63136_1__SufE_protein'[&!color=#000000]
	'1120919_Anitrogenifig@AUBI01000012_1_114___109885_110337'[&!color=#000000]
	'435_Aaceti@AQS85062_1__Fe_S_cluster_assembly_protein_SufE'[&!color=#000000]
	'1231351_Amethanolica@GAJ28050_1__iron_sulfur__Fe_S__metabolism_associated_cysteine_desulfuration_protein_SufE'[&!color=#000000]
	'320497_Nchiangmaiens@AQS87185_1__Fe_S_cluster_assembly_protein_SufE'[&!color=#000000]
	'1510841_Papium@CP020554_1_1742___1955338_1955784'[&!color=#000000]
	'1223520_Nthailandica@BCZB01000004_1_126___128987_129430'[&!color=#000000]
	'376620_Gjaponicus@KXV21474_1__Fe_S_cluster_assembly_protein_SufE'[&!color=#000000]
	'1088869_Gmorbifer@EHH67643_1__hypothetical_protein_GMO_20960'[&!color=#000000]
	'290633_Goxydans@AAW60051_1__SufE_protein_probably_involved_in_Fe_S_center_assembly'[&!color=#000000]
	'1123227_Sfloricola@KB899337_1_124___133671_134108'[&!color=#000000]
	'1231623_Tsakaeratensi@GAN53726_1__cysteine_desulfuration_protein_sufE'[&!color=#000000]
	'1231624_Abogorensis@BAT19195_1__iron_sulfur__Fe_S__metabolism_associated_cysteine_desulfuration_protein_SufE'[&!color=#000000]
	'436_Khansenii@LUCI01000032_1_109___112232_112678'[&!color=#000000]
	'272568_Gdiazotrophic@ACI52814_1__Fe_S_metabolism_associated_SufE'[&!color=#000000]
	'28448_Kxylinus@ATU72010_1__Fe_S_cluster_assembly_protein_SufE'[&!color=#000000]
	'1234671_Apapayae@BAIN01000016_1_19___15130_15522'[&!color=#000000]
	'1670661_Asp@OUJ09763_1__Fe_S_cluster_assembly_protein_SufE'[&!color=#000000]
	'446692_Asenegalensis@CEF39570_1__cysteine_desulfurase'[&!color=#000000]
	'634452_Apasteurianus@BAH99174_1__iron_sulfur__Fe_S__metabolism_associated_SufE'[&!color=#000000]
	'1231343_Asyzygii@GAN71319_1__iron_sulfur__Fe_S__metabolism_associated_cysteine_desulfuration_protein_SufE'[&!color=#000000]
	'1076596_Apersici@AQT04150_1__Fe_S_cluster_assembly_protein_SufE'[&!color=#000000]
	'1121861_Etepidiphila@KB899929_1_56___59104_59556'[&!color=#000000]
	'2185104_Esp@QMDI01000006_1_162___158960_159469'[&!color=#000000]
	'1969806_Asp@CP029176_1_3582___3816443_3816913'[&!color=#000000]
	'555778_Hneapolitanus@ACX96035_1__Fe_S_metabolism_associated_SufE'[&!color=#000000]
	'2341113_Gsp@RRQ20251_1__SufE_family_protein'[&!color=#000000]
	'1860122_Hsp@ANJ66322_1__Fe_S_cluster_assembly_protein_SufE'[&!color=#000000]
	'1970388_Hsp@OZA80600_1__Fe_S_cluster_assembly_protein_SufE'[&!color=#000000]
	'549298_Fhalioticida@ASG68082_1__Fe_S_cluster_assembly_protein_SufE'[&!color=#000000]
	'484022_Fphilomiragia@ABZ87537_1__sulfur_acceptor_protein_SufE'[&!color=#000000]
	'177416_Ftularensis@CAG46042_1__conservered_hypothetical_protein'[&!color=#000000]
	'1547445_Fsp@AIT10049_1__Fe_S_cluster_assembly_protein_SufE'[&!color=#000000]
	'1542390_Fsp@APC97803_1__fe_S_metabolism_associated_domain_protein'[&!color=#000000]
	'2007306_Fsp@AXA34323_1__Fe_S_cluster_assembly_protein_SufE'[&!color=#000000]
	'594679_Aguangzhouens@AJC48686_1__Fe_S_cluster_assembly_protein_SufE'[&!color=#000000]
	'2219058_Fbacterium@QLIT01000064_1_12___11438_11857'[&!color=#000000]
	'1089439_Fhongkongensi@KB902273_1_118___129180_129605'[&!color=#000000]
	'28907_Ctaeniospiral@PGGB01000017_1_30___29937_30371'[&!color=#000000]
	'2219059_Fbacterium@QLIU01000064_1_41___38685_39107'[&!color=#000000]
	'2056695_Flacustris@QLIR01000004_1_93___114259_114684'[&!color=#000000]
	'1951622_Cbacterium@DGQQ01000151_1_22___22117_22596'[&!color=#000000]
	'1948414_Abacterium@DIYE01000159_1_2___2254_2685'[&!color=#000000]
	'1236958_Sglossodoripe@BAMS01000004_1_37___41292_41720'[&!color=#000000]
	'1856292_Abacterium@OUR78664_1__hypothetical_protein_A9Q83_07260'[&!color=#000000]
	'1579979_Wmarina@AKS41481_1__SufE_protein_probably_involved_in_Fe_S_center_assembly'[&!color=#000000]
	'1948659_Gbacterium@DLBQ01000020_1_11___7951_8370'[&!color=#000000]
	'1986765_Obacterium@OUX79591_1__Fe_S_metabolism_protein_SufE'[&!color=#000000]
	'1986760_Obacterium@RPG20264_1__SufE_family_protein'[&!color=#000000]
	'1986769_Obacterium@OUX72119_1__Fe_S_metabolism_protein_SufE'[&!color=#000000]
	'1792836_Wsediminis@RFF29123_1__SufE_family_protein'[&!color=#000000]
	'2301224_Wsp@RFF28801_1__SufE_family_protein'[&!color=#000000]
	'1792834_Msediminis@MVBD01000019_1_5___3748_4164'[&!color=#000000]
	'644220_Mlitoralis@NIHB01000007_1_95___109342_109767'[&!color=#000000]
	'1946152_CEsp@DKNU01000062_1_1___3_224'[&!color=#000000]
	'1123362_Tlitoreum@SDF39371_1__cysteine_desulfuration_protein_SufE'[&!color=#000000]
	'1193729_CEfaulkneri@AFX99519_1__fe_S_metabolism_associated_domain_protein'[&!color=#000000]
	'1401328_CEfaulkneri@AHC73923_1__fe_S_metabolism_associated_domain_protein'[&!color=#000000]
	'1122607_Ndenitrifican@AUFM01000019_1_136___154785_155234'[&!color=#000000]
	'1946152_CEsp@DKNU01000207_1_1___3_185'[&!color=#000000]
	'1919269_Abacterium@MPMT01000050_1_14___12436_12948'[&!color=#000000]
	'2162568_Scluster@QBVV01000024_1_11___12368_12817'[&!color=#000000]
	'939296_Aproteobacter@KB910544_1_60___58146_58562'[&!color=#000000]
	'2162572_Scluster@QBYJ01000024_1_21___18852_19268'[&!color=#000000]
	'1009709_Aproteobacter@ATWQ01000013_1_32___35906_36322'[&!color=#000000]
	'2162569_Scluster@QBXD01000005_1_37___37297_37713'[&!color=#000000]
	'1009708_Aproteobacter@ARQU01000008_1_73___73986_74402'[&!color=#000000]
	'2162580_Scluster@QCNN01000002_1_11___8974_9378'[&!color=#000000]
	'2162579_Scluster@QCNM01000070_1_3___2224_2628'[&!color=#000000]
	'1948411_Abacterium@DJCL01000147_1_3___2830_3252'[&!color=#000000]
	'1948434_Abacterium@DBMZ01000012_1_3___1373_1792'[&!color=#000000]
	'1948398_Abacterium@DGPQ01000092_1_25___26011_26427'[&!color=#000000]
	'1986867_Rbacterium@OUV77629_1__Fe_S_metabolism_protein_SufE'[&!color=#000000]
	'909943_Scluster@EHI48632_1__SufE_protein_probably_involved_in_Fe_S_center_assembly'[&!color=#000000]
	'1948375_Abacterium@DEBO01000058_1_56___60293_60724'[&!color=#000000]
	'1948362_Abacterium@DCQV01000043_1_21___21601_22005'[&!color=#000000]
	'488538_CPmarinum@ADE39642_1__hypothetical_protein_SAR116_1399'[&!color=#000000]
	'2162573_Scluster@QBYK01000010_1_9___8390_8812'[&!color=#000000]
	'1948385_Abacterium@DFSK01000013_1_7___5675_6091'[&!color=#000000]
	'1986629_CPsp@RPG97635_1__SufE_family_protein'[&!color=#000000]
	'1811626_Scluster@LUQE01000138_1_4___3115_3519'[&!color=#000000]
	'1948355_Abacterium@DBVF01000039_1_2___360_773'[&!color=#000000]
	'1658455_Abacterium@LFEU01000009_1_8___6537_6956'[&!color=#000000]
	'2026725_Cbacterium@MAF84626_1__Fe_S_cluster_assembly_protein_SufE'[&!color=#000000]
	'644221_Axantha@RBP53257_1__cysteine_desulfuration_protein_SufE'[&!color=#000000]
	'1948214_Pbacterium@DKML01000004_1_10___12714_13139'[&!color=#000000]
	'1122616_Obeijerinckii@KE383828_1_67___73420_73836'[&!color=#000000]
	'64969_Omultiglobuli@OPX55579_1__Fe_S_cluster_assembly_protein_SufE'[&!color=#000000]
	'966_Olinum@OOV86916_1__Fe_S_cluster_assembly_protein_SufE'[&!color=#000000]
	'1771309_Stamaricis@CP023559_1_3889___3667273_3667689'[&!color=#000000]
	'64971_Pjaponicum@SEI64421_1__cysteine_desulfuration_protein_SufE'[&!color=#000000]
	'595502_Ksinocarnis@RKR06203_1__cysteine_desulfuration_protein_SufE'[&!color=#000000]
	'290398_Csalexigens@ABE59237_1__Fe_S_metabolism_associated_SufE'[&!color=#000000]
	'284577_Htaeanensis@RAR60343_1__cysteine_desulfuration_protein_SufE'[&!color=#000000]
	'2306583_Hsp@AXY41503_1__SufE_family_protein'[&!color=#000000]
	'2282306_Hsp@RCV92111_1__SufE_family_protein'[&!color=#000000]
	'272774_Halkaliphila@AYF35111_1__Fe_S_cluster_assembly_protein_SufE'[&!color=#000000]
	'1238190_Hjeotgali@AMQY01000014_1_334___377105_377515'[&!color=#000000]
	'29571_Hsubglaciesco@SHL93493_1__cysteine_desulfuration_protein_SufE'[&!color=#000000]
	'1121940_Hhalocynthiae@KE384439_1_432___456060_456485'[&!color=#000000]
	'507626_Hchromatiredu@AMD01023_1__Sulfur_acceptor_protein_CsdE'[&!color=#000000]
	'1387883_Hheilongjiang@PMR70649_1__Fe_S_cluster_assembly_protein_SufE'[&!color=#000000]
	'574349_Ahalophila@SDX42580_1__cysteine_desulfuration_protein_SufE'[&!color=#000000]
	'1178482_Hhuangheensis@ERL52936_1__Fe_S_cluster_cysteine_desulfuration_protein'[&!color=#000000]
	'768066_Helongata@CBV42485_1__sulfur_acceptor_protein_SufE'[&!color=#000000]
	'1897729_Haestuarii@APE32225_1__Fe_S_cluster_assembly_protein_SufE'[&!color=#000000]
	'1121939_Hanticariensi@EPC04421_1__Fe_S_cluster_cysteine_desulfuration_protein'[&!color=#000000]
	'28258_Cmarina@AOM01413_1__Fe_S_cluster_assembly_protein_SufE'[&!color=#000000]
	'442341_Hxianhensis@SFH72686_1__cysteine_desulfuration_protein_SufE'[&!color=#000000]
	'1121942_Hilicicola@SHE92762_1__cysteine_desulfuration_protein_SufE'[&!color=#000000]
	'197479_Tpapahanaumok@ODC03394_1__Fe_S_cluster_assembly_protein_SufE'[&!color=#000000]
	'1122252_Mcelere@SFB89081_1__cysteine_desulfuration_protein_SufE'[&!color=#000000]
	'1122211_Minsulare@JMLW01000012_1_9___8565_8978'[&!color=#000000]
	'1122209_Malkaliphilum@SFX50732_1__cysteine_desulfuration_protein_SufE'[&!color=#000000]
	'698828_Kkonosiri@ARS53963_1__Fe_S_cluster_assembly_protein_SufE'[&!color=#000000]
	'1122139_Kaurantia@KB907863_1_168___147962_148381'[&!color=#000000]
	'2081032_Hbacterium@PVRV01000023_1_142___109878_110288'[&!color=#000000]
	'33074_Zpalmae@BBG30100_1__sufE_protein'[&!color=#000000]
	'376489_Halkalilenta@ANF58109_1__Fe_S_cluster_assembly_protein_SufE'[&!color=#000000]
	'1336245_Cnigrificans@JAGO01000012_1_266___292346_292759'[&!color=#000000]
	'1948200_Pbacterium@DKHZ01000169_1_40___31179_31637'[&!color=#000000]
	'1811664_Gbacterium@LUSE01000056_1_11___9170_9583'[&!color=#000000]
	'1548547_Woceani@ANO51994_1__Fe_S_cluster_assembly_protein_SufE'[&!color=#000000]
	'1980636_Wsp@MBJ89035_1__Fe_S_cluster_assembly_protein_SufE'[&!color=#000000]
	'2026806_Wbacterium@MAD28561_1__Fe_S_metabolism_protein_SufE'[&!color=#000000]
	'1948138_Pbacterium@DDIS01000064_1_23___29491_29916'[&!color=#000000]
	'1948139_Pbacterium@DDIP01000326_1_8___5322_5747'[&!color=#000000]
	'1948226_Pbacterium@DBBP01000004_1_46___52029_52517'[&!color=#000000]
	'1948174_Pbacterium@DGOV01000038_1_14___15262_15540'[&!color=#000000]
	'1948174_Pbacterium@DGOV01000104_1_1___1_378'[&!color=#000000]
	'1986758_Mbacterium@OUX52573_1__hypothetical_protein_CBE42_03710'[&!color=#000000]
	'2021234_Aaffigens@AVQ00103_1__Fe_S_cluster_assembly_protein_SufE'[&!color=#000000]
	'1895869_Xbacterium@OJY95051_1__Fe_S_cluster_assembly_protein_SufE'[&!color=#000000]
	'1543381_Osoli@KGI78008_1__Fe_S_cluster_assembly_protein_SufE'[&!color=#000000]
	'1123073_Rcellulosilyt@KB899243_1_153___171340_171789'[&!color=#000000]
	'578942_Dimmobilis@SFN19548_1__cysteine_desulfuration_protein_SufE'[&!color=#000000]
	'1953068_Rbacterium@DBMH01000263_1_4___1844_2284'[&!color=#000000]
	'2052182_Rbacterium@PKYR01000017_1_17___16437_16892'[&!color=#000000]
	'1300342_Dkoreensis@ANB18573_1__Fe_S_metabolism_associated_SufE'[&!color=#000000]
	'993689_Mscheffleri@LDOS01000002_1_1243___1380650_1381102'[&!color=#000000]
	'2172536_Lsp@AXA84202_1__Fe_S_cluster_assembly_protein_SufE'[&!color=#000000]
	'1645665_Lsilvestris@PNS09814_1__SufE_protein'[&!color=#000000]
	'1123377_Tfusca@AUIV01000008_1_32___43586_44029'[&!color=#000000]
	'2303539_Lsp@RFP60799_1__SufE_family_protein'[&!color=#000000]
	'1122183_Lmephitis@AULN01000017_1_77___85405_85842'[&!color=#000000]
	'1736559_Lsp@KQZ56021_1__Fe_S_cluster_assembly_protein_SufE'[&!color=#000000]
	'1736588_Lsp@KRB07013_1__Fe_S_cluster_assembly_protein_SufE'[&!color=#000000]
	'1073196_Pwuyuanensis@SOD50636_1__cysteine_desulfuration_protein_SufE'[&!color=#000000]
	'1855303_Psp@SDQ24022_1__cysteine_desulfuration_protein_SufE'[&!color=#000000]
	'743721_Psuwonensis@ADV27069_1__Fe_S_metabolism_associated_SufE'[&!color=#000000]
	'314722_Psuwonensis@AKC85601_1__Fe_S_cluster_assembly_protein_SufE'[&!color=#000000]
	'1045855_Pspadix@AER56262_1__Fe_S_metabolism_associated_SufE'[&!color=#000000]
	'128785_Pmexicana@LSIF01000060_1_13___10597_11034'[&!color=#000000]
	'913325_Larseniciresi@KGM55357_1__Fe_S_cluster_assembly_protein_SufE'[&!color=#000000]
	'1605891_Lmaris@AWV07623_1__Fe_S_cluster_assembly_protein_SufE'[&!color=#000000]
	'1802657_Xbacterium@OHE86860_1__Fe_S_cluster_assembly_protein_SufE'[&!color=#000000]
	'1385517_Ldaejeonensis@KGM54857_1__Fe_S_cluster_assembly_protein_SufE'[&!color=#000000]
	'2315424_Lsp@QXJI01000001_1_351___351549_352019'[&!color=#000000]
	'453783_Lsoli@RDY65533_1__SufE_family_protein'[&!color=#000000]
	'1736549_Lsp@KQY52160_1__Fe_S_cluster_assembly_protein_SufE'[&!color=#000000]
	'1273429_Vtengchongens@RPE82037_1__cysteine_desulfuration_protein_SufE'[&!color=#000000]
	'1122185_Lconcretionis@KGM51938_1__Fe_S_cluster_assembly_protein_SufE'[&!color=#000000]
	'1327343_Lsp@RNF86419_1__SufE_family_protein'[&!color=#000000]
	'1385515_Ldefluvii@AUHT01000005_1_8___7020_7466'[&!color=#000000]
	'190485_Xcampestris@AAM41531_1__conserved_hypothetical_protein'[&!color=#000000]
	'160492_Xfastidiosa@AAF83804_1__conserved_hypothetical_protein'[&!color=#000000]
	'522373_Smaltophilia@CAQ46741_1__putative_Fe_S_cluster_cysteine_desulfuration_protein'[&!color=#000000]
	'128780_Sacidaminiphi@ALJ27985_1__Fe_S_cluster_cysteine_desulfuration_protein'[&!color=#000000]
	'265719_Avoraii@SDD84739_1__cysteine_desulfuration_protein_SufE'[&!color=#000000]
	'1720302_Xmassiliensis@FCOY01000006_1_1148___1353894_1354340'[&!color=#000000]
	'141949_Thaemolytica@QLKV01000001_1_320___357277_357792'[&!color=#000000]
	'29447_Xalbilineans@JZIC01000001_1_1807___2131782_2132222'[&!color=#000000]
	'343_Xtranslucens@LNSU01000079_1_4___4048_4485'[&!color=#000000]
	'2058085_Acaeni@PRH81582_1__Fe_S_cluster_assembly_protein_SufE'[&!color=#000000]
	'1384056_Ametalli@KFN46091_1__Fe_S_cluster_cysteine_desulfuration_protein'[&!color=#000000]
	'2032574_Xbacterium@PJK13687_1__Fe_S_cluster_assembly_protein_SufE'[&!color=#000000]
	'1123253_Slenta@AUBD01000001_1_243___272106_272573'[&!color=#000000]
	'1121013_Acomposti@AUFF01000001_1_357___398345_398788'[&!color=#000000]
	'336566_Sginsengisoli@KRG78996_1__Fe_S_cluster_assembly_protein_SufE'[&!color=#000000]
	'1798290_Gbacterium@OGT55713_1__Fe_S_cluster_assembly_protein_SufE'[&!color=#000000]
	'213588_Thydrothermal@SHE58279_1__cysteine_desulfuration_protein_SufE'[&!color=#000000]
	'1300345_Ldokdonensis@KGQ18514_1__Sulfur_acceptor_protein_SufE'[&!color=#000000]
	'935863_Lsp@AWZR01000003_1_75___86350_86823'[&!color=#000000]
	'2006110_Lsp@ATD67624_1__Fe_S_cluster_assembly_protein_SufE'[&!color=#000000]
	'1247514_Labyssi@KQ759763_1_1582___1883089_1883529'[&!color=#000000]
	'2032582_Xbacterium@PJK01362_1__Fe_S_cluster_assembly_protein_SufE'[&!color=#000000]
	'2290922_Lsp@AXK72257_1__SufE_family_protein'[&!color=#000000]
	'1896164_Lsp@AOH37544_1__Fe_S_cluster_assembly_protein_SufE'[&!color=#000000]
	'1974109_Xbacterium@PIQ37928_1__Fe_S_cluster_assembly_protein_SufE'[&!color=#000000]
	'2013798_Gbacterium@PKM16103_1__Fe_S_cluster_assembly_protein_SufE'[&!color=#000000]
	'1951299_Xbacterium@DIHI01000055_1_18___23269_23724'[&!color=#000000]
	'1974108_Xbacterium@PIV33043_1__Fe_S_cluster_assembly_protein_SufE'[&!color=#000000]
	'634155_Pgallinarii@MJEV01000075_1_227___257793_258236'[&!color=#000000]
	'2006849_Xbacterium@NSJK01000001_1_120___133104_133544'[&!color=#000000]
	'2010829_Rbacterium@BBD79851_1__sulfur_acceptor_protein_SufE_for_iron_sulfur_cluster_assembly'[&!color=#000000]
	'1379159_Djiangningens@AHX12483_1__Fe_S_cluster_assembly_protein_SufE'[&!color=#000000]
	'1927958_Dsp@RDS84825_1__SufE_family_protein'[&!color=#000000]
	'445710_Dthiooxydans@AND69096_1__hypothetical_protein_ATSB10_16420'[&!color=#000000]
	'1970613_Xbacterium@OZB60492_1__Fe_S_cluster_assembly_protein_SufE'[&!color=#000000]
	'1798240_Dsp@SDF20730_1__cysteine_desulfuration_protein_SufE'[&!color=#000000]
	'529704_Fterrea@SEI42040_1__cysteine_desulfuration_protein_SufE'[&!color=#000000]
	'1947376_Rsp@DHXA01000222_1_2___384_926'[&!color=#000000]
	'582702_Rglycinis@SFK76896_1__cysteine_desulfuration_protein_SufE'[&!color=#000000]
	'767434_Faurantia@AFC86502_1__SufE_protein_probably_involved_in_Fe_S_center_assembly'[&!color=#000000]
	'1895868_Xbacterium@OJY82862_1__Fe_S_cluster_assembly_protein_SufE'[&!color=#000000]
	'1475481_Msediminis@GAP65866_1__SufE_protein'[&!color=#000000]
	'1926873_Xbacterium@PVBP01000019_1_27___24663_25109'[&!color=#000000]
	'364032_Scaldicuralii@SIN83708_1__Cysteine_desulfuration_protein_SufE'[&!color=#000000]
	'717773_Tcyclica@AEG32013_1__Fe_S_metabolism_associated_SufE'[&!color=#000000]
	'1123517_Tpelophila@JOMR01000001_1_1505___1619902_1620318'[&!color=#000000]
	'1805397_Tsp@OIP93806_1__Fe_S_metabolism_protein_SufE'[&!color=#000000]
	'1123516_Hhalophilus@KB913033_1_321___341420_341857'[&!color=#000000]
	'935_Tsp@HBQ45437_1__TPA_asm__Fe_S_metabolism_protein_SufE'[&!color=#000000]
	'90813_Hsp@JQMT01000001_1_1684___1755235_1755666'[&!color=#000000]
	'1168067_Hkuenenii@JAGP01000001_1_1628___1769855_1770286'[&!color=#000000]
	'28885_Hmarinus@KDN96546_1__Fe_S_metabolism_protein_SufE'[&!color=#000000]
	'28885_Hmarinus@KDN94760_1__Fe_S_metabolism_protein_SufE'[&!color=#000000]
	'1803865_Tsp@AZR81079_1__Fe_S_metabolism_protein_SufE'[&!color=#000000]
	'1123514_Tarctica@KB905899_1_1125___1246488_1246922'[&!color=#000000]
	'1946607_Hsp@DBOF01000073_1_5___7701_8135'[&!color=#000000]
	'1123518_Tsp@ARWI01000001_1_726___772859_773293'[&!color=#000000]
	'90814_Tsp@KL370891_1_588___683217_683651'[&!color=#000000]
	'1123515_Tchilensis@KI519609_1_741___818094_818531'[&!color=#000000]
	'317025_Hcrunogenus@ABB42217_1__Cysteine_desulfuration_protein_SufE'[&!color=#000000]
	'1803865_Tsp@AZR81740_1__Fe_S_metabolism_protein_SufE'[&!color=#000000]
	'511_Afaecalis@KGP03705_1__hypothetical_protein_JT27_01200'[&!color=#000000]
	'2182793_Icameli@PWD87665_1__hypothetical_protein_DC079_10330'[&!color=#000000]
	'1286106_Mlonarensis@EMR11933_1__Sulfur_acceptor_protein_SufE_for_iron_sulfur_cluster_assembly'[&!color=#000000]
	'754477_Mfrappieri@AFJ01932_1__Sulfur_acceptor_protein_SufE_for_iron_sulfur_cluster_assembly'[&!color=#000000]
	'637616_Mthiooxydans@EEF81290_1__Fe_S_metabolism_associated_domain_subfamily'[&!color=#000000]
	'2024890_Psp@MAE27004_1__cysteine_desulfuration_protein_SufE'[&!color=#000000]
	'1948249_Vbacterium@DEAY01000388_1_2___264_677'[&!color=#000000]
	'1948229_Vbacterium@DCBT01000293_1_6___2964_3401'[&!color=#000000]
	'1948280_Vbacterium@DJHS01000150_1_4___2259_2690'[&!color=#000000]
	'1986877_Obacterium@OUU74548_1__hypothetical_protein_CBC27_02230'[&!color=#000000]
	'1948228_Vbacterium@DCBX01000179_1_33___44440_44874'[&!color=#000000]
	'1986876_Obacterium@OUV38560_1__cysteine_desufuration_protein_SufE'[&!color=#000000]
	'1948281_Vbacterium@DBNL01000079_1_7___5485_5919'[&!color=#000000]
	'2026801_Vbacterium@PCH54063_1__Fe_S_cluster_assembly_protein_SufE'[&!color=#000000]
	'631362_Tsp@EIC19509_1__SufE_protein_probably_involved_in_Fe_S_center_assembly'[&!color=#000000]
	'1255043_Tnitratireduc@AGA33503_1__Fe_S_metabolism_associated_SufE'[&!color=#000000]
	'1158175_Tsp@PYG04512_1__cysteine_desulfuration_protein_SufE'[&!color=#000000]
	'1611323_Hochraceum@LVEG02000018_1_47___56778_57197'[&!color=#000000]
	'1960156_Autsteinense@PQV65227_1__Cysteine_desulfuration_protein_SufE'[&!color=#000000]
	'1951197_Pbacterium@DEYK01000002_1_35___35401_35844'[&!color=#000000]
	'1951196_Pbacterium@DEYM01000040_1_10___12196_12612'[&!color=#000000]
	'1951199_Pbacterium@DFRD01000114_1_18___18577_19008'[&!color=#000000]
	'1952738_Pbacterium@DITY01000194_1_6___7250_7714'[&!color=#000000]
	'1952733_Pbacterium@DEAW01000067_1_5___7406_7840'[&!color=#000000]
	'1952741_Pbacterium@DBLP01000006_1_69___73276_73710'[&!color=#000000]
	'1952731_Pbacterium@DDJU01000349_1_6___8374_8805'[&!color=#000000]
	'2492378_CMrohwerii@RST66952_1__SufE_family_protein'[&!color=#000000]
	'1215343_Lcrescens@AGA64242_1__Sulfur_acceptor_protein_SufE'[&!color=#000000]
	'658172_CLsolanacearum@ADR52406_1__hypothetical_protein_CKC_03285'[&!color=#000000]
	'744859_CLeuropaeus@PTL86419_1__hypothetical_protein_C4617_04270'[&!color=#000000]
	'1261131_CLamericanus@AHA28159_1__SufE_protein'[&!color=#000000]
	'34021_CLasiaticus@ALK07533_1__hypothetical_protein_CD16_04405'[&!color=#000000]
	'1277257_CLafricanus@AKK20583_1__hypothetical_protein_G293_04840'[&!color=#000000]
	'1896972_Asp@OLA81938_1__cysteine_desufuration_protein_SufE'[&!color=#000000]
	'1948370_Abacterium@DEKL01000085_1_7___4971_5378'[&!color=#000000]
	'1896965_Asp@OLA65541_1__hypothetical_protein_BHW56_06015'[&!color=#000000]
	'1896971_Asp@OLA79110_1__hypothetical_protein_BHW57_07770'[&!color=#000000]
	'1948373_Abacterium@DECL01000013_1_2___1079_1489'[&!color=#000000]
	'1948383_Abacterium@DEST01000050_1_22___17594_17995'[&!color=#000000]
	'1948409_Abacterium@DHQH01000122_1_2___211_615'[&!color=#000000]
	'1262987_Pbacterium@CCZ29722_1__sufE_protein_probably_involved_in_Fe_S_center_assembly'[&!color=#000000]
	'1262705_Asp@CDB54086_1__cysteine_desulfuration_protein_SufE'[&!color=#000000]
	'756272_Rbrasiliensis@ADY58483_1__Fe_S_metabolism_associated_SufE'[&!color=#000000]
	'1951351_Abacterium@DCQY01000004_1_26___35391_35828'[&!color=#000000]
	'582675_Mgossipiicola@SFH11849_1__cysteine_desulfuration_protein_SufE'[&!color=#000000]
	'1736382_Msp@KQT45542_1__cysteine_desufuration_protein_SufE'[&!color=#000000]
	'419610_Mextorquens@ABY28857_1__Fe_S_metabolism_associated_SufE'[&!color=#000000]
	'1974086_Rbacterium@PIW28671_1__cysteine_desulfuration_protein_SufE'[&!color=#000000]
	'144026_Msalignorans@SDM06013_1__Cysteine_desulfuration_protein_SufE'[&!color=#000000]
	'394221_Mmaris@ABI65189_1__Cysteine_desulfuration_protein_SufE'[&!color=#000000]
	'1948361_Abacterium@DCRT01000055_1_5___2015_2434'[&!color=#000000]
	'314254_Osp@EAP89139_1__hypothetical_protein_OA2633_14716'[&!color=#000000]
	'1852617_Osp@LYSW01000026_1_17___14460_14891'[&!color=#000000]
	'1123503_Wmaritima@KB908058_1_214___222027_222449'[&!color=#000000]
	'1666904_Osp@KPP83225_1__cysteine_desulfuration_protein_SufE'[&!color=#000000]
	'2135793_Msp@PWE17008_1__cysteine_desulfuration_protein_SufE'[&!color=#000000]
	'1951944_Hbacterium@DCNN01000021_1_124___124641_125063'[&!color=#000000]
	'2164067_Rbacterium@QXNY01000001_1_197___208815_209273'[&!color=#000000]
	'1161401_Ecaribicus@ASJA01000005_1_180___227972_228409'[&!color=#000000]
	'2135738_Asp@PTW94221_1__cysteine_desulfuration_protein_SufE'[&!color=#000000]
	'78587_Aexcentricus@BBF81521_1__sulfur_acceptor_protein_SufE'[&!color=#000000]
	'1946063_Asp@DDPE01000095_1_30___27668_28078'[&!color=#000000]
	'260084_Ataihuensis@SCW83929_1__cysteine_desulfuration_protein_SufE'[&!color=#000000]
	'715226_Abiprosthecum@EGF91331_1__fe_S_metabolism_associated_domain_protein'[&!color=#000000]
	'1951952_Hbacterium@DHQQ01000007_1_21___19732_20151'[&!color=#000000]
	'1986605_Hsp@OUX95781_1__cysteine_desufuration_protein_SufE'[&!color=#000000]
	'81029_Hadhaerens@HAE28903_1__TPA_asm__cysteine_desulfuration_protein_SufE__partial'[&!color=#000000]
	'1629720_Hbacterium@KJS24429_1__cysteine_desufuration_protein_SufE'[&!color=#000000]
	'1280946_Hberingensis@KCZ52510_1__cysteine_desufuration_protein_SufE'[&!color=#000000]
	'1946620_Hsp@DEMW01000030_1_35___39616_40050'[&!color=#000000]
	'1946637_Hsp@DHZF01000086_1_17___17612_18064'[&!color=#000000]
	'1280947_Hchukchiensis@KCZ58873_1__hypothetical_protein_HY30_03805'[&!color=#000000]
	'228405_Hneptunium@ABI76207_1__Fe_S_metabolism_protein__SufE_family'[&!color=#000000]
	'568102_Hlitoralis@NCSS01000006_1_843___871067_871486'[&!color=#000000]
	'2305467_Hsp@RIJ19669_1__SufE_family_protein'[&!color=#000000]
	'545261_Haquimarina@NCST01000001_1_28___23600_24025'[&!color=#000000]
	'1906738_Hsp@CP017718_1_142___141102_141512'[&!color=#000000]
	'1951951_Hbacterium@DHXH01000041_1_8___6161_6586'[&!color=#000000]
	'1608422_Halgicola@RIJ29647_1__SufE_family_protein'[&!color=#000000]
	'1951957_Hbacterium@DLHI01000022_1_189___220940_221365'[&!color=#000000]
	'1951945_Hbacterium@DDIN01000008_1_171___174984_175403'[&!color=#000000]
	'1986776_Hbacterium@OUX99957_1__cysteine_desufuration_protein_SufE'[&!color=#000000]
	'582402_Hbaltica@ACT58924_1__Fe_S_metabolism_associated_SufE'[&!color=#000000]
	'1951950_Hbacterium@DHZO01000040_1_158___171909_172343'[&!color=#000000]
	'1752192_Abacterium@LNEK01000032_1_69___77105_77530'[&!color=#000000]
	'1951948_Hbacterium@DDSN01000142_1_6___3804_4235'[&!color=#000000]
	'1759059_Cbacterium@ANP44906_1__cysteine_desufuration_protein_SufE'[&!color=#000000]
	'1946125_Bsp@DDOJ01000002_1_93___91446_91889'[&!color=#000000]
	'1946144_Bsp@DBBK01000145_1_7___5521_5949'[&!color=#000000]
	'2487274_Bsp@RQWJ01000003_1_287___284265_284813'[&!color=#000000]
	'1938605_Bsp@AQR62680_1__cysteine_desufuration_protein_SufE'[&!color=#000000]
	'2293980_Bsp@QUOQ01000002_1_440___433129_433656'[&!color=#000000]
	'1391729_Babyssalis@GAD59902_1__sulfur_acceptor_protein_sufE_for_iron_sulfur_cluster_assembly'[&!color=#000000]
	'1797585_Cbacterium@OGN44111_1__cysteine_desufuration_protein_SufE'[&!color=#000000]
	'1946123_Bsp@DDSO01000142_1_51___50891_51313'[&!color=#000000]
	'1736353_Bsp@KQS54060_1__cysteine_desufuration_protein_SufE'[&!color=#000000]
	'2033726_Bsp@PRA28236_1__cysteine_desulfuration_protein_SufE'[&!color=#000000]
	'1946130_Bsp@DIGV01000030_1_33___29807_30241'[&!color=#000000]
	'751586_Bdiminuta@EGF95398_1__fe_S_metabolism_associated_domain_protein'[&!color=#000000]
	'2339262_Sbacterium@RJT22076_1__SufE_family_protein'[&!color=#000000]
	'588932_Bnaejangsanen@ANF55949_1__cysteine_desufuration_protein_SufE'[&!color=#000000]
	'41276_Bvesicularis@ASE40146_1__cysteine_desulfuration_protein_SufE'[&!color=#000000]
	'1382303_Cbacterium@JPOM01000001_1_418___430242_430673'[&!color=#000000]
	'2201350_Psp@AWM76761_1__cysteine_desulfuration_protein_SufE'[&!color=#000000]
	'1951943_Hbacterium@DBAV01000222_1_9___7152_7598'[&!color=#000000]
	'31967_Pimmobile@CVJQ01000001_1_2735___2816761_2817180'[&!color=#000000]
	'1951539_Cbacterium@DGYN01000141_1_14___11838_12248'[&!color=#000000]
	'1813876_Phankyongense@RAK58785_1__cysteine_desulfuration_protein_SufE'[&!color=#000000]
	'1121123_Baveniformis@AUAO01000001_1_9___16889_17314'[&!color=#000000]
	'1801945_Psp@OHB36829_1__cysteine_desufuration_protein_SufE'[&!color=#000000]
	'1970502_Cbacterium@OYW91126_1__cysteine_desufuration_protein_SufE'[&!color=#000000]
	'1736445_Psp@KQW92123_1__cysteine_desufuration_protein_SufE'[&!color=#000000]
	'2015570_Abacterium@OYU71721_1__cysteine_desufuration_protein_SufE'[&!color=#000000]
	'69666_Cmirabilis@ATQ41965_1__cysteine_desulfuration_protein_SufE'[&!color=#000000]
	'190650_Cvibrioides@AAK23045_1__conserved_hypothetical_protein'[&!color=#000000]
	'1445034_Pkunshanense@RAK65435_1__cysteine_desulfuration_protein_SufE'[&!color=#000000]
	'1801944_Psp@OHB27632_1__cysteine_desufuration_protein_SufE'[&!color=#000000]
	'450851_Pzucineum@ACG79123_1__SufE_protein_probably_involved_in_Fe_S_center_assembly'[&!color=#000000]
	'1690484_Hbacterium@AMS28822_1__cysteine_desufuration_protein_SufE'[&!color=#000000]
	'1852618_Psp@LYSZ01000013_1_27___27294_27707'[&!color=#000000]
	'1953057_Pbacterium@DGNI01000151_1_48___37516_37923'[&!color=#000000]
	'2058213_Mflavus@PQA85818_1__cysteine_desulfuration_protein_SufE'[&!color=#000000]
	'1519374_Ametriothermo@SNT75484_1__Cysteine_desulfuration_protein_SufE'[&!color=#000000]
	'1247963_Poceani@JPHU01000005_1_83___83376_83783'[&!color=#000000]
	'314260_Pbermudensis@ADM08706_1__hypothetical_protein_PB2503_03147'[&!color=#000000]
	'2292771_Psp@RFB06459_1__SufE_family_protein'[&!color=#000000]
	'1986855_Rbacterium@OUT83431_1__cysteine_desufuration_protein_SufE'[&!color=#000000]
	'2175152_Pclade@RCL74193_1__SufE_family_protein'[&!color=#000000]
	'1986852_Rbacterium@RPF97143_1__SufE_family_protein'[&!color=#000000]
	'1986851_Rbacterium@RPF90656_1__SufE_family_protein'[&!color=#000000]
	'2162588_Ocluster@QCOD01000001_1_11___10032_10454'[&!color=#000000]
	'2162590_Ocluster@QCAT01000002_1_76___81723_82145'[&!color=#000000]
	'1495045_Tsp@KN050828_1_9___13333_13767'[&!color=#000000]
	'2013665_Abacterium@PKP84380_1__cysteine_desulfuration_protein_SufE'[&!color=#000000]
	'1978229_Bbacterium@PNE10782_1__hypothetical_protein_CR217_12445'[&!color=#000000]
	'1177755_Mhalotolerans@ODA66868_1__Sulfur_acceptor_protein_CsdE'[&!color=#000000]
	'2024831_Fsp@MAI48853_1__cysteine_desulfuration_protein_SufE'[&!color=#000000]
	'1919265_Rbacterium@MPNP01000005_1_5___6689_7126'[&!color=#000000]
	'1986860_Rbacterium@RPF94596_1__SufE_family_protein'[&!color=#000000]
	'1951235_Rbacterium@DKMK01000004_1_3___1452_1856'[&!color=#000000]
	'367336_Rbacterium@EAU52682_1__Fe_S_metabolism_associated_family_protein'[&!color=#000000]
	'2494554_CHsymbioticus@RWJS01000805_1_1___3_407'[&!color=#000000]
	'1458461_CPectocarpi@CDO60649_1__Sulfur_acceptor_protein_SufE_for_iron_sulfur_cluster_assembly'[&!color=#000000]
	'1101190_Msp@ARWB01000001_1_3120___3341526_3341963'[&!color=#000000]
	'1437817_Msp@GBD49107_1__cysteine_desulfuration_protein_SufE'[&!color=#000000]
	'1074_Racidophilus@PPQ36720_1__cysteine_desulfuration_protein_SufE'[&!color=#000000]
	'2293567_Msp@RFB79575_1__SufE_family_protein'[&!color=#000000]
	'1871068_Pbacterium@MBA92874_1__cysteine_desulfuration_protein_SufE'[&!color=#000000]
	'2495581_Msp@RST83843_1__SufE_family_protein'[&!color=#000000]
	'2126741_Nsp@PSM18168_1__cysteine_desulfuration_protein_SufE'[&!color=#000000]
	'1873176_Pmanganicus@OQM75201_1__cysteine_desufuration_protein_SufE'[&!color=#000000]
	'69279_Adefluvii@EXL10085_1__cysteine_desufuration_protein_SufE'[&!color=#000000]
	'2108445_Msp@CP031834_1_3531___3640118_3640531'[&!color=#000000]
	'1736420_Asp@KQU67001_1__cysteine_desufuration_protein_SufE'[&!color=#000000]
	'2294114_Msp@RFC68775_1__SufE_family_protein'[&!color=#000000]
	'93369_Psalicylatoxi@PWJ85344_1__cysteine_desulfuration_protein_SufE'[&!color=#000000]
	'71433_Mamorphae@PZO81656_1__cysteine_desulfuration_protein_SufE'[&!color=#000000]
	'1953060_Pbacterium@DDFA01000029_1_7___7950_8435'[&!color=#000000]
	'354351_Pasaccharolyt@RBO98703_1__cysteine_desulfuration_protein_SufE'[&!color=#000000]
	'1293442_Fovis@RAK34351_1__cysteine_desulfuration_protein_SufE'[&!color=#000000]
	'204722_Bsuis@AAN29505_1__conserved_hypothetical_protein'[&!color=#000000]
	'314237_Pleguminum@PYE88369_1__cysteine_desulfuration_protein_SufE'[&!color=#000000]
	'1144343_Psp@EJN01380_1__SufE_protein_probably_involved_in_Fe_S_center_assembly'[&!color=#000000]
	'1902579_CThoelldobleri@AQS42045_1__Fe_S_metabolism_associated_SufE'[&!color=#000000]
	'1686310_Bapis@OLY45157_1__cysteine_desulfuration_protein_SufE'[&!color=#000000]
	'1094559_Btamiae@EJF94052_1__hypothetical_protein_MEG_00910'[&!color=#000000]
	'1094489_Baustralis@AGF74265_1__cysteine_desulfuration_protein_SufE'[&!color=#000000]
	'696125_Bclarridgeiae@CBI76058_1__conserved_protein_of_unknown_function'[&!color=#000000]
	'687861_Bschoenbuchen@AQX30362_1__Cysteine_desulfuration_protein_SufE'[&!color=#000000]
	'360095_Bbacilliformi@ABM44499_1__cysteine_desulfuration_protein_SufE'[&!color=#000000]
	'1318743_Bancashensis@ALE04039_1__Sulfur_acceptor_protein_SufE_for_iron_sulfur_cluster_assembly'[&!color=#000000]
	'283166_Bhenselae@CAF27269_1__hypothetical_protein_BH04600'[&!color=#000000]
	'1221525_Bqueenslanden@HE998006_1_19___21957_22367'[&!color=#000000]
	'2079010_CTsp@RCL00202_1__cysteine_desulfuration_protein_SufE'[&!color=#000000]
	'2079009_CTsp@RCL01925_1__cysteine_desulfuration_protein_SufE'[&!color=#000000]
	'2079008_CTsp@RCL01485_1__cysteine_desulfuration_protein_SufE'[&!color=#000000]
	'2079007_CTsp@RCL03299_1__cysteine_desulfuration_protein_SufE'[&!color=#000000]
	'1895815_Rbacterium@OJU01231_1__cysteine_desufuration_protein_SufE'[&!color=#000000]
	'266779_Csp@ABG62275_1__Cysteine_desulfuration_protein_SufE'[&!color=#000000]
	'472175_Nbasaltis@KFB10670_1__Cysteine_desulfuration_protein_SufE'[&!color=#000000]
	'1121003_Aaerolatum@SFI60359_1__cysteine_desulfuration_protein_SufE'[&!color=#000000]
	'1953059_Pbacterium@DCDI01000063_1_42___40219_40638'[&!color=#000000]
	'935261_Asp@JAGL01000011_1_94___95217_95648'[&!color=#000000]
	'1381123_Asp@AYOD01000009_1_5___3794_4228'[&!color=#000000]
	'1756988_Nsp@CP029208_1_2159___2335959_2336387'[&!color=#000000]
	'2184161_Pbacterium@RKF06672_1__SufE_family_protein'[&!color=#000000]
	'1120961_Akielensis@KB894528_1_99___115795_116214'[&!color=#000000]
	'1514904_Amarina@KPB02261_1__cysteine_desufuration_protein_SufE'[&!color=#000000]
	'2037914_Phaloflavum@NWUC01000002_1_98___98389_98841'[&!color=#000000]
	'2341112_Abacterium@AZN72685_1__cysteine_desulfuration_protein_SufE'[&!color=#000000]
	'274592_Hmarina@PWW02190_1__cysteine_desulfuration_protein_SufE'[&!color=#000000]
	'411684_Hphototrophic@EDQ33740_1__SufE_protein_probably_involved_in_Fe_S_center_assembly'[&!color=#000000]
	'714899_Hhalophila@SOE17495_1__cysteine_desulfuration_protein_SufE'[&!color=#000000]
	'1620421_Hsp@AKI01245_1__SufE_protein_probably_involved_in_Fe_S_center_assembly'[&!color=#000000]
	'1486262_Mendophytica@AJY48346_1__cysteine_desufuration_protein_SufE'[&!color=#000000]
	'373_Avitis@RCU55245_1__SufE_family_protein'[&!color=#000000]
	'1953064_Rbacterium@DEZG01000021_1_93___95529_95948'[&!color=#000000]
	'2060726_Nsp@AXV14749_1__cysteine_desulfuration_protein_SufE'[&!color=#000000]
	'1125847_Rsp@CCF18568_1__Putative_sufE_like_protein'[&!color=#000000]
	'28320_Mdimorpha@PTM98624_1__cysteine_desulfuration_protein_SufE'[&!color=#000000]
	'1736335_Rsp@KQQ74061_1__cysteine_desufuration_protein_SufE'[&!color=#000000]
	'2052828_Abohemicum@KXG88066_1__cysteine_desufuration_protein_SufE'[&!color=#000000]
	'1914541_Rsp@AUC09243_1__cysteine_desufuration_protein_SufE'[&!color=#000000]
	'1183428_Agenomosp@CUX08341_1__Putative_sufE_like_protein'[&!color=#000000]
	'61013_Ryanglingense@OWK24794_1__cysteine_desufuration_protein_SufE'[&!color=#000000]
	'2127050_Rsp@PST20923_1__cysteine_desulfuration_protein_SufE'[&!color=#000000]
	'1370122_Rundicola@JHXQ01000001_1_61___61309_61725'[&!color=#000000]
	'464029_Roryzae@OLP58039_1__cysteine_desufuration_protein_SufE'[&!color=#000000]
	'2135647_Rsp@PYE28806_1__cysteine_desulfuration_protein_SufE'[&!color=#000000]
	'1736543_Rsp@KQY20112_1__cysteine_desufuration_protein_SufE'[&!color=#000000]
	'391_Rsp@PJI45552_1__cysteine_desulfuration_protein_SufE'[&!color=#000000]
	'1842536_Asp@AOG10006_1__fe_S_metabolism_associated_domain_protein'[&!color=#000000]
	'1953065_Rbacterium@DFQL01000107_1_132___109142_109558'[&!color=#000000]
	'1952830_Rbacterium@DJLM01000066_1_7___7082_7489'[&!color=#000000]
	'1952829_Rbacterium@DJCF01000079_1_10___7565_7975'[&!color=#000000]
	'1952820_Rbacterium@DBUX01000106_1_32___29467_29874'[&!color=#000000]
	'1952833_Rbacterium@DKNW01000028_1_15___13997_14404'[&!color=#000000]
	'2013658_Abacterium@PKQ02496_1__cysteine_desulfuration_protein_SufE__partial'[&!color=#000000]
	'2024848_Psp@MAB13056_1__cysteine_desulfuration_protein_SufE'[&!color=#000000]
	'2013658_Abacterium@PKQ01563_1__cysteine_desulfuration_protein_SufE'[&!color=#000000]
	'402881_Plavamentivor@ABS62500_1__Fe_S_metabolism_associated_SufE'[&!color=#000000]
	'2013666_Abacterium@PKP77048_1__cysteine_desulfuration_protein_SufE'[&!color=#000000]
	'2183982_Tsp@RMA84727_1__cysteine_desulfuration_protein_SufE'[&!color=#000000]
	'1952827_Rbacterium@DHZE01000069_1_38___34821_35246'[&!color=#000000]
	'1282876_Aproteobacter@BAOK01000001_1_1719___1747502_1747927'[&!color=#000000]
	'2030823_Rsp@PHQ59903_1__cysteine_desulfuration_protein_SufE'[&!color=#000000]
	'568099_Ltaeanensis@RKQ69747_1__cysteine_desulfuration_protein_SufE'[&!color=#000000]
	'1121948_Hbalneolensis@AUAC01000007_1_37___33390_33809'[&!color=#000000]
	'1123059_Rantarcticum@KB823011_1_95___90169_90600'[&!color=#000000]
	'648757_Rvannielii@ADP72559_1__Fe_S_metabolism_associated_SufE'[&!color=#000000]
	'744979_Asp@EFL88942_1__cysteine_desulfuration_protein_SufE'[&!color=#000000]
	'1177755_Mhalotolerans@ODA66869_1__Cysteine_desulfuration_protein_SufE'[&!color=#000000]
	'1120983_Acoralli@KB894571_1_173___182982_183419'[&!color=#000000]
	'1123029_Psoli@SHO66214_1__cysteine_desulfuration_protein_SufE'[&!color=#000000]
	'665467_Blitoralis@SDB31230_1__Cysteine_desulfuration_protein_SufE'[&!color=#000000]
	'2219703_Rbacterium@PZF77765_1__cysteine_desulfuration_protein_SufE'[&!color=#000000]
	'1122962_Pkoreensis@AULH01000006_1_279___291926_292348'[&!color=#000000]
	'1885025_Psp@BBE72088_1__sulfur_acceptor_protein_CsdE'[&!color=#000000]
	'1709001_Mterrestris@MSIG01000027_1_7___6755_7177'[&!color=#000000]
	'82_Hsp@PPC79765_1__cysteine_desulfuration_protein_SufE'[&!color=#000000]
	'1029756_Hnitrativoran@AHB49057_1__cysteine_desufuration_protein_SufE'[&!color=#000000]
	'1892846_Hsp@FPEJ01000013_1_235___257384_257821'[&!color=#000000]
	'121290_Hsulfonivoran@KWT64961_1__Sulfur_acceptor_protein_SufE_for_iron_sulfur_cluster_assembly'[&!color=#000000]
	'670307_Hdenitrifican@AGK58111_1__Fe_S_metabolism_associated_SufE'[&!color=#000000]
	'2015799_Hbacterium@PKEY01000015_1_31___29644_30096'[&!color=#000000]
	'1752223_Rbacterium@LNEA01000184_1_7___5731_5880'[&!color=#000000]
	'1752223_Rbacterium@LNEA01000185_1_1___1_153'[&!color=#000000]
	'1660102_Hsp@ODT21170_1__cysteine_desufuration_protein_SufE'[&!color=#000000]
	'2005733_Bbms3bbin10@GBE42343_1__cysteine_desulfuration_protein_SufE'[&!color=#000000]
	'1951935_Hbacterium@DEIT01000080_1_10___7590_8027'[&!color=#000000]
	'1951936_Hbacterium@DFXC01000159_1_28___20840_21301'[&!color=#000000]
	'1774971_Mmarginalis@ODS02368_1__cysteine_desufuration_protein_SufE'[&!color=#000000]
	'1384459_Mcaenitepidi@BAQ18023_1__sulfur_acceptor_protein_SufE_for_iron_sulfur_cluster_assembly'[&!color=#000000]
	'1736384_Asp@KQT71045_1__cysteine_desufuration_protein_SufE'[&!color=#000000]
	'1121026_Aaltamirensis@SHI50955_1__Cysteine_desulfuration_protein_SufE'[&!color=#000000]
	'314231_Fpelagi@EAU40656_1__hypothetical_protein_FP2506_02979'[&!color=#000000]
	'937218_Fmanganoxydan@SMC64369_1__Cysteine_desulfuration_protein_SufE'[&!color=#000000]
	'1365950_Csalsifontis@SJZ65832_1__Cysteine_desulfuration_protein_SufE'[&!color=#000000]
	'1736378_Asp@KQT88216_1__cysteine_desufuration_protein_SufE'[&!color=#000000]
	'1166073_Ajatrophae@SDN59432_1__Cysteine_desulfuration_protein_SufE'[&!color=#000000]
	'2066697_Mendophytica@PKMZ01000001_1_227___251842_252267'[&!color=#000000]
	'287752_Amanganoxydan@EAS50892_1__cysteine_desulfuration_protein_sufE'[&!color=#000000]
	'1349819_Asp@ALN73987_1__hypothetical_protein_M673_14765'[&!color=#000000]
	'1166078_Aphyllosphaer@SFE95037_1__Cysteine_desulfuration_protein_SufE'[&!color=#000000]
	'1638161_Asp@BBWH01000028_1_200___217315_217737'[&!color=#000000]
	'1807766_Pstylochi@LLWE01000009_1_4___3980_4408'[&!color=#000000]
	'1647556_Phongkongensi@LLWC01000026_1_228___250852_251283'[&!color=#000000]
	'1122601_Nexalbescens@KE383919_1_343___377474_377905'[&!color=#000000]
	'989403_Paxinellae@KZL20960_1__Cysteine_desulfuration_protein_SufE'[&!color=#000000]
	'933063_Dthermohaloph@RIA55419_1__cysteine_desulfuration_protein_SufE'[&!color=#000000]
	'372072_Cgelatinilyti@SNZ07093_1__Cysteine_desulfuration_protein_SufE'[&!color=#000000]
	'1798205_Csp@SNY92780_1__Cysteine_desulfuration_protein_SufE'[&!color=#000000]
	'2211145_Csp@QODK01000003_1_542___613421_613846'[&!color=#000000]
	'1162980_Chaloalkalito@QNUM01000005_1_19___18899_19321'[&!color=#000000]
	'655353_Cmarisflavi@SFN56529_1__Cysteine_desulfuration_protein_SufE'[&!color=#000000]
	'2067569_Pcarbonis@PUDR01000002_1_333___377074_377550'[&!color=#000000]
	'1402210_Pphragmitetus@CP032312_1_1450___1563904_1564335'[&!color=#000000]
	'991905_Pgilvum@ADZ71373_1__Uncharacterized_sufE_like_protein'[&!color=#000000]
	'735517_Lsuaedae@SHL63020_1__Cysteine_desulfuration_protein_SufE'[&!color=#000000]
	'1905358_Abacterium@OJJ11210_1__cysteine_desufuration_protein_SufE'[&!color=#000000]
	'2171494_Lsp@PVB61118_1__cysteine_desulfuration_protein_SufE'[&!color=#000000]
	'1881061_Ssp@SDT98523_1__Cysteine_desulfuration_protein_SufE'[&!color=#000000]
	'2135615_Ssp@RKE28902_1__cysteine_desulfuration_protein_SufE'[&!color=#000000]
	'665038_Bcorrubedonen@PTW57679_1__cysteine_desulfuration_protein_SufE'[&!color=#000000]
	'438753_Acaulinodans@BAF87089_1__conserved_hypothetical_protein'[&!color=#000000]
	'1970321_Asp@OYX86923_1__cysteine_desufuration_protein_SufE'[&!color=#000000]
	'1117244_Xsp@JNIB01000001_1_508___506984_507406'[&!color=#000000]
	'1970325_Bsp@OYW99381_1__cysteine_desufuration_protein_SufE__partial'[&!color=#000000]
	'1892849_Bsp@FYAS01000045_1_4___2917_3369'[&!color=#000000]
	'1895816_Rbacterium@OJY37992_1__cysteine_desufuration_protein_SufE'[&!color=#000000]
	'1612308_Mpalsarum@SFK22630_1__cysteine_desulfuration_protein_SufE'[&!color=#000000]
	'876269_Mstellata@ARWA01000001_1_2065___2262128_2262556'[&!color=#000000]
	'1978229_Bbacterium@PNE11825_1__cysteine_desulfuration_protein_SufE'[&!color=#000000]
	'2004513_Msp@PMEX01000555_1_7___6585_7022'[&!color=#000000]
	'395964_Macidiphila@KE386496_1_2685___2986949_2987497'[&!color=#000000]
	'395963_Bindica@ACB95272_1__Fe_S_metabolism_associated_SufE'[&!color=#000000]
	'395965_Msilvestris@ACK50620_1__Fe_S_metabolism_associated_SufE'[&!color=#000000]
	'663610_Maurea@JQKO01000011_1_96___120460_120888'[&!color=#000000]
	'569860_Mligni@REF88092_1__cysteine_desulfuration_protein_SufE'[&!color=#000000]
	'1702325_Csp@ALA18287_1__cysteine_desufuration_protein_SufE'[&!color=#000000]
	'2109933_Asp@PSC04554_1__cysteine_desulfuration_protein_SufE'[&!color=#000000]
	'2052174_Mbacterium@PWB81876_1__cysteine_desulfuration_protein_SufE'[&!color=#000000]
	'107635_Msp@AZUO01000001_1_3490___3725467_3725889'[&!color=#000000]
	'428_Msporium@PWB95601_1__cysteine_desulfuration_protein_SufE'[&!color=#000000]
	'655015_Mbryophila@ARN80637_1__cysteine_desufuration_protein_SufE'[&!color=#000000]
	'2056219_Msp@PHSQ01000001_1_981___989999_990418'[&!color=#000000]
	'173366_Mrosea@AZG78482_1__SufE_family_protein'[&!color=#000000]
	'622637_Msp@KE124774_1_4036___4071587_4072009'[&!color=#000000]
	'2249811_Msp@QMKH01000003_1_183___196502_196927'[&!color=#000000]
	'2082949_Msp@AWM86453_1__cysteine_desulfuration_protein_SufE'[&!color=#000000]
	'549386_Mguangxiensis@SCX97842_1__cysteine_desulfuration_protein_SufE'[&!color=#000000]
	'1411123_Rbacterium@JQNH01000001_1_1946___2066369_2066800'[&!color=#000000]
	'1123229_Srosea@AUBC01000017_1_67___66375_66800'[&!color=#000000]
	'1653334_Sbacterium@KPQ09583_1__cysteine_desulfuration_protein_SufE'[&!color=#000000]
	'2072420_Bbacterium@PWB64837_1__cysteine_desulfuration_protein_SufE'[&!color=#000000]
	'428_Msporium@PWB92833_1__cysteine_desulfuration_protein_SufE'[&!color=#000000]
	'173366_Mrosea@AZG78270_1__SufE_family_protein'[&!color=#000000]
	'1187851_Rsp@EJW11325_1__Sulfur_acceptor_protein_SufE_for_iron_sulfur_cluster_assembly'[&!color=#000000]
	'438753_Acaulinodans@BAF87040_1__Fe_S_metabolism_associated_SufE_protein'[&!color=#000000]
	'1736466_Psp@KQZ01695_1__cysteine_desufuration_protein_SufE'[&!color=#000000]
	'1895814_Rbacterium@OJY43136_1__cysteine_desufuration_protein_SufE'[&!color=#000000]
	'1333996_Vgotjawalensi@BAT61263_1__cysteine_desulfuration_protein_SufE'[&!color=#000000]
	'1429916_Asp@ETR76039_1__cysteine_desufuration_protein_SufE'[&!color=#000000]
	'504832_Ocarboxidovor@ACI93744_1__cysteine_desulfuration_protein_SufE'[&!color=#000000]
	'258594_Rpalustris@CAE27297_1__Protein_of_unknown_function_UPF0050'[&!color=#000000]
	'323098_Nwinogradskyi@ABA05477_1__Cysteine_desulfuration_protein_SufE'[&!color=#000000]
	'1079_Bviridis@ALK10140_1__Cysteine_desulfuration_protein_SufE'[&!color=#000000]
	'2172049_Rbacterium@QDFX01000005_1_232___229581_230003'[&!color=#000000]
	'639283_Snovella@ADH88001_1__Fe_S_metabolism_associated_SufE'[&!color=#000000]
	'1125973_Bsp@JNLC01000014_1_243___249981_250412'[&!color=#000000]
	'34017_Rorientis@RAI26074_1__cysteine_desulfuration_protein_SufE'[&!color=#000000]
	'1953068_Rbacterium@DBMH01000223_1_43___44851_45273'[&!color=#000000]
	'1122133_Ksoli@SHE63092_1__Cysteine_desulfuration_protein_SufE'[&!color=#000000]
	'2015577_Rbacterium@OYU49021_1__cysteine_desufuration_protein_SufE'[&!color=#000000]
	'1122131_Kadipata@KE383991_1_51___45654_46094'[&!color=#000000]
	'1922226_Asp@LT703003_1_172___175338_175850'[&!color=#000000]
	'631454_Lbaratangense@ESR22764_1__Sulfur_acceptor_protein_SufE_for_iron_sulfur_cluster_assembly'[&!color=#000000]
	'454601_Mmyrionectae@AVX05158_1__putative_SufE_like_protein'[&!color=#000000]
	'1736675_Dsp@CP012945_1_3573___3699268_3699684'[&!color=#000000]
	'1643450_Dsp@AKR54714_1__cysteine_desufuration_protein_SufE'[&!color=#000000]
	'1783274_Aaurantiaca@RUT31025_1__SufE_family_protein'[&!color=#000000]
	'443610_Dgeojensis@KKB11630_1__cysteine_desufuration_protein_SufE'[&!color=#000000]
	'2083786_Dsp@AVF02517_1__cysteine_desulfuration_protein_SufE'[&!color=#000000]
	'1736374_Dsp@KQT49736_1__cysteine_desufuration_protein_SufE'[&!color=#000000]
	'2082392_Dsp@PYVW01000015_1_15___14491_14916'[&!color=#000000]
	'1736537_Dsp@KQX41990_1__cysteine_desufuration_protein_SufE'[&!color=#000000]
	'1736575_Dsp@KRA55811_1__cysteine_desufuration_protein_SufE'[&!color=#000000]
	'1895753_Dsp@OJX51440_1__cysteine_desufuration_protein_SufE'[&!color=#000000]
	'665118_Denhydra@SFZ85896_1__cysteine_desulfuration_protein_SufE'[&!color=#000000]
	'2029865_Plentulum@RZMW01000029_1_126___124051_124476'[&!color=#000000]
	'440168_Pluteolum@SDG38049_1__cysteine_desulfuration_protein_SufE'[&!color=#000000]
	'1082931_Phalotolerans@AEQ50668_1__sulfur_acceptor_protein_SufE_for_iron_sulfur_cluster_assembly'[&!color=#000000]
	'2248761_Psp@QMEL01000002_1_113___119941_120369'[&!color=#000000]
	'2185280_Pmontanilacus@RZMX01000059_1_214___246597_247022'[&!color=#000000]
	'422296_Cmarinus@KE386980_1_60___62534_62956'[&!color=#000000]
	'1855383_Ba52c2@SER20466_1__Cysteine_desulfuration_protein_SufE'[&!color=#000000]
	'1120955_Amarina@RAI22815_1__cysteine_desulfuration_protein_SufE'[&!color=#000000]
	'1120956_Apfennigii@JHZK01000021_1_39___32104_32523'[&!color=#000000]
	'1970390_Hsp@OYY00772_1__cysteine_desufuration_protein_SufE'[&!color=#000000]
	'2030921_Ocluster@PCJ03576_1__cysteine_desulfuration_protein_SufE'[&!color=#000000]
	'1317123_Ssp@ORE96240_1__Fe_S_metabolism_associated_SufE'[&!color=#000000]
	'1951949_Hbacterium@DHHV01000085_1_5___4581_5000'[&!color=#000000]
	'1868589_Pcathodiphilu@AVO44026_1__cysteine_desulfuration_protein_SufE'[&!color=#000000]
	'1752229_Rbacterium@LNFH01000157_1_14___11404_11841'[&!color=#000000]
	'1876515_Nmarinus@OXS99648_1__cysteine_desufuration_protein_SufE'[&!color=#000000]
	'1439726_Mpamukkalensi@ODN72409_1__Cysteine_desulfuration_protein_SufE'[&!color=#000000]
	'1482074_Hdiazotrophic@SON54865_1__Cysteine_desulfuration_protein_SufE'[&!color=#000000]
	'1122218_Nperideroedes@KB893653_1_1070___1180209_1180670'[&!color=#000000]
	'1454373_Amucosum@KAJ55850_1__cysteine_desufuration_protein_SufE'[&!color=#000000]
	'1526414_Aproteobacter@JPPB01000170_1_3___3584_4012'[&!color=#000000]
	'1889778_Akogurei@PIB25156_1__cysteine_desufuration_protein_SufE'[&!color=#000000]
	'2035344_Acionae@PLS20292_1__cysteine_desulfuration_protein_SufE'[&!color=#000000]
	'1826607_Salgicola@PWK56892_1__cysteine_desulfuration_protein_SufE'[&!color=#000000]
	'1123360_Larenae@EPX79176_1__Sulfur_acceptor_protein_SufE_for_iron_sulfur_cluster_assembly'[&!color=#000000]
	'1510457_Lponti@PTX55722_1__cysteine_desulfuration_protein_SufE'[&!color=#000000]
	'1461693_Aatlanticum@KCV81801_1__Fe_S_metabolism_associated_SufE'[&!color=#000000]
	'1675527_CRlobularis@KMW56927_1__Sulfur_acceptor_protein_SufE_for_iron_sulfur_cluster_assembly'[&!color=#000000]
	'1622230_Rbacterium@LAQD01000009_1_40___38348_38755'[&!color=#000000]
	'666509_Ptemperata@AII86867_1__SufE_like_protein'[&!color=#000000]
	'1123069_Rthermophilum@EPX85944_1__Cysteine_desulfuration_protein_SufE'[&!color=#000000]
	'442562_Rmesophilum@EYD76771_1__Sulfur_acceptor_protein_SufE_for_iron_sulfur_cluster_assembly'[&!color=#000000]
	'595589_Hhalocynthiae@PRY94974_1__cysteine_desulfuration_protein_SufE'[&!color=#000000]
	'1652492_Dtyrosinivora@PRY85841_1__cysteine_desulfuration_protein_SufE'[&!color=#000000]
	'880591_Kvulgare@ADO42425_1__Fe_S_metabolism_associated_family_protein'[&!color=#000000]
	'1247867_Ralbus@SLN16936_1__Cysteine_desulfuration_protein_SufE'[&!color=#000000]
	'53501_Tgelatinovoru@CUH68760_1__Cysteine_desulfuration_protein_SufE'[&!color=#000000]
	'576131_Lalgarum@SDY28159_1__Cysteine_desulfuration_protein_SufE'[&!color=#000000]
	'2301226_Rbacterium@RFP87166_1__SufE_family_protein'[&!color=#000000]
	'1685382_Pmarisrubri@KUF11610_1__cysteine_desufuration_protein_SufE'[&!color=#000000]
	'1169855_Rbacterium@ETA51407_1__cysteine_desufuration_protein_SufE'[&!color=#000000]
	'696760_Pvarians@PYG31865_1__cysteine_desulfuration_protein_SufE'[&!color=#000000]
	'1961370_Psp@DIBM01000007_1_55___57360_57761'[&!color=#000000]
	'441103_Tnaphthaleniv@CUH77374_1__Cysteine_desulfuration_protein_SufE'[&!color=#000000]
	'1449351_Risoporae@ETX27328_1__cysteine_desufuration_protein_SufE'[&!color=#000000]
	'321339_Csalinaria@SDY02854_1__Cysteine_desulfuration_protein_SufE'[&!color=#000000]
	'1666914_Rbacterium@KPP84579_1__cysteine_desulfuration_protein_SufE'[&!color=#000000]
	'1379903_Rmarinus@ETW14266_1__cysteine_desulfuration_protein_SufE'[&!color=#000000]
	'1529041_Rjejudonensis@SLN40709_1__Cysteine_desulfuration_protein_SufE'[&!color=#000000]
	'1449350_Rhalodurans@ETX14710_1__cysteine_desufuration_protein_SufE'[&!color=#000000]
	'1940533_Rsediminis@REC54771_1__SufE_family_protein'[&!color=#000000]
	'2259333_Rsp@RBI86748_1__cysteine_desulfuration_protein_SufE'[&!color=#000000]
	'93684_Rhalotolerans@SFQ55056_1__cysteine_desulfuration_protein_SufE'[&!color=#000000]
	'633194_Rlentus@SIS88849_1__Cysteine_desulfuration_protein_SufE'[&!color=#000000]
	'1267769_Rpacificus@PTX52099_1__cysteine_desulfuration_protein_SufE'[&!color=#000000]
	'2282382_Tsp@RDD66883_1__SufE_family_protein'[&!color=#000000]
	'1608407_Psediminis@SNR57939_1__Cysteine_desulfuration_protein_SufE'[&!color=#000000]
	'1960284_Csp@HBM62092_1__TPA_asm__cysteine_desulfuration_protein_SufE'[&!color=#000000]
	'311180_Ypacifica@AWI83491_1__cysteine_desufuration_protein_SufE'[&!color=#000000]
	'568098_Saestuarii@RAK11651_1__cysteine_desulfuration_protein_SufE'[&!color=#000000]
	'373675_Thalodurans@SEF93181_1__Cysteine_desulfuration_protein_SufE'[&!color=#000000]
	'375451_Rdenitrifican@ABG31843_1__conserved_hypothetical_protein'[&!color=#000000]
	'314267_Ssp@EAP80830_1__Fe_S_metabolism_associated_family_protein'[&!color=#000000]
	'1822238_Ssp@KZY50699_1__cysteine_desufuration_protein_SufE'[&!color=#000000]
	'1917485_Ssp@APE43267_1__cysteine_desufuration_protein_SufE'[&!color=#000000]
	'1822268_Ssp@KZZ67307_1__cysteine_desufuration_protein_SufE'[&!color=#000000]
	'1389005_Ssp@AXI46420_1__cysteine_desulfuration_protein_SufE'[&!color=#000000]
	'1300350_Sdonghicola@KIN69482_1__Fe_S_metabolism_associated_SufE'[&!color=#000000]
	'2133951_Msp@PWL34588_1__cysteine_desulfuration_protein_SufE'[&!color=#000000]
	'292414_Rsp@ABF64205_1__Cysteine_desulfuration_protein_SufE'[&!color=#000000]
	'299262_Tomphalii@APX13738_1__cysteine_desufuration_protein_SufE'[&!color=#000000]
	'1470562_Aboseongensis@JXYH01000002_1_169___171424_171837'[&!color=#000000]
	'1380367_Ssp@JIBC01000007_1_155___157067_157474'[&!color=#000000]
	'1662395_Sabyssi@PSL17288_1__cysteine_desulfuration_protein_SufE'[&!color=#000000]
	'321267_Smarina@CUH53626_1__Cysteine_desulfuration_protein_SufE'[&!color=#000000]
	'1922229_Rbacterium@FREU01000003_1_349___397990_398400'[&!color=#000000]
	'1280847_Shaliotis@SFK60008_1__Cysteine_desulfuration_protein_SufE'[&!color=#000000]
	'928856_Emultivorans@CUH82000_1__Cysteine_desulfuration_protein_SufE'[&!color=#000000]
	'1121479_Pxiamenensis@AUBS01000015_1_58___62712_63122'[&!color=#000000]
	'569882_Sflavidus@SEO88541_1__Cysteine_desulfuration_protein_SufE'[&!color=#000000]
	'870908_Cmaritima@SHG29038_1__Cysteine_desulfuration_protein_SufE'[&!color=#000000]
	'314262_Rsp@EAQ44979_1__Fe_S_metabolism_associated_family_protein'[&!color=#000000]
	'1510460_Adonghaensis@SPH21107_1__Cysteine_desulfuration_protein_SufE'[&!color=#000000]
	'60890_Pgallaeciensi@ANP38764_1__cysteine_desufuration_protein_SufE'[&!color=#000000]
	'1952802_Rbacterium@DFBX01000086_1_28___27248_27655'[&!color=#000000]
	'1470563_Pgijangensis@SHK23557_1__Cysteine_desulfuration_protein_SufE'[&!color=#000000]
	'1508389_Csediminum@SHG76429_1__Cysteine_desulfuration_protein_SufE'[&!color=#000000]
	'1156985_Eulvae@PHJF01000001_1_422___437847_438257'[&!color=#000000]
	'1946765_Lsp@DDBG01000054_1_49___45643_46044'[&!color=#000000]
	'1856299_Rbacterium@OUS37648_1__cysteine_desufuration_protein_SufE'[&!color=#000000]
	'1952816_Rbacterium@DLQI01000042_1_42___42904_43311'[&!color=#000000]
	'1952806_Rbacterium@DFSG01000030_1_13___10729_11145'[&!color=#000000]
	'1656909_Abacterium@LFER01000025_1_14___11261_11671'[&!color=#000000]
	'1387277_Pflagellatus@SMC40387_1__Cysteine_desulfuration_protein_SufE'[&!color=#000000]
	'1695997_Pinsulae@SPF80131_1__Cysteine_desulfuration_protein_SufE'[&!color=#000000]
	'2072972_Tautumnalis@CUH66709_1__Cysteine_desulfuration_protein_SufE'[&!color=#000000]
	'1922228_Rbacterium@FREY01000004_1_382___384546_384956'[&!color=#000000]
	'252305_Pbatsensis@EAQ03595_1__Fe_S_metabolism_associated_family_protein'[&!color=#000000]
	'488547_Jthermophila@SEG00185_1__cysteine_desulfuration_protein_SufE'[&!color=#000000]
	'1366046_Rbacterium@ERL97433_1__SufE_protein_probably_involved_in_Fe_S_center_assembly'[&!color=#000000]
	'1715693_Psp@CUJ94149_1__Cysteine_desulfuration_protein_SufE'[&!color=#000000]
	'515897_Pmethylaminiv@SIT83567_1__Cysteine_desulfuration_protein_SufE'[&!color=#000000]
	'1227549_Cmarinus@SEK05169_1__Cysteine_desulfuration_protein_SufE'[&!color=#000000]
	'999552_Lmethylohalid@AHD01067_1__cysteine_desufuration_protein_SufE'[&!color=#000000]
	'644107_Rlacuscaerule@EEX10686_1__Fe_S_metabolism_associated_domain_subfamily'[&!color=#000000]
	'1570360_Rsp@GAW35670_1__cysteine_desulfuration_protein_SufE'[&!color=#000000]
	'351016_Rsp@EDM71027_1__Fe_S_metabolism_associated_family_protein'[&!color=#000000]
	'1005928_Rlutimaris@SFN74660_1__Cysteine_desulfuration_protein_SufE'[&!color=#000000]
	'1952799_Rbacterium@DDEJ01000059_1_3___1409_1831'[&!color=#000000]
	'2013655_Abacterium@PKQ10999_1__cysteine_desulfuration_protein_SufE'[&!color=#000000]
	'1947395_Rsp@DIUD01000012_1_15___11006_11416'[&!color=#000000]
	'1947397_Rsp@DLCC01000041_1_46___43291_43701'[&!color=#000000]
	'1947396_Rsp@DISF01000059_1_26___28462_28893'[&!color=#000000]
	'2044597_Rnitratireduc@PDNI01000058_1_55___54797_55207'[&!color=#000000]
	'657014_Ltaeanense@SEQ84250_1__Cysteine_desulfuration_protein_SufE'[&!color=#000000]
	'2203213_Rsp@AWZ21606_1__Sulfur_acceptor_protein_SufE_for_iron_sulfur_cluster_assembly'[&!color=#000000]
	'314264_Rsp@EAQ26754_1__Fe_S_metabolism_associated_family_protein'[&!color=#000000]
	'1312363_Plitorisedimi@SLN62729_1__Cysteine_desulfuration_protein_SufE'[&!color=#000000]
	'1641875_Ratlanticus@KRS14460_1__cysteine_desufuration_protein_SufE'[&!color=#000000]
	'2211448_Rsp@QITQ01000003_1_218___228345_228758'[&!color=#000000]
	'1928334_Rbacterium@NHTQ01000001_1_746___785355_785765'[&!color=#000000]
	'2249812_Rsp@RBI75197_1__cysteine_desulfuration_protein_SufE'[&!color=#000000]
	'1981892_Rsalinarum@PHNT01000009_1_78___94549_94959'[&!color=#000000]
	'1247613_Pantarcticus@PJE25705_1__cysteine_desulfuration_protein_SufE'[&!color=#000000]
	'1537215_Rbacterium@RJE38136_1__Cysteine_desulfuration_protein_SufE'[&!color=#000000]
	'2211117_Psp@RII40472_1__SufE_family_protein'[&!color=#000000]
	'1305735_Osp@JAFT01000005_1_3412___3503860_3504267'[&!color=#000000]
	'490829_Lsaemankumens@SDH99774_1__cysteine_desulfuration_protein_SufE'[&!color=#000000]
	'871652_Psedimentorum@SFR03395_1__Cysteine_desulfuration_protein_SufE'[&!color=#000000]
	'1317121_Patlantica@KNG92792_1__cysteine_desufuration_protein_SufE'[&!color=#000000]
	'871651_Ppacifica@SFA74277_1__Cysteine_desulfuration_protein_SufE'[&!color=#000000]
	'1317116_Osp@OWU84963_1__cysteine_desufuration_protein_SufE'[&!color=#000000]
	'2320272_Rsp@RKF15041_1__SufE_family_protein'[&!color=#000000]
	'89187_Rnubinhibens@EAP75868_1__Fe_S_metabolism_associated_family_protein'[&!color=#000000]
	'314270_Rbacterium@EDZ42277_1__Fe_S_metabolism_associated_SufE'[&!color=#000000]
	'2170575_Psediminicola@PVA11804_1__cysteine_desulfuration_protein_SufE'[&!color=#000000]
	'1317111_Psp@OWU70627_1__cysteine_desufuration_protein_SufE'[&!color=#000000]
	'1914328_Psp@MAY86809_1__cysteine_desulfuration_protein_SufE'[&!color=#000000]
	'2107584_Rbacterium@ONZJ01000002_1_1456___1454214_1454624'[&!color=#000000]
	'2175247_Psp@PWE37224_1__cysteine_desulfuration_protein_SufE'[&!color=#000000]
	'2107583_Rbacterium@OMPR01000009_1_138___151673_152095'[&!color=#000000]
	'999627_Snanhaiensis@SFT62345_1__Cysteine_desulfuration_protein_SufE'[&!color=#000000]
	'1952815_Rbacterium@DJZD01000168_1_7___5438_5857'[&!color=#000000]
	'2340860_Rbacterium@QZEX01000001_1_330___340197_340607'[&!color=#000000]
	'2200892_Rbacterium@PYC48202_1__cysteine_desulfuration_protein_SufE'[&!color=#000000]
	'1123247_Sqiaohouensis@AUIJ01000027_1_32___32928_33338'[&!color=#000000]
	'2070369_Ssp@AXI56956_1__cysteine_desulfuration_protein_SufE'[&!color=#000000]
	'1849170_Rbacterium@OAN70513_1__cysteine_desufuration_protein_SufE'[&!color=#000000]
	'2109625_Tsp@AVO36574_1__cysteine_desulfuration_protein_SufE'[&!color=#000000]
	'246200_Rpomeroyi@AAV95433_1__Fe_S_metabolism_associated_family_protein'[&!color=#000000]
	'254357_Rantarcticus@SLN71546_1__Cysteine_desulfuration_protein_SufE'[&!color=#000000]
	'2480588_Rbacterium@ROU04322_1__SufE_family_protein'[&!color=#000000]
	'314256_Ogranulosus@EAR50663_1__Probable_SufE_protein'[&!color=#000000]
	'1125964_Lcinnabarinus@PHP29000_1__cysteine_desulfuration_protein_SufE'[&!color=#000000]
	'1225657_Lsp@KQI67189_1__cysteine_desufuration_protein_SufE'[&!color=#000000]
	'1185920_Rveldkampii@PTE17558_1__cysteine_desulfuration_protein_SufE'[&!color=#000000]
	'402884_Cchanglensis@PZX53040_1__cysteine_desulfuration_protein_SufE'[&!color=#000000]
	'2183910_Rsp@RBP86505_1__cysteine_desulfuration_protein_SufE'[&!color=#000000]
	'272942_Rcapsulatus@ADE85242_1__cysteine_desulfuration_protein_SufE'[&!color=#000000]
	'933059_Gaquatilis@SEM94346_1__Cysteine_desulfuration_protein_SufE'[&!color=#000000]
	'1122600_Nignava@SFJ46522_1__Cysteine_desulfuration_protein_SufE'[&!color=#000000]
	'1805337_Rbacterium@OIQ07351_1__cysteine_desufuration_protein_SufE'[&!color=#000000]
	'371731_Rsp@EEW24719_1__Fe_S_metabolism_associated_SufE'[&!color=#000000]
	'2013669_Abacterium@PKP74435_1__cysteine_desulfuration_protein_SufE'[&!color=#000000]
	'2013667_Abacterium@PKP70769_1__cysteine_desulfuration_protein_SufE'[&!color=#000000]
	'2487129_Dsp@RJRZ01000008_1_92___98862_99290'[&!color=#000000]
	'765699_Dindica@SDW88230_1__Cysteine_desulfuration_protein_SufE'[&!color=#000000]
	'1795308_Tarenosa@PCD77217_1__cysteine_desulfuration_protein_SufE'[&!color=#000000]
	'1185766_Tdalianensis@KEP70622_1__cysteine_desufuration_protein_SufE'[&!color=#000000]
	'1889770_Tsp@OCX67187_1__cysteine_desufuration_protein_SufE'[&!color=#000000]
	'1915078_Tnitratireduc@AQS47724_1__cysteine_desufuration_protein_SufE'[&!color=#000000]
	'1123361_Tstenotrophic@SHI55994_1__Cysteine_desulfuration_protein_SufE'[&!color=#000000]
	'2267619_Asp@QOLB01000104_1_7___6104_6529'[&!color=#000000]
	'2003366_Dsp@MAN13660_1__cysteine_desulfuration_protein_SufE'[&!color=#000000]
	'1287720_Nnitratireduc@MNBW01000016_1_48___49674_50105'[&!color=#000000]
	'164332_Rmahoneyensis@PWK62222_1__cysteine_desulfuration_protein_SufE'[&!color=#000000]
	'393663_Paquimaris@SLN11837_1__Cysteine_desulfuration_protein_SufE'[&!color=#000000]
	'1974083_Rbacterium@PIV74990_1__cysteine_desulfuration_protein_SufE'[&!color=#000000]
	'1852017_Rbacterium@RMA40757_1__SufE_family_protein'[&!color=#000000]
	'2072018_Rbacterium@PWR02957_1__cysteine_desulfuration_protein_SufE'[&!color=#000000]
	'1579316_Harcticus@AML52954_1__cysteine_desufuration_protein_SufE'[&!color=#000000]
	'1609966_Csp@ALG90837_1__cysteine_desufuration_protein_SufE'[&!color=#000000]
	'2030815_Msp@PHQ96769_1__cysteine_desulfuration_protein_SufE'[&!color=#000000]
	'1470561_Baestuarii@SMX22065_1__Cysteine_desulfuration_protein_SufE'[&!color=#000000]
	'1850250_Rsp@AOZ68922_1__cysteine_desufuration_protein_SufE'[&!color=#000000]
	'407234_Rvinaykumarii@SIS52348_1__Cysteine_desulfuration_protein_SufE'[&!color=#000000]
	'290400_Jsp@ABD54757_1__Cysteine_desulfuration_protein_SufE'[&!color=#000000]
	'398580_Dshibae@ABV92811_1__Fe_S_metabolism_associated_SufE'[&!color=#000000]
	'1933035_Psp@OSP55553_1__cysteine_desufuration_protein_SufE'[&!color=#000000]
	'196587_Ainexpectatum@PPB81228_1__cysteine_desulfuration_protein_SufE'[&!color=#000000]
	'990712_Axiamenense@PRX32751_1__cysteine_desulfuration_protein_SufE'[&!color=#000000]
	'365340_Rimhoffii@PTN00648_1__cysteine_desulfuration_protein_SufE'[&!color=#000000]
	'2259589_Rbacterium@QNVJ01000019_1_12___14181_14609'[&!color=#000000]
	'2086263_Rbacterium@PQO24393_1__cysteine_desulfuration_protein_SufE'[&!color=#000000]
	'1542388_Daquaemixtae@SPH18114_1__Cysteine_desulfuration_protein_SufE'[&!color=#000000]
	'1105367_Penshiensis@KFI24184_1__cysteine_desufuration_protein_SufE'[&!color=#000000]
	'1666917_Rbacterium@KPQ13902_1__cysteine_desulfuration_protein_SufE'[&!color=#000000]
	'1267768_Bpacifica@APX88459_1__cysteine_desufuration_protein_SufE'[&!color=#000000]
	'2033869_Rsp@CP023548_1_635___628718_629146'[&!color=#000000]
	'349101_Rsphaeroides@ABN75794_1__Cysteine_desulfuration_protein_SufE'[&!color=#000000]
	'1946582_Hsp@DFQR01000084_1_71___75266_75700'[&!color=#000000]
	'2487931_Psp@RUS60545_1__SufE_family_protein'[&!color=#000000]
	'1120568_Pwandonensis@LGHT01000025_1_447___452767_453198'[&!color=#000000]
	'1952817_Rbacterium@DBBA01000326_1_10___9657_10088'[&!color=#000000]
	'1519096_Asoesokkakens@SLN46362_1__Cysteine_desulfuration_protein_SufE'[&!color=#000000]
	'2488730_Gsp@RRH75169_1__SufE_family_protein'[&!color=#000000]
	'2483812_Xsp@VDC30786_1__Cysteine_desulfuration_protein_SufE'[&!color=#000000]
	'1985299_Asp@PJN94591_1__cysteine_desulfuration_protein_SufE'[&!color=#000000]
	'2219044_Rbacterium@QKPN01000001_1_706___759094_759525'[&!color=#000000]
	'658057_Pmarinus@SEK38507_1__cysteine_desulfuration_protein_SufE'[&!color=#000000]
	'1397108_Cmarinus@ALI56026_1__sulfur_acceptor_protein_SufE_for_iron_sulfur_cluster_assembly'[&!color=#000000]
	'1208324_Cindicus@AJE46443_1__cysteine_desulfuration_protein_SufE'[&!color=#000000]
	'576117_Chalophilus@LRUD01000042_1_19___22863_23273'[&!color=#000000]
	'588602_Cneptunius@SFI67580_1__Cysteine_desulfuration_protein_SufE'[&!color=#000000]
	'2136177_Osp@QAGK01000001_1_598___623530_623952'[&!color=#000000]
	'1947054_Psp@DHXG01000026_1_6___6816_7226'[&!color=#000000]
	'1545044_Psanguinis@KGJ13405_1__cysteine_desufuration_protein_SufE'[&!color=#000000]
	'1367847_Paminophilus@AGT08324_1__cysteine_desulfuration_protein_SufE'[&!color=#000000]
	'82367_Ppantotrophus@RDD96682_1__SufE_family_protein'[&!color=#000000]
	'266_Pdenitrifican@PPGA01000001_1_324___340356_340763'[&!color=#000000]
	'1947051_Psp@DENX01000069_1_8___4762_5169'[&!color=#000000]
	'34002_Palcaliphilus@SEN91157_1__Cysteine_desulfuration_protein_SufE'[&!color=#000000]
	'1529068_Psp@AUH34723_1__cysteine_desulfuration_protein_SufE'[&!color=#000000]
	'1077935_Pzhejiangensi@AUH63496_1__cysteine_desulfuration_protein_SufE'[&!color=#000000]
	'72022_Mmarina@RNF34057_1__SufE_family_protein'[&!color=#000000]
	'184748_Pseriniphilus@SNT76078_1__Cysteine_desulfuration_protein_SufE'[&!color=#000000]
	'364199_Phomiensis@SET74101_1__Cysteine_desulfuration_protein_SufE'[&!color=#000000]
	'1192054_Psp@KIX18495_1__cysteine_desufuration_protein_SufE'[&!color=#000000]
	'2283626_Psp@RJE79231_1__SufE_family_protein'[&!color=#000000]
	'1945662_Pcontaminans@ARJ68546_1__cysteine_desufuration_protein_SufE'[&!color=#000000]
	'2233774_Psp@QLUV01000010_1_84___90138_90551'[&!color=#000000]
	'1947052_Psp@DGGG01000093_1_7___6096_6662'[&!color=#000000]
	'591205_Pisoporae@SDD64076_1__cysteine_desulfuration_protein_SufE'[&!color=#000000]
	'2065379_Psp@AUM73295_1__cysteine_desulfuration_protein_SufE'[&!color=#000000]
	'441209_Rbarguzinensi@ATX66609_1__cysteine_desulfuration_protein_SufE'[&!color=#000000]
	'564137_Rantarcticum@SDW94703_1__Cysteine_desulfuration_protein_SufE'[&!color=#000000]
	'2033435_Rbacterium@CP023454_1_1937___1968030_1968461'[&!color=#000000]
	'1472418_Fsp@BBJC02000003_1_190___206208_206615'[&!color=#000000]
	'2259340_Psp@AXC49803_1__SufE_family_protein'[&!color=#000000]
	'2259592_Jsp@QPLJ01000008_1_95___102378_102803'[&!color=#000000]
	'475081_Jseohaensis@PWJ20859_1__cysteine_desulfuration_protein_SufE'[&!color=#000000]
	'935700_Jaquimarina@KIT17356_1__Cysteine_desulfuration_protein_SufE'[&!color=#000000]
	'282197_Jrubra@CTQ34034_1__Cysteine_desulfuration_protein_SufE'[&!color=#000000]
	'390807_Jpohangensis@SFI26702_1__Cysteine_desulfuration_protein_SufE'[&!color=#000000]
	'420998_Jdonghaensis@CTQ50792_1__Cysteine_desulfuration_protein_SufE'[&!color=#000000]
	'1411902_Cmanganoxidan@ATI42119_1__cysteine_desufuration_protein_SufE'[&!color=#000000]
	'1666912_Rcalidilacus@KPP95820_1__cysteine_desulfuration_protein_SufE'[&!color=#000000]
	'313368_Msalinus@SHI47731_1__cysteine_desulfuration_protein_SufE'[&!color=#000000]
	'2479545_Psp@REEZ01000003_1_9___6609_7025'[&!color=#000000]
	'404875_Paggregans@PTX05243_1__cysteine_desulfuration_protein_SufE'[&!color=#000000]
	'1666916_Rbacterium@KPQ07886_1__cysteine_desulfuration_protein_SufE'[&!color=#000000]
	'2172121_Psp@PVH29504_1__cysteine_desulfuration_protein_SufE'[&!color=#000000]
	'1447782_Wsaemankumens@SHI37308_1__Cysteine_desulfuration_protein_SufE'[&!color=#000000]
	'1123501_Wmarina@KB902277_1_197___211718_212128'[&!color=#000000]
	'568105_Haestuarii@PZX13613_1__cysteine_desulfuration_protein_SufE'[&!color=#000000]
	'1231392_Oguishaninsul@EKE44035_1__Fe_S_metabolism_associated_SufE'[&!color=#000000]
	'1530186_Msp@JQEY01000020_1_8___5117_5518'[&!color=#000000]
	'1501240_Pabyssalis@SPJ23713_1__Cysteine_desulfuration_protein_SufE'[&!color=#000000]
	'2483814_Rbacterium@VDC28881_1__Cysteine_desulfuration_protein_SufE'[&!color=#000000]
	'2169400_Gsp@AWB48299_1__cysteine_desulfuration_protein_SufE'[&!color=#000000]
	'2015560_Psp@OYU40112_1__cysteine_desufuration_protein_SufE'[&!color=#000000]
	'1075_Rblasticus@AWD21096_1__cysteine_desufuration_protein_SufE'[&!color=#000000]
	'1970559_Rbacterium@OYX18564_1__cysteine_desufuration_protein_SufE__partial'[&!color=#000000]
	'1970559_Rbacterium@OYX17958_1__cysteine_desufuration_protein_SufE'[&!color=#000000]
	'2249421_Rsp@QMJY01000079_1_12___10022_10432'[&!color=#000000]
	'2494374_Tsp@AZL60594_1__SufE_family_protein'[&!color=#000000]
	'2052957_Psp@PJF10670_1__cysteine_desulfuration_protein_SufE'[&!color=#000000]
	'1121271_Gnectariphilu@AUCM01000003_1_464___499007_499417'[&!color=#000000]
	'2170577_Rbacterium@PVA06151_1__cysteine_desulfuration_protein_SufE'[&!color=#000000]
	'1920174_Osp@HCP80572_1__TPA_asm__cysteine_desulfuration_protein_SufE'[&!color=#000000]
	'391626_Oantarcticus@AGI68866_1__sufE_like_protein'[&!color=#000000]
	'1391910_Pjejudonensis@SLN10845_1__Cysteine_desulfuration_protein_SufE'[&!color=#000000]
	'1737570_Kroseum@PNOS01000029_1_27___29365_29787'[&!color=#000000]
	'1930667_Mniveibacter@OUD10962_1__cysteine_desufuration_protein_SufE'[&!color=#000000]
	'245187_Lfryxellensis@SEN28108_1__Cysteine_desulfuration_protein_SufE'[&!color=#000000]
	'1920883_Msp@APO86804_1__cysteine_desufuration_protein_SufE'[&!color=#000000]
	'1819565_Fmarinus@SMY07888_1__Cysteine_desulfuration_protein_SufE'[&!color=#000000]
	'154981_Acrassostreae@KPN62283_1__cysteine_desufuration_protein_SufE'[&!color=#000000]
	'1666913_Rbacterium@KPP91308_1__cysteine_desulfuration_protein_SufE'[&!color=#000000]
	'1811548_Msp@LUOP01000001_1_500___500180_500590'[&!color=#000000]
	'314271_Malkaliphilus@EAQ11497_1__Fe_S_metabolism_associated_family_protein'[&!color=#000000]
	'1162418_Msp@SMH29211_1__Cysteine_desulfuration_protein_SufE'[&!color=#000000]
	'1805338_Rbacterium@OIP84632_1__cysteine_desufuration_protein_SufE'[&!color=#000000]
	'1914409_Rbacterium@PWG18171_1__cysteine_desulfuration_protein_SufE'[&!color=#000000]
	'441119_Talkanivorans@SFP56507_1__Cysteine_desulfuration_protein_SufE'[&!color=#000000]
	'2174844_Msp@PWE34264_1__cysteine_desulfuration_protein_SufE'[&!color=#000000]
	'641238_Rroseus@SER51656_1__Cysteine_desulfuration_protein_SufE'[&!color=#000000]
	'1564506_Rsp@ARE41628_1__Sulfur_acceptor_protein_SufE_for_iron_sulfur_cluster_assembly'[&!color=#000000]
	'1795041_Paestuarii@PYE86057_1__cysteine_desulfuration_protein_SufE'[&!color=#000000]
	'1882821_Rsp@SIO26972_1__Cysteine_desulfuration_protein_SufE'[&!color=#000000]
	'35806_Rsulfidophilu@BAQ69292_1__Fe_S_metabolism_associated_SufE'[&!color=#000000]
	'308754_Rsp@ARC88898_1__cysteine_desufuration_protein_SufE'[&!color=#000000]
	'68292_Rrobiginosum@RSK31976_1__SufE_family_protein'[&!color=#000000]
	'1952801_Rbacterium@DEIK01000133_1_34___30922_31350'[&!color=#000000]
	'2171755_Rbacterium@AXX97639_1__SufE_family_protein'[&!color=#000000]
	'2248759_Tsp@QMEJ01000001_1_99___109193_109621'[&!color=#000000]
	'2248760_Tsp@QMEK01000001_1_1381___1491130_1491555'[&!color=#000000]
	'441112_Tisoalkanivor@SFB70307_1__Cysteine_desulfuration_protein_SufE'[&!color=#000000]
	'1280846_Phaliotis@PRY21434_1__cysteine_desulfuration_protein_SufE'[&!color=#000000]
	'1590614_Aureilyticum@NSBT01000026_1_600___587900_588322'[&!color=#000000]
	'1286148_Ysediminilito@PUB11275_1__cysteine_desulfuration_protein_SufE'[&!color=#000000]
	'245188_Yvestfoldensi@ARU00643_1__cysteine_desulfuration_protein_SufE'[&!color=#000000]
	'2135611_Lsp@PXW70541_1__cysteine_desulfuration_protein_SufE'[&!color=#000000]
	'2267230_Lsp@RBW44652_1__cysteine_desulfuration_protein_SufE'[&!color=#000000]
	'2029103_Apelagium@NSBU01000007_1_691___713981_714400'[&!color=#000000]
	'1945960_Asp@DBND01000104_1_9___6950_7378'[&!color=#000000]
	'2203891_Rsp@RDC69664_1__SufE_family_protein'[&!color=#000000]
	'1217970_Olitoreus@SIN97290_1__Cysteine_desulfuration_protein_SufE'[&!color=#000000]
	'388401_Rbacterium@EBA03593_1__Probable_SufE_protein'[&!color=#000000]
	'1690039_Mmarinum@SOH93531_1__cysteine_desulfuration_protein_SufE'[&!color=#000000]
	'1639689_Pinsulae@RED11294_1__cysteine_desulfuration_protein_SufE'[&!color=#000000]
	'1951231_Rbacterium@DFBM01000020_1_3___1309_1731'[&!color=#000000]
	'1951230_Rbacterium@DFBP01000246_1_2___502_915'[&!color=#000000]
	'1290553_Hnamhaensis@JWIF01000022_1_9___7644_8057'[&!color=#000000]
	'633131_Tsp@EET46916_1__Fe_S_metabolism_associated_SufE'[&!color=#000000]
	'2026339_Rbacterium@QGNX01000008_1_51___53348_53782'[&!color=#000000]
	'2013671_Abacterium@PKP63268_1__cysteine_desulfuration_protein_SufE'[&!color=#000000]
	'356660_Adonghaensis@SDX31692_1__Cysteine_desulfuration_protein_SufE'[&!color=#000000]
	'89524_Rcliftonensis@SEA34142_1__Cysteine_desulfuration_protein_SufE'[&!color=#000000]
	'1189325_Oactignis@SET04524_1__cysteine_desulfuration_protein_SufE'[&!color=#000000]
	'1122135_Klaminariae@KB893137_1_35___44156_44590'[&!color=#000000]
	'1948368_Abacterium@DDLW01000046_1_12___13085_13495'[&!color=#000000]
	'1951964_Kbacterium@DFVX01000020_1_15___15767_16174'[&!color=#000000]
	'2043170_Econgregatus@PHZ85528_1__cysteine_desulfuration_protein_SufE'[&!color=#000000]
	'1492281_Aproteobacter@GAK33695_1__putative_SufE_like_protein'[&!color=#000000]
	'911205_Emilleporae@RMB02805_1__cysteine_desulfuration_protein_SufE'[&!color=#000000]
	'1662421_Klipolytica@LRUB01000017_1_21___21773_22189'[&!color=#000000]
	'1662421_Klipolytica@LRUB01000002_1_94___86740_87156'[&!color=#000000]
	'2030814_Kbacterium@PCI59894_1__cysteine_desulfuration_protein_SufE'[&!color=#000000]
	'1122137_Kgwangyangens@AQXF01000001_1_500___522257_522673'[&!color=#000000]
	'1948189_Pbacterium@DJCN01000068_1_7___5292_5723'[&!color=#000000]
	'1948224_Pbacterium@DBFY01000147_1_5___3529_3969'[&!color=#000000]
	'1811666_Gbacterium@LUSG01000002_1_4___4287_4748'[&!color=#000000]
	'92487_Teikelboomii@SKA97055_1__cysteine_desulfuration_protein_SufE'[&!color=#000000]
	'1123399_Tdisciformis@AQVE01000013_1_94___96089_96559'[&!color=#000000]
	'1947697_Tsp@DILV01000022_1_30___26867_27295'[&!color=#000000]
	'525918_Tcaldifontis@SEB04070_1__cysteine_desulfuration_protein_SufE'[&!color=#000000]
	'2496632_Gbacterium@RRS33618_1__Fe_S_metabolism_protein_SufE'[&!color=#000000]
	'1221601_Bendosymbiont@RLJ20571_1__Fe_S_metabolism_protein_SufE'[&!color=#000000]
	'1818881_CTendoloripes@ODB90407_1__Fe_S_metabolism_protein_SufE'[&!color=#000000]
	'1655433_CTendolucinida@ODJ89121_1__cysteine_desulfuration_protein_SufE'[&!color=#000000]
	'1978339_Cbacterium@CP019936_1_2621___2769543_2769983'[&!color=#000000]
	'1703404_Gbacterium@KPJ79211_1__Fe_S_metabolism_protein_SufE'[&!color=#000000]
	'1703406_Gbacterium@KPK37111_1__Fe_S_metabolism_protein_SufE'[&!color=#000000]
	'2093813_Tsp@PULI01000172_1_19___16897_17319'[&!color=#000000]
	'1255043_Tnitratireduc@AGA34613_1__Sulfur_acceptor_protein_SufE_for_iron_sulfur_cluster_assembly'[&!color=#000000]
	'1703403_Gbacterium@KPJ94835_1__Fe_S_metabolism_protein_SufE'[&!color=#000000]
	'1076588_Tbrandeum@BAO44160_1__cysteine_desulfuration_protein_SufE'[&!color=#000000]
	'585455_Tthiocyanatic@BAZ94685_1__sulfur_acceptor_protein_SufE'[&!color=#000000]
	'1703402_Gbacterium@KPJ92153_1__Fe_S_metabolism_protein_SufE'[&!color=#000000]
	'1947692_Tsp@DIUM01000114_1_41___47942_48364'[&!color=#000000]
	'1058_Troseopersici@SDW44693_1__Cysteine_desulfuration_protein_SufE'[&!color=#000000]
	'1249627_Ipurpurea@EXJ15041_1__Sulfur_acceptor_protein_SufE_for_iron_sulfur_cluster_assembly'[&!color=#000000]
	'765913_Tdrewsii@EGV28733_1__Fe_S_metabolism_associated_SufE'[&!color=#000000]
	'61644_Cokenii@PQJ95057_1__Fe_S_metabolism_protein_SufE'[&!color=#000000]
	'1048_Mgracile@KXX65925_1__Fe_S_metabolism_protein_SufE'[&!color=#000000]
	'765911_Tviolascens@AFL75160_1__SufE_protein_probably_involved_in_Fe_S_center_assembly'[&!color=#000000]
	'572477_Avinosum@ADC63577_1__Fe_S_metabolism_associated_SufE'[&!color=#000000]
	'61595_Awarmingii@SDY42195_1__cysteine_desulfuration_protein_SufE'[&!color=#000000]
	'765912_Tmobilis@AGA91977_1__SufE_protein_probably_involved_in_Fe_S_center_assembly'[&!color=#000000]
	'631362_Tsp@EIC22105_1__SufE_protein_probably_involved_in_Fe_S_center_assembly'[&!color=#000000]
	'1434775_Uchromatiacea@AZMQ01000415_1_8___11877_12317'[&!color=#000000]
	'489703_Saquatica@SEQ82395_1__Cysteine_desulfuration_protein_SufE'[&!color=#000000]
	'1123257_Sflava@AUFV01000003_1_431___464484_464897'[&!color=#000000]
	'1122603_Nramosa@ATVI01000006_1_523___582880_583341'[&!color=#000000]
	'2303331_Ssp@AXQ27302_1__SufE_family_protein'[&!color=#000000]
	'490188_Hdaqingensis@SHG62125_1__Cysteine_desulfuration_protein_SufE'[&!color=#000000]
	'985250_Sflocculans@PXV64849_1__cysteine_desulfuration_protein_SufE'[&!color=#000000]
	'1076937_Fthermophila@SFF23354_1__Cysteine_desulfuration_protein_SufE'[&!color=#000000]
	'1953077_Sbacterium@DIBD01000007_1_60___48679_49086'[&!color=#000000]
	'1172194_Heffusa@EIT71566_1__hypothetical_protein_WQQ_17030'[&!color=#000000]
	'2029166_Sbacterium@PTU31285_1__cysteine_desulfuration_protein_SufE'[&!color=#000000]
	'1415780_Aaromaticivor@JPOG01000001_1_20___17079_17528'[&!color=#000000]
	'2026766_Nbacterium@MBV60853_1__cysteine_desulfuration_protein_SufE'[&!color=#000000]
	'1317117_Oatlanticus@ORE89065_1__cysteine_desulfuration_protein_SufE'[&!color=#000000]
	'2026789_Sbacterium@MAA74495_1__cysteine_desulfuration_protein_SufE'[&!color=#000000]
	'1947455_Ssp@DJIE01000242_1_3___1263_1679'[&!color=#000000]
	'1033802_Sshabanensis@ERJ20080_1__selenocysteine_lyase_protein'[&!color=#000000]
	'2183911_Ssp@AWN15730_1__Sulfur_acceptor_protein_SufE_for_iron_sulfur_cluster_assembly'[&!color=#000000]
	'1947454_Ssp@DCKU01000160_1_4___4288_4713'[&!color=#000000]
	'2321229_Ssp@RJS93349_1__SufE_family_protein'[&!color=#000000]
	'1051139_Shalophila@ROO27896_1__cysteine_desufuration_protein_SufE'[&!color=#000000]
	'1304158_Shalophila@QJOD01000002_1_157___165699_166115'[&!color=#000000]
	'1953075_Sbacterium@DHHU01000062_1_16___19109_19531'[&!color=#000000]
	'83401_Rparvum@SDH68369_1__cysteine_desulfuration_protein_SufE'[&!color=#000000]
	'69960_Rtrueperi@SDE70477_1__cysteine_desulfuration_protein_SufE'[&!color=#000000]
	'1946928_Msp@DIUZ01000002_1_252___244215_244640'[&!color=#000000]
	'1238182_Csalinarum@EKV30140_1__Sulfur_acceptor_protein_SufE_for_iron_sulfur_cluster_assembly'[&!color=#000000]
	'414052_Cbisanense@SOD96157_1__Cysteine_desulfuration_protein_SufE'[&!color=#000000]
	'1549855_Hjordaniae@AMW35544_1__cysteine_desufuration_protein_SufE'[&!color=#000000]
	'1279038_Nitersonii@KB907352_1_77___76149_76595'[&!color=#000000]
	'80876_Iperegrinum@SIS60199_1__Cysteine_desulfuration_protein_SufE'[&!color=#000000]
	'1629718_Rbacterium@KJS43477_1__cysteine_desufuration_protein_SufE'[&!color=#000000]
	'269796_Rrubrum@ABC24269_1__Cysteine_desulfuration_protein_SufE'[&!color=#000000]
	'1150469_Pphotometricu@CCG08096_1__Cysteine_desulfuration_protein_SufE'[&!color=#000000]
	'1961466_Mbacterium@DFVV01000356_1_3___1989_2396'[&!color=#000000]
	'1948396_Abacterium@DGGW01000039_1_24___25588_25998'[&!color=#000000]
	'1948423_Abacterium@DJRO01000036_1_23___21957_22352'[&!color=#000000]
	'1948446_Abacterium@DBJI01000043_1_28___27779_28174'[&!color=#000000]
	'1946912_Msp@DDBY01000036_1_12___9132_9539'[&!color=#000000]
	'91750_Ualphaproteob@SBV92363_1__Uncharacterized_SufE_like_protein_R01000'[&!color=#000000]
	'1946918_Msp@DELD01000053_1_21___19133_19537'[&!color=#000000]
	'1946906_Msp@DCMQ01000034_1_15___11671_12078'[&!color=#000000]
	'856793_Maeruginosavo@AEP09799_1__fe_S_metabolism_associated_domain_protein'[&!color=#000000]
	'1946921_Msp@DEPL01000030_1_8___5925_6353'[&!color=#000000]
	'1946929_Msp@DIUX01000001_1_365___399005_399445'[&!color=#000000]
	'1946909_Msp@DDIM01000019_1_2___533_931'[&!color=#000000]
	'1946923_Msp@DHXB01000138_1_4___2276_2701'[&!color=#000000]
	'1946913_Msp@DCXL01000004_1_148___158477_158887'[&!color=#000000]
	'1797220_Abacterium@OFW88012_1__cysteine_desufuration_protein_SufE'[&!color=#000000]
	'1803508_Abacterium@OIN86472_1__hypothetical_protein_AUJ12_05870'[&!color=#000000]
	'1946924_Msp@DIMG01000033_1_51___43689_44090'[&!color=#000000]
	'349221_Maeruginosavo@PZO81282_1__hypothetical_protein_DI626_11025__partial'[&!color=#000000]
	'349221_Maeruginosavo@PZO88198_1__Fe_S_cluster_assembly_protein_SufE__partial'[&!color=#000000]
	'1946939_Msp@DLGR01000025_1_26___20313_20720'[&!color=#000000]
	'1946935_Msp@DJZA01000069_1_3___1353_1754'[&!color=#000000]
	'1973899_Abacterium@PJB69768_1__Fe_S_cluster_assembly_protein_SufE'[&!color=#000000]
	'1946908_Msp@DCKO01000009_1_16___15283_15708'[&!color=#000000]
	'1946933_Msp@DBNN01000191_1_9___7753_8157'[&!color=#000000]
	'1946938_Msp@DLHX01000012_1_113___103830_104252'[&!color=#000000]
	'1797213_Abacterium@OFW83297_1__cysteine_desufuration_protein_SufE'[&!color=#000000]
	'1048_Mgracile@KXX64635_1__cysteine_desulfurase'[&!color=#000000]
	'765911_Tviolascens@AFL73421_1__cysteine_desulfurase_like_protein__SufS_subfamily'[&!color=#000000]
	'765913_Tdrewsii@EGV31419_1__cysteine_desulfurase__SufS_subfamily'[&!color=#000000]
	'1249627_Ipurpurea@EXJ14768_1__Cysteine_desulfurase__SufS_subfamily'[&!color=#000000]
	'61595_Awarmingii@SDX67332_1__cysteine_desulfurase___selenocysteine_lyase'[&!color=#000000]
	'572477_Avinosum@ADC62440_1__cysteine_desulfurase__SufS_subfamily'[&!color=#000000]
	'765912_Tmobilis@AGA91159_1__cysteine_desulfurase_like_protein__SufS_subfamily'[&!color=#000000]
	'1058_Troseopersici@SDW34760_1__cysteine_desulfurase___selenocysteine_lyase'[&!color=#000000]
	'1947692_Tsp@DIUM01000099_1_12___6148_7902'[&!color=#000000]
	'1238_Psalmonis@ALB23312_1__Fe_S_metabolism_associated_protein__SufE'[&!color=#000000]
	'1948394_Abacterium@DFFU01000026_1_6___6045_6449'[&!color=#000000]
	'1948392_Abacterium@DFKH01000132_1_1___2_226'[&!color=#000000]
	'1948391_Abacterium@DFKU01000032_1_18___16400_16804'[&!color=#000000]
	'406100_Aasiatica@SEO60336_1__Cysteine_desulfuration_protein_SufE'[&!color=#000000]
	'1260251_Ssalinus@AGM41078_1__Fe_S_metabolism_associated_SufE'[&!color=#000000]
	'1335757_Scurvatus@AGY92043_1__hypothetical_protein_SPICUR_05340'[&!color=#000000]
	'1930901_Ssp@PWEP01000149_1_11___12720_13130'[&!color=#000000]
	'187272_Aehrlichii@ABI56840_1__Cysteine_desulfuration_protein_SufE'[&!color=#000000]
	'349124_Hhalophila@ABM62426_1__Cysteine_desulfuration_protein_SufE'[&!color=#000000]
	'1052_Hhalochloris@BAU58159_1__sulfur_acceptor_protein_SufE_for_iron_sulfur_cluster_assembly'[&!color=#000000]
	'1946915_Msp@DDSC01000038_1_43___34174_34584'[&!color=#000000]
	'2026786_Rbacterium@MAO91894_1__cysteine_desulfuration_protein_SufE'[&!color=#000000]
	'1461337_Ainsulae@RED49708_1__cysteine_desulfuration_protein_SufE'[&!color=#000000]
	'1953264_CObacterium@DDUN01000052_1_3___1683_2096'[&!color=#000000]
	'1916146_Gbacterium@MPNE01000019_1_4___2992_3402'[&!color=#000000]
	'1961465_Mbacterium@DFPW01000107_1_10___14641_15078'[&!color=#000000]
	'1951124_Gbacterium@DJZV01000026_1_24___26878_27300'[&!color=#000000]
	'1951123_Gbacterium@DKAE01000026_1_59___61299_61748'[&!color=#000000]
	'1951132_Gbacterium@DBHS01000172_1_7___5825_6316'[&!color=#000000]
	'1963862_Maestuarii@ORC31815_1__hypothetical_protein_B4O97_16850'[&!color=#000000]
	'1142394_Pmikurensis@BAM05140_1__cysteine_desulfuration_protein_SufE'[&!color=#000000]
	'1948441_Abacterium@DKOD01000173_1_7___7567_7995'[&!color=#000000]
	'2015572_Abacterium@OYU15391_1__Fe_S_metabolism_protein_SufE'[&!color=#000000]
	'1523432_Aproteobacter@KPF76436_1__hypothetical_protein_IP88_06780'[&!color=#000000]
	'1970594_Sbacterium@OYX76183_1__hypothetical_protein_B7Y82_13260'[&!color=#000000]
	'1985171_Ssp@OSZ72304_1__hypothetical_protein_CAP39_02855'[&!color=#000000]
	'1219055_Ssoli@BCTZ01000004_1_375___362673_363080'[&!color=#000000]
	'335406_Smicrocystini@RKS90651_1__cysteine_desulfuration_protein_SufE'[&!color=#000000]
	'1234595_Pflava@EMD82945_1__Sulfur_acceptor_protein_SufE_for_iron_sulfur_cluster_assembly'[&!color=#000000]
	'1948389_Abacterium@DFLT01000005_1_112___115153_115560'[&!color=#000000]
	'1211806_Nkunmingense@PKB13315_1__cysteine_desulfuration_protein_SufE'[&!color=#000000]
	'1962403_Nsp@PEQ14376_1__Fe_S_metabolism_protein_SufE'[&!color=#000000]
	'1420591_Nbarchaimii@KTR84427_1__Fe_S_metabolism_protein_SufE'[&!color=#000000]
	'1114963_Nbarchaimii@KMS53500_1__Fe_S_metabolism_protein_SufE'[&!color=#000000]
	'1206458_Nsp@GAM05043_1__Fe_S_metabolism_associated_SufE'[&!color=#000000]
	'1348853_Nmalaysiense@KHK92618_1__Fe_S_metabolism_protein_SufE'[&!color=#000000]
	'1884364_Nsp@SFF84433_1__cysteine_desulfuration_protein_SufE'[&!color=#000000]
	'1096930_Nlindaniclast@EQB19422_1__Fe_S_metabolism_protein_SufE'[&!color=#000000]
	'205844_Npentaromativ@PZQ57224_1__SufE_family_protein'[&!color=#000000]
	'702113_Nsp@CCA92035_1__Fe_S_metabolism_associated_SufE'[&!color=#000000]
	'1572751_Pmercurialis@KHL25563_1__Fe_S_metabolism_protein_SufE'[&!color=#000000]
	'1970335_Esp@OZA94809_1__Fe_S_metabolism_protein_SufE'[&!color=#000000]
	'1798193_Esp@SDS30975_1__cysteine_desulfuration_protein_SufE'[&!color=#000000]
	'1735012_Esp@KWV90854_1__Fe_S_metabolism_protein_SufE'[&!color=#000000]
	'1044_Elongus@KEO89022_1__Fe_S_metabolism_protein_SufE'[&!color=#000000]
	'383381_Esp@KEO86070_1__Fe_S_metabolism_protein_SufE'[&!color=#000000]
	'1122970_Pcryptus@KE383966_1_259___300253_300660'[&!color=#000000]
	'2013670_Abacterium@PKP65297_1__Fe_S_metabolism_protein_SufE'[&!color=#000000]
	'2023229_Pht@AUX70495_1__Fe_S_metabolism_protein_SufE'[&!color=#000000]
	'2183925_Nsp@PYG60165_1__cysteine_desulfuration_protein_SufE'[&!color=#000000]
	'266951_Eseohaensis@CP024920_1_2165___2232542_2232949'[&!color=#000000]
	'1811540_Esp@LUNY01000269_1_8___4730_5143'[&!color=#000000]
	'1844758_Esp@LXQI01000008_1_202___201070_201477'[&!color=#000000]
	'1860125_Esp@OBX19573_1__Fe_S_metabolism_protein_SufE'[&!color=#000000]
	'1946470_Esp@DDNW01000170_1_26___18433_18840'[&!color=#000000]
	'1267766_Aatlanticus@AKH41080_1__Sulfur_acceptor_protein_CsdE'[&!color=#000000]
	'2307003_Esp@RIV88071_1__SufE_family_protein'[&!color=#000000]
	'1784712_Exanthus@RIV86407_1__SufE_family_protein'[&!color=#000000]
	'1982042_Amangrovi@CP022889_1_1997___2070989_2071396'[&!color=#000000]
	'2306996_Asp@RJX71295_1__SufE_family_protein'[&!color=#000000]
	'1581420_Eluteus@KLE33895_1__Fe_S_metabolism_protein_SufE'[&!color=#000000]
	'1946471_Esp@DFBR01000022_1_8___1958_2386'[&!color=#000000]
	'874156_Emarinus@KLI64165_1__Fe_S_metabolism_protein_SufE'[&!color=#000000]
	'645517_Anamhicola@ANU08491_1__Sulfur_acceptor_protein_CsdE'[&!color=#000000]
	'1951752_Ebacterium@DDCE01000033_1_59___44165_44572'[&!color=#000000]
	'2161824_Asp@RDC59427_1__Cysteine_desulfuration_protein_SufE'[&!color=#000000]
	'1734407_Sbacterium@KUO57249_1__Fe_S_metabolism_protein_SufE'[&!color=#000000]
	'1797975_Esp@OGS51968_1__Fe_S_metabolism_protein_SufE__partial'[&!color=#000000]
	'1348774_Cnaphthovoran@AKM11409_1__Fe_S_metabolism_protein_SufE'[&!color=#000000]
	'1703339_Cmobilis@LYWZ01000020_1_304___305676_306092'[&!color=#000000]
	'450378_Cmarinus@ARU16231_1__Fe_S_metabolism_protein_SufE'[&!color=#000000]
	'2488860_Esp@RPF72819_1__SufE_family_protein'[&!color=#000000]
	'1958945_Eaquimixticol@RJY08085_1__SufE_family_protein'[&!color=#000000]
	'502682_Egangjinensis@KLE33393_1__Fe_S_metabolism_protein_SufE'[&!color=#000000]
	'361183_Aepoxidivoran@ALE16989_1__Sulfur_acceptor_protein_SufE_for_iron_sulfur_cluster_assembly'[&!color=#000000]
	'2306995_Asp@RIV75427_1__SufE_family_protein'[&!color=#000000]
	'1219035_Ntardaugens@GAD47846_1__cysteine_desulfuration_protein_SufE'[&!color=#000000]
	'762261_Axinjiangensi@RSEK01000012_1_21___14955_15362'[&!color=#000000]
	'1172626_Asp@OCC23257_1__Fe_S_metabolism_protein_SufE'[&!color=#000000]
	'1974094_Sbacterium@PIW55289_1__Fe_S_metabolism_protein_SufE'[&!color=#000000]
	'1603897_Esp@KPL69800_1__Fe_S_metabolism_protein_SufE'[&!color=#000000]
	'1603897_Esp@KPL69747_1__Fe_S_metabolism_protein_SufE'[&!color=#000000]
	'2011159_Esp@AWW75472_1__Fe_S_metabolism_protein_SufE'[&!color=#000000]
	'543877_Amarensis@AKM07649_1__Fe_S_metabolism_protein_SufE'[&!color=#000000]
	'1634516_Csp@ALG61361_1__Fe_S_metabolism_protein_SufE'[&!color=#000000]
	'2185142_Asp@CP031155_1_2241___2339852_2340259'[&!color=#000000]
	'2320269_Asp@RKF23041_1__SufE_family_protein'[&!color=#000000]
	'1316679_Axiamenensis@SMQ69880_1__cysteine_desulfuration_protein_SufE'[&!color=#000000]
	'314225_Elitoralis@ABC62760_1__Fe_S_center_assembly_protein'[&!color=#000000]
	'1648404_Eatlanticus@AKQ42567_1__Fe_S_metabolism_protein_SufE'[&!color=#000000]
	'192812_Eflavus@ASP29617_1__Fe_S_metabolism_protein_SufE'[&!color=#000000]
	'1708790_Arigui@RSEL01000014_1_16___9020_9430'[&!color=#000000]
	'692370_Adongtanensis@ANY19541_1__Sulfur_acceptor_protein_CsdE'[&!color=#000000]
	'1797975_Esp@OGS51553_1__Fe_S_metabolism_protein_SufE__partial'[&!color=#000000]
	'2338327_Asp@CP032570_1_2059___2126082_2126489'[&!color=#000000]
	'1970586_Sbacterium@OYW45459_1__Fe_S_metabolism_protein_SufE'[&!color=#000000]
	'476157_Aishigakiensi@CP015963_1_45___42939_43346'[&!color=#000000]
	'1895714_Asp@OJU60364_1__Fe_S_metabolism_protein_SufE'[&!color=#000000]
	'1736584_Asp@KRA84145_1__Fe_S_metabolism_protein_SufE'[&!color=#000000]
	'1734408_Sbacterium@KUO57076_1__Fe_S_metabolism_protein_SufE'[&!color=#000000]
	'1922225_Esp@LT702999_1_1039___1114551_1115015'[&!color=#000000]
	'1219033_Nlentum@BCTW01000009_1_31___28652_29077'[&!color=#000000]
	'2067455_Nsp@PLK26341_1__Fe_S_metabolism_protein_SufE'[&!color=#000000]
	'1946984_Nsp@DJUW01000010_1_24___21254_21664'[&!color=#000000]
	'1946983_Nsp@DDES01000109_1_17___12772_13179'[&!color=#000000]
	'1895900_Nsp@OJX97208_1__Fe_S_metabolism_protein_SufE'[&!color=#000000]
	'1117702_Nfuchskuhlens@KUR70289_1__Fe_S_metabolism_protein_SufE'[&!color=#000000]
	'983920_Nnitrogenifig@EGD58125_1__Fe_S_metabolism_associated_SufE'[&!color=#000000]
	'1739113_Nsp@KUR75410_1__Fe_S_metabolism_protein_SufE'[&!color=#000000]
	'1970402_Nsp@OYW50862_1__Fe_S_metabolism_protein_SufE'[&!color=#000000]
	'1970410_Nsp@OYX62779_1__Fe_S_metabolism_protein_SufE'[&!color=#000000]
	'279238_Naromaticivor@ABD25609_1__Fe_S_metabolism_associated_SufE'[&!color=#000000]
	'267128_Sgranuli@AMG75921_1__Fe_S_metabolism_protein_SufE'[&!color=#000000]
	'317655_Salaskensis@ABF51939_1__Fe_S_metabolism_associated_SufE'[&!color=#000000]
	'1515612_Sfribergensis@AJA10529_1__Fe_S_metabolism_associated_SufE'[&!color=#000000]
	'1961849_Nsp@MWLM01000043_1_11___3512_3922'[&!color=#000000]
	'1913578_Ssp@APG62659_1__Fe_S_metabolism_protein_SufE'[&!color=#000000]
	'1922222_Ssp@LT703001_1_593___630732_631139'[&!color=#000000]
	'1951256_Sbacterium@DELZ01000002_1_552___564930_565340'[&!color=#000000]
	'266812_Sflavimaris@ASK87662_1__sulfur_acceptor_protein_CsdE'[&!color=#000000]
	'1895845_Ssp@OJY66042_1__Fe_S_metabolism_protein_SufE'[&!color=#000000]
	'627192_Ssp@BAK65052_1__putative_cysteine_desulfuration_protein_SufE'[&!color=#000000]
	'1166337_Sjatrophae@SFS09278_1__cysteine_desulfuration_protein_SufE'[&!color=#000000]
	'1697973_Scrusticola@QTJP01000001_1_60___63422_63829'[&!color=#000000]
	'1895848_Ssp@OJU22971_1__Fe_S_metabolism_protein_SufE'[&!color=#000000]
	'2013662_Abacterium@PKP93532_1__Fe_S_metabolism_protein_SufE'[&!color=#000000]
	'1985172_Ssp@OSZ68758_1__Fe_S_metabolism_protein_SufE'[&!color=#000000]
	'1609977_Shengshuiensi@AJP71968_1__Fe_S_metabolism_protein_SufE'[&!color=#000000]
	'179878_Selodea@RKR24396_1__cysteine_desulfuration_protein_SufE'[&!color=#000000]
	'645617_Hcaeni@RIA45635_1__cysteine_desulfuration_protein_SufE'[&!color=#000000]
	'1327635_Ssp@ATY31771_1__Fe_S_metabolism_protein_SufE'[&!color=#000000]
	'1768772_Ssp@LSJF01000061_1_2___847_1254'[&!color=#000000]
	'1219040_Sasaccharolyt@BCYU01000005_1_1___76_486'[&!color=#000000]
	'93064_Skoreensis@APR53665_1__Fe_S_metabolism_protein_SufE'[&!color=#000000]
	'1736215_Ssp@KQN25961_1__Fe_S_metabolism_protein_SufE'[&!color=#000000]
	'1920129_Ssp@RSU47506_1__SufE_family_protein'[&!color=#000000]
	'1881068_Ssp@SEJ22489_1__cysteine_desulfuration_protein_SufE'[&!color=#000000]
	'1390395_Ssp@APX66692_1__Fe_S_metabolism_protein_SufE'[&!color=#000000]
	'2052949_Saeria@PGFU01000003_1_294___313248_313652'[&!color=#000000]
	'2056845_Ssp@PTS72481_1__Fe_S_metabolism_protein_SufE'[&!color=#000000]
	'1855283_Ssp@SEK59812_1__cysteine_desulfuration_protein_SufE'[&!color=#000000]
	'1141889_Sspermidinifa@PCD03606_1__Fe_S_metabolism_protein_SufE'[&!color=#000000]
	'1768769_Ssp@LSJC01000021_1_68___63095_63502'[&!color=#000000]
	'1550073_Ssp@JROH01000011_1_49___44624_45079'[&!color=#000000]
	'1985879_Ssp@RSV16645_1__SufE_family_protein'[&!color=#000000]
	'634430_Srubra@SFP75308_1__cysteine_desulfuration_protein_SufE'[&!color=#000000]
	'1735683_Ssp@KQM65668_1__Fe_S_metabolism_protein_SufE'[&!color=#000000]
	'1736343_Ssp@KQU62309_1__Fe_S_metabolism_protein_SufE'[&!color=#000000]
	'2171974_Asp@PVE61133_1__Fe_S_metabolism_protein_SufE'[&!color=#000000]
	'1961362_Ssp@ANC87629_1__Fe_S_metabolism_protein_SufE'[&!color=#000000]
	'1141887_Ssp@PAX09625_1__Fe_S_metabolism_protein_SufE'[&!color=#000000]
	'185950_Sfaeni@PTW45437_1__cysteine_desulfuration_protein_SufE'[&!color=#000000]
	'680125_Plamellibrach@RED15454_1__cysteine_desulfuration_protein_SufE'[&!color=#000000]
	'33053_Nperflava@LSII01000001_1_12___14407_14826'[&!color=#000000]
	'1736301_Ssp@KQN93623_1__Fe_S_metabolism_protein_SufE'[&!color=#000000]
	'1736370_Ssp@KQT33499_1__Fe_S_metabolism_protein_SufE'[&!color=#000000]
	'1951255_Sbacterium@DDTH01000014_1_126___118468_118872'[&!color=#000000]
	'941907_Sindica@SMF60449_1__cysteine_desulfuration_protein_SufE'[&!color=#000000]
	'2172047_Sbacterium@QDFY01000001_1_821___882097_882510'[&!color=#000000]
	'614671_Svermicompost@PXYJ01000001_1_792___807194_807601'[&!color=#000000]
	'2068657_Ssp@PWG03605_1__Fe_S_metabolism_protein_SufE'[&!color=#000000]
	'1947531_Ssp@DBAW01000105_1_2___592_1014'[&!color=#000000]
	'1888892_Sturrisvirgat@ODP36276_1__Fe_S_metabolism_protein_SufE'[&!color=#000000]
	'1560345_Spanacis@AOH85480_1__Fe_S_metabolism_protein_SufE'[&!color=#000000]
	'2072936_Ssp@AUW59099_1__Fe_S_metabolism_protein_SufE'[&!color=#000000]
	'2283317_Ssp@RDE05220_1__SufE_family_protein'[&!color=#000000]
	'2483355_Bsp@RPSH01000019_1_72___72576_72980'[&!color=#000000]
	'1735676_Ssp@KQM40999_1__Fe_S_metabolism_protein_SufE'[&!color=#000000]
	'1166340_Ssp@SEM44205_1__cysteine_desulfuration_protein_SufE'[&!color=#000000]
	'2339262_Sbacterium@RJT24804_1__SufE_family_protein'[&!color=#000000]
	'2292257_Ssp@RDV06733_1__SufE_family_protein'[&!color=#000000]
	'1951263_Sbacterium@DLOX01000290_1_15___11744_12157'[&!color=#000000]
	'1951261_Sbacterium@DBOA01000207_1_7___5555_5959'[&!color=#000000]
	'2015579_Sbacterium@OYU01036_1__Fe_S_metabolism_protein_SufE'[&!color=#000000]
	'121428_Sxenophagum@DDFT01000186_1_9___2831_3247'[&!color=#000000]
	'1332080_Sbaderi@ALR19606_1__Fe_S_metabolism_protein_SufE'[&!color=#000000]
	'1970430_Ssp@OYW88379_1__Fe_S_metabolism_protein_SufE__partial'[&!color=#000000]
	'1843368_Ssp@AOF98114_1__fe_S_metabolism_associated_domain_protein'[&!color=#000000]
	'2219696_Ssp@AXJ94234_1__SufE_family_protein'[&!color=#000000]
	'1978761_Pbacterium@OQW73857_1__Fe_S_metabolism_protein_SufE'[&!color=#000000]
	'452662_Sjaponicum@BAI98240_1__Fe_S_cluster_assembly_protein_SufE'[&!color=#000000]
	'2185111_Ssp@CP029335_1_3552___3846854_3847288'[&!color=#000000]
	'2082188_Ssp@BBD01007_1__cysteine_desulfuration_protein_SufE'[&!color=#000000]
	'1842535_Bsp@AOG00465_1__fe_S_metabolism_associated_domain_protein'[&!color=#000000]
	'47920_Adelafieldii@LSHP01000058_1_101___100701_101120'[&!color=#000000]
	'1902408_Ssp@MAC12292_1__Fe_S_metabolism_protein_SufE'[&!color=#000000]
	'1123270_Sbaekryungens@ATUR01000002_1_670___707207_707617'[&!color=#000000]
	'1882773_Ssp@SDD21757_1__cysteine_desulfuration_protein_SufE'[&!color=#000000]
	'2320861_Ssp@RJF91014_1__SufE_family_protein'[&!color=#000000]
	'745310_Ssp@AGH48365_1__Fe_S_metabolism_associated_SufE'[&!color=#000000]
	'397260_Ssanxanigenen@PZO88453_1__Fe_S_metabolism_protein_SufE'[&!color=#000000]
	'1219043_Schangbaiensi@GAO37994_1__cysteine_desulfuration_protein_SufE'[&!color=#000000]
	'264203_Zmobilis@AAV89691_2__Fe_S_metabolism_associated_SufE'[&!color=#000000]
	'861865_Slaterariae@SNS82811_1__cysteine_desulfuration_protein_SufE'[&!color=#000000]
	'1735121_Soleivorans@PTQ07374_1__Fe_S_metabolism_protein_SufE'[&!color=#000000]
	'2305907_Ssp@RHW16499_1__SufE_family_protein'[&!color=#000000]
	'1951254_Sbacterium@DDFE01000017_1_10___5789_6211'[&!color=#000000]
	'1660141_Ssp@ODU20839_1__Fe_S_metabolism_protein_SufE'[&!color=#000000]
	'1827382_Pbacterium@OQW39301_1__Fe_S_metabolism_protein_SufE'[&!color=#000000]
	'1843236_Smontana@KV887142_1_121___125036_125449'[&!color=#000000]
	'685778_Ssp@AORL01000021_1_190___211844_212257'[&!color=#000000]
	'1736447_Ssp@KQX25468_1__Fe_S_metabolism_protein_SufE'[&!color=#000000]
	'1736594_Ssp@KRB80885_1__Fe_S_metabolism_protein_SufE'[&!color=#000000]
	'1298856_Ssp@PVZ19353_1__cysteine_desulfuration_protein_SufE'[&!color=#000000]
	'1380389_Ssp@KK211162_1_1093___1057056_1057472'[&!color=#000000]
	'2303576_Ssp@QWDF01000001_1_1110___1078235_1078648'[&!color=#000000]
	'2315689_Ssp@RIX31675_1__SufE_family_protein'[&!color=#000000]
	'1706000_Sginsengisoli@QOCK01000004_1_194___181013_181453'[&!color=#000000]
	'2315330_Ssp@RST30734_1__SufE_family_protein'[&!color=#000000]
	'1123267_Sastaxanthini@JONN01000001_1_762___795849_796259'[&!color=#000000]
	'1635280_Mbacterium@KUK92990_1__SufE_protein_probably_involved_in_Fe_S_center_assembly'[&!color=#000000]
	'1891184_Toccultus@BDGP01000159_1_23___16381_16794'[&!color=#000000]
	'575788_Vtasmaniensis@CAV19089_1__Cysteine_desulfuration_protein_sufE'[&!color=#000000]
	'674_Vmimicus@KFE30570_1__cysteine_desulfuration_protein_sufE'[&!color=#000000]
	'314282_Psp@AGH80497_1__cysteine_desufuration_protein_SufE'[&!color=#000000]
	'1235990_CPcarbekii@BAO00622_1__SufE_protein'[&!color=#000000]
	'218491_Patrosepticum@CAG74767_1__conserved_hypothetical_protein'[&!color=#000000]
	'83333_Ecoli@AIZ51479_1__sulfur_acceptor_protein'[&!color=#000000]
	'1951658_Ebacterium@DDVL01000010_1_27___29340_29756'[&!color=#000000]
	'343509_Sglossinidius@BAE74711_1__conserved_hypothetical_protein'[&!color=#000000]
	'1199245_Sendosymbiont@AFP84696_1__SufE_protein_probably_involved_in_Fe_S_center_assembly'[&!color=#000000]
	'572265_CHdefensa@ACQ66839_1__stimulator_of_SufS_activity'[&!color=#000000]
	'582_Mmorganii@JQGP01000004_1_44___46356_46775'[&!color=#000000]
	'243265_Plaumondii@CAE14991_1__SufE_protein'[&!color=#000000]
	'1247024_Aendosymbiont@JRLH01000003_1_124___139672_140103'[&!color=#000000]
	'529507_Pmirabilis@CAR42978_1__cysteine_desulfuration_protein'[&!color=#000000]
	'745277_Raquatilis@AEX52656_1__SufE_protein_probably_involved_in_Fe_S_center_assembly'[&!color=#000000]
	'663321_CRinsecticola@EFL91571_1__cysteine_desufuration_protein_SufE'[&!color=#000000]
	'314283_Rblandensis@EAR08534_1__Cysteine_desulfurase_SufE_subunit'[&!color=#000000]
	'2161747_Smangrovi@QAPE01000003_1_300___332422_332850'[&!color=#000000]
	'1123228_Simpatiens@AUIH01000036_1_22___30357_30776'[&!color=#000000]
	'1336806_Rforsetii@ATX77187_1__sulfur_acceptor_protein_SufE_for_iron_sulfur_cluster_assembly'[&!color=#000000]
	'267850_Nlacisaponens@KDE40589_1__Sulfur_acceptor_protein_SufE_for_iron_sulfur_cluster_assembly'[&!color=#000000]
	'1229521_Nnitratireduc@EXJ12183_1__putative_sufE_like_protein_ygdK'[&!color=#000000]
	'472181_Psabulinigri@SDR82551_1__cysteine_desulfuration_protein_SufE'[&!color=#000000]
	'679259_Gagarilyticus@JXCJ01000001_1_2377___2778525_2778947'[&!color=#000000]
	'1987723_Csp@ARU29959_1__Fe_S_cluster_assembly_protein_SufE'[&!color=#000000]
	'1121921_Gchinensis@KB898708_1_42___44160_44576'[&!color=#000000]
	'498211_Cjaponicus@ACE84911_1__Fe_S_metabolism_associated_domain_protein'[&!color=#000000]
	'1931241_Psp@AQZ95828_1__Fe_S_cluster_assembly_protein_SufE'[&!color=#000000]
	'553151_Ppelagia@PCD00990_1__Fe_S_cluster_assembly_protein_SufE'[&!color=#000000]
	'487184_Pxinjiangensi@SDS26341_1__Cysteine_desulfuration_protein_SufE'[&!color=#000000]
	'1002526_Pformosensis@SFQ86493_1__cysteine_desulfuration_protein_SufE'[&!color=#000000]
	'797277_Plitoralis@SDS32453_1__Cysteine_desulfuration_protein_SufE'[&!color=#000000]
	'1720063_Pyangmingensi@SFM39524_1__cysteine_desulfuration_protein_SufE'[&!color=#000000]
	'1948627_Gbacterium@DIAM01000005_1_40___42039_42461'[&!color=#000000]
	'1249552_Pspirulinae@ALO45927_1__Fe_S_cluster_assembly_protein_SufE'[&!color=#000000]
	'1948587_Gbacterium@DDGM01000014_1_100___92284_92712'[&!color=#000000]
	'1524254_Pacticola@OFE12166_1__Fe_S_cluster_assembly_protein_SufE'[&!color=#000000]
	'2202654_Msp@QGMQ01000001_1_474___530443_530868'[&!color=#000000]
	'1434072_Psalegens@SDU02535_1__Cysteine_desulfuration_protein_SufE'[&!color=#000000]
	'1122194_Magarilyticum@AUHU01000005_1_145___170802_171221'[&!color=#000000]
	'1798299_Gbacterium@OGT71563_1__Fe_S_cluster_assembly_protein_SufE'[&!color=#000000]
	'2022661_Cbacterium@NOXC01000002_1_25___25024_25458'[&!color=#000000]
	'2013869_Ahaliotis@NKQJ01000010_1_31___35352_35783'[&!color=#000000]
	'1950788_Cbacterium@DDNV01000011_1_17___13458_13928'[&!color=#000000]
	'1950783_Cbacterium@DCRV01000050_1_17___17793_18263'[&!color=#000000]
	'1620392_Ssp@AKH70264_1__SufE_protein_probably_involved_in_Fe_S_center_assembly'[&!color=#000000]
	'2026793_Sbacterium@MAY34784_1__Fe_S_cluster_assembly_protein_SufE'[&!color=#000000]
	'1513270_Malgicola@LGAK01000010_1_45___47865_48314'[&!color=#000000]
	'1286364_Cbacterium@LANB01000001_1_3439___4134922_4135353'[&!color=#000000]
	'1946807_Msp@DJFQ01000091_1_12___11728_12162'[&!color=#000000]
	'377629_Tturnerae@ACR14378_1__Fe_S_cluster_assembly_protein_Cysteine_desulfuration_protein'[&!color=#000000]
	'1895005_Abacterium@MRUG01000025_1_238___311758_312189'[&!color=#000000]
	'1304903_Abacterium@SMF58193_1__Cysteine_desulfuration_protein_SufE'[&!color=#000000]
	'1304900_Abacterium@RKQ99024_1__cysteine_desulfuration_protein_SufE'[&!color=#000000]
	'203122_Sdegradans@ABD80682_1__Cysteine_desulfuration_protein_SufE'[&!color=#000000]
	'1304902_Cbacterium@JDFY01000001_1_2617___2907819_2908250'[&!color=#000000]
	'1629722_Gbacterium@KJS08705_1__Fe_S_cluster_assembly_protein_SufE'[&!color=#000000]
	'1045558_Nqingdaonensi@SFG96415_1__cysteine_desulfuration_protein_SufE'[&!color=#000000]
	'1948625_Gbacterium@DGYG01000031_1_15___13224_13652'[&!color=#000000]
	'1117647_Sagarivorans@AFU98151_1__cysteine_desulfurase_SufE_subunit'[&!color=#000000]
	'1137284_Mfungiae@LIQF01000006_1_237___257631_258056'[&!color=#000000]
	'400668_Msp@ABR70279_1__Fe_S_metabolism_associated_SufE'[&!color=#000000]
	'2267226_Psp@RBW41698_1__SufE_family_protein'[&!color=#000000]
	'717774_Mmediterranea@ADZ90489_1__Fe_S_metabolism_associated_SufE'[&!color=#000000]
	'569599_Umarinipunice@RMA78769_1__cysteine_desulfuration_protein_SufE'[&!color=#000000]
	'1330036_Osymbiont@EPJ49011_1__cysteine_desulfurase_SufE_subunit'[&!color=#000000]
	'1856298_Osymbiont@OUS23194_1__Fe_S_cluster_assembly_protein_SufE'[&!color=#000000]
	'1902503_Msp@NHNK01000032_1_5___2656_3078'[&!color=#000000]
	'1904639_Osp@FQLF01000001_1_371___384912_385139'[&!color=#000000]
	'1856283_Msp@OUR71169_1__Fe_S_cluster_assembly_protein_SufE'[&!color=#000000]
	'1121374_Dmarina@KB891576_1_24___28304_28750'[&!color=#000000]
	'716816_Osagamiensis@ARN76040_1__Fe_S_cluster_assembly_protein_SufE'[&!color=#000000]
	'1904639_Osp@FQLF01000001_1_370___384730_384891'[&!color=#000000]
	'1951542_Cbacterium@DBNH01000063_1_7___5476_5892'[&!color=#000000]
	'1120953_Asalexigens@AUBH01000012_1_42___43687_44097'[&!color=#000000]
	'247633_Mgamma@EAW31481_1__Cysteine_desulfurase_SufE_subunit'[&!color=#000000]
	'1853216_Obacterium@QPEP01000004_1_174___197575_197988'[&!color=#000000]
	'366582_Bdenitrifican@PEBU01000003_1_325___355793_356206'[&!color=#000000]
	'634436_Aaggregatus@SHG62428_1__cysteine_desulfuration_protein_SufE'[&!color=#000000]
	'1774373_Amediterranea@AEA98709_1__Fe_S_metabolism_protein_SufE'[&!color=#000000]
	'2303538_Ssp@AXR07274_1__SufE_family_protein'[&!color=#000000]
	'1929465_Isp@MSEI01000006_1_136___154361_154774'[&!color=#000000]
	'1946570_Gsp@DDIL01000108_1_35___43281_43688'[&!color=#000000]
	'1085623_Gnitratireduc@AEP29502_1__cysteine_desulfurase_SufE_subunit'[&!color=#000000]
	'56804_Gpunicea@OFA31896_1__Fe_S_cluster_assembly_protein_SufE'[&!color=#000000]
	'2259342_Asp@RPJ65665_1__SufE_family_protein'[&!color=#000000]
	'2048004_Afacilis@PEAY01000004_1_595___645807_646217'[&!color=#000000]
	'2267264_Asp@AYA66602_1__SufE_family_protein'[&!color=#000000]
	'1526571_Lalkaliphilum@ALS99348_1__Fe_S_cluster_assembly_protein_SufE'[&!color=#000000]
	'1632859_Asp@KKO47627_1__Fe_S_cluster_assembly_protein_SufE'[&!color=#000000]
	'152573_Aamylolytica@SEA45501_1__Cysteine_desulfuration_protein_SufE'[&!color=#000000]
	'880057_Aminuta@RUO25460_1__Fe_S_cluster_assembly_protein_SufE'[&!color=#000000]
	'531312_Amaris@RAJ96481_1__cysteine_desulfuration_protein_SufE'[&!color=#000000]
	'1298881_Ibacterium@KPQ04107_1__cysteine_desulfuration_protein_SufE'[&!color=#000000]
	'946228_Ataiwanensis@RUO44466_1__Fe_S_cluster_assembly_protein_SufE'[&!color=#000000]
	'2249428_Asp@QMIL01000001_1_373___401960_402370'[&!color=#000000]
	'1434071_Airanensis@RUO20852_1__Fe_S_cluster_assembly_protein_SufE'[&!color=#000000]
	'2249757_Asp@RTE87091_1__SufE_family_protein'[&!color=#000000]
	'1249555_Asanyensis@RUO35399_1__Fe_S_cluster_assembly_protein_SufE'[&!color=#000000]
	'314276_Ibaltica@EAQ33253_1__Cysteine_desulfurase_SufE_subunit'[&!color=#000000]
	'283942_Iloihiensis@AAV80991_1__Cysteine_desulfurase_SufE_subunit'[&!color=#000000]
	'2100422_Isp@AVJ54880_1__Fe_S_cluster_assembly_protein_SufE'[&!color=#000000]
	'2183582_Ssp@AWL12712_1__putative_SufE_like_protein'[&!color=#000000]
	'83406_Gproteobacter@CBL45708_1__Cysteine_desulfurase_SufE_subunit'[&!color=#000000]
	'2083498_Ksp@RLP55294_1__SufE_family_protein'[&!color=#000000]
	'1917421_Kalkanivorans@AUM13551_1__hypothetical_protein_Kalk_14455'[&!color=#000000]
	'523701_Pmediterranea@PWK50012_1__cysteine_desulfuration_protein_SufE'[&!color=#000000]
	'1856278_Bsp@OUR64464_1__Fe_S_cluster_assembly_protein_SufE'[&!color=#000000]
	'207949_Bmarisrubri@EAT11690_1__SufE_protein_probably_involved_in_Fe_S_center_assembly'[&!color=#000000]
	'188908_Oantarctica@OUS40336_1__Fe_S_cluster_assembly_protein_SufE'[&!color=#000000]
	'1249553_Bsanyensis@ASP38480_1__Fe_S_cluster_assembly_protein_SufE'[&!color=#000000]
	'1122615_Okriegii@AUGV01000009_1_45___31981_32412'[&!color=#000000]
	'1947669_Tsp@DBHQ01000367_1_13___11892_12116'[&!color=#000000]
	'1947669_Tsp@DBHQ01000115_1_1___3_305'[&!color=#000000]
	'2030817_Osp@PHR99931_1__Fe_S_cluster_assembly_protein_SufE'[&!color=#000000]
	'484498_Omarinus@SIT12113_1__Cysteine_desulfuration_protein_SufE'[&!color=#000000]
	'1208320_Toleivorans@AHK16818_1__Fe_S_metabolism_protein_SufE'[&!color=#000000]
	'1975553_Tsp@PIQ39841_1__Fe_S_cluster_assembly_protein_SufE'[&!color=#000000]
	'1822263_Tsp@KZZ44639_1__Fe_S_cluster_assembly_protein_SufE'[&!color=#000000]
	'1822263_Tsp@KZZ42681_1__Fe_S_cluster_assembly_protein_SufE'[&!color=#000000]
	'1132028_Chalotolerans@QQSW01000008_1_190___208362_208802'[&!color=#000000]
	'1951921_Hbacterium@DIYG01000140_1_12___9619_10056'[&!color=#000000]
	'314285_Clitoralis@EAQ96711_1__Cysteine_desulfuration_protein_SufE'[&!color=#000000]
	'1265313_Prubra@KGE03108_1__Sulfur_acceptor_protein_SufE_for_iron_sulfur_cluster_assembly'[&!color=#000000]
	'1986733_Gbacterium@OUX73827_1__Fe_S_cluster_assembly_protein_SufE'[&!color=#000000]
	'651086_Pmediterranea@QEWO01000003_1_394___432089_432517'[&!color=#000000]
	'565045_Lsyltensis@EED34248_1__SufE_protein_probably_involved_in_Fe_S_center_assembly'[&!color=#000000]
	'1905677_Csp@PLW82342_1__Fe_S_cluster_assembly_protein_SufE'[&!color=#000000]
	'287487_Hsalexigens@HAN29334_1__TPA_asm__Fe_S_cluster_assembly_protein_SufE'[&!color=#000000]
	'1948653_Gbacterium@DLPT01000113_1_30___29565_30005'[&!color=#000000]
	'1982043_Msediminis@NTLB01000001_1_268___266972_267424'[&!color=#000000]
	'490759_Msp@AFP32148_1__SufE_protein_probably_involved_in_Fe_S_center_assembly'[&!color=#000000]
	'1948612_Gbacterium@DGCN01000016_1_1___136_585'[&!color=#000000]
	'1109445_Pstutzeri@AGSX01000067_1_40___35562_36011'[&!color=#000000]
	'1484056_Tsalinus@PAV26588_1__Fe_S_metabolism_protein_SufE'[&!color=#000000]
	'391615_Gproteobacter@EDY87451_1__Fe_S_metabolism_associated_SufE'[&!color=#000000]
	'1946817_Msp@DELK01000027_1_116___135515_135973'[&!color=#000000]
	'626887_Mnanhaiticus@ENO16222_1__SufE_family_protein'[&!color=#000000]
	'650891_Mdaqiaonensis@SFR57218_1__Cysteine_desulfuration_protein_SufE'[&!color=#000000]
	'930118_Mpersicus@PPK56346_1__cysteine_desulfuration_protein_SufE'[&!color=#000000]
	'1323740_Mhalophilus@PSF08510_1__Fe_S_metabolism_protein_SufE'[&!color=#000000]
	'488533_Mmobilis@SDW12154_1__Cysteine_desulfuration_protein_SufE'[&!color=#000000]
	'2109942_Mfuscus@PSF07222_1__Fe_S_metabolism_protein_SufE'[&!color=#000000]
	'2033727_Msp@PHQ15754_1__Fe_S_metabolism_protein_SufE'[&!color=#000000]
	'1897620_Msp@OEY65543_1__Fe_S_metabolism_protein_SufE'[&!color=#000000]
	'351348_Mhydrocarbono@ABM20231_1__Cysteine_desulfuration_protein_SufE'[&!color=#000000]
	'86177_Hutahensis@LT727794_1_1139___1220583_1221041'[&!color=#000000]
	'1822265_Osp@KZZ55543_1__Fe_S_metabolism_protein_SufE'[&!color=#000000]
	'1822266_Osp@KZZ59250_1__Fe_S_metabolism_protein_SufE'[&!color=#000000]
	'1822266_Osp@KZZ60825_1__Fe_S_metabolism_protein_SufE'[&!color=#000000]
	'1822246_Osp@KZY83765_1__Fe_S_metabolism_protein_SufE'[&!color=#000000]
	'1822246_Osp@KZY78970_1__Fe_S_metabolism_protein_SufE'[&!color=#000000]
	'1948629_Gbacterium@DHQM01000033_1_14___11869_12330'[&!color=#000000]
	'393595_Aborkumensis@CAL17319_1__Fe_S_metabolism_associated_domain_protein'[&!color=#000000]
	'2013796_Gbacterium@PKM22498_1__Fe_S_metabolism_protein_SufE'[&!color=#000000]
	'391936_Apacificus@AJD47163_1__Fe_S_metabolism_associated_domain_containing_protein'[&!color=#000000]
	'2202653_Aindicus@QGMP01000001_1_554___603757_604212'[&!color=#000000]
	'930169_Adieselolei@AFT69466_1__Fe_S_metabolism_associated_domain_protein'[&!color=#000000]
	'2014542_Asp@ASK33189_1__Fe_S_metabolism_protein_SufE'[&!color=#000000]
	'2014542_Asp@ASK36632_1__Fe_S_metabolism_protein_SufE__plasmid_'[&!color=#000000]
	'876044_Gproteobacter@EGG29612_1__Sulfur_acceptor_protein_SufE_for_iron_sulfur_cluster_assembly'[&!color=#000000]
	'1123354_Tmargaritifer@AUDR01000014_1_277___295996_296418'[&!color=#000000]
	'1948591_Gbacterium@DCWG01000131_1_7___4552_4953'[&!color=#000000]
	'1948603_Gbacterium@DEBD01000013_1_22___18026_18463'[&!color=#000000]
	'1948642_Gbacterium@DJYW01000022_1_4___3471_3938'[&!color=#000000]
	'1948589_Gbacterium@DDDN01000035_1_39___37166_37576'[&!color=#000000]
	'1948660_Gbacterium@DLSB01000317_1_4___2340_2741'[&!color=#000000]
	'1948616_Gbacterium@DGQF01000022_1_84___80593_81015'[&!color=#000000]
	'1986764_Gbacterium@RPG26176_1__SufE_family_protein'[&!color=#000000]
	'1948584_Gbacterium@DBUT01000048_1_16___13061_13465'[&!color=#000000]
	'1948649_Gbacterium@DKNY01000060_1_104___103432_103854'[&!color=#000000]
	'1948588_Gbacterium@DDEF01000106_1_7___4678_5088'[&!color=#000000]
	'1948582_Gbacterium@DCBA01000100_1_56___53873_54289'[&!color=#000000]
	'1919270_Gbacterium@MPMU01000112_1_4___2465_2872'[&!color=#000000]
	'1948191_Pbacterium@DIUO01000015_1_66___66170_66565'[&!color=#000000]
	'1973898_Abacterium@PIZ30985_1__Fe_S_cluster_assembly_protein_SufE'[&!color=#000000]
	'2234133_Csp@QMED01000004_1_161___202500_202925'[&!color=#000000]
	'2172099_Csp@AWB65227_1__Fe_S_metabolism_protein_SufE'[&!color=#000000]
	'399739_Pmendocina@ABP85815_1__Cysteine_desulfuration_protein_SufE'[&!color=#000000]
	'706570_Pflexibilis@KHL69687_1__Fe_S_metabolism_protein_SufE'[&!color=#000000]
	'1123021_Pthermotolera@KB822609_1_31___28121_28546'[&!color=#000000]
	'1328314_Achroococcum@AJE20605_1__Fe_S_metabolism_associated_protein_SufE'[&!color=#000000]
	'1283330_Avinelandii@ACO80051_1__SufE_7_39e_67_1328314_Achroococcum@AJE20605_1_'[&!color=#000000]
	'379731_Pstutzeri@ABP80487_1__Fe_S_metabolism_associated_protein_SufE'[&!color=#000000]
	'743720_Pfulva@AEF23431_1__Fe_S_metabolism_associated_SufE'[&!color=#000000]
	'157783_Pcremoricolor@AIR89765_1__Fe_S_metabolism_protein_SufE'[&!color=#000000]
	'364197_Ppohangensis@SDU22853_1__Cysteine_desulfuration_protein_SufE'[&!color=#000000]
	'296_Pfragi@AMB80822_1__Fe_S_metabolism_protein_SufE'[&!color=#000000]
	'1245526_Pguangdongens@SDU40405_1__Cysteine_desulfuration_protein_SufE'[&!color=#000000]
	'1985301_Psp@PAV49069_1__Fe_S_metabolism_protein_SufE'[&!color=#000000]
	'1109445_Pstutzeri@AGSX01000186_1_10___6477_6908'[&!color=#000000]
	'1802009_Pbacterium@OHC30027_1__Fe_S_metabolism_protein_SufE__partial'[&!color=#000000]
	'1501432_Tdenitrifican@LNJZ01000009_1_67___92212_92622'[&!color=#000000]
	'1671662_Gbacterium@LFRZ01000079_1_14___15060_15467'[&!color=#000000]
	'1697053_Oalkaliphila@AKX44369_1__hypothetical_protein_AKN87_04095'[&!color=#000000]
	'2479392_Psp@AYN95458_1__SufE_family_protein'[&!color=#000000]
	'1429083_Phussainii@MPIO01000011_1_14___12752_13162'[&!color=#000000]
	'2213226_Psp@AZS51717_1__SufE_family_protein'[&!color=#000000]
	'1902503_Msp@NHNK01000009_1_17___14249_14659'[&!color=#000000]
	'400668_Msp@ABR73346_1__Fe_S_metabolism_associated_SufE'[&!color=#000000]
	'717774_Mmediterranea@ADZ93387_1__Fe_S_metabolism_associated_SufE'[&!color=#000000]
	'1137284_Mfungiae@LIQF01000004_1_76___89256_89666'[&!color=#000000]
	'1513271_Cmaritimum@KMT65265_1__hypothetical_protein_XM47_09495'[&!color=#000000]
	'1122938_Ptestudinis@SMB86325_1__cysteine_desulfuration_protein_SufE'[&!color=#000000]
	'51161_Adelphinicola@VEJ09454_1__Fe_S_metabolism_associated_SufE'[&!color=#000000]
	'339671_Asuccinogenes@ABR74974_1__Fe_S_metabolism_associated_SufE'[&!color=#000000]
[truncated: 1,502 more rows]
