# Supplementary material for: Components of iron–Sulfur cluster assembly machineries are robust phylogenetic markers to trace the origin of mitochondria and plastids
Source: PLoS Biol. 2023 Nov 8;21(11):e3002374. doi: 10.1371/journal.pbio.3002374 (PMC10631705; doi:10.1371/journal.pbio.3002374)
Supplement: S1 Data — (ZIP) [file pbio.3002374.s017.zip › S1 Data/Phylogenies_of_entire_families/Prokaryotes_eukaryotes/CyaY_Proka_Euka.figtree]

#NEXUS
begin taxa;
	dimensions ntax=749;
	taxlabels
	'1948151_Pbacterium@DDPS01000125_1_31___26123_26446'[&!color=#000000]
	'1813033_Lsp@KYP11140_1__iron_donor_protein_CyaY'[&!color=#000000]
	'1950780_Bbacterium@DIYC01000102_1_4___2533_2862'[&!color=#000000]
	'2171752_Fbacterium@PVZ65627_1__iron_donor_protein_CyaY'[&!color=#000000]
	'1690485_Bbacterium@AMS33505_1__hypothetical_protein_AEM42_01980'[&!color=#000000]
	'1952265_Mbacterium@DDPD01000029_1_20___15162_15476'[&!color=#000000]
	'1904640_Bbacterium@APV52319_1__iron_donor_protein_CyaY'[&!color=#000000]
	'1891241_Bbacterium@PWB63590_1__iron_donor_protein_CyaY'[&!color=#000000]
	'1953084_Gbacterium@DDYH01000018_1_61___71255_71569'[&!color=#000000]
	'1163617_Sdenitrifican@BAN34021_1__hypothetical_protein_SCD_n00172'[&!color=#000000]
	'649841_Sdenitrifican@NSJJ01000007_1_8___6497_6826'[&!color=#000000]
	'1948205_Pbacterium@DKBE01000069_1_35___29459_29779'[&!color=#000000]
	'1281578_Asp@AWP22327_1__iron_donor_protein_CyaY'[&!color=#000000]
	'1703384_Abacterium@KPL28511_1__frataxin'[&!color=#000000]
	'2005734_Bbms3bbin11@GBE46280_1__frataxin_like_protein'[&!color=#000000]
	'1620215_Slimicola@BAV32981_1__frataxin'[&!color=#000000]
	'1691980_Rbacterium@LGUD01000001_1_68___86883_87209'[&!color=#000000]
	'146940_Afungiphilus@RKT58632_1__CyaY_protein'[&!color=#000000]
	'2013716_Bbacterium@PKO46319_1__iron_donor_protein_CyaY'[&!color=#000000]
	'281362_Ddenitrifican@KXB30714_1__iron_donor_protein_CyaY'[&!color=#000000]
	'1946402_Dsp@DGXX01000232_1_4___2208_2525'[&!color=#000000]
	'2013703_Bbacterium@PKO86361_1__iron_donor_protein_CyaY'[&!color=#000000]
	'159087_Daromatica@AAZ44967_1__Frataxin_like_protein'[&!color=#ff9696]
	'1304883_Dagitata@KI912532_1_604___642671_642988'[&!color=#000000]
	'1947685_Tsp@DCVO01000098_1_23___16831_17142'[&!color=#000000]
	'1970517_Hbacterium@OYW64070_1__iron_donor_protein_CyaY'[&!color=#000000]
	'1970515_Hbacterium@OYW38023_1__iron_donor_protein_CyaY'[&!color=#000000]
	'292415_Tdenitrifican@AAZ96180_1__CyaY_protein'[&!color=#000000]
	'1970528_Hbacterium@OZA34090_1__iron_donor_protein_CyaY'[&!color=#000000]
	'1895862_Tsp@OJZ17846_1__iron_donor_protein_CyaY'[&!color=#000000]
	'62928_Asp@CAL96268_1__putative_CyaY_protein'[&!color=#000000]
	'2136175_Tsp@PTD95917_1__iron_donor_protein_CyaY'[&!color=#000000]
	'1952844_Rbacterium@DINT01000034_1_44___47099_47428'[&!color=#000000]
	'2067960_Asp@AUN93577_1__iron_donor_protein_CyaY'[&!color=#000000]
	'2080469_Zbacteirum@AVZ78081_1__iron_donor_protein_CyaY'[&!color=#000000]
	'198107_Asp@AKU14063_1__putative_iron_donor_protein'[&!color=#000000]
	'1121029_Acommunis@PZA15124_1__iron_donor_protein_CyaY'[&!color=#000000]
	'29544_Asp@PLX69113_1__iron_donor_protein_CyaY'[&!color=#000000]
	'2013704_Bbacterium@PKO81913_1__iron_donor_protein_CyaY'[&!color=#000000]
	'2005884_Tsp@ATE61271_1__iron_donor_protein_CyaY'[&!color=#000000]
	'85643_Tsp@ACK53601_1__iron_donor_protein_CyaY'[&!color=#000000]
	'1348657_Tterpenica@EPZ17194_1__frataxin'[&!color=#000000]
	'1219356_Tbutanivorans@BCUG01000058_1_13___12318_12644'[&!color=#000000]
	'1792543_Tphenolivoran@MBFM01000005_1_554___593913_594239'[&!color=#000000]
	'1974089_Rbacterium@PJA57084_1__iron_donor_protein_CyaY'[&!color=#000000]
	'1381557_Ssediminicola@RLJ67938_1__iron_donor_protein_CyaY'[&!color=#000000]
	'2211108_Sbacterium@AP018718_1_458___475225_475566'[&!color=#000000]
	'1223802_Shydrogenivor@BAO28397_1__putative_iron_donor_protein'[&!color=#000000]
	'1565605_Raromaticivor@AJP49072_1__frataxin'[&!color=#000000]
	'2013702_Bbacterium@PKO82872_1__iron_donor_protein_CyaY'[&!color=#000000]
	'640081_Aoryzae@AEV25586_1__iron_donor_protein_CyaY'[&!color=#000000]
	'2013705_Bbacterium@PKO72097_1__iron_donor_protein_CyaY'[&!color=#000000]
	'1842540_Msp@AOF81163_1__iron_donor_protein_CyaY'[&!color=#000000]
	'1000565_Muniversalis@EGK71712_1__Frataxin_like_protein'[&!color=#000000]
	'2067453_Usp@PLK50618_1__iron_donor_protein_CyaY'[&!color=#000000]
	'857335_CDcarminicum@PAS92535_1__iron_donor_protein_CyaY'[&!color=#000000]
	'146938_Arestrictus@QKDJ01000351_1_3___2655_2930'[&!color=#000000]
	'1121035_Arestrictus@AUCH01000008_1_172___170640_170963'[&!color=#000000]
	'1797505_Bbacterium@OGA68453_1__iron_donor_protein_CyaY'[&!color=#000000]
	'1703390_Bbacterium@KPK09468_1__frataxin'[&!color=#000000]
	'1797503_Bbacterium@OGA60756_1__iron_donor_protein_CyaY'[&!color=#000000]
	'1948461_Bbacterium@DKBI01000204_1_5___2933_3262'[&!color=#000000]
	'1797490_Bbacterium@OGA18619_1__iron_donor_protein_CyaY'[&!color=#000000]
	'83767_Pdicarboxylic@SDI60589_1__CyaY_protein'[&!color=#000000]
	'1946150_CAsp@DBMG01000144_1_5___5475_5798'[&!color=#000000]
	'1895689_CAsp@OJW48984_1__iron_donor_protein_CyaY'[&!color=#000000]
	'1860101_CPaalborgensis@SBT09931_1__Protein_CyaY'[&!color=#000000]
	'2053492_CAsp@HAY27490_1__TPA_asm__iron_donor_protein_CyaY'[&!color=#000000]
	'1454004_CAsp@EXI87492_1__frataxin_like_protein'[&!color=#000000]
	'1454003_CAsp@EXI80764_1__frataxin_like_protein'[&!color=#000000]
	'522306_CAphosphatis@ACV33763_1__iron_donor_protein_CyaY'[&!color=#000000]
	'1457154_CAsp@KFB69479_1__frataxin_like_protein'[&!color=#000000]
	'1706046_Sautotrophica@BHVT01000009_1_80___80863_81186'[&!color=#000000]
	'1985873_Ssp@ARU30304_1__iron_donor_protein_CyaY'[&!color=#000000]
	'1559896_Smultivorans@GBL46733_1__frataxin_homolog_CyaY'[&!color=#000000]
	'1974034_Hbacterium@PIW39543_1__iron_donor_protein_CyaY'[&!color=#000000]
	'1947689_Tsp@DEQR01000079_1_78___70388_70711'[&!color=#000000]
	'1974028_Hbacterium@PIX95605_1__iron_donor_protein_CyaY'[&!color=#000000]
	'1914471_Scalidifontis@AP018721_1_298___283830_284147'[&!color=#000000]
	'2052162_Gbacterium@PLYB01000072_1_4___4202_4513'[&!color=#000000]
	'580332_Slithotrophic@ADE10714_1__iron_donor_protein_CyaY'[&!color=#000000]
	'1974012_Gbacterium@PIR09562_1__iron_donor_protein_CyaY'[&!color=#000000]
	'1951900_Gbacterium@DISA01000059_1_29___23008_23313'[&!color=#000000]
	'1188319_Famnicola@BBE50120_1__Protein_CyaY'[&!color=#000000]
	'1798257_Gbacterium@OGT13947_1__iron_donor_protein_CyaY'[&!color=#000000]
	'1798244_Gbacterium@OGS78628_1__iron_donor_protein_CyaY'[&!color=#000000]
	'1798253_Gbacterium@OGT02842_1__iron_donor_protein_CyaY'[&!color=#000000]
	'395494_Gcapsiferrifo@ADL56101_1__iron_donor_protein_CyaY'[&!color=#000000]
	'1974017_Gbacterium@PIV15587_1__iron_donor_protein_CyaY'[&!color=#000000]
	'1798245_Gbacterium@OGS93618_1__iron_donor_protein_CyaY'[&!color=#000000]
	'1121278_Ckoreensis@ATZZ01000019_1_151___159987_160292'[&!color=#000000]
	'1121279_Ctaiwanensis@SFZ78030_1__CyaY_protein'[&!color=#000000]
	'1121004_Aserpens@ATVC01000081_1_6___3763_4074'[&!color=#000000]
	'45465_Vindigofera@RKQ60309_1__iron_donor_protein_CyaY'[&!color=#000000]
	'1229489_Bproteobacter@AMYZ01000003_1_172___175970_176290'[&!color=#000000]
	'1192162_Vsp@SCK13142_1__CyaY_protein'[&!color=#000000]
	'2290923_Csp@AXK38916_1__iron_donor_protein_CyaY'[&!color=#000000]
	'375574_Gindica@LION01000003_1_40___39620_39937'[&!color=#000000]
	'243365_Cviolaceum@AAQ57720_1__CyaY_protein'[&!color=#ff9696]
	'748280_Psp@BAK78753_1__iron_donor_protein_CyaY'[&!color=#000000]
	'2153366_Asp@RQO77556_1__iron_donor_protein_CyaY'[&!color=#000000]
	'2490538_Rbacterium@RQW27084_1__iron_donor_protein_CyaY'[&!color=#000000]
	'1689272_Vmassiliensis@LN898217_1_364___340841_341176'[&!color=#000000]
	'96942_Vsp@AUZ06503_1__frataxin_iron_donor_protein_CyaY'[&!color=#000000]
	'1121351_Ckuhniae@AUAP01000011_1_21___27905_28225'[&!color=#000000]
	'629741_Koralis@EEP67470_1__iron_donor_protein_CyaY'[&!color=#000000]
	'1120981_Afiliformis@SOD67311_1__CyaY_protein'[&!color=#000000]
	'1150867_Kkingae@EIC13452_1__frataxin_like_protein'[&!color=#000000]
	'1522312_Knegevensis@CCNJ01000074_1_9___6718_7038'[&!color=#000000]
	'1120980_Acrassa@JQKH01000013_1_30___29020_29334'[&!color=#000000]
	'888741_Kdenitrifican@EGC17683_1__iron_donor_protein_CyaY'[&!color=#000000]
	'641147_Smuelleri@EFG31171_2__iron_donor_protein_CyaY'[&!color=#000000]
	'1030841_Nwadsworthii@EGZ51174_1__iron_donor_protein_CyaY'[&!color=#000000]
	'1051972_Nweaveri@EGV37966_1__cyaY'[&!color=#000000]
	'122586_Nmeningitidis@AAF42306_1__cyaY_protein'[&!color=#ff9696]
	'326522_Nanimaloris@OSI07332_1__iron_donor_protein_CyaY'[&!color=#000000]
	'655307_Nsp@ASP17105_1__iron_donor_protein_CyaY'[&!color=#000000]
	'88719_Nelongata@JVVT01000006_1_21___18105_18434'[&!color=#000000]
	'1470200_Narctica@KLT72311_1__protein_CyaY'[&!color=#000000]
	'1121352_Csteedae@JHZP01000001_1_834___888870_889190'[&!color=#000000]
	'1123296_Sacetivorans@JQKE01000033_1_9___14311_14640'[&!color=#000000]
	'1196094_Salvi@AHN27642_1__Frataxin_like_CyaY__facilitates_iron_supply_for_heme_A_synthesis_or_Fe_S_cluste'[&!color=#000000]
	'1775559_Ssp@LQXR01000008_1_114___87449_87880'[&!color=#000000]
	'539_Ecorrodens@JVFA01000077_1_14___11447_11809'[&!color=#000000]
	'1032488_Nshayeganii@EGY53067_1__iron_donor_protein_CyaY'[&!color=#000000]
	'1938604_Asp@AQR66238_1__iron_donor_protein_CyaY'[&!color=#000000]
	'57480_Maerodenitrif@AVY93729_1__iron_donor_protein_CyaY'[&!color=#000000]
	'557598_Lhongkongensi@ACO73019_1__frataxin_like_protein'[&!color=#000000]
	'1122928_Pyongneupense@AUGZ01000010_1_128___137666_137983'[&!color=#000000]
	'1121001_Alacus@SMC17031_1__CyaY_protein'[&!color=#000000]
	'857265_Aursilacus@KPC54524_1__frataxin_like_protein'[&!color=#000000]
	'1121275_Caquatile@KE387259_1_110___116537_116857'[&!color=#000000]
	'1121375_Drivuli@KK211082_1_163___164602_164913'[&!color=#000000]
	'1339254_Csp@JTLG01000017_1_83___73879_74193'[&!color=#000000]
	'1906741_Jsp@AOY01762_1__iron_donor_protein_CyaY'[&!color=#000000]
	'1121280_Cshinanonensi@KB895347_1_41___53181_53492'[&!color=#000000]
	'2496266_Isp@AZN35420_1__iron_donor_protein_CyaY'[&!color=#000000]
	'1122158_Loryzae@AQXU01000018_1_49___51656_51973'[&!color=#000000]
	'1262977_Ssp@CDE77820_1__protein_CyaY_1'[&!color=#000000]
	'286133_Usutterella@OMVG01000319_1_4___2489_2734'[&!color=#000000]
	'2292253_Ssp@RGU77990_1__iron_donor_protein_CyaY'[&!color=#000000]
	'1574262_Ssp@KXT39556_1__iron_donor_protein_CyaY'[&!color=#000000]
	'1263111_Swadsworthens@CCZ19322_1__protein_CyaY'[&!color=#000000]
	'2494234_Smegalosphaer@BBF22430_1__protein_CyaY'[&!color=#000000]
	'2292075_Ssp@RHJ31222_1__iron_donor_protein_CyaY'[&!color=#000000]
	'1262976_Ssp@CDD71014_1__protein_CyaY'[&!color=#000000]
	'1947612_Ssp@DHJT01000041_1_13___17529_17849'[&!color=#000000]
	'1469502_Bbacterium@BAP90158_1__protein_CyaY'[&!color=#000000]
	'1950771_Bbacterium@DDPR01000013_1_62___72023_72358'[&!color=#000000]
	'1950782_Bbacterium@DBCQ01000040_1_6___4991_5314'[&!color=#000000]
	'1986666_Bbacterium@OUV29009_1__iron_donor_protein_CyaY'[&!color=#000000]
	'1986668_Bbacterium@OUT97138_1__iron_donor_protein_CyaY'[&!color=#000000]
	'1986667_Bbacterium@OUW01283_1__iron_donor_protein_CyaY'[&!color=#000000]
	'1008459_Tasinigenital@AEP37213_1__Frataxin_like_protein_CyaY'[&!color=#000000]
	'1072685_Bpsittacipulm@AIL32105_1__frataxin'[&!color=#000000]
	'1581147_Osp@OFV46182_1__iron_donor_protein_CyaY'[&!color=#000000]
	'1122619_Oureolytica@KB892346_1_16___18712_19044'[&!color=#000000]
	'1720297_Psp@LT628276_1_167___188037_188369'[&!color=#000000]
	'1671635_Abacterium@LFTA01000077_1_9___9920_10249'[&!color=#000000]
	'1851544_Odioscoreae@SOE45954_1__Frataxin_homolog_CyaY__facilitates_iron_supply_for_heme_A_synthesis_or_Fe_S_clu'[&!color=#000000]
	'1697043_Bsp@AOB33194_1__frataxin'[&!color=#000000]
	'2175229_Bsp@PWF21935_1__iron_donor_protein_CyaY'[&!color=#000000]
	'206506_Kgyiorum@KKO73376_1__frataxin'[&!color=#000000]
	'257310_Bbronchisepti@CAE30571_1__conserved_hypothetical_protein'[&!color=#ff9696]
	'1159870_Bsp@KB907784_1_1175___1294209_1294538'[&!color=#000000]
	'1416803_Bgenomosp@ARP88335_1__iron_donor_protein_CyaY'[&!color=#000000]
	'2163011_Bsp@AWB34636_1__iron_donor_protein_CyaY'[&!color=#000000]
	'323426_Bproteobacter@PRY98555_1__CyaY_protein'[&!color=#000000]
	'1951378_Abacterium@DBBZ01000056_1_2___1957_2286'[&!color=#000000]
	'938785_Bproteobacter@ATZQ02000094_1_56___65689_66021'[&!color=#000000]
	'2497686_Csp@RTZ45380_1__iron_donor_protein_CyaY'[&!color=#000000]
	'645616_Ecaeni@RBP41865_1__CyaY_protein'[&!color=#000000]
	'305977_Pnoertemannii@PVY67666_1__iron_donor_protein_CyaY'[&!color=#000000]
	'1548123_Psp@OXR48782_1__iron_donor_protein_CyaY'[&!color=#000000]
	'2026239_Psp@RII83550_1__iron_donor_protein_CyaY'[&!color=#000000]
	'1247726_Amimigardefor@AHG65920_1__protein_CyaY'[&!color=#000000]
	'1121118_Boedipodis@KK211205_1_114___131032_131376'[&!color=#000000]
	'1888893_Placunae@RCS56592_1__iron_donor_protein_CyaY'[&!color=#000000]
	'364030_Tdelicata@SBP87374_1__Protein_CyaY'[&!color=#000000]
	'1158291_Tsp@KB898511_1_15___18964_19293'[&!color=#000000]
	'75379_Tintermedia@ADG30059_1__iron_donor_protein_CyaY'[&!color=#000000]
	'2093374_Osp@RJX31750_1__iron_donor_protein_CyaY'[&!color=#000000]
	'556055_Prarus@NTGB01000001_1_2439___2545592_2545951'[&!color=#000000]
	'351345_Pcosmopolitan@OXL16536_1__iron_donor_protein_CyaY'[&!color=#000000]
	'312153_Pasymbioticus@ABP33309_1__Frataxin_family_protein'[&!color=#000000]
	'556053_Pacidiphobus@CP023277_1_79___71749_72132'[&!color=#000000]
	'1523428_Bproteobacter@KPF67454_1__frataxin'[&!color=#000000]
	'1688639_Nhumi@SNT04752_1__CyaY_protein'[&!color=#000000]
	'1603353_Mpsychrophila@PIL39098_1__iron_donor_protein_CyaY'[&!color=#000000]
	'1406431_Msp@KLU35713_1__frataxin'[&!color=#000000]
	'945844_Moculi@AWL05019_1__iron_donor_protein_CyaY'[&!color=#000000]
	'2099400_Ssilvestre@PRC94775_1__Iron_donor_protein_CyaY'[&!color=#000000]
	'401471_Uparvum@AZP11447_1__iron_donor_protein_CyaY'[&!color=#000000]
	'709839_Nautotrophicu@KIF80305_1__frataxin'[&!color=#000000]
	'1797562_Bbacterium@OGB22534_1__iron_donor_protein_CyaY'[&!color=#000000]
	'1005048_Cfungivorans@AEK60283_1__Frataxin_like_protein'[&!color=#000000]
	'1736266_Dsp@KQQ47627_1__iron_donor_protein_CyaY'[&!color=#000000]
	'375286_Jsp@ABR90283_1__CyaY_protein'[&!color=#000000]
	'2320865_Nsp@RJG02349_1__iron_donor_protein_CyaY'[&!color=#000000]
	'1891238_Bbacterium@PLEY01000117_1_12___15724_16041'[&!color=#000000]
	'964_Hseropedicae@AKN63923_1__frataxin'[&!color=#000000]
	'402626_Rpickettii@ACD28377_1__iron_donor_protein_CyaY'[&!color=#000000]
	'795666_Rsp@EIZ02355_1__frataxin_like_protein'[&!color=#000000]
	'1267562_Cgilardii@ALD91748_1__frataxin'[&!color=#000000]
	'1121388_Dgummosa@AXWS01000002_1_54___40906_41235'[&!color=#000000]
	'1950779_Bbacterium@DHLX01000035_1_15___17024_17341'[&!color=#000000]
	'1553431_Mcysteinexige@BBE08432_1__frataxin_like_protein'[&!color=#000000]
	'1965230_Bbacterium@RUS66939_1__Protein_CyaY'[&!color=#000000]
	'946483_CSmobilis@AGX88464_1__CyaY_protein'[&!color=#000000]
	'2109913_Msp@AVO48603_1__iron_donor_protein_CyaY'[&!color=#000000]
	'2116657_Msp@AVP58714_1__iron_donor_protein_CyaY'[&!color=#000000]
	'365046_Rtataouinensi@AEG91875_1__Candidate_iron_binding_protein'[&!color=#000000]
	'1795631_Vsp@AMM23886_1__iron_donor_protein_CyaY'[&!color=#000000]
	'2485130_Csp@ROR20361_1__CyaY_protein'[&!color=#000000]
	'1797557_Bbacterium@OGA95937_1__iron_donor_protein_CyaY'[&!color=#000000]
	'2268087_Psp@AYQ28357_1__iron_donor_protein_CyaY'[&!color=#000000]
	'365044_Pnaphthaleniv@ABM35989_1__Frataxin_family_protein'[&!color=#000000]
	'1842537_Hsp@AOF85647_1__iron_donor_protein_CyaY'[&!color=#000000]
	'795665_Hsp@AOS82012_1__iron_donor_protein_CyaY'[&!color=#000000]
	'94132_Rtataouinensi@AMO23771_1__frataxin'[&!color=#000000]
	'1945857_Psp@OOG51484_1__iron_donor_protein_CyaY'[&!color=#000000]
	'28066_Rfermentans@OOV06411_1__iron_donor_protein_CyaY'[&!color=#000000]
	'1973952_Cbacterium@PIQ52871_1__iron_donor_protein_CyaY'[&!color=#000000]
	'2013709_Bbacterium@PKO61829_1__iron_donor_protein_CyaY'[&!color=#000000]
	'50421_Rsp@PKWM01000012_1_51___48804_49133'[&!color=#000000]
	'338969_Rferrireducen@ABD70628_1__Frataxin_like'[&!color=#000000]
	'1797747_Csp@OGO97155_1__iron_donor_protein_CyaY'[&!color=#000000]
	'1458275_Hgracilis@EYC52294_1__frataxin'[&!color=#000000]
	'1888168_Csp@HBH37536_1__TPA_asm__iron_donor_protein_CyaY'[&!color=#000000]
	'1678129_Lsp@ALK91115_1__Protein_CyaY'[&!color=#000000]
	'1678128_Lsp@ALK87540_1__Protein_CyaY'[&!color=#000000]
	'1797572_Bbacterium@OGB69498_1__iron_donor_protein_CyaY'[&!color=#000000]
	'1947650_Tsp@DBAZ01000067_1_13___12803_13138'[&!color=#000000]
	'1458426_Smccroryi@BAO84117_1__protein_implicated_in_iron_transport__frataxin_homolog'[&!color=#000000]
	'307486_Ttaiwanensis@KN714330_1_11___11982_12311'[&!color=#000000]
	'183670_Mbipunctata@NWBQ01000041_1_15___20586_20915'[&!color=#000000]
	'1484693_Rsaidenbachen@APW43952_1__iron_donor_protein_CyaY'[&!color=#000000]
	'1797566_Bbacterium@OGB29749_1__iron_donor_protein_CyaY'[&!color=#000000]
	'2013715_Bbacterium@PKO45504_1__iron_donor_protein_CyaY'[&!color=#000000]
	'1970496_Bbacterium@OYZ74860_1__iron_donor_protein_CyaY'[&!color=#000000]
	'2135643_Ssp@PVY56834_1__iron_donor_protein_CyaY'[&!color=#000000]
	'1951612_Cbacterium@DLAU01000015_1_39___44480_44809'[&!color=#000000]
	'1951605_Cbacterium@DFPM01000242_1_19___21000_21329'[&!color=#000000]
	'391735_Veiseniae@ABM55817_1__Frataxin_family_protein'[&!color=#000000]
	'1031594_Evulgaris@RCX10986_1__CyaY_protein'[&!color=#ff9696]
	'397945_Acitrulli@ABM31592_1__Frataxin_family_protein'[&!color=#000000]
	'1951599_Cbacterium@DCYB01000012_1_234___259710_260039'[&!color=#000000]
	'2315688_Ssp@RID98477_1__iron_donor_protein_CyaY'[&!color=#000000]
	'2109915_Ssuum@AVO40575_1__iron_donor_protein_CyaY'[&!color=#000000]
	'180197_Ganulus@SEQ80863_1__CyaY_protein'[&!color=#000000]
	'32013_Cterrigena@DDHF01000006_1_5___5554_5889'[&!color=#000000]
	'1122156_Lhyalina@SHE49802_1__CyaY_protein'[&!color=#000000]
	'1550736_Cpopuli@RMX06678_1__iron_donor_protein_CyaY'[&!color=#000000]
	'2491056_Cbacterium@RRD68156_1__iron_donor_protein_CyaY'[&!color=#000000]
	'285_Ctestosteroni@BBJZ01000001_1_198___229020_229361'[&!color=#000000]
	'1660161_Cbacterium@ODU56581_1__iron_donor_protein_CyaY'[&!color=#000000]
	'1896170_Bbacterium@OJX31864_1__iron_donor_protein_CyaY'[&!color=#000000]
	'1735686_Xsp@KQM71299_1__iron_donor_protein_CyaY'[&!color=#000000]
	'1917811_Tsediminis@RPE67553_1__CyaY_protein'[&!color=#000000]
	'1121116_Bchironomi@KB894766_1_28___27554_27880'[&!color=#000000]
	'1121117_Bdenitrifican@SEN06448_1__CyaY_protein'[&!color=#000000]
	'1658672_Osp@AKU67185_1__frataxin'[&!color=#000000]
	'2491057_Cbacterium@RRD57199_1__iron_donor_protein_CyaY'[&!color=#000000]
	'2109914_Ooryzae@AVO35720_1__iron_donor_protein_CyaY'[&!color=#000000]
	'1082851_Cserinivorans@ARU06263_1__iron_donor_protein_CyaY'[&!color=#000000]
	'1895730_Bbacterium@OJV48588_1__iron_donor_protein_CyaY'[&!color=#000000]
	'1947819_Buba7470@DLPA01000103_1_15___14028_14357'[&!color=#000000]
	'1951601_Cbacterium@DDUQ01000084_1_87___104953_105294'[&!color=#000000]
	'1951610_Cbacterium@DJBO01000231_1_12___15968_16303'[&!color=#000000]
	'1408164_Bbacterium@ESS13390_1__frataxin_like_protein'[&!color=#000000]
	'2493092_Asp@RRS05284_1__iron_donor_protein_CyaY'[&!color=#000000]
	'1950777_Bbacterium@DFTY01000070_1_2___1966_2331'[&!color=#000000]
	'1797552_Bbacterium@OGA85390_1__iron_donor_protein_CyaY'[&!color=#000000]
	'1797568_Bbacterium@OGB64379_1__iron_donor_protein_CyaY'[&!color=#000000]
	'1296669_Aolei@AWI54243_1__iron_donor_protein_CyaY'[&!color=#000000]
	'1768242_Psp@ALT78299_1__iron_donor_protein_CyaY'[&!color=#000000]
	'864051_Bbacterium@EHR70017_1__iron_donor_protein_CyaY'[&!color=#000000]
	'420662_Mpetroleiphil@ABM96068_1__CyaY_protein'[&!color=#000000]
	'1736528_Rsp@KQW40708_1__iron_donor_protein_CyaY'[&!color=#000000]
	'1298914_Pbacterium@AXWC01000005_1_15___15100_15453'[&!color=#000000]
	'215580_Sthermodepoly@PPE70260_1__iron_donor_protein_CyaY'[&!color=#000000]
	'1265502_Cmanganoxidan@KB905932_1_166___180767_181120'[&!color=#000000]
	'2259336_Cbacterium@QNUI01000011_1_32___36892_37242'[&!color=#000000]
	'63_Vfiliformis@ASM76071_1__frataxin'[&!color=#000000]
	'1523424_Bproteobacter@KPF50271_1__frataxin'[&!color=#000000]
	'983917_Rgelatinosus@BAL94158_1__hypothetical_protein_RGE_08150'[&!color=#000000]
	'1660139_Rsp@ODV14466_1__iron_donor_protein_CyaY'[&!color=#000000]
	'395495_Lcholodnii@ACB35667_1__iron_donor_protein_CyaY'[&!color=#ff9696]
	'34103_Snatans@SIR85314_1__CyaY_protein'[&!color=#000000]
	'744406_Shippei@PXW97119_1__iron_donor_protein_CyaY'[&!color=#000000]
	'2015568_Bbacterium@OYT87106_1__iron_donor_protein_CyaY'[&!color=#000000]
	'137716_Isp@BADL01000543_1_6___5315_5683'[&!color=#000000]
	'28092_Randropogonis@KKB62264_1__frataxin'[&!color=#000000]
	'1770053_Bsp@SDV51330_1__CyaY_protein'[&!color=#000000]
	'1074049_CBcrenata@KNE75209_1__Frataxin_CyaY__facilitates_iron_supply_for_heme_A_synthesis_or_Fe_S_cluster_ass'[&!color=#000000]
	'13373_Bmallei@AIP77829_1__iron_donor_protein_CyaY'[&!color=#ff9696]
	'2211211_Psp@CP029640_1_2451___2776211_2776528'[&!color=#000000]
	'445709_Pthiooxydans@AKJ69854_1__iron_donor_protein_CyaY'[&!color=#000000]
	'93218_Papista@AJE98004_1__frataxin'[&!color=#000000]
	'1808959_CPnovymonadis@PSB91555_1__Protein_CyaY'[&!color=#000000]
	'882378_Prhizoxinica@CBW74594_1__Frataxin_family_protein'[&!color=#000000]
	'2268024_Hsp@AXF85528_1__Protein_CyaY'[&!color=#000000]
	'1123487_Ugangwonense@KB892868_1_130___139513_139842'[&!color=#000000]
	'523791_Kkoreensis@ACV25594_1__iron_donor_protein_CyaY'[&!color=#000000]
	'914150_Kgeojedonensi@AKE51070_1__Protein_CyaY'[&!color=#000000]
	'1952987_Obacterium@DCAT01000194_1_10___10143_10481'[&!color=#000000]
	'295108_CBaquae@KRG22093_1__frataxin_like_protein'[&!color=#000000]
	'1895767_Gbacterium@OJV89984_1__iron_donor_protein_CyaY'[&!color=#000000]
	'1951901_Hbacterium@DDJW01000020_1_7___4869_5186'[&!color=#000000]
	'1951913_Hbacterium@DGPA01000017_1_58___61600_61926'[&!color=#000000]
	'1951907_Hbacterium@DFQW01000075_1_22___19104_19439'[&!color=#000000]
	'1986254_Hbacterium@PDH37991_1__iron_donor_protein_CyaY'[&!color=#000000]
	'1951923_Hbacterium@DKNT01000131_1_7___5525_5845'[&!color=#000000]
	'1986649_Abacterium@RPH12019_1__iron_donor_protein_CyaY'[&!color=#000000]
	'1951911_Hbacterium@DGQD01000006_1_28___25676_25996'[&!color=#000000]
	'247639_Mgamma@EAW41311_1__frataxin_like_protein'[&!color=#000000]
	'930805_Hjaponicus@AQA20161_1__iron_donor_protein_CyaY'[&!color=#000000]
	'247634_Mgamma@EEB77123_1__iron_donor_protein_CyaY'[&!color=#000000]
	'2283635_Hsp@RLQ20988_1__iron_donor_protein_CyaY'[&!color=#000000]
	'930806_Hpacificus@CP019046_1_2258___2415986_2416309'[&!color=#000000]
	'1948171_Pbacterium@DFMR01000015_1_8___4898_5227'[&!color=#000000]
	'2013791_Gbacterium@PKM44065_1__iron_donor_protein_CyaY'[&!color=#000000]
	'2283196_Mcoralliicola@RDE19154_1__iron_donor_protein_CyaY'[&!color=#000000]
	'1821621_Maestuarii@ANG61234_1__iron_donor_protein_CyaY'[&!color=#000000]
	'207954_Ncaesariensis@EAR62863_1__Frataxin_like'[&!color=#000000]
	'1806670_Nmarinus@LUTR01000012_1_39___40029_40361'[&!color=#000000]
	'1121103_Balpica@JHUZ01000017_1_29___25391_25708'[&!color=#000000]
	'1635171_Pplantistimul@PXF29463_1__frataxin'[&!color=#000000]
	'1122200_Mjannaschii@JHVJ01000027_1_33___33579_33899'[&!color=#000000]
	'1572645_Nphycophila@MRCJ01000004_1_245___266864_267190'[&!color=#000000]
	'619304_Nantarctica@LJSI01000053_1_222___251039_251362'[&!color=#000000]
	'1045558_Nqingdaonensi@SFF84690_1__CyaY_protein'[&!color=#000000]
	'1122198_Mgeorgiense@SEA70783_1__CyaY_protein'[&!color=#000000]
	'49186_Mstanieri@SIQ47688_1__CyaY_protein'[&!color=#000000]
	'1122201_Mlitorale@AUAZ01000007_1_128___139958_140284'[&!color=#000000]
	'1902815_Msp@QKGH01000457_1_2___305_634'[&!color=#000000]
	'452629_Abalenae@RRC97159_1__iron_donor_protein_CyaY'[&!color=#000000]
	'1278309_Ajaponica@KB907100_1_320___345850_346167'[&!color=#000000]
	'355243_Aatlantica@SEQ92167_1__CyaY_protein'[&!color=#000000]
	'1570016_Tpsekupsii@OUD11726_1__iron_donor_protein_CyaY'[&!color=#000000]
	'1962953_Bsp@QKBZ01000199_1_7___4907_5251'[&!color=#000000]
	'288004_Bleptomitofor@ALG68045_1__frataxin'[&!color=#000000]
	'260704_Oalgarvensis@DS021201_1_7___9391_9714'[&!color=#000000]
	'1703406_Gbacterium@KPK38738_1__hypothetical_protein_AMJ69_07640'[&!color=#000000]
	'1974025_Gbacterium@PIP80137_1__iron_donor_protein_CyaY'[&!color=#000000]
	'748120_Pbaekdonensis@REH39955_1__CyaY_protein'[&!color=#000000]
	'2094561_Psp@PQA51806_1__iron_donor_protein_CyaY'[&!color=#000000]
	'1948638_Gbacterium@DKIG01000017_1_24___26151_26471'[&!color=#000000]
	'1948624_Gbacterium@DGKA01000299_1_10___7330_7659'[&!color=#000000]
	'1986731_Gbacterium@RPG49001_1__iron_donor_protein_CyaY'[&!color=#000000]
	'1948654_Gbacterium@DLPP01000101_1_8___6054_6374'[&!color=#000000]
	'1986771_Gbacterium@OUV19315_1__iron_donor_protein_CyaY'[&!color=#000000]
	'494016_Mdonghaiensis@SHF81246_1__CyaY_protein'[&!color=#000000]
	'407164_Mpacificus@PREV01000026_1_1569___1905530_1905859'[&!color=#000000]
	'260552_Magarilyticus@AQQ69304_1__iron_donor_protein_CyaY'[&!color=#000000]
	'359370_Msp@AWF79536_1__iron_donor_protein_CyaY'[&!color=#000000]
	'252514_Mthermotolera@AMX01321_1__iron_donor_protein_CyaY'[&!color=#000000]
	'1769779_Maggregans@AOS96571_1__frataxin_like_protein'[&!color=#000000]
	'933926_Scaligoides@ROS01998_1__CyaY_protein'[&!color=#000000]
	'1470434_Zaliphaticivo@AMO66963_1__hypothetical_protein_AZF00_01000'[&!color=#000000]
	'1122224_Smarinus@AULP01000010_1_6___7070_7381'[&!color=#000000]
	'939696_Gproteobacter@ARRC01000006_1_19___14901_15233'[&!color=#000000]
	'1411685_Gbacterium@ETN93124_1__frataxin_like_protein'[&!color=#000000]
	'1952762_Pbacterium@DJBT01000080_1_1___2_67'[&!color=#000000]
	'1952748_Pbacterium@DCBC01000053_1_28___26988_27320'[&!color=#000000]
	'1986840_Cbacterium@RPG90833_1__iron_donor_protein_CyaY'[&!color=#000000]
	'2026782_Pbacterium@MAA55106_1__iron_donor_protein_CyaY'[&!color=#000000]
	'1950789_Cbacterium@DDJS01000075_1_56___55195_55515'[&!color=#000000]
	'1950784_Cbacterium@DDII01000070_1_39___40098_40427'[&!color=#000000]
	'937772_Gproteobacter@EGG94849_1__frataxin_like_protein'[&!color=#000000]
	'1950783_Cbacterium@DCRV01000028_1_78___80465_80704'[&!color=#000000]
	'1950788_Cbacterium@DDNV01000030_1_18___16328_16660'[&!color=#000000]
	'1950790_Cbacterium@DFBC01000084_1_17___16263_16583'[&!color=#000000]
	'2024853_Psp@MAD57771_1__iron_donor_protein_CyaY'[&!color=#000000]
	'1950791_Cbacterium@DGPR01000002_1_48___51830_52150'[&!color=#000000]
	'1960125_Phaliclonae@SMA48460_1__frataxin_like_protein'[&!color=#000000]
	'447471_Sagarivorans@RRJ82958_1__iron_donor_protein_CyaY'[&!color=#000000]
	'570277_Emontiporae@AMO58566_1__frataxin_like_protein'[&!color=#000000]
	'305900_Eelysicola@KEI70115_1__frataxin'[&!color=#000000]
	'1868284_Esp@OED44399_1__iron_donor_protein_CyaY'[&!color=#000000]
	'1137799_Enumazuensis@KEQ16481_1__frataxin'[&!color=#000000]
	'1985301_Psp@PAV48319_1__iron_donor_protein_CyaY'[&!color=#000000]
	'706570_Pflexibilis@KHL70412_1__frataxin'[&!color=#000000]
	'379731_Pstutzeri@ABP78219_1__CyaY_protein'[&!color=#000000]
	'1109445_Pstutzeri@AGSX01000116_1_25___27418_27750'[&!color=#000000]
	'1970544_Pbacterium@OYW90495_1__iron_donor_protein_CyaY'[&!color=#000000]
	'1123021_Pthermotolera@KB822619_1_58___57132_57464'[&!color=#000000]
	'1914538_Pbacterium@MAB98367_1__iron_donor_protein_CyaY'[&!color=#000000]
	'306_Psp@MAE23515_1__iron_donor_protein_CyaY'[&!color=#000000]
	'399739_Pmendocina@ABP83043_1__Frataxin_family_protein'[&!color=#000000]
	'157783_Pcremoricolor@AIR89001_1__frataxin'[&!color=#000000]
	'1312921_Pputida@ARYY01000124_1_5___1612_1944'[&!color=#000000]
	'296_Pfragi@AMB77596_1__iron_donor_protein_CyaY'[&!color=#000000]
	'743720_Pfulva@AEF20367_1__Protein_cyaY'[&!color=#000000]
	'364197_Ppohangensis@SDU39054_1__CyaY_protein'[&!color=#000000]
	'1245526_Pguangdongens@SDU06254_1__CyaY_protein'[&!color=#000000]
	'1802009_Pbacterium@OHC32794_1__iron_donor_protein_CyaY'[&!color=#000000]
	'1328314_Achroococcum@AJE23092_1__iron_donor_protein_CyaY'[&!color=#000000]
	'1283330_Avinelandii@ACO80871_1__CyaY_2_43e_71_1328314_Achroococcum@AJE23092_1_'[&!color=#000000]
	'1501432_Tdenitrifican@LNJZ01000009_1_283___338485_338817'[&!color=#000000]
	'1676152_Gbacterium@LFTS01000183_1_16___14230_14562'[&!color=#000000]
	'1697053_Oalkaliphila@AKX44675_1__frataxin'[&!color=#000000]
	'1671662_Gbacterium@LFRZ01000019_1_53___58990_59322'[&!color=#000000]
	'2479392_Psp@AYN92664_1__iron_donor_protein_CyaY'[&!color=#000000]
	'1429083_Phussainii@MPIO01000007_1_126___127944_128276'[&!color=#000000]
	'2213226_Psp@AZS51344_1__iron_donor_protein_CyaY'[&!color=#000000]
	'1948544_Dbacterium@DEBL01000234_1_5___6953_7294'[&!color=#000000]
	'2026735_Dbacterium@MAA79355_1__iron_donor_protein_CyaY'[&!color=#000000]
	'1805256_Mbacterium@OLD31506_1__iron_donor_protein_CyaY'[&!color=#000000]
	'1803424_Abacterium@OLE88518_1__iron_donor_protein_CyaY'[&!color=#000000]
	'1953107_Abacterium@DDZV01000032_1_13___13986_14321'[&!color=#000000]
	'1797189_Abacterium@OFW33339_1__iron_donor_protein_CyaY'[&!color=#000000]
	'1953112_Abacterium@DLMH01000198_1_136___152838_153170'[&!color=#000000]
	'1803461_Abacterium@OLB85149_1__iron_donor_protein_CyaY'[&!color=#000000]
	'240015_Acapsulatum@ACO32594_1__conserved_hypothetical_protein'[&!color=#000000]
	'2303751_Asp@RFU17635_1__iron_donor_protein_CyaY'[&!color=#000000]
	'1382359_Aailaaui@JIAL01000001_1_2831___3286264_3286647'[&!color=#000000]
	'204669_CKversatilis@ABF41686_1__hypothetical_protein_Acid345_2685'[&!color=#000000]
	'1951344_Abacterium@DBTV01000031_1_49___57564_57884'[&!color=#000000]
	'2043161_CSgaucii@SPE19022_1__conserved_hypothetical_protein'[&!color=#000000]
	'1577687_Tgabretensis@LAIJ01000012_1_181___209908_210231'[&!color=#000000]
	'401053_Tsaanensis@ADV81733_1__iron_donor_protein_CyaY'[&!color=#000000]
	'926566_Troseus@AFL87378_1__iron_donor_protein_CyaY'[&!color=#000000]
	'1560005_Edinghuensis@RKQ62794_1__iron_donor_protein_CyaY'[&!color=#000000]
	'1895690_Abacterium@OJV39965_1__iron_donor_protein_CyaY'[&!color=#000000]
	'682795_Gmallensis@AEU38119_1__iron_donor_protein_CyaY'[&!color=#000000]
	'863522_Belongata@SEG66612_1__CyaY_protein'[&!color=#000000]
	'474952_Grosea@SNS91240_1__CyaY_protein'[&!color=#000000]
	'1198114_Gtundricola@ADW69690_1__iron_donor_protein_CyaY'[&!color=#000000]
	'1969471_Gsp@PKWU01000037_1_25___31698_32042'[&!color=#000000]
	'474950_Gpectinivoran@SFS14155_1__CyaY_protein'[&!color=#000000]
	'1970571_Sbacterium@OYW08660_1__iron_donor_protein_CyaY'[&!color=#000000]
	'1817773_CLbacterium@OGH05004_1__iron_donor_protein_CyaY'[&!color=#000000]
	'1961501_Bbacterium@DBDV01000016_1_80___93879_94211'[&!color=#000000]
	'1797387_Bbacterium@OFZ40306_1__hypothetical_protein_A2070_10965'[&!color=#000000]
	'1961475_Bbacterium@DBAE01000172_1_13___13407_13778'[&!color=#000000]
	'1797386_Bbacterium@OFZ18344_1__hypothetical_protein_A2X94_12380'[&!color=#000000]
	'1797403_Bbacterium@OFZ82809_1__iron_donor_protein_CyaY'[&!color=#000000]
	'1391653_Vincomptus@AKU92525_1__Frataxin_CyaY__facilitates_iron_supply_for_heme_A_synthesis_or_Fe_S_cluster_ass'[&!color=#ff9696]
	'1882918_Pabortibovis@APR99842_1__iron_donor_protein_CyaY'[&!color=#000000]
	'2035771_CLbacterium@PDZZ01000004_1_19___19334_19660'[&!color=#000000]
	'1948536_Dbacterium@DCAY01000219_1_5___7544_7867'[&!color=#000000]
	'1948563_Dbacterium@DJYX01000267_1_45___45704_46024'[&!color=#000000]
	'2162549_Scluster@QBXB01000013_1_11___11303_11626'[&!color=#000000]
	'1811636_Scluster@LUQN01000158_1_3___879_1205'[&!color=#000000]
	'1948565_Dbacterium@DLRI01000090_1_6___5904_6227'[&!color=#000000]
	'1961470_Mbacterium@DBLJ01000120_1_56___66256_66597'[&!color=#000000]
	'1970199_Sbacterium@OQX68269_1__iron_donor_protein_CyaY'[&!color=#000000]
	'1868324_CTaerophilum@RFM25163_1__iron_donor_protein_CyaY'[&!color=#000000]
	'517418_Cthalassium@ACF12576_1__iron_donor_protein_CyaY'[&!color=#000000]
	'1953413_Bubp10_uba753@DLMJ01000016_1_80___74946_75305'[&!color=#000000]
	'1948350_Abacterium@DBAU01000038_1_13___10949_11272'[&!color=#7d753f]
	'1948415_Abacterium@DIUV01000015_1_62___55223_55561'[&!color=#7d753f]
	'1948418_Abacterium@DITH01000026_1_10___8971_9291'[&!color=#7d753f]
	'1948380_Abacterium@DDZS01000071_1_19___13532_13867'[&!color=#7d753f]
	'1948416_Abacterium@DITS01000027_1_44___50314_50649'[&!color=#7d753f]
	'1895706_Abacterium@OJW49056_1__iron_donor_protein_CyaY'[&!color=#acf97f]
	'1973901_Abacterium@PIR32413_1__iron_donor_protein_CyaY'[&!color=#7d753f]
	'1264899_Zcompransoris@PWR21780_1__iron_donor_protein_CyaY'[&!color=#3d766b]
	'1123355_Tpusilla@JHYO01000013_1_90___97719_98027'[&!color=#519a4c]
	'1867952_CTmagnetica@SCA56774_1__Protein_CyaY'[&!color=#519a4c]
	'1948447_Abacterium@DLRN01000091_1_31___26530_26856'[&!color=#6e3937]
	'28181_Mblakemorei@OEJ68688_1__iron_donor_protein_CyaY'[&!color=#519a4c]
	'55518_Mgryphiswalde@AVM77745_1__frataxin_like_protein'[&!color=#519a4c]
	'1895778_Msp@OJX80872_1__iron_donor_protein_CyaY'[&!color=#519a4c]
	'1437059_Mmoscoviense@OAN50896_1__hypothetical_protein_A6A05_11550'[&!color=#519a4c]
	'2053833_Msp@RAU21456_1__iron_donor_protein_CyaY'[&!color=#519a4c]
	'1082_Pfulvum@SEH48667_1__frataxin'[&!color=#519a4c]
	'342108_Mmagneticum@BAE51841_1__Protein_implicated_in_iron_transport'[&!color=#519a4c]
	'2032658_Abacterium@PDZW01000004_1_27___30153_30473'[&!color=#519a4c]
	'1544451_Tsp@OKH88461_1__protein_implicated_in_iron_transport'[&!color=#519a4c]
	'1947674_Tsp@DENO01000251_1_9___8210_8542'[&!color=#519a4c]
	'1891279_Tindica@AXO14090_1__iron_donor_protein_CyaY'[&!color=#519a4c]
	'1974092_Rbacterium@PIW29519_1__iron_donor_protein_CyaY'[&!color=#519a4c]
	'1288970_Msp@CCQ74062_1__Putative_iron_sulphur_cluster__FeS__metabolism_CyaY_proteins'[&!color=#519a4c]
	'1802023_Rbacterium@OHC83809_1__iron_donor_protein_CyaY'[&!color=#519a4c]
	'1973900_Abacterium@PIR38751_1__iron_donor_protein_CyaY'[&!color=#7d753f]
	'1948417_Abacterium@DITJ01000103_1_10___10059_10382'[&!color=#7d753f]
	'2025905_Rbacterium@NQOV01000001_1_58___71754_72050'[&!color=#c9bc66]
	'46433_Rfilosa@ETO35926_1__hypothetical_protein_RFI_01132'[&!color=#794684]
	'2026788_Rbacterium@PCJ27141_1__iron_donor_protein_CyaY'[&!color=#000000]
	'1961830_Rendosymbiont@OZG31794_1__iron_donor_protein_CyaY'[&!color=#7d753f]
	'336407_Rbellii@ABE04890_1__CyaY'[&!color=#7d753f]
	'272947_Rprowazekii@CAA14783_1__CYAY_PROTEIN__cyaY_'[&!color=#7d753f]
	'293613_Rcanadensis@ABV73706_1__frataxin_like_protein'[&!color=#7d753f]
	'2115978_CPtrachydisci@AVP87081_1__Putative_frataxin_like_protein'[&!color=#7d753f]
	'244581_CPacanthamoeba@AIL13366_1__hypothetical_protein_IM40_07445'[&!color=#acf97f]
	'1629334_Cvaricaedens@GAO98440_1__frataxin_like_protein'[&!color=#acf97f]
	'1895705_Abacterium@OJU73105_1__hypothetical_protein_BGO07_02880'[&!color=#acf97f]
	'1399147_Hobtusa@ETZ07422_1__frataxin_like_protein'[&!color=#acf97f]
	'1321371_Hundulata@ETZ04776_1__hypothetical_protein_K737_300834'[&!color=#acf97f]
	'1082868_Hcurviuscula@PPE05327_1__frataxin_like_protein'[&!color=#acf97f]
	'752179_Omassiliensis@CANJ01000020_1_33___36861_37193'[&!color=#7d753f]
	'1359168_Ochuto@KJV55781_1__iron_donor_protein_CyaY'[&!color=#7d753f]
	'357244_Otsutsugamush@CAM80062_1__putative_iron_binding_and_oxidizing_protein'[&!color=#7d753f]
	'1528098_Rbacterium@AIL65116_1__frataxin_like_protein'[&!color=#7d753f]
	'1607817_CAlacustris@KKB96887_1__Protein_CyaY'[&!color=#7d753f]
	'1359163_CNlotoris@KJV69152_1__frataxin_like_domain_protein'[&!color=#7d753f]
	'269484_Ecanis@AAZ68723_1__CyaY_protein'[&!color=#7d753f]
	'302409_Eruminantium@CAI28162_1__Putative_CyaY_protein'[&!color=#7d753f]
	'212042_Aphagocytophi@ABD43816_1__frataxin_like_domain_protein'[&!color=#7d753f]
	'234826_Amarginale@AAV86302_1__hypothetical_protein_AM166'[&!color=#7d753f]
	'1895704_Abacterium@OJV13176_1__iron_donor_protein_CyaY'[&!color=#7d753f]
	'2486578_Rendosymbiont@AZL15427_1__hypothetical_protein_EF513_02520'[&!color=#7d753f]
	'1986631_Pbacterium@RPG14234_1__iron_donor_protein_CyaY'[&!color=#ecf181]
	'1986627_Pbacterium@OUT43894_1__hypothetical_protein_CBB73_05420'[&!color=#ecf181]
	'2013095_Abacterium@PPR36818_1__hypothetical_protein_CFH30_01232__partial'[&!color=#ecf181]
	'1986644_Pbacterium@OUU53163_1__hypothetical_protein_CBC25_01500'[&!color=#ecf181]
	'244582_CPsymbiosus@JQAK01000001_1_1038___1154845_1155159'[&!color=#acf97f]
	'1973897_Abacterium@PIZ33170_1__iron_donor_protein_CyaY'[&!color=#acf97f]
	'985867_COthessalonice@AEWF01000003_1_113___126971_127291'[&!color=#acf97f]
	'91604_CPacanthamoeba@AIK97006_1__hypothetical_protein_ID47_10095'[&!color=#acf97f]
	'1895707_Abacterium@OJV46454_1__iron_donor_protein_CyaY'[&!color=#acf97f]
	'1951236_Rbacterium@DDCV01000122_1_5___5117_5431'[&!color=#7d753f]
	'1951237_Rbacterium@DDPT01000011_1_25___23947_24255'[&!color=#7d753f]
	'5874_Tannulata@CAI75484_1__hypothetical_protein__conserved'[&!color=#47468a]
	'1169540_Vbrassicaform@CEM04614_1__unnamed_protein_product'[&!color=#47468a]
	'436017_Olucimarinus@ABO94508_1__predicted_protein'[&!color=#92894a]
	'59799_Adeanei@EPY38338_1__frataxin_like__mitochondrial_precursor'[&!color=#62ba5d]
	'1314962_Psp_@KNH05401_1__succinate_dehydrogenase'[&!color=#62ba5d]
	'75058_Bsaltans@CUF13011_1__frataxin__mitochondrial__putative'[&!color=#62ba5d]
	'5693_Tcruzi@RNC58480_1__frataxin_like__mitochondrial_precursor'[&!color=#62ba5d]
	'35688_Ppurpureum@KAA8499877_1__Frataxin__mitochondrial'[&!color=#6e4f37]
	'3702_Athaliana@AEE82296_1__frataxin_like_protein'[&!color=#92894a]
	'39947_Osativa@KAF2952643_1__hypothetical_protein_DAI22_01g350200'[&!color=#92894a]
	'3218_Ppatens@PNR48540_1__hypothetical_protein_PHYPA_013017'[&!color=#92894a]
	'3197_Mpolymorpha@PTQ47195_1__hypothetical_protein_MARPO_0009s0241'[&!color=#92894a]
	'73501_Cmilitaris@ATY66203_1__mitochondrial_chaperone_Frataxin'[&!color=#924e4e]
	'1314807_Dbispora@THV05964_1__Frataxin__partial'[&!color=#924e4e]
	'29159_Cgigas@XP_011433038_2__frataxin__mitochondrial'[&!color=#924e4e]
	'4896_Spombe@CAA21083_1__frataxin__predicted_'[&!color=#924e4e]
	'45264_Amillepora@XP_029186388_1__frataxin__mitochondrial_like'[&!color=#924e4e]
	'400682_Aqueenslandic@XP_003391233_1__PREDICTED__frataxin__mitochondrial_like'[&!color=#924e4e]
	'9606_Hsapiens@NP_000135_2__frataxin__mitochondrial_isoform_1_preproprotein'[&!color=#924e4e]
	'623744_Dtranslucida@TRY82451_1__hypothetical_protein_DNTS_007893'[&!color=#924e4e]
	'45351_Nvectensis@XP_001628257_2__frataxin__mitochondrial'[&!color=#924e4e]
	'6239_Celegans@CCD70156_1__Frataxin__mitochondrial'[&!color=#924e4e]
	'7240_Dsimulans@KMZ08912_1__uncharacterized_protein_Dsimw501_GD16083'[&!color=#924e4e]
	'1357716_Bsalamandrivo@OON05848_1__iron_donor_protein_CyaY'[&!color=#924e4e]
	'1764295_Cprimus@QDZ21836_1__frataxin'[&!color=#92894a]
	'3055_Creinhardtii@PNW75721_1__hypothetical_protein_CHLRE_12g538350v5'[&!color=#92894a]
	'3075_Aprotothecoid@RMZ53064_1__hypothetical_protein_APUTEX25_001183__partial'[&!color=#92894a]
	'227321_Anidulans@CBF85954_1__TPA__mitochondrial_chaperone_Frataxin__putative__AFU_orthologue__AFUA_4G10510_'[&!color=#924e4e]
	'348837_Ssalmonicida@EST48875_1__Frataxin'[&!color=#7fbafa]
	'237631_Umaydis@KIS67328_1__hypothetical_protein_UMAG_04428'[&!color=#924e4e]
	'573826_Cdubliniensis@CAX42276_1__frataxin__mitochondrial_precursor__putative'[&!color=#924e4e]
	'235443_Cneoformans@AFR94276_1__iron_donor_protein_CyaY'[&!color=#924e4e]
	'578462_Amacrogynus@KNE67042_1__frataxin'[&!color=#924e4e]
	'505711_Agodoyi@KAF0852367_1__mitochondrial_iron_sulfur_cluster_biosynthesis_Yfh1__frataxin_'[&!color=#3d7678]
	'56615_Pgraminis@KAA1085355_1__Mitochondrial_chaperone_Frataxin'[&!color=#924e4e]
	'352472_Ddiscoideum@XP_629221_1__hypothetical_protein_DDB_G0293246'[&!color=#ff9696]
	'670386_Halbum@EFA75218_1__frataxin'[&!color=#ff9696]
	'478820_Bsp_@OAO12148_1__Frataxin'[&!color=#c463ba]
	'159749_Toceanica@EJK49502_1__hypothetical_protein_THAOC_31620'[&!color=#c463ba]
	'6087_Hvulgaris@XP_002162155_1__PREDICTED__frataxin__mitochondrial_like'[&!color=#924e4e]
	'37360_Pbrassicae@CEO96273_1__hypothetical_protein_PBRA_004944'[&!color=#794684]
	'2880_Esiliculosus@CBN74370_1__conserved_unknown_protein'[&!color=#c463ba]
	'4787_Pinfestans@KAF4127988_1__Frataxin_like_domain'[&!color=#c463ba]
	'5888_Ptetraurelia@CAK92207_1__unnamed_protein_product__macronuclear_'[&!color=#47468a]
	'797122_Kbialata@GCA64528_1__frataxin_CyaY__partial'[&!color=#7fbafa]
	'412133_Tvaginalis@EAX98004_1__frataxin__putative'[&!color=#7170de]
	'1931241_Psp@AQZ94052_1__iron_donor_protein_CyaY'[&!color=#000000]
	'487184_Pxinjiangensi@SDT18967_1__CyaY_protein'[&!color=#000000]
	'472181_Psabulinigri@SDS52630_1__CyaY_protein'[&!color=#000000]
	'553151_Ppelagia@PCC99659_1__iron_donor_protein_CyaY'[&!color=#000000]
	'797277_Plitoralis@SDS88850_1__iron_donor_protein_CyaY'[&!color=#000000]
	'1123368_Ttepidarius@AUIS01000022_1_16___12102_12428'[&!color=#000000]
	'637389_Acaldus@AIA54640_1__iron_donor_protein_CyaY'[&!color=#000000]
	'930_Athiooxidans@JMEB01000305_1_28___29199_29513'[&!color=#000000]
	'1867749_Asp@RNF66364_1__iron_donor_protein_CyaY'[&!color=#000000]
	'243159_Aferrooxidans@ACK80914_1__cyaY_protein'[&!color=#000000]
	'160660_Aprosperus@OBS10768_1__iron_donor_protein_CyaY'[&!color=#000000]
	'233100_Emongolicus@SIT65957_1__CyaY_protein'[&!color=#000000]
	'1442136_Esp@ANB02705_1__frataxin'[&!color=#000000]
	'195064_Emobilis@SFM62010_1__CyaY_protein'[&!color=#ff9696]
	'1765967_Aferrooxidans@APZ43637_1__iron_donor_protein_CyaY'[&!color=#000000]
	'396588_Tsulfidiphilu@ACL72280_1__iron_donor_protein_CyaY'[&!color=#000000]
	'1158175_Tsp@PYF99431_1__CyaY_protein'[&!color=#000000]
	'396595_Tsp@ADC71404_1__iron_donor_protein_CyaY'[&!color=#000000]
	'1158146_Tsp@KB907130_1_15___17157_17480'[&!color=#000000]
	'1890364_Pfungivorum@PRP73902_1__hypothetical_protein_PROFUN_16514__partial'[&!color=#ff9696]
	'762967_Sparvirubra@EHY32506_1__iron_donor_protein_CyaY'[&!color=#000000]
	'318167_Sfrigidimarin@ABI70304_1__Frataxin_family_protein'[&!color=#000000]
	'326297_Samazonensis@ABM01455_1__CyaY_protein'[&!color=#000000]
	'211586_Soneidensis@AAN57280_2__iron_donor_for_FeS_cluster_assembly_CyaY'[&!color=#000000]
	'637905_Sviolacea@BAJ03810_1__cyaY_protein'[&!color=#000000]
	'323850_Sloihica@ABO22192_1__Frataxin_family_protein'[&!color=#000000]
	'2058304_Ssp@PKH58769_1__iron_donor_protein_CyaY'[&!color=#000000]
	'458817_Shalifaxensis@ABZ78455_1__Frataxin_family_protein'[&!color=#000000]
	'93973_Sjaponica@ARD24027_1__iron_donor_protein_CyaY'[&!color=#000000]
	'1515746_Smangrovi@KFZ37735_1__frataxin'[&!color=#000000]
	'560080_Scorallii@QRCS01000025_1_127___137622_137954'[&!color=#000000]
	'2338552_Sbacterium@RLV60282_1__iron_donor_protein_CyaY'[&!color=#000000]
	'342950_Sspongiae@RJY11339_1__iron_donor_protein_CyaY'[&!color=#000000]
	'1236542_Smarina@BALM01000040_1_18___19377_19706'[&!color=#000000]
	'1953076_Sbacterium@DDNL01000095_1_20___25421_25732'[&!color=#000000]
	'375674_Psedimenticol@NRIR01000002_1_145___159669_159989'[&!color=#000000]
	'2013866_Phaliotis@NRRC01000002_1_216___232412_232729'[&!color=#000000]
	'2059725_Zmaritima@QCZE01000002_1_18___21260_21571'[&!color=#000000]
	'641510_Oarctica@PPL15779_1__iron_donor_protein_CyaY'[&!color=#000000]
	'511062_Osp@AEY00241_1__protein_CyaY'[&!color=#000000]
	'1903694_Oavium@ART80444_1__iron_donor_protein_CyaY'[&!color=#000000]
	'595494_Tauensis@ACQ94711_1__iron_donor_protein_CyaY'[&!color=#000000]
	'1907416_Asp@SIR30907_1__CyaY_protein'[&!color=#000000]
	'380703_Ahydrophila@ABK39479_1__protein_CyaY'[&!color=#ff9696]
	'314282_Psp@AGH80009_1__frataxin_family_protein'[&!color=#000000]
	'357804_Pingrahamii@ABM01916_1__Frataxin_family_protein'[&!color=#000000]
	'1278312_Paquimarina@AUAM01000042_1_12___13440_13757'[&!color=#000000]
	'2058089_Psp@PKF60543_1__iron_donor_protein_CyaY'[&!color=#000000]
	'1278302_Phadalis@ATUO01000019_1_12___12583_12897'[&!color=#000000]
	'218491_Patrosepticum@CAG77082_1__CyaY_protein'[&!color=#000000]
	'1336237_Pflectens@JAEE01000013_1_36___36795_37112'[&!color=#000000]
	'703_Pshigelloides@JWHQ01000055_1_14___17690_18004'[&!color=#000000]
	'1951658_Ebacterium@DDVL01000015_1_36___42776_43096'[&!color=#000000]
	'83333_Ecoli@AIZ53613_1__iron_dependent_inhibitor_of_iron_sulfur_cluster_formation__frataxin__iron_bindi'[&!color=#ff9696]
	'508461_Nmarina@NGNS01000001_1_210___226699_227013'[&!color=#000000]
	'1123402_Tanophelis@SET00707_1__CyaY_protein'[&!color=#000000]
	'1970393_Isp@OZB04340_1__hypothetical_protein_B7X54_08080'[&!color=#000000]
	'158841_Lrichardii@SQI44248_1__frataxin_like_protein'[&!color=#000000]
	'1387197_CSbombi@AWGA01000019_1_10___7545_7850'[&!color=#000000]
	'1196095_Gapicola@AHN25418_1__Frataxin_like_CyaY__facilitates_iron_supply_for_heme_A_synthesis_or_Fe_S_cluste'[&!color=#000000]
	'593135_Ohercynius@RKS87124_1__iron_donor_protein_CyaY'[&!color=#000000]
	'1267021_Fperrara@AJA44588_1__iron_donor_protein_CyaY'[&!color=#000000]
	'406818_Xbovienii@CBJ83269_1__Protein_cyaY'[&!color=#000000]
	'1247024_Aendosymbiont@JRLH01000001_1_36___45159_45482'[&!color=#000000]
	'243265_Plaumondii@CAE17014_1__CyaY_protein__which_belongs_to_the_frataxin_family'[&!color=#000000]
	'529507_Pmirabilis@CAR46542_1__CyaY_protein'[&!color=#000000]
	'582_Mmorganii@JQGP01000005_1_157___176463_176780'[&!color=#000000]
	'2282215_Csp@RCU45507_1__iron_donor_protein_CyaY'[&!color=#000000]
	'680279_Agilvus@CP013021_1_2787___2929468_2929788'[&!color=#000000]
	'1120970_Ataiwanensis@AUBZ01000006_1_119___116914_117231'[&!color=#000000]
	'2164068_Abacterium@RKF22100_1__iron_donor_protein_CyaY'[&!color=#000000]
	'299255_Fmarina@SHI02220_1__CyaY_protein'[&!color=#000000]
	'550540_Fbalearica@ADN77891_1__iron_donor_protein_CyaY'[&!color=#000000]
	'1121880_Fsenticii@AUGM01000012_1_72___74015_74335'[&!color=#000000]
	'1121878_Ffuttsuensis@AUGL01000001_1_223___242086_242397'[&!color=#000000]
	'718193_Fsediminum@SDI34751_1__CyaY_protein'[&!color=#000000]
	'342610_Patlantica@ABG38877_1__Frataxin_like_protein'[&!color=#000000]
	'1128911_Parctica@QIJM01000445_1_1___1_222'[&!color=#000000]
	'1799789_Phydrolytica@KXI26913_1__iron_donor_protein_CyaY'[&!color=#000000]
	'1127673_Alipolytica@GAC15326_1__CyaY_protein'[&!color=#000000]
	'1737567_Abacterium@LXWE01000005_1_82___103311_103631'[&!color=#000000]
	'2161813_Gsp@GBL03561_1__frataxin_like_protein'[&!color=#000000]
	'455436_Gsp@DS989811_1_110___123537_123869'[&!color=#000000]
	'2291597_Gsp@CP031416_1_3745___3987300_3987629'[&!color=#000000]
	'2234133_Csp@QMED01000017_1_78___88860_89213'[&!color=#000000]
	'2172099_Csp@AWB66469_1__iron_donor_protein_CyaY'[&!color=#000000]
	'659495_Cagarivorans@JH767528_1_160___211080_211412'[&!color=#000000]
	'1513271_Cmaritimum@KMT65089_1__frataxin_like_protein'[&!color=#000000]
	'1046714_Gjoobiniege@AMRX01000001_1_282___305684_306022'[&!color=#000000]
	'349064_Tagarivorans@SET19355_1__CyaY_protein'[&!color=#000000]
	'1763536_Tcrassostreae@LRUI01000001_1_131___143167_143487'[&!color=#000000]
	'1816218_Csp@AOW77287_1__iron_donor_protein_CyaY'[&!color=#000000]
	'1742724_Tsp@OKY27029_1__iron_donor_protein_CyaY'[&!color=#000000]
	'1967665_Cberingensis@ASP47806_1__iron_donor_protein_CyaY'[&!color=#000000]
	'1911682_Cagarivorans@MUZU01000005_1_100___107583_107903'[&!color=#000000]
	'56799_Csp@PHR84088_1__iron_donor_protein_CyaY'[&!color=#000000]
	'1856287_Tsp@OUS28122_1__iron_donor_protein_CyaY'[&!color=#000000]
	'2305464_Csp@RHW75826_1__iron_donor_protein_CyaY'[&!color=#000000]
	'58049_Csp@ALO33326_1__iron_donor_protein_CyaY'[&!color=#000000]
	'167879_Cpsychrerythr@AAZ24018_1__cyaY_protein'[&!color=#000000]
	'2026726_Cbacterium@MAG75945_1__iron_donor_protein_CyaY'[&!color=#000000]
	'43657_Pluteoviolace@KID55600_1__frataxin_like_protein'[&!color=#000000]
	'326442_Phaloplanktis@CAI85204_1__putative_CyaY__involved_in_iron_scavenging_and_or_transfer_to_heme'[&!color=#ff9696]
	'161398_Pphenolica@ALO40584_1__Protein_CyaY'[&!color=#000000]
	'2025950_Psp@PAJ72427_1__iron_donor_protein_CyaY'[&!color=#000000]
	'43662_Ppiscicida@ATD08472_1__CyaY_protein'[&!color=#000000]
	'1859457_Pamylolytica@OHU92504_1__iron_donor_protein_CyaY'[&!color=#000000]
	'2077096_Psp@PQBY01000029_1_10___8496_8831'[&!color=#000000]
	'1348114_Ppiratica@AIY64317_1__frataxin_like_protein'[&!color=#000000]
	'1268239_Pluteoviolace@CCQ11388_1__Frataxin_homolog_CyaY__facilitates_iron_supply_for_heme_A_synthesis_or_Fe_S_clu'[&!color=#000000]
	'314281_Ptunicata@ATC92928_1__CyaY_protein'[&!color=#000000]
	'152573_Aamylolytica@SEA84038_1__CyaY_protein'[&!color=#000000]
	'2498451_Rsp@CP034683_1_262___286418_286741'[&!color=#000000]
	'1970316_Asp@OZB40013_1__iron_donor_protein_CyaY'[&!color=#000000]
	'1632859_Asp@KKO47821_1__frataxin_like_protein'[&!color=#000000]
	'1628148_Rsalexigens@OEY68274_1__iron_donor_protein_CyaY'[&!color=#000000]
	'1120963_Asagamiensis@KB894492_1_94___92953_93273'[&!color=#000000]
	'859059_Ahaloalkalito@RUO18826_1__iron_donor_protein_CyaY'[&!color=#000000]
	'2487133_Isp@RJLC01000001_1_67___59488_59823'[&!color=#000000]
	'337250_Itaiwanensis@RUO76629_1__iron_donor_protein_CyaY'[&!color=#000000]
	'519453_Imaritima@PWW10479_1__iron_donor_protein_CyaY'[&!color=#000000]
	'435908_Isalinarum@KFZ30767_1__frataxin_like_protein'[&!color=#000000]
	'1323738_Iplanktonica@RUO64055_1__iron_donor_protein_CyaY'[&!color=#000000]
	'1122124_Isediminum@AUHL01000006_1_7___5678_5998'[&!color=#000000]
	'1517416_Iatlantica@KFZ29319_1__frataxin_like_protein'[&!color=#000000]
	'1946650_Isp@DKAB01000178_1_2___792_1127'[&!color=#000000]
	'1445662_Ityrosinivora@RUO79880_1__iron_donor_protein_CyaY'[&!color=#000000]
	'740709_Ixiamenensis@EKE80602_1__iron_donor_protein_CyaY'[&!color=#000000]
	'1970393_Isp@OZB05877_1__iron_donor_protein_CyaY__partial'[&!color=#000000]
	'1159017_Iindica@SDB39213_1__CyaY_protein'[&!color=#000000]
	'80854_Mviscosa@CED58094_1__protein_CyaY'[&!color=#000000]
	'716813_Psaromensis@PQJ52589_1__iron_donor_protein_CyaY'[&!color=#000000]
	'2303987_Msp@RJG41951_1__iron_donor_protein_CyaY'[&!color=#000000]
	'2058087_Abacterium@PKF58609_1__iron_donor_protein_CyaY'[&!color=#000000]
	'1732024_Bbacterium@MEIE01000018_1_16___9901_10188'[&!color=#000000]
	'1755811_Pmarinum@ASK78174_1__iron_donor_protein_CyaY'[&!color=#000000]
	'1286528_Nhelminthoeca@AHX11331_1__frataxin_like_domain_protein'[&!color=#7d753f]
	'222891_Nsennetsu@ABD46160_1__hypothetical_protein_NSE_0400'[&!color=#7d753f]
	'487175_Pexcrementiho@HAI60426_1__TPA_asm__iron_donor_protein_CyaY'[&!color=#000000]
	'1005058_Ganatis@AEC17547_1__frataxin_like_protein'[&!color=#000000]
	'1122938_Ptestudinis@SMB84366_1__CyaY_protein'[&!color=#000000]
	'51161_Adelphinicola@VEJ09460_1__frataxin_like_protein'[&!color=#000000]
	'762_Avolantium@VEB22240_1__frataxin_like_protein'[&!color=#000000]
	'754_Pdagmatis@SNV74145_1__protein_cyaY'[&!color=#000000]
	'272843_Pmultocida@AAK03509_1__CyaY'[&!color=#ff9696]
	'339671_Asuccinogenes@ABR73724_1__Frataxin_family_protein'[&!color=#000000]
	'1938151_Pbacterium@HBO38619_1__TPA_asm__iron_donor_protein_CyaY'[&!color=#000000]
	'221988_Msuccinicipro@AAU38689_1__CyaY_protein'[&!color=#000000]
	'71421_Hinfluenzae@AAC22386_1__cyaY_protein__cyaY_'[&!color=#000000]
	'714_Aactinomycete@AMQ91221_1__iron_donor_protein_CyaY'[&!color=#000000]
	'28161_Cflavescens@PJG85374_1__iron_donor_protein_CyaY'[&!color=#000000]
	'97481_Pskyensis@SEM02498_1__CyaY_protein'[&!color=#000000]
	'557723_Gparasuis@ACL31718_1__frataxin_like_protein_implicated_in_iron_transport'[&!color=#000000]
	'416269_Apleuropneumo@ABN74209_1__frataxin_like_protein'[&!color=#000000]
	'75985_Mhaemolytica@KIX31113_1__frataxin'[&!color=#000000]
	'1443036_Vpulmonis@RPE83807_1__CyaY_protein'[&!color=#000000]
	'5763_Nfowleri@KAF0977616_1__hypothetical_protein_FDP41_003608'[&!color=#3d764a]
	'2028575_Btaxon@RIY39387_1__iron_donor_protein_CyaY'[&!color=#000000]
	'2027912_Btaxon@RIY33037_1__iron_donor_protein_CyaY'[&!color=#000000]
	'2028574_Btaxon@RIY35183_1__iron_donor_protein_CyaY'[&!color=#000000]
	'2028576_Btaxon@RIY34196_1__iron_donor_protein_CyaY'[&!color=#000000]
	'47671_Lmirabilis@VEH00481_1__frataxin_like_protein'[&!color=#000000]
	'1891184_Toccultus@BDGP01000112_1_17___14283_14594'[&!color=#000000]
	'38294_Pdamselae@OLQ80819_1__iron_donor_protein_CyaY'[&!color=#000000]
	'265726_Phalotolerans@KKC98656_1__frataxin'[&!color=#000000]
	'1195763_Paquae@KLV07818_1__frataxin'[&!color=#000000]
	'1947768_Vsp@DDQR01000057_1_12___11593_11910'[&!color=#000000]
	'312309_Afischeri@AAW86981_1__frataxin__iron_binding_and_oxidizing_protein'[&!color=#000000]
	'673519_Vharveyi@EEZ87863_1__frataxin_like_protein'[&!color=#000000]
	'223926_Vparahaemolyt@BAC61249_1__CyaY_protein'[&!color=#000000]
	'1179155_CPblepharus@KEY91391_1__frataxin'[&!color=#000000]
	'575788_Vtasmaniensis@CAV20328_1__Protein_cyaY'[&!color=#000000]
	'2487322_Vsp@RQW61472_1__iron_donor_protein_CyaY'[&!color=#000000]
	'701176_Vsp@EGU37656_1__frataxin_like_protein'[&!color=#000000]
	'2479546_Vsp@CP033078_1_2550___2805754_2806068'[&!color=#000000]
	'1891186_Vaphrogenes@AP018689_1_26___27231_27545'[&!color=#000000]
	'216895_Vvulnificus@AAO09600_1__iron_donor_protein_CyaY'[&!color=#000000]
	'868280_Ssocompensis@AQOE01000027_1_8___6713_7024'[&!color=#000000]
	'51367_Scosticola@LT897835_1_61___65169_65480'[&!color=#000000]
	'1927127_CEescacola@PCS21177_1__Frataxin_like_protein_CyaY__facilitates_iron_supply_for_heme_A_synthesis_or_Fe_'[&!color=#000000]
	'673_Ghollisae@AMG30680_1__iron_donor_protein_CyaY'[&!color=#000000]
	'1121868_Enigricans@SKA49427_1__CyaY_protein'[&!color=#000000]
	'243277_Vcholerae@AAF93301_1__cyaY_protein'[&!color=#ff9696]
	'674_Vmimicus@KFE29783_1__iron_donor_protein_CyaY'[&!color=#000000]
	'553239_Vbreoganii@ANO31736_1__iron_donor_protein_CyaY'[&!color=#000000]
	'1603038_Vsp@ORT51761_1__frataxin'[&!color=#000000]
	'687_Vgazogenes@ASA55692_1__iron_donor_protein_CyaY'[&!color=#000000]
	'1216006_Vaerogenes@SHI22782_1__frataxin_like_protein'[&!color=#000000]
;
end;
begin trees;
	tree tree_1 = [&R]((1948151_Pbacterium@DDPS01000125_1_31___26123_26446:0.45789,((1813033_Lsp@KYP11140_1__iron_donor_protein_CyaY:0.41333,1950780_Bbacterium@DIYC01000102_1_4___2533_2862:0.38541)0.989:0.55947,2171752_Fbacterium@PVZ65627_1__iron_donor_protein_CyaY:0.63660)0.845:0.26974)0.882:0.22627,(((1690485_Bbacterium@AMS33505_1__hypothetical_protein_AEM42_01980:0.60796,(1952265_Mbacterium@DDPD01…
end;
begin figtree;
	set appearance.backgroundColorAttribute="User Selection";
	set appearance.backgroundColour=#-1;
	set appearance.branchColorAttribute="User Selection";
	set appearance.branchLineWidth=1.0;
	set appearance.foregroundColour=#-16777216;
	set appearance.selectionColour=#-2144520576;
	set branchLabels.colorAttribute="User Selection";
	set branchLabels.displayAttribute="Branch length";
	set branchLabels.fontName="Arial";
	set branchLabels.fontSize=8;
	set branchLabels.fontStyle=0;
	set branchLabels.isShown=false;
	set branchLabels.significantDigits=2;
	set layout.expansion=0;
	set layout.layoutType="RECTILINEAR";
	set layout.zoom=0;
	set nodeBars.barWidth=4.0;
	set nodeLabels.colorAttribute="User Selection";
	set nodeLabels.displayAttribute="label";
	set nodeLabels.fontName="Arial";
	set nodeLabels.fontSize=10;
	set nodeLabels.fontStyle=0;
	set nodeLabels.isShown=true;
	set nodeLabels.significantDigits=2;
	set polarLayout.alignTipLabels=false;
	set polarLayout.angularRange=0;
	set polarLayout.rootAngle=0;
	set polarLayout.rootLength=100;
	set polarLayout.showRoot=true;
	set radialLayout.spread=0.0;
	set rectilinearLayout.alignTipLabels=false;
	set rectilinearLayout.curvature=0;
	set rectilinearLayout.rootLength=100;
	set scale.offsetAge=0.0;
	set scale.rootAge=1.0;
	set scale.scaleFactor=1.0;
	set scale.scaleRoot=false;
	set scaleAxis.automaticScale=true;
	set scaleAxis.fontSize=8.0;
	set scaleAxis.isShown=false;
	set scaleAxis.lineWidth=1.0;
	set scaleAxis.majorTicks=1.0;
	set scaleAxis.origin=0.0;
	set scaleAxis.reverseAxis=false;
	set scaleAxis.showGrid=true;
	set scaleAxis.significantDigits=4;
	set scaleBar.automaticScale=true;
	set scaleBar.fontSize=10.0;
	set scaleBar.isShown=true;
	set scaleBar.lineWidth=1.0;
	set scaleBar.scaleRange=0.0;
	set scaleBar.significantDigits=4;
	set tipLabels.colorAttribute="User Selection";
	set tipLabels.displayAttribute="Names";
	set tipLabels.fontName="Arial";
	set tipLabels.fontSize=12;
	set tipLabels.fontStyle=1;
	set tipLabels.isShown=true;
	set tipLabels.significantDigits=4;
	set trees.order=true;
	set trees.orderType="increasing";
	set trees.rooting=false;
	set trees.rootingType="User Selection";
	set trees.transform=false;
	set trees.transformType="cladogram";
end;
