# Supplementary material for: Components of iron–Sulfur cluster assembly machineries are robust phylogenetic markers to trace the origin of mitochondria and plastids
Source: PLoS Biol. 2023 Nov 8;21(11):e3002374. doi: 10.1371/journal.pbio.3002374 (PMC10631705; doi:10.1371/journal.pbio.3002374)
Supplement: S1 Data — (ZIP) [file pbio.3002374.s017.zip › S1 Data/Phylogenies_of_entire_families/Prokaryotes_eukaryotes/ATC_Proka_Euka.figtree]

#NEXUS
begin taxa;
	dimensions ntax=3981;
	taxlabels
	'1737567_Abacterium@LXWE01000013_1_44___52397_52720'[&!color=#000000]
	'1121878_Ffuttsuensis@KE383896_1_236___257693_258016'[&!color=#000000]
	'718193_Fsediminum@SDI61572_1__Iron_binding_apoprotein_IscA'[&!color=#000000]
	'1121880_Fsenticii@AUGM01000013_1_103___120997_121320'[&!color=#000000]
	'550540_Fbalearica@ADN76960_1__iron_sulfur_cluster_assembly_protein_IscA'[&!color=#000000]
	'299255_Fmarina@SHH33603_1__iron_sulfur_cluster_assembly_protein'[&!color=#000000]
	'1515746_Smangrovi@KFZ37128_1__iron_sulfur_cluster_assembly_protein'[&!color=#000000]
	'1236542_Smarina@BALM01000024_1_57___54999_55337'[&!color=#000000]
	'560080_Scorallii@QRCS01000024_1_63___69617_69940'[&!color=#000000]
	'342950_Sspongiae@RJY07677_1__iron_sulfur_cluster_assembly_protein_IscA'[&!color=#000000]
	'93973_Sjaponica@ARD22871_1__Iron_binding_protein_IscA'[&!color=#000000]
	'2338552_Sbacterium@RLV58793_1__iron_sulfur_cluster_assembly_protein_IscA'[&!color=#000000]
	'211586_Soneidensis@AAN55306_1__FeS_cluster_assembly_acessory_protein_IscA'[&!color=#000000]
	'323850_Sloihica@ABO24181_1__iron_sulfur_cluster_assembly_protein_IscA'[&!color=#000000]
	'318167_Sfrigidimarin@ABI72267_1__iron_sulfur_cluster_assembly_protein_IscA'[&!color=#000000]
	'458817_Shalifaxensis@ABZ76140_1__iron_sulfur_cluster_assembly_protein_IscA'[&!color=#000000]
	'2058304_Ssp@PKH63174_1__iron_sulfur_cluster_assembly_protein_IscA'[&!color=#000000]
	'637905_Sviolacea@BAJ01564_1__HesB_YadR_YfhF_family_protein'[&!color=#000000]
	'326297_Samazonensis@ABL99502_1__HesB_YadR_YfhF_family_protein'[&!color=#000000]
	'2013866_Phaliotis@NRRC01000001_1_624___676264_676587'[&!color=#000000]
	'375674_Psedimenticol@NRIR01000005_1_60___67285_67608'[&!color=#000000]
	'1953076_Sbacterium@DDNL01000049_1_56___62158_62481'[&!color=#000000]
	'1742724_Tsp@OKY25693_1__iron_sulfur_cluster_assembly_protein_IscA'[&!color=#000000]
	'349064_Tagarivorans@SES70925_1__iron_sulfur_cluster_assembly_protein'[&!color=#000000]
	'1856287_Tsp@OUS26541_1__iron_sulfur_cluster_assembly_protein_IscA'[&!color=#000000]
	'1763536_Tcrassostreae@LRUI01000005_1_6___4500_4823'[&!color=#000000]
	'1816218_Csp@AOW78042_1__iron_sulfur_cluster_assembly_protein_IscA'[&!color=#000000]
	'1967665_Cberingensis@ASP46737_1__iron_sulfur_cluster_assembly_protein_IscA'[&!color=#000000]
	'167879_Cpsychrerythr@AAZ26307_1__iron_sulfur_cluster_assembly_protein'[&!color=#000000]
	'58049_Csp@ALO34072_1__iron_sulfur_cluster_assembly_protein_IscA'[&!color=#000000]
	'2305464_Csp@RHW77457_1__iron_sulfur_cluster_assembly_protein_IscA'[&!color=#000000]
	'1911682_Cagarivorans@MUZU01000007_1_113___154562_154885'[&!color=#000000]
	'56799_Csp@PHR83873_1__iron_sulfur_cluster_assembly_protein_IscA'[&!color=#000000]
	'1445662_Ityrosinivora@RUO80318_1__iron_sulfur_cluster_assembly_protein_IscA'[&!color=#000000]
	'740709_Ixiamenensis@EKE85237_1__iron_sulfur_cluster_assembly_protein_IscA'[&!color=#000000]
	'337250_Itaiwanensis@RUO78452_1__iron_sulfur_cluster_assembly_protein_IscA'[&!color=#000000]
	'1122124_Isediminum@KE383983_1_502___541001_541324'[&!color=#000000]
	'1970393_Isp@OZB05361_1__iron_sulfur_cluster_assembly_protein_IscA'[&!color=#000000]
	'519453_Imaritima@PWW10329_1__iron_binding_apoprotein_IscA'[&!color=#000000]
	'1159017_Iindica@SDB19242_1__iron_sulfur_cluster_assembly_protein'[&!color=#000000]
	'1946650_Isp@DKAB01000226_1_6___4236_4559'[&!color=#000000]
	'2487133_Isp@RJLC01000016_1_175___194480_194803'[&!color=#000000]
	'1517416_Iatlantica@KFZ29137_1__iron_sulfur_cluster_assembly_protein'[&!color=#000000]
	'435908_Isalinarum@KFZ31316_1__iron_sulfur_cluster_assembly_protein'[&!color=#000000]
	'1323738_Iplanktonica@RUO65973_1__iron_sulfur_cluster_assembly_protein_IscA'[&!color=#000000]
	'455436_Gsp@DS989814_1_150___158301_158624'[&!color=#000000]
	'1128911_Parctica@QIJM01000567_1_11___10787_11110'[&!color=#000000]
	'1799789_Phydrolytica@KXI28556_1__iron_sulfur_cluster_assembly_protein_IscA'[&!color=#000000]
	'2161813_Gsp@GBL04756_1__iron_sulfur_cluster_assembly_protein_IscA'[&!color=#000000]
	'1127673_Alipolytica@GAC15139_1__iron_sulfur_cluster_assembly_protein'[&!color=#000000]
	'342610_Patlantica@ABG39766_1__iron_sulfur_cluster_assembly_protein_IscA'[&!color=#000000]
	'1120963_Asagamiensis@KB894498_1_73___95398_95721'[&!color=#000000]
	'152573_Aamylolytica@SDZ94617_1__iron_sulfur_cluster_assembly_protein'[&!color=#000000]
	'1632859_Asp@KKO49716_1__iron_sulfur_cluster_assembly_protein'[&!color=#000000]
	'1970316_Asp@OZB35238_1__iron_sulfur_cluster_assembly_protein_IscA'[&!color=#000000]
	'1628148_Rsalexigens@OEY68845_1__iron_sulfur_cluster_assembly_protein_IscA'[&!color=#000000]
	'2498451_Rsp@CP034683_1_3245___3615760_3616083'[&!color=#000000]
	'508461_Nmarina@NGNS01000002_1_262___307015_307338'[&!color=#000000]
	'1907416_Asp@SIQ84936_1__Iron_binding_apoprotein_IscA'[&!color=#000000]
	'380703_Ahydrophila@ABK38438_1__iron_sulfur_cluster_assembly_protein_IscA'[&!color=#ff9696]
	'1278302_Phadalis@ATUO01000127_1_5___3689_4012'[&!color=#000000]
	'1278312_Paquimarina@AUAM01000007_1_53___68980_69303'[&!color=#000000]
	'357804_Pingrahamii@ABM03151_1__iron_sulfur_cluster_assembly_protein_IscA'[&!color=#000000]
	'314282_Psp@AGH80794_1__Iron_binding_protein_IscA'[&!color=#000000]
	'2058089_Psp@PKF63575_1__iron_sulfur_cluster_assembly_protein_IscA'[&!color=#000000]
	'2303987_Msp@RJG47606_1__iron_sulfur_cluster_assembly_protein_IscA'[&!color=#000000]
	'2058087_Abacterium@PKF57552_1__iron_sulfur_cluster_assembly_protein_IscA'[&!color=#000000]
	'80854_Mviscosa@CED58719_1__iron_binding_protein_IscA__iron_sulfur_cluster_assembly_protein_'[&!color=#000000]
	'523791_Kkoreensis@ACV26916_1__iron_sulfur_cluster_assembly_protein_IscA'[&!color=#000000]
	'914150_Kgeojedonensi@AKE51911_1__Iron_binding_protein_IscA'[&!color=#000000]
	'716813_Psaromensis@PQJ54934_1__iron_sulfur_cluster_assembly_protein_IscA'[&!color=#000000]
	'1938151_Pbacterium@HBO37202_1__TPA_asm__iron_sulfur_cluster_assembly_protein_IscA__partial'[&!color=#000000]
	'161398_Pphenolica@ALO43388_1__Iron_binding_protein_IscA'[&!color=#000000]
	'326442_Phaloplanktis@CAI87717_1__Fe_S_cluster_assembly_and_activation_protein__possibly_as_alternative_scaffold'[&!color=#ff9696]
	'2025950_Psp@PAJ74303_1__iron_sulfur_cluster_assembly_protein_IscA'[&!color=#000000]
	'314281_Ptunicata@ATC95894_1__iron_sulfur_cluster_assembly_protein'[&!color=#000000]
	'1348114_Ppiratica@AIY63753_1__iron_sulfur_cluster_assembly_protein'[&!color=#000000]
	'2077096_Psp@PQBY01000016_1_89___103852_104175'[&!color=#000000]
	'43657_Pluteoviolace@KID54907_1__iron_sulfur_cluster_assembly_protein'[&!color=#000000]
	'1268239_Pluteoviolace@CCQ11052_1__Iron_binding_protein_IscA_for_iron_sulfur_cluster_assembly'[&!color=#000000]
	'43662_Ppiscicida@ATD07764_1__iron_sulfur_cluster_assembly_protein'[&!color=#000000]
	'1859457_Pamylolytica@OHU92848_1__iron_sulfur_cluster_assembly_protein_IscA'[&!color=#000000]
	'1948207_Pbacterium@DKAX01000108_1_4___1598_1819'[&!color=#000000]
	'2282215_Csp@RCU48786_1__iron_sulfur_cluster_assembly_protein_IscA'[&!color=#000000]
	'859059_Ahaloalkalito@RUO18286_1__iron_sulfur_cluster_assembly_protein_IscA'[&!color=#000000]
	'1755811_Pmarinum@ASK78438_1__iron_sulfur_cluster_assembly_protein_IscA'[&!color=#000000]
	'2291597_Gsp@CP031416_1_879___956265_956588'[&!color=#000000]
	'2479546_Vsp@CP033078_1_1993___2198218_2198541'[&!color=#000000]
	'223926_Vparahaemolyt@BAC58861_1__HesB_family_protein'[&!color=#000000]
	'673519_Vharveyi@EEZ87024_1__hesB_family_protein'[&!color=#000000]
	'216895_Vvulnificus@AAO08959_1__iron_sulfur_cluster_assembly_protein_IscA'[&!color=#000000]
	'701176_Vsp@EGU32516_1__HesB_family_protein'[&!color=#000000]
	'553239_Vbreoganii@ANO33598_1__iron_sulfur_cluster_assembly_protein_IscA'[&!color=#000000]
	'1603038_Vsp@ORT48922_1__iron_sulfur_cluster_assembly_protein'[&!color=#000000]
	'674_Vmimicus@KFE31247_1__iron_sulfur_cluster_assembly_protein_IscA'[&!color=#000000]
	'243277_Vcholerae@AAF93915_1__hesB_family_protein'[&!color=#ff9696]
	'687_Vgazogenes@ASA56449_1__iron_sulfur_cluster_assembly_protein_IscA'[&!color=#000000]
	'2487322_Vsp@RQW62294_1__iron_sulfur_cluster_assembly_protein_IscA'[&!color=#000000]
	'1216006_Vaerogenes@SHI16771_1__Iron_binding_protein_IscA'[&!color=#000000]
	'575788_Vtasmaniensis@CAV17602_1__HesB_family_protein'[&!color=#000000]
	'2059725_Zmaritima@QCZE01000001_1_1428___1599983_1600306'[&!color=#000000]
	'511062_Osp@AEY01065_1__HesB_family_protein'[&!color=#000000]
	'1903694_Oavium@ART78749_1__iron_sulfur_cluster_assembly_protein_IscA'[&!color=#000000]
	'641510_Oarctica@PPL17835_1__iron_sulfur_cluster_assembly_protein_IscA'[&!color=#000000]
	'1891186_Vaphrogenes@AP018689_1_495___568228_568551'[&!color=#000000]
	'265726_Phalotolerans@KKD01544_1__iron_sulfur_cluster_assembly_protein'[&!color=#000000]
	'1891184_Toccultus@BDGP01000225_1_69___71460_71783'[&!color=#000000]
	'38294_Pdamselae@OLQ83567_1__iron_sulfur_cluster_assembly_protein_IscA'[&!color=#000000]
	'1195763_Paquae@KLV05995_1__iron_sulfur_cluster_assembly_protein'[&!color=#000000]
	'2172099_Csp@AWB67481_1__iron_sulfur_cluster_assembly_protein_IscA'[&!color=#000000]
	'659495_Cagarivorans@JH767523_1_244___263716_264039'[&!color=#000000]
	'2234133_Csp@QMED01000011_1_100___121309_121632'[&!color=#000000]
	'1046714_Gjoobiniege@AMRX01000006_1_370___402241_402564'[&!color=#000000]
	'1513271_Cmaritimum@KMT65523_1__iron_sulfur_cluster_assembly_protein'[&!color=#000000]
	'312309_Afischeri@AAW85114_1__Fe_S_cluster_assembly_protein_IscA'[&!color=#000000]
	'1927128_CEluxaltus@ATF10239_1__Iron_binding_protein_IscA_for_iron_sulfur_cluster_assembly'[&!color=#000000]
	'1927127_CEescacola@PCS23524_1__Iron_binding_protein_IscA_for_iron_sulfur_cluster_assembly'[&!color=#000000]
	'1121868_Enigricans@SKA55285_1__iron_sulfur_cluster_assembly_protein'[&!color=#000000]
	'51367_Scosticola@LT897818_1_126___132816_133139'[&!color=#000000]
	'868280_Ssocompensis@AQOE01000037_1_76___56685_57008'[&!color=#000000]
	'673_Ghollisae@AMG31188_1__iron_sulfur_cluster_assembly_protein_IscA'[&!color=#000000]
	'158841_Lrichardii@SQI36650_1__Iron_sulfur_cluster_assembly_protein'[&!color=#000000]
	'1196095_Gapicola@AHN24712_1__Iron_binding_protein_IscA_for_iron_sulfur_cluster_assembly'[&!color=#000000]
	'593135_Ohercynius@RKS84525_1__iron_binding_apoprotein_IscA'[&!color=#000000]
	'1267021_Fperrara@AJA44007_1__Iron_binding_apoprotein_IscA'[&!color=#000000]
	'1951658_Ebacterium@DDVL01000037_1_53___63634_63957'[&!color=#000000]
	'83333_Ecoli@AIZ52346_1__FeS_cluster_assembly_protein'[&!color=#ff9696]
	'1123402_Tanophelis@SET01235_1__iron_sulfur_cluster_assembly_protein'[&!color=#000000]
	'1336237_Pflectens@KI912487_1_619___706372_706695'[&!color=#000000]
	'218491_Patrosepticum@CAG76133_1__conserved_hypothetical_protein'[&!color=#000000]
	'243265_Plaumondii@CAE15655_1__unnamed_protein_product'[&!color=#000000]
	'582_Mmorganii@JQGP01000011_1_43___53618_53941'[&!color=#000000]
	'529507_Pmirabilis@CAR43851_1__iron_binding_protein__iron_sulfur_cluster_assembly_protein_'[&!color=#000000]
	'1247024_Aendosymbiont@JRLH01000002_1_170___203641_203964'[&!color=#000000]
	'406818_Xbovienii@CBJ82150_1__putative_regulator_believed_to_be_involved_in_Fe_S_cluster_assembly_and_activat'[&!color=#000000]
	'1387197_CSbombi@AWGA01000014_1_11___14560_14883'[&!color=#000000]
	'703_Pshigelloides@JWHQ01000042_1_22___22694_23017'[&!color=#000000]
	'2028574_Btaxon@RIY34663_1__iron_sulfur_cluster_assembly_protein_IscA'[&!color=#000000]
	'2028576_Btaxon@RIY32454_1__iron_sulfur_cluster_assembly_protein_IscA'[&!color=#000000]
	'2028575_Btaxon@RIY35572_1__iron_sulfur_cluster_assembly_protein_IscA'[&!color=#000000]
	'2027912_Btaxon@RIY33989_1__iron_sulfur_cluster_assembly_protein_IscA'[&!color=#000000]
	'1179155_CPblepharus@KEY91695_1__iron_binding_protein'[&!color=#000000]
	'1236703_CPkatoptron@EPE37336_1__iron_sulfur_cluster_assembly_protein_IscA'[&!color=#000000]
	'51161_Adelphinicola@VEJ09240_1__iron_binding_protein'[&!color=#000000]
	'339671_Asuccinogenes@ABR74236_1__iron_sulfur_cluster_assembly_protein_IscA'[&!color=#000000]
	'221988_Msuccinicipro@AAU38330_1__IscA_protein'[&!color=#000000]
	'28161_Cflavescens@PJG85770_1__iron_sulfur_cluster_assembly_protein_IscA'[&!color=#000000]
	'754_Pdagmatis@SNV42376_1__iron_sulfur_cluster_assembly_protein_IscA'[&!color=#000000]
	'272843_Pmultocida@AAK02404_1__unknown'[&!color=#ff9696]
	'714_Aactinomycete@AMQ91348_1__iron_sulfur_cluster_assembly_protein'[&!color=#000000]
	'762_Avolantium@VEB22991_1__Iron_sulfur_cluster_assembly_protein'[&!color=#000000]
	'1005058_Ganatis@AEC17802_1__iron_sulfur_cluster_assembly_protein'[&!color=#000000]
	'1122938_Ptestudinis@SMB89662_1__iron_sulfur_cluster_assembly_protein'[&!color=#000000]
	'2171752_Fbacterium@PVZ72348_1__iron_sulfur_cluster_assembly_protein_IscA'[&!color=#000000]
	'557723_Gparasuis@ACL31760_1__iron_binding_protein__HesB_family_iron_sulfur__Fe_S__cluster_formation_protein'[&!color=#000000]
	'1443036_Vpulmonis@RPE86143_1__iron_binding_apoprotein_IscA'[&!color=#000000]
	'416269_Apleuropneumo@ABN74025_1__iron_binding_protein_IscA'[&!color=#000000]
	'233412_Hducreyi@AAP95950_1__hesB_family_protein'[&!color=#000000]
	'75985_Mhaemolytica@KIX30785_1__iron_sulfur_cluster_assembly_protein'[&!color=#000000]
	'71421_Hinfluenzae@AAC22033_1__conserved_hypothetical_protein'[&!color=#000000]
	'97481_Pskyensis@SEM42464_1__iron_sulfur_cluster_assembly_protein'[&!color=#000000]
	'1752213_Gbacterium@LNEJ01000035_1_45___52370_52693'[&!color=#000000]
	'1752215_Gbacterium@LNFF01000032_1_105___102142_102468'[&!color=#000000]
	'1842525_Pbacterium@LXTK01000267_1_5___2117_2440'[&!color=#000000]
	'1948174_Pbacterium@DGOV01000069_1_3___1967_2290'[&!color=#000000]
	'1948226_Pbacterium@DBBP01000023_1_63___71288_71611'[&!color=#000000]
	'1986758_Mbacterium@OUX52301_1__iron_sulfur_cluster_assembly_protein_IscA'[&!color=#000000]
	'1842524_Pbacterium@LXTI01000141_1_2___434_793'[&!color=#000000]
	'1798305_Gbacterium@OGT85393_1__iron_sulfur_cluster_assembly_protein_IscA'[&!color=#000000]
	'1798300_Gbacterium@OGT84514_1__iron_sulfur_cluster_assembly_protein_IscA'[&!color=#000000]
	'1798301_Gbacterium@OGT71422_1__iron_sulfur_cluster_assembly_protein_IscA'[&!color=#000000]
	'1953014_Tbacterium@DGNS01000015_1_302___296179_296529'[&!color=#000000]
	'1953017_Tbacterium@DKOP01000006_1_46___42892_43245'[&!color=#000000]
	'1810504_Icernigliae@ANX05293_1__iron_sulfur_cluster_assembly_protein_IscA'[&!color=#000000]
	'1948148_Pbacterium@DDST01000156_1_57___60402_60725'[&!color=#000000]
	'1951620_Cbacterium@DEHU01000266_1_17___17702_18025'[&!color=#000000]
	'1400860_CCodensis@PIE83584_1__iron_sulfur_cluster_assembly_protein_IscA'[&!color=#000000]
	'1400863_CCdenitrifican@CDI00791_1__putative_regulator_believed_to_be_involved_in_Fe_S_cluster_assembly_and_activat'[&!color=#000000]
	'1951621_Cbacterium@DGFE01000098_1_2___1932_2255'[&!color=#000000]
	'1951619_Cbacterium@DEHY01000039_1_13___12476_12799'[&!color=#000000]
	'1951622_Cbacterium@DGQQ01000095_1_3___2550_2873'[&!color=#000000]
	'1934255_Cbacterium@OOO03054_1__Iron_binding_protein_IscA'[&!color=#000000]
	'886464_Pacidivorans@PWV59049_1__iron_binding_apoprotein_IscA'[&!color=#000000]
	'1948458_Bbacterium@DGAL01000045_1_5___2794_3126'[&!color=#000000]
	'1986845_Bbacterium@OUT76845_1__iron_sulfur_cluster_assembly_protein_IscA'[&!color=#000000]
	'1978339_Cbacterium@CP019936_1_2622___2769986_2770312'[&!color=#000000]
	'1434775_Uchromatiacea@AZMQ01000415_1_7___11524_11850'[&!color=#000000]
	'61644_Cokenii@PQJ95056_1__iron_sulfur_cluster_assembly_protein_IscA'[&!color=#000000]
	'61595_Awarmingii@SDY42226_1__iron_sulfur_cluster_assembly_protein'[&!color=#000000]
	'572477_Avinosum@ADC63576_1__iron_sulfur_cluster_assembly_accessory_protein'[&!color=#000000]
	'765911_Tviolascens@AFL75159_1__Iron_sulfur_cluster_assembly_accessory_protein'[&!color=#000000]
	'1058_Troseopersici@SDW44674_1__Iron_binding_apoprotein_IscA'[&!color=#000000]
	'1947692_Tsp@DIUM01000114_1_42___48585_48911'[&!color=#000000]
	'1048_Mgracile@KXX65926_1__iron_sulfur_cluster_assembly_protein_IscA'[&!color=#000000]
	'765912_Tmobilis@AGA91978_1__Iron_sulfur_cluster_assembly_accessory_protein'[&!color=#000000]
	'631362_Tsp@EIC22106_1__Iron_sulfur_cluster_assembly_accessory_protein'[&!color=#000000]
	'765913_Tdrewsii@EGV28734_1__iron_sulfur_cluster_assembly_accessory_protein'[&!color=#000000]
	'1249627_Ipurpurea@EXJ15040_1__Iron_binding_protein_IscA_for_iron_sulfur_cluster_assembly'[&!color=#000000]
	'1703403_Gbacterium@KPJ94834_1__iron_sulfur_cluster_assembly_protein'[&!color=#000000]
	'1818881_CTendoloripes@ODB90408_1__iron_sulfur_cluster_assembly_protein_IscA'[&!color=#000000]
	'1076588_Tbrandeum@BAO44161_1__iron_sulfur_cluster_assembly_accessory_protein'[&!color=#000000]
	'1655433_CTendolucinida@ODJ89122_1__iron_binding_protein_IscA'[&!color=#000000]
	'1703404_Gbacterium@KPJ79212_1__hypothetical_protein_AMJ58_12785'[&!color=#000000]
	'1703402_Gbacterium@KPJ92152_1__hypothetical_protein_AMJ53_09960'[&!color=#000000]
	'1703406_Gbacterium@KPK37121_1__hypothetical_protein_AMJ69_12480'[&!color=#000000]
	'1703406_Gbacterium@KPK37109_1__hypothetical_protein_AMJ69_12565'[&!color=#000000]
	'585455_Tthiocyanatic@BAZ94684_1__uncharacterized_protein_FOKN1_2310'[&!color=#000000]
	'364032_Scaldicuralii@SIO03557_1__Iron_binding_apoprotein_IscA'[&!color=#000000]
	'1168067_Hkuenenii@JAGP01000001_1_670___740282_740608'[&!color=#000000]
	'90813_Hsp@JQMT01000001_1_1390___1451521_1451847'[&!color=#000000]
	'1123516_Hhalophilus@KB913033_1_465___497313_497639'[&!color=#000000]
	'1803865_Tsp@AZR82589_1__iron_sulfur_cluster_assembly_protein_IscA'[&!color=#000000]
	'406020_Tmicroaerophi@JYNN01000016_1_39___39490_39816'[&!color=#000000]
	'1946607_Hsp@DBOF01000056_1_16___13218_13544'[&!color=#000000]
	'1123517_Tpelophila@JOMR01000001_1_1743___1871101_1871427'[&!color=#000000]
	'717773_Tcyclica@AEG31009_1__iron_sulfur_cluster_assembly_accessory_protein'[&!color=#000000]
	'1123515_Tchilensis@KI519609_1_1703___1858925_1859251'[&!color=#000000]
	'1123518_Tsp@ARWI01000001_1_2140___2411575_2411901'[&!color=#000000]
	'1123514_Tarctica@KB905899_1_144___164838_165164'[&!color=#000000]
	'90814_Tsp@KL370891_1_1510___1704223_1704549'[&!color=#000000]
	'317025_Hcrunogenus@ABB41214_1__iron_sulfur_cluster_assembly_accessory_protein'[&!color=#000000]
	'1805397_Tsp@OIP95629_1__iron_sulfur_cluster_assembly_protein_IscA'[&!color=#000000]
	'935_Tsp@HBQ44289_1__TPA_asm__iron_sulfur_cluster_assembly_protein_IscA'[&!color=#000000]
	'1913989_Gbacterium@PCH64359_1__iron_sulfur_cluster_assembly_protein_IscA'[&!color=#000000]
	'1671877_Gbacterium@LFLB01000038_1_56___62182_62508'[&!color=#000000]
	'1948194_Pbacterium@DBOH01000048_1_21___17154_17480'[&!color=#000000]
	'1856286_Msp@OUR85544_1__iron_sulfur_cluster_assembly_protein_IscA'[&!color=#000000]
	'1856284_Msp@OUR71855_1__iron_sulfur_cluster_assembly_protein_IscA'[&!color=#000000]
	'637616_Mthiooxydans@EEF79382_1__HesB_like_domain__putative'[&!color=#000000]
	'45496_Msulfidovoran@SFJ95286_1__iron_sulfur_cluster_assembly_protein'[&!color=#000000]
	'754477_Mfrappieri@AFJ01489_1__Iron_binding_protein_IscA_for_iron_sulfur_cluster_assembly'[&!color=#000000]
	'754476_Mnitratireduc@AFI84327_1__iron_sulfur_cluster_assembly_accessory_protein'[&!color=#000000]
	'1286106_Mlonarensis@EMR12569_1__Iron_binding_protein_IscA_for_iron_sulfur_cluster_assembly'[&!color=#000000]
	'1123867_Scluster@EJP73703_1__iron_binding_protein_IscA'[&!color=#000000]
	'1986734_Gbacterium@RPG42799_1__iron_sulfur_cluster_assembly_accessory_protein'[&!color=#000000]
	'2162564_Scluster@QCEV01000023_1_2___203_592'[&!color=#000000]
	'1009426_Gproteobacter@ARRL01000004_1_34___27103_27444'[&!color=#000000]
	'1986751_Gbacterium@RPG39831_1__iron_sulfur_cluster_assembly_accessory_protein'[&!color=#000000]
	'1948182_Pbacterium@DIIU01000021_1_76___66142_66492'[&!color=#000000]
	'1123865_Scluster@JH612123_1_16___11245_11586'[&!color=#000000]
	'1123865_Scluster@JH612121_1_2___358_699'[&!color=#000000]
	'1986752_Gbacterium@OUX09954_1__iron_sulfur_cluster_assembly_protein_IscA'[&!color=#000000]
	'1123866_Scluster@EJP71739_1__iron_binding_protein_IscA'[&!color=#000000]
	'2162561_Scluster@QCMW01000001_1_43___38253_38594'[&!color=#000000]
	'1986748_Gbacterium@RPG37589_1__iron_sulfur_cluster_assembly_accessory_protein'[&!color=#000000]
	'1986756_Gbacterium@OUX42694_1__iron_sulfur_cluster_assembly_protein_IscA'[&!color=#000000]
	'1986756_Gbacterium@OUX42964_1__iron_sulfur_cluster_assembly_protein_IscA'[&!color=#000000]
	'1951896_Fbacterium@DLTR01000086_1_7___5089_5445'[&!color=#000000]
	'295108_CBaquae@KRG18190_1__Iron_binding_protein_IscA'[&!color=#000000]
	'1895767_Gbacterium@OJV88862_1__hypothetical_protein_BGO43_14770'[&!color=#000000]
	'437022_CBcookevillens@KRG18291_1__Iron_binding_protein_IscA'[&!color=#000000]
	'323261_Noceani@ABA58122_1__HesB_YadR_YfhF'[&!color=#000000]
	'472759_Nhalophilus@ADE15039_1__iron_sulfur_cluster_assembly_accessory_protein'[&!color=#000000]
	'1630141_CNterrae@BAW80376_1__iron_sulfur_cluster_assembly_accessory_protein'[&!color=#000000]
	'1792834_Msediminis@MVBD01000012_1_72___73966_74292'[&!color=#000000]
	'644220_Mlitoralis@NIHB01000002_1_612___742294_742728'[&!color=#000000]
	'314282_Psp@AGH80492_1__FeS_assembly_scaffold_SufA'[&!color=#000000]
	'1235990_CPcarbekii@BAO00627_1__SufA_protein'[&!color=#000000]
	'529507_Pmirabilis@CAR42986_1__putative_scaffold_protein_for_iron_sulfur_cluster_assembly'[&!color=#000000]
	'674_Vmimicus@KFE30556_1__protein_sufA'[&!color=#000000]
	'575788_Vtasmaniensis@CAV19084_1__protein_SufA'[&!color=#000000]
	'1891184_Toccultus@BDGP01000159_1_28___21775_22146'[&!color=#000000]
	'582_Mmorganii@JQGP01000004_1_39___41152_41532'[&!color=#000000]
	'243265_Plaumondii@CAE14996_1__SufA_protein'[&!color=#000000]
	'572265_CHdefensa@ACQ66834_1__Fe_S_cluster_assembly_protein'[&!color=#000000]
	'663321_CRinsecticola@EFL91566_1__iron_sulfur_cluster_assembly_scaffold_protein'[&!color=#000000]
	'1247024_Aendosymbiont@JRLH01000003_1_119___134420_134788'[&!color=#000000]
	'1199245_Sendosymbiont@AFP84701_1__Iron_sulfur_cluster_assembly_accessory_protein'[&!color=#000000]
	'343509_Sglossinidius@BAE74706_1__conserved_hypothetical_protein'[&!color=#000000]
	'1951658_Ebacterium@DDVL01000010_1_22___24236_24613'[&!color=#000000]
	'83333_Ecoli@AIZ51484_1__Fe_S_cluster_assembly_protein'[&!color=#ff9696]
	'218491_Patrosepticum@CAG74762_1__conserved_hypothetical_protein'[&!color=#000000]
	'745277_Raquatilis@AEX52661_1__FeS_assembly_scaffold_SufA'[&!color=#000000]
	'1951632_Cbacterium@DJAM01000068_1_12___11143_11484'[&!color=#000000]
	'1798281_Gbacterium@OGT43388_1__hypothetical_protein_A3F13_04280'[&!color=#000000]
	'1974021_Gbacterium@PIZ03965_1__Fe_S_cluster_assembly_scaffold_SufA'[&!color=#000000]
	'1798280_Gbacterium@OGT49641_1__hypothetical_protein_A3E53_00510'[&!color=#000000]
	'1798275_Gbacterium@OGT39287_1__hypothetical_protein_A3E81_07300'[&!color=#000000]
	'59288_Csp@PHQ80796_1__FeS_assembly_scaffold_SufA'[&!color=#000000]
	'227377_Cburnetii@AAO90858_1__HesB_protein_family'[&!color=#000000]
	'2054173_CCmudrowiae@AKQ33780_1__FeS_assembly_protein__contains_SufU_and_SufA'[&!color=#000000]
	'1592897_Clike@PMB54724_1__Iron_binding_protein_IscA_for_iron_sulfur_cluster_assembly'[&!color=#000000]
	'1798285_Gbacterium@OGT55302_1__hypothetical_protein_A3F43_03540'[&!color=#000000]
	'254246_Alusitana@RDI41337_1__iron_sulfur_cluster_assembly_protein'[&!color=#000000]
	'1798277_Gbacterium@OGT41645_1__hypothetical_protein_A3F42_08550'[&!color=#000000]
	'1798283_Gbacterium@OGT45948_1__hypothetical_protein_A3E83_02595'[&!color=#000000]
	'1951150_Lbacterium@DHXK01000147_1_12___8079_8420'[&!color=#000000]
	'1238_Psalmonis@ALB22705_1__iron_sulfur_cluster_assembly_accessory_protein_SufA'[&!color=#000000]
	'1951154_Lbacterium@DKOI01000032_1_45___49930_50295'[&!color=#000000]
	'2026754_Lbacterium@PCH57596_1__iron_sulfur_cluster_assembly_protein_IscA'[&!color=#000000]
	'1542390_Fsp@APC97432_1__iron_sulfur_cluster_assembly_accessory_family_protein'[&!color=#000000]
	'594679_Aguangzhouens@AJC48887_1__heme_biosynthesis_protein_HemY'[&!color=#000000]
	'2007306_Fsp@AXA33590_1__iron_sulfur_cluster_assembly_accessory_protein'[&!color=#000000]
	'1547445_Fsp@AIT10155_1__heme_biosynthesis_protein_HemY'[&!color=#000000]
	'484022_Fphilomiragia@ABZ86345_1__conserved_hypothetical_protein'[&!color=#000000]
	'549298_Fhalioticida@ASG67599_1__iron_sulfur_cluster_assembly_accessory_protein'[&!color=#000000]
	'177416_Ftularensis@CAG45212_1__hesB_family_protein'[&!color=#000000]
	'28907_Ctaeniospiral@PGGB01000019_1_6___5181_5555'[&!color=#000000]
	'2219059_Fbacterium@QLIU01000010_1_28___25653_26027'[&!color=#000000]
	'2056695_Flacustris@QLIR01000005_1_92___101993_102367'[&!color=#000000]
	'2219058_Fbacterium@QLIT01000057_1_6___7874_8242'[&!color=#000000]
	'1089439_Fhongkongensi@KB902248_1_9___5862_6230'[&!color=#000000]
	'45056_Ladelaidensis@KTC66112_1__HesB_family_transporter_protein'[&!color=#000000]
	'454_Lisraelensis@KTD26896_1__Fe_S_cluster_assembly_protein'[&!color=#000000]
	'1408444_Lfairfieldens@JHYC01000001_1_88___101985_102350'[&!color=#000000]
	'1867846_Lclemsonensis@ASQ45431_1__Iron_binding_protein_IscA'[&!color=#000000]
	'449_Lhackeliae@CEK11221_1__Iron_binding_protein_iscA'[&!color=#000000]
	'1798569_Lbacterium@OGV48468_1__heme_biosynthesis_protein_HemY'[&!color=#000000]
	'1951153_Lbacterium@DKFW01000013_1_58___56178_56555'[&!color=#000000]
	'1212489_Ldrozanskii@KTC85690_1__HesB_family_transporter_protein'[&!color=#000000]
	'1034943_Lmassiliensis@CDZ78621_1__Iron_sulfur_cluster_assembly_protein'[&!color=#000000]
	'451_Tmicdadei@CEG60467_1__Iron_binding_protein_iscA'[&!color=#000000]
	'28083_Lbirminghamen@KTC69520_1__HesB_family_transporter_protein'[&!color=#000000]
	'91822_Lbeliardensis@STX28226_1__Fe_S_cluster_assembly_protein'[&!color=#000000]
	'448_Lerythra@KTC95807_1__Fe_S_cluster_assembly_protein'[&!color=#000000]
	'1034944_Ltunisiensis@CALJ01000235_1_2___117_482'[&!color=#000000]
	'453_Lfeeleii@KTC94977_1__Fe_S_cluster_assembly_protein'[&!color=#000000]
	'452_Lspiritensis@KTD65795_1__Fe_S_cluster_assembly_protein'[&!color=#000000]
	'1798567_Lbacterium@OGV29588_1__heme_biosynthesis_protein_HemY'[&!color=#000000]
	'1951147_Lbacterium@DEND01000039_1_21___19148_19513'[&!color=#000000]
	'45068_Llondiniensis@KTD22919_1__Fe_S_cluster_assembly_protein'[&!color=#000000]
	'2498108_Lsp@RUR11809_1__iron_sulfur_cluster_assembly_accessory_protein'[&!color=#000000]
	'1268635_Loakridgensis@AHE67675_1__iron_sulfur_cluster_assembly_accessory_protein'[&!color=#000000]
	'2498111_Lsp@RUR09051_1__iron_sulfur_cluster_assembly_accessory_protein'[&!color=#000000]
	'66969_Lwaltersii@KTD78429_1__HesB_family_transporter_protein'[&!color=#000000]
	'1212491_Lfallonii@CEG57175_1__Iron_binding_protein_IscA'[&!color=#000000]
	'450_Llongbeachae@ARB93855_1__iron_sulfur_cluster_assembly_accessory_protein'[&!color=#000000]
	'272624_Lpneumophila@AAU27823_1__HesB_family_protein'[&!color=#000000]
	'45072_Lquateirensis@KTD51140_1__HesB_family_transporter_protein'[&!color=#000000]
	'45065_Lgeestiana@KTC99736_1__Fe_S_cluster_assembly_protein'[&!color=#000000]
	'1798569_Lbacterium@OGV40268_1__hypothetical_protein_A3F46_09510'[&!color=#000000]
	'765914_Tsibirica@EGZ45630_1__iron_sulfur_cluster_assembly_accessory_protein'[&!color=#000000]
	'1255043_Tnitratireduc@AGA33498_1__Iron_binding_protein_SufA_for_iron_sulfur_cluster_assembly'[&!color=#000000]
	'1158175_Tsp@PYG04517_1__iron_sulfur_cluster_assembly_protein'[&!color=#000000]
	'1797697_Csp@OGO91831_1__hypothetical_protein_A3F41_04380'[&!color=#000000]
	'1948133_Pbacterium@DBUY01000024_1_8___8760_9128'[&!color=#000000]
	'1948137_Pbacterium@DCKN01000020_1_12___10410_10757'[&!color=#000000]
	'1948135_Pbacterium@DCQP01000028_1_3___1639_1980'[&!color=#000000]
	'1948197_Pbacterium@DJIM01000061_1_10___5231_5593'[&!color=#000000]
	'1986653_Btmed178@OUX68293_1__hypothetical_protein_CBD38_00320'[&!color=#000000]
	'1974579_CGbacterium@PIQ41679_1__hypothetical_protein_COW06_02305'[&!color=#000000]
	'1798568_Lbacterium@OGV28105_1__hypothetical_protein_A3F18_04200'[&!color=#000000]
	'1986765_Obacterium@OUX76457_1__hypothetical_protein_CBC19_09335'[&!color=#000000]
	'1986760_Obacterium@RPG20688_1__iron_sulfur_cluster_assembly_accessory_protein'[&!color=#000000]
	'1948659_Gbacterium@DLBQ01000028_1_14___14082_14423'[&!color=#000000]
	'83406_Gproteobacter@CBL45710_1__Iron_sulphur_cluster_assembly_protein'[&!color=#000000]
	'1225476_CRisopodorum@OIZ94377_1__hypothetical_protein_A1D18_05935'[&!color=#000000]
	'59196_Rgrylli@EDP46204_1__iron_sulfur_cluster_assembly_protein_IscA'[&!color=#000000]
	'676208_CRviridis@BBB14617_1__iron_sulfur_cluster_assembly_protein'[&!color=#000000]
	'1156986_Dmassiliensis@AJGC01000001_1_954___715724_715975'[&!color=#000000]
	'1982043_Msediminis@NTLB01000001_1_266___266014_266370'[&!color=#000000]
	'650891_Mdaqiaonensis@SFR57195_1__Iron_sulfur_cluster_assembly_accessory_protein'[&!color=#000000]
	'490759_Msp@AFP32146_1__Protein_sufA'[&!color=#000000]
	'2033727_Msp@PHQ15756_1__iron_sulfur_cluster_assembly_accessory_protein'[&!color=#000000]
	'490759_Msp@AFP30867_1__Iron_binding_protein_iscA'[&!color=#000000]
	'930118_Mpersicus@PPK56344_1__FeS_assembly_scaffold_SufA'[&!color=#000000]
	'1323740_Mhalophilus@PSF08508_1__iron_sulfur_cluster_assembly_accessory_protein'[&!color=#000000]
	'2109942_Mfuscus@PSF07220_1__iron_sulfur_cluster_assembly_accessory_protein'[&!color=#000000]
	'351348_Mhydrocarbono@ABM20229_1__FeS_assembly_scaffold_SufA'[&!color=#000000]
	'488533_Mmobilis@SDW12246_1__iron_sulfur_cluster_assembly_protein'[&!color=#000000]
	'1897620_Msp@OEY65541_1___Fe_S__binding_protein'[&!color=#000000]
	'1946817_Msp@DELK01000027_1_118___136633_136986'[&!color=#000000]
	'626887_Mnanhaiticus@ENO16224_1__iron_sulfur_cluster_assembly_accessory_protein'[&!color=#000000]
	'1484056_Tsalinus@PAV26590_1__iron_sulfur_cluster_assembly_accessory_protein'[&!color=#000000]
	'1948612_Gbacterium@DGCN01000016_1_3___1245_1601'[&!color=#000000]
	'86177_Hutahensis@LT727794_1_1141___1221598_1221954'[&!color=#000000]
	'1822265_Osp@KZZ55545_1___Fe_S__binding_protein'[&!color=#000000]
	'1822266_Osp@KZZ62295_1__hypothetical_protein_A3762_23420'[&!color=#000000]
	'1822266_Osp@KZZ60827_1__hypothetical_protein_A3762_02810'[&!color=#000000]
	'1822246_Osp@KZY83767_1__hypothetical_protein_A3742_17075__partial'[&!color=#000000]
	'1822246_Osp@KZY78968_1__hypothetical_protein_A3742_02545'[&!color=#000000]
	'2014542_Asp@ASK36634_1__iron_sulfur_cluster_assembly_accessory_protein__plasmid_'[&!color=#000000]
	'2014542_Asp@ASK33191_1__iron_sulfur_cluster_assembly_accessory_protein'[&!color=#000000]
	'930169_Adieselolei@AFT69468_1__Iron_binding_protein_IscA'[&!color=#000000]
	'393595_Aborkumensis@CAL17317_1__iron_binding_protein_IscA'[&!color=#000000]
	'2013796_Gbacterium@PKM22496_1__iron_sulfur_cluster_assembly_accessory_protein'[&!color=#000000]
	'2202653_Aindicus@QGMP01000001_1_556___604780_605142'[&!color=#000000]
	'391936_Apacificus@AJD47165_1__iron_binding_protein_IscA'[&!color=#000000]
	'523701_Pmediterranea@PWK50010_1__iron_sulfur_cluster_assembly_protein'[&!color=#000000]
	'207949_Bmarisrubri@EAT11694_1__hypothetical_protein_RED65_06087'[&!color=#000000]
	'1856278_Bsp@OUR64460_1___Fe_S__binding_protein'[&!color=#000000]
	'188908_Oantarctica@OUS40191_1___Fe_S__binding_protein'[&!color=#000000]
	'1822263_Tsp@KZZ50794_1___Fe_S__binding_protein'[&!color=#000000]
	'1822263_Tsp@KZZ49461_1___Fe_S__binding_protein'[&!color=#000000]
	'1208320_Toleivorans@AHK15445_1__Fe_S_cluster_assembly_scaffold_protein'[&!color=#000000]
	'1122615_Okriegii@KE383931_1_443___521363_521722'[&!color=#000000]
	'484498_Omarinus@SIS91732_1__Fe_S_cluster_assembly_protein_SufA_iron_sulfur_cluster_assembly_protein'[&!color=#000000]
	'2030817_Osp@PHS01581_1__iron_sulfur_cluster_assembly_accessory_protein'[&!color=#000000]
	'1947669_Tsp@DBHQ01000030_1_1___3_272'[&!color=#000000]
	'1947669_Tsp@DBHQ01000296_1_13___13945_14121'[&!color=#000000]
	'1249553_Bsanyensis@ASP40193_1__iron_sulfur_cluster_assembly_accessory_protein'[&!color=#000000]
	'1975553_Tsp@PIQ40836_1__iron_sulfur_cluster_assembly_accessory_protein'[&!color=#000000]
	'1948616_Gbacterium@DGQF01000022_1_82___79601_80062'[&!color=#000000]
	'1948584_Gbacterium@DBUT01000048_1_14___12120_12527'[&!color=#000000]
	'1986764_Gbacterium@RPG26174_1__iron_sulfur_cluster_assembly_accessory_protein'[&!color=#000000]
	'1948649_Gbacterium@DKNY01000060_1_102___102471_102902'[&!color=#000000]
	'1948588_Gbacterium@DDEF01000106_1_5___3733_4137'[&!color=#000000]
	'1948660_Gbacterium@DLSB01000317_1_2___1057_1476'[&!color=#000000]
	'1948589_Gbacterium@DDDN01000035_1_37___36209_36628'[&!color=#000000]
	'1948603_Gbacterium@DEBD01000013_1_24___18993_19355'[&!color=#000000]
	'1948591_Gbacterium@DCWG01000131_1_5___3591_3995'[&!color=#000000]
	'1948582_Gbacterium@DCBA01000100_1_54___52988_53344'[&!color=#000000]
	'1919270_Gbacterium@MPMU01000042_1_16___21968_22324'[&!color=#000000]
	'2083498_Ksp@RLP55292_1__iron_sulfur_cluster_assembly_accessory_protein'[&!color=#000000]
	'1917421_Kalkanivorans@AUM13552_1__iron_sulfur_cluster_assembly_accessory_protein'[&!color=#000000]
	'1948629_Gbacterium@DHQM01000033_1_12___10972_11331'[&!color=#000000]
	'2161747_Smangrovi@QAPE01000003_1_298___331412_331789'[&!color=#000000]
	'1123228_Simpatiens@AUIH01000036_1_24___31531_31929'[&!color=#000000]
	'1336806_Rforsetii@ATX77189_1__iron_sulfur_cluster_assembly_protein_SufA'[&!color=#000000]
	'314283_Rblandensis@EAR08532_1__Fe_S_cluster_assembly_scaffold_protein'[&!color=#000000]
	'2026793_Sbacterium@MAY34782_1__iron_sulfur_cluster_assembly_accessory_protein'[&!color=#000000]
	'1620392_Ssp@AKH70266_1__Iron_sulfur_cluster_assembly_accessory_protein'[&!color=#000000]
	'1951921_Hbacterium@DIYG01000140_1_10___8691_9044'[&!color=#000000]
	'314285_Clitoralis@EAQ96709_2__Iron_sulfur_cluster_assembly_accessory_protein'[&!color=#000000]
	'1132028_Chalotolerans@QQSW01000008_1_192___209368_209724'[&!color=#000000]
	'1265313_Prubra@KGE03106_1__Iron_binding_protein_SufA_for_iron_sulfur_cluster_assembly'[&!color=#000000]
	'1950788_Cbacterium@DDNV01000011_1_15___12535_12900'[&!color=#000000]
	'1950783_Cbacterium@DCRV01000050_1_15___16870_17235'[&!color=#000000]
	'1629722_Gbacterium@KJS08703_1__ATPase'[&!color=#000000]
	'1946807_Msp@DJFQ01000091_1_14___12723_13088'[&!color=#000000]
	'1513270_Malgicola@LGAK01000010_1_47___48939_49289'[&!color=#000000]
	'203122_Sdegradans@ABD80680_1__HesB_YadR_YfhF'[&!color=#000000]
	'1286364_Cbacterium@LANB01000001_1_3441___4135901_4136254'[&!color=#000000]
	'2022661_Cbacterium@NOXC01000002_1_27___26031_26399'[&!color=#000000]
	'2013869_Ahaliotis@NKQJ01000010_1_33___36353_36733'[&!color=#000000]
	'377629_Tturnerae@ACR10927_1__iron_sulfur_cluster_assembly_accessory_family_protein'[&!color=#000000]
	'1895005_Abacterium@MRUG01000025_1_236___310639_310989'[&!color=#000000]
	'1304902_Cbacterium@JDFY01000001_1_2615___2906878_2907228'[&!color=#000000]
	'1304900_Abacterium@RKQ99026_1__Fe_S_cluster_assembly_protein_SufA'[&!color=#000000]
	'1304903_Abacterium@SMF58207_1__Fe_S_cluster_assembly_protein_SufA'[&!color=#000000]
	'1948653_Gbacterium@DLPT01000113_1_32___30585_30977'[&!color=#000000]
	'1948611_Gbacterium@DFOV01000367_1_2___382_735'[&!color=#000000]
	'651086_Pmediterranea@QEWO01000003_1_392___431192_431548'[&!color=#000000]
	'565045_Lsyltensis@EED35995_1__ATPase'[&!color=#000000]
	'287487_Hsalexigens@HAN29332_1__TPA_asm__iron_sulfur_cluster_assembly_accessory_protein'[&!color=#000000]
	'1905677_Csp@PLW82340_1__iron_sulfur_cluster_assembly_accessory_protein'[&!color=#000000]
	'876044_Gproteobacter@EGG29610_1__Iron_binding_protein_IscA_for_iron_sulfur_cluster_assembly'[&!color=#000000]
	'1986733_Gbacterium@OUX73829_1__iron_sulfur_cluster_assembly_accessory_protein'[&!color=#000000]
	'1948625_Gbacterium@DGYG01000031_1_17___14240_14605'[&!color=#000000]
	'1121921_Gchinensis@KB898708_1_40___43238_43600'[&!color=#000000]
	'679259_Gagarilyticus@JXCJ01000001_1_2379___2779554_2779916'[&!color=#000000]
	'1122194_Magarilyticum@AUHU01000005_1_143___169893_170252'[&!color=#000000]
	'498211_Cjaponicus@ACE82755_1__HesB_protein'[&!color=#000000]
	'1987723_Csp@ARU26948_1__iron_sulfur_cluster_assembly_accessory_protein'[&!color=#000000]
	'1948587_Gbacterium@DDGM01000014_1_98___91261_91620'[&!color=#000000]
	'1249552_Pspirulinae@ALO45925_1__ATPase'[&!color=#000000]
	'1524254_Pacticola@OFE12168_1__ATPase'[&!color=#000000]
	'1948627_Gbacterium@DIAM01000005_1_42___43469_43840'[&!color=#000000]
	'1798299_Gbacterium@OGT71561_1__ATPase'[&!color=#000000]
	'487184_Pxinjiangensi@SDS26237_1__Fe_S_cluster_assembly_protein_SufA_iron_sulfur_cluster_assembly_protein'[&!color=#000000]
	'797277_Plitoralis@SDS32546_1__Fe_S_cluster_assembly_protein_SufA'[&!color=#000000]
	'1931241_Psp@AQZ95830_1__iron_sulfur_cluster_assembly_accessory_protein'[&!color=#000000]
	'1002526_Pformosensis@SFQ86499_1__Fe_S_cluster_assembly_protein_SufA'[&!color=#000000]
	'1720063_Pyangmingensi@SFM39480_1__Fe_S_cluster_assembly_protein_SufA'[&!color=#000000]
	'553151_Ppelagia@PCD00988_1__iron_sulfur_cluster_assembly_accessory_protein'[&!color=#000000]
	'472181_Psabulinigri@SDR82448_1__Fe_S_cluster_assembly_protein_SufA_iron_sulfur_cluster_assembly_protein'[&!color=#000000]
	'1434072_Psalegens@SDU02503_1__Fe_S_cluster_assembly_protein_SufA'[&!color=#000000]
	'1229521_Nnitratireduc@EXJ12181_1__hypothetical_protein_D791_01070'[&!color=#000000]
	'267850_Nlacisaponens@KDE40587_1__Iron_binding_protein_SufA_for_iron_sulfur_cluster_assembly'[&!color=#000000]
	'2202654_Msp@QGMQ01000001_1_472___529403_529768'[&!color=#000000]
	'400668_Msp@ABR70277_1__iron_sulfur_cluster_assembly_accessory_protein'[&!color=#000000]
	'1137284_Mfungiae@LIQF01000006_1_239___258707_259060'[&!color=#000000]
	'717774_Mmediterranea@ADZ90487_1__iron_sulfur_cluster_assembly_accessory_protein'[&!color=#000000]
	'1902503_Msp@NHNK01000032_1_7___3833_4216'[&!color=#000000]
	'1856283_Msp@OUR71171_1__ATPase'[&!color=#000000]
	'2267226_Psp@RBW41700_1__iron_sulfur_cluster_assembly_accessory_protein'[&!color=#000000]
	'1117647_Sagarivorans@AFU98153_1__Fe_S_cluster_assembly_scaffold_protein'[&!color=#000000]
	'1856298_Osymbiont@OUS23196_1__ATPase'[&!color=#000000]
	'1330036_Osymbiont@EPJ49008_1__Fe_S_cluster_assembly_scaffold_protein'[&!color=#000000]
	'1951542_Cbacterium@DBNH01000063_1_9___6667_7023'[&!color=#000000]
	'1121374_Dmarina@KB891576_1_26___29342_29701'[&!color=#000000]
	'1904639_Osp@FQLF01000001_1_368___383758_384114'[&!color=#000000]
	'247633_Mgamma@EAW31483_1__Fe_S_cluster_assembly_scaffold_protein'[&!color=#000000]
	'716816_Osagamiensis@ARN76042_1__iron_sulfur_cluster_assembly_accessory_protein'[&!color=#000000]
	'1853216_Obacterium@QPEP01000004_1_180___203365_203724'[&!color=#000000]
	'1434071_Airanensis@RUO20854_1__iron_sulfur_cluster_assembly_accessory_protein'[&!color=#000000]
	'1249555_Asanyensis@RUO35403_1__iron_sulfur_cluster_assembly_accessory_protein'[&!color=#000000]
	'2249428_Asp@QMIL01000001_1_375___402965_403336'[&!color=#000000]
	'946228_Ataiwanensis@RUO44257_1__iron_sulfur_cluster_assembly_accessory_protein'[&!color=#000000]
	'2249757_Asp@RTE87089_1__iron_sulfur_cluster_assembly_accessory_protein'[&!color=#000000]
	'1298881_Ibacterium@KPQ04109_1__iron_sulfur_cluster_assembly_protein_SufA'[&!color=#000000]
	'2267264_Asp@AYA65156_1__iron_sulfur_cluster_assembly_accessory_protein'[&!color=#000000]
	'1929465_Isp@MSEI01000006_1_134___153440_153799'[&!color=#000000]
	'2303538_Ssp@AXR07276_1__iron_sulfur_cluster_assembly_accessory_protein'[&!color=#000000]
	'634436_Aaggregatus@SHG62502_1__Fe_S_cluster_assembly_protein_SufA_iron_sulfur_cluster_assembly_protein'[&!color=#000000]
	'2048004_Afacilis@PEAY01000004_1_593___644888_645244'[&!color=#000000]
	'1774373_Amediterranea@AEA98711_1__Fe_S_cluster_assembly_scaffold_protein'[&!color=#000000]
	'2259342_Asp@RPJ65667_1__iron_sulfur_cluster_assembly_accessory_protein'[&!color=#000000]
	'1946570_Gsp@DDIL01000108_1_37___44264_44620'[&!color=#000000]
	'56804_Gpunicea@OFA31894_1__ATPase'[&!color=#000000]
	'1085623_Gnitratireduc@AEP29500_1__Fe_S_cluster_assembly_scaffold_protein'[&!color=#000000]
	'1120953_Asalexigens@AUBH01000012_1_44___44662_45018'[&!color=#000000]
	'2183582_Ssp@AWL12710_1__Iron_sulfur_cluster_assembly_1_like_protein__mitochondrial'[&!color=#000000]
	'1526571_Lalkaliphilum@ALS99346_1__ATPase'[&!color=#000000]
	'152573_Aamylolytica@SEA45458_1__iron_sulfur_cluster_assembly_protein'[&!color=#000000]
	'1632859_Asp@KKO47629_1__ATPase'[&!color=#000000]
	'366582_Bdenitrifican@PEBU01000003_1_323___354867_355223'[&!color=#000000]
	'314276_Ibaltica@EAQ33251_1__Fe_S_cluster_assembly_scaffold_protein'[&!color=#000000]
	'283942_Iloihiensis@AAV80993_1__Fe_S_cluster_assembly_scaffold_protein'[&!color=#000000]
	'2100422_Isp@AVJ54882_1__iron_sulfur_cluster_assembly_accessory_protein'[&!color=#000000]
	'880057_Aminuta@RUO25458_1__iron_sulfur_cluster_assembly_accessory_protein'[&!color=#000000]
	'531312_Amaris@RAJ96483_1__Fe_S_cluster_assembly_protein_SufA_iron_sulfur_cluster_assembly_protein'[&!color=#000000]
	'569599_Umarinipunice@RMA78771_1__iron_sulfur_cluster_assembly_protein'[&!color=#000000]
	'555778_Hneapolitanus@ACX96034_1__iron_sulfur_cluster_assembly_accessory_protein'[&!color=#000000]
	'1860122_Hsp@ANJ66323_1__hypothetical_protein_A9404_02055'[&!color=#000000]
	'2341113_Gsp@RRQ20262_1__iron_sulfur_cluster_assembly_accessory_protein'[&!color=#000000]
	'1970388_Hsp@OZA80627_1__hypothetical_protein_B7X64_05125'[&!color=#000000]
	'297_Hthermoluteol@BBD77325_1__iron_sulfur_cluster_assembly_accessory_protein'[&!color=#000000]
	'644221_Axantha@RBP49284_1__iron_binding_apoprotein_IscA'[&!color=#000000]
	'1948214_Pbacterium@DKML01000005_1_54___45188_45538'[&!color=#000000]
	'1940240_Wpopuli@MVDN01000008_1_109___97241_97555'[&!color=#000000]
	'1261130_Wchitiniclast@ELV07868_1__Iron_binding_protein_IscA'[&!color=#000000]
	'2182793_Icameli@PWD88621_1__iron_sulfur_cluster_assembly_accessory_protein'[&!color=#000000]
	'1111732_Ilarvae@AZOD01000037_1_7___5770_6087'[&!color=#000000]
	'290398_Csalexigens@ABE60195_1__HesB_YadR_YfhF'[&!color=#000000]
	'1771309_Stamaricis@CP023559_1_3050___2860075_2860401'[&!color=#000000]
	'28258_Cmarina@AOM00422_1__iron_sulfur_cluster_assembly_protein_IscA'[&!color=#000000]
	'574349_Ahalophila@SDX18834_1__Iron_binding_apoprotein_IscA'[&!color=#000000]
	'1121939_Hanticariensi@EPC01915_1__iron_sulfur_cluster_assembly_protein'[&!color=#000000]
	'1121940_Hhalocynthiae@AUDZ01000015_1_38___38419_38745'[&!color=#000000]
	'768066_Helongata@CBV41275_1__iron_sulfur_cluster_assembly_protein_IscA'[&!color=#000000]
	'1897729_Haestuarii@APE30432_1__iron_sulfur_cluster_assembly_protein_IscA'[&!color=#000000]
	'507626_Hchromatiredu@AMC99336_1__Iron_binding_protein_IscA'[&!color=#000000]
	'1387883_Hheilongjiang@PMR67920_1__iron_sulfur_cluster_assembly_protein_IscA'[&!color=#000000]
	'2306583_Hsp@AXY42538_1__iron_sulfur_cluster_assembly_accessory_protein'[&!color=#000000]
	'1178482_Hhuangheensis@ERL52432_1__iron_sulfur_cluster_assembly_protein'[&!color=#000000]
	'2282306_Hsp@RCV92518_1__iron_sulfur_cluster_assembly_accessory_protein'[&!color=#000000]
	'1238190_Hjeotgali@AMQY01000023_1_132___149859_150185'[&!color=#000000]
	'29571_Hsubglaciesco@SHM10202_1__Iron_binding_apoprotein_IscA'[&!color=#000000]
	'272774_Halkaliphila@AYF32832_1__iron_sulfur_cluster_assembly_accessory_protein'[&!color=#000000]
	'284577_Htaeanensis@RAR60943_1__iron_sulfur_cluster_assembly_protein'[&!color=#000000]
	'442341_Hxianhensis@SFH29692_1__Iron_binding_apoprotein_IscA'[&!color=#000000]
	'1121942_Hilicicola@SHE40955_1__iron_sulfur_cluster_assembly_protein'[&!color=#000000]
	'2081032_Hbacterium@PVRV01000019_1_12___11208_11534'[&!color=#000000]
	'595502_Ksinocarnis@RKR06903_1__iron_binding_apoprotein_IscA'[&!color=#000000]
	'966_Olinum@OOV88679_1__iron_sulfur_cluster_assembly_protein_IscA'[&!color=#000000]
	'1122616_Obeijerinckii@AULT01000006_1_68___85843_86166'[&!color=#000000]
	'64969_Omultiglobuli@OPX56282_1__iron_sulfur_cluster_assembly_protein_IscA'[&!color=#000000]
	'1122252_Mcelere@SFC41352_1__iron_sulfur_cluster_assembly_protein'[&!color=#000000]
	'1122209_Malkaliphilum@SFX17647_1__iron_sulfur_cluster_assembly_protein'[&!color=#000000]
	'197479_Tpapahanaumok@ODC02329_1__iron_sulfur_cluster_assembly_protein_IscA'[&!color=#000000]
	'1122211_Minsulare@JMLW01000013_1_55___53430_53753'[&!color=#000000]
	'64971_Pjaponicum@SEI57433_1__iron_sulfur_cluster_assembly_protein'[&!color=#000000]
	'1122139_Kaurantia@KB907876_1_70___71879_72205'[&!color=#000000]
	'698828_Kkonosiri@ARS54536_1__iron_sulfur_cluster_assembly_protein_IscA'[&!color=#000000]
	'376489_Halkalilenta@ANF59004_1__iron_sulfur_cluster_assembly_protein_IscA'[&!color=#000000]
	'1336245_Cnigrificans@JAGO01000010_1_382___434813_435139'[&!color=#000000]
	'33074_Zpalmae@BBG31103_1__uncharacterized_conserved_protein'[&!color=#000000]
	'381306_Tdenitrifican@KPV40473_1__iron_sulfur_cluster_assembly_protein'[&!color=#000000]
	'1703391_Bbacterium@KPK18090_1__hypothetical_protein_AMJ67_11710'[&!color=#000000]
	'1797482_Bbacterium@OGA08319_1__iron_sulfur_cluster_assembly_protein_IscA'[&!color=#000000]
	'1797492_Bbacterium@OGA25554_1__iron_sulfur_cluster_assembly_protein_IscA'[&!color=#000000]
	'1288494_Nlacus@ARO87291_1__iron_sulfur_cluster_assembly_accessory_protein'[&!color=#000000]
	'323848_Nmultiformis@ABB74002_1__HesB_YadR_YfhF'[&!color=#000000]
	'1855332_Nsp@SCY02270_1__iron_sulfur_cluster_assembly_protein'[&!color=#000000]
	'1895901_Nsp@OJY07302_1__iron_sulfur_cluster_assembly_protein_IscA'[&!color=#000000]
	'1855339_Nsp@SFW24899_1__iron_sulfur_cluster_assembly_protein'[&!color=#000000]
	'1855333_Nsp@SFH45588_1__iron_sulfur_cluster_assembly_protein'[&!color=#000000]
	'44575_Ncryotolerans@SFP60643_1__iron_sulfur_cluster_assembly_protein'[&!color=#000000]
	'1827381_Pbacterium@OQW41124_1__iron_sulfur_cluster_assembly_protein_IscA'[&!color=#000000]
	'153948_Nsp@ADZ27240_1__iron_sulfur_cluster_assembly_accessory_protein'[&!color=#000000]
	'1881054_Nsp@SFE61669_1__iron_sulfur_cluster_assembly_protein'[&!color=#000000]
	'261292_Nsp@AEJ01808_1__iron_sulfur_cluster_assembly_accessory_protein'[&!color=#000000]
	'1931235_Pbacterium@OQW82012_1__iron_sulfur_cluster_assembly_protein_IscA'[&!color=#000000]
	'52441_Naestuarii@PTN11675_1__iron_sulfur_cluster_assembly_protein'[&!color=#000000]
	'917_Nmarina@SEM92068_1__iron_sulfur_cluster_assembly_protein'[&!color=#000000]
	'200123_Nsp@RAR94255_1__iron_sulfur_cluster_assembly_protein'[&!color=#000000]
	'1946978_Nsp@DDIT01000086_1_8___4796_5146'[&!color=#000000]
	'44576_Nhalophila@SDX91119_1__iron_sulfur_cluster_assembly_protein'[&!color=#000000]
	'228410_Neuropaea@CAD85362_1__Hypothetical_hesB_yadR_yfhF_family'[&!color=#000000]
	'335283_Neutropha@ABI59495_1__iron_sulfur_cluster_assembly_accessory_protein'[&!color=#000000]
	'52442_Nnitrosa@PTM68773_1__iron_sulfur_cluster_assembly_protein'[&!color=#000000]
	'44574_Ncommunis@AKH36699_1__hypothetical_protein_AAW31_00915'[&!color=#000000]
	'1881053_Nsp@SDG86130_1__iron_sulfur_cluster_assembly_protein'[&!color=#000000]
	'1952267_Nbacterium@DKAF01000015_1_25___29882_30223'[&!color=#000000]
	'38080_Nsp@QIFK01000181_1_2___287_601'[&!color=#000000]
	'1970511_Gbacterium@OYY47303_1__iron_sulfur_cluster_assembly_protein_IscA'[&!color=#000000]
	'2184309_CNsp@RFC39785_1__iron_sulfur_cluster_assembly_protein'[&!color=#000000]
	'1951095_Gbacterium@DKNB01000080_1_42___35712_36068'[&!color=#000000]
	'1408164_Bbacterium@ESS15076_1__Iron_sulfur_cluster_assembly_protein'[&!color=#000000]
	'338969_Rferrireducen@ABD69585_1__HesB_YadR_YfhF'[&!color=#000000]
	'50421_Rsp@PKWM01000032_1_10___9167_9523'[&!color=#000000]
	'1797557_Bbacterium@OGA95188_1__iron_sulfur_cluster_assembly_protein_IscA'[&!color=#000000]
	'1317117_Oatlanticus@ORE88325_1__HesB_like_protein'[&!color=#000000]
	'2026766_Nbacterium@MBV60616_1__iron_sulfur_cluster_assembly_protein_IscA'[&!color=#000000]
	'1415780_Aaromaticivor@JPOG01000001_1_640___668517_668861'[&!color=#000000]
	'1122603_Nramosa@ATVI01000010_1_120___139568_139894'[&!color=#000000]
	'1953077_Sbacterium@DIBD01000019_1_33___33752_34105'[&!color=#000000]
	'489703_Saquatica@SEQ57979_1__iron_sulfur_cluster_assembly_protein'[&!color=#000000]
	'1123257_Sflava@AUFV01000008_1_208___240506_240829'[&!color=#000000]
	'1172194_Heffusa@EIT69377_1__hypothetical_protein_WQQ_29590'[&!color=#000000]
	'490188_Hdaqingensis@SHG96094_1__iron_sulfur_cluster_assembly_protein'[&!color=#000000]
	'2029166_Sbacterium@PTU32348_1__iron_sulfur_cluster_assembly_protein_IscA'[&!color=#000000]
	'2303331_Ssp@AXQ29888_1__iron_sulfur_cluster_assembly_accessory_protein'[&!color=#000000]
	'1076937_Fthermophila@SFF54552_1__iron_sulfur_cluster_assembly_protein'[&!color=#000000]
	'985250_Sflocculans@PXV66213_1__iron_sulfur_cluster_assembly_protein'[&!color=#000000]
	'2026789_Sbacterium@MAA73862_1__iron_sulfur_cluster_assembly_protein_IscA'[&!color=#000000]
	'1947455_Ssp@DJIE01000063_1_5___2686_3033'[&!color=#000000]
	'1033802_Sshabanensis@ERJ20702_1__Iron_binding_protein_IscA'[&!color=#000000]
	'1051139_Shalophila@ROO33631_1__heme_biosynthesis_protein_HemY'[&!color=#000000]
	'2321229_Ssp@RJS92329_1__iron_sulfur_cluster_assembly_accessory_protein'[&!color=#000000]
	'1947454_Ssp@DCKU01000110_1_14___16042_16401'[&!color=#000000]
	'2183911_Ssp@AWN17734_1__Iron_binding_protein_SufA_for_iron_sulfur_cluster_assembly'[&!color=#000000]
	'1953075_Sbacterium@DHHU01000018_1_12___10410_10757'[&!color=#000000]
	'1304158_Shalophila@QJOD01000002_1_603___627879_628226'[&!color=#000000]
	'1952221_Mbacterium@DEIG01000009_1_57___54370_54693'[&!color=#000000]
	'1920888_Mbacterium@MPSY01000029_1_9___9248_9577'[&!color=#000000]
	'1123354_Tmargaritifer@AUDR01000014_1_34___37363_37686'[&!color=#000000]
	'1952226_Mbacterium@DBNZ01000013_1_3___1777_2100'[&!color=#000000]
	'1952227_Mbacterium@DBNW01000010_1_18___15741_16067'[&!color=#000000]
	'686340_Malbum@EIC30896_1__Iron_sulfur_cluster_assembly_accessory_protein'[&!color=#000000]
	'1952220_Mbacterium@DEII01000220_1_2___1207_1530'[&!color=#000000]
	'1760988_Mishizawai@SMF93522_1__iron_sulfur_cluster_assembly_protein'[&!color=#000000]
	'675524_Mszegediense@KE386489_1_1453___1529678_1530001'[&!color=#000000]
	'1283300_Mcrimeensis@ATXB01000001_1_1949___1998717_1999043'[&!color=#000000]
	'1798802_Mbacteria@KXJ41619_1__iron_sulfur_cluster_assembly_protein_IscA'[&!color=#000000]
	'1495050_Moryzae@JYNS01000006_1_186___193856_194179'[&!color=#000000]
	'243233_Mcapsulatus@AAU91055_1__HesB_YadR_YfhF_family_protein'[&!color=#000000]
	'1091494_Malcaliphilum@CCE24440_1__Iron_binding_protein_iscA__Iron_sulfur_cluster_assembly_protein_'[&!color=#000000]
	'2013799_Gbacterium@PKM12706_1__iron_sulfur_cluster_assembly_protein_IscA'[&!color=#000000]
	'1952228_Mbacterium@DLHW01000056_1_1___77_403'[&!color=#000000]
	'1933926_Mbacterium@PMDM01000016_1_4___2843_3169'[&!color=#000000]
	'1116472_Mmorosus@ESS72269_1__iron_binding_protein_iscA'[&!color=#000000]
	'1132443_Mfibrata@KB889965_1_2609___2997047_2997370'[&!color=#000000]
	'1917482_Mbacterium@OYV17392_1__iron_sulfur_cluster_assembly_protein'[&!color=#000000]
	'1952225_Mbacterium@DIUY01000024_1_73___58660_58986'[&!color=#000000]
	'697282_Mtundripaludu@EGW21267_1__iron_sulfur_cluster_assembly_accessory_protein'[&!color=#000000]
	'1917481_Mbacterium@OYV16899_1__iron_sulfur_cluster_assembly_protein'[&!color=#000000]
	'1095552_Mluteus@KE386569_1_3954___4368153_4368476'[&!color=#000000]
	'1704499_Mpsychrotoler@ASF45986_1__iron_sulfur_cluster_assembly_protein_IscA'[&!color=#000000]
	'438855_Mvadi@JPON01000001_1_1051___1107411_1107734'[&!color=#000000]
	'2282321_Msymbiont@QPIM01000050_1_14___15792_16115'[&!color=#000000]
	'421_Mmethanica@OAI07959_1__iron_sulfur_cluster_assembly_protein_IscA'[&!color=#000000]
	'980561_Mlenta@OAI10003_1__iron_sulfur_cluster_assembly_protein_IscA'[&!color=#000000]
	'857087_Mmethanica@AEG02269_1__iron_sulfur_cluster_assembly_accessory_protein'[&!color=#000000]
	'1420851_Msedimenti@OQK17295_1__iron_sulfur_cluster_assembly_protein_IscA'[&!color=#000000]
	'343232_Mendosymbiont@SCN46986_1__Iron_binding_protein_IscA_for_iron_sulfur_cluster_assembly'[&!color=#000000]
	'1948181_Pbacterium@DHQP01000031_1_55___56132_56455'[&!color=#000000]
	'1952219_Mbacterium@DBZZ01000026_1_22___22215_22538'[&!color=#000000]
	'1840537_Csp@ORU90671_1__iron_sulfur_cluster_assembly_protein_IscA'[&!color=#000000]
	'1284675_Csp@ORU93677_1__iron_sulfur_cluster_assembly_protein_IscA'[&!color=#000000]
	'1198232_Czancles@AGS40311_1__Iron_sulfur_cluster_assembly_protein_IscA'[&!color=#000000]
	'1856282_Csp@OUR85563_1__iron_sulfur_cluster_assembly_protein_IscA'[&!color=#000000]
	'1840472_Csp@ORU91698_1__iron_sulfur_cluster_assembly_protein_IscA'[&!color=#000000]
	'1856281_Csp@OUR81313_1__iron_sulfur_cluster_assembly_protein_IscA'[&!color=#000000]
	'1789004_Fsp@KXW57771_1__iron_binding_protein_IscA'[&!color=#000000]
	'1797475_Bbacterium@OFZ66146_1__iron_sulfur_cluster_assembly_protein_IscA'[&!color=#000000]
	'2052161_Gsp@PLBS01000167_1_9___6053_6376'[&!color=#000000]
	'1123399_Tdisciformis@AQVE01000013_1_93___95809_96132'[&!color=#000000]
	'92487_Teikelboomii@SKA97057_1__iron_sulfur_cluster_assembly_protein'[&!color=#000000]
	'351052_Aehrlichii@RFA38093_1__iron_sulfur_cluster_assembly_protein_IscA'[&!color=#000000]
	'314278_Nmobilis@EAR21193_1__HesB_YadR_YfhF_Iron_sulphur_cluster_assembly_protein_IscA'[&!color=#000000]
	'1121016_Aaquaeolei@KB894802_1_103___132382_132708'[&!color=#000000]
	'2182432_Ssp@PWG64055_1__iron_sulfur_cluster_assembly_protein_IscA'[&!color=#000000]
	'1930901_Ssp@PWEP01000057_1_1___1_258'[&!color=#000000]
	'1930901_Ssp@PWEP01000090_1_8___6261_6449'[&!color=#000000]
	'1260251_Ssalinus@AGM40688_1__iron_sulfur_cluster_assembly_accessory_protein'[&!color=#000000]
	'1335757_Scurvatus@AGY91612_1__hypothetical_protein_SPICUR_03080'[&!color=#000000]
	'187272_Aehrlichii@ABI56596_1__iron_sulfur_cluster_assembly_accessory_protein'[&!color=#000000]
	'406100_Aasiatica@SEO43019_1__iron_sulfur_cluster_assembly_protein'[&!color=#000000]
	'349124_Hhalophila@ABM62557_1__iron_sulfur_cluster_assembly_accessory_protein'[&!color=#000000]
	'1970376_Fsp@OZB33490_1__iron_sulfur_cluster_assembly_protein_IscA'[&!color=#000000]
	'1789004_Fsp@KXW57828_1__iron_binding_protein_IscA'[&!color=#000000]
	'2067062_Gbacterium@PNEV01000607_1_1___109_435'[&!color=#000000]
	'1948142_Pbacterium@DDCK01000043_1_43___41233_41559'[&!color=#000000]
	'1811666_Gbacterium@LUSG01000266_1_4___3992_4318'[&!color=#000000]
	'1948189_Pbacterium@DJCN01000077_1_40___35886_36218'[&!color=#000000]
	'1948156_Pbacterium@DDZY01000121_1_4___2341_2673'[&!color=#000000]
	'1948221_Pbacterium@DLQY01000075_1_11___10304_10630'[&!color=#000000]
	'391615_Gproteobacter@EDY85479_1__iron_sulfur_cluster_assembly_protein_IscA'[&!color=#000000]
	'1611323_Hochraceum@LVEG02000014_1_32___35681_36004'[&!color=#000000]
	'2013804_Gbacterium@PKL95967_1__iron_sulfur_cluster_assembly_protein_IscA'[&!color=#000000]
	'1948198_Pbacterium@DBNU01000223_1_3___1242_1619'[&!color=#000000]
	'1579979_Wmarina@AKS41838_1__ISC_system_FeS_cluster_assembly_protein'[&!color=#000000]
	'2301224_Wsp@RFF29018_1__iron_sulfur_cluster_assembly_accessory_protein'[&!color=#000000]
	'1792836_Wsediminis@RFF29193_1__iron_sulfur_cluster_assembly_accessory_protein'[&!color=#000000]
	'1926873_Xbacterium@PVBP01000030_1_16___16471_16797'[&!color=#000000]
	'2021234_Aaffigens@AVP99759_1__iron_sulfur_cluster_assembly_accessory_protein'[&!color=#000000]
	'1974108_Xbacterium@PIV32342_1__iron_sulfur_cluster_assembly_protein_IscA'[&!color=#000000]
	'634155_Pgallinarii@MJEV01000075_1_124___143020_143352'[&!color=#000000]
	'213588_Thydrothermal@SHF04323_1__iron_sulfur_cluster_assembly_protein'[&!color=#000000]
	'1123377_Tfusca@AUIV01000001_1_102___108405_108746'[&!color=#000000]
	'141949_Thaemolytica@QLKV01000017_1_7___5028_5369'[&!color=#000000]
	'1121013_Acomposti@AUFF01000001_1_728___817476_817826'[&!color=#000000]
	'2058085_Acaeni@PRH82138_1__iron_sulfur_cluster_assembly_accessory_protein'[&!color=#000000]
	'1384056_Ametalli@KFN46885_1__hypothetical_protein_N787_00900'[&!color=#000000]
	'1798290_Gbacterium@OGT57095_1__Fe_S_cluster_assembly_protein_HesB'[&!color=#000000]
	'2013798_Gbacterium@PKM17027_1__iron_sulfur_cluster_assembly_accessory_protein'[&!color=#000000]
	'1974109_Xbacterium@PIQ37066_1__Fe_S_cluster_assembly_protein_HesB'[&!color=#000000]
	'1951299_Xbacterium@DIHI01000112_1_9___11363_11707'[&!color=#000000]
	'1123253_Slenta@AUBD01000001_1_145___160766_161107'[&!color=#000000]
	'265719_Avoraii@SDD21961_1__iron_sulfur_cluster_assembly_protein'[&!color=#000000]
	'2006110_Lsp@ATD67432_1__Fe_S_cluster_assembly_protein_HesB'[&!color=#000000]
	'1247514_Labyssi@KQ759763_1_1491___1790069_1790410'[&!color=#000000]
	'2032582_Xbacterium@PJK01251_1__Fe_S_cluster_assembly_protein_HesB'[&!color=#000000]
	'935863_Lsp@AWZR01000003_1_149___165760_166101'[&!color=#000000]
	'1896164_Lsp@AOH37115_1__Fe_S_cluster_assembly_protein_HesB'[&!color=#000000]
	'160492_Xfastidiosa@AAF85359_1__conserved_hypothetical_protein'[&!color=#000000]
	'522373_Smaltophilia@CAQ46597_1__conserved_hypothetical_protein'[&!color=#000000]
	'190485_Xcampestris@AAM40857_1__conserved_hypothetical_protein'[&!color=#000000]
	'128780_Sacidaminiphi@ALJ28642_1__iron_sulfur_cluster_assembly_protein'[&!color=#000000]
	'1045855_Pspadix@AER56352_1__putative_iron_sulfur_cluster_assembly_protein'[&!color=#000000]
	'1073196_Pwuyuanensis@SOD51277_1__iron_sulfur_cluster_assembly_protein'[&!color=#000000]
	'1855303_Psp@SDQ29654_1__iron_sulfur_cluster_assembly_protein'[&!color=#000000]
	'128785_Pmexicana@LSIF01000062_1_51___54861_55199'[&!color=#000000]
	'314722_Psuwonensis@AKC87884_1__Fe_S_cluster_assembly_protein_HesB'[&!color=#000000]
	'743721_Psuwonensis@ADV27521_1__iron_sulfur_cluster_assembly_accessory_protein'[&!color=#000000]
	'336566_Sginsengisoli@KRG75230_1__Fe_S_cluster_assembly_protein_HesB'[&!color=#000000]
	'1720302_Xmassiliensis@FCOY01000006_1_984___1168479_1168817'[&!color=#000000]
	'343_Xtranslucens@LNSU01000167_1_14___9092_9445'[&!color=#000000]
	'29447_Xalbilineans@JZIC01000001_1_1679___1983305_1983649'[&!color=#000000]
	'1385515_Ldefluvii@AUHT01000004_1_229___234694_235032'[&!color=#000000]
	'2290922_Lsp@AXK71844_1__iron_sulfur_cluster_assembly_accessory_protein'[&!color=#000000]
	'913325_Larseniciresi@KGM57307_1__Fe_S_cluster_assembly_protein_HesB'[&!color=#000000]
	'1122185_Lconcretionis@KGM52172_1__Fe_S_cluster_assembly_protein_HesB'[&!color=#000000]
	'1736559_Lsp@KQZ57727_1__Fe_S_cluster_assembly_protein_HesB'[&!color=#000000]
	'1736588_Lsp@KRB04153_1__Fe_S_cluster_assembly_protein_HesB'[&!color=#000000]
	'1327343_Lsp@RNF83254_1__iron_sulfur_cluster_assembly_accessory_protein'[&!color=#000000]
	'2315424_Lsp@QXJI01000001_1_666___711348_711686'[&!color=#000000]
	'1605891_Lmaris@AWV07208_1__Fe_S_cluster_assembly_protein_HesB'[&!color=#000000]
	'1802657_Xbacterium@OHE86370_1__Fe_S_cluster_assembly_protein_HesB'[&!color=#000000]
	'1385517_Ldaejeonensis@KGM54995_1__Fe_S_cluster_assembly_protein_HesB'[&!color=#000000]
	'1736549_Lsp@KQY52529_1__Fe_S_cluster_assembly_protein_HesB'[&!color=#000000]
	'453783_Lsoli@RDY68261_1__iron_sulfur_cluster_assembly_accessory_protein'[&!color=#000000]
	'1273429_Vtengchongens@RPE81569_1__iron_binding_apoprotein_IscA'[&!color=#000000]
	'1300345_Ldokdonensis@KGQ20286_1__Iron_sulfur_cluster_assembly_protein'[&!color=#000000]
	'2303539_Lsp@RFP61270_1__iron_sulfur_cluster_assembly_accessory_protein'[&!color=#000000]
	'1122183_Lmephitis@AULN01000014_1_280___316928_317278'[&!color=#000000]
	'2032574_Xbacterium@PJK13435_1__Fe_S_cluster_assembly_protein_HesB'[&!color=#000000]
	'1645665_Lsilvestris@PNS07945_1__iron_sulfur_cluster_assembly_accessory_protein'[&!color=#000000]
	'2172536_Lsp@AXA83964_1__iron_sulfur_cluster_assembly_accessory_protein'[&!color=#000000]
	'1123073_Rcellulosilyt@KB899243_1_187___203008_203334'[&!color=#000000]
	'1953068_Rbacterium@DBMH01000233_1_11___11889_12230'[&!color=#000000]
	'2006849_Xbacterium@NSJK01000012_1_34___42024_42386'[&!color=#000000]
	'2052182_Rbacterium@PKYR01000065_1_5___2985_3320'[&!color=#000000]
	'578942_Dimmobilis@SFN35684_1__Iron_binding_apoprotein_IscA'[&!color=#000000]
	'1300342_Dkoreensis@ANB17629_1__Iron_sulfur_cluster_assembly_accessory_protein'[&!color=#000000]
	'1895868_Xbacterium@OJY82714_1__Fe_S_cluster_assembly_protein_HesB'[&!color=#000000]
	'1543381_Osoli@KGI77620_1__Fe_S_cluster_assembly_protein_HesB'[&!color=#000000]
	'1927958_Dsp@RDS84803_1__iron_sulfur_cluster_assembly_accessory_protein'[&!color=#000000]
	'1798240_Dsp@SDF19386_1__Iron_binding_apoprotein_IscA'[&!color=#000000]
	'445710_Dthiooxydans@AND69126_1__iron_sulfur_cluster_assembly_protein'[&!color=#000000]
	'1970613_Xbacterium@OZB60463_1__Fe_S_cluster_assembly_protein_HesB'[&!color=#000000]
	'582702_Rglycinis@SFK77588_1__Iron_binding_apoprotein_IscA'[&!color=#000000]
	'767434_Faurantia@AFC86296_1__Iron_sulfur_cluster_assembly_accessory_protein'[&!color=#000000]
	'1947376_Rsp@DHXA01000204_1_51___47964_48290'[&!color=#000000]
	'529704_Fterrea@SEJ34832_1__iron_sulfur_cluster_assembly_protein'[&!color=#000000]
	'1379159_Djiangningens@AHX12455_1__Fe_S_cluster_assembly_protein_HesB'[&!color=#000000]
	'2010829_Rbacterium@BBD80037_1__iron_binding_protein_IscA_for_iron_sulfur_cluster_assembly'[&!color=#000000]
	'993689_Mscheffleri@LDOS01000002_1_128___133644_133988'[&!color=#000000]
	'1972610_Msp@QILI01000100_1_19___15695_16051'[&!color=#000000]
	'1895869_Xbacterium@OJZ01631_1__Fe_S_cluster_assembly_protein_HesB'[&!color=#000000]
	'1475481_Msediminis@GAP65839_1__iron_sulfur_cluster_assembly_accessory_protein'[&!color=#000000]
	'1948222_Pbacterium@DBIP01000024_1_56___80075_80395'[&!color=#000000]
	'1725326_Ebacterium@MEID01000091_1_34___42147_42467'[&!color=#000000]
	'1948225_Pbacterium@DBCG01000056_1_12___11658_11981'[&!color=#000000]
	'1703404_Gbacterium@KPJ79689_1__iron_sulfur_cluster_assembly_protein'[&!color=#000000]
	'1986767_Gbacterium@OUU79736_1__iron_sulfur_cluster_assembly_protein_IscA'[&!color=#000000]
	'1948196_Pbacterium@DJLG01000160_1_6___3316_3639'[&!color=#000000]
	'1948131_Pbacterium@DBZY01000086_1_15___12956_13279'[&!color=#000000]
	'1948138_Pbacterium@DDIS01000056_1_10___9373_9696'[&!color=#000000]
	'1948139_Pbacterium@DDIP01000215_1_6___3429_3752'[&!color=#000000]
	'1980636_Wsp@MBJ90731_1__iron_sulfur_cluster_assembly_protein_IscA'[&!color=#000000]
	'2026806_Wbacterium@MAD28679_1__iron_sulfur_cluster_assembly_protein_IscA'[&!color=#000000]
	'1548547_Woceani@ANO50809_1__iron_sulfur_cluster_assembly_protein_IscA'[&!color=#000000]
	'465721_Sdenitrifican@AMN46768_1__iron_sulfur_cluster_assembly_protein'[&!color=#000000]
	'2026725_Cbacterium@MAF84470_1__iron_sulfur_cluster_assembly_protein_IscA'[&!color=#000000]
	'1811664_Gbacterium@LUSE01000065_1_10___8373_8696'[&!color=#000000]
	'1948200_Pbacterium@DKHZ01000123_1_13___11014_11337'[&!color=#000000]
	'1750597_Ithermothioph@ROR29738_1__iron_binding_apoprotein_IscA'[&!color=#000000]
	'1970504_Cbacterium@OYV77332_1__iron_sulfur_cluster_assembly_protein_IscA'[&!color=#000000]
	'146939_Aoryzae@PZP62859_1__iron_sulfur_cluster_assembly_protein_IscA'[&!color=#000000]
	'1134055_Vsp@KB901877_1_174___159288_159611'[&!color=#000000]
	'478741_Vbacterium@JAFS01000001_1_940___974106_974429'[&!color=#000000]
	'1640515_Abacterium@KRT75977_1__iron_sulfur_cluster_assembly_accessory_protein__iron_sulfur_cluster_assembly_pr'[&!color=#000000]
	'1953054_Nbacterium@DLRR01000027_1_80___83771_84094'[&!color=#000000]
	'1802788_Cdivision@OGC86375_1__hypothetical_protein_A2V73_02645'[&!color=#000000]
	'1802783_Cdivision@OGC74895_1__hypothetical_protein_A2145_06025'[&!color=#000000]
	'1948199_Pbacterium@DKIB01000018_1_16___14421_14744'[&!color=#000000]
	'1801725_CNbacterium@OGZ31267_1__hypothetical_protein_A3J00_01155'[&!color=#000000]
	'1919264_Nbacterium@MPNJ01000007_1_38___40587_40943'[&!color=#000000]
	'1802342_CTbacterium@OGL61408_1__hypothetical_protein_A3I72_01875'[&!color=#000000]
	'1953052_Nbacterium@DCWK01000252_1_3___1083_1433'[&!color=#000000]
	'1703408_Mbacterium@KPK53808_1__hypothetical_protein_AMJ63_05240'[&!color=#000000]
	'1703358_Gsp@KPK66638_1__hypothetical_protein_AMS21_01575'[&!color=#000000]
	'1882918_Pabortibovis@APS00872_1__hypothetical_protein_BCY86_03505'[&!color=#000000]
	'1970199_Sbacterium@OQX69047_1__hypothetical_protein_B6A08_07090'[&!color=#000000]
	'1921086_Maestuarium@ATX80537_1__Iron_binding_apoprotein_IscA'[&!color=#000000]
	'1921087_Mferrinatatus@ATX81173_1__iron_sulfur_cluster_assembly_protein'[&!color=#000000]
	'314345_Mferrooxydans@EAU53624_1__hypothetical_protein_SPV1_13532'[&!color=#000000]
	'1805427_Zbacterium@OIO73402_1__iron_sulfur_cluster_assembly_protein_IscA'[&!color=#000000]
	'1974110_Zbacterium@PIZ39870_1__iron_sulfur_cluster_assembly_protein_IscA'[&!color=#000000]
	'1974123_Zbacterium@PIU71059_1__iron_sulfur_cluster_assembly_protein_IscA'[&!color=#000000]
	'1974118_Zbacterium@PJA34572_1__iron_sulfur_cluster_assembly_protein_IscA'[&!color=#000000]
	'1485545_Gbivora@JQLW01000012_1_5___4332_4664'[&!color=#000000]
	'1946828_Msp@DCPU01000005_1_59___71653_71994'[&!color=#000000]
	'1131284_Zproteobacter@KB900983_1_9___9814_10149'[&!color=#000000]
	'1131285_Zproteobacter@KB901368_1_25___23832_24164'[&!color=#000000]
	'1619033_CYbacterium@KKR39772_1__hypothetical_protein_UT75_C0013G0009'[&!color=#000000]
	'1802673_CYbacterium@OGN07152_1__hypothetical_protein_A3B86_01960'[&!color=#000000]
	'1797179_Abacterium@OFV98902_1__hypothetical_protein_A3H94_06670'[&!color=#000000]
	'1797178_Abacterium@OFW23793_1__hypothetical_protein_A3H27_17140'[&!color=#000000]
	'1948561_Dbacterium@DJIF01000051_1_42___42853_43188'[&!color=#000000]
	'1948125_Pbacterium@DCAA01000002_1_113___119407_119775'[&!color=#000000]
	'1986654_Btmed181@OUW46127_1__hypothetical_protein_CBD41_02965'[&!color=#000000]
	'1986839_Pbacterium@OUU23541_1__hypothetical_protein_CBC13_05100'[&!color=#000000]
	'1953112_Abacterium@DLMH01000054_1_99___102699_103073'[&!color=#000000]
	'474950_Gpectinivoran@SFR98068_1__iron_sulfur_cluster_assembly_protein'[&!color=#000000]
	'401053_Tsaanensis@ADV80976_1__iron_sulfur_cluster_assembly_accessory_protein'[&!color=#000000]
	'926566_Troseus@AFL90366_1__Iron_sulfur_cluster_assembly_accessory_protein'[&!color=#000000]
	'1969471_Gsp@PKWU01000033_1_98___113875_114357'[&!color=#000000]
	'1560005_Edinghuensis@RKQ66892_1__iron_sulfur_cluster_assembly_protein'[&!color=#000000]
	'1198114_Gtundricola@ADW70684_1__iron_sulfur_cluster_assembly_accessory_protein'[&!color=#000000]
	'474952_Grosea@SNS25211_1__iron_sulfur_cluster_assembly_protein'[&!color=#000000]
	'682795_Gmallensis@AEU34847_1__iron_sulfur_cluster_assembly_accessory_protein'[&!color=#000000]
	'863522_Belongata@SEG60449_1__iron_sulfur_cluster_assembly_protein'[&!color=#000000]
	'240015_Acapsulatum@ACO31896_1__iron_sulfur_cluster_assembly_accessory_protein'[&!color=#000000]
	'2303751_Asp@RFU14875_1__iron_sulfur_cluster_assembly_accessory_protein'[&!color=#000000]
	'1382359_Aailaaui@JIAL01000001_1_847___968015_968386'[&!color=#000000]
	'1577687_Tgabretensis@LAIJ01000009_1_727___906572_906991'[&!color=#000000]
	'1951344_Abacterium@DBTV01000022_1_10___7091_7495'[&!color=#000000]
	'2043161_CSgaucii@SPE18318_1__conserved_hypothetical_protein'[&!color=#000000]
	'204669_CKversatilis@ABF39487_1__HesB_YadR_YfhF'[&!color=#000000]
	'1797175_Abacterium@OFV84091_1__hypothetical_protein_A2620_01910'[&!color=#000000]
	'1803424_Abacterium@OLE89392_1__heme_biosynthesis_protein_HemY'[&!color=#000000]
	'1953107_Abacterium@DDZV01000005_1_41___34931_35257'[&!color=#000000]
	'1797189_Abacterium@OFW32009_1__hypothetical_protein_A3G76_02030'[&!color=#000000]
	'404589_Asp@ABS24852_1__iron_sulfur_cluster_assembly_accessory_protein'[&!color=#000000]
	'290397_Adehalogenans@ABC80370_1__HesB_YadR_YfhF'[&!color=#ff9696]
	'1798404_CHbacterium@OGY63658_1__hypothetical_protein_A3B92_03260'[&!color=#000000]
	'1953102_Abacterium@DCXI01000037_1_11___12397_12723'[&!color=#000000]
	'1953106_Abacterium@DEAA01000044_1_40___41485_41811'[&!color=#000000]
	'1953109_Abacterium@DKLY01000038_1_1___3_185'[&!color=#000000]
	'1953108_Abacterium@DHXC01000174_1_8___7794_8120'[&!color=#000000]
	'1660160_Abacterium@ODS52329_1__hypothetical_protein_ABS36_17175'[&!color=#000000]
	'1797183_Abacterium@OFW16556_1__hypothetical_protein_A3H29_09055'[&!color=#000000]
	'1872119_Asp@PHY10997_1__hypothetical_protein_CK533_07015'[&!color=#000000]
	'1752183_Abacterium@LNDN01000286_1_5___3659_3985'[&!color=#000000]
	'1986815_Pbacterium@OUW95962_1__hypothetical_protein_CBD97_02095'[&!color=#ecf181]
	'46433_Rfilosa@ETO26611_1__hypothetical_protein_RFI_10525'[&!color=#794684]
	'5874_Tannulata@CAI76652_1__HesB_family_member__putative'[&!color=#47468a]
	'46433_Rfilosa@ETO04654_1__iron_sulfur_cluster_insertion_protein_ErpA'[&!color=#794684]
	'1965618_Dsp@OUO50437_1__hypothetical_protein_B5F76_11830'[&!color=#000000]
	'1948441_Abacterium@DKOD01000066_1_4___2540_2881'[&!color=#7f8bfa]
	'29332_Daminovorans@OAH60907_1__adhesin'[&!color=#000000]
	'157733_Amacyae@KMM37998_1__adhesin'[&!color=#000000]
	'480071_Vsiamensis@FUIH01000007_1_453___411161_411442'[&!color=#000000]
	'937928_Odamuensis@LQNF01000003_1_80___94785_95066'[&!color=#000000]
	'937927_Orekensis@MTBQ01000003_1_324___321658_321939'[&!color=#000000]
	'2045010_Cmassiliensis@LT966071_1_1355___1495227_1495508'[&!color=#000000]
	'1435466_Obengalensis@RKQ18280_1__adhesin'[&!color=#000000]
	'2213194_Psp@CP029797_1_1006___1085307_1085588'[&!color=#000000]
	'570947_Sflavidum@SIS39745_1__Fe_S_cluster_assembly_iron_binding_protein_IscA'[&!color=#000000]
	'1508404_Jmalaysiensis@AJD91980_1__hypothetical_protein_JMA_26630'[&!color=#000000]
	'1622072_Btestis@LN851186_1_875___947895_948179'[&!color=#000000]
	'2293253_Vsp@QTSZ01000041_1_235___263302_263583'[&!color=#000000]
	'192421_Pmaritimus@KYG59267_1__hypothetical_protein_AY633_03210'[&!color=#000000]
	'284581_Bkoreensis@KOO43435_1__Fe_S_cluster_assembly_protein_HesB'[&!color=#000000]
	'263474_Bhumi@LMBW01000008_1_175___146546_146812'[&!color=#000000]
	'745277_Raquatilis@AEX54804_1__hypothetical_protein_Rahaq2_5103__plasmid_'[&!color=#000000]
	'188937_Macetivorans@AAM06397_1__phosphomannomutase'[&!color=#000000]
	'1508404_Jmalaysiensis@AJD92477_1__hypothetical_protein_JMA_31600'[&!color=#000000]
	'220754_Jcampisalis@KIL52796_1__hypothetical_protein_KR50_01250'[&!color=#000000]
	'471514_Aferrooxydans@KPV45066_1__hypothetical_protein_AN477_04175'[&!color=#000000]
	'1830138_Amontanus@SHK60080_1__Fe_S_cluster_assembly_iron_binding_protein_IscA'[&!color=#000000]
	'1830138_Amontanus@SHJ73894_1__Fe_S_cluster_assembly_iron_binding_protein_IscA'[&!color=#000000]
	'471514_Aferrooxydans@KPV44038_1__hypothetical_protein_AN477_09020'[&!color=#000000]
	'471514_Aferrooxydans@KPV45657_1__hypothetical_protein_AN477_01725'[&!color=#000000]
	'439292_Bselenitiredu@ADH99928_1__HesB_YadR_YfhF_family_protein'[&!color=#000000]
	'2021314_Faquaticus@OYD59186_1__adhesin'[&!color=#000000]
	'1211706_Psp@ALJG01000201_1_6___3679_3948'[&!color=#000000]
	'79884_Bpseudalcalip@KMK76297_1__adhesin'[&!color=#000000]
	'1397_Bcirculans@KLV25525_1__adhesin'[&!color=#000000]
	'1951343_Abacterium@DLTS01000010_1_8___8251_8904'[&!color=#000000]
	'1951342_Abacterium@DKPX01000239_1_26___23736_24584'[&!color=#000000]
	'1313172_Icoccineus@BAN01529_1__putative_Fe_S_biogenesis_protein_NfuA'[&!color=#000000]
	'1655566_Asp@KRO39806_1__hypothetical_protein_ABR58_03140'[&!color=#000000]
	'1504320_Aacacidi@KGA12411_1__putative_Fe_S_biogenesis_protein_NfuA'[&!color=#000000]
	'1504320_Aacacidi@KGA12023_1__putative_Fe_S_biogenesis_protein_NfuA'[&!color=#000000]
	'1951340_Abacterium@DBNQ01000192_1_3___2562_3194'[&!color=#000000]
	'1945921_Asp@DFAC01000049_1_2___130_750'[&!color=#000000]
	'467094_Icoccineus@PIE34606_1__hypothetical_protein_CSA55_00460'[&!color=#000000]
	'400682_Aqueenslandic@XP_011406664_1__PREDICTED__uncharacterized_protein_LOC105314279'[&!color=#924e4e]
	'1961553_Dbacterium@DHWV01000093_1_23___22074_22484'[&!color=#000000]
	'5741_Gintestinalis@ESU44815_1__HesB_protein_family_protein'[&!color=#7fbafa]
	'5888_Ptetraurelia@CAK76934_1__unnamed_protein_product__macronuclear_'[&!color=#47468a]
	'412133_Tvaginalis@EAY22042_1__HesB_like_domain_containing_protein'[&!color=#7170de]
	'412133_Tvaginalis@EAY04046_1__Iron_sulfur_cluster_assembly_accessory_protein'[&!color=#7170de]
	'412133_Tvaginalis@EAX92769_1__HesB_like_domain_containing_protein'[&!color=#7170de]
	'412133_Tvaginalis@EAX92774_1__HesB_like_domain_containing_protein'[&!color=#7170de]
	'37360_Pbrassicae@CEO95173_1__hypothetical_protein_PBRA_003939'[&!color=#794684]
	'1460289_Csp_@KOO26108_1__iron_sulfur_cluster_assembly_accessory_protein'[&!color=#6ed6d9]
	'1169540_Vbrassicaform@CEM27215_1__unnamed_protein_product'[&!color=#47468a]
	'1357716_Bsalamandrivo@OON02103_1__hypothetical_protein__variant_2'[&!color=#924e4e]
	'246409_Rdelemar@EIE87421_1__ADP_ATP_carrier_protein'[&!color=#924e4e]
	'573826_Cdubliniensis@CAX43181_1__iron_sulfur_assembly_protein__putative'[&!color=#924e4e]
	'227321_Anidulans@CBF70495_1__TPA__iron_sulfur_cluster_assembly_accessory_protein_Isa2__putative__AFU_ortholo'[&!color=#924e4e]
	'73501_Cmilitaris@ATY64174_1__iron_sulfur_cluster_assembly_accessory'[&!color=#924e4e]
	'56615_Pgraminis@KAA1115340_1___4Fe_4S__proteins_maturation'[&!color=#924e4e]
	'235443_Cneoformans@AFR92622_1__hypothetical_protein_CNAG_00491'[&!color=#924e4e]
	'237631_Umaydis@KIS66477_1__hypothetical_protein_UMAG_05471'[&!color=#924e4e]
	'1314807_Dbispora@THV06688_1__hypothetical_protein_K435DRAFT_644575'[&!color=#924e4e]
	'578462_Amacrogynus@KNE72390_1__iron_sulfur_cluster_assembly_accessory_protein'[&!color=#924e4e]
	'4896_Spombe@CAA17797_1__iron_sulfur_protein_Isa2'[&!color=#924e4e]
	'5949_Slemnae@CDW89317_1__iron_sulfur_cluster_assembly_2_mitochondrial_like'[&!color=#47468a]
	'2769_Ccrispus@CDF36485_1__unnamed_protein_product'[&!color=#6e4f37]
	'448386_Gchorda@PXF43665_1__Iron_sulfur_cluster_assembly_2_like'[&!color=#6e4f37]
	'436017_Olucimarinus@ABO98558_1__predicted_protein'[&!color=#92894a]
	'2880_Esiliculosus@CBJ27992_1__conserved_unknown_protein'[&!color=#c463ba]
	'159749_Toceanica@EJK49998_1__hypothetical_protein_THAOC_31073'[&!color=#c463ba]
	'6239_Celegans@CAA22453_3__Fe_S_biosyn_domain_containing_protein'[&!color=#924e4e]
	'3055_Creinhardtii@PNW81285_1__hypothetical_protein_CHLRE_07g349600v5'[&!color=#92894a]
	'669202_Tkitauei@KII65329_1__Iron_sulfur_cluster_assembly_2__mitochondrial'[&!color=#924e4e]
	'670386_Halbum@EFA86375_1__heat_shock_protein'[&!color=#ff9696]
	'352472_Ddiscoideum@XP_638418_1__HesB_YadR_YfhF_domain_containing_protein'[&!color=#ff9696]
	'1890364_Pfungivorum@PRP79213_1__iron_sulfur_cluster_assembly_2_protein__mitochondrial_like_isoform_2'[&!color=#ff9696]
	'9606_Hsapiens@NP_919255_2__iron_sulfur_cluster_assembly_2_homolog__mitochondrial_isoform_1_precursor'[&!color=#924e4e]
	'505711_Agodoyi@KAF0852281_1__mitochondrial_iron_sulfur_cluster_biosynthesis_IscA2'[&!color=#3d7678]
	'29159_Cgigas@XP_011412410_2__iron_sulfur_cluster_assembly_2_homolog__mitochondrial'[&!color=#924e4e]
	'400682_Aqueenslandic@XP_003383760_1__PREDICTED__iron_sulfur_cluster_assembly_2_homolog__mitochondrial_like'[&!color=#924e4e]
	'6087_Hvulgaris@XP_002157844_1__PREDICTED__iron_sulfur_cluster_assembly_2_homolog__mitochondrial_like'[&!color=#924e4e]
	'45351_Nvectensis@XP_001625113_2__iron_sulfur_cluster_assembly_2_homolog__mitochondrial'[&!color=#924e4e]
	'45264_Amillepora@XP_029201912_1__iron_sulfur_cluster_assembly_2_homolog__mitochondrial_like__partial'[&!color=#924e4e]
	'7240_Dsimulans@KMZ05577_1__uncharacterized_protein_Dsimw501_GD15084'[&!color=#924e4e]
	'39947_Osativa@KAF2919439_1__hypothetical_protein_DAI22_08g133300'[&!color=#92894a]
	'3702_Athaliana@AED90670_1__Iron_sulfur_cluster_biosynthesis_family_protein'[&!color=#92894a]
	'35688_Ppurpureum@KAA8490432_1__Protein_Skeletor__isoforms_D_E'[&!color=#6e4f37]
	'3197_Mpolymorpha@PTQ33426_1__hypothetical_protein_MARPO_0089s0053'[&!color=#92894a]
	'3218_Ppatens@PNR43739_1__hypothetical_protein_PHYPA_016121'[&!color=#92894a]
	'1764295_Cprimus@QDZ17570_1__Iron_sulfur_cluster_biogenesis_protein'[&!color=#92894a]
	'1314962_Psp_@KNH09691_1__hypothetical_protein_XU18_0376'[&!color=#62ba5d]
	'75058_Bsaltans@CUG86434_1__iron_sulfur_cluster_biosynthesis_protein__putative'[&!color=#62ba5d]
	'5693_Tcruzi@RNC40730_1__hypothetical_protein_TcCL_NonESM09763'[&!color=#62ba5d]
	'59799_Adeanei@EPY28262_1__hypothetical_protein_AGDE_10470'[&!color=#62ba5d]
	'478820_Bsp_@OAO14895_1__nitrogen_fixation_associated_protein_HesB'[&!color=#c463ba]
	'5763_Nfowleri@KAF0984591_1__hypothetical_protein_FDP41_000490'[&!color=#3d764a]
	'5874_Tannulata@CAI76617_1__HesB_family_member_protein__putative'[&!color=#47468a]
	'4787_Pinfestans@KAF4141983_1__Iron_sulfur_cluster_biosynthesis'[&!color=#c463ba]
	'1841598_CHarchaeon@OLS19943_1__Iron_sulfur_cluster_insertion_protein_ErpA'[&!color=#000000]
	'1841598_CHarchaeon@OLS25366_1__Iron_binding_protein_IscA'[&!color=#000000]
	'2013869_Ahaliotis@NKQJ01000002_1_125___149730_150047'[&!color=#000000]
	'1805472_Cmediterranee@LT594785_1_2238___2567090_2567356'[&!color=#000000]
	'580327_Tthermosaccha@ADL69352_1__HesB_YadR_YfhF_family_protein'[&!color=#000000]
	'1303518_Ccalidirosea@CCW34429_1__Iron_sulfur_cluster_assembly_accessory_protein'[&!color=#000000]
	'2035411_Bhr16@GBC96571_1__Iron_binding_protein_IscA'[&!color=#000000]
	'2212470_CEbacterium@QJVW01000047_1_5___1803_2174'[&!color=#000000]
	'2035410_Bhr15@GBC92546_1__Iron_binding_protein_IscA'[&!color=#000000]
	'2012635_Abacterium@OYT71115_1__iron_sulfur_cluster_assembly_accessory_protein'[&!color=#000000]
	'1661580_Abacterium@LDXZ01000114_1_16___19699_20055'[&!color=#000000]
	'1946338_Csp@DDRE01000030_1_13___15011_15343'[&!color=#000000]
	'2004468_Abacterium@ARU45131_1__hypothetical_protein_CCB81_09690'[&!color=#000000]
	'1617424_Abacterium@KXK19784_1__Iron_sulfur_cluster_assembly_accessory_protein'[&!color=#000000]
	'2004467_Abacterium@ARU39690_1__hypothetical_protein_CCB80_00440'[&!color=#000000]
	'1946335_Csp@DDSL01000134_1_37___39549_39899'[&!color=#000000]
	'1946329_Csp@DDUZ01000043_1_14___15231_15584'[&!color=#000000]
	'1946342_Csp@DKKT01000071_1_128___138012_138353'[&!color=#000000]
	'1895717_Abacterium@OJU61794_1__hypothetical_protein_BGO01_12825'[&!color=#000000]
	'1946325_Csp@DDEQ01000044_1_90___105528_105881'[&!color=#000000]
	'661478_Fginsengisoli@AIE83923_1__putative_iron_binding_protein_from_the_HesB_IscA_SufA_family'[&!color=#000000]
	'2033014_Abacterium@PLAD01000089_1_14___15050_15472'[&!color=#000000]
	'1801862_Owor_2@OGX33142_1__hypothetical_protein_A3E56_02285'[&!color=#000000]
	'1801860_Owor_2@OGX28846_1__hypothetical_protein_A3B78_02685'[&!color=#000000]
	'1817752_Nbacterium@OGW15934_1__hypothetical_protein_A2035_08285'[&!color=#000000]
	'1952976_Nbacterium@DCWI01000047_1_23___16851_17204'[&!color=#000000]
	'1805273_Nbacterium@OLB21621_1___Fe_S__binding_protein'[&!color=#000000]
	'1805271_Nbacterium@OLB75534_1___Fe_S__binding_protein'[&!color=#000000]
	'1842520_Nbacterium@LXTH01000235_1_8___4288_4641'[&!color=#000000]
	'42253_Nmoscoviensis@ALA60697_1__FeS_cluster_assembly_protein'[&!color=#000000]
	'1946995_Nsp@DKBD01000037_1_36___27976_28332'[&!color=#000000]
	'330214_Ndefluvii@CBK43695_1__Iron_sulfur_cluster_assembly_protein_IscA'[&!color=#000000]
	'1985132_Nsp@PLY31835_1__iron_sulfur_cluster_assembly_accessory_protein'[&!color=#000000]
	'1946992_Nsp@DJMO01000020_1_19___21985_22341'[&!color=#000000]
	'1985130_Nsp@PLY24805_1__iron_sulfur_cluster_assembly_accessory_protein'[&!color=#000000]
	'1805271_Nbacterium@OLB73912_1___Fe_S__binding_protein'[&!color=#000000]
	'1985133_Nsp@PLY35065_1__iron_sulfur_cluster_assembly_accessory_protein'[&!color=#000000]
	'2026887_Nbacterium@PHX90053_1__iron_sulfur_cluster_assembly_accessory_protein'[&!color=#000000]
	'1325564_Njaponica@SLM46745_1__FeS_cluster_assembly_protein'[&!color=#000000]
	'1798559_Cdivision@OGC07518_1__hypothetical_protein_A2V82_08950'[&!color=#000000]
	'2072418_Cdivision@PWB69820_1__iron_sulfur_cluster_assembly_accessory_protein'[&!color=#000000]
	'1802783_Cdivision@OGC74459_1__hypothetical_protein_A2145_05895'[&!color=#000000]
	'1802788_Cdivision@OGC84305_1___Fe_S__binding_protein'[&!color=#000000]
	'1802785_Cdivision@OGC86280_1___Fe_S__binding_protein'[&!color=#000000]
	'1802785_Cdivision@OGC93548_1___Fe_S__binding_protein'[&!color=#000000]
	'35688_Ppurpureum@KAA8496113_1__Iron_sulfur_assembly_protein_IscA__chloroplastic'[&!color=#6e4f37]
	'39947_Osativa@KAF2925174_1__hypothetical_protein_DAI22_06g033000'[&!color=#92894a]
	'3702_Athaliana@AEE28586_1__chloroplast_localized_ISCA_like_protein'[&!color=#92894a]
	'3218_Ppatens@PNR62923_1__hypothetical_protein_PHYPA_001348'[&!color=#92894a]
	'3197_Mpolymorpha@PTQ36529_1__hypothetical_protein_MARPO_0063s0067'[&!color=#92894a]
	'3075_Aprotothecoid@RMZ53002_1__hypothetical_protein_APUTEX25_001121'[&!color=#92894a]
	'1764295_Cprimus@QDZ22916_1__iron_sulfur_cluster_assembly_protein'[&!color=#92894a]
	'2769_Ccrispus@CCP38207_1__iron_sulfur_cluster_assembly_accessory_protein__plastid_'[&!color=#6e4f37]
	'1880902_Lsp@OCQ97559_1__hypothetical_protein_BCR12_04795'[&!color=#000000]
	'2107703_Fcyanobacteri@PSB67528_1__iron_sulfur_cluster_assembly_accessory_protein'[&!color=#000000]
	'864702_Ocyanobacteri@EKQ69428_1__Iron_sulfur_cluster_assembly_accessory_protein'[&!color=#000000]
	'1497020_Nsphagnicola@KGF72992_1__hypothetical_protein_DO97_02755'[&!color=#000000]
	'1453429_CAthalassa@ADB95170_1__Iron_sulfur_cluster_assembly_accessory_protein'[&!color=#000000]
	'111780_Scyanosphaera@AFZ36897_1__iron_sulfur_cluster_assembly_accessory_protein'[&!color=#000000]
	'2107693_Csp@PSB32289_1__iron_sulfur_cluster_assembly_accessory_protein'[&!color=#000000]
	'2005460_Csp@BAZ45697_1__hypothetical_protein_NIES4102_27230'[&!color=#000000]
	'2420336_Cbacterium@RMF25919_1__iron_sulfur_cluster_assembly_accessory_protein'[&!color=#000000]
	'2164131_Ssp@PZV25590_1__iron_sulfur_cluster_assembly_accessory_protein'[&!color=#000000]
	'1920663_Asacrum@GBF80556_1__hypothetical_protein_AsFPU1_1958'[&!color=#000000]
	'32049_Ssp@ACA98238_1__FeS_cluster_assembly_accessory_regulatory_protein'[&!color=#000000]
	'1228987_Cendosymbiont@BAP17708_1__iron_sulfur_cluster_assembly_accessory_protein'[&!color=#000000]
	'41431_Csp@ACK64507_1__iron_sulfur_cluster_assembly_accessory_protein'[&!color=#000000]
	'113355_Gherdmanii@CM001775_1_74___65570_65926'[&!color=#000000]
	'2054282_Csp@AUC60348_1__iron_sulfur_cluster_assembly_protein_iscA'[&!color=#000000]
	'755178_Caponinum@AFZ55199_1__iron_sulfur_cluster_assembly_accessory_protein'[&!color=#000000]
	'423474_Cwatsonii@CCQ53116_1__probable_iron_binding_protein_from_the_HesB_IscA_SufA_family'[&!color=#000000]
	'2107694_Ahegewaldii@PSF39038_1__iron_sulfur_cluster_assembly_accessory_protein'[&!color=#000000]
	'1296344_Mglauca@PSB01310_1__iron_sulfur_cluster_assembly_accessory_protein'[&!color=#000000]
	'46234_Asp@AFW94691_1__iron_sulfur_cluster_assembly_scaffold_protein'[&!color=#000000]
	'551115_Nazollae@ADI65958_1__iron_sulfur_cluster_assembly_accessory_protein'[&!color=#000000]
	'1973482_Rcurvata@BAZ90576_1__iron_sulfur_cluster_assembly_accessory_protein'[&!color=#000000]
	'52271_Asp@LUHI01000003_1_29___28150_28506'[&!color=#000000]
	'1752063_Fsp@BAU08207_1__HesB_YadR_YfhF'[&!color=#000000]
	'1378066_Csp@PPS45602_1__iron_sulfur_cluster_assembly_accessory_protein'[&!color=#000000]
	'118163_Psp@AFY78834_1__Iron_sulfur_cluster_assembly_accessory_protein'[&!color=#000000]
	'2053605_Rsp@HAE05506_1__TPA_asm__iron_sulfur_cluster_assembly_accessory_protein'[&!color=#000000]
	'1147_Ssp@AIE75450_1__putative_iron_binding_protein_from_the_HesB_IscA_SufA_family'[&!color=#000000]
	'102232_Gsp@ELR96879_1__Iron_sulfur_cluster_assembly_accessory_protein'[&!color=#000000]
	'1173022_Cepipsammum@AFZ14861_1__iron_sulfur_cluster_assembly_accessory_protein'[&!color=#000000]
	'1080068_Lsp@BAU44571_1__Iron_binding_protein_IscA'[&!color=#000000]
	'47254_Lsp@PZV10210_1__iron_sulfur_cluster_assembly_accessory_protein'[&!color=#000000]
	'1982223_Asp@RAQ45807_1__iron_sulfur_cluster_assembly_accessory_protein'[&!color=#000000]
	'1982223_Asp@RAQ47609_1__iron_sulfur_cluster_assembly_accessory_protein'[&!color=#000000]
	'2005462_Csp@BAZ07697_1__hypothetical_protein_NIES3974_43620'[&!color=#000000]
	'2420338_Cbacterium@RMG10220_1__iron_sulfur_cluster_assembly_accessory_protein'[&!color=#000000]
	'1781255_Dsp@OEJ72764_1__hypothetical_protein_BH720_23355'[&!color=#000000]
	'1173025_Gsp@AFY66749_1__iron_sulfur_cluster_assembly_accessory_protein'[&!color=#000000]
	'1880991_Ocyanobacteri@OCR01271_1__hypothetical_protein_BCD67_25760'[&!color=#000000]
	'1671698_Hsp@OZH54488_1__hypothetical_protein_AFK68_10560__partial'[&!color=#000000]
	'203124_Terythraeum@ABG52979_1__iron_sulfur_cluster_assembly_accessory_protein'[&!color=#000000]
	'282423_Pagardhii@BBD56376_1__iron_sulfur_cluster_assembly_accessory_protein'[&!color=#000000]
	'2055792_Mbacterium@HAT12726_1__TPA_asm__iron_sulfur_cluster_assembly_accessory_protein'[&!color=#000000]
	'1140_Selongatus@ABB56939_1__HesB_YadR_YfhF'[&!color=#000000]
	'317619_Phollandica@KB235933_1_823___971772_972143'[&!color=#000000]
	'2420339_Cbacterium@RMH77392_1__iron_sulfur_cluster_assembly_accessory_protein'[&!color=#000000]
	'2099687_Cbacterium@PXDR01000595_1_4___2681_3034'[&!color=#000000]
	'268115_Lantarctica@PZO36839_1__iron_sulfur_cluster_assembly_accessory_protein'[&!color=#000000]
	'2099684_Cbacterium@PWRG01000483_1_2___801_1157'[&!color=#000000]
	'1666911_Ppriestleyi@KPQ37621_1__iron_sulfur_cluster_assembly_protein'[&!color=#000000]
	'1947889_Cbacterium@DIYQ01000025_1_26___30852_31208'[&!color=#000000]
	'1643526_Gsp@LWRO01000004_1_29___28221_28577'[&!color=#000000]
	'1666905_Psp@KPQ32365_1__iron_sulfur_cluster_assembly_protein_IscA'[&!color=#000000]
	'2099686_Cbacterium@PXCV01000656_1_3___3395_3751'[&!color=#000000]
	'195253_Ssp@AFY60234_1__Iron_sulfur_cluster_assembly_accessory_protein'[&!color=#000000]
	'197221_Telongatus@BAC08419_1__ycf57'[&!color=#000000]
	'111611_Gsp@LNDC01000111_1_27___33671_34039'[&!color=#000000]
	'1641812_Maeruginosa@AKE62489_1__putative_iron_binding_protein_from_the_HesB_IscA_SufA_family'[&!color=#000000]
	'1173029_Ssubsalsa@JH980292_1_2224___2620250_2620606'[&!color=#000000]
	'1919135_Cbacterium@PSO98551_1__iron_sulfur_cluster_assembly_accessory_protein'[&!color=#000000]
	'1919144_Cbacterium@PSO49204_1__iron_sulfur_cluster_assembly_accessory_protein'[&!color=#000000]
	'65093_Hsp@AFZ42427_1__iron_sulfur_cluster_assembly_accessory_protein'[&!color=#000000]
	'13035_Dsalina@AFZ51381_1__Iron_sulfur_cluster_assembly_accessory_protein'[&!color=#000000]
	'129961_Smajor@KV878783_1_3383___3832244_3832597'[&!color=#000000]
	'582515_Rlacunae@ERN42413_1__Iron_sulfur_cluster_assembly_accessory_protein'[&!color=#000000]
	'1919134_Cbacterium@PSP18353_1__iron_sulfur_cluster_assembly_accessory_protein'[&!color=#000000]
	'1128427_Fcyanobacteri@KB904821_1_422___468549_468908'[&!color=#000000]
	'1188229_Glithophora@APB33101_1__hypothetical_protein_GlitD10_0787'[&!color=#000000]
	'64471_Ssp@ABI47496_1__iron_sulfur_cluster_assembly_accessory_protein'[&!color=#000000]
	'84588_Ssp@CAE08729_1__conserved_hypothetical_protein'[&!color=#000000]
	'2162190_Psp@QCFN01000002_1_8___6738_7130'[&!color=#000000]
	'1499498_Psp@KGG13258_1__putative_iron_binding_protein_from_the_HesB_IscA_SufA_family'[&!color=#000000]
	'59919_Pmarinus@CAE18575_1__conserved_hypothetical_protein'[&!color=#000000]
	'2162204_Psp@QCJQ01000004_1_53___46588_46983'[&!color=#000000]
	'59920_Pmarinus@AAZ58973_1__HesB_YadR_YfhF'[&!color=#000000]
	'167539_Pmarinus@AAP99183_1__Uncharacterized_HesB_family_conserved_protein'[&!color=#000000]
	'74547_Pmarinus@CAE22143_1__conserved_hypothetical_protein'[&!color=#000000]
	'2055796_Sbacterium@HBU26879_1__TPA_asm__iron_sulfur_cluster_assembly_accessory_protein'[&!color=#000000]
	'316278_Ssp@CAK27177_1__Conserved_hypothetical_protein'[&!color=#000000]
	'1947895_Cbacterium@DKOB01000112_1_5___2261_2584'[&!color=#000000]
	'210768_Ssp@NQKX01000013_1_31___28972_29376'[&!color=#000000]
	'292564_Cgracile@AFY30032_1__Iron_sulfur_cluster_assembly_accessory_protein'[&!color=#000000]
	'1928728_Pmicropora@BBL86058_1__probable_iron_binding_protein_from_the_HesB_IscA_SufA_family__chromatophore_'[&!color=#794684]
	'1608213_CSspongiarum@KKZ10497_1__Fe_S_cluster_assembly_protein_HesB'[&!color=#000000]
	'1169540_Vbrassicaform@CEM08917_1__unnamed_protein_product'[&!color=#47468a]
	'2880_Esiliculosus@CBJ29104_1__iron_sulfur_assembly_protein'[&!color=#c463ba]
	'159749_Toceanica@EJK48037_1__hypothetical_protein_THAOC_33202'[&!color=#c463ba]
	'251221_Gviolaceus@BAC92323_1__gll4382'[&!color=#000000]
	'321327_Ssp@ABC99811_1__iron_sulfur_cluster_assembly_accessory_protein'[&!color=#000000]
	'195250_Ssp@CM001776_1_512___550870_551235'[&!color=#000000]
	'2055767_Cbacterium@HAN44974_1__TPA_asm__iron_sulfur_cluster_assembly_accessory_protein'[&!color=#000000]
	'1173263_Ssp@AFY73344_1__Iron_sulfur_cluster_assembly_accessory_protein'[&!color=#000000]
	'685565_Psp@BBC22706_1__iron_sulfur_cluster_assembly_accessory_protein'[&!color=#000000]
	'1947904_Cbacterium@DBAX01000063_1_4___2637_2990'[&!color=#000000]
	'82654_Psp@AFY69631_1__iron_sulfur_cluster_assembly_accessory_protein'[&!color=#000000]
	'251221_Gviolaceus@BAC90046_1__ycf57'[&!color=#000000]
	'317619_Phollandica@KB235941_1_262___300012_300356'[&!color=#000000]
	'2420338_Cbacterium@RMG12969_1__iron_sulfur_cluster_assembly_accessory_protein'[&!color=#000000]
	'1643526_Gsp@LWRO01000017_1_100___115942_116295'[&!color=#000000]
	'2099686_Cbacterium@PXCV01000225_1_5___4318_4683'[&!color=#000000]
	'1666905_Psp@KPQ37902_1__iron_sulfur_cluster_assembly_protein_IscA'[&!color=#000000]
	'111611_Gsp@LNDC01000098_1_40___42921_43301'[&!color=#000000]
	'1880902_Lsp@OCQ93607_1__hypothetical_protein_BCR12_09455'[&!color=#000000]
	'2055792_Mbacterium@HAT12918_1__TPA_asm__iron_sulfur_cluster_assembly_accessory_protein'[&!color=#000000]
	'1880991_Ocyanobacteri@OCQ99176_1__hypothetical_protein_BCD67_08370'[&!color=#000000]
	'203124_Terythraeum@ABG49928_1__iron_sulfur_cluster_assembly_accessory_protein'[&!color=#000000]
	'282423_Pagardhii@BBD55031_1__iron_sulfur_cluster_assembly_accessory_protein'[&!color=#000000]
	'1982223_Asp@RAQ44374_1__iron_sulfur_cluster_assembly_accessory_protein'[&!color=#000000]
	'864702_Ocyanobacteri@EKQ67273_1__Iron_sulfur_cluster_assembly_accessory_protein'[&!color=#000000]
	'47254_Lsp@PZV12809_1__iron_sulfur_cluster_assembly_accessory_protein'[&!color=#000000]
	'2420339_Cbacterium@RMH74839_1__iron_sulfur_cluster_assembly_accessory_protein'[&!color=#000000]
	'2107703_Fcyanobacteri@PSB67738_1__iron_sulfur_cluster_assembly_accessory_protein'[&!color=#000000]
	'1173022_Cepipsammum@AFZ13857_1__iron_sulfur_cluster_assembly_accessory_protein'[&!color=#000000]
	'1296344_Mglauca@PSB01049_1__iron_sulfur_cluster_assembly_accessory_protein'[&!color=#000000]
	'13035_Dsalina@AFZ48839_1__Iron_sulfur_cluster_assembly_accessory_protein'[&!color=#000000]
	'1919144_Cbacterium@PSO48526_1__iron_sulfur_cluster_assembly_accessory_protein'[&!color=#000000]
	'65093_Hsp@AFZ43574_1__iron_sulfur_cluster_assembly_accessory_protein'[&!color=#000000]
	'41431_Csp@ACK65593_1__iron_sulfur_cluster_assembly_accessory_protein'[&!color=#000000]
	'1920663_Asacrum@GBF80322_1__iron_sulfur_cluster_assembly_accessory_protein'[&!color=#000000]
	'423474_Cwatsonii@CCQ53123_1__probable_iron_binding_protein_from_the_HesB_IscA_SufA_family'[&!color=#000000]
	'1228987_Cendosymbiont@BAP18577_1__iron_sulfur_cluster_assembly_accessory_protein'[&!color=#000000]
	'2164131_Ssp@PZV25401_1__iron_sulfur_cluster_assembly_accessory_protein'[&!color=#000000]
	'118163_Psp@AFY77934_1__Iron_sulfur_cluster_assembly_accessory_protein'[&!color=#000000]
	'2107694_Ahegewaldii@PSF36846_1__iron_sulfur_cluster_assembly_accessory_protein'[&!color=#000000]
	'2005460_Csp@BAZ46654_1__iron_sulfur_cluster_assembly_accessory_protein'[&!color=#000000]
	'1641812_Maeruginosa@AKE66594_1__putative_iron_binding_protein_from_the_HesB_IscA_SufA_family'[&!color=#000000]
	'1147_Ssp@AIE72739_1__putative_iron_binding_protein_from_the_HesB_IscA_SufA_family'[&!color=#000000]
	'102232_Gsp@ELR96227_1__Iron_sulfur_cluster_assembly_accessory_protein'[&!color=#000000]
	'32049_Ssp@ACB00052_1__HesB_like_domain_protein'[&!color=#000000]
	'2054282_Csp@AUC59818_1__putative_iron_binding_protein_from_the_HesB_iscA_SufA_family'[&!color=#000000]
	'113355_Gherdmanii@CM001775_1_372___356124_356459'[&!color=#000000]
	'755178_Caponinum@AFZ52561_1__iron_sulfur_cluster_assembly_accessory_protein'[&!color=#000000]
	'111780_Scyanosphaera@AFZ35832_1__iron_sulfur_cluster_assembly_accessory_protein'[&!color=#000000]
	'1128427_Fcyanobacteri@KB904821_1_3426___3940068_3940397'[&!color=#000000]
	'1173029_Ssubsalsa@JH980292_1_3567___4154539_4154880'[&!color=#000000]
	'582515_Rlacunae@ERN42719_1__Iron_sulfur_cluster_assembly_accessory_protein'[&!color=#000000]
	'1919135_Cbacterium@PSO96598_1__iron_sulfur_cluster_assembly_accessory_protein'[&!color=#000000]
	'52271_Asp@LUHI01000035_1_16___22365_22703'[&!color=#000000]
	'2005462_Csp@BAZ06746_1__HesB_YadR_YfhF_family_protein'[&!color=#000000]
	'1752063_Fsp@BAU04312_1__HesB_YadR_YfhF_family_protein'[&!color=#000000]
	'1378066_Csp@PPS42767_1__iron_sulfur_cluster_assembly_accessory_protein'[&!color=#000000]
	'46234_Asp@AFW92941_1__iron_sulfur_cluster_assembly_accessory_protein'[&!color=#000000]
	'1973482_Rcurvata@BAZ90294_1__iron_sulfur_cluster_assembly_accessory_protein'[&!color=#000000]
	'551115_Nazollae@ADI63126_1__iron_sulfur_cluster_assembly_accessory_protein'[&!color=#000000]
	'1618023_Aatlantica@KJH72643_1__hypothetical_protein_UH38_05850'[&!color=#000000]
	'2107693_Csp@PSB31791_1__iron_sulfur_cluster_assembly_accessory_protein'[&!color=#000000]
	'2053605_Rsp@HAE05421_1__TPA_asm__iron_sulfur_cluster_assembly_accessory_protein'[&!color=#000000]
	'1080068_Lsp@BAU40503_1__Iron_binding_protein_IscA'[&!color=#000000]
	'1497020_Nsphagnicola@KGF73435_1__hypothetical_protein_DO97_20460'[&!color=#000000]
	'1781255_Dsp@OEJ72367_1__hypothetical_protein_BH720_25140'[&!color=#000000]
	'1173025_Gsp@AFY67301_1__iron_sulfur_cluster_assembly_accessory_protein'[&!color=#000000]
	'197221_Telongatus@BAC08016_1__tll0464'[&!color=#000000]
	'195253_Ssp@AFY62649_1__Iron_sulfur_cluster_assembly_accessory_protein'[&!color=#000000]
	'1947889_Cbacterium@DIYQ01000137_1_42___45613_45939'[&!color=#000000]
	'1666911_Ppriestleyi@KPQ35153_1__hypothetical_protein_HLUCCA11_12090'[&!color=#000000]
	'268115_Lantarctica@PZO43015_1__iron_sulfur_cluster_assembly_accessory_protein'[&!color=#000000]
	'2099684_Cbacterium@PWRG01000290_1_9___14768_15184'[&!color=#000000]
	'1188229_Glithophora@APB34590_1__hypothetical_protein_GlitD10_2258'[&!color=#000000]
	'129961_Smajor@KV878783_1_3448___3924625_3924972'[&!color=#000000]
	'1919134_Cbacterium@PSP19607_1__iron_sulfur_cluster_assembly_accessory_protein'[&!color=#000000]
	'1953452_Bubp9_uba6111@DIWH01000070_1_78___84030_84356'[&!color=#000000]
	'1953451_Bubp9_uba5552@DINA01000255_1_6___4508_4834'[&!color=#000000]
	'1162668_Lferrooxidans@BAM07527_1__hypothetical_protein_LFE_1849'[&!color=#000000]
	'1048260_Lferriphilum@AFS52719_1__iron_sulfur_cluster_assembly_protein_IscA'[&!color=#000000]
	'1951177_Obacterium@DDZZ01000060_1_19___17053_17418'[&!color=#000000]
	'1948703_Obacterium@DCBD01000111_1_17___15434_15814'[&!color=#000000]
	'382464_Vbacterium@EDY83498_1__hypothetical_protein_VDG1235_3125'[&!color=#000000]
	'1951178_Obacterium@DIHR01000068_1_9___9774_10151'[&!color=#000000]
	'1951180_Obacterium@DJZG01000064_1_15___15442_15816'[&!color=#000000]
	'2006848_Obacterium@MAM91240_1__iron_sulfur_cluster_assembly_accessory_protein'[&!color=#000000]
	'2067063_Vbacterium@PNEW01000043_1_8___6154_6531'[&!color=#000000]
	'2200854_CMtarae@AWT58892_1__Iron_binding_protein_IscA'[&!color=#000000]
	'1948704_Obacterium@DBVC01000079_1_14___11873_12247'[&!color=#000000]
	'1948732_Obacterium@DJHP01000042_1_9___7911_8321'[&!color=#000000]
	'1948713_Obacterium@DDNM01000157_1_29___31306_31686'[&!color=#000000]
	'2026771_Obacterium@MAE54223_1__iron_sulfur_cluster_assembly_accessory_protein'[&!color=#000000]
	'1948706_Obacterium@DBSV01000036_1_74___99893_100264'[&!color=#000000]
	'1948705_Obacterium@DBVA01000064_1_16___13917_14288'[&!color=#000000]
	'1948718_Obacterium@DEYT01000098_1_11___8258_8629'[&!color=#000000]
	'1948738_Obacterium@DKND01000114_1_28___30452_30820'[&!color=#000000]
	'1948719_Obacterium@DFOT01000010_1_199___225090_225467'[&!color=#000000]
	'2026799_Vbacterium@ATC66129_1__iron_sulfur_cluster_assembly_accessory_protein'[&!color=#000000]
	'1838286_Llimnophila@AOS44672_1__Iron_binding_protein_IscA'[&!color=#000000]
	'1952996_Obacterium@DDRG01000036_1_50___57591_57986'[&!color=#000000]
	'1637999_Vbacterium@AKC82360_1___Fe_S__binding_protein'[&!color=#000000]
	'278958_Obacterium@RRK01956_1__iron_sulfur_cluster_assembly_accessory_protein'[&!color=#000000]
	'1548208_Ccapnophilus@KXU35670_1___Fe_S__binding_protein'[&!color=#000000]
	'1952998_Obacterium@DFZW01000327_1_12___9739_10143'[&!color=#000000]
	'1953001_Obacterium@DKPT01000031_1_21___19265_19663'[&!color=#000000]
	'1952997_Obacterium@DFDG01000195_1_20___16973_17374'[&!color=#000000]
	'452637_Oterrae@ACB77823_1__iron_sulfur_cluster_assembly_accessory_protein'[&!color=#000000]
	'1982319_Obacterium@PAW64972_1__iron_sulfur_cluster_assembly_accessory_protein'[&!color=#000000]
	'1982321_Obacterium@PAW90601_1__iron_sulfur_cluster_assembly_accessory_protein'[&!color=#000000]
	'1948710_Obacterium@DDIG01000010_1_61___54234_54614'[&!color=#000000]
	'2174842_Csp@PXA04440_1__iron_sulfur_cluster_assembly_accessory_protein'[&!color=#000000]
	'1948729_Obacterium@DJBY01000144_1_41___40497_40874'[&!color=#000000]
	'583355_Cakajimensis@ADE53885_1__iron_sulfur_cluster_assembly_accessory_protein'[&!color=#000000]
	'1948741_Obacterium@DLPZ01000073_1_29___27288_27659'[&!color=#000000]
	'1948708_Obacterium@DCQR01000022_1_5___2928_3314'[&!color=#000000]
	'2053527_Cdivision@QJYQ01000401_1_2___746_1132'[&!color=#000000]
	'1617433_Obacterium@KXK32639_1__Iron_sulfur_cluster_insertion_protein_ErpA'[&!color=#000000]
	'1802277_CSbacterium@OHA05904_1__hypothetical_protein_A3A28_02765'[&!color=#000000]
	'1802284_CSbacterium@OHA10806_1__hypothetical_protein_A3I44_02690'[&!color=#000000]
	'1802095_CRbacterium@OGK81801_1__hypothetical_protein_A2X53_18045'[&!color=#000000]
	'1805354_CRbacterium@OLD40248_1__hypothetical_protein_AUI57_00285'[&!color=#000000]
	'1805354_CRbacterium@OLD37097_1__hypothetical_protein_AUI57_12005'[&!color=#000000]
	'1805372_CRbacterium@OLB08879_1__hypothetical_protein_AUH14_00165'[&!color=#000000]
	'1802103_CRbacterium@OGL02840_1__hypothetical_protein_A3E31_08495'[&!color=#000000]
	'1802276_CSbacterium@OHA05169_1__hypothetical_protein_A2934_04395'[&!color=#000000]
	'1618820_Pgroup@KKS38010_1__HesB_family_protein'[&!color=#000000]
	'2013722_Cdivision@PKO18824_1__iron_sulfur_cluster_assembly_accessory_protein'[&!color=#000000]
	'1805240_CMbacterium@OIO56313_1__hypothetical_protein_AUJ47_13235'[&!color=#000000]
	'1986777_CMbacterium@OUV42562_1__hypothetical_protein_CBC68_03100'[&!color=#000000]
	'1986778_Btmed144@RPH03103_1__iron_sulfur_cluster_assembly_accessory_protein'[&!color=#000000]
	'1953216_CMbacterium@DCMX01000044_1_15___13779_14156'[&!color=#000000]
	'1986784_Btmed80@OUV03168_1__hypothetical_protein_CBC40_06180'[&!color=#000000]
	'1953221_CMbacterium@DCXO01000051_1_8___5661_6047'[&!color=#000000]
	'1986783_Btmed6@OUT42869_1__hypothetical_protein_CBB66_00075'[&!color=#000000]
	'1986782_Btmed46@RPH05796_1__iron_sulfur_cluster_assembly_accessory_protein'[&!color=#000000]
	'1953258_CMbacterium@DLRS01000110_1_14___11167_11538'[&!color=#000000]
	'1953218_CMbacterium@DCXW01000049_1_17___18052_18423'[&!color=#000000]
	'939857_Mbacterium@AQSI01000001_1_60___54866_55213'[&!color=#000000]
	'1379406_Mbacterium@AWNN01000009_1_13___12686_13033'[&!color=#000000]
	'1007121_Mbacterium@AQSD01000001_1_147___169684_170031'[&!color=#000000]
	'1953254_CMbacterium@DKQU01000058_1_30___26199_26546'[&!color=#000000]
	'1953214_CMbacterium@DCAG01000032_1_14___10433_10786'[&!color=#000000]
	'1953213_CMbacterium@DCAL01000068_1_8___5034_5390'[&!color=#000000]
	'1953215_CMbacterium@DBZW01000040_1_31___34854_35201'[&!color=#000000]
	'1811604_CMbacterium@LUOD01000040_1_6___5904_6251'[&!color=#000000]
	'1953249_CMbacterium@DKAH01000018_1_73___83230_83577'[&!color=#000000]
	'1986779_Btmed198@OUW62677_1__hypothetical_protein_CBD58_01500'[&!color=#000000]
	'1986826_CPsp@OUX37493_1__iron_sulfur_cluster_assembly_accessory_protein'[&!color=#ecf181]
	'1986783_Btmed6@OUT40128_1__hypothetical_protein_CBB66_02925'[&!color=#000000]
	'2250252_CSchitinovoran@AXA35102_1__putative_iron_binding_protein_from_the_HesB_IscA_SufA_family'[&!color=#000000]
	'2283320_Bbacterium@RDV36649_1__iron_sulfur_cluster_assembly_accessory_protein'[&!color=#000000]
	'1548548_Bsediminis@AWV89895_1__iron_sulfur_cluster_assembly_accessory_protein'[&!color=#000000]
	'1801708_Nbacterium@OGW59338_1__hypothetical_protein_A2V83_02540'[&!color=#000000]
	'2026735_Dbacterium@MAA79349_1__iron_sulfur_cluster_assembly_accessory_protein'[&!color=#000000]
	'1948544_Dbacterium@DEBL01000215_1_7___6373_6708'[&!color=#000000]
	'2035418_Bhr23@GBD10368_1__Iron_binding_protein_IscA'[&!color=#000000]
	'1948493_Dbacterium@DEAJ01000021_1_61___63929_64261'[&!color=#000000]
	'1948468_Dbacterium@DCAS01000092_1_18___16476_16826'[&!color=#000000]
	'1948470_Dbacterium@DBZV01000104_1_31___27658_28017'[&!color=#000000]
	'1948533_Dbacterium@DLRG01000030_1_20___16614_16973'[&!color=#000000]
	'1948466_Dbacterium@DCAX01000121_1_6___4063_4425'[&!color=#000000]
	'1948476_Dbacterium@DBSW01000153_1_7___4347_4706'[&!color=#000000]
	'1948475_Dbacterium@DBTA01000022_1_109___110587_110946'[&!color=#000000]
	'1916135_Scluster@MPNN01000001_1_56___57728_58093'[&!color=#000000]
	'1986676_Cbacterium@OUU77098_1__iron_sulfur_cluster_assembly_accessory_protein'[&!color=#000000]
	'1948512_Dbacterium@DJLI01000072_1_3___1101_1457'[&!color=#000000]
	'1948485_Dbacterium@DDKW01000047_1_27___25459_25815'[&!color=#000000]
	'1916131_Scluster@MPNC01000009_1_56___54629_54985'[&!color=#000000]
	'1916129_Scluster@MPMM01000010_1_53___59902_60258'[&!color=#000000]
	'1948480_Dbacterium@DCWQ01000007_1_101___95572_95928'[&!color=#000000]
	'1926614_Scluster@PKB69046_1__iron_sulfur_cluster_assembly_accessory_protein'[&!color=#000000]
	'1926611_Scluster@PKB65303_1__iron_sulfur_cluster_assembly_accessory_protein'[&!color=#000000]
	'2030829_Scluster@PCI20433_1__iron_sulfur_cluster_assembly_accessory_protein'[&!color=#000000]
	'1926618_Scluster@PKB79377_1__iron_sulfur_cluster_assembly_accessory_protein'[&!color=#000000]
	'1926618_Scluster@PKB81510_1__iron_sulfur_cluster_assembly_accessory_protein'[&!color=#000000]
	'1926613_Scluster@PKB68011_1__iron_sulfur_cluster_assembly_accessory_protein'[&!color=#000000]
	'1926616_Scluster@PKB73239_1__iron_sulfur_cluster_assembly_accessory_protein'[&!color=#000000]
	'1948469_Dbacterium@DCAE01000135_1_59___61123_61479'[&!color=#000000]
	'1926612_Scluster@PKB65264_1__iron_sulfur_cluster_assembly_accessory_protein'[&!color=#000000]
	'1926612_Scluster@PKB64329_1__iron_sulfur_cluster_assembly_accessory_protein'[&!color=#000000]
	'1948522_Dbacterium@DJZM01000096_1_12___8316_8651'[&!color=#000000]
	'1948488_Dbacterium@DEBG01000017_1_7___6281_6640'[&!color=#000000]
	'1948467_Dbacterium@DCAW01000125_1_75___74786_75136'[&!color=#000000]
	'1948481_Dbacterium@DCWO01000139_1_43___49908_50258'[&!color=#000000]
	'1916132_Scluster@MPND01000001_1_93___95701_96051'[&!color=#000000]
	'1948519_Dbacterium@DKAL01000017_1_1___2_262'[&!color=#000000]
	'1926612_Scluster@PKB65550_1__iron_sulfur_cluster_assembly_accessory_protein'[&!color=#000000]
	'1948534_Dbacterium@DBHO01000026_1_39___33986_34342'[&!color=#000000]
	'1948511_Dbacterium@DJMH01000058_1_11___8463_8819'[&!color=#000000]
	'1948376_Abacterium@DEBE01000086_1_3___2024_2380'[&!color=#519a4c]
	'1948477_Dbacterium@DCLD01000098_1_13___9860_10216'[&!color=#000000]
	'1948523_Dbacterium@DJZL01000094_1_3___1224_1580'[&!color=#000000]
	'1916130_Scluster@MPMJ01000008_1_71___68633_68980'[&!color=#000000]
	'1948530_Dbacterium@DLTP01000079_1_6___4696_5043'[&!color=#000000]
	'1948489_Dbacterium@DEBF01000044_1_18___13355_13702'[&!color=#000000]
	'1951047_Fbacterium@DIYJ01000007_1_113___136366_136692'[&!color=#000000]
	'1950965_Fbacterium@DDCZ01000010_1_16___19030_19356'[&!color=#000000]
	'2133951_Msp@PWL33629_1__iron_sulfur_cluster_assembly_accessory_protein'[&!color=#7f8bfa]
	'1950964_Fbacterium@DDDB01000067_1_19___19487_19813'[&!color=#000000]
	'1951045_Fbacterium@DIYR01000015_1_4___3544_3870'[&!color=#000000]
	'1950978_Fbacterium@DDRC01000189_1_7___4345_4671'[&!color=#000000]
	'1950990_Fbacterium@DEQO01000125_1_65___73858_74184'[&!color=#000000]
	'1951026_Fbacterium@DGYH01000127_1_2___468_1049'[&!color=#000000]
	'1951031_Fbacterium@DIAJ01000015_1_19___19370_19696'[&!color=#000000]
	'1950953_Fbacterium@DCRK01000022_1_156___173959_174285'[&!color=#000000]
	'1951066_Fbacterium@DKOO01000012_1_72___71425_71751'[&!color=#000000]
	'1950972_Fbacterium@DCYO01000018_1_12___8325_8651'[&!color=#000000]
	'1951056_Fbacterium@DKGM01000014_1_9___6368_6694'[&!color=#000000]
	'1951071_Fbacterium@DKMJ01000051_1_5___3016_3363'[&!color=#000000]
	'1986673_Cbacterium@RPG79051_1__iron_sulfur_cluster_assembly_accessory_protein'[&!color=#000000]
	'1740263_Calgicola@LYPF02000007_1_10___14706_15029'[&!color=#000000]
	'1408433_Ccatalasitica@JHXV01000020_1_16___15329_15652'[&!color=#000000]
	'2219161_Csp@PZE18631_1__iron_sulfur_cluster_assembly_accessory_protein'[&!color=#000000]
	'477690_Ltianjinensis@SFT79879_1__iron_sulfur_cluster_assembly_protein'[&!color=#000000]
	'1951000_Fbacterium@DGBF01000049_1_18___16432_16755'[&!color=#000000]
	'1950969_Fbacterium@DDBE01000116_1_25___18770_19093'[&!color=#000000]
	'1951003_Fbacterium@DFVN01000053_1_4___2310_2684'[&!color=#000000]
	'1951041_Fbacterium@DJFN01000104_1_11___10217_10405'[&!color=#000000]
	'1951090_Fbacterium@DBCS01000006_1_71___70266_70589'[&!color=#000000]
	'1951091_Fbacterium@DBCM01000090_1_6___4378_4701'[&!color=#000000]
	'1951016_Fbacterium@DGOM01000125_1_18___19817_20140'[&!color=#000000]
	'1917219_Fsp@PHR27783_1__iron_sulfur_cluster_assembly_accessory_protein'[&!color=#000000]
	'2133950_Fsp@PWL27313_1__iron_sulfur_cluster_assembly_accessory_protein'[&!color=#000000]
	'1951033_Fbacterium@DHNG01000030_1_84___79291_79614'[&!color=#000000]
	'755732_Ftaffensis@AEA44075_1__iron_sulfur_cluster_assembly_accessory_protein'[&!color=#000000]
	'2489595_Gsp@CP034120_1_2942___3477386_3477709'[&!color=#000000]
	'1895763_Fbacterium@OJX36345_1__heme_biosynthesis_protein_HemY'[&!color=#000000]
	'1737063_Baurantiacum@RFC53125_1__iron_sulfur_cluster_assembly_accessory_protein'[&!color=#000000]
	'1950971_Fbacterium@DCYS01000030_1_83___112238_112561'[&!color=#000000]
	'1950977_Fbacterium@DDRF01000107_1_33___38338_38703'[&!color=#000000]
	'1950946_Fbacterium@DCBH01000059_1_14___12907_13287'[&!color=#000000]
	'1951019_Fbacterium@DGOE01000026_1_13___12327_12653'[&!color=#000000]
	'1950967_Fbacterium@DDCW01000105_1_2___878_1204'[&!color=#000000]
	'1950954_Fbacterium@DCQU01000027_1_10___8079_8405'[&!color=#000000]
	'1950984_Fbacterium@DEBK01000208_1_4___3505_3831'[&!color=#000000]
	'1950960_Fbacterium@DDEH01000035_1_6___3215_3541'[&!color=#000000]
	'1950955_Fbacterium@DCPZ01000092_1_41___47313_47639'[&!color=#000000]
	'1950961_Fbacterium@DDEE01000111_1_13___12810_13136'[&!color=#000000]
	'1951069_Fbacterium@DKOH01000101_1_11___11750_12076'[&!color=#000000]
	'1950980_Fbacterium@DDJR01000048_1_60___68516_68842'[&!color=#000000]
	'1950992_Fbacterium@DEPO01000057_1_34___44896_45219'[&!color=#000000]
	'1951088_Fbacterium@DBGO01000010_1_255___292096_292425'[&!color=#000000]
	'1951030_Fbacterium@DIBN01000007_1_327___373059_373385'[&!color=#000000]
	'2013680_Bbacterium@PKP51608_1__iron_sulfur_cluster_assembly_accessory_protein'[&!color=#000000]
	'1974004_Fbacterium@PJB14284_1__iron_sulfur_cluster_assembly_accessory_protein'[&!color=#000000]
	'1406873_Asp@MTAZ01000006_1_45___53552_53881'[&!color=#000000]
	'313603_Msp@EAR02675_1__scaffold_protein_for_iron_sulfur_cluster_assembly'[&!color=#000000]
	'979_Clytica@AIM60356_1___Fe_S__binding_protein'[&!color=#000000]
	'1206816_Mvaceletii@RKR14690_1__iron_sulfur_cluster_assembly_protein'[&!color=#000000]
	'239_Fsp@MBF01301_1__iron_sulfur_cluster_assembly_accessory_protein'[&!color=#000000]
	'63186_Zgalactanivor@CAZ95890_1__Protein_SufA'[&!color=#000000]
	'1872633_Asp@HCO84151_1__TPA_asm__iron_sulfur_cluster_assembly_accessory_protein'[&!color=#000000]
	'400055_Rmyxolifacien@SFR35512_1__iron_sulfur_cluster_assembly_protein'[&!color=#000000]
	'313596_Rbiformata@EAR16410_1__Scaffold_protein_for_iron_sulfur_cluster_assembly'[&!color=#000000]
	'1383885_Fsp@AWX44634_1__uncharacterized_protein_HME9304_01637'[&!color=#000000]
	'886377_Mruestringens@AEM70500_1__iron_sulfur_cluster_assembly_accessory_protein'[&!color=#000000]
	'754435_Amarinus@PQJ16187_1___Fe_S__binding_protein'[&!color=#000000]
	'1986702_Fbacterium@RPG71141_1__iron_sulfur_cluster_assembly_accessory_protein'[&!color=#000000]
	'1951830_Fbacterium@DFQX01000073_1_6___5581_5910'[&!color=#000000]
	'1986715_Fbacterium@OUX39615_1__iron_sulfur_cluster_assembly_accessory_protein'[&!color=#000000]
	'319238_Sluteus@PCE66493_1__iron_sulfur_cluster_assembly_accessory_protein'[&!color=#000000]
	'516051_Mlutaonensis@AKA35074_1__iron_sulfur_binding_protein'[&!color=#000000]
	'1973999_Fbacterium@PJA04927_1__iron_sulfur_cluster_assembly_accessory_protein'[&!color=#000000]
	'1974005_Fbacterium@PJB12223_1__iron_sulfur_cluster_assembly_accessory_protein'[&!color=#000000]
	'860228_Ccanimorsus@AEK24058_1__hypothetical_protein_Ccan_19420'[&!color=#000000]
	'1945657_Csp@ATA75538_1__iron_sulfur_cluster_assembly_accessory_protein'[&!color=#000000]
	'1224947_Pmarinum@SFU58541_1__iron_sulfur_cluster_assembly_protein'[&!color=#000000]
	'256_Modoratus@LROZ01000020_1_15___19139_19468'[&!color=#000000]
	'1150112_Mguanonis@SFJ72928_1__iron_sulfur_cluster_assembly_protein'[&!color=#000000]
	'2488728_Fsp@RRJ88918_1__iron_sulfur_cluster_assembly_accessory_protein'[&!color=#000000]
	'2008672_Fbacterium@PJR03598_1__iron_sulfur_cluster_assembly_accessory_protein'[&!color=#000000]
	'1159016_Fmarinum@SEH60024_1__iron_sulfur_cluster_assembly_protein'[&!color=#000000]
	'2175091_Falbum@AWH84388_1__iron_sulfur_cluster_assembly_accessory_protein'[&!color=#000000]
	'688270_Calgicola@ADV48921_1__iron_sulfur_cluster_assembly_accessory_protein'[&!color=#000000]
	'239_Fsp@MBF00344_1__iron_sulfur_cluster_assembly_accessory_protein'[&!color=#000000]
	'1951886_Fbacterium@DLGW01000016_1_3___2161_2490'[&!color=#000000]
	'2015558_Fsp@OYU85457_1__iron_sulfur_cluster_assembly_accessory_protein'[&!color=#000000]
	'402612_Fpsychrophilu@CAL44449_1__Scaffold_protein_for_Fe_S_assembly__SufA'[&!color=#000000]
	'402734_Fterrigena@SEI47300_1__iron_sulfur_cluster_assembly_protein'[&!color=#000000]
	'996_Fcolumnare@AMA48136_1___Fe_S__binding_protein'[&!color=#000000]
	'1121891_Fgelidilacus@AUGN01000016_1_26___37523_37852'[&!color=#000000]
	'1798014_Fbacterium@OGS60681_1___Fe_S__binding_protein'[&!color=#000000]
	'1121901_Ftegetincola@AUDN01000023_1_111___115014_115343'[&!color=#000000]
	'1566022_Fsp@KIA99109_1___Fe_S__binding_protein'[&!color=#000000]
	'1660093_Csp@ODS85319_1___Fe_S__binding_protein'[&!color=#000000]
	'926559_Jmarina@EIJ38432_1__Iron_sulfur_cluster_assembly_accessory_protein'[&!color=#000000]
	'376730_Zamylolytica@SFS40772_1__iron_sulfur_cluster_assembly_protein'[&!color=#000000]
	'398720_Lblandensis@EAQ51270_1__Scaffold_protein_for_iron_sulfur_cluster_assembly'[&!color=#000000]
	'411154_Gforsetii@CAL68080_1__HesB_IscA_family_scaffold_protein_for_iron_sulfur_cluster_assembly'[&!color=#000000]
	'1336796_Gsp@SDR91837_1__iron_sulfur_cluster_assembly_protein'[&!color=#000000]
	'390640_Scatena@SDK85428_1__iron_sulfur_cluster_assembly_protein'[&!color=#000000]
	'1951823_Fbacterium@DEYC01000139_1_2___1158_1487'[&!color=#000000]
	'1929488_Cradicis@AFOE01000001_1_11___8832_9161'[&!color=#000000]
	'1476901_Nsp@ALM20994_1___Fe_S__binding_protein'[&!color=#000000]
	'331648_Nspongiae@ARN79448_1__iron_sulfur_cluster_assembly_accessory_protein'[&!color=#000000]
	'2058134_Nsp@AUC78746_1__iron_sulfur_cluster_assembly_accessory_protein'[&!color=#000000]
	'592029_Ndokdonensis@AGC76438_1__scaffold_protein_for_iron_sulfur_cluster_assembly'[&!color=#000000]
	'328515_Ndokdonensis@OUS15879_1___Fe_S__binding_protein'[&!color=#000000]
	'2013688_Bbacterium@PKP26088_1__iron_sulfur_cluster_assembly_accessory_protein'[&!color=#000000]
	'1951799_Fbacterium@DCSF01000043_1_352___375831_376160'[&!color=#000000]
	'1951826_Fbacterium@DEWW01000150_1_9___6793_7122'[&!color=#000000]
	'1951851_Fbacterium@DGNA01000074_1_11___12031_12360'[&!color=#000000]
	'1703343_Mgelatinilyti@RDK88225_1__iron_sulfur_cluster_assembly_protein'[&!color=#000000]
	'50743_Ueubacterium@EDM45519_1__scaffold_protein_for_iron_sulphur_cluster_assembly'[&!color=#000000]
	'746697_Asublithincol@AFL81007_1__Iron_sulfur_cluster_assembly_accessory_protein'[&!color=#000000]
	'2094025_Asp@AVI50773_1__iron_sulfur_cluster_assembly_accessory_protein'[&!color=#000000]
	'1951833_Fbacterium@DFML01000032_1_212___207600_207929'[&!color=#000000]
	'442714_Uantarcticus@RMA65824_1__iron_sulfur_cluster_assembly_protein'[&!color=#000000]
	'216432_Catlanticus@EAP87976_1__Scaffold_protein_for_iron_sulfur_cluster_assembly'[&!color=#000000]
	'213248_Malgae@PZW41778_1__iron_sulfur_cluster_assembly_protein'[&!color=#000000]
	'983548_Dsp@AEE19479_1__iron_sulfur_cluster_assembly_accessory_protein'[&!color=#000000]
	'1729469_Fbacterium@LKMZ01000044_1_4___2283_2612'[&!color=#000000]
	'313595_Ptorquis@AFU68085_1__iron_sulfur_cluster_assembly_sccafold_protein_SufA'[&!color=#000000]
	'2491711_Fbacterium@RRO20321_1__iron_sulfur_cluster_assembly_accessory_protein'[&!color=#000000]
	'1155689_Psalarius@SHE71458_1__iron_sulfur_cluster_assembly_protein'[&!color=#000000]
	'908615_Phalocasei@SDZ80619_1__iron_sulfur_cluster_assembly_protein'[&!color=#000000]
	'1951858_Fbacterium@DINR01000018_1_28___30748_31101'[&!color=#000000]
	'1736674_Aalginicilyti@ALJ05768_1___Fe_S__binding_protein'[&!color=#000000]
	'593133_Lmaritimus@SFS43189_1__iron_sulfur_cluster_assembly_protein'[&!color=#000000]
	'762486_Loricola@SDX96817_1__iron_sulfur_cluster_assembly_protein'[&!color=#000000]
	'1109740_Lagarilyticus@SNR57129_1__iron_sulfur_cluster_assembly_protein'[&!color=#000000]
	'2483459_Fbacterium@RMZ51790_1__iron_sulfur_cluster_assembly_accessory_protein'[&!color=#000000]
	'1622118_Lprofundi@AMC11469_1___Fe_S__binding_protein'[&!color=#000000]
	'1798225_Fsp@SDR70884_1__iron_sulfur_cluster_assembly_protein'[&!color=#000000]
	'1347342_Fagariphila@CDF80992_1__iron_sulfur_cluster_assembly_accessory_protein'[&!color=#000000]
	'649333_Bechini@SFN43768_1__iron_sulfur_cluster_assembly_protein'[&!color=#000000]
	'1250295_Fbacterium@SDB60524_1__iron_sulfur_cluster_assembly_protein'[&!color=#000000]
	'1714848_Asp@AXT57265_1__iron_sulfur_cluster_assembly_accessory_protein'[&!color=#000000]
	'983544_Lsp@AEH01029_1__iron_sulfur_cluster_assembly_accessory_protein'[&!color=#000000]
	'1906242_Tsp@HAO14853_1__TPA_asm__iron_sulfur_cluster_assembly_accessory_protein'[&!color=#000000]
	'584609_Tjejuense@SNR14228_1__conserved_protein_of_unknown_function'[&!color=#000000]
	'1951874_Fbacterium@DKQS01000007_1_479___498590_498919'[&!color=#000000]
	'2058137_Psp@AUC85709_1__iron_sulfur_cluster_assembly_accessory_protein'[&!color=#000000]
	'1850252_Ttodarodis@APG65640_1___Fe_S__binding_protein'[&!color=#000000]
	'669041_Tdicentrarchi@ALU75755_1___Fe_S__binding_protein'[&!color=#000000]
	'1973987_Fbacterium@PIY14941_1__iron_sulfur_cluster_assembly_accessory_protein'[&!color=#000000]
	'1349785_Tmaritimum@BAUG01000016_1_22___24941_25270'[&!color=#000000]
	'2358479_Tsp@AZJ34176_1__iron_sulfur_cluster_assembly_accessory_protein'[&!color=#000000]
	'1009412_Fsp@KB911090_1_189___235811_236140'[&!color=#000000]
	'2282170_Ksp@AXG69301_1__iron_sulfur_cluster_insertion_protein_ErpA'[&!color=#000000]
	'504487_Jpallidilutea@GAL66397_1__probable_iron_binding_protein_from_the_HesB_IscA_SufA_family'[&!color=#000000]
	'1445657_Hneustonica@PNQ74991_1__iron_sulfur_cluster_assembly_accessory_protein'[&!color=#000000]
	'1790137_Wfucanilytica@ANW97205_1___Fe_S__binding_protein'[&!color=#000000]
	'1860094_Bbacterium@OIQ41357_1___Fe_S__binding_protein'[&!color=#000000]
	'1266046_Maestuarii@PSG90139_1__iron_sulfur_cluster_assembly_accessory_protein'[&!color=#000000]
	'1850246_Lsp@AOW21345_1___Fe_S__binding_protein'[&!color=#000000]
	'1936080_Wsp@APY08333_1__iron_sulfur_cluster_assembly_accessory_protein'[&!color=#000000]
	'2013693_Bbacterium@PKP13428_1__iron_sulfur_cluster_assembly_accessory_protein'[&!color=#000000]
	'1951884_Fbacterium@DLQL01000072_1_23___24642_24971'[&!color=#000000]
	'620914_Aagarilytica@JH621248_1_171___206980_207309'[&!color=#000000]
	'1946768_Lsp@DGOU01000065_1_6___5304_5633'[&!color=#000000]
	'1655598_Cbacterium@KRO88298_1___Fe_S__binding_protein'[&!color=#000000]
	'1951861_Fbacterium@DJCI01000057_1_44___53086_53415'[&!color=#000000]
	'1951875_Fbacterium@DKQJ01000004_1_23___30239_30568'[&!color=#000000]
	'1951880_Fbacterium@DKOF01000057_1_5___2973_3302'[&!color=#000000]
	'1951885_Fbacterium@DLPY01000031_1_9___10164_10493'[&!color=#000000]
	'1951810_Fbacterium@DDCS01000018_1_4___2329_2658'[&!color=#000000]
	'1986260_Cbacterium@PDH52115_1__iron_sulfur_cluster_assembly_accessory_protein'[&!color=#000000]
	'1950958_Fbacterium@DDFD01000020_1_17___17774_18103'[&!color=#000000]
	'536441_Ctaklimakanen@AZI19437_1__iron_sulfur_cluster_assembly_accessory_protein'[&!color=#000000]
	'1585976_Bcardium@QYCZ01000001_1_418___457182_457466'[&!color=#000000]
	'2487072_Csp@AZI55912_1__iron_sulfur_cluster_assembly_accessory_protein'[&!color=#000000]
	'619805_Sbuanensis@SKC02445_1__iron_sulfur_cluster_assembly_protein'[&!color=#000000]
	'1125876_Cfrigidisoli@SFI27793_1__iron_sulfur_cluster_assembly_protein'[&!color=#000000]
	'1660093_Csp@ODS89889_1___Fe_S__binding_protein'[&!color=#000000]
	'1517683_Csp@KFF73878_1___Fe_S__binding_protein'[&!color=#000000]
	'1950952_Fbacterium@DBSA01000059_1_31___29845_30174'[&!color=#000000]
	'1241979_Ccarnis@AZI33675_1__iron_sulfur_cluster_assembly_accessory_protein'[&!color=#000000]
	'531844_Fbacterium@ACU06527_1__probable_iron_binding_protein_from_the_HesB_IscA_SufA_family'[&!color=#000000]
	'2479858_Fbacterium@REFA01000011_1_56___54286_54615'[&!color=#000000]
	'1950956_Fbacterium@DCJS01000027_1_26___25880_26209'[&!color=#000000]
	'238_Emeningosepti@KUY18988_1___Fe_S__binding_protein'[&!color=#000000]
	'1071918_Rcolumbiphary@SDE58223_1__iron_sulfur_cluster_assembly_protein'[&!color=#000000]
	'34085_Ranatipestife@AKP69498_1__iron_sulfur_cluster_assembly_accessory_protein'[&!color=#000000]
	'883098_Bzoohelcum@EKB60925_1__iron_sulfur_cluster_assembly_accessory_protein'[&!color=#000000]
	'1951082_Fbacterium@DLJF01000002_1_112___119901_120230'[&!color=#000000]
	'1118202_Cignavus@SHI98276_1__iron_sulfur_cluster_assembly_protein'[&!color=#000000]
	'1336794_Fsp@AOR28615_1__putative_iron_binding_protein_from_the_HesB_IscA_SufA_family'[&!color=#000000]
	'1336795_Fsp@AOR26591_1__iron_sulfur_binding_protein'[&!color=#000000]
	'1986710_Fbacterium@RPG61397_1__iron_sulfur_cluster_assembly_accessory_protein'[&!color=#000000]
	'1150368_Soceani@SFW29961_1__iron_sulfur_cluster_assembly_protein'[&!color=#000000]
	'946077_Ihalotolerans@EID76697_1__scaffold_protein_for_iron_sulfur_cluster_assembly'[&!color=#000000]
	'1094466_Findicum@CCG52049_1__Scaffold_protein_for_Fe_S_assembly__SufA'[&!color=#000000]
	'1986258_Fbacterium@PDH44669_1__iron_sulfur_cluster_assembly_accessory_protein'[&!color=#000000]
	'1951891_Fbacterium@DBBQ01000039_1_9___8597_8926'[&!color=#000000]
	'1951837_Fbacterium@DGAW01000083_1_7___5507_5836'[&!color=#000000]
	'1986705_Fbacterium@RPG70076_1__iron_sulfur_cluster_assembly_accessory_protein'[&!color=#000000]
	'2175803_Bbacterium@PWH11047_1__iron_sulfur_cluster_assembly_accessory_protein'[&!color=#000000]
	'1986717_Fbacterium@OUU21156_1__iron_sulfur_cluster_assembly_accessory_protein'[&!color=#000000]
	'1986703_Fbacterium@RPG64946_1__iron_sulfur_cluster_assembly_accessory_protein'[&!color=#000000]
	'1951822_Fbacterium@DEYL01000038_1_5___4438_4767'[&!color=#000000]
	'1986706_Fbacterium@OUW33773_1__iron_sulfur_cluster_assembly_accessory_protein'[&!color=#000000]
	'1919260_Fbacterium@MPMN01000006_1_9___7671_8000'[&!color=#000000]
	'1986713_Fbacterium@RPG61208_1__iron_sulfur_cluster_assembly_accessory_protein'[&!color=#000000]
	'1986701_Fbacterium@OUV49494_1__iron_sulfur_cluster_assembly_accessory_protein'[&!color=#000000]
	'1986662_Fbacterium@OUV56738_1__iron_sulfur_cluster_assembly_accessory_protein'[&!color=#000000]
	'2026731_Dbacterium@MBR73981_1__iron_sulfur_cluster_assembly_accessory_protein'[&!color=#000000]
	'1986729_Fbacterium@RPG53973_1__iron_sulfur_cluster_assembly_accessory_protein'[&!color=#000000]
	'2047937_Bendosymbiont@PEIH01000005_1_1009___1010931_1011260'[&!color=#000000]
	'2127028_Osp@SZD73531_1__Iron_sulfur_cluster_insertion_protein_erpA'[&!color=#000000]
	'1401325_Orhinotrachea@AIP99973_1__iron_sulfur_binding_protein'[&!color=#000000]
	'1950950_Fbacterium@DBSS01000023_1_7___8104_8430'[&!color=#000000]
	'865938_Wvirosa@ADX67071_1__iron_sulfur_cluster_assembly_accessory_protein'[&!color=#000000]
	'1816680_Vmassiliensis@LT593745_1_155___187147_187476'[&!color=#000000]
	'684065_Axinjiangensi@SFN56994_1__iron_sulfur_cluster_assembly_protein'[&!color=#000000]
	'2479857_Fbacterium@RLZ08713_1__iron_sulfur_cluster_assembly_accessory_protein'[&!color=#000000]
	'1586267_Amensalis@LIVM01000006_1_91___94021_94350'[&!color=#000000]
	'1950991_Fbacterium@DEQC01000105_1_1___447_776'[&!color=#000000]
	'1434700_Msediminis@SMC57201_1__iron_sulfur_cluster_assembly_protein'[&!color=#000000]
	'1951073_Fbacterium@DLQO01000059_1_11___8946_9272'[&!color=#000000]
	'1951058_Fbacterium@DKGK01000064_1_18___15885_16211'[&!color=#000000]
	'884107_Sthermophila@RCX05235_1__iron_sulfur_cluster_assembly_protein'[&!color=#000000]
	'2173829_Ssp@GCD76746_1__iron_sulfur_binding_protein'[&!color=#000000]
	'1950973_Fbacterium@DCYJ01000002_1_13___13739_14068'[&!color=#000000]
	'926562_Ohongkongensi@AEV33619_1__Iron_sulfur_cluster_assembly_accessory_protein'[&!color=#000000]
	'1950986_Fbacterium@DFAD01000007_1_72___85387_85716'[&!color=#000000]
	'1898111_Cbacterium@MAB84573_1__iron_sulfur_cluster_assembly_accessory_protein'[&!color=#000000]
	'1655591_Cbacterium@KRO70946_1___Fe_S__binding_protein'[&!color=#000000]
	'1951092_Fbacterium@DBBY01000049_1_21___25048_25377'[&!color=#000000]
	'1950995_Fbacterium@DFSH01000032_1_32___38728_39057'[&!color=#000000]
	'1950988_Fbacterium@DEZJ01000021_1_27___29347_29691'[&!color=#000000]
	'1950996_Fbacterium@DFSD01000052_1_5___3595_3939'[&!color=#000000]
	'1150389_Fbacterium@APD06615_1__uncharacterized_protein_UJ101_01087'[&!color=#000000]
	'1978119_Bbacterium@NGFH01000011_1_286___329591_329914'[&!color=#000000]
	'1617421_Bbacterium@KXK45536_1__Iron_sulfur_cluster_assembly_accessory_protein'[&!color=#000000]
	'1953161_Bbacterium@DGQK01000031_1_49___58469_58795'[&!color=#000000]
	'1797364_Bbacterium@OFY85843_1__heme_biosynthesis_protein_HemY'[&!color=#000000]
	'2021370_Sbacterium@PBQ32594_1__iron_sulfur_cluster_assembly_accessory_protein'[&!color=#000000]
	'2015582_Bbacterium@OYU97658_1__iron_sulfur_cluster_assembly_accessory_protein'[&!color=#000000]
	'1953166_Bbacterium@DITN01000078_1_22___18334_18660'[&!color=#000000]
	'1690483_Bbacterium@AMS27845_1__heme_biosynthesis_protein_HemY'[&!color=#000000]
	'1895835_Sbacterium@OJY98157_1__heme_biosynthesis_protein_HemY'[&!color=#000000]
	'551991_Arhizosphaera@SEA12201_1__iron_sulfur_cluster_assembly_protein'[&!color=#000000]
	'1850526_Asp@ANI88924_1__heme_biosynthesis_protein_HemY'[&!color=#000000]
	'2341117_Asp@AYD46784_1__iron_sulfur_cluster_assembly_accessory_protein'[&!color=#000000]
	'926549_Aaquaticus@KI421517_1_4148___4804959_4805285'[&!color=#000000]
	'323450_Pactiniarum@ARS35431_1__iron_sulfur_cluster_assembly_accessory_protein'[&!color=#000000]
	'1951557_Cbacterium@DGQT01000007_1_2___1565_1891'[&!color=#000000]
	'1951567_Cbacterium@DBII01000077_1_14___14693_15019'[&!color=#000000]
	'2479004_Cbacterium@RCWL01000001_1_170___194314_194640'[&!color=#000000]
	'1335309_Ccostaii@PUZ26968_1__iron_sulfur_cluster_assembly_accessory_protein'[&!color=#000000]
	'2291815_Cbacterium@RFM27615_1__iron_sulfur_cluster_assembly_accessory_protein'[&!color=#000000]
	'2029983_Ccaeni@ATL48625_1__iron_sulfur_cluster_assembly_accessory_protein'[&!color=#000000]
	'454188_Taggregans@PJJ75491_1__iron_sulfur_cluster_assembly_protein'[&!color=#000000]
	'1393122_Cthermophila@SFV28050_1__iron_sulfur_cluster_assembly_protein'[&!color=#000000]
	'1986664_Bbacterium@OUU01595_1__iron_sulfur_cluster_assembly_accessory_protein'[&!color=#000000]
	'1953157_Bbacterium@DGAK01000057_1_14___13730_14056'[&!color=#000000]
	'1953144_Bbacterium@DDYM01000038_1_47___52621_52968'[&!color=#000000]
	'929556_Scanadensis@AFD05897_1__Iron_sulfur_cluster_assembly_accessory_protein'[&!color=#000000]
	'485917_Pheparinus@ACU03774_1__iron_sulfur_cluster_assembly_accessory_protein'[&!color=#000000]
	'1953078_Sbacterium@DDAL01000005_1_15___12125_12454'[&!color=#000000]
	'623280_Pluteus@SKB39143_1__iron_sulfur_cluster_assembly_protein'[&!color=#000000]
	'1538644_Ssp@AIM37681_1__heme_biosynthesis_protein_HemY'[&!color=#000000]
	'2171749_Ssp@PVH27034_1__iron_sulfur_cluster_assembly_accessory_protein'[&!color=#000000]
	'1010_Smizutaii@SDL13278_1__iron_sulfur_cluster_assembly_protein'[&!color=#000000]
	'1513896_Snematocida@SKB54395_1__iron_sulfur_cluster_assembly_protein'[&!color=#000000]
	'1590596_Ssp@JXAC01000023_1_18___17184_17510'[&!color=#000000]
	'561061_Spsychroaquat@SMG51874_1__iron_sulfur_cluster_assembly_protein'[&!color=#000000]
	'1855384_Ba37t11@SEN97909_1__iron_sulfur_cluster_assembly_protein'[&!color=#000000]
	'1122621_Ositiensis@ATZA01000016_1_61___60303_60629'[&!color=#000000]
	'2292082_Psp@QRGB01000001_1_2061___2354699_2355025'[&!color=#000000]
	'2173175_Psp@PWG79344_1__iron_sulfur_cluster_assembly_accessory_protein'[&!color=#000000]
	'1259464_Apallidicoral@PRY53139_1__iron_sulfur_cluster_assembly_protein'[&!color=#000000]
	'572036_Pluteus@SKB43085_1__iron_sulfur_cluster_assembly_protein'[&!color=#000000]
	'1886027_Msp@OCX52864_1__heme_biosynthesis_protein_HemY'[&!color=#000000]
	'1295612_Myixingensis@PTR01240_1__iron_sulfur_cluster_assembly_protein'[&!color=#000000]
	'1550579_Mgotjawali@BAU53925_1__Iron_sulfur_cluster_insertion_protein_ErpA'[&!color=#000000]
	'1986952_Sbacterium@ARS40119_1__iron_sulfur_cluster_assembly_accessory_protein'[&!color=#000000]
	'762903_Psaltans@ADY51926_1__iron_sulfur_cluster_assembly_accessory_protein'[&!color=#000000]
	'1206103_Parcticus@JH947127_1_297___334817_335143'[&!color=#000000]
	'1953164_Bbacterium@DIYD01000297_1_5___4287_4613'[&!color=#000000]
	'1953168_Bbacterium@DJML01000113_1_15___14090_14428'[&!color=#000000]
	'1919112_Bbacterium@PSR04507_1__iron_sulfur_cluster_assembly_accessory_protein'[&!color=#000000]
	'1951483_Bbacterium@DBVB01000061_1_20___17530_17874'[&!color=#000000]
	'1953139_Bbacterium@DDIC01000058_1_5___3315_3710'[&!color=#000000]
	'2035413_Bhr18@GBD02264_1__Iron_sulfur_cluster_insertion_protein_ErpA'[&!color=#000000]
	'518766_Rmarinus@ACY48902_1__iron_sulfur_cluster_assembly_accessory_protein'[&!color=#000000]
	'1779382_Rbacterium@ARA95014_1__iron_sulfur_cluster_assembly_accessory_protein'[&!color=#000000]
	'1089550_Slonga@ATTH01000001_1_1393___1723808_1724140'[&!color=#000000]
	'1850348_Lsalinarum@PEN13960_1__iron_sulfur_cluster_assembly_accessory_protein'[&!color=#000000]
	'1469170_Lhalophila@PEN06774_1__iron_sulfur_cluster_assembly_accessory_protein'[&!color=#000000]
	'1729468_Rbacterium@LKNB01000025_1_22___25925_26335'[&!color=#000000]
	'309807_Sruber@ABC45665_1__hesB_family_protein'[&!color=#000000]
	'890426_Slutea@NCRC01000001_1_94___110446_110778'[&!color=#000000]
	'1919118_Bbacterium@PSQ96465_1__iron_sulfur_cluster_assembly_accessory_protein'[&!color=#000000]
	'1923971_Ssp@PQJ36139_1__heme_biosynthesis_protein_HemY'[&!color=#000000]
	'1923971_Ssp@PQJ33675_1__heme_biosynthesis_protein_HemY'[&!color=#000000]
	'1919110_Bbacterium@PSR02183_1__iron_sulfur_cluster_assembly_accessory_protein'[&!color=#000000]
	'716817_Rmarinus@OZC04671_1__heme_biosynthesis_protein_HemY'[&!color=#000000]
	'1973924_Bbacterium@PIQ62454_1__iron_sulfur_cluster_assembly_accessory_protein'[&!color=#000000]
	'1950766_Bbacterium@DKOG01000265_1_4___1557_1973'[&!color=#000000]
	'1196024_Rmarina@PAP77300_1__heme_biosynthesis_protein_HemY'[&!color=#000000]
	'1961794_Rsp@PAP82195_1__iron_sulfur_cluster_assembly_accessory_protein'[&!color=#000000]
	'1950764_Bbacterium@DDRQ01000114_1_67___98449_98784'[&!color=#000000]
	'1666909_Bbacterium@KPQ00394_1__iron_sulfur_cluster_assembly_protein_SufA'[&!color=#000000]
	'1121104_Bvulgaris@AQXH01000001_1_261___286035_286370'[&!color=#000000]
	'1951514_Bbacterium@DIAA01000023_1_160___195909_196247'[&!color=#000000]
	'1951518_Bbacterium@DKGJ01000036_1_147___161890_162228'[&!color=#000000]
	'1951504_Bbacterium@DGCQ01000010_1_255___266288_266623'[&!color=#000000]
	'2094027_Bbacterium@PUKH01000008_1_38___38228_38566'[&!color=#000000]
	'1457365_CCproteinivoru@AXJ00853_1__iron_sulfur_cluster_assembly_protein'[&!color=#000000]
	'2032627_Asp@PAU93801_1__iron_sulfur_cluster_assembly_accessory_protein'[&!color=#000000]
	'2293433_Rsp@REL38103_1__iron_sulfur_cluster_assembly_accessory_protein'[&!color=#000000]
	'1729466_Cbacterium@LKNA01000020_1_15___14461_14796'[&!color=#000000]
	'2079485_Gsp@PWN07131_1__iron_sulfur_cluster_assembly_accessory_protein'[&!color=#000000]
	'1953152_Bbacterium@DEMS01000028_1_183___211931_212266'[&!color=#000000]
	'2053187_Rbarkolensis@PKD44780_1__iron_sulfur_cluster_assembly_accessory_protein'[&!color=#000000]
	'1194090_Aroseus@SHF52012_1__iron_sulfur_cluster_assembly_protein'[&!color=#000000]
	'2021605_Bbacterium@NNSL01000393_1_3___1366_1707'[&!color=#000000]
	'517418_Cthalassium@ACF15136_1__iron_sulfur_cluster_assembly_accessory_protein'[&!color=#000000]
	'1519464_CTbacterium@KER10517_1__heme_biosynthesis_protein_HemY'[&!color=#000000]
	'1868324_CTaerophilum@RFM23566_1__iron_sulfur_cluster_assembly_accessory_protein'[&!color=#000000]
	'1178516_Smontaniterra@AQG81250_1__heme_biosynthesis_protein_HemY'[&!color=#000000]
	'1945892_Cbacterium@SOE22378_1__iron_sulfur_cluster_assembly_protein'[&!color=#000000]
	'1605367_Jsediminis@KPM46844_1__heme_biosynthesis_protein_HemY'[&!color=#000000]
	'1784714_Aluteifluviis@AWW00630_1__iron_sulfur_cluster_assembly_accessory_protein'[&!color=#000000]
	'649349_Lbyssophila@ADQ18408_1__iron_sulfur_cluster_assembly_accessory_protein'[&!color=#000000]
	'2015573_Cbacterium@OYU67228_1__iron_sulfur_cluster_assembly_accessory_protein'[&!color=#000000]
	'929562_Eoligotrophic@AFK01991_1__iron_sulfur_cluster_assembly_accessory_protein'[&!color=#000000]
	'1082580_Djejuensis@PWJ59488_1__iron_sulfur_cluster_assembly_protein'[&!color=#000000]
	'1660162_Cbacterium@ODS82263_1__heme_biosynthesis_protein_HemY'[&!color=#000000]
	'591202_Aaurantiaca@PWK22690_1__iron_sulfur_cluster_assembly_protein'[&!color=#000000]
	'563176_Saquaeclarae@SDL51131_1__iron_sulfur_cluster_assembly_protein'[&!color=#000000]
	'929703_Fmajor@KE386491_1_4160___5141628_5141954'[&!color=#000000]
	'1951636_Cbacterium@DLPD01000013_1_74___79880_80206'[&!color=#000000]
	'2183547_Psp@AWL09546_1__Protein_HesB__vegetative'[&!color=#000000]
	'1951635_Cbacterium@DLPE01000027_1_5___2516_2842'[&!color=#000000]
	'2026740_Fbacterium@MAD58865_1__iron_sulfur_cluster_insertion_protein_ErpA'[&!color=#000000]
	'1986238_Rbacterium@PDH50274_1__iron_sulfur_cluster_assembly_accessory_protein'[&!color=#000000]
	'1986239_Rbacterium@PDH45681_1__iron_sulfur_cluster_insertion_protein_ErpA'[&!color=#000000]
	'643867_Mtractuosa@ADR21563_1__iron_sulfur_cluster_assembly_accessory_protein'[&!color=#000000]
	'1122208_Mfurvescens@REE00989_1__iron_sulfur_cluster_assembly_protein'[&!color=#000000]
	'1124780_Nturpanensis@ANNU01000019_1_12___14330_14656'[&!color=#000000]
	'1951795_Fbacterium@DBBU01000054_1_64___73507_73833'[&!color=#000000]
	'692418_Rfaecimaris@SMD37838_1__iron_sulfur_cluster_assembly_protein'[&!color=#000000]
	'156994_Ragariperfora@SHK81482_1__iron_sulfur_cluster_assembly_protein'[&!color=#000000]
	'1821036_Rversicolor@QFZQ01000002_1_565___732411_732737'[&!color=#000000]
	'1561025_Psp@LBGV01000001_1_260___300366_300692'[&!color=#000000]
	'1950939_Cbacterium@DDLX01000028_1_177___226610_226936'[&!color=#000000]
	'915059_Fpacifica@OHX66200_1__heme_biosynthesis_protein_HemY'[&!color=#000000]
	'447679_Elutea@SNS82055_1__iron_sulfur_cluster_assembly_protein'[&!color=#000000]
	'1947389_Rsp@DIYO01000009_1_115___126463_126789'[&!color=#000000]
	'1973954_Cbacterium@PIQ50340_1__iron_sulfur_cluster_assembly_accessory_protein'[&!color=#000000]
	'1267423_Fpacificus@RKQ50042_1__iron_sulfur_cluster_assembly_protein'[&!color=#000000]
	'2133949_Rsp@PWL31131_1__iron_sulfur_cluster_assembly_accessory_protein'[&!color=#000000]
	'1947388_Rsp@DGJR01000010_1_5___3135_3461'[&!color=#000000]
	'1563681_Fmisakiensis@OEK06487_1__heme_biosynthesis_protein_HemY'[&!color=#000000]
	'1003_Truber@SFE41333_1__iron_sulfur_cluster_assembly_protein'[&!color=#000000]
	'1279009_Candamanensis@EMR01540_1__Iron_sulfur_cluster_insertion_protein_erpA'[&!color=#000000]
	'1951769_Fbacterium@DDIU01000020_1_34___39915_40241'[&!color=#000000]
	'2016530_Rorbicola@PKQ70456_1__iron_sulfur_cluster_assembly_accessory_protein'[&!color=#000000]
	'1664068_B336@KOY84801_1__heme_biosynthesis_protein_HemY'[&!color=#000000]
	'2053581_Mbacterium@HAI76559_1__TPA_asm__iron_sulfur_cluster_assembly_accessory_protein'[&!color=#000000]
	'1121902_Eelegans@AUMD01000011_1_4___1889_2260'[&!color=#000000]
	'1121903_Hroseola@KE383882_1_140___161128_161454'[&!color=#000000]
	'1313301_Trossianum@AUGC01000001_1_412___439912_440238'[&!color=#000000]
	'927664_Fflexilis@SFC19926_1__iron_sulfur_cluster_assembly_protein'[&!color=#000000]
	'1951776_Fbacterium@DDTY01000037_1_179___170660_170986'[&!color=#000000]
	'1951779_Fbacterium@DDSS01000033_1_4___2385_2711'[&!color=#000000]
	'2482724_Cbacterium@GCC52215_1__iron_sulfur_cluster_assembly_accessory_protein'[&!color=#000000]
	'1951784_Fbacterium@DHLV01000278_1_4___2354_2680'[&!color=#000000]
	'880071_Blitoralis@AFM05848_1__Iron_sulfur_cluster_assembly_accessory_protein'[&!color=#000000]
	'269798_Chutchinsonii@ABG59776_1__scaffold_protein_for_iron_sulfur_cluster_assembly'[&!color=#000000]
	'1951775_Fbacterium@DDUM01000059_1_3___1077_1403'[&!color=#000000]
	'1795355_Estrongylocen@AWW29887_1__iron_sulfur_cluster_assembly_accessory_protein'[&!color=#000000]
	'880070_Cmarinum@AEL26520_1__iron_sulfur_cluster_assembly_accessory_protein'[&!color=#000000]
	'237018_Aaquimarinus@SFB17982_1__iron_sulfur_cluster_assembly_protein'[&!color=#000000]
	'1925762_Amarinus@MSPQ01000009_1_20___18755_19081'[&!color=#000000]
	'866536_Bbaltica@AFL84548_1__Iron_sulfur_cluster_assembly_accessory_protein'[&!color=#000000]
	'758820_Abalticum@SMD45626_1__iron_sulfur_cluster_assembly_protein'[&!color=#000000]
	'1750599_Mruber@PRY87466_1__iron_sulfur_cluster_assembly_protein'[&!color=#000000]
	'336829_Rikkaensis@SDZ41276_1__iron_sulfur_cluster_assembly_protein'[&!color=#000000]
	'1727163_Asp@AMQ56308_1__heme_biosynthesis_protein_HemY'[&!color=#000000]
	'1048983_Aandensis@KEO74812_1__heme_biosynthesis_protein_HemY'[&!color=#000000]
	'1189621_Nhalalkaliphi@EIM76916_1__iron_sulfur_cluster_assembly_accessory_protein'[&!color=#000000]
	'388413_Amachipongone@EAZ80055_1__iron_sulfur_cluster_assembly_accessory_protein'[&!color=#000000]
	'1232681_Llonarensis@EON76954_1__putative_iron_binding_protein_from_the_HesB_IscA_SufA_family'[&!color=#000000]
	'2099675_Cbacterium@PXCO01000353_1_17___19671_19997'[&!color=#000000]
	'2319843_Hsp@AYA35935_1__iron_sulfur_cluster_assembly_accessory_protein'[&!color=#000000]
	'1379909_Rsp@AMM50003_1__heme_biosynthesis_protein_HemY'[&!color=#000000]
	'2080288_Psp@RAU81628_1__iron_sulfur_cluster_assembly_accessory_protein'[&!color=#000000]
	'323450_Pactiniarum@ARS35933_1__iron_sulfur_cluster_assembly_accessory_protein'[&!color=#000000]
	'400092_Pkorlensis@AKD05291_1__heme_biosynthesis_protein_HemY'[&!color=#000000]
	'82805_Hactinoscleru@SET04126_1__iron_sulfur_cluster_assembly_protein'[&!color=#000000]
	'1356852_Hsp@AII53315_1__heme_biosynthesis_protein_HemY'[&!color=#000000]
	'1908236_Hglacialis@OGX84620_1__heme_biosynthesis_protein_HemY'[&!color=#000000]
	'1850093_Hnivis@AWM32764_1__iron_sulfur_cluster_assembly_accessory_protein'[&!color=#000000]
	'1484116_Hsp@AMR26743_1__heme_biosynthesis_protein_HemY'[&!color=#000000]
	'1121955_Hdaecheongens@SHI91410_1__iron_sulfur_cluster_assembly_protein'[&!color=#000000]
	'1465490_Pterrae@SFP70127_1__iron_sulfur_cluster_assembly_protein'[&!color=#000000]
	'1953167_Bbacterium@DISB01000010_1_58___60631_60957'[&!color=#000000]
	'1953172_Bbacterium@DLHG01000007_1_218___244733_245059'[&!color=#000000]
	'1953138_Bbacterium@DBTQ01000034_1_222___244658_245002'[&!color=#000000]
	'1895924_Bbacterium@OJW96152_1__heme_biosynthesis_protein_HemY'[&!color=#000000]
	'2077091_Fstenotrophus@PQJ11745_1__iron_sulfur_cluster_assembly_accessory_protein'[&!color=#000000]
	'1895925_Bbacterium@OJW81406_1__heme_biosynthesis_protein_HemY'[&!color=#000000]
	'1953142_Bbacterium@DDET01000055_1_83___90020_90346'[&!color=#000000]
	'1649169_Tsoli@PZF72855_1__iron_sulfur_cluster_assembly_accessory_protein'[&!color=#000000]
	'1953143_Bbacterium@DDEO01000204_1_8___2425_2751'[&!color=#000000]
	'1951555_Cbacterium@DGDD01000276_1_6___5152_5505'[&!color=#000000]
	'1302690_Ctakakiae@OLY91390_1__iron_sulfur_cluster_assembly_accessory_protein'[&!color=#000000]
	'1895838_Sbacterium@OJW02862_1__heme_biosynthesis_protein_HemY'[&!color=#000000]
	'1660167_Sbacterium@ODT90841_1__heme_biosynthesis_protein_HemY'[&!color=#000000]
	'1895839_Sbacterium@OJW33021_1__heme_biosynthesis_protein_HemY'[&!color=#000000]
	'1951561_Cbacterium@DHEF01000039_1_12___16035_16391'[&!color=#000000]
	'1004304_Hsandarakina@PZX64574_1__iron_sulfur_cluster_assembly_protein'[&!color=#000000]
	'1895926_Bbacterium@OJU78762_1__heme_biosynthesis_protein_HemY'[&!color=#000000]
	'1434707_Tchishuiensis@PSK94667_1__iron_sulfur_cluster_assembly_protein'[&!color=#000000]
	'1895923_Bbacterium@OJV56009_1__heme_biosynthesis_protein_HemY'[&!color=#000000]
	'2153357_Tsp@RQO30052_1__iron_sulfur_cluster_assembly_accessory_protein'[&!color=#000000]
	'1953174_Bbacterium@DLGO01000115_1_3___1958_2284'[&!color=#000000]
	'1895921_Bbacterium@OJV29828_1__heme_biosynthesis_protein_HemY'[&!color=#000000]
	'1953160_Bbacterium@DGQL01000019_1_69___77253_77579'[&!color=#000000]
	'2294116_Fsp@RNI37928_1__iron_sulfur_cluster_assembly_accessory_protein'[&!color=#000000]
	'1492898_Ftropicus@ANE51107_1__heme_biosynthesis_protein_HemY'[&!color=#000000]
	'1952868_Sbacterium@DDUB01000004_1_45___54273_54599'[&!color=#000000]
	'1952871_Sbacterium@DDSX01000110_1_8___8927_9253'[&!color=#000000]
	'2014804_Lbacterium@PHI18717_1__iron_sulfur_cluster_assembly_accessory_protein'[&!color=#000000]
	'1514080_Lxylanilytica@PPK87471_1__iron_sulfur_cluster_assembly_protein'[&!color=#000000]
	'478744_Lagarilytica@SEQ13592_1__iron_sulfur_cluster_assembly_protein'[&!color=#000000]
	'2026790_Sbacterium@MAT55330_1__iron_sulfur_cluster_assembly_accessory_protein'[&!color=#000000]
	'984262_Sgrandis@AFC24618_1__iron_sulfur_cluster_assembly_accessory_protein'[&!color=#000000]
	'1952878_Sbacterium@DEQQ01000085_1_7___7009_7335'[&!color=#000000]
	'1952881_Sbacterium@DIUC01000028_1_42___45852_46178'[&!color=#000000]
	'1952882_Sbacterium@DKPS01000211_1_29___30881_31207'[&!color=#000000]
	'1952883_Sbacterium@DLGT01000072_1_53___56486_56812'[&!color=#000000]
	'1617420_Bbacterium@KXK40666_1__iron_sulfur_cluster_assembly_accessory_protein'[&!color=#000000]
	'1176587_Nginsenosidiv@ANH82957_1__heme_biosynthesis_protein_HemY'[&!color=#000000]
	'577386_Nyanshanensis@QLKR01000008_1_35___42726_43079'[&!color=#000000]
	'1895836_Sbacterium@OJU29477_1__heme_biosynthesis_protein_HemY'[&!color=#000000]
	'1970580_Sbacterium@OYW17306_1__iron_sulfur_cluster_assembly_accessory_protein'[&!color=#000000]
	'1962172_Cbacterium@MWYU01000725_1_14___14582_14911'[&!color=#000000]
	'1985174_Cbacterium@OSZ73655_1__iron_sulfur_cluster_assembly_accessory_protein'[&!color=#000000]
	'1951552_Cbacterium@DEHV01000017_1_42___45729_46061'[&!color=#000000]
	'1951545_Cbacterium@DDFJ01000004_1_1172___1384720_1385052'[&!color=#000000]
	'1970493_Bbacterium@OYZ52195_1__iron_sulfur_cluster_assembly_accessory_protein'[&!color=#000000]
	'1951543_Cbacterium@DCNM01000131_1_2___434_784'[&!color=#000000]
	'1400522_Ssalmoneum@KI866530_1_1647___1775964_1776320'[&!color=#000000]
	'1617422_Bbacterium@KXK42840_1__Iron_sulfur_cluster_assembly_accessory_protein'[&!color=#000000]
	'1951546_Cbacterium@DDEU01000008_1_83___87984_88334'[&!color=#000000]
	'1660119_Nsp@ODT51712_1__heme_biosynthesis_protein_HemY'[&!color=#000000]
	'1932005_Sbacterium@OWY26136_1__iron_sulfur_cluster_assembly_accessory_protein'[&!color=#000000]
	'1953146_Bbacterium@DDUT01000131_1_2___2544_2870'[&!color=#000000]
	'1953171_Bbacterium@DLHS01000016_1_361___398704_399030'[&!color=#000000]
	'242600_Iseriolicida@BAV94598_1__iron_sulfur_binding_protein'[&!color=#000000]
	'1961525_Bbacterium@DBHA01000054_1_83___109615_109941'[&!color=#000000]
	'1961513_Bbacterium@DFOS01000027_1_7___5207_5530'[&!color=#000000]
	'1827384_Pbacterium@OQW46898_1__heme_biosynthesis_protein_HemY'[&!color=#000000]
	'1970323_Bsp@OYZ15229_1__iron_sulfur_cluster_assembly_accessory_protein'[&!color=#000000]
	'1961515_Bbacterium@DGYJ01000117_1_21___16992_17318'[&!color=#000000]
	'1752196_Bbacterium@LNEB01000006_1_8___5152_5478'[&!color=#000000]
	'2026715_Bbacterium@MAE72784_1__iron_sulfur_cluster_assembly_accessory_protein'[&!color=#000000]
	'765869_Bbacteriovoru@AHI05332_1__scaffold_protein_for_iron_sulfur_cluster_assembly'[&!color=#000000]
	'1569284_Bsp@KHD89377_1__heme_biosynthesis_protein_HemY'[&!color=#000000]
	'264462_Bbacteriovoru@CAE79102_1__Scaffold_protein_for_iron_sulfur_cluster_assembly'[&!color=#000000]
	'1797390_Bbacterium@OFZ32442_1__heme_biosynthesis_protein_HemY'[&!color=#000000]
	'1975526_Bsp@PIS10240_1__iron_sulfur_cluster_assembly_accessory_protein'[&!color=#000000]
	'1184267_Bexovorus@AGH95913_1__scaffold_protein_for_iron_sulfur_cluster_assembly'[&!color=#000000]
	'1961504_Bbacterium@DCMZ01000017_1_75___74879_75205'[&!color=#000000]
	'1752195_Bbacterium@LNDT01000032_1_83___82749_83075'[&!color=#000000]
	'1961506_Bbacterium@DDUL01000032_1_87___101632_101958'[&!color=#000000]
	'1973927_Bbacterium@PIU01122_1__iron_sulfur_cluster_insertion_protein_ErpA'[&!color=#000000]
	'1961501_Bbacterium@DBDV01000044_1_46___52035_52364'[&!color=#000000]
	'1961475_Bbacterium@DBAE01000217_1_18___15331_15660'[&!color=#000000]
	'1797397_Bbacterium@OFZ54466_1__heme_biosynthesis_protein_HemY'[&!color=#000000]
	'1797387_Bbacterium@OFZ42329_1___Fe_S__binding_protein'[&!color=#000000]
	'1797386_Bbacterium@OFZ20882_1__hypothetical_protein_A2X94_05065'[&!color=#000000]
	'1961509_Bbacterium@DENF01000150_1_15___16214_16537'[&!color=#000000]
	'1797867_Dbacterium@OGQ33856_1__heme_biosynthesis_protein_HemY'[&!color=#000000]
	'1961479_Bbacterium@DDRA01000134_1_10___8065_8463'[&!color=#000000]
	'1961478_Bbacterium@DDSI01000262_1_31___26463_26813'[&!color=#000000]
	'1973974_Dbacterium@PIR23651_1__iron_sulfur_cluster_assembly_accessory_protein'[&!color=#000000]
	'120965_Uplanctomycet@ONGM01000065_1_10___12421_12750'[&!color=#000000]
	'1331910_Tterrifontis@ASV73980_1__putative_iron_binding_protein_from_the_HesB_IscA_SufA_family'[&!color=#000000]
	'1801971_Pbacterium@OHB85387_1__hypothetical_protein_A2V98_13945'[&!color=#000000]
	'1952737_Pbacterium@DIUH01000461_1_6___3953_4285'[&!color=#000000]
	'1952738_Pbacterium@DITY01000071_1_47___50715_51047'[&!color=#000000]
	'1986670_Sbacterium@OUW79826_1__iron_sulfur_cluster_assembly_accessory_protein'[&!color=#000000]
	'1986614_Rsp@OUT62575_1__iron_sulfur_cluster_assembly_accessory_protein'[&!color=#000000]
	'1952731_Pbacterium@DDJU01000195_1_7___4903_5235'[&!color=#000000]
	'1952741_Pbacterium@DBLP01000042_1_105___149979_150311'[&!color=#000000]
	'1952728_Pbacterium@DBSQ01000015_1_3___2073_2405'[&!color=#000000]
	'1752218_Pbacterium@LNDY01000253_1_10___6253_6585'[&!color=#000000]
	'1952734_Pbacterium@DHLZ01000162_1_7___5581_5913'[&!color=#000000]
	'1952727_Pbacterium@DBVE01000225_1_12___10865_11197'[&!color=#000000]
	'2053591_Pbacterium@QIEC01000588_1_3___2425_2757'[&!color=#000000]
	'521674_Plimnophila@ADG68800_1__iron_sulfur_cluster_assembly_accessory_protein'[&!color=#000000]
	'756272_Rbrasiliensis@ADY59464_1__iron_sulfur_cluster_assembly_accessory_protein'[&!color=#000000]
	'2024857_Rsp@MBV12367_1__iron_sulfur_cluster_assembly_accessory_protein'[&!color=#000000]
	'2080755_Ibacterium@RUL83384_1__iron_sulfur_cluster_assembly_accessory_protein'[&!color=#000000]
	'575540_Ipallida@ADV64219_1__iron_sulfur_cluster_assembly_accessory_protein'[&!color=#000000]
	'1948124_Pbacterium@DCAK01000046_1_26___23775_24128'[&!color=#000000]
	'2035431_Bhr36@GBD37164_1__Iron_sulfur_cluster_insertion_protein_ErpA'[&!color=#000000]
	'530564_Pstaleyi@ADB17634_1__iron_sulfur_cluster_assembly_accessory_protein'[&!color=#000000]
	'1331910_Tterrifontis@ASV74236_1__putative_iron_binding_protein_from_the_HesB_IscA_SufA_family'[&!color=#000000]
	'2030808_CCbacterium@PCJ18081_1__iron_sulfur_cluster_assembly_accessory_protein'[&!color=#000000]
	'2030808_CCbacterium@PCJ20131_1__iron_sulfur_cluster_assembly_accessory_protein'[&!color=#000000]
	'1953420_Bubp17_uba619@DITF01000055_1_17___14606_14932'[&!color=#000000]
	'1948563_Dbacterium@DJYX01000139_1_4___1579_1944'[&!color=#000000]
	'2162549_Scluster@QBXB01000028_1_5___3998_4366'[&!color=#000000]
	'1811636_Scluster@LUQN01000401_1_5___1784_2200'[&!color=#000000]
	'913331_Scluster@AFIA01000013_1_11___9775_10143'[&!color=#000000]
	'1948565_Dbacterium@DLRI01000304_1_6___4510_4878'[&!color=#000000]
	'2035771_CLbacterium@PDZZ01000141_1_7___7930_8331'[&!color=#000000]
	'2024889_Scluster@PCI30307_1__iron_sulfur_cluster_assembly_accessory_protein'[&!color=#000000]
	'1817773_CLbacterium@OGH00227_1__hypothetical_protein_A2557_05720'[&!color=#000000]
	'1948127_Pbacterium@DDSQ01000113_1_2___225_611'[&!color=#000000]
	'1457365_CCproteinivoru@AXI99646_1__iron_sulfur_cluster_assembly_protein'[&!color=#000000]
	'1961112_Pbacterium@OQZ06740_1__iron_sulfur_cluster_assembly_accessory_protein'[&!color=#000000]
	'1951185_Pbacterium@DDIR01000073_1_81___108000_108365'[&!color=#000000]
	'1951203_Pbacterium@DIYM01000050_1_5___4457_4810'[&!color=#000000]
	'2030824_Psp@PHQ82123_1__iron_sulfur_cluster_assembly_accessory_protein'[&!color=#000000]
	'1951193_Pbacterium@DDSA01000240_1_11___13370_13738'[&!color=#000000]
	'1951192_Pbacterium@DDSG01000190_1_1___1_78'[&!color=#000000]
	'1951188_Pbacterium@DDFO01000015_1_6___4079_4456'[&!color=#000000]
	'1852623_Pbacterium@LYTA01000002_1_650___794275_794634'[&!color=#000000]
	'1951200_Pbacterium@DHLW01000044_1_1___67_564'[&!color=#000000]
	'1951204_Pbacterium@DKMA01000018_1_4___3410_3742'[&!color=#000000]
	'1142394_Pmikurensis@BAM02482_1__iron_sulfur_cluster_insertion_protein'[&!color=#000000]
	'1951211_Pbacterium@DBCE01000082_1_3___1625_2047'[&!color=#000000]
	'1986611_Psp@RPG15136_1__iron_sulfur_cluster_assembly_accessory_protein'[&!color=#000000]
	'1951197_Pbacterium@DEYK01000033_1_82___92527_92889'[&!color=#000000]
	'1951196_Pbacterium@DEYM01000002_1_9___7669_8049'[&!color=#000000]
	'1951199_Pbacterium@DFRD01000037_1_4___4245_4625'[&!color=#000000]
	'1951202_Pbacterium@DIDT01000052_1_34___30851_31183'[&!color=#000000]
	'1951189_Pbacterium@DDEK01000366_1_8___6171_6503'[&!color=#000000]
	'1919110_Bbacterium@PSR01349_1__iron_sulfur_cluster_assembly_accessory_protein'[&!color=#000000]
	'1919109_Bbacterium@PSQ82203_1__iron_sulfur_cluster_assembly_accessory_protein'[&!color=#000000]
	'890426_Slutea@NCRC01000016_1_25___28298_28654'[&!color=#000000]
	'1919091_Bbacterium@PSQ51845_1__iron_sulfur_cluster_assembly_accessory_protein'[&!color=#000000]
	'1919103_Bbacterium@PSQ81875_1__iron_sulfur_cluster_assembly_accessory_protein'[&!color=#000000]
	'309807_Sruber@ABC43992_1__iron_sulfur_cluster_assembly_accessory_protein__putative'[&!color=#000000]
	'1919097_Bbacterium@PSQ73932_1__iron_sulfur_cluster_assembly_accessory_protein'[&!color=#000000]
	'1923971_Ssp@PQJ34144_1__heme_biosynthesis_protein_HemY'[&!color=#000000]
	'1919118_Bbacterium@PSQ95916_1__iron_sulfur_cluster_assembly_accessory_protein'[&!color=#000000]
	'1469170_Lhalophila@PEN06996_1__iron_sulfur_cluster_assembly_accessory_protein'[&!color=#000000]
	'1850348_Lsalinarum@PEN14938_1__iron_sulfur_cluster_assembly_accessory_protein'[&!color=#000000]
	'1089550_Slonga@ATTH01000001_1_251___295022_295369'[&!color=#000000]
	'1729468_Rbacterium@LKNB01000005_1_26___25808_26263'[&!color=#000000]
	'1779382_Rbacterium@ARA94745_1__iron_sulfur_cluster_assembly_accessory_protein'[&!color=#000000]
	'1919262_Rbacterium@MPNB01000036_1_8___9772_10116'[&!color=#000000]
	'2035413_Bhr18@GBD00550_1__Iron_sulfur_cluster_insertion_protein_ErpA'[&!color=#000000]
	'518766_Rmarinus@ACY48231_1__iron_sulfur_cluster_assembly_accessory_protein'[&!color=#000000]
	'1973924_Bbacterium@PIQ62444_1__iron_sulfur_cluster_assembly_accessory_protein'[&!color=#000000]
	'1950764_Bbacterium@DDRQ01000065_1_48___71734_72081'[&!color=#000000]
	'716817_Rmarinus@OZC02189_1__heme_biosynthesis_protein_HemY'[&!color=#000000]
	'1196024_Rmarina@PAP78741_1__heme_biosynthesis_protein_HemY__partial'[&!color=#000000]
	'1961794_Rsp@PAP80401_1__iron_sulfur_cluster_assembly_accessory_protein'[&!color=#000000]
	'1950766_Bbacterium@DKOG01000010_1_2___1618_1965'[&!color=#000000]
	'400092_Pkorlensis@AKD02173_1___Fe_S__binding_protein'[&!color=#000000]
	'323450_Pactiniarum@ARS37857_1__iron_sulfur_cluster_assembly_accessory_protein'[&!color=#000000]
	'1379909_Rsp@AMM51687_1___Fe_S__binding_protein'[&!color=#000000]
	'2080288_Psp@RAU82233_1__iron_sulfur_cluster_assembly_accessory_protein'[&!color=#000000]
	'926549_Aaquaticus@KI421517_1_1619___1875728_1876081'[&!color=#000000]
	'1484116_Hsp@AMR27073_1___Fe_S__binding_protein'[&!color=#000000]
	'1121955_Hdaecheongens@SHJ07824_1__iron_sulfur_cluster_assembly_protein'[&!color=#000000]
	'1850093_Hnivis@AWM34940_1__iron_sulfur_cluster_assembly_accessory_protein'[&!color=#000000]
	'1908236_Hglacialis@OGX84895_1___Fe_S__binding_protein'[&!color=#000000]
	'2319843_Hsp@AYA37169_1__iron_sulfur_cluster_assembly_accessory_protein'[&!color=#000000]
	'82805_Hactinoscleru@SET75038_1__iron_sulfur_cluster_assembly_protein'[&!color=#000000]
	'1356852_Hsp@AII51105_1__iron_sulfur_binding_protein'[&!color=#000000]
	'927664_Fflexilis@SFC00918_1__iron_sulfur_cluster_assembly_protein'[&!color=#000000]
	'692418_Rfaecimaris@SMD36913_1__iron_sulfur_cluster_assembly_protein'[&!color=#000000]
	'156994_Ragariperfora@SHJ77833_1__iron_sulfur_cluster_assembly_protein'[&!color=#000000]
	'1821036_Rversicolor@QFZQ01000002_1_324___372799_373107'[&!color=#000000]
	'1951769_Fbacterium@DDIU01000049_1_32___28946_29260'[&!color=#000000]
	'1973954_Cbacterium@PIQ46928_1__iron_sulfur_cluster_assembly_accessory_protein'[&!color=#000000]
	'1563681_Fmisakiensis@OEJ99632_1__Fe_S_cluster_protein'[&!color=#000000]
	'1947389_Rsp@DIYO01000004_1_302___329076_329390'[&!color=#000000]
	'2133949_Rsp@PWL29351_1__iron_sulfur_cluster_assembly_accessory_protein'[&!color=#000000]
	'1267423_Fpacificus@RKQ51629_1__iron_sulfur_cluster_assembly_protein'[&!color=#000000]
	'1947388_Rsp@DGJR01000140_1_24___25359_25673'[&!color=#000000]
	'2482724_Cbacterium@GCC53664_1__iron_sulfur_cluster_assembly_accessory_protein'[&!color=#000000]
	'1951779_Fbacterium@DDSS01000002_1_7___6697_7002'[&!color=#000000]
	'1951784_Fbacterium@DHLV01000131_1_14___19590_19892'[&!color=#000000]
	'1951776_Fbacterium@DDTY01000020_1_152___170804_171118'[&!color=#000000]
	'1951775_Fbacterium@DDUM01000055_1_99___92504_92809'[&!color=#000000]
	'1124780_Nturpanensis@ANNU01000030_1_52___65840_66160'[&!color=#000000]
	'1279009_Candamanensis@EMR02103_1__Iron_sulfur_cluster_assembly_protein'[&!color=#000000]
	'1121903_Hroseola@AUGI01000035_1_2___2789_3088'[&!color=#000000]
	'880071_Blitoralis@AFM03228_1__hypothetical_protein_Fleli_0768'[&!color=#000000]
	'1950939_Cbacterium@DDLX01000027_1_132___162472_162768'[&!color=#000000]
	'1003_Truber@SFF32993_1__Iron_binding_apoprotein_IscA'[&!color=#000000]
	'915059_Fpacifica@OHX66100_1__Fe_S_cluster_protein'[&!color=#000000]
	'1561025_Psp@LBGV01000001_1_115___121419_121700'[&!color=#000000]
	'447679_Elutea@SNT14830_1__iron_sulfur_cluster_assembly_protein'[&!color=#000000]
	'1951795_Fbacterium@DBBU01000039_1_10___7105_7422'[&!color=#000000]
	'269798_Chutchinsonii@ABG58049_1__Fe_S_cluster_formation_protein'[&!color=#000000]
	'1313301_Trossianum@AUGC01000006_1_6___12439_12747'[&!color=#000000]
	'2016530_Rorbicola@PKQ70922_1__hypothetical_protein_Rain11_0063'[&!color=#000000]
	'1664068_B336@KOY85983_1__hypothetical_protein_AD998_07345'[&!color=#000000]
	'1795355_Estrongylocen@AWW29900_1__iron_sulfur_cluster_assembly_accessory_protein'[&!color=#000000]
	'1750599_Mruber@PRY85484_1__iron_sulfur_cluster_assembly_protein'[&!color=#000000]
	'388413_Amachipongone@EAZ80077_1__HesB_YadR_YfhF_family_protein'[&!color=#000000]
	'1727163_Asp@AMQ56299_1__hypothetical_protein_AO498_07715'[&!color=#000000]
	'237018_Aaquimarinus@SFB17529_1__iron_sulfur_cluster_assembly_protein'[&!color=#000000]
	'1925762_Amarinus@MSPQ01000009_1_40___33389_33706'[&!color=#000000]
	'866536_Bbaltica@AFL85973_1__Iron_sulfur_cluster_assembly_accessory_protein'[&!color=#000000]
	'758820_Abalticum@SMD45949_1__iron_sulfur_cluster_assembly_protein'[&!color=#000000]
	'2099675_Cbacterium@PXCO01000093_1_17___16888_17259'[&!color=#000000]
	'1232681_Llonarensis@EON77310_1__iron_sulfur_cluster_assembly_accessory_protein__putative'[&!color=#000000]
	'1048983_Aandensis@KEO74822_1__Fe_S_cluster_protein'[&!color=#000000]
	'336829_Rikkaensis@SDZ04357_1__iron_sulfur_cluster_assembly_protein'[&!color=#000000]
	'1189621_Nhalalkaliphi@EIM74310_1__iron_sulfur_cluster_assembly_accessory_protein'[&!color=#000000]
	'880070_Cmarinum@AEL26390_1__iron_sulfur_cluster_assembly_accessory_protein'[&!color=#000000]
	'643867_Mtractuosa@ADR20991_1__HesB_YadR_YfhF_family_protein'[&!color=#000000]
	'1122208_Mfurvescens@RED92640_1__iron_sulfur_cluster_assembly_protein'[&!color=#000000]
	'1844760_Msp@LXQK01000238_1_12___11447_11764'[&!color=#000000]
	'1953146_Bbacterium@DDUT01000062_1_27___28478_28834'[&!color=#000000]
	'1932005_Sbacterium@OWY22218_1__iron_sulfur_cluster_assembly_accessory_protein'[&!color=#000000]
	'929556_Scanadensis@AFD09478_1__hypothetical_protein_Solca_4488'[&!color=#000000]
	'1513896_Snematocida@SKB45963_1__iron_sulfur_cluster_assembly_protein'[&!color=#000000]
	'561061_Spsychroaquat@SMG49729_1__iron_sulfur_cluster_assembly_protein'[&!color=#000000]
	'1590596_Ssp@JXAC01000010_1_2___344_697'[&!color=#000000]
	'2171749_Ssp@PVH24797_1__iron_sulfur_cluster_assembly_accessory_protein'[&!color=#000000]
	'1538644_Ssp@AIM35912_1___Fe_S__binding_protein'[&!color=#000000]
	'623280_Pluteus@SKB27795_1__iron_sulfur_cluster_assembly_protein'[&!color=#000000]
	'1010_Smizutaii@SDL74989_1__iron_sulfur_cluster_assembly_protein'[&!color=#000000]
	'572036_Pluteus@SKB94761_1__iron_sulfur_cluster_assembly_protein'[&!color=#000000]
	'762903_Psaltans@ADY54379_1__iron_sulfur_cluster_assembly_accessory_protein'[&!color=#000000]
	'1206103_Parcticus@JH947125_1_290___372450_372800'[&!color=#000000]
	'1259464_Apallidicoral@PRY48830_1__iron_sulfur_cluster_assembly_protein'[&!color=#000000]
	'1886027_Msp@OCX51290_1___Fe_S__binding_protein'[&!color=#000000]
	'1295612_Myixingensis@PTQ93176_1__iron_sulfur_cluster_assembly_protein'[&!color=#000000]
	'1550579_Mgotjawali@BAU52146_1__Iron_sulfur_cluster_insertion_protein_ErpA'[&!color=#000000]
	'1986952_Sbacterium@ARS42825_1__iron_sulfur_cluster_assembly_accessory_protein'[&!color=#000000]
	'485917_Pheparinus@ACU05800_1__iron_sulfur_cluster_assembly_accessory_protein'[&!color=#000000]
	'2173175_Psp@PWG78135_1__iron_sulfur_cluster_assembly_accessory_protein'[&!color=#000000]
	'1953078_Sbacterium@DDAL01000004_1_24___30044_30376'[&!color=#000000]
	'1855384_Ba37t11@SEN09152_1__iron_sulfur_cluster_assembly_protein'[&!color=#000000]
	'2292082_Psp@QRGB01000001_1_288___293104_293454'[&!color=#000000]
	'1122621_Ositiensis@ATZA01000036_1_5___3755_4108'[&!color=#000000]
	'1951555_Cbacterium@DGDD01000250_1_12___15152_15622'[&!color=#000000]
	'2479004_Cbacterium@RCWL01000011_1_70___95062_95397'[&!color=#000000]
	'1951552_Cbacterium@DEHV01000050_1_59___70696_71037'[&!color=#000000]
	'1951543_Cbacterium@DCNM01000111_1_1___122_472'[&!color=#000000]
	'1962172_Cbacterium@MWYU01000730_1_25___23708_24052'[&!color=#000000]
	'1951550_Cbacterium@DDPN01000020_1_23___23861_24205'[&!color=#000000]
	'1951546_Cbacterium@DDEU01000088_1_101___160037_160381'[&!color=#000000]
	'1660119_Nsp@ODT53871_1___Fe_S__binding_protein'[&!color=#000000]
	'1970493_Bbacterium@OYZ47847_1__iron_sulfur_cluster_assembly_accessory_protein'[&!color=#000000]
	'1951567_Cbacterium@DBII01000038_1_64___77167_77511'[&!color=#000000]
	'1660167_Sbacterium@ODT90338_1___Fe_S__binding_protein'[&!color=#000000]
	'1895838_Sbacterium@OJV99724_1___Fe_S__binding_protein'[&!color=#000000]
	'1985174_Cbacterium@OSZ80045_1__iron_sulfur_cluster_assembly_accessory_protein'[&!color=#000000]
	'577386_Nyanshanensis@QLKR01000005_1_170___196489_196836'[&!color=#000000]
	'1176587_Nginsenosidiv@ANH80595_1___Fe_S__binding_protein'[&!color=#000000]
	'1895836_Sbacterium@OJU26444_1___Fe_S__binding_protein__partial'[&!color=#000000]
	'1895839_Sbacterium@OJW35295_1___Fe_S__binding_protein'[&!color=#000000]
	'1951557_Cbacterium@DGQT01000016_1_66___73496_73840'[&!color=#000000]
	'2291815_Cbacterium@RFM28338_1__iron_sulfur_cluster_assembly_accessory_protein'[&!color=#000000]
	'1492898_Ftropicus@ANE49771_1___Fe_S__binding_protein'[&!color=#000000]
	'1302690_Ctakakiae@OLY93036_1__iron_sulfur_cluster_assembly_accessory_protein'[&!color=#000000]
	'1400522_Ssalmoneum@KI866530_1_813___847854_848204'[&!color=#000000]
	'2077091_Fstenotrophus@PQJ09647_1__iron_sulfur_cluster_assembly_accessory_protein'[&!color=#000000]
	'1434707_Tchishuiensis@PSK91929_1__iron_sulfur_cluster_assembly_protein'[&!color=#000000]
	'1895926_Bbacterium@OJU75199_1___Fe_S__binding_protein'[&!color=#000000]
	'2153357_Tsp@RQO32013_1__iron_sulfur_cluster_assembly_accessory_protein'[&!color=#000000]
	'1895923_Bbacterium@OJV50858_1___Fe_S__binding_protein'[&!color=#000000]
	'1953172_Bbacterium@DLHG01000011_1_75___71921_72265'[&!color=#000000]
	'1895925_Bbacterium@OJW77259_1___Fe_S__binding_protein'[&!color=#000000]
	'1953142_Bbacterium@DDET01000045_1_42___38897_39241'[&!color=#000000]
	'1953162_Bbacterium@DINJ01000069_1_19___8212_8556'[&!color=#000000]
	'1953167_Bbacterium@DISB01000017_1_101___96968_97312'[&!color=#000000]
	'1895924_Bbacterium@OJX01622_1___Fe_S__binding_protein'[&!color=#000000]
	'1953143_Bbacterium@DDEO01000233_1_5___4922_5275'[&!color=#000000]
	'1953138_Bbacterium@DBTQ01000001_1_123___133773_134117'[&!color=#000000]
	'1649169_Tsoli@PZF74220_1__iron_sulfur_cluster_assembly_accessory_protein'[&!color=#000000]
	'2029983_Ccaeni@ATL47866_1__iron_sulfur_cluster_assembly_accessory_protein'[&!color=#000000]
	'1953144_Bbacterium@DDYM01000040_1_29___24541_24894'[&!color=#000000]
	'2294116_Fsp@RNI34861_1__iron_sulfur_cluster_assembly_accessory_protein'[&!color=#000000]
	'1951561_Cbacterium@DHEF01000002_1_184___256326_256667'[&!color=#000000]
	'151895_Psaltans@PZP46041_1__iron_sulfur_cluster_assembly_accessory_protein'[&!color=#000000]
	'1951545_Cbacterium@DDFJ01000004_1_53___70050_70388'[&!color=#000000]
	'1953174_Bbacterium@DLGO01000062_1_1___144_497'[&!color=#000000]
	'1986670_Sbacterium@OUW79139_1__hypothetical_protein_CBD74_10375'[&!color=#000000]
	'1617422_Bbacterium@KXK43410_1__iron_sulfur_cluster_assembly_accessory_protein'[&!color=#000000]
	'1953171_Bbacterium@DLHS01000003_1_33___47124_47465'[&!color=#000000]
	'1952881_Sbacterium@DIUC01000008_1_70___79348_79695'[&!color=#000000]
	'1952871_Sbacterium@DDSX01000069_1_6___5547_5900'[&!color=#000000]
	'2014804_Lbacterium@PHI20155_1__iron_sulfur_cluster_assembly_accessory_protein'[&!color=#000000]
	'478744_Lagarilytica@SER11020_1__iron_sulfur_cluster_assembly_protein'[&!color=#000000]
	'1514080_Lxylanilytica@PPK87464_1__iron_sulfur_cluster_assembly_protein'[&!color=#000000]
	'1952868_Sbacterium@DDUB01000012_1_17___16141_16491'[&!color=#000000]
	'1952878_Sbacterium@DEQQ01000056_1_42___55439_55786'[&!color=#000000]
	'1617420_Bbacterium@KXK39984_1__iron_sulfur_cluster_assembly_accessory_protein'[&!color=#000000]
	'1952883_Sbacterium@DLGT01000084_1_60___83157_83510'[&!color=#000000]
	'1952882_Sbacterium@DKPS01000265_1_15___11597_11944'[&!color=#000000]
	'2026790_Sbacterium@MAT54788_1__iron_sulfur_cluster_assembly_accessory_protein'[&!color=#000000]
	'984262_Sgrandis@AFC23126_1__iron_sulfur_cluster_assembly_accessory_protein'[&!color=#000000]
	'1953168_Bbacterium@DJML01000033_1_5___4711_5064'[&!color=#000000]
	'1953164_Bbacterium@DIYD01000241_1_7___6103_6447'[&!color=#000000]
	'1194090_Aroseus@SHF76684_1__iron_sulfur_cluster_assembly_protein'[&!color=#000000]
	'2032627_Asp@PAU95419_1__iron_sulfur_cluster_assembly_accessory_protein'[&!color=#000000]
	'2079485_Gsp@PWN05806_1__iron_sulfur_cluster_assembly_accessory_protein'[&!color=#000000]
	'1953152_Bbacterium@DEMS01000041_1_24___30152_30580'[&!color=#000000]
	'2293433_Rsp@REL38771_1__iron_sulfur_cluster_assembly_accessory_protein'[&!color=#000000]
	'2053187_Rbarkolensis@PKD42507_1__iron_sulfur_cluster_assembly_accessory_protein'[&!color=#000000]
	'1729466_Cbacterium@LKNA01000025_1_10___9032_9478'[&!color=#000000]
	'1953139_Bbacterium@DDIC01000066_1_13___16250_16750'[&!color=#000000]
	'1951483_Bbacterium@DBVB01000017_1_10___10480_11016'[&!color=#000000]
	'1121104_Bvulgaris@AQXH01000004_1_141___153072_153500'[&!color=#000000]
	'1951504_Bbacterium@DGCQ01000017_1_139___144988_145419'[&!color=#000000]
	'1951518_Bbacterium@DKGJ01000033_1_43___49106_49543'[&!color=#000000]
	'1951514_Bbacterium@DIAA01000014_1_173___197412_197867'[&!color=#000000]
	'2021605_Bbacterium@NNSL01000147_1_1___10_468'[&!color=#000000]
	'1666909_Bbacterium@KPP99583_1__iron_sulfur_cluster_assembly_protein_IscA'[&!color=#000000]
	'2094027_Bbacterium@PUKH01000112_1_18___27875_28240'[&!color=#000000]
	'1868324_CTaerophilum@RFM23591_1__iron_sulfur_cluster_assembly_accessory_protein'[&!color=#000000]
	'1519464_CTbacterium@KER10207_1__hypothetical_protein_HY22_06350'[&!color=#000000]
	'1643429_CKtengchongens@LDXV01000009_1_15___13534_13887'[&!color=#000000]
	'1643428_CTmobilis@LDXU01000006_1_36___38055_38408'[&!color=#000000]
	'945713_Ialbum@AFH49344_1__Hypothetical_protein_IALB_1636'[&!color=#000000]
	'2049428_Ibacterium@PLLW01000049_1_19___16691_17041'[&!color=#000000]
	'2005712_Bbms3abin04@GBD92236_1__iron_sulfur_cluster_insertion_protein_ErpA'[&!color=#000000]
	'2013809_Ibacterium@PKL89975_1__iron_sulfur_cluster_assembly_accessory_protein'[&!color=#000000]
	'2005711_Bbms3abin03@GBD86654_1__iron_sulfur_cluster_insertion_protein_ErpA'[&!color=#000000]
	'1951143_Ibacterium@DJMM01000087_1_5___2640_2993'[&!color=#000000]
	'1798426_Ibacterium@OGU55748_1__heme_biosynthesis_protein_HemY'[&!color=#000000]
	'1805221_Ibacterium@OIP63211_1__heme_biosynthesis_protein_HemY'[&!color=#000000]
[truncated: 2,057 more rows]
