# Supplementary material for: Components of iron–Sulfur cluster assembly machineries are robust phylogenetic markers to trace the origin of mitochondria and plastids
Source: PLoS Biol. 2023 Nov 8;21(11):e3002374. doi: 10.1371/journal.pbio.3002374 (PMC10631705; doi:10.1371/journal.pbio.3002374)
Supplement: S1 Data — (ZIP) [file pbio.3002374.s017.zip › S1 Data/Phylogenies_of_entire_families/Prokaryotes_eukaryotes/HscA_Proka_Euka.figtree]

#NEXUS
begin taxa;
	dimensions ntax=1093;
	taxlabels
	'1429083_Phussainii@MPIO01000001_1_478___528145_530007'[&!color=#000000]
	'1697053_Oalkaliphila@AKX45923_1__chaperone_protein_HscA'[&!color=#000000]
	'1671662_Gbacterium@LFRZ01000082_1_30___27859_29721'[&!color=#000000]
	'1501432_Tdenitrifican@LNJZ01000005_1_36___38069_39940'[&!color=#000000]
	'1676152_Gbacterium@LFTS01000285_1_21___16725_18596'[&!color=#000000]
	'1680762_Vgracilis@KXU35703_1__molecular_chaperone_HscA'[&!color=#000000]
	'1283330_Avinelandii@ACO80172_1__HscA_0_0_1328314_Achroococcum@AJE20490_1_'[&!color=#000000]
	'1328314_Achroococcum@AJE20490_1__Fe_S_protein_assembly_chaperone_HscA'[&!color=#000000]
	'706570_Pflexibilis@KHL71088_1__chaperone_protein_HscA'[&!color=#000000]
	'364197_Ppohangensis@SDU20577_1__Chaperone_protein_HscA'[&!color=#000000]
	'1123021_Pthermotolera@KB822600_1_195___191746_193611'[&!color=#000000]
	'1245526_Pguangdongens@SDT91400_1__Chaperone_protein_HscA'[&!color=#000000]
	'1985301_Psp@PAV46688_1__Fe_S_protein_assembly_chaperone_HscA'[&!color=#000000]
	'306_Psp@MAE23833_1__Fe_S_protein_assembly_chaperone_HscA__partial'[&!color=#000000]
	'399739_Pmendocina@ABP86255_1__Fe_S_protein_assembly_chaperone_HscA'[&!color=#000000]
	'1914538_Pbacterium@MAB99155_1__Fe_S_protein_assembly_chaperone_HscA'[&!color=#000000]
	'1948627_Gbacterium@DIAM01000005_1_137___154940_156805'[&!color=#000000]
	'743720_Pfulva@AEF23261_1__Chaperone_protein_hscA'[&!color=#000000]
	'157783_Pcremoricolor@AIR88075_1__chaperone_protein_HscA'[&!color=#000000]
	'2479392_Psp@AYN95495_1__Fe_S_protein_assembly_chaperone_HscA'[&!color=#000000]
	'379731_Pstutzeri@ABP80679_1__heat_shock_protein_HscA'[&!color=#000000]
	'1970544_Pbacterium@OYW96488_1__Fe_S_protein_assembly_chaperone_HscA'[&!color=#000000]
	'1109445_Pstutzeri@AGSX01000105_1_11___8327_10189'[&!color=#000000]
	'2213226_Psp@AZS50519_1__Fe_S_protein_assembly_chaperone_HscA'[&!color=#000000]
	'1948605_Gbacterium@DFBZ01000118_1_41___41318_43177'[&!color=#000000]
	'1889775_Mbacterium@PCI51087_1__Fe_S_protein_assembly_chaperone_HscA'[&!color=#000000]
	'595494_Tauensis@ACQ93614_1__Fe_S_protein_assembly_chaperone_HscA'[&!color=#000000]
	'2059725_Zmaritima@QCZE01000001_1_1426___1597604_1599448'[&!color=#000000]
	'511062_Osp@AEY01067_1__chaperone_protein_HscA'[&!color=#000000]
	'1903694_Oavium@ART78750_1__Fe_S_protein_assembly_chaperone_HscA'[&!color=#000000]
	'641510_Oarctica@PPL17833_1__Fe_S_protein_assembly_chaperone_HscA'[&!color=#000000]
	'380703_Ahydrophila@ABK37680_1__Fe_S_protein_assembly_chaperone_HscA'[&!color=#ff9696]
	'1907416_Asp@SIQ84851_1__Chaperone_protein_HscA'[&!color=#000000]
	'2058087_Abacterium@PKF57554_1__Fe_S_protein_assembly_chaperone_HscA'[&!color=#000000]
	'1121880_Fsenticii@AUGM01000013_1_105___121865_123715'[&!color=#000000]
	'299255_Fmarina@SHH33537_1__Chaperone_protein_HscA'[&!color=#000000]
	'550540_Fbalearica@ADN76958_1__Fe_S_protein_assembly_chaperone_HscA'[&!color=#000000]
	'718193_Fsediminum@SDI61500_1__Chaperone_protein_HscA'[&!color=#000000]
	'1121878_Ffuttsuensis@KE383896_1_234___255262_257112'[&!color=#000000]
	'2013866_Phaliotis@NRRC01000001_1_626___677163_679025'[&!color=#000000]
	'375674_Psedimenticol@NRIR01000005_1_62___68188_70050'[&!color=#000000]
	'1515746_Smangrovi@KFZ37126_1__chaperone_protein_HscA'[&!color=#000000]
	'323850_Sloihica@ABO24179_1__Fe_S_protein_assembly_chaperone_HscA'[&!color=#000000]
	'637905_Sviolacea@BAJ01566_1__chaperone_protein_HscA'[&!color=#000000]
	'2058304_Ssp@PKH63172_1__Fe_S_protein_assembly_chaperone_HscA'[&!color=#000000]
	'458817_Shalifaxensis@ABZ76142_1__Fe_S_protein_assembly_chaperone_HscA'[&!color=#000000]
	'342950_Sspongiae@RJY07679_1__Fe_S_protein_assembly_chaperone_HscA'[&!color=#000000]
	'2338552_Sbacterium@RLV58795_1__Fe_S_protein_assembly_chaperone_HscA'[&!color=#000000]
	'93973_Sjaponica@ARD22869_1__Fe_S_protein_assembly_chaperone_HscA'[&!color=#000000]
	'318167_Sfrigidimarin@ABI72265_1__Fe_S_protein_assembly_chaperone_HscA'[&!color=#000000]
	'560080_Scorallii@QRCS01000024_1_65___70541_72403'[&!color=#000000]
	'326297_Samazonensis@ABL99504_1__chaperone_protein_HscA'[&!color=#000000]
	'211586_Soneidensis@AAN55308_1__chaperone_protein_HscA'[&!color=#000000]
	'1236542_Smarina@BALM01000024_1_59___55909_57771'[&!color=#000000]
	'2282215_Csp@RCU48788_1__Fe_S_protein_assembly_chaperone_HscA'[&!color=#000000]
	'349064_Tagarivorans@SES70983_1__Chaperone_protein_HscA'[&!color=#000000]
	'1742724_Tsp@OKY25695_1__Fe_S_protein_assembly_chaperone_HscA'[&!color=#000000]
	'1763536_Tcrassostreae@LRUI01000005_1_8___5450_7315'[&!color=#000000]
	'1856287_Tsp@OUS26543_1__Fe_S_protein_assembly_chaperone_HscA'[&!color=#000000]
	'1967665_Cberingensis@ASP46739_1__Fe_S_protein_assembly_chaperone_HscA'[&!color=#000000]
	'1816218_Csp@AOW78044_1__molecular_chaperone_HscA'[&!color=#000000]
	'1911682_Cagarivorans@MUZU01000007_1_111___152119_153993'[&!color=#000000]
	'56799_Csp@PHR83875_1__Fe_S_protein_assembly_chaperone_HscA'[&!color=#000000]
	'2305464_Csp@RHW77455_1__Fe_S_protein_assembly_chaperone_HscA'[&!color=#000000]
	'58049_Csp@ALO34074_1__molecular_chaperone_HscA'[&!color=#000000]
	'167879_Cpsychrerythr@AAZ28180_1__chaperone_protein_HscA'[&!color=#000000]
	'2164068_Abacterium@RKF15533_1__Fe_S_protein_assembly_chaperone_HscA'[&!color=#000000]
	'1120970_Ataiwanensis@AUBZ01000019_1_17___15966_17819'[&!color=#000000]
	'680279_Agilvus@CP013021_1_4203___4334515_4336368'[&!color=#000000]
	'357804_Pingrahamii@ABM03153_1__Fe_S_protein_assembly_chaperone_HscA'[&!color=#000000]
	'1278312_Paquimarina@AUAM01000007_1_51___66486_68357'[&!color=#000000]
	'2058089_Psp@PKF63577_1__Fe_S_protein_assembly_chaperone_HscA'[&!color=#000000]
	'1278302_Phadalis@ATUO01000127_1_3___1247_3103'[&!color=#000000]
	'314282_Psp@AGH80796_1__Fe_S_protein_assembly_chaperone_HscA'[&!color=#000000]
	'80854_Mviscosa@CED58721_1__chaperone_protein_HscA'[&!color=#000000]
	'2303987_Msp@RJG47608_1__Fe_S_protein_assembly_chaperone_HscA'[&!color=#000000]
	'455436_Gsp@DS989814_1_152___159192_161057'[&!color=#000000]
	'1737567_Abacterium@LXWE01000013_1_42___49873_51741'[&!color=#000000]
	'342610_Patlantica@ABG39768_1__Fe_S_protein_assembly_chaperone_HscA'[&!color=#000000]
	'1799789_Phydrolytica@KXI28558_1__molecular_chaperone_HscA'[&!color=#000000]
	'1128911_Parctica@QIJM01000567_1_9___8292_10154'[&!color=#000000]
	'1127673_Alipolytica@GAC15141_1__molecular_chaperone_HscA'[&!color=#000000]
	'2161813_Gsp@GBL04754_1__Fe_S_protein_assembly_chaperone_HscA'[&!color=#000000]
	'1120963_Asagamiensis@KB894498_1_71___92981_94843'[&!color=#000000]
	'1348114_Ppiratica@AIY63751_1__chaperone_protein_HscA'[&!color=#000000]
	'314281_Ptunicata@ATC95892_1__molecular_chaperone_HscA'[&!color=#000000]
	'2025950_Psp@PAJ74305_1__Fe_S_protein_assembly_chaperone_HscA'[&!color=#000000]
	'2077096_Psp@PQBY01000016_1_87___101330_103192'[&!color=#000000]
	'326442_Phaloplanktis@CAI87715_1__chaperone__Hsp70_family___involved_in_assembly_of_Fe_S_clusters__involved_in_th'[&!color=#ff9696]
	'1268239_Pluteoviolace@CCQ11050_1__Chaperone_protein_HscA'[&!color=#000000]
	'43662_Ppiscicida@ATD07762_1__molecular_chaperone_HscA'[&!color=#000000]
	'43657_Pluteoviolace@KID54905_1__chaperone_protein_HscA'[&!color=#000000]
	'161398_Pphenolica@ALO43386_1__HscA_like_protein'[&!color=#000000]
	'1859457_Pamylolytica@OHU92850_1__Fe_S_protein_assembly_chaperone_HscA'[&!color=#000000]
	'716813_Psaromensis@PQJ54932_1__Fe_S_protein_assembly_chaperone_HscA'[&!color=#000000]
	'152573_Aamylolytica@SDZ94551_1__molecular_chaperone_HscA'[&!color=#000000]
	'2498451_Rsp@CP034683_1_3243___3613361_3615217'[&!color=#000000]
	'1628148_Rsalexigens@OEY68847_1__Fe_S_protein_assembly_chaperone_HscA'[&!color=#000000]
	'1632859_Asp@KKO49718_1__chaperone_protein_HscA'[&!color=#000000]
	'1970316_Asp@OZB35240_1__Fe_S_protein_assembly_chaperone_HscA__partial'[&!color=#000000]
	'2234133_Csp@QMED01000011_1_98___118869_120740'[&!color=#000000]
	'2172099_Csp@AWB67483_1__Fe_S_protein_assembly_chaperone_HscA'[&!color=#000000]
	'1513271_Cmaritimum@KMT65521_1__chaperone_protein_HscA'[&!color=#000000]
	'1046714_Gjoobiniege@AMRX01000006_1_372___403117_404982'[&!color=#000000]
	'659495_Cagarivorans@JH767523_1_246___264602_266467'[&!color=#000000]
	'2291597_Gsp@CP031416_1_881___957105_958967'[&!color=#000000]
	'859059_Ahaloalkalito@RUO18284_1__Fe_S_protein_assembly_chaperone_HscA'[&!color=#000000]
	'1323738_Iplanktonica@RUO65971_1__Fe_S_protein_assembly_chaperone_HscA'[&!color=#000000]
	'740709_Ixiamenensis@EKE85235_1__chaperone_protein_HscA'[&!color=#000000]
	'1445662_Ityrosinivora@RUO80316_1__Fe_S_protein_assembly_chaperone_HscA'[&!color=#000000]
	'1122124_Isediminum@KE383983_1_504___541849_543732'[&!color=#000000]
	'1946650_Isp@DKAB01000226_1_9___6467_7474'[&!color=#000000]
	'337250_Itaiwanensis@RUO78450_1__Fe_S_protein_assembly_chaperone_HscA'[&!color=#000000]
	'2487133_Isp@RJLC01000016_1_177___195401_197284'[&!color=#000000]
	'1159017_Iindica@SDB19278_1__molecular_chaperone_HscA'[&!color=#000000]
	'435908_Isalinarum@KFZ31318_1__chaperone_protein_HscA'[&!color=#000000]
	'1517416_Iatlantica@KFZ29139_1__chaperone_protein_HscA'[&!color=#000000]
	'1946650_Isp@DKAB01000226_1_8___5178_6467'[&!color=#000000]
	'519453_Imaritima@PWW10331_1__chaperone_protein_HscA'[&!color=#000000]
	'1970393_Isp@OZB05359_1__Fe_S_protein_assembly_chaperone_HscA__partial'[&!color=#000000]
	'508461_Nmarina@NGNS01000002_1_264___307933_309801'[&!color=#000000]
	'868280_Ssocompensis@AQOE01000037_1_74___55509_56114'[&!color=#000000]
	'868280_Ssocompensis@AQOE01000037_1_73___54583_55512'[&!color=#000000]
	'51367_Scosticola@LT897818_1_124___130396_132246'[&!color=#000000]
	'1927128_CEluxaltus@ATF10241_1__Chaperone_protein_HscA'[&!color=#000000]
	'1927127_CEescacola@PCS23522_1__Chaperone_protein_HscA'[&!color=#000000]
	'1121868_Enigricans@SKA55276_1__Chaperone_protein_HscA'[&!color=#000000]
	'673_Ghollisae@AMG31190_1__Fe_S_protein_assembly_chaperone_HscA'[&!color=#000000]
	'1236703_CPkatoptron@EPE37338_1__fe_S_protein_assembly_chaperone_HscA'[&!color=#000000]
	'1179155_CPblepharus@KEY91693_1__chaperone_protein'[&!color=#000000]
	'2487322_Vsp@RQW62296_1__Fe_S_protein_assembly_chaperone_HscA'[&!color=#000000]
	'687_Vgazogenes@ASA56450_1__Fe_S_protein_assembly_chaperone_HscA'[&!color=#000000]
	'1216006_Vaerogenes@SHI16746_1__Chaperone_protein_HscA'[&!color=#000000]
	'2479546_Vsp@CP033078_1_1991___2195772_2197625'[&!color=#000000]
	'243277_Vcholerae@AAF93917_1__chaperone_protein_HscA'[&!color=#ff9696]
	'674_Vmimicus@KFE31169_1__Fe_S_protein_assembly_chaperone_HscA'[&!color=#000000]
	'553239_Vbreoganii@ANO33596_1__Fe_S_protein_assembly_chaperone_HscA'[&!color=#000000]
	'1603038_Vsp@ORT48924_1__chaperone_protein_HscA'[&!color=#000000]
	'701176_Vsp@EGU32514_1__chaperone_protein_HscA'[&!color=#000000]
	'673519_Vharveyi@EEZ87022_1__chaperone_protein_HscA'[&!color=#000000]
	'223926_Vparahaemolyt@BAC58863_1__chaperone_protein_HscA'[&!color=#000000]
	'216895_Vvulnificus@AAO08957_1__Fe_S_protein_assembly_chaperone_HscA'[&!color=#000000]
	'575788_Vtasmaniensis@CAV17604_1__HSP70_molecular_chaperone_HscA'[&!color=#000000]
	'1947768_Vsp@DDQR01000025_1_12___8971_10836'[&!color=#000000]
	'1891186_Vaphrogenes@AP018689_1_497___569248_571098'[&!color=#000000]
	'1891184_Toccultus@BDGP01000225_1_67___69023_70873'[&!color=#000000]
	'1195763_Paquae@KLV05993_1__chaperone_protein_HscA'[&!color=#000000]
	'38294_Pdamselae@OLQ83565_1__Fe_S_protein_assembly_chaperone_HscA'[&!color=#000000]
	'265726_Phalotolerans@KKD01542_1__chaperone_protein_HscA'[&!color=#000000]
	'312309_Afischeri@AAW85116_1__DnaK_like_molecular_chaperone_specific_for_Fe_S_scaffold_IscU'[&!color=#000000]
	'1122938_Ptestudinis@SMB89659_1__Chaperone_protein_HscA'[&!color=#000000]
	'1005058_Ganatis@AEC17804_1__chaperone_protein_HscA'[&!color=#000000]
	'28161_Cflavescens@PJG85768_1__Fe_S_protein_assembly_chaperone_HscA'[&!color=#000000]
	'1938151_Pbacterium@HBO37165_1__TPA_asm__Fe_S_protein_assembly_chaperone_HscA__partial'[&!color=#000000]
	'51161_Adelphinicola@VEJ09238_1__chaperone_protein_HscA'[&!color=#000000]
	'762_Avolantium@VEB22995_1__Hsc66'[&!color=#000000]
	'221988_Msuccinicipro@AAU38328_1__DnaK_protein'[&!color=#000000]
	'339671_Asuccinogenes@ABR74238_1__Fe_S_protein_assembly_chaperone_HscA'[&!color=#000000]
	'714_Aactinomycete@AMQ91346_1__chaperone_protein_HscA'[&!color=#000000]
	'754_Pdagmatis@SNV42386_1__iron_sulfur_cluster_assembly_chaperone_protein_HscA'[&!color=#000000]
	'272843_Pmultocida@AAK02406_1__HscA'[&!color=#ff9696]
	'71421_Hinfluenzae@AAC22031_1__heat_shock_protein__hscA_'[&!color=#000000]
	'97481_Pskyensis@SEM42391_1__molecular_chaperone_HscA'[&!color=#000000]
	'1443036_Vpulmonis@RPE86140_1__chaperone_protein_HscA'[&!color=#000000]
	'75985_Mhaemolytica@KIX30781_1__chaperone_protein_HscA'[&!color=#000000]
	'416269_Apleuropneumo@ABN74021_1__chaperone_protein_HscA_like_protein'[&!color=#000000]
	'233412_Hducreyi@AAP95953_1__chaperone_protein_HscA'[&!color=#000000]
	'557723_Gparasuis@ACL31764_1__chaperone_protein_HscA'[&!color=#000000]
	'1336237_Pflectens@KI912487_1_617___703913_705763'[&!color=#000000]
	'1387197_CSbombi@AWGA01000014_1_13___15487_17355'[&!color=#000000]
	'1196095_Gapicola@AHN24714_1__Chaperone_protein_HscA'[&!color=#000000]
	'1267021_Fperrara@AJA44009_1__Chaperone_protein_HscA'[&!color=#000000]
	'593135_Ohercynius@RKS84523_1__chaperone_protein_HscA'[&!color=#000000]
	'1247024_Aendosymbiont@JRLH01000002_1_168___201163_203016'[&!color=#000000]
	'243265_Plaumondii@CAE15653_1__Chaperone_protein_hscA__Hsc66_'[&!color=#000000]
	'406818_Xbovienii@CBJ82148_1__chaperone__Hsp70_family___believed_to_be_involved_in_assembly_of_Fe_S_clusters'[&!color=#000000]
	'529507_Pmirabilis@CAR43848_1__chaperone_protein_HscA'[&!color=#000000]
	'582_Mmorganii@JQGP01000011_1_45___54499_56346'[&!color=#000000]
	'158841_Lrichardii@SQI36652_1__Hsc66'[&!color=#000000]
	'218491_Patrosepticum@CAG76131_1__chaperone_protein'[&!color=#000000]
	'1951658_Ebacterium@DDVL01000037_1_51___61108_62958'[&!color=#000000]
	'83333_Ecoli@AIZ52344_1__DnaK_like_molecular_chaperone_specific_for_IscU'[&!color=#ff9696]
	'703_Pshigelloides@JWHQ01000042_1_24___23578_25431'[&!color=#000000]
	'1953076_Sbacterium@DDNL01000049_1_58___63051_64910'[&!color=#000000]
	'2028575_Btaxon@RIY35574_1__Fe_S_protein_assembly_chaperone_HscA'[&!color=#000000]
	'2027912_Btaxon@RIY33991_1__Fe_S_protein_assembly_chaperone_HscA'[&!color=#000000]
	'2028576_Btaxon@RIY32456_1__Fe_S_protein_assembly_chaperone_HscA'[&!color=#000000]
	'2028574_Btaxon@RIY34661_1__Fe_S_protein_assembly_chaperone_HscA'[&!color=#000000]
	'1123402_Tanophelis@SET01177_1__molecular_chaperone_HscA'[&!color=#000000]
	'1951901_Hbacterium@DDJW01000102_1_15___12855_14738'[&!color=#000000]
	'247634_Mgamma@EEB80212_1__Fe_S_protein_assembly_chaperone_HscA'[&!color=#000000]
	'2283635_Hsp@RLQ23851_1__Fe_S_protein_assembly_chaperone_HscA'[&!color=#000000]
	'930805_Hjaponicus@AQA19678_1__Fe_S_protein_assembly_chaperone_HscA'[&!color=#000000]
	'930806_Hpacificus@CP019046_1_2655___2867236_2869116'[&!color=#000000]
	'1986254_Hbacterium@PDH36094_1__Fe_S_protein_assembly_chaperone_HscA'[&!color=#000000]
	'1951911_Hbacterium@DGQD01000080_1_4___1205_3061'[&!color=#000000]
	'1986649_Abacterium@RPH10061_1__Fe_S_protein_assembly_chaperone_HscA'[&!color=#000000]
	'1951923_Hbacterium@DKNT01000004_1_4___1606_3462'[&!color=#000000]
	'1951907_Hbacterium@DFQW01000085_1_32___34868_36733'[&!color=#000000]
	'1951913_Hbacterium@DGPA01000046_1_34___39136_41025'[&!color=#000000]
	'247639_Mgamma@EAW39950_1__chaperone_protein_HscA'[&!color=#000000]
	'1950785_Cbacterium@DDED01000122_1_9___5418_7325'[&!color=#000000]
	'1948624_Gbacterium@DGKA01000119_1_8___4684_5559'[&!color=#000000]
	'1948638_Gbacterium@DKIG01000007_1_58___71561_73468'[&!color=#000000]
	'1948654_Gbacterium@DLPP01000151_1_12___9402_11315'[&!color=#000000]
	'1986731_Gbacterium@RPG51053_1__Fe_S_protein_assembly_chaperone_HscA'[&!color=#000000]
	'1986771_Gbacterium@OUV23434_1__Fe_S_protein_assembly_chaperone_HscA'[&!color=#000000]
	'1986740_Gbacterium@OUW40994_1__Fe_S_protein_assembly_chaperone_HscA'[&!color=#000000]
	'2171752_Fbacterium@PVZ72346_1__Fe_S_protein_assembly_chaperone_HscA'[&!color=#000000]
	'1122200_Mjannaschii@JHVJ01000033_1_48___49212_51092'[&!color=#000000]
	'1806670_Nmarinus@LUTR01000037_1_12___9859_11736'[&!color=#000000]
	'207954_Ncaesariensis@EAR59657_1__chaperone_protein_HscA'[&!color=#000000]
	'1572645_Nphycophila@MRCJ01000007_1_298___321966_323846'[&!color=#000000]
	'619304_Nantarctica@LJSI01000037_1_11___9760_11640'[&!color=#000000]
	'1045558_Nqingdaonensi@SFG74606_1__molecular_chaperone_HscA'[&!color=#000000]
	'1821621_Maestuarii@ANG62121_1__Fe_S_protein_assembly_chaperone_HscA'[&!color=#000000]
	'355243_Aatlantica@SER05691_1__Chaperone_protein_HscA'[&!color=#000000]
	'1278309_Ajaponica@KB907105_1_161___167213_169087'[&!color=#000000]
	'452629_Abalenae@RRC99768_1__Fe_S_protein_assembly_chaperone_HscA'[&!color=#000000]
	'49186_Mstanieri@SIQ56452_1__Chaperone_protein_HscA'[&!color=#000000]
	'1122198_Mgeorgiense@SEB12819_1__Chaperone_protein_HscA'[&!color=#000000]
	'1122201_Mlitorale@AUAZ01000021_1_78___73152_75032'[&!color=#000000]
	'1902815_Msp@QKGH01000240_1_11___9023_10900'[&!color=#000000]
	'2283196_Mcoralliicola@RDE19615_1__Fe_S_protein_assembly_chaperone_HscA'[&!color=#000000]
	'1952987_Obacterium@DCAT01000191_1_12___10087_11970'[&!color=#000000]
	'570277_Emontiporae@AMO56027_1__chaperone_protein_HscA'[&!color=#000000]
	'305900_Eelysicola@KEI71541_1__chaperone_protein_HscA'[&!color=#000000]
	'1868284_Esp@OED40162_1__Fe_S_protein_assembly_chaperone_HscA'[&!color=#000000]
	'1137799_Enumazuensis@KEQ12101_1__chaperone_protein_HscA'[&!color=#000000]
	'447471_Sagarivorans@RRJ83417_1__Fe_S_protein_assembly_chaperone_HscA'[&!color=#000000]
	'1960125_Phaliclonae@SMA33136_1__Chaperone_protein_HscA'[&!color=#000000]
	'1122224_Smarinus@AULP01000003_1_192___204890_206740'[&!color=#000000]
	'1470434_Zaliphaticivo@AMO69050_1__molecular_chaperone_HscA'[&!color=#000000]
	'1635171_Pplantistimul@PXF32247_1__chaperone_protein_HscA'[&!color=#000000]
	'1121103_Balpica@KK211041_1_371___378885_380747'[&!color=#000000]
	'933926_Scaligoides@ROS05174_1__chaperone_protein_HscA'[&!color=#000000]
	'937772_Gproteobacter@EGG94582_1__Chaperone_protein_HscA'[&!color=#000000]
	'62101_CEsertula@ODS23345_1__Fe_S_protein_assembly_chaperone_HscA'[&!color=#000000]
	'260552_Magarilyticus@AQQ68471_1__Fe_S_protein_assembly_chaperone_HscA'[&!color=#000000]
	'407164_Mpacificus@PREV01000026_1_335___412188_414068'[&!color=#000000]
	'359370_Msp@AWF80151_1__Fe_S_protein_assembly_chaperone_HscA'[&!color=#000000]
	'252514_Mthermotolera@AMX03095_1__molecular_chaperone_HscA'[&!color=#000000]
	'1769779_Maggregans@AOS97275_1__Chaperone_protein_HscA'[&!color=#000000]
	'494016_Mdonghaiensis@SHF52589_1__molecular_chaperone_HscA'[&!color=#000000]
	'1950789_Cbacterium@DDJS01000158_1_47___43821_45686'[&!color=#000000]
	'1986840_Cbacterium@RPG91795_1__Fe_S_protein_assembly_chaperone_HscA'[&!color=#000000]
	'2026782_Pbacterium@MAA54369_1__Fe_S_protein_assembly_chaperone_HscA'[&!color=#000000]
	'1950784_Cbacterium@DDII01000042_1_71___63212_65080'[&!color=#000000]
	'1411685_Gbacterium@ETN92127_1__Hsc66'[&!color=#000000]
	'1952762_Pbacterium@DJBT01000137_1_16___13448_15316'[&!color=#000000]
	'1952748_Pbacterium@DCBC01000148_1_5___1900_3768'[&!color=#000000]
	'1950796_Cbacterium@DJFY01000097_1_63___74958_76832'[&!color=#000000]
	'1856294_Gbacterium@OUS15301_1__Fe_S_protein_assembly_chaperone_HscA'[&!color=#000000]
	'1856295_Gbacterium@OUS11179_1__Fe_S_protein_assembly_chaperone_HscA'[&!color=#000000]
	'1950790_Cbacterium@DFBC01000133_1_15___13914_15782'[&!color=#000000]
	'2024853_Psp@MAD57725_1__Fe_S_protein_assembly_chaperone_HscA'[&!color=#000000]
	'1950791_Cbacterium@DGPR01000035_1_25___22799_23338'[&!color=#000000]
	'1950797_Cbacterium@DKTD01000005_1_1___3_1682'[&!color=#000000]
	'434085_Gproteobacter@EGH00128_1__Chaperone_protein_HscA'[&!color=#000000]
	'1948211_Pbacterium@DKAR01000218_1_6___2950_4830'[&!color=#000000]
	'1926875_CPsp@MRSX01000009_1_12___5091_6938'[&!color=#000000]
	'1281578_Asp@AWP23762_1__Fe_S_protein_assembly_chaperone_HscA'[&!color=#000000]
	'2200906_Eof@RDH83702_1__Fe_S_protein_assembly_chaperone_HscA'[&!color=#000000]
	'260704_Oalgarvensis@DS021198_1_1116___1260374_1262242'[&!color=#000000]
	'1765967_Aferrooxidans@APZ43062_1__Fe_S_protein_assembly_chaperone_HscA'[&!color=#000000]
	'160660_Aprosperus@OBS10638_1__Chaperone_protein_HscA'[&!color=#000000]
	'396588_Tsulfidiphilu@ACL73135_1__2_alkenal_reductase'[&!color=#000000]
	'233100_Emongolicus@SIT73810_1__Chaperone_protein_HscA'[&!color=#000000]
	'867345_Emagna@SEP66828_1__molecular_chaperone_HscA'[&!color=#000000]
	'195064_Emobilis@SFM37482_1__Chaperone_protein_HscA'[&!color=#ff9696]
	'1442136_Esp@ANB03514_1__chaperone_protein_HscA'[&!color=#000000]
	'1158175_Tsp@PYG00766_1__molecular_chaperone_HscA'[&!color=#000000]
	'1158146_Tsp@KB907128_1_82___82603_84486'[&!color=#000000]
	'396595_Tsp@ADC71349_1__Fe_S_protein_assembly_chaperone_HscA'[&!color=#000000]
	'1032_Tsp@RUM94372_1__Fe_S_protein_assembly_chaperone_HscA'[&!color=#000000]
	'998674_Lmucor@ATTE01000001_1_4330___4802218_4804089'[&!color=#000000]
	'1247513_Lpacifica@PWQ97041_1__Fe_S_protein_assembly_chaperone_HscA'[&!color=#000000]
	'1481894_Lsp@PWQ94123_1__Fe_S_protein_assembly_chaperone_HscA'[&!color=#000000]
	'1947697_Tsp@DILV01000014_1_6___3716_5578'[&!color=#000000]
	'525918_Tcaldifontis@SEA79698_1__Chaperone_protein_HscA'[&!color=#000000]
	'870187_Tnivea@EIJ33883_1__Chaperone_protein_hscA'[&!color=#000000]
	'1031_Tnivea@PIE00451_1__Fe_S_protein_assembly_chaperone_HscA'[&!color=#000000]
	'92487_Teikelboomii@SKA96246_1__Chaperone_protein_HscA'[&!color=#000000]
	'1123400_Tflexile@KB904780_1_7___5900_7765'[&!color=#000000]
	'1948140_Pbacterium@DDIE01000004_1_8___5011_6873'[&!color=#000000]
	'1948176_Pbacterium@DGKH01000014_1_26___19354_21234'[&!color=#000000]
	'1918948_Svelesiana@OOZ42190_1__Fe_S_protein_assembly_chaperone_HscA'[&!color=#000000]
	'1248727_Eof@BAN68902_1__molecular_chaperone_HscA'[&!color=#000000]
	'1076588_Tbrandeum@BAO44016_1__molecular_chaperone_HscA'[&!color=#000000]
	'1978339_Cbacterium@CP019936_1_1720___1786847_1788745'[&!color=#000000]
	'2340_Svelum@KHF24911_1__Fe_S_protein_assembly_chaperone_HscA'[&!color=#000000]
	'589554_CToneisti@FLUZ01000772_1_21___16591_18462'[&!color=#000000]
	'1798308_Gbacterium@OGT90447_1__Fe_S_protein_assembly_chaperone_HscA'[&!color=#000000]
	'1918949_Selarraichens@OOZ36173_1__Fe_S_protein_assembly_chaperone_HscA'[&!color=#000000]
	'1940809_Gbacterium@OQX48495_1__Fe_S_protein_assembly_chaperone_HscA__partial'[&!color=#000000]
	'1543721_Sthiotaurini@AKH20405_1__chaperone_protein_HscA'[&!color=#000000]
	'2496632_Gbacterium@RRS35291_1__chaperone_protein_HscA'[&!color=#000000]
	'1221601_Bendosymbiont@RLJ15776_1__Fe_S_protein_assembly_chaperone_HscA'[&!color=#000000]
	'54398_Eof@KRT54523_1__Chaperone_protein_HscA'[&!color=#000000]
	'1818881_CTendoloripes@ODB86029_1__Fe_S_protein_assembly_chaperone_HscA'[&!color=#000000]
	'1655433_CTendolucinida@ODJ89558_1__chaperone_protein_HscA'[&!color=#000000]
	'1934247_Bsp@OQW95373_1__Fe_S_protein_assembly_chaperone_HscA__partial'[&!color=#000000]
	'1827136_CMsp@MCBW01000066_1_101___104322_106184'[&!color=#000000]
	'40754_Tingrica@BAP56927_1__chaperone_protein_HscA'[&!color=#000000]
	'288004_Bleptomitofor@ALG68880_1__chaperone_protein_HscA'[&!color=#000000]
	'1570016_Tpsekupsii@OUD13300_1__Fe_S_protein_assembly_chaperone_HscA'[&!color=#000000]
	'1962953_Bsp@QKBZ01000322_1_8___5718_7604'[&!color=#000000]
	'1703403_Gbacterium@KPJ94134_1__chaperone_protein_HscA__partial'[&!color=#000000]
	'1948207_Pbacterium@DKAX01000108_1_2___544_1080'[&!color=#000000]
	'1123397_Thalophila@SFD23778_1__Chaperone_protein_HscA'[&!color=#000000]
	'1948205_Pbacterium@DKBE01000028_1_4___1030_2907'[&!color=#000000]
	'1703383_Abacterium@KPK11000_1__chaperone_protein_HscA'[&!color=#000000]
	'1703384_Abacterium@KPL27913_1__chaperone_protein_HscA'[&!color=#000000]
	'1817759_CMbacterium@OGI44334_1__Fe_S_protein_assembly_chaperone_HscA'[&!color=#000000]
	'1620215_Slimicola@BAV33984_1__chaperone_protein_HscA'[&!color=#000000]
	'1123368_Ttepidarius@AUIS01000004_1_164___176852_178726'[&!color=#000000]
	'1604835_Asp@KOR28990_1__chaperone_protein_HscA__partial'[&!color=#000000]
	'1948365_Abacterium@DDGG01000005_1_5___2404_3153'[&!color=#acf97f]
	'1948207_Pbacterium@DKAX01000108_1_1___3_596'[&!color=#000000]
	'547122_Tdenitrifican@RCX31832_1__chaperone_protein_HscA'[&!color=#000000]
	'415747_Tdenitrifican@SCZ55469_1__Chaperone_protein_HscA'[&!color=#000000]
	'2013791_Gbacterium@PKM43504_1__Fe_S_protein_assembly_chaperone_HscA'[&!color=#000000]
	'1948171_Pbacterium@DFMR01000116_1_14___8101_9366'[&!color=#000000]
	'1948171_Pbacterium@DFMR01000007_1_1___3_626'[&!color=#000000]
	'2014784_Nbacterium@RTK96205_1__Fe_S_protein_assembly_chaperone_HscA__partial'[&!color=#000000]
	'2030882_Tbacterium@PCI65216_1__Fe_S_protein_assembly_chaperone_HscA'[&!color=#000000]
	'2030882_Tbacterium@PCI71181_1__Fe_S_protein_assembly_chaperone_HscA'[&!color=#000000]
	'2049432_Cbacterium@QIJH01000009_1_4___1300_3177'[&!color=#000000]
	'1703406_Gbacterium@KPK37148_1__chaperone_protein_HscA'[&!color=#000000]
	'1748243_CTelectrophaga@ALP53623_1__molecular_chaperone_HscA'[&!color=#000000]
	'1811807_Smobilis@AP018725_1_1035___1004326_1006185'[&!color=#000000]
	'1970513_Gbacterium@OYY74260_1__Fe_S_protein_assembly_chaperone_HscA'[&!color=#000000]
	'1805333_Pbacterium@OIO61048_1__Fe_S_protein_assembly_chaperone_HscA'[&!color=#000000]
	'1434232_Maustralis@OSM02408_1__putative_Fe_S_protein_assembly_chaperone_HscA'[&!color=#b26464]
	'156889_Mmarinus@ABK45549_1__Fe_S_protein_assembly_chaperone_HscA'[&!color=#b26464]
	'2032649_Mbacterium@PEAJ01000079_1_7___5489_7366'[&!color=#b26464]
	'2032646_Mbacterium@PEAP01000018_1_28___22633_24507'[&!color=#b26464]
	'2032647_Mbacterium@PEAO01000039_1_15___10720_12606'[&!color=#b26464]
	'2032648_Mbacterium@PEAN01000002_1_133___150551_152443'[&!color=#b26464]
	'2032651_Mbacterium@PDZX01000120_1_7___4233_6107'[&!color=#b26464]
	'2032650_Mbacterium@PEAG01000003_1_75___92102_94024'[&!color=#b26464]
	'2032652_Mbacterium@PDZV01000030_1_13___7225_9123'[&!color=#b26464]
	'1951896_Fbacterium@DLTR01000086_1_5___2748_4574'[&!color=#000000]
	'437022_CBcookevillens@KRG18289_1__Chaperone_protein_HscA'[&!color=#000000]
	'295108_CBaquae@KRG18188_1__Chaperone_protein_HscA'[&!color=#000000]
	'1895767_Gbacterium@OJV88853_1__Fe_S_protein_assembly_chaperone_HscA'[&!color=#000000]
	'1414854_CNamoebiphila@ARN85229_1__hypothetical_protein_GQ61_07955'[&!color=#acf97f]
	'1274402_CHpenaei@JQAJ01000001_1_215___243987_245531'[&!color=#acf97f]
	'1895707_Abacterium@OJV45438_1__hypothetical_protein_BGO28_04910'[&!color=#acf97f]
	'244581_CPacanthamoeba@AIL13117_1__hypothetical_protein_IM40_05720'[&!color=#acf97f]
	'1895706_Abacterium@OJW46275_1__hypothetical_protein_BGO67_08645'[&!color=#acf97f]
	'1797230_Abacterium@OFX07129_1__hypothetical_protein_A3H46_01830'[&!color=#acf97f]
	'244582_CPsymbiosus@JQAK01000001_1_1045___1160199_1161989'[&!color=#acf97f]
	'985867_COthessalonice@AEWF01000003_1_159___168312_170063'[&!color=#acf97f]
	'91604_CPacanthamoeba@AIK97038_1__hypothetical_protein_ID47_10305'[&!color=#acf97f]
	'1629334_Cvaricaedens@GAO99045_1__chaperone_protein_HscA'[&!color=#acf97f]
	'1948350_Abacterium@DBAU01000025_1_2___301_2094'[&!color=#7d753f]
	'1948415_Abacterium@DIUV01000048_1_61___59735_61531'[&!color=#7d753f]
	'1948416_Abacterium@DITS01000020_1_88___83608_85374'[&!color=#7d753f]
	'1948380_Abacterium@DDZS01000067_1_33___31951_33711'[&!color=#7d753f]
	'1948418_Abacterium@DITH01000084_1_4___3023_4240'[&!color=#7d753f]
	'1948447_Abacterium@DLRN01000152_1_7___4512_6374'[&!color=#6e3937]
	'1264899_Zcompransoris@PWR23756_1__Fe_S_protein_assembly_chaperone_HscA'[&!color=#3d766b]
	'1660166_Rbacterium@ODT97907_1__Fe_S_protein_assembly_chaperone_HscA__partial'[&!color=#519a4c]
	'1802023_Rbacterium@OHC80664_1__Fe_S_protein_assembly_chaperone_HscA'[&!color=#519a4c]
	'1802022_Rbacterium@OHC77422_1__Fe_S_protein_assembly_chaperone_HscA'[&!color=#519a4c]
	'1974092_Rbacterium@PIW30694_1__Fe_S_protein_assembly_chaperone_HscA'[&!color=#519a4c]
	'28181_Mblakemorei@OEJ65211_1__Fe_S_protein_assembly_chaperone_HscA'[&!color=#519a4c]
	'1288970_Msp@CCQ74485_1__Chaperone_protein_hscA_for_IscU'[&!color=#519a4c]
	'1123355_Tpusilla@JHYO01000018_1_23___20490_22385'[&!color=#519a4c]
	'1867952_CTmagnetica@SCA58075_1__DnaK_like_molecular_chaperone_specific_for_IscU'[&!color=#519a4c]
	'2032658_Abacterium@PDZW01000015_1_20___27757_29637'[&!color=#519a4c]
	'1437059_Mmoscoviense@OAN50880_1__Fe_S_protein_assembly_chaperone_HscA'[&!color=#519a4c]
	'55518_Mgryphiswalde@AVM77265_1__Chaperone_protein_HscA'[&!color=#519a4c]
	'1895778_Msp@OJX80891_1__Fe_S_protein_assembly_chaperone_HscA'[&!color=#519a4c]
	'1082_Pfulvum@SEH48819_1__molecular_chaperone_HscA'[&!color=#519a4c]
	'342108_Mmagneticum@BAE51828_1__Molecular_chaperone'[&!color=#519a4c]
	'2053833_Msp@RAU21468_1__Fe_S_protein_assembly_chaperone_HscA'[&!color=#519a4c]
	'1544451_Tsp@OKH86953_1__hypothetical_protein_LF95_18260'[&!color=#519a4c]
	'1891279_Tindica@AXO15338_1__Fe_S_protein_assembly_chaperone_HscA'[&!color=#519a4c]
	'1947674_Tsp@DENO01000137_1_13___14109_16007'[&!color=#519a4c]
	'2025905_Rbacterium@NQOV01000003_1_19___19305_21212'[&!color=#c9bc66]
	'1948417_Abacterium@DITJ01000004_1_85___83651_85507'[&!color=#7d753f]
	'1973900_Abacterium@PIR38716_1__Fe_S_protein_assembly_chaperone_HscA'[&!color=#7d753f]
	'1948365_Abacterium@DDGG01000005_1_6___3167_4402'[&!color=#acf97f]
	'1973901_Abacterium@PIR32088_1__Fe_S_protein_assembly_chaperone_HscA'[&!color=#7d753f]
	'1986754_Gbacterium@OUX17706_1__hypothetical_protein_CBE17_03295'[&!color=#000000]
	'2014784_Nbacterium@RTK93803_1__Fe_S_protein_assembly_chaperone_HscA__partial'[&!color=#000000]
	'1401685_CXpacificiensi@ETO91889_1__hsp70_family_protein'[&!color=#7d753f]
	'222891_Nsennetsu@ABD45955_1__putative_chaperone_protein_HscA'[&!color=#7d753f]
	'1286528_Nhelminthoeca@AHX11239_1__hsp70_family_protein'[&!color=#7d753f]
	'1986869_Rbacterium@OUW71856_1__hypothetical_protein_CBD71_02155'[&!color=#ecf181]
	'2013095_Abacterium@PPR38593_1__Chaperone_protein_HscA'[&!color=#ecf181]
	'1986627_Pbacterium@OUT43758_1__hypothetical_protein_CBB73_05670'[&!color=#ecf181]
	'2007300_Aproteobacter@PDH55371_1__hypothetical_protein_CNE97_03860'[&!color=#ecf181]
	'1986631_Pbacterium@RPG12598_1__Fe_S_protein_assembly_chaperone_HscA'[&!color=#ecf181]
	'1986644_Pbacterium@OUU51624_1__hypothetical_protein_CBC25_05100'[&!color=#ecf181]
	'1961478_Bbacterium@DDSI01000262_1_29___25220_25954'[&!color=#000000]
	'505711_Agodoyi@KAF0852944_1__mitochondrial_presequence_translocase_assisted_motor__PAM_complex__Hsp70__chape'[&!color=#3d7678]
	'3055_Creinhardtii@PNW78536_1__hypothetical_protein_CHLRE_09g393200v5'[&!color=#92894a]
	'3075_Aprotothecoid@RMZ57090_1__hypothetical_protein_APUTEX25_002322'[&!color=#92894a]
	'1764295_Cprimus@QDZ19866_1__heat_shock_protein_Hsp70'[&!color=#92894a]
	'436017_Olucimarinus@ABO95865_1__Heat_Shock_Protein_70'[&!color=#92894a]
	'3197_Mpolymorpha@PTQ45830_1__hypothetical_protein_MARPO_0013s0060'[&!color=#92894a]
	'3218_Ppatens@PNR59785_1__hypothetical_protein_PHYPA_002577'[&!color=#92894a]
	'39947_Osativa@KAF2936911_1__hypothetical_protein_DAI22_03g012200'[&!color=#92894a]
	'3702_Athaliana@AED91413_1__mitochondrial_HSO70_2'[&!color=#92894a]
	'1460289_Csp_@KOO28834_1__hypothetical_protein_Ctob_014373'[&!color=#6ed6d9]
	'35688_Ppurpureum@KAA8491802_1__Stress_70_protein__mitochondrial'[&!color=#6e4f37]
	'2769_Ccrispus@CDF41422_1__unnamed_protein_product'[&!color=#6e4f37]
	'448386_Gchorda@PXF45041_1__Chaperone_protein_DnaK'[&!color=#6e4f37]
	'37360_Pbrassicae@CEO98303_1__hypothetical_protein_PBRA_006417'[&!color=#794684]
	'478820_Bsp_@OAO12924_1__Hsp70'[&!color=#c463ba]
	'4787_Pinfestans@KAF4134348_1__Hsp70_protein'[&!color=#c463ba]
	'159749_Toceanica@EJK69885_1__hypothetical_protein_THAOC_08820'[&!color=#c463ba]
	'2880_Esiliculosus@CBN79170_1__Heat_shock_protein_70'[&!color=#c463ba]
	'1169540_Vbrassicaform@CEM20961_1__unnamed_protein_product'[&!color=#47468a]
	'5874_Tannulata@CAI74233_1__heat_shock_protein_HSP70_homologue__putative'[&!color=#47468a]
	'5888_Ptetraurelia@CAK94006_1__unnamed_protein_product__macronuclear_'[&!color=#47468a]
	'5949_Slemnae@CDW80546_1__chaperone_protein'[&!color=#47468a]
	'1314962_Psp_@KNH09763_1__heat_shock_protein_mitochondrial_precursor'[&!color=#62ba5d]
	'5693_Tcruzi@RNC47160_1__molecular_chaperone_DnaK'[&!color=#62ba5d]
	'59799_Adeanei@EPY27596_1__molecular_chaperone_DnaK'[&!color=#62ba5d]
	'5763_Nfowleri@KAF0971967_1__hypothetical_protein_FDP41_009663'[&!color=#3d764a]
	'46433_Rfilosa@ETO17361_1__heat_shock_protein_70C__partial'[&!color=#794684]
	'1890364_Pfungivorum@PRP82178_1__hypothetical_protein_PROFUN_10449'[&!color=#ff9696]
	'352472_Ddiscoideum@XP_629204_1__hypothetical_protein_DDB_G0293298'[&!color=#ff9696]
	'670386_Halbum@EFA85858_1__mitochondrial_Hsp70_precursor'[&!color=#ff9696]
	'400682_Aqueenslandic@XP_019852429_1__PREDICTED__stress_70_protein__mitochondrial_like_isoform_X2'[&!color=#924e4e]
	'7240_Dsimulans@KMY93732_1__uncharacterized_protein_Dsimw501_GD25692'[&!color=#924e4e]
	'6239_Celegans@CCD66987_1__Heat_shock_70_kDa_protein_F__mitochondrial'[&!color=#924e4e]
	'623744_Dtranslucida@TRY91098_1__hypothetical_protein_DNTS_020399'[&!color=#924e4e]
	'9606_Hsapiens@NP_004125_3__stress_70_protein__mitochondrial_precursor'[&!color=#924e4e]
	'29159_Cgigas@XP_011454535_1__stress_70_protein__mitochondrial_isoform_X1'[&!color=#924e4e]
	'45264_Amillepora@XP_029208733_1__stress_70_protein__mitochondrial_like'[&!color=#924e4e]
	'45351_Nvectensis@XP_001639786_2__stress_70_protein__mitochondrial'[&!color=#924e4e]
	'6087_Hvulgaris@XP_002159977_2__PREDICTED__stress_70_protein__mitochondrial_like'[&!color=#924e4e]
	'227321_Anidulans@CBF70370_1__TPA__Heat_shock_70_kDa_protein_Precursor'[&!color=#924e4e]
	'73501_Cmilitaris@ATY59367_1__heat_shock_70_kDa'[&!color=#924e4e]
	'4896_Spombe@CAB65812_1__mitochondrial_heat_shock_protein_Hsp70'[&!color=#924e4e]
	'573826_Cdubliniensis@CAX43946_1__Heat_shock_protein'[&!color=#924e4e]
	'56615_Pgraminis@KAA1118129_1__70_kilodalton_heat_shock_protein'[&!color=#924e4e]
	'235443_Cneoformans@AFR94464_1__chaperone_DnaK'[&!color=#924e4e]
	'1314807_Dbispora@THV06681_1__heat_shock_protein_70'[&!color=#924e4e]
	'237631_Umaydis@KIS71309_1__putative_Hsp70_family_ATPase_SSC1'[&!color=#924e4e]
	'133412_Sculicis@OMJ15665_1__Heat_shock_protein_SSC1__mitochondrial'[&!color=#924e4e]
	'246409_Rdelemar@EIE82505_1__hsp7_like_protein'[&!color=#924e4e]
	'1357716_Bsalamandrivo@OON11242_1__hsp77_like_protein'[&!color=#924e4e]
	'578462_Amacrogynus@KNE67890_1__chaperone_DnaK'[&!color=#924e4e]
	'412133_Tvaginalis@EAY06861_1__mitochondrial_type_HSP70__putative'[&!color=#7170de]
	'1144522_Tfoetus@OHT13779_1__Stress_70_protein__mitochondrial'[&!color=#7170de]
	'370354_Edispar@EDR26895_1__heat_shock_70_kDa_protein__mitochondrial_precursor__putative'[&!color=#ff9696]
	'669202_Tkitauei@KII63161_1__Stress_70_protein__mitochondrial'[&!color=#924e4e]
	'5741_Gintestinalis@ESU45837_1__Heat_shock_protein_70'[&!color=#7fbafa]
	'348837_Ssalmonicida@EST42536_1__Chaperone_protein_DnaK'[&!color=#7fbafa]
	'343232_Mendosymbiont@SCN46638_1__Chaperone_protein_DnaK'[&!color=#000000]
	'1842522_Abacterium@LXTF01000255_1_2___406_2250'[&!color=#000000]
	'1953166_Bbacterium@DITN01000044_1_6___3905_4237'[&!color=#000000]
	'1797211_Abacterium@OFW70431_1__hypothetical_protein_A2065_02955'[&!color=#acf97f]
	'1919268_Abacterium@MPNG01000003_1_62___58065_59750'[&!color=#acf97f]
	'1895705_Abacterium@OJU73292_1__hypothetical_protein_BGO07_03995'[&!color=#acf97f]
	'1082868_Hcurviuscula@PPE03342_1__Chaperone_protein_HscA'[&!color=#acf97f]
	'1321371_Hundulata@ETZ05101_1__hypothetical_protein_K737_300452'[&!color=#acf97f]
	'1399147_Hobtusa@ETZ07548_1__chaperone_protein_HscA'[&!color=#acf97f]
	'1561003_B2013arg42i@CUT17616_1__chaperone_protein_HscA__Hsp70_protein'[&!color=#000000]
	'1948187_Pbacterium@DIHW01000015_1_34___29594_30502'[&!color=#000000]
	'1948134_Pbacterium@DBUW01000095_1_5___2812_4563'[&!color=#000000]
	'1951934_Hbacterium@DLRV01000014_1_14___8460_10253'[&!color=#acf97f]
	'1951533_CPbacterium@DITM01000047_1_5___5808_7583'[&!color=#acf97f]
	'1973897_Abacterium@PIZ32866_1__Fe_S_protein_assembly_chaperone_HscA'[&!color=#acf97f]
	'1528098_Rbacterium@AIL65396_1__Chaperone_protein_HscA'[&!color=#7d753f]
	'1951236_Rbacterium@DDCV01000015_1_6___3008_4786'[&!color=#7d753f]
	'1951237_Rbacterium@DDPT01000018_1_13___14019_15752'[&!color=#7d753f]
	'1797231_Abacterium@OFX10671_1__hypothetical_protein_A3G22_06785'[&!color=#7d753f]
	'1895704_Abacterium@OJV15813_1__hypothetical_protein_BGO27_07865'[&!color=#7d753f]
	'2486578_Rendosymbiont@AZL15218_1__Fe_S_protein_assembly_chaperone_HscA'[&!color=#7d753f]
	'1951932_Hbacterium@DGIE01000035_1_30___24584_26278'[&!color=#acf97f]
	'2026788_Rbacterium@PCJ24836_1__Fe_S_protein_assembly_chaperone_HscA'[&!color=#000000]
	'1961830_Rendosymbiont@OZG32024_1__hypothetical_protein_RiCNE_05840'[&!color=#7d753f]
	'336407_Rbellii@ABE04594_1__Heat_shock_protein_hscA'[&!color=#7d753f]
	'293613_Rcanadensis@ABV73156_1__chaperone_protein_HscA'[&!color=#7d753f]
	'272947_Rprowazekii@CAA14665_1__HEAT_SHOCK_PROTEIN_HSCA__hscA_'[&!color=#7d753f]
	'752179_Omassiliensis@CANJ01000026_1_64___68583_70439'[&!color=#7d753f]
	'357244_Otsutsugamush@CAM80168_1__heat_shock_chaperone_protein_hscA'[&!color=#7d753f]
	'1359168_Ochuto@KJV57280_1__hsp70_family_protein'[&!color=#7d753f]
	'2115978_CPtrachydisci@AVP87443_1__chaperone_protein_HscA'[&!color=#7d753f]
	'696127_CMmitochondrii@AEI88642_1__chaperone_protein__HscA'[&!color=#7d753f]
	'86106_Eof@AIF81593_1__chaperone_protein_HscA'[&!color=#7d753f]
	'1970491_Abacterium@OZA44093_1__hypothetical_protein_B7X84_01495'[&!color=#acf97f]
	'169402_Wendosymbiont@AWW50866_1__molecular_chaperone_HscA'[&!color=#7d753f]
	'292805_Wendosymbiont@AAW71347_1__Molecular_chaperone__DnaK'[&!color=#7d753f]
	'570417_Wendosymbiont@CAQ55379_1__chaperone_protein_HscA'[&!color=#7d753f]
	'118728_Wendosymbiont@RDD35595_1__molecular_chaperone_HscA'[&!color=#7d753f]
	'163164_Wendosymbiont@AAS14572_1__chaperone_protein_HscA'[&!color=#7d753f]
	'1410384_Wendosymbiont@HG810405_1_707___852436_854211'[&!color=#7d753f]
	'246273_Wendosymbiont@BAP00047_1__chaperone_protein_HscA'[&!color=#7d753f]
	'212042_Aphagocytophi@ABD43713_1__chaperone_protein_HscA'[&!color=#7d753f]
	'234826_Amarginale@AAV86636_1__heat_shock_protein'[&!color=#7d753f]
	'1359163_CNlotoris@KJV68815_1__fe_S_protein_assembly_chaperone_HscA'[&!color=#7d753f]
	'302409_Eruminantium@CAI27881_1__Chaperone_protein_hscA_homolog'[&!color=#7d753f]
	'269484_Ecanis@AAZ68449_1__Heat_shock_protein_Hsp70'[&!color=#7d753f]
	'1961479_Bbacterium@DDRA01000134_1_8___5385_7334'[&!color=#000000]
	'1868324_CTaerophilum@RFM25062_1__Fe_S_protein_assembly_chaperone_HscA'[&!color=#000000]
	'517418_Cthalassium@ACF13354_1__2_alkenal_reductase'[&!color=#000000]
	'1953164_Bbacterium@DIYD01000211_1_11___9488_11335'[&!color=#000000]
	'1953168_Bbacterium@DJML01000078_1_4___3552_5393'[&!color=#000000]
	'1953157_Bbacterium@DGAK01000208_1_5___2015_3865'[&!color=#000000]
	'1952878_Sbacterium@DEQQ01000057_1_5___6429_8276'[&!color=#000000]
	'1986664_Bbacterium@OUU01365_1__heat_shock_protein_Hsp70'[&!color=#000000]
	'1952881_Sbacterium@DIUC01000013_1_28___37279_39132'[&!color=#000000]
	'1952871_Sbacterium@DDSX01000142_1_11___9232_11088'[&!color=#000000]
	'2014804_Lbacterium@PHI21167_1__heat_shock_protein_Hsp70'[&!color=#000000]
	'1514080_Lxylanilytica@PPK88620_1__molecular_chaperone_HscA'[&!color=#000000]
	'478744_Lagarilytica@SEQ81779_1__molecular_chaperone_HscA'[&!color=#000000]
	'1617420_Bbacterium@KXK39091_1__molecular_chaperone_DnaK'[&!color=#000000]
	'1952883_Sbacterium@DLGT01000056_1_5___2833_4692'[&!color=#000000]
	'1952882_Sbacterium@DKPS01000055_1_7___5729_7579'[&!color=#000000]
	'1952868_Sbacterium@DDUB01000052_1_18___17438_19285'[&!color=#000000]
	'984262_Sgrandis@AFC23637_1__Fe_S_protein_assembly_chaperone_HscA'[&!color=#000000]
	'1953170_Bbacterium@DKTG01000244_1_11___11380_12633'[&!color=#000000]
	'1953170_Bbacterium@DKTG01000027_1_7___7185_8657'[&!color=#000000]
	'1617422_Bbacterium@KXK43284_1__molecular_chaperone'[&!color=#000000]
	'1951559_Cbacterium@DGQO01000199_1_9___7212_8303'[&!color=#000000]
	'1951546_Cbacterium@DDEU01000074_1_10___21759_23615'[&!color=#000000]
	'1660119_Nsp@ODT50711_1__heat_shock_protein_Hsp70'[&!color=#000000]
	'1970493_Bbacterium@OYZ47396_1__heat_shock_protein_Hsp70'[&!color=#000000]
	'1400522_Ssalmoneum@KI866530_1_280___263081_264937'[&!color=#000000]
	'1951543_Cbacterium@DCNM01000055_1_15___15696_17555'[&!color=#000000]
	'1951550_Cbacterium@DDPN01000004_1_11___6998_8827'[&!color=#000000]
	'1962172_Cbacterium@MWYU01000737_1_8___5831_7699'[&!color=#000000]
	'1985174_Cbacterium@OSZ77329_1__heat_shock_protein_Hsp70'[&!color=#000000]
	'1951555_Cbacterium@DGDD01000069_1_2___567_2423'[&!color=#000000]
	'1970580_Sbacterium@OYW17721_1__heat_shock_protein_Hsp70__partial'[&!color=#000000]
	'1617422_Bbacterium@KXK43283_1__heat_shock_protein_Hsp70'[&!color=#000000]
	'1302690_Ctakakiae@OLY92159_1__Fe_S_protein_assembly_chaperone_HscA'[&!color=#000000]
	'1953162_Bbacterium@DINJ01000244_1_13___11740_13653'[&!color=#000000]
	'1953167_Bbacterium@DISB01000008_1_65___92481_94340'[&!color=#000000]
	'1953143_Bbacterium@DDEO01000044_1_4___3567_5423'[&!color=#000000]
	'1649169_Tsoli@PZF73305_1__heat_shock_protein_Hsp70'[&!color=#000000]
	'1953138_Bbacterium@DBTQ01000031_1_93___100633_102483'[&!color=#000000]
	'1953172_Bbacterium@DLHG01000009_1_327___361343_363202'[&!color=#000000]
	'2077091_Fstenotrophus@PQJ11727_1__heat_shock_protein_Hsp70'[&!color=#000000]
	'1953142_Bbacterium@DDET01000048_1_2___433_2292'[&!color=#000000]
	'1895925_Bbacterium@OJW77800_1__Fe_S_protein_assembly_chaperone_HscA'[&!color=#000000]
	'2080288_Psp@RAU83844_1__molecular_chaperone_DnaK'[&!color=#000000]
	'1379909_Rsp@AMM51403_1__heat_shock_protein_Hsp70'[&!color=#000000]
	'323450_Pactiniarum@ARS37433_1__Fe_S_protein_assembly_chaperone_HscA'[&!color=#000000]
	'400092_Pkorlensis@AKD03180_1__heat_shock_protein_Hsp70'[&!color=#000000]
	'2319843_Hsp@AYA38477_1__molecular_chaperone_DnaK'[&!color=#000000]
	'1484116_Hsp@AMR26788_1__heat_shock_protein_Hsp70'[&!color=#000000]
	'1850093_Hnivis@AWM33544_1__heat_shock_protein_Hsp70'[&!color=#000000]
	'1908236_Hglacialis@OGX82983_1__heat_shock_protein_Hsp70'[&!color=#000000]
	'1121955_Hdaecheongens@SHI68946_1__molecular_chaperone_HscA'[&!color=#000000]
	'1356852_Hsp@AII52602_1__heat_shock_protein_Hsp70'[&!color=#000000]
	'82805_Hactinoscleru@SES88045_1__molecular_chaperone_HscA'[&!color=#000000]
	'1986952_Sbacterium@ARS38769_1__molecular_chaperone_DnaK'[&!color=#000000]
	'485917_Pheparinus@ACU05426_1__Fe_S_protein_assembly_chaperone_HscA'[&!color=#000000]
	'1886027_Msp@OCX53119_1__heat_shock_protein_Hsp70'[&!color=#000000]
	'1550579_Mgotjawali@BAU53986_1__Chaperone_protein_HscA'[&!color=#000000]
	'1295612_Myixingensis@PTQ96762_1__molecular_chaperone_HscA'[&!color=#000000]
	'572036_Pluteus@SKB89048_1__molecular_chaperone_HscA'[&!color=#000000]
	'1206103_Parcticus@JH947126_1_520___594954_596792'[&!color=#000000]
	'762903_Psaltans@ADY52268_1__Heat_shock_protein_70'[&!color=#000000]
	'929556_Scanadensis@AFD05820_1__molecular_chaperone'[&!color=#000000]
	'1953144_Bbacterium@DDYM01000010_1_26___29816_31324'[&!color=#000000]
	'1953146_Bbacterium@DDUT01000061_1_4___8286_10199'[&!color=#000000]
	'1932005_Sbacterium@OWY22091_1__molecular_chaperone_DnaK'[&!color=#000000]
	'1932005_Sbacterium@OWY20072_1__heat_shock_protein_Hsp70'[&!color=#000000]
	'1961509_Bbacterium@DENF01000150_1_13___13793_15607'[&!color=#000000]
	'1961501_Bbacterium@DBDV01000044_1_48___53055_54845'[&!color=#000000]
	'1961475_Bbacterium@DBAE01000217_1_16___12720_14630'[&!color=#000000]
	'1797386_Bbacterium@OFZ20880_1__hypothetical_protein_A2X94_05055'[&!color=#000000]
	'1797397_Bbacterium@OFZ56612_1__hypothetical_protein_A2428_08675'[&!color=#000000]
	'1797387_Bbacterium@OFZ42323_1__hypothetical_protein_A2070_05570'[&!color=#000000]
	'1802095_CRbacterium@OGK81803_1__molecular_chaperone_DnaK'[&!color=#000000]
	'1802103_CRbacterium@OGL02841_1__molecular_chaperone_DnaK'[&!color=#000000]
	'1805372_CRbacterium@OLB08881_1__molecular_chaperone_DnaK'[&!color=#000000]
	'1805354_CRbacterium@OLD37099_1__molecular_chaperone_DnaK'[&!color=#000000]
	'1805354_CRbacterium@OLD40250_1__molecular_chaperone_DnaK'[&!color=#000000]
	'1952976_Nbacterium@DCWI01000047_1_25___17932_19755'[&!color=#000000]
	'1805273_Nbacterium@OLB21622_1__molecular_chaperone_DnaK'[&!color=#000000]
	'1842520_Nbacterium@LXTH01000235_1_10___5644_7467'[&!color=#000000]
	'1974062_Nbacterium@PJA77819_1__molecular_chaperone_DnaK__partial'[&!color=#000000]
	'42253_Nmoscoviensis@ALA60699_1__Chaperone_protein_DnaK'[&!color=#000000]
	'2026887_Nbacterium@PHX90055_1__molecular_chaperone_DnaK'[&!color=#000000]
	'1946995_Nsp@DKBD01000037_1_32___25536_26609'[&!color=#000000]
	'1985133_Nsp@PLY35063_1__molecular_chaperone_DnaK'[&!color=#000000]
	'1946992_Nsp@DJMO01000020_1_16___19445_20785'[&!color=#000000]
	'330214_Ndefluvii@CBK43697_1__Chaperone_protein_HscA__Hsc66_'[&!color=#000000]
	'1946992_Nsp@DJMO01000020_1_17___20766_21245'[&!color=#000000]
	'1985130_Nsp@PLY24807_1__molecular_chaperone_DnaK'[&!color=#000000]
	'1325564_Njaponica@SLM46747_1__Chaperone_protein_DnaK'[&!color=#000000]
	'1985132_Nsp@PLY31837_1__molecular_chaperone_DnaK'[&!color=#000000]
	'1802342_CTbacterium@OGL61410_1__Fe_S_protein_assembly_chaperone_HscA'[&!color=#000000]
	'1953052_Nbacterium@DCWK01000252_1_5___2205_4028'[&!color=#000000]
	'1919264_Nbacterium@MPNJ01000007_1_36___38008_39843'[&!color=#000000]
	'1953413_Bubp10_uba753@DLMJ01000013_1_200___193645_195522'[&!color=#000000]
	'1617433_Obacterium@KXK32641_1__Chaperone_protein_DnaK'[&!color=#000000]
	'1162668_Lferrooxidans@BAM07529_1__HscA_chaperone'[&!color=#000000]
	'1048260_Lferriphilum@AFS52717_1__molecular_chaperone_HscA'[&!color=#000000]
	'1803424_Abacterium@OLE89394_1__Fe_S_protein_assembly_chaperone_HscA'[&!color=#000000]
	'1797189_Abacterium@OFW32007_1__Fe_S_protein_assembly_chaperone_HscA'[&!color=#000000]
	'1953107_Abacterium@DDZV01000005_1_43___36021_37868'[&!color=#000000]
	'1953112_Abacterium@DLMH01000054_1_101___103930_105771'[&!color=#000000]
	'1797175_Abacterium@OFV84090_1__Fe_S_protein_assembly_chaperone_HscA'[&!color=#000000]
	'204669_CKversatilis@ABF39485_1__Heat_shock_protein_70'[&!color=#000000]
	'401053_Tsaanensis@ADV80982_1__Fe_S_protein_assembly_chaperone_HscA'[&!color=#000000]
	'926566_Troseus@AFL90374_1__Chaperone_protein_HscA'[&!color=#000000]
	'1560005_Edinghuensis@RKQ66897_1__chaperone_protein_HscA'[&!color=#000000]
	'682795_Gmallensis@AEU34838_1__Fe_S_protein_assembly_chaperone_HscA'[&!color=#000000]
	'863522_Belongata@SEG60652_1__Chaperone_protein_HscA'[&!color=#000000]
	'474952_Grosea@SNS25666_1__Chaperone_protein_HscA'[&!color=#000000]
	'1198114_Gtundricola@ADW70678_1__Fe_S_protein_assembly_chaperone_HscA'[&!color=#000000]
	'1969471_Gsp@PKWU01000043_1_32___29800_31827'[&!color=#000000]
	'474950_Gpectinivoran@SFR98044_1__Chaperone_protein_HscA'[&!color=#000000]
	'2043161_CSgaucii@SPE18316_1__DnaK_like_molecular_chaperone_specific_for_IscU'[&!color=#000000]
	'1951344_Abacterium@DBTV01000022_1_13___8759_10696'[&!color=#000000]
	'1577687_Tgabretensis@LAIJ01000009_1_729___907739_909703'[&!color=#000000]
	'1382359_Aailaaui@JIAL01000001_1_850___969668_971611'[&!color=#000000]
	'2303751_Asp@RFU14872_1__Fe_S_protein_assembly_chaperone_HscA'[&!color=#000000]
	'240015_Acapsulatum@ACO31984_1__Fe_S_protein_assembly_chaperone_HscA'[&!color=#000000]
	'1948130_Pbacterium@DLRM01000035_1_26___24063_25958'[&!color=#000000]
	'1948561_Dbacterium@DJIF01000051_1_40___40218_42134'[&!color=#000000]
	'1952747_Pbacterium@DBCB01000331_1_11___11189_13021'[&!color=#000000]
	'1948127_Pbacterium@DDSQ01000113_1_4___1105_2868'[&!color=#000000]
	'1961112_Pbacterium@OQZ06252_1__hypothetical_protein_B6D36_05980__partial'[&!color=#000000]
	'1961112_Pbacterium@OQZ06738_1__hypothetical_protein_B6D36_03440__partial'[&!color=#000000]
	'1951200_Pbacterium@DHLW01000122_1_1___1_2244'[&!color=#000000]
	'1951202_Pbacterium@DIDT01000017_1_26___34155_36035'[&!color=#000000]
	'1951211_Pbacterium@DBCE01000233_1_2___861_2726'[&!color=#000000]
	'1986831_Pbacterium@OUX02868_1__hypothetical_protein_CBD91_01525'[&!color=#000000]
	'1986611_Psp@RPG21347_1__Fe_S_protein_assembly_chaperone_HscA'[&!color=#000000]
	'1951193_Pbacterium@DDSA01000262_1_6___9722_11635'[&!color=#000000]
	'1852623_Pbacterium@LYTA01000057_1_3___1352_3262'[&!color=#000000]
	'2030824_Psp@PHQ82411_1__molecular_chaperone_DnaK'[&!color=#000000]
	'1951188_Pbacterium@DDFO01000022_1_274___315939_317888'[&!color=#000000]
	'1852623_Pbacterium@LYTA01000001_1_82___96254_98110'[&!color=#000000]
	'1951187_Pbacterium@DDFQ01000008_1_227___251628_253547'[&!color=#000000]
	'1951203_Pbacterium@DIYM01000136_1_6___7465_9363'[&!color=#000000]
	'1951192_Pbacterium@DDSG01000138_1_23___26433_28307'[&!color=#000000]
	'2024889_Scluster@PCI30305_1__molecular_chaperone_HscA'[&!color=#000000]
	'1817773_CLbacterium@OGH00225_1__hypothetical_protein_A2557_05710'[&!color=#000000]
	'1948563_Dbacterium@DJYX01000040_1_3___1931_3763'[&!color=#000000]
	'2035771_CLbacterium@PDZZ01000040_1_22___17700_19529'[&!color=#000000]
	'1811636_Scluster@LUQN01000102_1_2___1255_3075'[&!color=#000000]
	'1811636_Scluster@LUQN01000195_1_1___3_1511'[&!color=#000000]
	'913331_Scluster@AFIA01000001_1_80___89194_91041'[&!color=#000000]
	'2162549_Scluster@QBXB01000069_1_3___2619_4460'[&!color=#000000]
	'2162551_Scluster@QCPS01000013_1_25___28054_29895'[&!color=#000000]
	'1948536_Dbacterium@DCAY01000105_1_7___4631_6445'[&!color=#000000]
	'1948565_Dbacterium@DLRI01000264_1_17___16534_18351'[&!color=#000000]
	'1953420_Bubp17_uba619@DITF01000055_1_15___12246_14060'[&!color=#000000]
	'2030808_CCbacterium@PCJ20133_1__hypothetical_protein_COB02_05910'[&!color=#000000]
	'2030808_CCbacterium@PCJ18079_1__hypothetical_protein_COB02_12180'[&!color=#000000]
	'1961470_Mbacterium@DBLJ01000166_1_46___51908_53788'[&!color=#000000]
	'2026735_Dbacterium@MAA79351_1__Fe_S_protein_assembly_chaperone_HscA'[&!color=#000000]
	'1948544_Dbacterium@DEBL01000215_1_9___7288_9129'[&!color=#000000]
	'1961461_Mbacterium@DCPY01000381_1_5___1218_3080'[&!color=#000000]
	'1391653_Vincomptus@AKU91899_1__Chaperone_protein_HscA'[&!color=#ff9696]
	'1882918_Pabortibovis@APR99846_1__Fe_S_protein_assembly_chaperone_HscA'[&!color=#000000]
	'1970199_Sbacterium@OQX69049_1__Fe_S_protein_assembly_chaperone_HscA'[&!color=#000000]
	'404589_Asp@ABS24854_1__Fe_S_protein_assembly_chaperone_HscA'[&!color=#000000]
	'290397_Adehalogenans@ABC80373_1__Fe_S_protein_assembly_chaperone_HscA'[&!color=#ff9696]
	'1950782_Bbacterium@DBCQ01000022_1_6___3491_4501'[&!color=#000000]
	'1732023_Gbacterium@MEIF01000007_1_10___7672_9510'[&!color=#000000]
	'1732024_Bbacterium@MEIE01000180_1_1___1_1590'[&!color=#000000]
	'637389_Acaldus@AIA54691_1__Chaperone_protein_HscA'[&!color=#000000]
	'1945924_Asp@DDOU01000044_1_2___339_1763'[&!color=#000000]
	'1867749_Asp@RNF60572_1__Fe_S_protein_assembly_chaperone_HscA'[&!color=#000000]
	'243159_Aferrooxidans@ACK79106_1__Fe_S_protein_assembly_chaperone_HscA'[&!color=#000000]
	'930_Athiooxidans@JMEB01000172_1_39___36667_38532'[&!color=#000000]
	'2094561_Psp@PQA49385_1__Fe_S_protein_assembly_chaperone_HscA'[&!color=#000000]
	'1952265_Mbacterium@DDPD01000085_1_5___3053_4936'[&!color=#000000]
	'748120_Pbaekdonensis@REH38816_1__chaperone_protein_HscA'[&!color=#000000]
	'2005734_Bbms3bbin11@GBE46653_1__chaperone_protein_HscA'[&!color=#000000]
	'1951925_Hbacterium@DHQN01000024_1_39___31637_33517'[&!color=#000000]
	'523791_Kkoreensis@ACV26914_1__Fe_S_protein_assembly_chaperone_HscA'[&!color=#000000]
	'914150_Kgeojedonensi@AKE51913_1__chaperone_protein_HscA'[&!color=#000000]
	'1974025_Gbacterium@PIP79987_1__Fe_S_protein_assembly_chaperone_HscA'[&!color=#000000]
	'1005048_Cfungivorans@AEK62950_1__chaperone__Hsp70_family_'[&!color=#000000]
	'1947819_Buba7470@DLPA01000186_1_1___3_692'[&!color=#000000]
	'1950782_Bbacterium@DBCQ01000022_1_5___2589_3527'[&!color=#000000]
	'47671_Lmirabilis@VEH02453_1__Hsc66'[&!color=#000000]
	'1950771_Bbacterium@DDPR01000004_1_29___28627_30516'[&!color=#000000]
	'1813033_Lsp@KYP10441_1__Fe_S_protein_assembly_chaperone_HscA'[&!color=#000000]
	'1950780_Bbacterium@DIYC01000015_1_42___41930_43999'[&!color=#000000]
	'2292253_Ssp@RGU79815_1__Fe_S_protein_assembly_chaperone_HscA'[&!color=#000000]
	'286133_Usutterella@OMVG01000119_1_6___2147_3913'[&!color=#000000]
	'1263111_Swadsworthens@CCZ16564_1__chaperone_protein_HscA_homolog'[&!color=#000000]
	'2494234_Smegalosphaer@BBF24101_1__chaperone_protein_HscA'[&!color=#000000]
	'762967_Sparvirubra@EHY30961_1__Fe_S_protein_assembly_chaperone_HscA'[&!color=#000000]
	'1574262_Ssp@KXT30733_1__Fe_S_protein_assembly_chaperone_HscA'[&!color=#000000]
	'1947612_Ssp@DHJT01000002_1_12___8665_10575'[&!color=#000000]
	'1262976_Ssp@CDD70258_1__chaperone_protein_HscA_homolog'[&!color=#000000]
	'2292075_Ssp@RHJ35774_1__Fe_S_protein_assembly_chaperone_HscA'[&!color=#000000]
	'1262977_Ssp@CDE74843_1__chaperone_protein_HscA_homolog'[&!color=#000000]
	'487175_Pexcrementiho@HAI61801_1__TPA_asm__Fe_S_protein_assembly_chaperone_HscA'[&!color=#000000]
	'1834205_Bbacterium@ANU67274_1__Fe_S_protein_assembly_chaperone_HscA'[&!color=#000000]
	'1948181_Pbacterium@DHQP01000005_1_150___154212_156086'[&!color=#000000]
	'2497686_Csp@RTZ47777_1__Fe_S_protein_assembly_chaperone_HscA'[&!color=#000000]
	'305977_Pnoertemannii@PVY60362_1__chaperone_protein_HscA'[&!color=#000000]
	'645616_Ecaeni@RBP40839_1__chaperone_protein_HscA'[&!color=#000000]
	'1548123_Psp@OXR48315_1__Fe_S_protein_assembly_chaperone_HscA'[&!color=#000000]
	'2026239_Psp@RII83720_1__Fe_S_protein_assembly_chaperone_HscA'[&!color=#000000]
	'2163011_Bsp@AWB33322_1__Fe_S_protein_assembly_chaperone_HscA'[&!color=#000000]
	'323426_Bproteobacter@PRY99066_1__chaperone_protein_HscA'[&!color=#000000]
	'938785_Bproteobacter@ATZQ02000011_1_14___13385_15241'[&!color=#000000]
	'1951378_Abacterium@DBBZ01000285_1_15___13589_15445'[&!color=#000000]
	'1072685_Bpsittacipulm@AIL32688_1__molecular_chaperone_HscA'[&!color=#000000]
	'1671635_Abacterium@LFTA01000039_1_33___34829_36691'[&!color=#000000]
	'1247726_Amimigardefor@AHG63937_1__Fe_S_protein_assembly_chaperone_HscA'[&!color=#000000]
	'1720297_Psp@LT628275_1_893___922692_924551'[&!color=#000000]
	'1008459_Tasinigenital@AEP36454_1__Chaperone_protein_HscA'[&!color=#000000]
	'1121118_Boedipodis@JHZJ01000009_1_173___187234_189096'[&!color=#000000]
	'1122619_Oureolytica@KB892332_1_7___4413_6272'[&!color=#000000]
	'1581147_Osp@OFV48532_1__Fe_S_protein_assembly_chaperone_HscA'[&!color=#000000]
	'257310_Bbronchisepti@CAE32776_1__chaperone_protein'[&!color=#ff9696]
	'1159870_Bsp@KB907784_1_3104___3364969_3366834'[&!color=#000000]
	'206506_Kgyiorum@KKO72472_1__molecular_chaperone_HscA'[&!color=#000000]
	'1851544_Odioscoreae@SOE49176_1__Chaperone_protein_HscA'[&!color=#000000]
	'1416803_Bgenomosp@ARP86324_1__Fe_S_protein_assembly_chaperone_HscA'[&!color=#000000]
	'1697043_Bsp@AOB31783_1__molecular_chaperone_HscA'[&!color=#000000]
	'1660092_Bsp@ODU95625_1__Fe_S_protein_assembly_chaperone_HscA'[&!color=#000000]
	'2175229_Bsp@PWF23060_1__Fe_S_protein_assembly_chaperone_HscA'[&!color=#000000]
	'75379_Tintermedia@ADG30455_1__Fe_S_protein_assembly_chaperone_HscA'[&!color=#000000]
	'1158291_Tsp@KB898487_1_42___37197_39080'[&!color=#000000]
	'364030_Tdelicata@SBP89033_1__DnaK_like_molecular_chaperone_specific_for_IscU'[&!color=#000000]
	'1950777_Bbacterium@DFTY01000164_1_12___7978_9447'[&!color=#000000]
	'2493092_Asp@RRS03361_1__Fe_S_protein_assembly_chaperone_HscA'[&!color=#000000]
	'1797552_Bbacterium@OGA80888_1__Fe_S_protein_assembly_chaperone_HscA'[&!color=#000000]
	'1946043_Asp@DBNS01000026_1_47___50349_52217'[&!color=#000000]
	'1296669_Aolei@AWI55098_1__Fe_S_protein_assembly_chaperone_HscA'[&!color=#000000]
	'1797568_Bbacterium@OGB66616_1__Fe_S_protein_assembly_chaperone_HscA'[&!color=#000000]
	'420662_Mpetroleiphil@ABM95214_1__chaperone_protein'[&!color=#000000]
	'1265502_Cmanganoxidan@KB905931_1_124___129293_131149'[&!color=#000000]
	'1736528_Rsp@KQW36255_1__Fe_S_protein_assembly_chaperone_HscA'[&!color=#000000]
	'215580_Sthermodepoly@PPE69175_1__Fe_S_protein_assembly_chaperone_HscA'[&!color=#000000]
	'1658665_Msp@ANH67848_1__molecular_chaperone_HscA'[&!color=#000000]
	'1768242_Psp@ALT77076_1__molecular_chaperone_HscA'[&!color=#000000]
	'34103_Snatans@SIS07890_1__Chaperone_protein_HscA'[&!color=#000000]
	'395495_Lcholodnii@ACB33312_1__Fe_S_protein_assembly_chaperone_HscA'[&!color=#ff9696]
	'744406_Shippei@PXW92830_1__chaperone_protein_HscA'[&!color=#000000]
	'2259336_Cbacterium@QNUI01000019_1_9___4609_6474'[&!color=#000000]
	'1523424_Bproteobacter@KPF47757_1__molecular_chaperone_HscA'[&!color=#000000]
	'983917_Rgelatinosus@BAL94888_1__chaperone_protein_HscA_homolog'[&!color=#000000]
	'1660139_Rsp@ODV12615_1__Fe_S_protein_assembly_chaperone_HscA'[&!color=#000000]
	'864051_Bbacterium@EHR72430_1__Fe_S_protein_assembly_chaperone_HscA'[&!color=#000000]
	'137716_Isp@BADL01000031_1_9___5753_7609'[&!color=#000000]
	'63_Vfiliformis@ASM77719_1__Fe_S_protein_assembly_chaperone_HscA'[&!color=#000000]
	'2015568_Bbacterium@OYT84913_1__Fe_S_protein_assembly_chaperone_HscA'[&!color=#000000]
	'1735686_Xsp@KQM75320_1__Fe_S_protein_assembly_chaperone_HscA'[&!color=#000000]
	'1082851_Cserinivorans@ARU05501_1__Fe_S_protein_assembly_chaperone_HscA'[&!color=#000000]
	'2491057_Cbacterium@RRD57388_1__Fe_S_protein_assembly_chaperone_HscA'[&!color=#000000]
	'1658672_Osp@AKU66547_1__molecular_chaperone_HscA'[&!color=#000000]
	'2109914_Ooryzae@AVO36160_1__Fe_S_protein_assembly_chaperone_HscA'[&!color=#000000]
	'1895730_Bbacterium@OJV48791_1__Fe_S_protein_assembly_chaperone_HscA'[&!color=#000000]
	'1917811_Tsediminis@RPE70788_1__molecular_chaperone_HscA'[&!color=#000000]
	'365046_Rtataouinensi@AEG92931_1__Candidate_chaperone__Hsp70__DnaK__family'[&!color=#000000]
	'94132_Rtataouinensi@AMO24869_1__molecular_chaperone_HscA'[&!color=#000000]
	'2485130_Csp@ROR24989_1__molecular_chaperone_HscA'[&!color=#000000]
	'1121117_Bdenitrifican@SEN62124_1__molecular_chaperone_HscA'[&!color=#000000]
	'1121116_Bchironomi@KB894771_1_126___119893_121764'[&!color=#000000]
	'433924_Pintermedius@KTT23159_1__molecular_chaperone_HscA'[&!color=#000000]
	'1795631_Vsp@AMM23095_1__molecular_chaperone_HscA'[&!color=#000000]
	'1408164_Bbacterium@ESS14031_1__Hsc66'[&!color=#000000]
	'1951610_Cbacterium@DJBO01000010_1_14___13866_15749'[&!color=#000000]
	'1951601_Cbacterium@DDUQ01000139_1_3___1290_3185'[&!color=#000000]
	'307486_Ttaiwanensis@KN714329_1_8___5673_7568'[&!color=#000000]
	'1458426_Smccroryi@BAO82660_1__molecular_chaperone'[&!color=#000000]
	'183670_Mbipunctata@NWBQ01000058_1_51___48658_50547'[&!color=#000000]
	'1797572_Bbacterium@OGB71122_1__Fe_S_protein_assembly_chaperone_HscA'[&!color=#000000]
	'1947650_Tsp@DBAZ01000005_1_46___51421_53319'[&!color=#000000]
	'1842537_Hsp@AOF86757_1__Fe_S_protein_assembly_chaperone_HscA'[&!color=#000000]
	'795665_Hsp@AOS79879_1__Fe_S_protein_assembly_chaperone_HscA'[&!color=#000000]
	'1871071_Cbacterium@HAJ12873_1__TPA_asm__Fe_S_protein_assembly_chaperone_HscA__partial'[&!color=#000000]
	'1484693_Rsaidenbachen@APW43146_1__Fe_S_protein_assembly_chaperone_HscA'[&!color=#000000]
	'1888168_Csp@HBH36940_1__TPA_asm__Fe_S_protein_assembly_chaperone_HscA'[&!color=#000000]
	'1458275_Hgracilis@EYC51602_1__molecular_chaperone_HscA'[&!color=#000000]
	'365044_Pnaphthaleniv@ABM37594_1__Fe_S_protein_assembly_chaperone_HscA'[&!color=#000000]
	'1797557_Bbacterium@OGB10931_1__Fe_S_protein_assembly_chaperone_HscA'[&!color=#000000]
	'2268087_Psp@AYQ29979_1__Fe_S_protein_assembly_chaperone_HscA'[&!color=#000000]
	'2013715_Bbacterium@PKO40826_1__Fe_S_protein_assembly_chaperone_HscA'[&!color=#000000]
	'1970496_Bbacterium@OYZ74613_1__Fe_S_protein_assembly_chaperone_HscA'[&!color=#000000]
	'1678128_Lsp@ALK89176_1__Chaperone_protein_HscA'[&!color=#000000]
	'1678129_Lsp@ALK91995_1__Chaperone_protein_HscA'[&!color=#000000]
	'1797747_Csp@OGO99915_1__Fe_S_protein_assembly_chaperone_HscA'[&!color=#000000]
	'1797566_Bbacterium@OGB34424_1__Fe_S_protein_assembly_chaperone_HscA'[&!color=#000000]
	'338969_Rferrireducen@ABD69905_1__Fe_S_protein_assembly_chaperone_HscA'[&!color=#000000]
	'50421_Rsp@PKWM01000041_1_10___8062_9918'[&!color=#000000]
	'2013709_Bbacterium@PKO61000_1__Fe_S_protein_assembly_chaperone_HscA'[&!color=#000000]
	'1973952_Cbacterium@PIQ52794_1__Fe_S_protein_assembly_chaperone_HscA'[&!color=#000000]
	'28066_Rfermentans@OOV07877_1__Fe_S_protein_assembly_chaperone_HscA'[&!color=#000000]
	'1945857_Psp@OOG51969_1__Fe_S_protein_assembly_chaperone_HscA'[&!color=#000000]
	'1951599_Cbacterium@DCYB01000010_1_401___446591_448471'[&!color=#000000]
	'397945_Acitrulli@ABM33022_1__Fe_S_protein_assembly_chaperone_HscA'[&!color=#000000]
	'32013_Cterrigena@DDHF01000002_1_20___21514_23382'[&!color=#000000]
	'285_Ctestosteroni@BBJZ01000002_1_71___82383_84242'[&!color=#000000]
	'1951605_Cbacterium@DFPM01000252_1_5___3627_5492'[&!color=#000000]
	'1951612_Cbacterium@DLAU01000040_1_3___647_2410'[&!color=#000000]
	'2116657_Msp@AVP58003_1__Fe_S_protein_assembly_chaperone_HscA'[&!color=#000000]
	'2109913_Msp@AVO50788_1__Fe_S_protein_assembly_chaperone_HscA'[&!color=#000000]
	'2315688_Ssp@RID99248_1__Fe_S_protein_assembly_chaperone_HscA'[&!color=#000000]
	'2109915_Ssuum@AVO42829_1__Fe_S_protein_assembly_chaperone_HscA'[&!color=#000000]
	'1660161_Cbacterium@ODU61434_1__Fe_S_protein_assembly_chaperone_HscA'[&!color=#000000]
	'1031594_Evulgaris@RCX09847_1__molecular_chaperone_HscA'[&!color=#ff9696]
	'391735_Veiseniae@ABM58123_1__Fe_S_protein_assembly_chaperone_HscA'[&!color=#000000]
	'180197_Ganulus@SEQ37603_1__molecular_chaperone_HscA'[&!color=#000000]
	'1896170_Bbacterium@OJX29767_1__Fe_S_protein_assembly_chaperone_HscA'[&!color=#000000]
	'2135643_Ssp@PVY55652_1__molecular_chaperone_HscA'[&!color=#000000]
	'946483_CSmobilis@AGX87030_1__molecular_chaperone_HscA'[&!color=#000000]
	'2491056_Cbacterium@RRD67469_1__Fe_S_protein_assembly_chaperone_HscA'[&!color=#000000]
	'1122156_Lhyalina@SHF26576_1__molecular_chaperone_HscA'[&!color=#000000]
	'1550736_Cpopuli@RMX08446_1__Fe_S_protein_assembly_chaperone_HscA'[&!color=#000000]
	'1965230_Bbacterium@RUS67932_1__Chaperone_protein_HscA'[&!color=#000000]
	'2067960_Asp@AUN94851_1__Fe_S_protein_assembly_chaperone_HscA'[&!color=#000000]
	'1523428_Bproteobacter@KPF68994_1__molecular_chaperone_HscA'[&!color=#000000]
	'1469502_Bbacterium@BAP88195_1__chaperone_protein_HscA'[&!color=#000000]
	'2268024_Hsp@AXF85035_1__Chaperone_protein_HscA'[&!color=#000000]
	'1810504_Icernigliae@ANX02755_1__Fe_S_protein_assembly_chaperone_HscA'[&!color=#000000]
	'1948151_Pbacterium@DDPS01000089_1_5___1736_3604'[&!color=#000000]
	'1888893_Placunae@RCS59611_1__Fe_S_protein_assembly_chaperone_HscA'[&!color=#000000]
	'882378_Prhizoxinica@CBW75489_1__Chaperone_protein_hscA'[&!color=#000000]
	'2211211_Psp@CP029640_1_1078___1225666_1227567'[&!color=#000000]
	'13373_Bmallei@AIP75394_1__Fe_S_protein_assembly_chaperone_HscA'[&!color=#ff9696]
	'1770053_Bsp@SDV49270_1__Chaperone_protein_HscA'[&!color=#000000]
	'1553431_Mcysteinexige@BBE09257_1__chaperone_protein_HscA'[&!color=#000000]
	'1070319_CGgigasporarum@CCD29734_1__Chaperone_protein_HscA_homolog'[&!color=#000000]
	'132144_CGgigasporarum@LXRJ01000001_1_66___63856_65748'[&!color=#000000]
	'445709_Pthiooxydans@AKJ67366_1__Fe_S_protein_assembly_chaperone_HscA'[&!color=#000000]
	'93218_Papista@AJE99397_1__molecular_chaperone_HscA'[&!color=#000000]
	'1808959_CPnovymonadis@PSB92071_1__Chaperone_protein_HscA'[&!color=#000000]
	'1267562_Cgilardii@ALD90191_1__chaperone_protein_HscA'[&!color=#000000]
	'402626_Rpickettii@ACD26039_1__Fe_S_protein_assembly_chaperone_HscA'[&!color=#000000]
	'795666_Rsp@EIZ05077_1__Fe_S_clusters_assembly_chaperone__Hsp70_family__ATPase_activity'[&!color=#000000]
	'1736266_Dsp@KQQ31899_1__Fe_S_protein_assembly_chaperone_HscA'[&!color=#000000]
	'1603353_Mpsychrophila@PIL38402_1__Fe_S_protein_assembly_chaperone_HscA'[&!color=#000000]
	'945844_Moculi@AWL06712_1__Fe_S_protein_assembly_chaperone_HscA'[&!color=#000000]
	'1005048_Cfungivorans@AEK62949_1__chaperone__Hsp70_family_'[&!color=#000000]
	'964_Hseropedicae@AKN66543_1__molecular_chaperone_HscA'[&!color=#000000]
	'1688639_Nhumi@SNS29814_1__Chaperone_protein_HscA'[&!color=#000000]
	'709839_Nautotrophicu@KIF80878_1__molecular_chaperone_HscA'[&!color=#000000]
	'375286_Jsp@ABR89750_1__molecular_chaperone_HscA__Hsc66_'[&!color=#000000]
	'1797562_Bbacterium@OGB20365_1__Fe_S_protein_assembly_chaperone_HscA'[&!color=#000000]
	'2320865_Nsp@RJG00193_1__Fe_S_protein_assembly_chaperone_HscA'[&!color=#000000]
	'401471_Uparvum@AZP13540_1__Fe_S_protein_assembly_chaperone_HscA'[&!color=#000000]
	'2099400_Ssilvestre@PRC91239_1__HscA__Fe_S_protein_assembly_chaperone_HscA'[&!color=#000000]
	'2093374_Osp@RJX32009_1__Fe_S_protein_assembly_chaperone_HscA'[&!color=#000000]
	'847_Oformigenes@ARQ46989_1__Chaperone_protein_HscA'[&!color=#000000]
	'556268_Oformigenes@EEO28905_1__Fe_S_protein_assembly_chaperone_HscA'[&!color=#000000]
	'1891238_Bbacterium@PLEY01000085_1_56___62819_64687'[&!color=#000000]
	'1950779_Bbacterium@DHLX01000009_1_37___42038_43906'[&!color=#000000]
	'1121388_Dgummosa@KI519499_1_600___738222_740120'[&!color=#000000]
	'556055_Prarus@NTGB01000001_1_1501___1608035_1609900'[&!color=#000000]
	'351345_Pcosmopolitan@OXL14493_1__Fe_S_protein_assembly_chaperone_HscA'[&!color=#000000]
	'312153_Pasymbioticus@ABP34703_1__Fe_S_protein_assembly_chaperone_HscA'[&!color=#000000]
	'1951147_Lbacterium@DEND01000004_1_138___139155_140132'[&!color=#000000]
	'1951147_Lbacterium@DEND01000004_1_139___140135_140992'[&!color=#000000]
	'556053_Pacidiphobus@CP023277_1_574___539448_541310'[&!color=#000000]
	'1948465_Bbacterium@DBDC01000042_1_11___9976_11832'[&!color=#000000]
	'1689272_Vmassiliensis@LN898221_1_1170___1231032_1232882'[&!color=#000000]
	'96942_Vsp@AUZ04370_1__Fe_S_protein_assembly_chaperone_HscA'[&!color=#000000]
	'1123296_Sacetivorans@JQKE01000042_1_10___16482_18350'[&!color=#000000]
	'1196094_Salvi@AHN27927_1__Chaperone_protein_HscA'[&!color=#000000]
	'1775559_Ssp@LQXR01000016_1_20___18191_20059'[&!color=#000000]
	'326522_Nanimaloris@OSI08198_1__Fe_S_protein_assembly_chaperone_HscA'[&!color=#000000]
	'1051972_Nweaveri@EGV34712_1__Fe_S_protein_assembly_chaperone_HscA'[&!color=#000000]
	'1030841_Nwadsworthii@EGZ45471_1__chaperone_HscA'[&!color=#000000]
	'1470200_Narctica@KLT72587_1__molecular_chaperone_HscA'[&!color=#000000]
	'1032488_Nshayeganii@EGY51791_1__chaperone_HscA'[&!color=#000000]
	'1121352_Csteedae@JHZP01000001_1_417___429679_431535'[&!color=#000000]
	'1121351_Ckuhniae@AUAP01000002_1_179___190908_192764'[&!color=#000000]
	'629741_Koralis@EEP67089_1__Fe_S_protein_assembly_chaperone_HscA'[&!color=#000000]
	'888741_Kdenitrifican@EGC16838_1__Fe_S_protein_assembly_chaperone_HscA'[&!color=#000000]
	'1120980_Acrassa@KN050786_1_33___30435_32291'[&!color=#000000]
	'1120981_Afiliformis@SOD68456_1__Chaperone_protein_HscA'[&!color=#000000]
	'1150867_Kkingae@EIC13233_1__chaperone_protein_HscA'[&!color=#000000]
	'1522312_Knegevensis@CCNJ01000071_1_97___98795_100651'[&!color=#000000]
	'641147_Smuelleri@EFG29945_1__Fe_S_protein_assembly_chaperone_HscA'[&!color=#000000]
	'539_Ecorrodens@JVFA01000037_1_27___26665_28524'[&!color=#000000]
	'122586_Nmeningitidis@AAF41519_1__chaperone_protein_HscA'[&!color=#ff9696]
	'122586_Nmeningitidis@AAF41554_1__chaperone_protein_HscA'[&!color=#ff9696]
	'655307_Nsp@ASP17048_1__Fe_S_protein_assembly_chaperone_HscA'[&!color=#000000]
	'88719_Nelongata@JVVT01000019_1_43___37783_39636'[&!color=#000000]
	'1122158_Loryzae@AQXU01000025_1_46___48188_50050'[&!color=#000000]
	'1121278_Ckoreensis@KE386746_1_39___33417_35279'[&!color=#000000]
	'1121279_Ctaiwanensis@SFZ79258_1__molecular_chaperone_HscA'[&!color=#000000]
	'1121275_Caquatile@AUMS01000008_1_56___65650_67506'[&!color=#000000]
	'2496266_Isp@AZN35269_1__Fe_S_protein_assembly_chaperone_HscA'[&!color=#000000]
	'1121375_Drivuli@KK211082_1_313___329405_331261'[&!color=#000000]
	'1339254_Csp@JTLG01000034_1_158___171877_173733'[&!color=#000000]
	'857265_Aursilacus@KPC53236_1__Chaperone_protein_HscA'[&!color=#000000]
	'1121001_Alacus@SMC19882_1__molecular_chaperone_HscA'[&!color=#000000]
	'1121280_Cshinanonensi@KB895336_1_8___5095_6951'[&!color=#000000]
	'1906741_Jsp@AOY01641_1__Fe_S_protein_assembly_chaperone_HscA'[&!color=#000000]
	'1938604_Asp@AQR65799_1__Fe_S_protein_assembly_chaperone_HscA'[&!color=#000000]
	'1121004_Aserpens@ATVC01000007_1_16___13873_15732'[&!color=#000000]
	'557598_Lhongkongensi@ACO75840_1__HscA'[&!color=#000000]
	'57480_Maerodenitrif@AVY94255_1__Fe_S_protein_assembly_chaperone_HscA'[&!color=#000000]
	'2290923_Csp@AXK39519_1__Fe_S_protein_assembly_chaperone_HscA'[&!color=#000000]
	'375574_Gindica@LION01000009_1_70___70462_72324'[&!color=#000000]
	'2490538_Rbacterium@RQW29431_1__Fe_S_protein_assembly_chaperone_HscA'[&!color=#000000]
	'1122928_Pyongneupense@KE383962_1_86___86472_88331'[&!color=#000000]
	'243365_Cviolaceum@AAQ58764_1__chaperone_protein'[&!color=#ff9696]
	'748280_Psp@BAK78181_1__Fe_S_protein_assembly_chaperone_HscA'[&!color=#000000]
	'2153366_Asp@RQO76964_1__Fe_S_protein_assembly_chaperone_HscA'[&!color=#000000]
	'1229489_Bproteobacter@AMYZ01000005_1_130___134343_136202'[&!color=#000000]
	'1192162_Vsp@SCK07557_1__Chaperone_protein_HscA'[&!color=#000000]
	'45465_Vindigofera@RKQ58912_1__chaperone_protein_HscA'[&!color=#000000]
	'1947685_Tsp@DCVO01000083_1_36___31870_33741'[&!color=#000000]
	'1970528_Hbacterium@OZA34756_1__Fe_S_protein_assembly_chaperone_HscA'[&!color=#000000]
	'1970517_Hbacterium@OYW64826_1__Fe_S_protein_assembly_chaperone_HscA'[&!color=#000000]
	'1970515_Hbacterium@OYW40294_1__Fe_S_protein_assembly_chaperone_HscA'[&!color=#000000]
	'1895862_Tsp@OJZ16859_1__Fe_S_protein_assembly_chaperone_HscA'[&!color=#000000]
	'292415_Tdenitrifican@AAZ97121_1__Fe_S_protein_assembly_chaperone_HscA'[&!color=#000000]
	'1947686_Tsp@DDOT01000154_1_14___11773_13638'[&!color=#000000]
	'1985873_Ssp@ARU31752_1__Fe_S_protein_assembly_chaperone_HscA'[&!color=#000000]
	'1559896_Smultivorans@GBL45463_1__chaperone_protein_HscA'[&!color=#000000]
	'1947689_Tsp@DEQR01000061_1_45___48326_49582'[&!color=#000000]
	'1947689_Tsp@DEQR01000074_1_1___1_636'[&!color=#000000]
	'1974034_Hbacterium@PIW37806_1__Fe_S_protein_assembly_chaperone_HscA'[&!color=#000000]
	'1914471_Scalidifontis@AP018721_1_2053___2043983_2045848'[&!color=#000000]
	'1974028_Hbacterium@PIX95707_1__Fe_S_protein_assembly_chaperone_HscA'[&!color=#000000]
	'1706046_Sautotrophica@BHVT01000073_1_140___142972_144843'[&!color=#000000]
	'1163617_Sdenitrifican@BAN35088_1__Fe_S_protein_assembly_chaperone_HscA'[&!color=#000000]
	'1953084_Gbacterium@DDYH01000027_1_14___8798_10672'[&!color=#000000]
	'649841_Sdenitrifican@NSJJ01000019_1_32___33904_35766'[&!color=#000000]
	'1951900_Gbacterium@DISA01000002_1_65___53834_55699'[&!color=#000000]
	'580332_Slithotrophic@ADE12479_1__Fe_S_protein_assembly_chaperone_HscA'[&!color=#000000]
	'2052162_Gbacterium@PLYB01000164_1_11___8576_10492'[&!color=#000000]
	'1798245_Gbacterium@OGS92986_1__Fe_S_protein_assembly_chaperone_HscA'[&!color=#000000]
	'1798257_Gbacterium@OGT11240_1__Fe_S_protein_assembly_chaperone_HscA'[&!color=#000000]
	'1798244_Gbacterium@OGS80815_1__Fe_S_protein_assembly_chaperone_HscA'[&!color=#000000]
	'1974017_Gbacterium@PIV14885_1__Fe_S_protein_assembly_chaperone_HscA'[&!color=#000000]
	'395494_Gcapsiferrifo@ADL54689_1__Fe_S_protein_assembly_chaperone_HscA'[&!color=#000000]
	'1188319_Famnicola@BBE51299_1__Chaperone_protein_HscA'[&!color=#000000]
	'1703390_Bbacterium@KPK08901_1__molecular_chaperone_HscA'[&!color=#000000]
	'1797505_Bbacterium@OGA69452_1__Fe_S_protein_assembly_chaperone_HscA'[&!color=#000000]
	'1797490_Bbacterium@OGA15315_1__Fe_S_protein_assembly_chaperone_HscA'[&!color=#000000]
	'1797503_Bbacterium@OGA70595_1__Fe_S_protein_assembly_chaperone_HscA'[&!color=#000000]
	'1948461_Bbacterium@DKBI01000206_1_9___7097_8920'[&!color=#000000]
	'1381557_Ssediminicola@RLJ64560_1__chaperone_protein_HscA'[&!color=#000000]
	'2211108_Sbacterium@AP018718_1_1538___1570710_1572581'[&!color=#000000]
	'1223802_Shydrogenivor@BAO29401_1__chaperone_protein_HscA'[&!color=#000000]
	'1565605_Raromaticivor@AJP47728_1__molecular_chaperone_HscA'[&!color=#000000]
	'2013702_Bbacterium@PKO83898_1__Fe_S_protein_assembly_chaperone_HscA'[&!color=#000000]
	'640081_Aoryzae@AEV26735_1__Fe_S_protein_assembly_chaperone_HscA'[&!color=#000000]
	'1691980_Rbacterium@LGUD01000009_1_113___135958_137865'[&!color=#000000]
	'83767_Pdicarboxylic@SDH47964_1__molecular_chaperone_HscA'[&!color=#000000]
	'1860101_CPaalborgensis@SBT05076_1__DnaK_like_molecular_chaperone_specific_for_IscU__fragment_'[&!color=#000000]
	'1457154_CAsp@KFB68278_1__Hsc66'[&!color=#000000]
	'2053492_CAsp@HAY28586_1__TPA_asm__Fe_S_protein_assembly_chaperone_HscA'[&!color=#000000]
	'1454004_CAsp@EXI86223_1__Hsc66'[&!color=#000000]
	'1454004_CAsp@EXI90802_1__Hsc66'[&!color=#000000]
	'1454003_CAsp@EXI78183_1__Hsc66'[&!color=#000000]
	'522306_CAphosphatis@ACV35321_1__Fe_S_protein_assembly_chaperone_HscA'[&!color=#000000]
	'1895689_CAsp@OJW50770_1__Fe_S_protein_assembly_chaperone_HscA'[&!color=#000000]
	'1121035_Arestrictus@AUCH01000013_1_15___32747_34636'[&!color=#000000]
	'146938_Arestrictus@QKDJ01000037_1_5___2030_3799'[&!color=#000000]
	'1946402_Dsp@DGXX01000237_1_12___6201_8081'[&!color=#000000]
	'281362_Ddenitrifican@KXB32305_1__molecular_chaperone_HscA'[&!color=#000000]
	'2013716_Bbacterium@PKO48397_1__Fe_S_protein_assembly_chaperone_HscA'[&!color=#000000]
	'2013703_Bbacterium@PKO85518_1__Fe_S_protein_assembly_chaperone_HscA'[&!color=#000000]
	'146940_Afungiphilus@RKT60617_1__chaperone_protein_HscA'[&!color=#000000]
	'1304883_Dagitata@KI912532_1_2492___2619641_2621530'[&!color=#000000]
	'159087_Daromatica@AAZ46700_1__Fe_S_protein_assembly_chaperone_HscA'[&!color=#ff9696]
	'1797484_Bbacterium@OGA03790_1__Fe_S_protein_assembly_chaperone_HscA__partial'[&!color=#000000]
	'1952844_Rbacterium@DINT01000174_1_40___39040_40905'[&!color=#000000]
	'1000565_Muniversalis@EGK73388_1__Putative_Chaperone_protein_HscA_protein'[&!color=#000000]
	'1842540_Msp@AOF83834_1__Fe_S_protein_assembly_chaperone_HscA'[&!color=#000000]
	'198107_Asp@AKU12660_1__chaperone_protein_HscA'[&!color=#000000]
	'76114_Aaromaticum@CAI09783_1__chaperone_protein_HscA__involved_in_Fe_S_cluster_synthesis__DnaK_paralog_'[&!color=#000000]
	'2136175_Tsp@PTD98029_1__Fe_S_protein_assembly_chaperone_HscA'[&!color=#000000]
	'2080469_Zbacteirum@AVZ79181_1__Fe_S_protein_assembly_chaperone_HscA'[&!color=#000000]
	'1930021_Rbacterium@MSHG01000079_1_49___51061_52926'[&!color=#000000]
	'1792543_Tphenolivoran@MBFM01000002_1_44___45788_47656'[&!color=#000000]
	'62928_Asp@CAL94629_1__probable_chaperone_protein'[&!color=#000000]
	'1121029_Acommunis@PZA15919_1__Fe_S_protein_assembly_chaperone_HscA'[&!color=#000000]
	'85643_Tsp@ACK54941_1__Fe_S_protein_assembly_chaperone_HscA'[&!color=#000000]
	'1348657_Tterpenica@EPZ13925_1__molecular_chaperone_HscA'[&!color=#000000]
	'1219356_Tbutanivorans@BCUG01000033_1_66___67809_69683'[&!color=#000000]
	'2005884_Tsp@ATE59971_1__Fe_S_protein_assembly_chaperone_HscA'[&!color=#000000]
	'1947678_Tsp@DFZY01000131_1_1___1_1248'[&!color=#000000]
	'1974089_Rbacterium@PJA58659_1__Fe_S_protein_assembly_chaperone_HscA'[&!color=#000000]
	'2013705_Bbacterium@PKO69571_1__Fe_S_protein_assembly_chaperone_HscA'[&!color=#000000]
	'1848039_Msp@OAJ69522_1__Fe_S_protein_assembly_chaperone_HscA'[&!color=#000000]
	'1825523_Nkurashikiens@GBG14142_1__molecular_chaperone_HscA'[&!color=#000000]
	'582744_Mglucosetroph@ACT51095_1__Fe_S_protein_assembly_chaperone_HscA'[&!color=#000000]
	'1581680_CMturicensis@CEN55558_1__DnaK_like_molecular_chaperone_specific_for_IscU'[&!color=#000000]
	'2030816_Mbacterium@PCI59813_1__Fe_S_protein_assembly_chaperone_HscA'[&!color=#000000]
	'1978760_Pbacterium@OQW68966_1__Fe_S_protein_assembly_chaperone_HscA'[&!color=#000000]
	'1970536_Mbacterium@OYY94662_1__Fe_S_protein_assembly_chaperone_HscA__partial'[&!color=#000000]
	'1970536_Mbacterium@OYZ00186_1__Fe_S_protein_assembly_chaperone_HscA__partial'[&!color=#000000]
	'417_Mclara@CP033953_1_1926___2055257_2057146'[&!color=#000000]
	'1952234_Mbacterium@DCNE01000005_1_5___1706_2749'[&!color=#000000]
	'583345_Mmobilis@ACT48581_1__Fe_S_protein_assembly_chaperone_HscA'[&!color=#000000]
	'666681_Mversatilis@ADI30347_1__Fe_S_protein_assembly_chaperone_HscA'[&!color=#000000]
	'1952234_Mbacterium@DCNE01000005_1_4___780_1724'[&!color=#000000]
	'265072_Mflagellatus@ABE49072_1__Fe_S_protein_assembly_chaperone_HscA'[&!color=#ff9696]
	'1236959_Mglycogenes@BAMT01000001_1_101___97734_98798'[&!color=#000000]
	'1236959_Mglycogenes@BAMT01000001_1_102___98759_99556'[&!color=#000000]
	'2013711_Bbacterium@PKO54119_1__Fe_S_protein_assembly_chaperone_HscA'[&!color=#000000]
	'1952234_Mbacterium@DCNE01000044_1_37___34421_36298'[&!color=#000000]
	'964_Hseropedicae@AKN66261_1__molecular_chaperone_HscA'[&!color=#000000]
	'1469502_Bbacterium@BAP88492_1__Fe_S_protein_assembly_chaperone_HscA'[&!color=#000000]
	'1985873_Ssp@ARU30253_1__Fe_S_protein_assembly_chaperone_HscA'[&!color=#000000]
	'1121388_Dgummosa@AXWS01000007_1_520___602697_604637'[&!color=#000000]
	'1946043_Asp@DBNS01000082_1_112___96240_97931'[&!color=#000000]
	'1797552_Bbacterium@OGA82637_1__Fe_S_protein_assembly_chaperone_HscA'[&!color=#000000]
	'28066_Rfermentans@OOV07509_1__Fe_S_protein_assembly_chaperone_HscA'[&!color=#000000]
	'50421_Rsp@PKWM01000026_1_87___84058_85932'[&!color=#000000]
	'365044_Pnaphthaleniv@ABM36879_1__Fe_S_protein_assembly_chaperone_HscA'[&!color=#000000]
	'2067453_Usp@PLK47814_1__Fe_S_protein_assembly_chaperone_HscA'[&!color=#000000]
	'1842540_Msp@AOF80412_1__Fe_S_protein_assembly_chaperone_HscA'[&!color=#000000]
	'395495_Lcholodnii@ACB33632_1__Fe_S_protein_assembly_chaperone_HscA'[&!color=#ff9696]
	'137716_Isp@BADL01000350_1_9___6461_8419'[&!color=#000000]
	'63_Vfiliformis@ASM77411_1__molecular_chaperone_HscA'[&!color=#000000]
	'864051_Bbacterium@EHR69879_1__Fe_S_protein_assembly_chaperone_HscA'[&!color=#000000]
	'983917_Rgelatinosus@BAL97644_1__chaperone_protein_HscA_homolog'[&!color=#000000]
	'744406_Shippei@PXW94308_1__molecular_chaperone_HscA'[&!color=#000000]
	'34103_Snatans@SIR95933_1__Chaperone_protein_HscA'[&!color=#000000]
	'1947685_Tsp@DCVO01000187_1_26___14993_16861'[&!color=#000000]
	'1970528_Hbacterium@OZA32293_1__Fe_S_protein_assembly_chaperone_HscA'[&!color=#000000]
	'1559896_Smultivorans@GBL45176_1__chaperone_protein_HscA'[&!color=#000000]
	'1116472_Mmorosus@ESS73735_1__chaperone_protein_HscA'[&!color=#000000]
	'675524_Mszegediense@KE386489_1_369___371681_373540'[&!color=#000000]
	'1760988_Mishizawai@SMF97606_1__Chaperone_protein_HscA'[&!color=#000000]
	'243233_Mcapsulatus@AAU90590_1__chaperone_protein_HscA'[&!color=#000000]
	'1495050_Moryzae@JYNS01000006_1_135___147504_149369'[&!color=#000000]
	'1948624_Gbacterium@DGKA01000235_1_1___3_635'[&!color=#000000]
	'1123487_Ugangwonense@KB892840_1_12___14156_16024'[&!color=#000000]
	'857335_CDcarminicum@PAS93903_1__Fe_S_protein_assembly_chaperone_HscA'[&!color=#000000]
	'2067453_Usp@PLK47539_1__Fe_S_protein_assembly_chaperone_HscA'[&!color=#000000]
	'1690485_Bbacterium@AMS33131_1__molecular_chaperone_HscA'[&!color=#000000]
	'1904640_Bbacterium@APV51852_1__Fe_S_protein_assembly_chaperone_HscA'[&!color=#000000]
	'1891241_Bbacterium@PWB61554_1__Fe_S_protein_assembly_chaperone_HscA'[&!color=#000000]
	'2053568_Lsp@HAB48386_1__TPA_asm__Fe_S_protein_assembly_chaperone_HscA'[&!color=#000000]
	'1986667_Bbacterium@OUW05650_1__Fe_S_protein_assembly_chaperone_HscA'[&!color=#000000]
	'1986666_Bbacterium@OUV31724_1__hypothetical_protein_CBC60_00245'[&!color=#000000]
	'1986668_Bbacterium@OUT97350_1__Fe_S_protein_assembly_chaperone_HscA'[&!color=#000000]
	'1946226_CRsp@DDCF01000031_1_17___15482_17326'[&!color=#000000]
	'1303921_Eof@BAS67911_1__molecular_chaperone_HscA'[&!color=#000000]
	'2360_Bthermophilus@OIR25654_1__Fe_S_protein_assembly_chaperone_HscA'[&!color=#000000]
	'1705394_CTautotrophicu@ALE53080_1__chaperone_protein_HscA'[&!color=#000000]
	'2058498_CTperditus@PNQY01000162_1_16___14330_16174'[&!color=#000000]
	'413404_CRmagnifica@ABL02324_1__Fe_S_protein_assembly_chaperone_HscA'[&!color=#000000]
	'412965_CVokutanii@BAF61646_1__molecular_chaperone_HscA'[&!color=#000000]
	'1615892_Gbacterium@JYIN01000009_1_36___33033_34874'[&!color=#000000]
	'1125411_CTsingularis@ALE01954_1__chaperone_protein_HscA'[&!color=#000000]
	'1811595_CTsp@LURO01000247_1_5___1997_3859'[&!color=#000000]
	'1974024_Gbacterium@PIQ42679_1__Fe_S_protein_assembly_chaperone_HscA'[&!color=#000000]
	'1755811_Pmarinum@ASK78440_1__Fe_S_protein_assembly_chaperone_HscA'[&!color=#000000]
	'1581557_CMplanktonicus@CEZ19889_1__DnaK_like_molecular_chaperone_specific_for_IscU'[&!color=#000000]
	'383631_Mbacterium@EAV46987_1__chaperone_protein_HscA'[&!color=#000000]
	'1623448_Mbacterium@AKO64198_1__hypothetical_protein_UZ34_01840'[&!color=#000000]
	'1986737_Gbacterium@OUV78357_1__Fe_S_protein_assembly_chaperone_HscA'[&!color=#000000]
	'1948609_Gbacterium@DFQD01000044_1_2___502_2358'[&!color=#000000]
	'1986256_Obacterium@PDH33214_1__Fe_S_protein_assembly_chaperone_HscA'[&!color=#000000]
	'1948581_Gbacterium@DCBB01000038_1_33___30563_32389'[&!color=#000000]
	'1948607_Gbacterium@DEQY01000293_1_4___1181_3052'[&!color=#000000]
	'1948661_Gbacterium@DLRP01000147_1_23___19385_21271'[&!color=#000000]
	'1948595_Gbacterium@DEMO01000008_1_20___18155_19990'[&!color=#000000]
	'1953015_Tbacterium@DJFZ01000047_1_26___26588_28468'[&!color=#000000]
	'1798274_Gbacterium@OGT31172_1__Fe_S_protein_assembly_chaperone_HscA'[&!color=#000000]
	'1077255_Alubricus@PTQ90837_1__chaperone_protein_HscA'[&!color=#000000]
	'1919249_Ksp@MPMQ01000055_1_7___6688_8574'[&!color=#000000]
	'34059_Matlantae@OBX75826_1__Fe_S_protein_assembly_chaperone_HscA'[&!color=#000000]
	'90241_Mlincolnii@OOS21648_1__Fe_S_protein_assembly_chaperone_HscA'[&!color=#000000]
	'479_Msp@HCC66175_1__TPA_asm__Fe_S_protein_assembly_chaperone_HscA__partial'[&!color=#000000]
	'479_Msp@HCC66174_1__TPA_asm__Fe_S_protein_assembly_chaperone_HscA__partial'[&!color=#000000]
	'1122243_Mboevrei@KB903771_1_140___129848_131770'[&!color=#000000]
	'480_Mcatarrhalis@AIK00865_1__Fe_S_protein_assembly_chaperone_HscA'[&!color=#ff9696]
	'1349775_Moblonga@BCYQ01000043_1_8___6012_7871'[&!color=#000000]
	'2014877_Msp@OXL28666_1__Fe_S_protein_assembly_chaperone_HscA'[&!color=#000000]
	'476_Mbovis@OOR87336_1__Fe_S_protein_assembly_chaperone_HscA'[&!color=#000000]
	'29433_Movis@ANB91727_1__chaperone_protein_HscA'[&!color=#000000]
	'349106_Psp@ABQ94574_1__2_alkenal_reductase'[&!color=#000000]
	'259536_Parcticus@AAZ19329_1__heat_shock_protein_Hsp70'[&!color=#000000]
	'1947358_Psp@DKJU01000004_1_476___558667_560547'[&!color=#000000]
	'2283318_Mbacterium@AXI02544_1__Fe_S_protein_assembly_chaperone_HscA'[&!color=#000000]
	'1120977_Aillinoisensi@JHUX01000003_1_845___868525_870375'[&!color=#000000]
	'1096779_Apuyangensis@SNX45832_1__Chaperone_protein_HscA'[&!color=#000000]
	'1811615_Mbacterium@LUOU01000151_1_5___2696_3859'[&!color=#000000]
	'1789224_Alarvae@AOA58125_1__Fe_S_protein_assembly_chaperone_HscA'[&!color=#000000]
	'1219383_Aboissieri@SDB88116_1__Chaperone_protein_HscA'[&!color=#000000]
	'1229165_Aapis@SNQ28532_1__Chaperone_protein_HscA'[&!color=#000000]
	'1392540_Anectaris@ESK40948_1__Fe_S_protein_assembly_chaperone_HscA'[&!color=#000000]
	'1341683_Abrisouii@ESK50974_1__Fe_S_protein_assembly_chaperone_HscA'[&!color=#000000]
	'106649_Aguillouiae@BBRY01000010_1_111___102604_104463'[&!color=#000000]
	'28090_Alwoffii@BBSQ01000004_1_135___123492_125351'[&!color=#000000]
	'1945945_Asp@DJDJ01000017_1_7___6971_8830'[&!color=#000000]
	'871585_Apittii@ADY81584_1__chaperone_protein_HscA'[&!color=#000000]
	'2419602_Asp@RKG35464_1__Fe_S_protein_assembly_chaperone_HscA'[&!color=#000000]
	'62977_Asp@CAG68265_1__heat_shock_protein__Hsp___chaperon_involved_in_the_Fe_S_cluster_biosynthesis'[&!color=#000000]
;
end;
begin trees;
	tree tree_1 = [&R](((1429083_Phussainii@MPIO01000001_1_478___528145_530007:0.27437,(((1697053_Oalkaliphila@AKX45923_1__chaperone_protein_HscA:0.24741,(1671662_Gbacterium@LFRZ01000082_1_30___27859_29721:0.15996,(1501432_Tdenitrifican@LNJZ01000005_1_36___38069_39940:0.16616,1676152_Gbacterium@LFTS01000285_1_21___16725_18596:0.14628)1.000:0.20210)0.983:0.07281)0.978:0.05204,1680762_Vgracilis@KXU3570…
end;
begin figtree;
	set appearance.backgroundColorAttribute="User Selection";
	set appearance.backgroundColour=#-1;
	set appearance.branchColorAttribute="User Selection";
	set appearance.branchLineWidth=1.0;
	set appearance.foregroundColour=#-16777216;
	set appearance.selectionColour=#-2144520576;
	set branchLabels.colorAttribute="User Selection";
	set branchLabels.displayAttribute="Branch length";
	set branchLabels.fontName="Arial";
	set branchLabels.fontSize=8;
	set branchLabels.fontStyle=0;
	set branchLabels.isShown=false;
	set branchLabels.significantDigits=2;
	set layout.expansion=0;
	set layout.layoutType="RECTILINEAR";
	set layout.zoom=0;
	set nodeBars.barWidth=4.0;
	set nodeLabels.colorAttribute="User Selection";
	set nodeLabels.displayAttribute="label";
	set nodeLabels.fontName="Arial";
	set nodeLabels.fontSize=10;
	set nodeLabels.fontStyle=0;
	set nodeLabels.isShown=true;
	set nodeLabels.significantDigits=2;
	set polarLayout.alignTipLabels=false;
	set polarLayout.angularRange=0;
	set polarLayout.rootAngle=0;
	set polarLayout.rootLength=100;
	set polarLayout.showRoot=true;
	set radialLayout.spread=0.0;
	set rectilinearLayout.alignTipLabels=false;
	set rectilinearLayout.curvature=0;
	set rectilinearLayout.rootLength=100;
	set scale.offsetAge=0.0;
	set scale.rootAge=1.0;
	set scale.scaleFactor=1.0;
	set scale.scaleRoot=false;
	set scaleAxis.automaticScale=true;
	set scaleAxis.fontSize=8.0;
	set scaleAxis.isShown=false;
	set scaleAxis.lineWidth=1.0;
	set scaleAxis.majorTicks=1.0;
	set scaleAxis.origin=0.0;
	set scaleAxis.reverseAxis=false;
	set scaleAxis.showGrid=true;
	set scaleAxis.significantDigits=4;
	set scaleBar.automaticScale=true;
	set scaleBar.fontSize=10.0;
	set scaleBar.isShown=true;
	set scaleBar.lineWidth=1.0;
	set scaleBar.scaleRange=0.0;
	set scaleBar.significantDigits=4;
	set tipLabels.colorAttribute="User Selection";
	set tipLabels.displayAttribute="Names";
	set tipLabels.fontName="Arial";
	set tipLabels.fontSize=12;
	set tipLabels.fontStyle=1;
	set tipLabels.isShown=true;
	set tipLabels.significantDigits=4;
	set trees.order=true;
	set trees.orderType="increasing";
	set trees.rooting=false;
	set trees.rootingType="User Selection";
	set trees.transform=false;
	set trees.transformType="cladogram";
end;
