# Supplementary material for: Components of iron–Sulfur cluster assembly machineries are robust phylogenetic markers to trace the origin of mitochondria and plastids
Source: PLoS Biol. 2023 Nov 8;21(11):e3002374. doi: 10.1371/journal.pbio.3002374 (PMC10631705; doi:10.1371/journal.pbio.3002374)
Supplement: S1 Data — (ZIP) [file pbio.3002374.s017.zip › S1 Data/Phylogenies_of_entire_families/Prokaryotes_eukaryotes/Fdx_Proka_Euka.figtree]

#NEXUS
begin taxa;
	dimensions ntax=1406;
	taxlabels
	'2058087_Abacterium@PKF57555_1__ISC_system_2Fe_2S_type_ferredoxin'[&!color=#000000]
	'595494_Tauensis@ACQ93613_1__ferredoxin__2Fe_2S_type__ISC_system'[&!color=#000000]
	'380703_Ahydrophila@ABK37344_1__ferredoxin__2Fe_2S_type__ISC_system'[&!color=#ff9696]
	'1907416_Asp@SIQ84815_1__ferredoxin__2Fe_2S'[&!color=#000000]
	'1515746_Smangrovi@KFZ37125_1__2Fe_2S_ferredoxin'[&!color=#000000]
	'637905_Sviolacea@BAJ01567_1__ferredoxin__2Fe_2S'[&!color=#000000]
	'323850_Sloihica@ABO24178_1__ferredoxin__2Fe_2S_type__ISC_system'[&!color=#000000]
	'458817_Shalifaxensis@ABZ76143_1__ferredoxin__2Fe_2S_type__ISC_system'[&!color=#000000]
	'2058304_Ssp@PKH63171_1__ISC_system_2Fe_2S_type_ferredoxin'[&!color=#000000]
	'2338552_Sbacterium@RLV58796_1__ISC_system_2Fe_2S_type_ferredoxin'[&!color=#000000]
	'342950_Sspongiae@RJY07680_1__ISC_system_2Fe_2S_type_ferredoxin'[&!color=#000000]
	'318167_Sfrigidimarin@ABI72264_1__ferredoxin__2Fe_2S_type__ISC_system'[&!color=#000000]
	'93973_Sjaponica@ARD22868_1__ferredoxin__2Fe_2S_type__ISC_system'[&!color=#000000]
	'1236542_Smarina@BALM01000024_1_60___57784_58122'[&!color=#000000]
	'560080_Scorallii@QRCS01000024_1_66___72416_72751'[&!color=#000000]
	'326297_Samazonensis@ABL99505_1__ferredoxin__2Fe_2S'[&!color=#000000]
	'211586_Soneidensis@AAN55309_1__ferredoxin_2Fe_2S_type_ISC_system_Fdx'[&!color=#000000]
	'1179155_CPblepharus@KEY91692_1__2Fe_2S_ferredoxin'[&!color=#000000]
	'1236703_CPkatoptron@EPE37339_1__ferredoxin__2Fe_2S_type__ISC_system'[&!color=#000000]
	'2077096_Psp@PQBY01000016_1_86___100988_101326'[&!color=#000000]
	'43657_Pluteoviolace@KID54904_1__2Fe_2S_ferredoxin'[&!color=#000000]
	'161398_Pphenolica@ALO43385_1__ferredoxin'[&!color=#000000]
	'43662_Ppiscicida@ATD07761_1__ferredoxin__2Fe_2S'[&!color=#000000]
	'1268239_Pluteoviolace@CCQ11049_1__Ferredoxin__2Fe_2S'[&!color=#000000]
	'2025950_Psp@PAJ74306_1__ISC_system_2Fe_2S_type_ferredoxin'[&!color=#000000]
	'326442_Phaloplanktis@CAI87714_1___2Fe_2S__ferredoxin__electron_carrier_protein__involved_in_assembly_of_Fe_S_clu'[&!color=#ff9696]
	'314281_Ptunicata@ATC95891_1__ferredoxin__2Fe_2S'[&!color=#000000]
	'1348114_Ppiratica@AIY63750_1__2Fe_2S_ferredoxin'[&!color=#000000]
	'1859457_Pamylolytica@OHU92851_1__ferredoxin__2Fe_2S_type__ISC_system'[&!color=#000000]
	'1120963_Asagamiensis@KB894498_1_70___92641_92979'[&!color=#000000]
	'1763536_Tcrassostreae@LRUI01000005_1_9___7318_7656'[&!color=#000000]
	'1816218_Csp@AOW78045_1__2Fe_2S_ferredoxin'[&!color=#000000]
	'1856287_Tsp@OUS26544_1__ferredoxin__2Fe_2S_type__ISC_system'[&!color=#000000]
	'1967665_Cberingensis@ASP46740_1__ISC_system_2Fe_2S_type_ferredoxin'[&!color=#000000]
	'167879_Cpsychrerythr@AAZ27654_1__ferredoxin__2Fe_2S'[&!color=#000000]
	'58049_Csp@ALO34075_1__2Fe_2S_ferredoxin'[&!color=#000000]
	'56799_Csp@PHR83876_1__ISC_system_2Fe_2S_type_ferredoxin'[&!color=#000000]
	'1911682_Cagarivorans@MUZU01000007_1_110___151776_152114'[&!color=#000000]
	'2305464_Csp@RHW77454_1__ISC_system_2Fe_2S_type_ferredoxin'[&!color=#000000]
	'1742724_Tsp@OKY25696_1__ferredoxin__2Fe_2S_type__ISC_system'[&!color=#000000]
	'2172099_Csp@AWB67484_1__ISC_system_2Fe_2S_type_ferredoxin'[&!color=#000000]
	'349064_Tagarivorans@SES71013_1__ferredoxin__2Fe_2S'[&!color=#000000]
	'716813_Psaromensis@PQJ54931_1__ferredoxin__2Fe_2S_type__ISC_system'[&!color=#000000]
	'1799789_Phydrolytica@KXI28559_1__2Fe_2S_ferredoxin'[&!color=#000000]
	'1127673_Alipolytica@GAC15142_1__ferredoxin__2Fe_2S'[&!color=#000000]
	'2161813_Gsp@GBL04753_1__ferredoxin'[&!color=#000000]
	'1128911_Parctica@QIJM01000567_1_8___7888_8256'[&!color=#000000]
	'342610_Patlantica@ABG39769_1__ferredoxin__2Fe_2S_type__ISC_system'[&!color=#000000]
	'1737567_Abacterium@LXWE01000013_1_41___49506_49844'[&!color=#000000]
	'1046714_Gjoobiniege@AMRX01000006_1_373___404985_405323'[&!color=#000000]
	'1323738_Iplanktonica@RUO65970_1__ISC_system_2Fe_2S_type_ferredoxin'[&!color=#000000]
	'1513271_Cmaritimum@KMT65520_1__2Fe_2S_ferredoxin'[&!color=#000000]
	'2234133_Csp@QMED01000011_1_97___118528_118866'[&!color=#000000]
	'659495_Cagarivorans@JH767523_1_247___266470_266808'[&!color=#000000]
	'914150_Kgeojedonensi@AKE51914_1__2Fe_2S_ferredoxin'[&!color=#000000]
	'740709_Ixiamenensis@EKE85234_1__ferredoxin__2Fe_2S_type__ISC_system'[&!color=#000000]
	'80854_Mviscosa@CED58722_1__2Fe_2S_ferredoxin'[&!color=#000000]
	'357804_Pingrahamii@ABM03154_1__ferredoxin__2Fe_2S_type__ISC_system'[&!color=#000000]
	'1278302_Phadalis@ATUO01000127_1_2___787_1125'[&!color=#000000]
	'2058089_Psp@PKF63578_1__ISC_system_2Fe_2S_type_ferredoxin'[&!color=#000000]
	'1278312_Paquimarina@AUAM01000007_1_50___66105_66443'[&!color=#000000]
	'314282_Psp@AGH80797_1__ferredoxin__2Fe_2S_type__ISC_system'[&!color=#000000]
	'523791_Kkoreensis@ACV26913_1__ferredoxin__2Fe_2S_type__ISC_system'[&!color=#000000]
	'859059_Ahaloalkalito@RUO18283_1__ISC_system_2Fe_2S_type_ferredoxin'[&!color=#000000]
	'1445662_Ityrosinivora@RUO80315_1__ISC_system_2Fe_2S_type_ferredoxin'[&!color=#000000]
	'2282215_Csp@RCU48789_1__ISC_system_2Fe_2S_type_ferredoxin'[&!color=#000000]
	'2171752_Fbacterium@PVZ72345_1__ISC_system_2Fe_2S_type_ferredoxin'[&!color=#000000]
	'1122938_Ptestudinis@SMB89654_1__ferredoxin__2Fe_2S'[&!color=#000000]
	'97481_Pskyensis@SEM42362_1__ferredoxin__2Fe_2S'[&!color=#000000]
	'762_Avolantium@VEB22997_1__2Fe_2S_ferredoxin'[&!color=#000000]
	'1938151_Pbacterium@HBO37163_1__TPA_asm__ISC_system_2Fe_2S_type_ferredoxin'[&!color=#000000]
	'71421_Hinfluenzae@AAC22030_1__ferredoxin__fdx_1_'[&!color=#000000]
	'416269_Apleuropneumo@ABN74020_1__2Fe_2S_ferredoxin'[&!color=#000000]
	'233412_Hducreyi@AAP95954_1__ferredoxin'[&!color=#000000]
	'75985_Mhaemolytica@KIX30779_1__2Fe_2S_ferredoxin'[&!color=#000000]
	'1443036_Vpulmonis@RPE86139_1__2Fe_2S_ferredoxin'[&!color=#000000]
	'557723_Gparasuis@ACL31765_1__ferredoxin__2Fe_2S_type__ISC_system'[&!color=#000000]
	'339671_Asuccinogenes@ABR74239_1__ferredoxin__2Fe_2S_type__ISC_system'[&!color=#000000]
	'714_Aactinomycete@AMQ91345_1__2Fe_2S_ferredoxin'[&!color=#000000]
	'51161_Adelphinicola@VEJ09237_1__ferredoxin'[&!color=#000000]
	'28161_Cflavescens@PJG85767_1__ISC_system_2Fe_2S_type_ferredoxin'[&!color=#000000]
	'221988_Msuccinicipro@AAU38327_1__Fdx_protein'[&!color=#000000]
	'272843_Pmultocida@AAK02407_1__Fdx_1'[&!color=#ff9696]
	'754_Pdagmatis@SNV42395_1__ferredoxin__2Fe_2S_type__ISC_system'[&!color=#000000]
	'1005058_Ganatis@AEC17805_1__CDP_6_deoxy_delta_3_4_glucoseen_reductase'[&!color=#000000]
	'2028575_Btaxon@RIY35575_1__ISC_system_2Fe_2S_type_ferredoxin'[&!color=#000000]
	'2028576_Btaxon@RIY32457_1__ISC_system_2Fe_2S_type_ferredoxin'[&!color=#000000]
	'2027912_Btaxon@RIY33992_1__ISC_system_2Fe_2S_type_ferredoxin'[&!color=#000000]
	'2028574_Btaxon@RIY34660_1__ISC_system_2Fe_2S_type_ferredoxin'[&!color=#000000]
	'1123402_Tanophelis@SET01133_1__ferredoxin__2Fe_2S'[&!color=#000000]
	'337250_Itaiwanensis@RUO78449_1__ISC_system_2Fe_2S_type_ferredoxin'[&!color=#000000]
	'2487133_Isp@RJLC01000016_1_178___197307_197645'[&!color=#000000]
	'1122124_Isediminum@KE383983_1_505___543790_544128'[&!color=#000000]
	'1517416_Iatlantica@KFZ29140_1__2Fe_2S_ferredoxin'[&!color=#000000]
	'1946650_Isp@DKAB01000226_1_11___7731_8069'[&!color=#000000]
	'519453_Imaritima@PWW10332_1__2Fe_2S_ferredoxin'[&!color=#000000]
	'1159017_Iindica@SDB19300_1__ferredoxin__2Fe_2S'[&!color=#000000]
	'1247024_Aendosymbiont@JRLH01000002_1_167___200825_201160'[&!color=#000000]
	'158841_Lrichardii@SQI36653_1__2Fe_2S_ferredoxin'[&!color=#000000]
	'703_Pshigelloides@JWHQ01000042_1_25___25434_25772'[&!color=#000000]
	'1951658_Ebacterium@DDVL01000037_1_50___60771_61106'[&!color=#000000]
	'218491_Patrosepticum@CAG76130_1__ferredoxin__2Fe_2S'[&!color=#000000]
	'1336237_Pflectens@KI912487_1_616___703575_703910'[&!color=#000000]
	'83333_Ecoli@AIZ52343_1___2Fe_2S__ferredoxin'[&!color=#ff9696]
	'243265_Plaumondii@CAE15652_1__Ferredoxin__2Fe_2S'[&!color=#000000]
	'406818_Xbovienii@CBJ82147_1___2FE_2S__ferredoxin__electron_carrier_protein__believed_to_be_involved_in_assem'[&!color=#000000]
	'529507_Pmirabilis@CAR43846_1__2Fe_2S_ferredoxin'[&!color=#000000]
	'582_Mmorganii@JQGP01000011_1_46___56357_56692'[&!color=#000000]
	'593135_Ohercynius@RKS84522_1__2Fe_2S_ferredoxin'[&!color=#000000]
	'1267021_Fperrara@AJA44010_1__ferredoxin__2Fe_2S_type__ISC_system'[&!color=#000000]
	'1387197_CSbombi@AWGA01000014_1_14___17383_17721'[&!color=#000000]
	'1196095_Gapicola@AHN24715_1__Ferredoxin__2Fe_2S'[&!color=#000000]
	'1948627_Gbacterium@DIAM01000005_1_136___154596_154937'[&!color=#000000]
	'296_Pfragi@AMB78402_1__2Fe_2S_ferredoxin'[&!color=#000000]
	'399739_Pmendocina@ABP86254_1__ferredoxin__2Fe_2S_type__ISC_system'[&!color=#000000]
	'743720_Pfulva@AEF23260_1__ferredoxin__2Fe_2S_type__ISC_system'[&!color=#000000]
	'157783_Pcremoricolor@AIR88074_1__2Fe_2S_ferredoxin'[&!color=#000000]
	'1985301_Psp@PAV46687_1__ISC_system_2Fe_2S_type_ferredoxin'[&!color=#000000]
	'1953076_Sbacterium@DDNL01000049_1_59___64919_65257'[&!color=#000000]
	'2013866_Phaliotis@NRRC01000001_1_627___679028_679366'[&!color=#000000]
	'375674_Psedimenticol@NRIR01000005_1_63___70053_70391'[&!color=#000000]
	'1986734_Gbacterium@RPG42798_1__ISC_system_2Fe_2S_type_ferredoxin'[&!color=#000000]
	'2162564_Scluster@QCEV01000023_1_1___3_197'[&!color=#000000]
	'1986751_Gbacterium@RPG39832_1__ISC_system_2Fe_2S_type_ferredoxin'[&!color=#000000]
	'1948182_Pbacterium@DIIU01000021_1_77___66449_66832'[&!color=#000000]
	'1123867_Scluster@EJP73599_1__ferredoxin__2Fe_2S_type__ISC_system'[&!color=#000000]
	'1009426_Gproteobacter@ARRL01000004_1_35___27448_27786'[&!color=#000000]
	'1986756_Gbacterium@OUX42695_1__ISC_system_2Fe_2S_type_ferredoxin'[&!color=#000000]
	'1986756_Gbacterium@OUX42965_1__ISC_system_2Fe_2S_type_ferredoxin'[&!color=#000000]
	'1123865_Scluster@JH612123_1_17___11590_11928'[&!color=#000000]
	'1123865_Scluster@JH612121_1_3___703_1041'[&!color=#000000]
	'1986752_Gbacterium@OUX09953_1__ISC_system_2Fe_2S_type_ferredoxin'[&!color=#000000]
	'1123866_Scluster@EJP71740_1__ferredoxin__2Fe_2S_type__ISC_system'[&!color=#000000]
	'1986748_Gbacterium@RPG37575_1__ISC_system_2Fe_2S_type_ferredoxin'[&!color=#000000]
	'2162561_Scluster@QCMW01000001_1_42___37908_38249'[&!color=#000000]
	'1948595_Gbacterium@DEMO01000008_1_19___17817_18155'[&!color=#000000]
	'1948581_Gbacterium@DCBB01000038_1_34___32432_32770'[&!color=#000000]
	'1948609_Gbacterium@DFQD01000044_1_3___2382_2720'[&!color=#000000]
	'1948661_Gbacterium@DLRP01000147_1_24___21299_21637'[&!color=#000000]
	'1948607_Gbacterium@DEQY01000293_1_5___3079_3417'[&!color=#000000]
	'1986737_Gbacterium@OUV78358_1__ISC_system_2Fe_2S_type_ferredoxin'[&!color=#000000]
	'1986256_Obacterium@PDH33213_1__ISC_system_2Fe_2S_type_ferredoxin'[&!color=#000000]
	'1123368_Ttepidarius@AUIS01000004_1_165___178738_179076'[&!color=#000000]
	'1867749_Asp@RNF60573_1__ISC_system_2Fe_2S_type_ferredoxin'[&!color=#000000]
	'1945924_Asp@DDOU01000044_1_3___1760_2098'[&!color=#000000]
	'637389_Acaldus@AIA54692_1__Ferredoxin__2Fe_2S'[&!color=#000000]
	'243159_Aferrooxidans@ACK79281_1__ferredoxin__2Fe_2S'[&!color=#000000]
	'930_Athiooxidans@JMEB01000172_1_38___36328_36666'[&!color=#000000]
	'1948640_Gbacterium@DJZY01000045_1_21___26559_26897'[&!color=#000000]
	'1805333_Pbacterium@OIO56668_1__hypothetical_protein_AUJ55_07810'[&!color=#000000]
	'1921086_Maestuarium@ATX79289_1__ferredoxin__2Fe_2S'[&!color=#000000]
	'2032652_Mbacterium@PDZV01000030_1_12___6849_7187'[&!color=#b26464]
	'2032648_Mbacterium@PEAN01000002_1_132___150178_150570'[&!color=#b26464]
	'2032647_Mbacterium@PEAO01000039_1_14___10322_10666'[&!color=#b26464]
	'2032649_Mbacterium@PEAJ01000079_1_6___5063_5404'[&!color=#b26464]
	'2032646_Mbacterium@PEAP01000018_1_27___22285_22620'[&!color=#b26464]
	'2032651_Mbacterium@PDZX01000120_1_8___6122_6463'[&!color=#b26464]
	'2032650_Mbacterium@PEAG01000003_1_76___94038_94361'[&!color=#b26464]
	'156889_Mmarinus@ABK45548_1__ferredoxin'[&!color=#b26464]
	'1951240_Rbacterium@DGUL01000007_1_129___122551_122856'[&!color=#000000]
	'1314962_Psp_@KNH06803_1__fer2_super_family_protein'[&!color=#62ba5d]
	'2026788_Rbacterium@PCJ24837_1__2Fe_2S_ferredoxin'[&!color=#000000]
	'1948447_Abacterium@DLRN01000152_1_6___4178_4510'[&!color=#6e3937]
	'1951934_Hbacterium@DLRV01000016_1_54___50495_50827'[&!color=#acf97f]
	'1948365_Abacterium@DDGG01000005_1_4___2035_2367'[&!color=#acf97f]
	'2115978_CPtrachydisci@AVP87459_1__2Fe_2S_ferredoxin'[&!color=#7d753f]
	'1986869_Rbacterium@OUW71855_1__2Fe_2S_ferredoxin'[&!color=#ecf181]
	'1986644_Pbacterium@OUU51623_1__2Fe_2S_ferredoxin'[&!color=#ecf181]
	'1986627_Pbacterium@OUT43757_1__2Fe_2S_ferredoxin'[&!color=#ecf181]
	'1986631_Pbacterium@RPG12597_1__2Fe_2S_ferredoxin'[&!color=#ecf181]
	'2007300_Aproteobacter@PDH55372_1__2Fe_2S_ferredoxin'[&!color=#ecf181]
	'2013095_Abacterium@PPR40918_1__hypothetical_protein_CFH30_00767__partial'[&!color=#ecf181]
	'1891279_Tindica@AXO15337_1__2Fe_2S_ferredoxin'[&!color=#519a4c]
	'1544451_Tsp@OKH86952_1__2Fe_2S_ferredoxin'[&!color=#519a4c]
	'1947674_Tsp@DENO01000137_1_14___16152_16304'[&!color=#519a4c]
	'1867952_CTmagnetica@SCA58076_1___2Fe_2S__ferredoxin'[&!color=#519a4c]
	'1123355_Tpusilla@JHYO01000018_1_22___20105_20431'[&!color=#519a4c]
	'696127_CMmitochondrii@AEI89172_1__ferredoxin'[&!color=#7d753f]
	'2486578_Rendosymbiont@AZL15219_1__2Fe_2S_ferredoxin'[&!color=#7d753f]
	'86106_Eof@AIF81016_1__ferredoxin'[&!color=#7d753f]
	'752179_Omassiliensis@CANJ01000026_1_63___68162_68515'[&!color=#7d753f]
	'357244_Otsutsugamush@CAM80167_1__ferredoxin_like_iron_sulfur_cluster_binding_protein'[&!color=#7d753f]
	'1359168_Ochuto@KJV57276_1__2Fe_2S_iron_sulfur_cluster_binding_domain_protein'[&!color=#7d753f]
	'1961830_Rendosymbiont@OZG32023_1___2Fe_2S__ferredoxin'[&!color=#7d753f]
	'336407_Rbellii@ABE04595_1__Ferredoxin'[&!color=#7d753f]
	'272947_Rprowazekii@CAA14664_1__ADRENODOXIN_PRECURSOR__adx1_'[&!color=#7d753f]
	'293613_Rcanadensis@ABV73155_1__DNA_polymerase_III_subunit_delta_'[&!color=#7d753f]
	'1973901_Abacterium@PIR32796_1__2Fe_2S_ferredoxin'[&!color=#7d753f]
	'1895704_Abacterium@OJV15812_1__2Fe_2S_ferredoxin'[&!color=#7d753f]
	'1973900_Abacterium@PIR38641_1__2Fe_2S_ferredoxin'[&!color=#7d753f]
	'1948417_Abacterium@DITJ01000071_1_4___3352_3696'[&!color=#7d753f]
	'1948350_Abacterium@DBAU01000025_1_3___2142_2480'[&!color=#7d753f]
	'1948380_Abacterium@DDZS01000067_1_32___31618_31950'[&!color=#7d753f]
	'1948415_Abacterium@DIUV01000048_1_65___62788_63123'[&!color=#7d753f]
	'1948418_Abacterium@DITH01000084_1_3___2614_2952'[&!color=#7d753f]
	'1948416_Abacterium@DITS01000020_1_87___83277_83615'[&!color=#7d753f]
	'1974092_Rbacterium@PIW30722_1__2Fe_2S_ferredoxin'[&!color=#519a4c]
	'1660166_Rbacterium@ODT97906_1__2Fe_2S_ferredoxin'[&!color=#519a4c]
	'1288970_Msp@CCQ74486_1__2Fe_2S_ferredoxin_involved_in_assembly_of_other_Fe_S_clusters'[&!color=#519a4c]
	'1264899_Zcompransoris@PWR23757_1__2Fe_2S_ferredoxin'[&!color=#3d766b]
	'244581_CPacanthamoeba@AIL12453_1__2Fe_2S_ferredoxin'[&!color=#acf97f]
	'1629334_Cvaricaedens@GAO99031_1__rhodocoxin'[&!color=#acf97f]
	'1797211_Abacterium@OFW70265_1__2Fe_2S_ferredoxin'[&!color=#acf97f]
	'985867_COthessalonice@AEWF01000003_1_160___170075_170404'[&!color=#acf97f]
	'91604_CPacanthamoeba@AIK97039_1__2Fe_2S_ferredoxin'[&!color=#acf97f]
	'1895707_Abacterium@OJV45436_1__2Fe_2S_ferredoxin'[&!color=#acf97f]
	'1797230_Abacterium@OFX07125_1__2Fe_2S_ferredoxin'[&!color=#acf97f]
	'1895706_Abacterium@OJW51764_1__2Fe_2S_ferredoxin'[&!color=#acf97f]
	'1414854_CNamoebiphila@ARN85230_1__2Fe_2S_ferredoxin'[&!color=#acf97f]
	'244582_CPsymbiosus@JQAK01000001_1_1044___1159868_1160197'[&!color=#acf97f]
	'2032658_Abacterium@PDZW01000015_1_19___27407_27748'[&!color=#519a4c]
	'1437059_Mmoscoviense@OAN50879_1__2Fe_2S_ferredoxin'[&!color=#519a4c]
	'2053833_Msp@RAU21469_1__2Fe_2S_ferredoxin'[&!color=#519a4c]
	'1082_Pfulvum@SEH48833_1__ferredoxin__2Fe_2S'[&!color=#519a4c]
	'342108_Mmagneticum@BAE51827_1__Ferredoxin'[&!color=#519a4c]
	'1895778_Msp@OJX80892_1__2Fe_2S_ferredoxin'[&!color=#519a4c]
	'55518_Mgryphiswalde@AVM77266_1__Ferredoxin_6'[&!color=#519a4c]
	'1528098_Rbacterium@AIL65397_1__2Fe_2S_ferredoxin'[&!color=#7d753f]
	'1970491_Abacterium@OZA43767_1__2Fe_2S_ferredoxin'[&!color=#acf97f]
	'2268457_Rbacterium@QOZR01000014_1_95___109790_110125'[&!color=#77e270]
	'2022747_Ecyanobacteri@OYQ20924_1__2Fe_2S_ferredoxin'[&!color=#77e270]
	'552518_Elitoralis@KJV09287_1__2Fe_2S_ferredoxin'[&!color=#77e270]
	'28181_Mblakemorei@OEJ65210_1__2Fe_2S_ferredoxin'[&!color=#519a4c]
	'1802022_Rbacterium@OHC78671_1__2Fe_2S_ferredoxin'[&!color=#519a4c]
	'1802023_Rbacterium@OHC80665_1__2Fe_2S_ferredoxin'[&!color=#519a4c]
	'1207063_Oindicum@EKE78851_1___2Fe_2S__ferredoxin'[&!color=#77e270]
	'580166_Opacificum@KZD00878_1__2Fe_2S_ferredoxin'[&!color=#77e270]
	'69960_Rtrueperi@SDE55772_1__ferredoxin__2Fe_2S'[&!color=#519a4c]
	'269796_Rrubrum@ABC22826_1__Ferredoxin'[&!color=#519a4c]
	'1150469_Pphotometricu@CCG08744_1__Ferredoxin'[&!color=#519a4c]
	'1238182_Csalinarum@EKV26118_1__Ferredoxin__2Fe_2S'[&!color=#519a4c]
	'414052_Cbisanense@SOD95804_1__ferredoxin__2Fe_2S'[&!color=#519a4c]
	'80876_Iperegrinum@SIT11687_1__ferredoxin__2Fe_2S'[&!color=#519a4c]
	'1549855_Hjordaniae@AMW34844_1__2Fe_2S_ferredoxin'[&!color=#519a4c]
	'1279038_Nitersonii@KB907342_1_139___153749_154081'[&!color=#519a4c]
	'1226968_Ahumicireduce@ANC91885_1__2Fe_2S_ferredoxin'[&!color=#77e270]
	'414684_Rcentenum@ACI99016_1__ferredoxin__2Fe_2S'[&!color=#77e270]
	'2220096_Iprofundi@CP030126_1_959___1025229_1025543'[&!color=#77e270]
	'2171757_Rbacterium@QGNJ01000005_1_164___164856_165170'[&!color=#77e270]
	'1523418_Aproteobacter@KPF83191_1__2Fe_2S_ferredoxin'[&!color=#77e270]
	'1121034_Nirakense@KE386933_1_548___584357_584671'[&!color=#77e270]
	'1121861_Etepidiphila@KB899943_1_21___32118_32450'[&!color=#519a4c]
	'2185104_Esp@QMDI01000002_1_855___904669_905001'[&!color=#519a4c]
	'2478912_Csp@AYN86351_1__2Fe_2S_ferredoxin'[&!color=#519a4c]
	'1088868_Cintestini@EHD14476_1__2Fe_2S_ferredoxin'[&!color=#519a4c]
	'1223520_Nthailandica@BCZB01000001_1_183___211677_211991'[&!color=#519a4c]
	'1510841_Papium@CP020554_1_373___431163_431477'[&!color=#519a4c]
	'1123227_Sfloricola@KB899341_1_22___26139_26453'[&!color=#519a4c]
	'376620_Gjaponicus@KXV21290_1__2Fe_2S_ferredoxin'[&!color=#519a4c]
	'290633_Goxydans@AAW61122_1__Ferredoxin__2Fe_2S'[&!color=#519a4c]
	'1088869_Gmorbifer@EHH68178_1__ferredoxin__2Fe_2S'[&!color=#519a4c]
	'634452_Apasteurianus@BAI00698_1__ferredoxin'[&!color=#519a4c]
	'1231343_Asyzygii@GAN72385_1__ferredoxin_2Fe_2S'[&!color=#519a4c]
	'1234671_Apapayae@BAIN01000099_1_3___1768_2082'[&!color=#519a4c]
	'1076596_Apersici@AQT05034_1__2Fe_2S_ferredoxin'[&!color=#519a4c]
	'446692_Asenegalensis@CEF41064_1__ferredoxin'[&!color=#519a4c]
	'1120919_Anitrogenifig@AUBI01000005_1_77___91336_91650'[&!color=#519a4c]
	'435_Aaceti@AQS86023_1__2Fe_2S_ferredoxin'[&!color=#519a4c]
	'272568_Gdiazotrophic@ACI50407_1__ferredoxin'[&!color=#519a4c]
	'1670661_Asp@OUJ09940_1__2Fe_2S_ferredoxin'[&!color=#519a4c]
	'320497_Nchiangmaiens@AQS88990_1__2Fe_2S_ferredoxin'[&!color=#519a4c]
	'1231623_Tsakaeratensi@GAN55631_1__ferredoxin__2Fe_2S'[&!color=#519a4c]
	'1231351_Amethanolica@GAJ27650_1__ferredoxin_2Fe_2S'[&!color=#519a4c]
	'1231624_Abogorensis@BAT20311_1__ferredoxin_2Fe_2S'[&!color=#519a4c]
	'436_Khansenii@LUCI01000004_1_26___31420_31773'[&!color=#519a4c]
	'28448_Kxylinus@ATU73635_1__2Fe_2S_ferredoxin'[&!color=#519a4c]
	'1231350_Arubrifaciens@GAN77973_1__ferredoxin_2Fe_2S'[&!color=#519a4c]
	'1969806_Asp@CP029176_1_1063___1121508_1121840'[&!color=#519a4c]
	'209650_Aorganivorans@KN174001_1_2___976_1299'[&!color=#519a4c]
	'349163_Acryptum@ABQ30968_1__ferredoxin'[&!color=#519a4c]
	'1970565_Rbacterium@OYV53765_1__2Fe_2S_ferredoxin'[&!color=#519a4c]
	'526_Arubrum@SIQ51081_1__ferredoxin__2Fe_2S'[&!color=#519a4c]
	'1970303_Asp@OYV34472_1__2Fe_2S_ferredoxin'[&!color=#519a4c]
	'1970303_Asp@OYV36400_1__2Fe_2S_ferredoxin'[&!color=#519a4c]
	'1120923_Aaminolytica@GAN80237_1__ferredoxin_2Fe_2S'[&!color=#519a4c]
	'1214225_Asp@EKN00131_1___2Fe_2S__ferredoxin'[&!color=#519a4c]
	'568898_Raestuarii@PWC30836_1__2Fe_2S_ferredoxin'[&!color=#519a4c]
	'257708_Rgilardii@APT56589_1__2Fe_2S_ferredoxin'[&!color=#519a4c]
	'1951943_Hbacterium@DBAV01000134_1_3___759_1076'[&!color=#8a4683]
	'1123072_Rflocculans@AUDH01000004_1_22___24630_24959'[&!color=#519a4c]
	'990373_Hrosea@PZW44792_1__2Fe_2S_ferredoxin'[&!color=#519a4c]
	'1951301_Abacterium@DIUL01000132_1_28___30490_30819'[&!color=#519a4c]
	'391165_Gbethesdensis@ABI62840_1__Ferredoxin__2Fe_2s'[&!color=#519a4c]
	'83401_Rparvum@SDG41113_1__ferredoxin__2Fe_2S'[&!color=#519a4c]
	'1946915_Msp@DDSC01000006_1_26___33997_34317'[&!color=#77e270]
	'1898112_Rbacterium@PCH82692_1__2Fe_2S_ferredoxin'[&!color=#519a4c]
	'1655503_Abacterium@LFEN01000018_1_15___14534_14863'[&!color=#519a4c]
	'1952861_Rbacterium@DIHX01000147_1_5___2991_3269'[&!color=#519a4c]
	'2013069_Abacterium@PPR64377_1__Ferredoxin_6'[&!color=#519a4c]
	'1952854_Rbacterium@DFRF01000077_1_19___21214_21546'[&!color=#519a4c]
	'1952857_Rbacterium@DGNZ01000109_1_6___4343_4669'[&!color=#519a4c]
	'91750_Ualphaproteob@SBV98233_1__2Fe_2S_ferredoxin'[&!color=#519a4c]
	'1946912_Msp@DDBY01000093_1_11___9118_9447'[&!color=#77e270]
	'1951533_CPbacterium@DITM01000049_1_22___27880_28209'[&!color=#acf97f]
	'1973897_Abacterium@PIZ32865_1__2Fe_2S_ferredoxin'[&!color=#acf97f]
	'1856302_Rbacterium@OUS13233_1__2Fe_2S_ferredoxin'[&!color=#77e270]
	'1122135_Klaminariae@KB893146_1_335___383439_383753'[&!color=#77e270]
	'1082479_Lhalophila@SDG00419_1__ferredoxin__2Fe_2S'[&!color=#77e270]
	'1089552_Rsalinarum@KI911559_1_2725___2995348_2995677'[&!color=#77e270]
	'570967_Ffenggangensi@JMLV01000001_1_489___536417_536749'[&!color=#77e270]
	'2164067_Rbacterium@QXNY01000004_1_492___513685_514017'[&!color=#77e270]
	'1842522_Abacterium@LXTF01000216_1_4___2783_3115'[&!color=#000000]
	'1842523_Abacterium@LXTL01000095_1_4___2172_2498'[&!color=#519a4c]
	'1916141_Bef100@MPMV01000020_1_23___21399_21731'[&!color=#000000]
	'1948382_Abacterium@DEWR01000094_1_8___4876_5205'[&!color=#3d764b]
	'1948414_Abacterium@DIYE01000212_1_6___4522_4719'[&!color=#3d764b]
	'1236958_Sglossodoripe@BAMS01000002_1_104___100244_101731'[&!color=#3d764b]
	'1856292_Abacterium@OUR76634_1__2Fe_2S_ferredoxin'[&!color=#3d764b]
	'745714_Ohippocampi@SLN49410_1__2Fe_2S_ferredoxin'[&!color=#3d764b]
	'1952852_Rbacterium@DCWJ01000037_1_3___2099_2428'[&!color=#519a4c]
	'1986864_Rbacterium@OUT80660_1__2Fe_2S_ferredoxin'[&!color=#519a4c]
	'2013101_Abacterium@PPR36108_1__Rhodocoxin'[&!color=#6e3937]
	'2013074_Abacterium@PPR74707_1__Rhodocoxin'[&!color=#77e270]
	'1948430_Abacterium@DJKK01000206_1_13___10895_11227'[&!color=#77e270]
	'1986865_Rbacterium@OUX24425_1__2Fe_2S_ferredoxin'[&!color=#77e270]
	'1980636_Wsp@MBJ90849_1__2Fe_2S_ferredoxin'[&!color=#000000]
	'1919269_Abacterium@MPMT01000013_1_29___25488_25811'[&!color=#77e270]
	'1122607_Ndenitrifican@AUFM01000011_1_48___57152_57463'[&!color=#77e270]
	'2162568_Scluster@QBVV01000003_1_59___57633_57947'[&!color=#77e270]
	'1946151_CEsp@DKPU01000096_1_10___12258_12578'[&!color=#000000]
	'2026776_Pbacterium@MAC41073_1__2Fe_2S_ferredoxin'[&!color=#000000]
	'2013098_Abacterium@PPR16407_1__Ferredoxin_6'[&!color=#6e3937]
	'2013072_Abacterium@PPR58292_1__Ferredoxin_6'[&!color=#519a4c]
	'2013073_Abacterium@PPR64984_1__Ferredoxin_6'[&!color=#519a4c]
	'1919268_Abacterium@MPNG01000006_1_10___7796_8128'[&!color=#acf97f]
	'2015204_Rbacterium@FZLR01000060_1_19___20481_20810'[&!color=#519a4c]
	'1948358_Abacterium@DBTE01000002_1_42___33274_33603'[&!color=#519a4c]
	'2025905_Rbacterium@NQOV01000008_1_62___60402_60722'[&!color=#c9bc66]
	'1410384_Wendosymbiont@HG810405_1_595___725066_725413'[&!color=#7d753f]
	'570417_Wendosymbiont@CAQ54286_1__ferredoxin'[&!color=#7d753f]
	'118728_Wendosymbiont@RDD35063_1__Rhodocoxin'[&!color=#7d753f]
	'292805_Wendosymbiont@AAW71095_1__Ferredoxin'[&!color=#7d753f]
	'246273_Wendosymbiont@BAO99888_1__ferredoxin_iron_sulfur_cluster_assembly_system'[&!color=#7d753f]
	'169402_Wendosymbiont@APR98481_1__2Fe_2S_ferredoxin'[&!color=#7d753f]
	'163164_Wendosymbiont@AAS14530_1__ferredoxin__iron_sulfur_cluster_assembly_system'[&!color=#7d753f]
	'269484_Ecanis@AAZ68448_1__Ferredoxin'[&!color=#7d753f]
	'302409_Eruminantium@CAI27882_1__Ferredoxin__2Fe_2S'[&!color=#7d753f]
	'1359163_CNlotoris@KJV68814_1__2Fe_2S_iron_sulfur_cluster_binding_domain_protein'[&!color=#7d753f]
	'212042_Aphagocytophi@ABD44419_1__iron_sulfur_cluster_binding_protein'[&!color=#7d753f]
	'234826_Amarginale@AAV86635_1__ferredoxin'[&!color=#7d753f]
	'1401685_CXpacificiensi@ETO91890_1__ferredoxin__2FE_2S'[&!color=#7d753f]
	'1948187_Pbacterium@DIHW01000015_1_32___28655_29005'[&!color=#000000]
	'1948134_Pbacterium@DBUW01000095_1_4___2458_2808'[&!color=#000000]
	'4896_Spombe@CAA93897_2__mitochondrial_type_I'[&!color=#924e4e]
	'1286528_Nhelminthoeca@AHX11238_1__2Fe_2S_iron_sulfur_cluster_binding_domain_protein'[&!color=#7d753f]
	'222891_Nsennetsu@ABD45622_1__iron_sulfur_cluster_binding_protein'[&!color=#7d753f]
	'478820_Bsp_@OAO15815_1__2Fe_2S_ferredoxin'[&!color=#c463ba]
	'412133_Tvaginalis@EAX87148_1__Ferredoxin_7'[&!color=#7170de]
	'1357716_Bsalamandrivo@OON04893_1__hypothetical_protein_BSLG_05097'[&!color=#924e4e]
	'1951236_Rbacterium@DDCV01000003_1_10___6217_6555'[&!color=#7d753f]
	'1797231_Abacterium@OFX11897_1__2Fe_2S_ferredoxin'[&!color=#7d753f]
	'1951237_Rbacterium@DDPT01000014_1_34___32067_32405'[&!color=#7d753f]
	'3055_Creinhardtii@PNW75802_1__hypothetical_protein_CHLRE_12g559950v5'[&!color=#92894a]
	'1890364_Pfungivorum@PRP77318_1__hypothetical_protein_PROFUN_05563'[&!color=#ff9696]
	'436017_Olucimarinus@ABP00070_1__predicted_protein__partial'[&!color=#92894a]
	'3197_Mpolymorpha@PTQ39234_1__hypothetical_protein_MARPO_0046s0056'[&!color=#92894a]
	'3218_Ppatens@PNR47609_1__hypothetical_protein_PHYPA_012082'[&!color=#92894a]
	'5874_Tannulata@CAI73864_1__adrenodoxin_like_ferredoxin__putative'[&!color=#47468a]
	'46433_Rfilosa@ETO36178_1__hypothetical_protein_RFI_00883'[&!color=#794684]
	'3702_Athaliana@AEE84398_1__MITOCHONDRIAL_FERREDOXIN_2'[&!color=#92894a]
	'39947_Osativa@KAF2921136_1__hypothetical_protein_DAI22_07g007500'[&!color=#92894a]
	'37360_Pbrassicae@CEO98350_1__hypothetical_protein_PBRA_006464'[&!color=#794684]
	'3075_Aprotothecoid@RMZ54237_1__hypothetical_protein_APUTEX25_000588'[&!color=#92894a]
	'1764295_Cprimus@QDZ26063_1__ferredoxin'[&!color=#92894a]
	'133412_Sculicis@OMJ10352_1__Adrenodoxin_like_protein_1__mitochondrial'[&!color=#924e4e]
	'4787_Pinfestans@KAF4147983_1__2Fe_2S_iron_sulfur_cluster_binding_domain'[&!color=#c463ba]
	'2880_Esiliculosus@CBN74086_1__conserved_unknown_protein'[&!color=#c463ba]
	'159749_Toceanica@EJK65833_1__hypothetical_protein_THAOC_13269'[&!color=#c463ba]
	'1169540_Vbrassicaform@CEM39858_1__unnamed_protein_product'[&!color=#47468a]
	'1460289_Csp_@KOO23352_1__ferredoxin_1_like_protein'[&!color=#6ed6d9]
	'400682_Aqueenslandic@XP_003391508_1__PREDICTED__adrenodoxin_like_protein__mitochondrial'[&!color=#924e4e]
	'6239_Celegans@CAB70233_1__2Fe_2S_ferredoxin_type_domain_containing_protein'[&!color=#924e4e]
	'6087_Hvulgaris@XP_002167403_2__PREDICTED__adrenodoxin_like_protein__mitochondrial'[&!color=#924e4e]
	'29159_Cgigas@XP_011426844_1__adrenodoxin_like_protein_1__mitochondrial_isoform_X1'[&!color=#924e4e]
	'45351_Nvectensis@XP_001635972_2__adrenodoxin_like_protein_1__mitochondrial_isoform_X1'[&!color=#924e4e]
	'45264_Amillepora@XP_029209970_1__ferredoxin_2__mitochondrial_like'[&!color=#924e4e]
	'623744_Dtranslucida@TRY82947_1__hypothetical_protein_DNTS_009620'[&!color=#924e4e]
	'9606_Hsapiens@NP_001026904_2__ferredoxin_2__mitochondrial_precursor'[&!color=#924e4e]
	'7240_Dsimulans@KMY98609_1__uncharacterized_protein_Dsimw501_GD12935__isoform_A'[&!color=#924e4e]
	'5763_Nfowleri@KAF0983848_1__hypothetical_protein_FDP41_007763'[&!color=#3d764a]
	'5888_Ptetraurelia@CAK65492_1__unnamed_protein_product__macronuclear_'[&!color=#47468a]
	'5949_Slemnae@CDW72888_1__probable_yah1_ferredoxin_of_the_mitochondrial_matrix'[&!color=#47468a]
	'75058_Bsaltans@CUG93079_1__ferredoxin__putative'[&!color=#62ba5d]
	'59799_Adeanei@EPY39552_1__hypothetical_protein_AGDE_04376'[&!color=#62ba5d]
	'5693_Tcruzi@RNC49301_1__electron_transfer_protein'[&!color=#62ba5d]
	'352472_Ddiscoideum@XP_647073_1__hypothetical_protein_DDB_G0267486'[&!color=#ff9696]
	'35688_Ppurpureum@KAA8495404_1__Adrenodoxin_like_protein_1__mitochondrial'[&!color=#6e4f37]
	'670386_Halbum@EFA85863_1__hypothetical_protein_PPL_01095'[&!color=#ff9696]
	'237631_Umaydis@KIS70929_1__putative_ferredoxin'[&!color=#924e4e]
	'1314807_Dbispora@THV00566_1__ferredoxin__partial'[&!color=#924e4e]
	'235443_Cneoformans@AFR96811_1__adrenodoxin_type_ferredoxin'[&!color=#924e4e]
	'505711_Agodoyi@KAF0852313_1__mitochondrial_ferredoxin'[&!color=#3d7678]
	'2769_Ccrispus@CDF37708_1__Adrenodoxin__putative__partial'[&!color=#6e4f37]
	'448386_Gchorda@PXF46157_1__Adrenodoxin_like_protein_1__mitochondrial'[&!color=#6e4f37]
	'578462_Amacrogynus@KNE64169_1__hypothetical_protein_AMAG_09211'[&!color=#924e4e]
	'573826_Cdubliniensis@CAX42853_1__adrenodoxin_homolog__mitochondrial_precursor__putative'[&!color=#924e4e]
	'73501_Cmilitaris@ATY61544_1__2Fe_2S_iron_sulfur_cluster_binding_domain_containing'[&!color=#924e4e]
	'246409_Rdelemar@EIE78430_1__hypothetical_protein_RO3G_03134'[&!color=#924e4e]
	'1862950_Rbacterium@ANK81368_1__2Fe_2S_ferredoxin'[&!color=#3d764b]
	'1895705_Abacterium@OJU73486_1__2Fe_2S_ferredoxin'[&!color=#acf97f]
	'1082868_Hcurviuscula@PPE03592_1__Ferredoxin_6'[&!color=#acf97f]
	'1321371_Hundulata@ETZ04868_1__hypothetical_protein_K737_300722'[&!color=#acf97f]
	'1399147_Hobtusa@ETZ07162_1__2Fe_2S_ferredoxin'[&!color=#acf97f]
	'1274402_CHpenaei@JQAJ01000003_1_275___253861_254208'[&!color=#acf97f]
	'1946152_CEsp@DKNU01000242_1_4___2469_2801'[&!color=#77e270]
	'911205_Emilleporae@RMB08572_1__2Fe_2S_ferredoxin'[&!color=#74e1e5]
	'1970586_Sbacterium@OYW45293_1__2Fe_2S_ferredoxin'[&!color=#7fcafa]
	'1736584_Asp@KRA84666_1__2Fe_2S_ferredoxin'[&!color=#7fcafa]
	'1895714_Asp@OJU60217_1__2Fe_2S_ferredoxin'[&!color=#7fcafa]
	'2320269_Asp@RKF21927_1__2Fe_2S_ferredoxin'[&!color=#7fcafa]
	'1267766_Aatlanticus@AKH42034_1__Ferredoxin_6'[&!color=#7fcafa]
	'762261_Axinjiangensi@RSEK01000001_1_40___36173_36409'[&!color=#7fcafa]
	'502682_Egangjinensis@KLE33251_1__2Fe_2S_ferredoxin'[&!color=#7fcafa]
	'1581420_Eluteus@KLE35192_1__2Fe_2S_ferredoxin'[&!color=#7fcafa]
	'2307003_Esp@RIV87593_1__2Fe_2S_ferredoxin'[&!color=#7fcafa]
	'2488860_Esp@RPF72350_1__2Fe_2S_ferredoxin'[&!color=#7fcafa]
	'1784712_Exanthus@RIV92259_1__2Fe_2S_ferredoxin'[&!color=#7fcafa]
	'874156_Emarinus@KLI63242_1__2Fe_2S_ferredoxin'[&!color=#7fcafa]
	'1958945_Eaquimixticol@RJY08211_1__2Fe_2S_ferredoxin'[&!color=#7fcafa]
	'1946471_Esp@DFBR01000088_1_2___1106_1342'[&!color=#7fcafa]
	'1648404_Eatlanticus@AKQ42451_2__Ferredoxin__2Fe_2S'[&!color=#7fcafa]
	'1634516_Csp@ALG60781_1__2Fe_2S_ferredoxin'[&!color=#7fcafa]
	'314225_Elitoralis@ABC62533_1__Ferredoxin__2Fe_2S'[&!color=#7fcafa]
	'1951752_Ebacterium@DDCE01000030_1_16___15497_15823'[&!color=#7fcafa]
	'192812_Eflavus@ASP30846_1__2Fe_2S_ferredoxin'[&!color=#7fcafa]
	'645517_Anamhicola@ANU07495_1__Ferredoxin_6'[&!color=#7fcafa]
	'1316679_Axiamenensis@SMQ61112_1__Ferredoxin'[&!color=#7fcafa]
	'361183_Aepoxidivoran@ALE17058_1__Ferredoxin__2Fe_2S'[&!color=#7fcafa]
	'2338327_Asp@CP032570_1_629___617997_618341'[&!color=#7fcafa]
	'692370_Adongtanensis@ANY20098_1__Ferredoxin_6'[&!color=#7fcafa]
	'1708790_Arigui@RSEL01000020_1_153___163190_163522'[&!color=#7fcafa]
	'266951_Eseohaensis@CP024920_1_2260___2319536_2319865'[&!color=#7fcafa]
	'2161824_Asp@RDC60553_1__Adrenodoxin_like_protein__mitochondrial'[&!color=#7fcafa]
	'1860125_Esp@OBX20447_1__2Fe_2S_ferredoxin'[&!color=#7fcafa]
	'1811540_Esp@LUNY01000274_1_14___12907_13248'[&!color=#7fcafa]
	'1734408_Sbacterium@KUO57608_1__2Fe_2S_ferredoxin'[&!color=#7fcafa]
	'476157_Aishigakiensi@CP015963_1_2123___2225798_2226133'[&!color=#7fcafa]
	'1797975_Esp@OGS55552_1__2Fe_2S_ferredoxin'[&!color=#7fcafa]
	'1734407_Sbacterium@KUO54728_1__2Fe_2S_ferredoxin'[&!color=#7fcafa]
	'383381_Esp@KEO88228_1__2Fe_2S_ferredoxin'[&!color=#7fcafa]
	'2023229_Pht@AUX70892_1__2Fe_2S_ferredoxin'[&!color=#7fcafa]
	'2013670_Abacterium@PKP66751_1__2Fe_2S_ferredoxin'[&!color=#7fcafa]
	'1735012_Esp@KWV90479_1__2Fe_2S_ferredoxin'[&!color=#7fcafa]
	'2011159_Esp@AWW74108_1__2Fe_2S_ferredoxin'[&!color=#7fcafa]
	'1044_Elongus@KEO90922_1__2Fe_2S_ferredoxin'[&!color=#7fcafa]
	'1922225_Esp@LT702999_1_96___96290_96625'[&!color=#7fcafa]
	'1798193_Esp@SDR68731_1__Ferredoxin'[&!color=#7fcafa]
	'1122970_Pcryptus@AUHC01000005_1_137___137902_138237'[&!color=#7fcafa]
	'2306996_Asp@RJX65986_1__2Fe_2S_ferredoxin'[&!color=#7fcafa]
	'1982042_Amangrovi@CP022889_1_2551___2649362_2649694'[&!color=#7fcafa]
	'1211806_Nkunmingense@PKB25011_1__ferredoxin'[&!color=#7fcafa]
	'1946984_Nsp@DJUW01000016_1_128___134177_134509'[&!color=#7fcafa]
	'1572751_Pmercurialis@KHL26181_1__2Fe_2S_ferredoxin'[&!color=#7fcafa]
	'1974094_Sbacterium@PIW56037_1__2Fe_2S_ferredoxin'[&!color=#7fcafa]
	'1946470_Esp@DDNW01000023_1_15___13110_13448'[&!color=#7fcafa]
	'450378_Cmarinus@ARU15333_1__2Fe_2S_ferredoxin'[&!color=#7fcafa]
	'1703339_Cmobilis@LYWZ01000028_1_120___124354_124686'[&!color=#7fcafa]
	'1219033_Nlentum@BCTW01000023_1_50___51608_51940'[&!color=#7fcafa]
	'1348774_Cnaphthovoran@AKM10193_1__2Fe_2S_ferredoxin'[&!color=#7fcafa]
	'1219035_Ntardaugens@GAD48135_1__putative_ferredoxin'[&!color=#7fcafa]
	'1172626_Asp@OCC22682_1__2Fe_2S_ferredoxin'[&!color=#7fcafa]
	'2185142_Asp@CP031155_1_605___606548_606880'[&!color=#7fcafa]
	'543877_Amarensis@AKM07240_1__2Fe_2S_ferredoxin'[&!color=#7fcafa]
	'2306995_Asp@RIV78796_1__2Fe_2S_ferredoxin'[&!color=#7fcafa]
	'1603897_Esp@KPL67066_1__2Fe_2S_ferredoxin'[&!color=#7fcafa]
	'1961849_Nsp@MWLM01000039_1_16___13231_13563'[&!color=#7fcafa]
	'1946983_Nsp@DDES01000114_1_3___2011_2340'[&!color=#7fcafa]
	'1895900_Nsp@OJX92960_1__2Fe_2S_ferredoxin'[&!color=#7fcafa]
	'1962403_Nsp@PEQ13299_1__2Fe_2S_ferredoxin'[&!color=#7fcafa]
	'1206458_Nsp@GAM06437_1__ferredoxin'[&!color=#7fcafa]
	'1348853_Nmalaysiense@KHK91686_1__2Fe_2S_ferredoxin'[&!color=#7fcafa]
	'1884364_Nsp@SFG30550_1__Ferredoxin'[&!color=#7fcafa]
	'702113_Nsp@CCA93594_1__ferredoxin'[&!color=#7fcafa]
	'205844_Npentaromativ@PZQ55100_1__2Fe_2S_ferredoxin'[&!color=#7fcafa]
	'1096930_Nlindaniclast@EQB13950_1__hypothetical_protein_L284_13485'[&!color=#7fcafa]
	'1420591_Nbarchaimii@KTR82050_1__2Fe_2S_ferredoxin'[&!color=#7fcafa]
	'1114963_Nbarchaimii@KMS59561_1__2Fe_2S_ferredoxin'[&!color=#7fcafa]
	'2067455_Nsp@PLK25566_1__2Fe_2S_ferredoxin'[&!color=#7fcafa]
	'279238_Naromaticivor@ABD27232_1__ferredoxin'[&!color=#7fcafa]
	'1970410_Nsp@OYX60943_1__2Fe_2S_ferredoxin'[&!color=#7fcafa]
	'1970402_Nsp@OYW48235_1__2Fe_2S_ferredoxin'[&!color=#7fcafa]
	'1739113_Nsp@KUR73293_1__2Fe_2S_ferredoxin'[&!color=#7fcafa]
	'983920_Nnitrogenifig@EGD57812_1__ferredoxin'[&!color=#7fcafa]
	'1117702_Nfuchskuhlens@KUR72842_1__2Fe_2S_ferredoxin'[&!color=#7fcafa]
	'2183925_Nsp@PYG63641_1__ferredoxin'[&!color=#7fcafa]
	'1888892_Sturrisvirgat@ODP37375_1__2Fe_2S_ferredoxin'[&!color=#7fcafa]
	'1768772_Ssp@LSJF01000319_1_4___2949_3284'[&!color=#7fcafa]
	'2013662_Abacterium@PKP89274_1__2Fe_2S_ferredoxin'[&!color=#7fcafa]
	'93064_Skoreensis@APR54016_1__2Fe_2S_ferredoxin'[&!color=#7fcafa]
	'1895848_Ssp@OJU17335_1__2Fe_2S_ferredoxin'[&!color=#7fcafa]
	'1881068_Ssp@SEI85843_1__Ferredoxin'[&!color=#7fcafa]
	'1951263_Sbacterium@DLOX01000018_1_1___82_417'[&!color=#7fcafa]
	'2052949_Saeria@PGFU01000003_1_319___335263_335568'[&!color=#7fcafa]
	'1390395_Ssp@APX66711_1__2Fe_2S_ferredoxin'[&!color=#7fcafa]
	'2283317_Ssp@RDE06436_1__2Fe_2S_ferredoxin'[&!color=#7fcafa]
	'634430_Srubra@SFP74968_1__Ferredoxin'[&!color=#7fcafa]
	'1166340_Ssp@SEM43652_1__Ferredoxin'[&!color=#7fcafa]
	'2219696_Ssp@AXJ96756_1__2Fe_2S_ferredoxin'[&!color=#7fcafa]
	'1961362_Ssp@ANC87376_1__2Fe_2S_ferredoxin'[&!color=#7fcafa]
	'2171974_Asp@PVE56150_1__2Fe_2S_ferredoxin'[&!color=#000000]
	'1141887_Ssp@PAX09641_1__2Fe_2S_ferredoxin'[&!color=#7fcafa]
	'1736343_Ssp@KQU62291_1__2Fe_2S_ferredoxin'[&!color=#7fcafa]
	'33053_Nperflava@LSII01000240_1_19___16181_16483'[&!color=#000000]
	'1855283_Ssp@SEK60929_1__Ferredoxin'[&!color=#7fcafa]
	'1736370_Ssp@KQT32594_1__2Fe_2S_ferredoxin'[&!color=#7fcafa]
	'1736301_Ssp@KQN93677_1__2Fe_2S_ferredoxin'[&!color=#7fcafa]
	'1920129_Ssp@RSU49960_1__2Fe_2S_ferredoxin'[&!color=#7fcafa]
	'627192_Ssp@BAK66014_1__ferredoxin'[&!color=#7fcafa]
	'1895845_Ssp@OJY66942_1__2Fe_2S_ferredoxin'[&!color=#7fcafa]
	'1970430_Ssp@OYW83832_1__2Fe_2S_ferredoxin'[&!color=#7fcafa]
	'2185111_Ssp@CP029335_1_856___881192_881527'[&!color=#7fcafa]
	'2082188_Ssp@BBC99391_1__ferredoxin__2Fe_2S'[&!color=#7fcafa]
	'2072936_Ssp@AUW58516_1__2Fe_2S_ferredoxin'[&!color=#7fcafa]
	'1332080_Sbaderi@ALR21131_1__2Fe_2S_ferredoxin'[&!color=#7fcafa]
	'1843368_Ssp@AOF97562_1__2Fe_2S_iron_sulfur_cluster_binding_domain_protein'[&!color=#7fcafa]
	'121428_Sxenophagum@DDFT01000093_1_3___1786_2301'[&!color=#7fcafa]
	'452662_Sjaponicum@BAI97007_1__ferredoxin'[&!color=#7fcafa]
	'47920_Adelafieldii@LSHP01000045_1_29___29250_29585'[&!color=#000000]
	'1842535_Bsp@AOF99795_1__2Fe_2S_iron_sulfur_cluster_binding_domain_protein'[&!color=#7fcafa]
	'2305907_Ssp@RHW16481_1__2Fe_2S_ferredoxin'[&!color=#7fcafa]
	'317655_Salaskensis@ABF52515_1__ferredoxin'[&!color=#7fcafa]
	'267128_Sgranuli@AMG74794_1__Adrenodoxin_like_protein'[&!color=#7fcafa]
	'1798290_Gbacterium@OGT55047_1__2Fe_2S_ferredoxin'[&!color=#000000]
	'1515612_Sfribergensis@AJA08338_1__ferredoxin'[&!color=#7fcafa]
	'1922222_Ssp@LT703001_1_699___739863_740204'[&!color=#7fcafa]
	'266812_Sflavimaris@ASK87732_1__putidaredoxin'[&!color=#7fcafa]
	'1951256_Sbacterium@DELZ01000004_1_21___27631_27972'[&!color=#7fcafa]
	'1913578_Ssp@APG63727_1__2Fe_2S_ferredoxin'[&!color=#7fcafa]
	'1123270_Sbaekryungens@ATUR01000003_1_490___513217_513552'[&!color=#7fcafa]
	'2292257_Ssp@RDV06645_1__hypothetical_protein_DXH95_04300'[&!color=#7fcafa]
	'1951261_Sbacterium@DBOA01000005_1_9___10354_10686'[&!color=#7fcafa]
	'2015579_Sbacterium@OYU01383_1__2Fe_2S_ferredoxin'[&!color=#7fcafa]
	'185950_Sfaeni@PTW44994_1__ferredoxin'[&!color=#7fcafa]
	'1735683_Ssp@KQM65651_1__2Fe_2S_ferredoxin'[&!color=#7fcafa]
	'1951254_Sbacterium@DDFE01000220_1_9___6299_6634'[&!color=#7fcafa]
	'2056845_Ssp@PTS80727_1__2Fe_2S_ferredoxin'[&!color=#7fcafa]
	'1978761_Pbacterium@OQW73838_1__2Fe_2S_ferredoxin'[&!color=#000000]
	'1827382_Pbacterium@OQW44837_1__2Fe_2S_ferredoxin'[&!color=#000000]
	'1735121_Soleivorans@PTQ07497_1__2Fe_2S_ferredoxin'[&!color=#7fcafa]
	'1697973_Scrusticola@QTJP01000001_1_361___388324_388656'[&!color=#7fcafa]
	'685778_Ssp@AORL01000021_1_170___195677_196012'[&!color=#7fcafa]
	'1736594_Ssp@KRB86048_1__2Fe_2S_ferredoxin'[&!color=#7fcafa]
	'1736447_Ssp@KQX20371_1__2Fe_2S_ferredoxin'[&!color=#7fcafa]
	'1882773_Ssp@SDC46267_1__Ferredoxin'[&!color=#7fcafa]
	'1560345_Spanacis@AOH85309_1__2Fe_2S_ferredoxin'[&!color=#7fcafa]
	'680125_Plamellibrach@RED15436_1__ferredoxin'[&!color=#7fcafa]
	'1219043_Schangbaiensi@GAO38395_1__putative_ferredoxin'[&!color=#7fcafa]
	'2320861_Ssp@RJF85498_1__2Fe_2S_ferredoxin'[&!color=#7fcafa]
	'1660141_Ssp@ODU22140_1__2Fe_2S_ferredoxin'[&!color=#7fcafa]
	'397260_Ssanxanigenen@PZO89056_1__2Fe_2S_ferredoxin'[&!color=#7fcafa]
	'745310_Ssp@AGH48411_1__ferredoxin'[&!color=#7fcafa]
	'861865_Slaterariae@SNT04929_1__Ferredoxin'[&!color=#7fcafa]
	'2172047_Sbacterium@QDFY01000001_1_842___901998_902333'[&!color=#7fcafa]
	'2068657_Ssp@PWG01330_1__2Fe_2S_ferredoxin'[&!color=#7fcafa]
	'1951255_Sbacterium@DDTH01000014_1_106___100654_100989'[&!color=#7fcafa]
	'941907_Sindica@SMF60560_1__Ferredoxin'[&!color=#7fcafa]
	'1166337_Sjatrophae@SFR97378_1__Ferredoxin'[&!color=#7fcafa]
	'1843236_Smontana@KV887138_1_40___38342_38656'[&!color=#7fcafa]
	'1985171_Ssp@OSZ69257_1__2Fe_2S_ferredoxin'[&!color=#7fcafa]
	'1970594_Sbacterium@OYX76754_1__2Fe_2S_ferredoxin'[&!color=#7fcafa]
	'1523432_Aproteobacter@KPF61845_1__2Fe_2S_ferredoxin'[&!color=#7fcafa]
	'2015572_Abacterium@OYU16217_1__2Fe_2S_ferredoxin'[&!color=#7fcafa]
	'1234595_Pflava@EMD84303_1__Ferredoxin__2Fe_2S'[&!color=#7fcafa]
	'1948389_Abacterium@DFLT01000014_1_197___204207_204539'[&!color=#7fcafa]
	'335406_Smicrocystini@RKS86408_1__ferredoxin'[&!color=#7fcafa]
	'1380389_Ssp@KK211162_1_947___908226_908561'[&!color=#7fcafa]
	'1298856_Ssp@PVZ19240_1__ferredoxin'[&!color=#7fcafa]
	'1706000_Sginsengisoli@QOCK01000002_1_138___147976_148287'[&!color=#7fcafa]
	'2315330_Ssp@RST31053_1__2Fe_2S_iron_sulfur_cluster_binding_domain_containing_protein'[&!color=#7fcafa]
	'1123267_Sastaxanthini@JONN01000001_1_756___790104_790409'[&!color=#7fcafa]
	'2303576_Ssp@QWDF01000001_1_894___855099_855437'[&!color=#7fcafa]
	'2315689_Ssp@RIX31602_1__2Fe_2S_ferredoxin'[&!color=#7fcafa]
	'614671_Svermicompost@PXYJ01000001_1_775___788752_789087'[&!color=#7fcafa]
	'1327635_Ssp@ATY31791_1__2Fe_2S_ferredoxin'[&!color=#7fcafa]
	'1609977_Shengshuiensi@AJP71982_1__2Fe_2S_ferredoxin'[&!color=#7fcafa]
	'1985172_Ssp@OSZ68738_1__2Fe_2S_ferredoxin'[&!color=#7fcafa]
	'1219055_Ssoli@BCTZ01000001_1_324___336528_336860'[&!color=#7fcafa]
	'179878_Selodea@RKR24372_1__ferredoxin'[&!color=#7fcafa]
	'1768769_Ssp@LSJC01000021_1_10___9207_9542'[&!color=#7fcafa]
	'1550073_Ssp@JROH01000022_1_26___26714_27049'[&!color=#7fcafa]
	'1895847_Sbacterium@HCB77094_1__TPA_asm__2Fe_2S_ferredoxin'[&!color=#7fcafa]
	'1141889_Sspermidinifa@PCD03428_1__2Fe_2S_ferredoxin'[&!color=#7fcafa]
	'1219040_Sasaccharolyt@BCYU01000025_1_47___55208_55540'[&!color=#7fcafa]
	'1736215_Ssp@KQN25940_1__2Fe_2S_ferredoxin'[&!color=#7fcafa]
	'645617_Hcaeni@RIA45615_1__ferredoxin'[&!color=#7fcafa]
	'2483355_Bsp@RPSH01000026_1_23___26919_27245'[&!color=#000000]
	'1985879_Ssp@RSV15732_1__2Fe_2S_ferredoxin'[&!color=#7fcafa]
	'2339262_Sbacterium@RJT24871_1__2Fe_2S_ferredoxin'[&!color=#7fcafa]
	'264203_Zmobilis@AAV89484_1__ferredoxin'[&!color=#7fcafa]
	'1662421_Klipolytica@LRUB01000011_1_210___233938_234276'[&!color=#74e1e5]
	'1122137_Kgwangyangens@AQXF01000002_1_334___340535_340873'[&!color=#74e1e5]
	'1492281_Aproteobacter@GAK33765_1__2Fe_2S_ferredoxin'[&!color=#74e1e5]
	'1919251_Dsp@MPNO01000001_1_3___1989_2321'[&!color=#519a4c]
	'1948360_Abacterium@DBSY01000158_1_21___19152_19478'[&!color=#519a4c]
	'1948431_Abacterium@DJIB01000199_1_2___411_737'[&!color=#519a4c]
	'2035435_Bhr40@GBD43503_1__Ferredoxin_6'[&!color=#000000]
	'391165_Gbethesdensis@ABI61897_1__Ferredoxin__2Fe_2s'[&!color=#519a4c]
	'1223802_Shydrogenivor@BAO29473_1__2Fe_2S_ferredoxin__FdII_'[&!color=#000000]
	'2013702_Bbacterium@PKO84022_1__hypothetical_protein_CVU17_05425'[&!color=#000000]
	'2013090_Abacterium@PPR34719_1__Ferredoxin_6'[&!color=#ecf181]
	'2013092_Abacterium@PPR32800_1__Ferredoxin_6'[&!color=#ecf181]
	'2013099_Abacterium@PPR26915_1__Putidaredoxin'[&!color=#6e3937]
	'1986642_Abacterium@OUU61823_1__hypothetical_protein_CBC22_06110'[&!color=#6e3937]
	'1434232_Maustralis@OSM02409_1__putative_ferredoxin'[&!color=#b26464]
	'1953413_Bubp10_uba753@DLMJ01000007_1_51___60185_60622'[&!color=#000000]
	'1948544_Dbacterium@DEBL01000288_1_14___12242_12646'[&!color=#000000]
	'1817773_CLbacterium@OGH00687_1__hypothetical_protein_A2557_03365'[&!color=#000000]
	'2024889_Scluster@PCI24694_1__2Fe_2S_ferredoxin'[&!color=#000000]
	'1961470_Mbacterium@DBLJ01000202_1_21___23835_24056'[&!color=#000000]
	'2035771_CLbacterium@PDZZ01000004_1_18___18878_19285'[&!color=#000000]
	'1948563_Dbacterium@DJYX01000139_1_3___1162_1569'[&!color=#000000]
	'1948565_Dbacterium@DLRI01000304_1_7___4881_5288'[&!color=#000000]
	'1811636_Scluster@LUQN01000401_1_6___2167_2574'[&!color=#000000]
	'913331_Scluster@AFIA01000013_1_10___9354_9761'[&!color=#000000]
	'2162549_Scluster@QBXB01000028_1_6___4381_4788'[&!color=#000000]
	'1961509_Bbacterium@DENF01000032_1_30___31504_31908'[&!color=#000000]
	'1803424_Abacterium@OLE88229_1__ferredoxin'[&!color=#000000]
	'1842520_Nbacterium@LXTH01000235_1_4___1436_1852'[&!color=#000000]
	'1953112_Abacterium@DLMH01000054_1_102___105907_106317'[&!color=#000000]
	'1961112_Pbacterium@OQZ06251_1__ferredoxin'[&!color=#000000]
	'1805273_Nbacterium@OLB20732_1__ferredoxin'[&!color=#000000]
	'42253_Nmoscoviensis@ALA60693_1__2Fe_2S_ferredoxin'[&!color=#000000]
	'1946992_Nsp@DJMO01000020_1_23___24601_25017'[&!color=#000000]
	'1985130_Nsp@PLY24801_1__ferredoxin'[&!color=#000000]
	'1985133_Nsp@PLY35069_1__ferredoxin'[&!color=#000000]
	'2026887_Nbacterium@PHX90049_1__ferredoxin'[&!color=#000000]
	'1325564_Njaponica@SLM46741_1__2Fe_2S_ferredoxin'[&!color=#000000]
	'330214_Ndefluvii@CBK43691_1__2Fe_2S_ferredoxin'[&!color=#000000]
	'1985132_Nsp@PLY31831_1__ferredoxin'[&!color=#000000]
	'1946995_Nsp@DKBD01000037_1_40___30688_31104'[&!color=#000000]
	'1961479_Bbacterium@DDRA01000153_1_18___13842_14249'[&!color=#000000]
	'1952976_Nbacterium@DCWI01000006_1_16___13812_14225'[&!color=#000000]
	'2026770_Nbacterium@MBQ28067_1__ferredoxin'[&!color=#000000]
	'1961478_Bbacterium@DDSI01000077_1_3___1439_1846'[&!color=#000000]
	'1961501_Bbacterium@DBDV01000012_1_35___37449_37853'[&!color=#000000]
	'1948130_Pbacterium@DLRM01000035_1_27___25958_26368'[&!color=#000000]
	'1951189_Pbacterium@DDEK01000235_1_5___9032_9427'[&!color=#000000]
	'1986610_Psp@OUW03328_1__hypothetical_protein_CBD11_03590'[&!color=#000000]
	'1852623_Pbacterium@LYTA01000003_1_197___222652_223056'[&!color=#000000]
	'1951193_Pbacterium@DDSA01000121_1_27___33106_33504'[&!color=#000000]
	'1951202_Pbacterium@DIDT01000036_1_23___21300_21707'[&!color=#000000]
	'1951211_Pbacterium@DBCE01000018_1_17___25903_26301'[&!color=#000000]
	'1951200_Pbacterium@DHLW01000001_1_1___417_815'[&!color=#000000]
	'1986611_Psp@RPG20379_1__ferredoxin'[&!color=#000000]
	'1951188_Pbacterium@DDFO01000063_1_10___10665_11081'[&!color=#000000]
	'1951187_Pbacterium@DDFQ01000007_1_419___478720_479124'[&!color=#000000]
	'1951203_Pbacterium@DIYM01000010_1_5___2463_2888'[&!color=#000000]
	'1948127_Pbacterium@DDSQ01000113_1_5___2865_3212'[&!color=#000000]
	'1802342_CTbacterium@OGL61411_1__hypothetical_protein_A3I72_01890'[&!color=#000000]
	'1919264_Nbacterium@MPNJ01000007_1_35___37613_37969'[&!color=#000000]
	'1953052_Nbacterium@DCWK01000252_1_6___4065_4415'[&!color=#000000]
	'1953107_Abacterium@DDZV01000005_1_44___37868_38269'[&!color=#000000]
	'204669_CKversatilis@ABF39484_1__ferredoxin'[&!color=#000000]
	'1382359_Aailaaui@JIAL01000001_1_851___971613_972050'[&!color=#000000]
	'1198114_Gtundricola@ADW70677_1__ferredoxin'[&!color=#000000]
	'474952_Grosea@SNS25685_1__ferredoxin__2Fe_2S'[&!color=#000000]
	'474950_Gpectinivoran@SFR98037_1__ferredoxin__2Fe_2S'[&!color=#000000]
	'1969471_Gsp@PKWU01000043_1_33___31840_32274'[&!color=#000000]
	'1560005_Edinghuensis@RKQ66898_1__2Fe_2S_ferredoxin'[&!color=#000000]
	'1895690_Abacterium@OJV44431_1__ferredoxin'[&!color=#000000]
	'401053_Tsaanensis@ADV84718_1__ferredoxin'[&!color=#000000]
	'926566_Troseus@AFL90377_1__ferredoxin'[&!color=#000000]
	'863522_Belongata@SEG60688_1__ferredoxin__2Fe_2S'[&!color=#000000]
	'682795_Gmallensis@AEU34837_1__ferredoxin'[&!color=#000000]
	'1577687_Tgabretensis@LAIJ01000009_1_730___909786_910202'[&!color=#000000]
	'1951344_Abacterium@DBTV01000022_1_14___10897_11307'[&!color=#000000]
	'2043161_CSgaucii@SPE18315_1__Ferredoxin__2Fe_2S_type__ISC_system'[&!color=#000000]
	'240015_Acapsulatum@ACO32192_1__ferredoxin__2Fe_2S_type__ISC_system'[&!color=#000000]
	'2303751_Asp@RFU14871_1__ferredoxin'[&!color=#000000]
	'1797175_Abacterium@OFV84089_1__ferredoxin'[&!color=#000000]
	'2033014_Abacterium@PLAD01000402_1_5___4757_5050'[&!color=#000000]
	'1961478_Bbacterium@DDSI01000262_1_27___23807_24106'[&!color=#000000]
	'1973974_Dbacterium@PIR23650_1__2Fe_2S_ferredoxin'[&!color=#000000]
	'1802788_Cdivision@OGC84307_1__hypothetical_protein_A2V73_04910'[&!color=#000000]
	'1802785_Cdivision@OGC86282_1__hypothetical_protein_A2142_06440'[&!color=#000000]
	'1802785_Cdivision@OGC93546_1__hypothetical_protein_A2142_03345'[&!color=#000000]
	'1948561_Dbacterium@DJIF01000051_1_39___39912_40208'[&!color=#000000]
	'1162668_Lferrooxidans@BAM07530_1__ferredoxin'[&!color=#000000]
	'1260983_Lsp@EQD25544_1__Ferredoxin'[&!color=#000000]
	'1048260_Lferriphilum@AFS52716_1__ferredoxin__2Fe_2S_type__ISC_system'[&!color=#000000]
	'2030808_CCbacterium@PCJ20134_1__2Fe_2S_ferredoxin'[&!color=#000000]
	'2030808_CCbacterium@PCJ18078_1__2Fe_2S_ferredoxin'[&!color=#000000]
	'1519464_CTbacterium@KER10293_1__ferredoxin'[&!color=#000000]
	'1868324_CTaerophilum@RFM24411_1__ferredoxin'[&!color=#000000]
	'517418_Cthalassium@ACF14645_1__ferredoxin'[&!color=#000000]
	'1961461_Mbacterium@DCPY01000109_1_2___554_922'[&!color=#000000]
	'1953420_Bubp17_uba619@DITF01000055_1_14___11941_12237'[&!color=#000000]
	'1303518_Ccalidirosea@CCW34489_1__Ferredoxin'[&!color=#000000]
	'1802342_CTbacterium@OGL59974_1__hypothetical_protein_A3I72_02215'[&!color=#000000]
	'1953052_Nbacterium@DCWK01000185_1_1___250_549'[&!color=#000000]
	'1919264_Nbacterium@MPNJ01000010_1_22___19216_19515'[&!color=#000000]
	'1801823_Obacterium@OGW83183_1__hypothetical_protein_A3C47_05445'[&!color=#000000]
	'1805288_CObacterium@OIO37488_1__hypothetical_protein_AUJ72_04460'[&!color=#000000]
	'1961110_Sbacterium@OQY95357_1__ferredoxin'[&!color=#000000]
	'1951555_Cbacterium@DGDD01000174_1_16___15961_16383'[&!color=#000000]
	'1660119_Nsp@ODT52031_1__ferredoxin'[&!color=#000000]
	'1951559_Cbacterium@DGQO01000283_1_4___2579_2914'[&!color=#000000]
	'1962172_Cbacterium@MWYU01000691_1_14___13468_13830'[&!color=#000000]
	'1951550_Cbacterium@DDPN01000123_1_27___29326_29661'[&!color=#000000]
	'1985174_Cbacterium@OSZ81579_1__ferredoxin'[&!color=#000000]
	'1970580_Sbacterium@OYW19222_1__ferredoxin'[&!color=#000000]
	'1302690_Ctakakiae@OLY92739_1__ferredoxin'[&!color=#000000]
	'1400522_Ssalmoneum@KI866530_1_1242___1318704_1319039'[&!color=#000000]
	'1970493_Bbacterium@OYZ49025_1__ferredoxin'[&!color=#000000]
	'1951543_Cbacterium@DCNM01000016_1_18___19257_19595'[&!color=#000000]
	'1932005_Sbacterium@OWY21916_1__ferredoxin'[&!color=#000000]
	'1953146_Bbacterium@DDUT01000076_1_29___28778_29116'[&!color=#000000]
	'1295612_Myixingensis@PTQ93624_1__2Fe_2S_ferredoxin'[&!color=#000000]
	'1206103_Parcticus@JH947126_1_313___350390_350722'[&!color=#000000]
	'1986952_Sbacterium@ARS38797_1__ferredoxin'[&!color=#000000]
	'485917_Pheparinus@ACU05410_1__ferredoxin'[&!color=#000000]
	'1886027_Msp@OCX53335_1__ferredoxin'[&!color=#000000]
	'762903_Psaltans@ADY51424_1__ferredoxin'[&!color=#000000]
	'929556_Scanadensis@AFD06012_1__ferredoxin'[&!color=#000000]
	'1550579_Mgotjawali@BAU53622_1__2Fe_2S_ferredoxin'[&!color=#000000]
	'572036_Pluteus@SKB88903_1__ferredoxin__2Fe_2S'[&!color=#000000]
	'2319843_Hsp@AYA37431_1__ferredoxin'[&!color=#000000]
	'1121955_Hdaecheongens@SHJ84229_1__ferredoxin__2Fe_2S'[&!color=#000000]
	'1356852_Hsp@AII51447_1__ferredoxin'[&!color=#000000]
	'1484116_Hsp@AMR29823_1__ferredoxin'[&!color=#000000]
	'1850093_Hnivis@AWM35508_1__ferredoxin'[&!color=#000000]
	'1908236_Hglacialis@OGX84280_1__ferredoxin'[&!color=#000000]
	'82805_Hactinoscleru@SET84224_1__ferredoxin__2Fe_2S'[&!color=#000000]
	'926549_Aaquaticus@KI421517_1_345___394201_394557'[&!color=#000000]
	'2080288_Psp@RAU83977_1__ferredoxin'[&!color=#000000]
	'323450_Pactiniarum@ARS37953_1__ferredoxin'[&!color=#000000]
	'400092_Pkorlensis@AKD03038_1__ferredoxin'[&!color=#000000]
	'1379909_Rsp@AMM51280_1__ferredoxin'[&!color=#000000]
	'1953144_Bbacterium@DDYM01000002_1_22___15922_16284'[&!color=#000000]
	'1953168_Bbacterium@DJML01000126_1_18___17622_17945'[&!color=#000000]
	'1953164_Bbacterium@DIYD01000364_1_20___20562_20888'[&!color=#000000]
	'1986664_Bbacterium@OUU01937_1__ferredoxin'[&!color=#000000]
	'1953170_Bbacterium@DKTG01000070_1_3___949_1233'[&!color=#000000]
	'1952868_Sbacterium@DDUB01000063_1_60___67061_67399'[&!color=#000000]
	'1952871_Sbacterium@DDSX01000105_1_6___4387_4728'[&!color=#000000]
	'984262_Sgrandis@AFC23847_1__ferredoxin'[&!color=#000000]
	'2014804_Lbacterium@PHI19843_1__ferredoxin'[&!color=#000000]
	'478744_Lagarilytica@SEQ08184_1__ferredoxin__2Fe_2S'[&!color=#000000]
	'1514080_Lxylanilytica@PPK84031_1__2Fe_2S_ferredoxin'[&!color=#000000]
	'1952881_Sbacterium@DIUC01000072_1_40___53556_53897'[&!color=#000000]
	'1952878_Sbacterium@DEQQ01000063_1_15___20202_20543'[&!color=#000000]
	'1617420_Bbacterium@KXK37323_1__ferredoxin'[&!color=#000000]
	'1952882_Sbacterium@DKPS01000246_1_5___7654_7992'[&!color=#000000]
	'1952883_Sbacterium@DLGT01000059_1_34___50059_50400'[&!color=#000000]
	'1617422_Bbacterium@KXK41848_1__ferredoxin'[&!color=#000000]
	'1895925_Bbacterium@OJW77361_1__ferredoxin'[&!color=#000000]
	'1953172_Bbacterium@DLHG01000011_1_197___205520_205855'[&!color=#000000]
	'1953142_Bbacterium@DDET01000038_1_50___44882_45217'[&!color=#000000]
	'1953167_Bbacterium@DISB01000015_1_121___121291_121626'[&!color=#000000]
	'1953162_Bbacterium@DINJ01000041_1_6___3230_3565'[&!color=#000000]
	'1649169_Tsoli@PZF71222_1__ferredoxin'[&!color=#000000]
	'1953138_Bbacterium@DBTQ01000002_1_61___67182_67520'[&!color=#000000]
	'1953143_Bbacterium@DDEO01000016_1_24___18124_18462'[&!color=#000000]
	'2077091_Fstenotrophus@PQJ13046_1__ferredoxin'[&!color=#000000]
	'1817752_Nbacterium@OGW15946_1__hypothetical_protein_A2035_08280'[&!color=#000000]
	'1802103_CRbacterium@OGL02842_1__ferredoxin'[&!color=#000000]
	'1805372_CRbacterium@OLB08882_1__ferredoxin'[&!color=#000000]
	'1805354_CRbacterium@OLD37100_1__hypothetical_protein_AUI57_12020'[&!color=#000000]
	'1805354_CRbacterium@OLD40251_1__ferredoxin'[&!color=#000000]
	'1802095_CRbacterium@OGK81804_1__2Fe_2S_ferredoxin'[&!color=#000000]
	'1797179_Abacterium@OFV98903_1__hypothetical_protein_A3H94_06675'[&!color=#000000]
	'1797178_Abacterium@OFW23782_1__hypothetical_protein_A3H27_17135'[&!color=#000000]
	'1961475_Bbacterium@DBAE01000217_1_15___12366_12668'[&!color=#000000]
	'1797387_Bbacterium@OFZ42322_1__hypothetical_protein_A2070_05565'[&!color=#000000]
	'1797397_Bbacterium@OFZ56611_1__hypothetical_protein_A2428_08670'[&!color=#000000]
	'1797386_Bbacterium@OFZ20879_1__2Fe_2S_ferredoxin'[&!color=#000000]
	'290397_Adehalogenans@ABC80374_1__Ferredoxin'[&!color=#ff9696]
	'404589_Asp@ABS24855_1__ferredoxin'[&!color=#000000]
	'1805256_Mbacterium@OLD31778_1__ferredoxin'[&!color=#000000]
	'1970199_Sbacterium@OQX69050_1__2Fe_2S_ferredoxin'[&!color=#000000]
	'1882918_Pabortibovis@APR99847_1__2Fe_2S_ferredoxin'[&!color=#000000]
	'1961479_Bbacterium@DDRA01000134_1_7___5023_5385'[&!color=#000000]
	'1391653_Vincomptus@AKU91898_1__Ferredoxin__2Fe_2S'[&!color=#ff9696]
	'1797403_Bbacterium@OFZ78895_1__hypothetical_protein_A2583_11855'[&!color=#000000]
	'1951896_Fbacterium@DLTR01000086_1_4___2412_2744'[&!color=#000000]
	'1951901_Hbacterium@DDJW01000102_1_14___12520_12858'[&!color=#000000]
	'2283635_Hsp@RLQ23852_1__ISC_system_2Fe_2S_type_ferredoxin'[&!color=#000000]
	'247634_Mgamma@EEB80096_1__ferredoxin__2Fe_2S_type__ISC_system'[&!color=#000000]
	'930806_Hpacificus@CP019046_1_2656___2869113_2869538'[&!color=#000000]
	'930805_Hjaponicus@AQA19677_1__ferredoxin__2Fe_2S_type__ISC_system'[&!color=#000000]
	'62101_CEsertula@ODS23344_1__ferredoxin__2Fe_2S_type__ISC_system'[&!color=#000000]
	'937772_Gproteobacter@EGG94586_1__Ferredoxin__2Fe_2S'[&!color=#000000]
	'1950797_Cbacterium@DKTD01000005_1_2___1685_2023'[&!color=#000000]
	'1077255_Alubricus@PTQ90836_1__2Fe_2S_ferredoxin'[&!color=#000000]
	'1953015_Tbacterium@DJFZ01000047_1_25___26249_26587'[&!color=#000000]
	'1470434_Zaliphaticivo@AMO69049_1__2Fe_2S_ferredoxin'[&!color=#000000]
	'1122224_Smarinus@AULP01000003_1_193___206751_207089'[&!color=#000000]
	'2013791_Gbacterium@PKM43505_1__ISC_system_2Fe_2S_type_ferredoxin'[&!color=#000000]
	'1970513_Gbacterium@OYY74259_1__ISC_system_2Fe_2S_type_ferredoxin'[&!color=#000000]
	'1543721_Sthiotaurini@AKH20404_1__2Fe_2S_ferredoxin'[&!color=#000000]
	'1811807_Smobilis@AP018725_1_1036___1006206_1006544'[&!color=#000000]
	'396588_Tsulfidiphilu@ACL73134_1__ferredoxin__2Fe_2S_type__ISC_system'[&!color=#000000]
	'233100_Emongolicus@SIT73816_1__ferredoxin__2Fe_2S'[&!color=#000000]
	'1948171_Pbacterium@DFMR01000007_1_2___795_1133'[&!color=#000000]
	'1703406_Gbacterium@KPK37147_1__2Fe_2S_ferredoxin'[&!color=#000000]
	'1950790_Cbacterium@DFBC01000133_1_16___15784_16122'[&!color=#000000]
	'1856294_Gbacterium@OUS15302_1__ferredoxin__2Fe_2S_type__ISC_system'[&!color=#000000]
	'1856295_Gbacterium@OUS11178_1__ferredoxin__2Fe_2S_type__ISC_system'[&!color=#000000]
	'2024853_Psp@MAD57724_1__ISC_system_2Fe_2S_type_ferredoxin'[&!color=#000000]
	'1950789_Cbacterium@DDJS01000158_1_48___45689_46027'[&!color=#000000]
	'1950784_Cbacterium@DDII01000042_1_72___65086_65424'[&!color=#000000]
	'2026782_Pbacterium@MAA54368_1__ISC_system_2Fe_2S_type_ferredoxin'[&!color=#000000]
	'1986840_Cbacterium@RPG91796_1__ISC_system_2Fe_2S_type_ferredoxin'[&!color=#000000]
	'1952762_Pbacterium@DJBT01000137_1_15___13076_13414'[&!color=#000000]
	'1952748_Pbacterium@DCBC01000148_1_6___3802_4140'[&!color=#000000]
	'1411685_Gbacterium@ETN92128_1__2Fe_2S_ferredoxin'[&!color=#000000]
	'1950796_Cbacterium@DJFY01000097_1_62___74590_74931'[&!color=#000000]
	'2030882_Tbacterium@PCI71182_1__ISC_system_2Fe_2S_type_ferredoxin'[&!color=#000000]
	'2030882_Tbacterium@PCI65215_1__ISC_system_2Fe_2S_type_ferredoxin'[&!color=#000000]
	'2049432_Cbacterium@QIJH01000009_1_3___936_1274'[&!color=#000000]
	'1123400_Tflexile@KB904780_1_6___5558_5896'[&!color=#000000]
	'525918_Tcaldifontis@SEA79671_1__ferredoxin__2Fe_2S'[&!color=#000000]
	'870187_Tnivea@EIJ33882_1__ferredoxin__2Fe_2S_type__ISC_system'[&!color=#000000]
	'1947697_Tsp@DILV01000014_1_5___3373_3711'[&!color=#000000]
	'1031_Tnivea@PIE00450_1__ISC_system_2Fe_2S_type_ferredoxin'[&!color=#000000]
	'1247513_Lpacifica@PWQ97040_1__ISC_system_2Fe_2S_type_ferredoxin'[&!color=#000000]
	'1481894_Lsp@PWQ94122_1__ISC_system_2Fe_2S_type_ferredoxin'[&!color=#000000]
	'998674_Lmucor@ATTE01000001_1_4331___4804095_4804433'[&!color=#000000]
	'396595_Tsp@ADC71350_1__ferredoxin__2Fe_2S_type__ISC_system'[&!color=#000000]
	'1158175_Tsp@PYG00767_1__2Fe_2S_ferredoxin'[&!color=#000000]
	'1158146_Tsp@KB907128_1_83___84491_84829'[&!color=#000000]
	'1442136_Esp@ANB03513_1__2Fe_2S_ferredoxin'[&!color=#000000]
	'195064_Emobilis@SFM37496_1__ferredoxin__2Fe_2S'[&!color=#ff9696]
	'867345_Emagna@SEP66847_1__ferredoxin__2Fe_2S'[&!color=#000000]
	'1926875_CPsp@MRSX01000009_1_11___4753_5091'[&!color=#000000]
	'1951925_Hbacterium@DHQN01000024_1_38___31289_31627'[&!color=#000000]
	'235205_Bazoricus@SEH91159_1__ferredoxin__2Fe_2S_type__ISC_system'[&!color=#000000]
	'2360_Bthermophilus@OJA03594_1__2Fe_2S_ferredoxin__partial'[&!color=#000000]
	'2360_Bthermophilus@OJA03433_1__2Fe_2S_ferredoxin__partial'[&!color=#000000]
	'2360_Bthermophilus@OJA03812_1__2Fe_2S_ferredoxin__partial'[&!color=#000000]
	'1303921_Eof@BAS67910_1__2Fe_2S_ferredoxin'[&!color=#000000]
	'1811595_CTsp@LURO01000247_1_6___3861_4199'[&!color=#000000]
	'1125411_CTsingularis@ALE01953_1__2Fe_2S_ferredoxin'[&!color=#000000]
	'655186_Usup05@EEZ80347_1__ferredoxin'[&!color=#000000]
	'1615892_Gbacterium@JYIN01000009_1_37___34885_35223'[&!color=#000000]
	'1946226_CRsp@DDCF01000031_1_16___15132_15470'[&!color=#000000]
	'412965_CVokutanii@BAF61645_1__ferredoxin'[&!color=#000000]
	'413404_CRmagnifica@ABL02323_1__ferredoxin__2Fe_2S_type__ISC_system'[&!color=#000000]
	'2058498_CTperditus@PNQY01000162_1_17___16187_16525'[&!color=#000000]
	'1705394_CTautotrophicu@ALE53081_1__2Fe_2S_ferredoxin'[&!color=#000000]
	'1032_Tsp@RUM94382_1__ISC_system_2Fe_2S_type_ferredoxin'[&!color=#000000]
	'2200906_Eof@RDH83703_1__ISC_system_2Fe_2S_type_ferredoxin'[&!color=#000000]
	'1918948_Svelesiana@OOZ42191_1__ferredoxin__2Fe_2S_type__ISC_system'[&!color=#000000]
	'1765967_Aferrooxidans@APZ43063_1__ferredoxin__2Fe_2S_type__ISC_system'[&!color=#000000]
	'160660_Aprosperus@OBS10639_1__ferredoxin__2Fe_2S_type__ISC_system'[&!color=#000000]
	'1948176_Pbacterium@DGKH01000014_1_27___21243_21581'[&!color=#000000]
	'1948140_Pbacterium@DDIE01000004_1_9___6912_7250'[&!color=#000000]
	'92487_Teikelboomii@SKA96241_1__ferredoxin__2Fe_2S'[&!color=#000000]
	'260704_Oalgarvensis@DS021198_1_1117___1262242_1262580'[&!color=#000000]
	'1655433_CTendolucinida@ODJ89559_1__2Fe_2S_ferredoxin'[&!color=#000000]
	'1918949_Selarraichens@OOZ36172_1__ferredoxin__2Fe_2S_type__ISC_system'[&!color=#000000]
	'1948207_Pbacterium@DKAX01000199_1_7___4022_4360'[&!color=#000000]
	'589554_CToneisti@FLUZ01000772_1_20___16249_16587'[&!color=#000000]
	'54398_Eof@KRT54522_1__ferredoxin__2Fe_2S_type__ISC_system'[&!color=#000000]
	'2340_Svelum@KHF24910_1__ferredoxin__2Fe_2S_type__ISC_system'[&!color=#000000]
	'1818881_CTendoloripes@ODB86030_1__ferredoxin__2Fe_2S_type__ISC_system'[&!color=#000000]
	'1221601_Bendosymbiont@RLJ15775_1__ISC_system_2Fe_2S_type_ferredoxin'[&!color=#000000]
	'2496632_Gbacterium@RRS35290_1__2Fe_2S_ferredoxin'[&!color=#000000]
	'415747_Tdenitrifican@SCZ55476_1__ferredoxin__2Fe_2S'[&!color=#000000]
	'1798308_Gbacterium@OGT90446_1__ferredoxin__2Fe_2S_type__ISC_system'[&!color=#000000]
	'1188319_Famnicola@BBE51298_1__2Fe_2S_ferredoxin'[&!color=#000000]
	'1748243_CTelectrophaga@ALP53622_1__2Fe_2S_ferredoxin'[&!color=#000000]
	'547122_Tdenitrifican@RCX31833_1__2Fe_2S_ferredoxin'[&!color=#000000]
	'1703383_Abacterium@KPK11007_1__2Fe_2S_ferredoxin'[&!color=#000000]
	'1827136_CMsp@MCBW01000066_1_102___106189_106509'[&!color=#000000]
	'1948211_Pbacterium@DKAR01000218_1_5___2612_2950'[&!color=#000000]
	'288004_Bleptomitofor@ALG68881_1__2Fe_2S_ferredoxin'[&!color=#000000]
	'1570016_Tpsekupsii@OUD13301_1__ferredoxin__2Fe_2S_type__ISC_system'[&!color=#000000]
	'1986754_Gbacterium@OUX17707_1__ISC_system_2Fe_2S_type_ferredoxin'[&!color=#000000]
	'1962953_Bsp@QKBZ01000322_1_9___7597_7935'[&!color=#000000]
	'40754_Tingrica@BAP56926_1__2Fe_2S_ferredoxin'[&!color=#000000]
	'437022_CBcookevillens@KRG18288_1__2Fe_2S_ferredoxin'[&!color=#000000]
	'1895767_Gbacterium@OJV88852_1__ferredoxin__2Fe_2S_type__ISC_system'[&!color=#000000]
	'295108_CBaquae@KRG18187_1__2Fe_2S_ferredoxin'[&!color=#000000]
	'2005734_Bbms3bbin11@GBE46654_1__2Fe_2S_ferredoxin'[&!color=#000000]
	'1620215_Slimicola@BAV33983_1__2Fe_2S_ferredoxin'[&!color=#000000]
	'1703384_Abacterium@KPL27914_1__2Fe_2S_ferredoxin'[&!color=#000000]
	'1076588_Tbrandeum@BAO44017_1__ferredoxin_2Fe_2S'[&!color=#000000]
	'1123397_Thalophila@SFD23759_1__ferredoxin__2Fe_2S'[&!color=#000000]
	'1978339_Cbacterium@CP019936_1_1721___1788750_1789088'[&!color=#000000]
	'1248727_Eof@BAN68903_1__2Fe_2S_ferredoxin'[&!color=#000000]
	'1121103_Balpica@KK211041_1_372___380755_381093'[&!color=#000000]
	'1635171_Pplantistimul@PXF32248_1__2Fe_2S_ferredoxin'[&!color=#000000]
	'447471_Sagarivorans@RRJ83418_1__ISC_system_2Fe_2S_type_ferredoxin'[&!color=#000000]
	'305900_Eelysicola@KEI71542_1__2Fe_2S_ferredoxin'[&!color=#000000]
	'1137799_Enumazuensis@KEQ12100_1__2Fe_2S_ferredoxin'[&!color=#000000]
	'2283196_Mcoralliicola@RDE19614_1__ISC_system_2Fe_2S_type_ferredoxin'[&!color=#000000]
	'1122201_Mlitorale@AUAZ01000021_1_79___75032_75370'[&!color=#000000]
	'1902815_Msp@QKGH01000240_1_10___8685_9023'[&!color=#000000]
	'1806670_Nmarinus@LUTR01000037_1_11___9521_9859'[&!color=#000000]
	'1122200_Mjannaschii@JHVJ01000033_1_49___51092_51430'[&!color=#000000]
	'207954_Ncaesariensis@EAR59658_1__ferredoxin__2Fe_2S_type'[&!color=#000000]
	'1572645_Nphycophila@MRCJ01000007_1_299___323847_324185'[&!color=#000000]
	'619304_Nantarctica@LJSI01000037_1_10___9421_9759'[&!color=#000000]
	'1045558_Nqingdaonensi@SFG74625_1__ferredoxin__2Fe_2S'[&!color=#000000]
	'1821621_Maestuarii@ANG62122_1__ferredoxin__2Fe_2S_type__ISC_system'[&!color=#000000]
	'252514_Mthermotolera@AMX03094_1__2Fe_2S_ferredoxin'[&!color=#000000]
	'260552_Magarilyticus@AQQ68470_1__ferredoxin__2Fe_2S_type__ISC_system'[&!color=#000000]
	'407164_Mpacificus@PREV01000026_1_334___411812_412150'[&!color=#000000]
	'494016_Mdonghaiensis@SHF52554_1__ferredoxin__2Fe_2S'[&!color=#000000]
	'359370_Msp@AWF80152_1__ISC_system_2Fe_2S_type_ferredoxin'[&!color=#000000]
	'1769779_Maggregans@AOS97276_1__2Fe_2S_ferredoxin'[&!color=#000000]
	'1732023_Gbacterium@MEIF01000007_1_11___9510_9848'[&!color=#000000]
	'49186_Mstanieri@SIQ56432_1__ferredoxin__2Fe_2S'[&!color=#000000]
	'1122198_Mgeorgiense@SEB12803_1__ferredoxin__2Fe_2S'[&!color=#000000]
	'1950785_Cbacterium@DDED01000122_1_10___7422_7754'[&!color=#000000]
	'933926_Scaligoides@ROS05173_1__2Fe_2S_ferredoxin'[&!color=#000000]
	'1986649_Abacterium@RPH10060_1__ISC_system_2Fe_2S_type_ferredoxin'[&!color=#000000]
	'1986773_Cbacterium@RPG91806_1__ISC_system_2Fe_2S_type_ferredoxin'[&!color=#000000]
	'1951923_Hbacterium@DKNT01000004_1_3___1095_1595'[&!color=#000000]
	'1951911_Hbacterium@DGQD01000080_1_3___856_1194'[&!color=#000000]
	'1986254_Hbacterium@PDH36093_1__ISC_system_2Fe_2S_type_ferredoxin'[&!color=#000000]
	'1951913_Hbacterium@DGPA01000046_1_35___41022_41360'[&!color=#000000]
	'1951907_Hbacterium@DFQW01000085_1_33___36749_37087'[&!color=#000000]
	'247639_Mgamma@EAW39949_1__ferredoxin'[&!color=#000000]
	'1891238_Bbacterium@PLEY01000085_1_57___64695_65030'[&!color=#000000]
	'1469502_Bbacterium@BAP88196_1__ferredoxin__2Fe_2S_type__ISC_system'[&!color=#000000]
	'1888893_Placunae@RCS59612_1__ISC_system_2Fe_2S_type_ferredoxin'[&!color=#000000]
	'1948151_Pbacterium@DDPS01000089_1_4___1387_1725'[&!color=#000000]
	'1690485_Bbacterium@AMS33130_1__2Fe_2S_ferredoxin'[&!color=#000000]
	'1948205_Pbacterium@DKBE01000028_1_5___2915_3148'[&!color=#000000]
	'2268024_Hsp@AXF85033_1__2Fe_2S_ferredoxin'[&!color=#000000]
	'1121279_Ctaiwanensis@SFZ79259_1__ferredoxin__2Fe_2S'[&!color=#000000]
	'1121278_Ckoreensis@KE386746_1_42___35999_36355'[&!color=#000000]
	'1121035_Arestrictus@KE386938_1_65___69422_69754'[&!color=#000000]
	'146938_Arestrictus@QKDJ01000315_1_10___8121_8462'[&!color=#000000]
	'2162566_Scluster@QCHF01000001_1_42___35230_35958'[&!color=#000000]
	'1986738_Gbacterium@OUW09468_1__ISC_system_2Fe_2S_type_ferredoxin'[&!color=#000000]
	'487175_Pexcrementiho@HAI61800_1__TPA_asm__ISC_system_2Fe_2S_type_ferredoxin'[&!color=#000000]
	'1834205_Bbacterium@ANU64971_1__ISC_system_2Fe_2S_type_ferredoxin'[&!color=#000000]
	'1262977_Ssp@CDE74841_1__ferredoxin_2Fe_2S_type_ISC_system'[&!color=#000000]
	'1263111_Swadsworthens@CCZ16565_1__isc_ferredoxin'[&!color=#000000]
	'1262976_Ssp@CDD70260_1__isc_ferredoxin'[&!color=#000000]
	'2292075_Ssp@RHJ35552_1__ISC_system_2Fe_2S_type_ferredoxin'[&!color=#000000]
	'1947612_Ssp@DHJT01000002_1_13___10581_10913'[&!color=#000000]
	'2494234_Smegalosphaer@BBF24100_1__ferredoxin__2Fe_2S_type__ISC_system'[&!color=#000000]
	'1574262_Ssp@KXT30732_1__ferredoxin__2Fe_2S_type__ISC_system'[&!color=#000000]
	'762967_Sparvirubra@EHY30960_1__ferredoxin__2Fe_2S_type__ISC_system'[&!color=#000000]
	'286133_Usutterella@OMVG01000121_1_2___210_548'[&!color=#000000]
	'2292253_Ssp@RGU79814_1__ISC_system_2Fe_2S_type_ferredoxin'[&!color=#000000]
	'1974024_Gbacterium@PIQ42680_1__ISC_system_2Fe_2S_type_ferredoxin'[&!color=#000000]
	'1798274_Gbacterium@OGT31173_1__ferredoxin__2Fe_2S_type__ISC_system'[&!color=#000000]
	'1798262_Gbacterium@OGT10017_1__ferredoxin__2Fe_2S_type__ISC_system'[&!color=#000000]
	'1798295_Gbacterium@OGT67969_1__2Fe_2S_ferredoxin'[&!color=#000000]
	'1948465_Bbacterium@DBDC01000042_1_12___11836_12174'[&!color=#000000]
	'1948181_Pbacterium@DHQP01000005_1_149___153872_154210'[&!color=#000000]
	'1810504_Icernigliae@ANX02754_1__2Fe_2S_ferredoxin'[&!color=#000000]
	'1469502_Bbacterium@BAP88493_1__ferredoxin'[&!color=#000000]
	'1985873_Ssp@ARU30254_1__ISC_system_2Fe_2S_type_ferredoxin'[&!color=#000000]
	'964_Hseropedicae@AKN66262_1__2Fe_2S_ferredoxin'[&!color=#000000]
	'1952234_Mbacterium@DCNE01000044_1_38___36295_36633'[&!color=#000000]
	'1842540_Msp@AOF82246_1__ferredoxin__2Fe_2S_type__ISC_system'[&!color=#000000]
	'2067453_Usp@PLK47813_1__ISC_system_2Fe_2S_type_ferredoxin'[&!color=#000000]
	'1946043_Asp@DBNS01000082_1_111___96032_96223'[&!color=#000000]
	'1797552_Bbacterium@OGA82636_1__ferredoxin__2Fe_2S_type__ISC_system'[&!color=#000000]
	'28066_Rfermentans@OOV07508_1__ferredoxin__2Fe_2S_type__ISC_system'[&!color=#000000]
	'365044_Pnaphthaleniv@ABM36878_1__ferredoxin__2Fe_2S_type__ISC_system'[&!color=#000000]
	'50421_Rsp@PKWM01000026_1_88___85941_86276'[&!color=#000000]
	'1121388_Dgummosa@AXWS01000007_1_521___604652_604987'[&!color=#000000]
	'137716_Isp@BADL01000350_1_8___6041_6430'[&!color=#000000]
	'63_Vfiliformis@ASM77412_1__ferredoxin__2Fe_2S_type__ISC_system'[&!color=#000000]
	'864051_Bbacterium@EHR69878_1__ferredoxin__2Fe_2S_type__ISC_system'[&!color=#000000]
	'983917_Rgelatinosus@BAL97645_1__ferredoxin__2Fe_2S_type__ISC_system_Fdx'[&!color=#000000]
	'744406_Shippei@PXW94307_1__2Fe_2S_ferredoxin'[&!color=#000000]
	'34103_Snatans@SIR95920_1__ferredoxin__2Fe_2S'[&!color=#000000]
	'395495_Lcholodnii@ACB33633_1__ferredoxin__2Fe_2S_type__ISC_system'[&!color=#ff9696]
	'2053568_Lsp@HAB48385_1__TPA_asm__ISC_system_2Fe_2S_type_ferredoxin'[&!color=#000000]
	'1950782_Bbacterium@DBCQ01000022_1_4___2249_2587'[&!color=#000000]
	'1986666_Bbacterium@OUV31724_1__hypothetical_protein_CBC60_00245'[&!color=#000000]
	'1986668_Bbacterium@OUT97370_1__ISC_system_2Fe_2S_type_ferredoxin'[&!color=#000000]
	'1986667_Bbacterium@OUW05655_1__ISC_system_2Fe_2S_type_ferredoxin'[&!color=#000000]
	'1950771_Bbacterium@DDPR01000004_1_30___30523_30861'[&!color=#000000]
	'1950780_Bbacterium@DIYC01000015_1_41___41586_41924'[&!color=#000000]
	'1813033_Lsp@KYP10440_1__2Fe_2S_ferredoxin'[&!color=#000000]
	'1732024_Bbacterium@MEIE01000238_1_2___201_566'[&!color=#000000]
	'1947358_Psp@DKJU01000004_1_477___560601_560939'[&!color=#000000]
	'349106_Psp@ABQ94575_1__ferredoxin__2Fe_2S_type__ISC_system'[&!color=#000000]
	'259536_Parcticus@AAZ19330_1__putative_ferredoxin__2Fe_2S_type'[&!color=#000000]
	'90241_Mlincolnii@OOS21649_1__ferredoxin__2Fe_2S_type__ISC_system'[&!color=#000000]
	'34059_Matlantae@OBX75827_1__ferredoxin__2Fe_2S_type__ISC_system'[&!color=#000000]
	'2014877_Msp@OXL28665_1__ISC_system_2Fe_2S_type_ferredoxin'[&!color=#000000]
	'476_Mbovis@OOR87335_1__ferredoxin__2Fe_2S_type__ISC_system'[&!color=#000000]
	'1349775_Moblonga@BCYQ01000043_1_7___5632_5970'[&!color=#000000]
	'29433_Movis@ANB91728_1__2Fe_2S_ferredoxin'[&!color=#000000]
	'480_Mcatarrhalis@AIK00522_1__ferredoxin'[&!color=#ff9696]
	'1122243_Mboevrei@KB903771_1_139___129482_129820'[&!color=#000000]
	'479_Msp@HCC66176_1__TPA_asm__ISC_system_2Fe_2S_type_ferredoxin'[&!color=#000000]
	'2283318_Mbacterium@AXI02543_1__ISC_system_2Fe_2S_type_ferredoxin'[&!color=#000000]
	'871585_Apittii@ADY81583_1___2FE_2S__ferredoxin__electron_carrer_protein__believed_to_be_involved_in_assemb'[&!color=#000000]
	'2419602_Asp@RKG35465_1__ISC_system_2Fe_2S_type_ferredoxin'[&!color=#000000]
	'62977_Asp@CAG68264_1___2FE_2S__ferredoxin__electron_carrer_protein__believed_to_be_involved_in_assemb'[&!color=#000000]
	'1341683_Abrisouii@ESK50975_1__ferredoxin__2Fe_2S_type__ISC_system_protein'[&!color=#000000]
	'1229165_Aapis@SNQ28531_1__ferredoxin__2Fe_2S'[&!color=#000000]
	'1392540_Anectaris@ESK40947_1__ferredoxin__2Fe_2S_type__ISC_system_protein'[&!color=#000000]
	'1219383_Aboissieri@SDB88126_1__ferredoxin__2Fe_2S'[&!color=#000000]
	'28090_Alwoffii@BBSQ01000004_1_136___125367_125705'[&!color=#000000]
	'1945945_Asp@DJDJ01000017_1_6___6616_6954'[&!color=#000000]
	'1096779_Apuyangensis@SNX45831_1__ferredoxin__2Fe_2S'[&!color=#000000]
	'1811615_Mbacterium@LUOU01000151_1_4___2354_2692'[&!color=#000000]
	'106649_Aguillouiae@BBRY01000010_1_110___102250_102588'[&!color=#000000]
	'1789224_Alarvae@AOA58124_1__ferredoxin__2Fe_2S_type__ISC_system'[&!color=#000000]
	'1120977_Aillinoisensi@JHUX01000003_1_844___868128_868466'[&!color=#000000]
	'2014784_Nbacterium@RTK94495_1__ISC_system_2Fe_2S_type_ferredoxin'[&!color=#000000]
	'1121118_Boedipodis@JHZJ01000009_1_174___189123_189464'[&!color=#000000]
	'1581147_Osp@OFV48533_1__2Fe_2S_ferredoxin'[&!color=#000000]
	'1122619_Oureolytica@KB892332_1_8___6291_6632'[&!color=#000000]
	'1720297_Psp@LT628275_1_894___924622_924963'[&!color=#000000]
	'1523428_Bproteobacter@KPF68993_1__2Fe_2S_ferredoxin'[&!color=#000000]
	'1008459_Tasinigenital@AEP36455_1__Ferredoxin__2Fe_2S'[&!color=#000000]
	'305977_Pnoertemannii@PVY60361_1__2Fe_2S_ferredoxin'[&!color=#000000]
	'2497686_Csp@RTZ47778_1__ISC_system_2Fe_2S_type_ferredoxin'[&!color=#000000]
	'645616_Ecaeni@RBP40838_1__2Fe_2S_ferredoxin'[&!color=#000000]
	'2163011_Bsp@AWB33321_1__ISC_system_2Fe_2S_type_ferredoxin'[&!color=#000000]
	'1851544_Odioscoreae@SOE49177_1__Ferredoxin__2Fe_2S'[&!color=#000000]
	'1159870_Bsp@KB907784_1_3103___3364586_3364927'[&!color=#000000]
	'1697043_Bsp@AOB31782_1__2Fe_2S_ferredoxin'[&!color=#000000]
	'1416803_Bgenomosp@ARP86325_1__ISC_system_2Fe_2S_type_ferredoxin'[&!color=#000000]
	'938785_Bproteobacter@ATZQ02000011_1_15___15250_15591'[&!color=#000000]
	'1951378_Abacterium@DBBZ01000285_1_14___13239_13580'[&!color=#000000]
	'323426_Bproteobacter@PRY99065_1__2Fe_2S_ferredoxin'[&!color=#000000]
	'1671635_Abacterium@LFTA01000039_1_32___34476_34817'[&!color=#000000]
	'1247726_Amimigardefor@AHG63938_1__2Fe_2S_ferredoxin'[&!color=#000000]
	'257310_Bbronchisepti@CAE32777_1__ferredoxin__2Fe_2S'[&!color=#ff9696]
	'1660092_Bsp@ODU95624_1__ferredoxin__2Fe_2S_type__ISC_system'[&!color=#000000]
	'2026239_Psp@RII83719_1__ISC_system_2Fe_2S_type_ferredoxin'[&!color=#000000]
	'206506_Kgyiorum@KKO72471_1__2Fe_2S_ferredoxin'[&!color=#000000]
	'1548123_Psp@OXR48316_1__ISC_system_2Fe_2S_type_ferredoxin'[&!color=#000000]
	'2175229_Bsp@PWF23059_1__ISC_system_2Fe_2S_type_ferredoxin'[&!color=#000000]
	'47671_Lmirabilis@VEH02455_1__2Fe_2S_ferredoxin'[&!color=#000000]
	'401471_Uparvum@AZP13539_1__ISC_system_2Fe_2S_type_ferredoxin'[&!color=#000000]
	'2099400_Ssilvestre@PRC91238_1__Ferredoxin__2Fe_2S_type__ISC_system'[&!color=#000000]
	'1121388_Dgummosa@KI519499_1_599___737871_738209'[&!color=#000000]
	'1072685_Bpsittacipulm@AIL32687_1__2Fe_2S_ferredoxin'[&!color=#000000]
	'1950779_Bbacterium@DHLX01000009_1_36___41687_42031'[&!color=#000000]
	'1495050_Moryzae@JYNS01000006_1_136___149396_149746'[&!color=#000000]
	'1116472_Mmorosus@ESS73736_1__2Fe_2S_ferredoxin_Fdx'[&!color=#000000]
	'675524_Mszegediense@KE386489_1_368___371290_371631'[&!color=#000000]
	'1760988_Mishizawai@SMF97605_1__ferredoxin__2Fe_2S'[&!color=#000000]
	'243233_Mcapsulatus@AAU90589_1__ferredoxin__2Fe_2S'[&!color=#000000]
	'1122158_Loryzae@AQXU01000025_1_45___47845_48183'[&!color=#000000]
	'417_Mclara@CP033953_1_1925___2054914_2055255'[&!color=#000000]
	'265072_Mflagellatus@ABE49071_1__Ferredoxin__2Fe_2S_type'[&!color=#ff9696]
	'1236959_Mglycogenes@BAMT01000001_1_100___97346_97687'[&!color=#000000]
	'847_Oformigenes@ARQ46990_1__2Fe_2S_ferredoxin'[&!color=#000000]
	'556268_Oformigenes@EEO28904_1__ferredoxin__2Fe_2S_type__ISC_system_protein'[&!color=#000000]
	'945844_Moculi@AWL03041_1__ISC_system_2Fe_2S_type_ferredoxin'[&!color=#000000]
	'744406_Shippei@PXW92829_1__2Fe_2S_ferredoxin'[&!color=#000000]
	'312153_Pasymbioticus@ABP34702_1__ferredoxin__2Fe_2S_type__ISC_system'[&!color=#000000]
	'556053_Pacidiphobus@CP023277_1_575___541328_541666'[&!color=#000000]
	'1951147_Lbacterium@DEND01000004_1_140___141009_141347'[&!color=#000000]
	'556055_Prarus@NTGB01000001_1_1500___1607631_1607969'[&!color=#000000]
	'351345_Pcosmopolitan@OXL14494_1__ISC_system_2Fe_2S_type_ferredoxin'[&!color=#000000]
	'1122156_Lhyalina@SHF26533_1__ferredoxin__2Fe_2S'[&!color=#000000]
	'2491056_Cbacterium@RRD67468_1__ISC_system_2Fe_2S_type_ferredoxin'[&!color=#000000]
	'2109942_Mfuscus@PSF05716_1__ISC_system_2Fe_2S_type_ferredoxin'[&!color=#000000]
	'1550736_Cpopuli@RMX08447_1__ISC_system_2Fe_2S_type_ferredoxin'[&!color=#000000]
	'2491057_Cbacterium@RRD57387_1__ISC_system_2Fe_2S_type_ferredoxin'[&!color=#000000]
	'1658672_Osp@AKU66548_1__2Fe_2S_ferredoxin'[&!color=#000000]
	'946483_CSmobilis@AGX87031_1__2Fe_2S_ferredoxin'[&!color=#000000]
	'2109914_Ooryzae@AVO35150_1__ISC_system_2Fe_2S_type_ferredoxin'[&!color=#000000]
	'1895730_Bbacterium@OJV48790_1__ferredoxin__2Fe_2S_type__ISC_system'[&!color=#000000]
	'307486_Ttaiwanensis@KN714329_1_7___5334_5672'[&!color=#000000]
	'1458426_Smccroryi@BAO82661_1__ferredoxin'[&!color=#000000]
	'1947650_Tsp@DBAZ01000005_1_45___51051_51389'[&!color=#000000]
	'1797572_Bbacterium@OGB71121_1__ferredoxin__2Fe_2S_type__ISC_system'[&!color=#000000]
	'183670_Mbipunctata@NWBQ01000058_1_52___50549_50887'[&!color=#000000]
	'1031594_Evulgaris@RCX09848_1__2Fe_2S_ferredoxin'[&!color=#ff9696]
	'1265502_Cmanganoxidan@KB905931_1_125___131168_131506'[&!color=#000000]
	'364030_Tdelicata@SBP89034_1___2Fe_2S__ferredoxin'[&!color=#000000]
	'75379_Tintermedia@ADG30456_1__ferredoxin__2Fe_2S_type__ISC_system'[&!color=#000000]
	'1158291_Tsp@KB898487_1_43___39085_39420'[&!color=#000000]
	'1965230_Bbacterium@RUS67931_1__2Fe_2S_ferredoxin'[&!color=#000000]
	'215580_Sthermodepoly@PPE69174_1__ISC_system_2Fe_2S_type_ferredoxin'[&!color=#000000]
	'1736528_Rsp@KQW36256_1__2Fe_2S_ferredoxin'[&!color=#000000]
	'2259336_Cbacterium@QNUI01000019_1_10___6481_6822'[&!color=#000000]
	'1660139_Rsp@ODV12616_1__ferredoxin__2Fe_2S_type__ISC_system'[&!color=#000000]
	'137716_Isp@BADL01000031_1_8___5391_5729'[&!color=#000000]
	'2015568_Bbacterium@OYT84914_1__ISC_system_2Fe_2S_type_ferredoxin'[&!color=#000000]
	'63_Vfiliformis@ASM77720_1__ferredoxin__2Fe_2S_type__ISC_system'[&!color=#000000]
	'1523424_Bproteobacter@KPF47756_1__2Fe_2S_ferredoxin'[&!color=#000000]
	'864051_Bbacterium@EHR72429_1__ferredoxin__2Fe_2S_type__ISC_system'[&!color=#000000]
	'983917_Rgelatinosus@BAL94889_1___2Fe_2S__ferredoxin_Fdx'[&!color=#000000]
	'1082851_Cserinivorans@ARU05500_1__ISC_system_2Fe_2S_type_ferredoxin'[&!color=#000000]
	'1768242_Psp@ALT77077_1__2Fe_2S_ferredoxin'[&!color=#000000]
	'1658665_Msp@ANH67847_1__2Fe_2S_ferredoxin'[&!color=#000000]
	'2013715_Bbacterium@PKO40827_1__ISC_system_2Fe_2S_type_ferredoxin'[&!color=#000000]
	'1842537_Hsp@AOF88214_1__ferredoxin__2Fe_2S_type__ISC_system'[&!color=#000000]
	'2268087_Psp@AYQ29978_1__ISC_system_2Fe_2S_type_ferredoxin'[&!color=#000000]
	'1797557_Bbacterium@OGB10930_1__ferredoxin__2Fe_2S_type__ISC_system'[&!color=#000000]
	'365044_Pnaphthaleniv@ABM37593_1__ferredoxin__2Fe_2S_type__ISC_system'[&!color=#000000]
	'1945857_Psp@OOG51968_1__ferredoxin__2Fe_2S_type__ISC_system'[&!color=#000000]
	'1121116_Bchironomi@KB894771_1_127___121766_122104'[&!color=#000000]
	'1121117_Bdenitrifican@SEN62176_1__ferredoxin__2Fe_2S'[&!color=#000000]
	'365046_Rtataouinensi@AEG92932_1__Candidate_ferredoxin'[&!color=#000000]
	'1871071_Cbacterium@HAJ12871_1__TPA_asm__ISC_system_2Fe_2S_type_ferredoxin'[&!color=#000000]
	'1946043_Asp@DBNS01000026_1_48___52270_52608'[&!color=#000000]
	'1797552_Bbacterium@OGA80889_1__ferredoxin__2Fe_2S_type__ISC_system'[&!color=#000000]
	'1797568_Bbacterium@OGB66617_1__ferredoxin__2Fe_2S_type__ISC_system'[&!color=#000000]
	'1950777_Bbacterium@DFTY01000164_1_10___7217_7555'[&!color=#000000]
	'2493092_Asp@RRS03360_1__ISC_system_2Fe_2S_type_ferredoxin'[&!color=#000000]
	'1296669_Aolei@AWI52764_1__ISC_system_2Fe_2S_type_ferredoxin'[&!color=#000000]
	'1970496_Bbacterium@OYZ74614_1__ISC_system_2Fe_2S_type_ferredoxin'[&!color=#000000]
	'1458275_Hgracilis@EYC51601_1__hypothetical_protein_AZ34_11290'[&!color=#000000]
	'1797566_Bbacterium@OGB34423_1__ferredoxin__2Fe_2S_type__ISC_system'[&!color=#000000]
	'1484693_Rsaidenbachen@APW43145_1__ferredoxin__2Fe_2S_type__ISC_system'[&!color=#000000]
	'34103_Snatans@SIS07876_1__ferredoxin__2Fe_2S'[&!color=#000000]
	'1951601_Cbacterium@DDUQ01000139_1_2___918_1256'[&!color=#000000]
	'395495_Lcholodnii@ACB33311_1__ferredoxin__2Fe_2S_type__ISC_system'[&!color=#ff9696]
	'420662_Mpetroleiphil@ABM95213_1__putative_ferredoxin__2Fe_2S__protein'[&!color=#000000]
	'1797747_Csp@OGO99916_1__ferredoxin__2Fe_2S_type__ISC_system'[&!color=#000000]
	'94132_Rtataouinensi@AMO24870_1__2Fe_2S_ferredoxin'[&!color=#000000]
	'285_Ctestosteroni@BBJZ01000002_1_70___82029_82367'[&!color=#000000]
	'1951612_Cbacterium@DLAU01000040_1_2___279_617'[&!color=#000000]
	'1951605_Cbacterium@DFPM01000252_1_4___3259_3597'[&!color=#000000]
	'1951599_Cbacterium@DCYB01000010_1_402___448523_448861'[&!color=#000000]
	'2109915_Ssuum@AVO42828_1__ISC_system_2Fe_2S_type_ferredoxin'[&!color=#000000]
	'2315688_Ssp@RID99247_1__ISC_system_2Fe_2S_type_ferredoxin'[&!color=#000000]
	'2135643_Ssp@PVY55653_1__2Fe_2S_ferredoxin'[&!color=#000000]
	'397945_Acitrulli@ABM33023_1__ferredoxin__2Fe_2S_type__ISC_system'[&!color=#000000]
	'2109913_Msp@AVO50789_1__ISC_system_2Fe_2S_type_ferredoxin'[&!color=#000000]
	'2116657_Msp@AVP58002_1__ISC_system_2Fe_2S_type_ferredoxin'[&!color=#000000]
	'32013_Cterrigena@DDHF01000002_1_21___23394_23732'[&!color=#000000]
	'180197_Ganulus@SEQ37649_1__ferredoxin__2Fe_2S'[&!color=#000000]
	'1896170_Bbacterium@OJX29768_1__ferredoxin__2Fe_2S_type__ISC_system'[&!color=#000000]
	'1797556_Bbacterium@OGA99680_1__ferredoxin__2Fe_2S_type__ISC_system'[&!color=#000000]
	'795665_Hsp@AOS79878_1__ferredoxin__2Fe_2S_type__ISC_system'[&!color=#000000]
	'433924_Pintermedius@KTT23158_1__2Fe_2S_ferredoxin'[&!color=#000000]
	'1660161_Cbacterium@ODU61433_1__ferredoxin__2Fe_2S_type__ISC_system'[&!color=#000000]
	'1917811_Tsediminis@RPE70789_1__2Fe_2S_ferredoxin'[&!color=#000000]
	'2013709_Bbacterium@PKO60999_1__ISC_system_2Fe_2S_type_ferredoxin'[&!color=#000000]
	'28066_Rfermentans@OOV07876_1__ferredoxin__2Fe_2S_type__ISC_system'[&!color=#000000]
	'1973952_Cbacterium@PIQ52795_1__ISC_system_2Fe_2S_type_ferredoxin'[&!color=#000000]
	'391735_Veiseniae@ABM58124_1__ferredoxin__2Fe_2S_type__ISC_system'[&!color=#000000]
	'1735686_Xsp@KQM75321_1__2Fe_2S_ferredoxin'[&!color=#000000]
	'1678128_Lsp@ALK89175_1__2Fe_2S_ferredoxin'[&!color=#000000]
	'1678129_Lsp@ALK91996_1__2Fe_2S_ferredoxin'[&!color=#000000]
	'1888168_Csp@HBH36941_1__TPA_asm__ISC_system_2Fe_2S_type_ferredoxin'[&!color=#000000]
	'1795631_Vsp@AMM23094_1__2Fe_2S_ferredoxin'[&!color=#000000]
	'50421_Rsp@PKWM01000041_1_11___9933_10271'[&!color=#000000]
	'2485130_Csp@ROR24988_1__2Fe_2S_ferredoxin'[&!color=#000000]
	'338969_Rferrireducen@ABD69906_1__Ferredoxin__2Fe_2S_type'[&!color=#000000]
	'1408164_Bbacterium@ESS14032_1__2Fe_2S_ferredoxin'[&!color=#000000]
	'1951610_Cbacterium@DJBO01000010_1_15___15793_16131'[&!color=#000000]
	'1267562_Cgilardii@ALD90192_1__ferredoxin'[&!color=#000000]
	'402626_Rpickettii@ACD26040_1__ferredoxin__2Fe_2S_type__ISC_system'[&!color=#000000]
	'795666_Rsp@EIZ05076_1__ferredoxin__2Fe_2S_type'[&!color=#000000]
	'93218_Papista@AJE99398_1__2Fe_2S_ferredoxin'[&!color=#000000]
	'1808959_CPnovymonadis@PSB92070_1__2Fe_2S_ferredoxin'[&!color=#000000]
	'28092_Randropogonis@KKB62499_1__2Fe_2S_ferredoxin'[&!color=#000000]
	'13373_Bmallei@AIP76145_1__ferredoxin__2Fe_2S_type__ISC_system'[&!color=#ff9696]
	'882378_Prhizoxinica@CBW75488_1__Ferredoxin__2Fe_2s'[&!color=#000000]
	'445709_Pthiooxydans@AKJ70328_1__ferredoxin__2Fe_2S_type__ISC_system'[&!color=#000000]
	'1074049_CBcrenata@KNE75206_1__Ferredoxin__2Fe_2S'[&!color=#000000]
	'2211211_Psp@CP029640_1_1079___1227716_1228057'[&!color=#000000]
	'1770053_Bsp@SDV49271_1__ferredoxin__2Fe_2S'[&!color=#000000]
	'1801614_Mbacterium@OGV71628_1__ferredoxin__2Fe_2S_type__ISC_system'[&!color=#000000]
	'1581680_CMturicensis@CEN55557_1___2Fe_2S__ferredoxin'[&!color=#000000]
	'1848039_Msp@OAJ69521_1__ferredoxin__2Fe_2S_type__ISC_system'[&!color=#000000]
	'582744_Mglucosetroph@ACT51096_1__ferredoxin__2Fe_2S_type__ISC_system'[&!color=#000000]
	'666681_Mversatilis@ADI30348_1__ferredoxin__2Fe_2S_type__ISC_system'[&!color=#000000]
	'583345_Mmobilis@ACT48582_1__ferredoxin__2Fe_2S_type__ISC_system'[&!color=#000000]
	'1970536_Mbacterium@OYY94661_1__ISC_system_2Fe_2S_type_ferredoxin'[&!color=#000000]
	'2030816_Mbacterium@PCI59814_1__ISC_system_2Fe_2S_type_ferredoxin'[&!color=#000000]
	'1952234_Mbacterium@DCNE01000005_1_2___172_336'[&!color=#000000]
	'1978760_Pbacterium@OQW68967_1__ferredoxin__2Fe_2S_type__ISC_system'[&!color=#000000]
	'2013711_Bbacterium@PKO54120_1__ISC_system_2Fe_2S_type_ferredoxin'[&!color=#000000]
	'1952234_Mbacterium@DCNE01000005_1_3___290_538'[&!color=#000000]
	'1825523_Nkurashikiens@GBG14143_1__ferredoxin__2Fe_2S'[&!color=#000000]
	'1581557_CMplanktonicus@CEZ19890_1___2FE_2S__ferredoxin__electron_carrer_protein__believed_to_be_involved_in_assemb'[&!color=#000000]
	'383631_Mbacterium@EAV46986_1___2Fe_2S__ferredoxin'[&!color=#000000]
	'1623448_Mbacterium@AKO64197_1__2Fe_2S_ferredoxin'[&!color=#000000]
	'580332_Slithotrophic@ADE12478_1__ferredoxin__2Fe_2S_type__ISC_system'[&!color=#000000]
	'1951900_Gbacterium@DISA01000002_1_64___53488_53832'[&!color=#000000]
	'2052162_Gbacterium@PLYB01000164_1_10___8230_8574'[&!color=#000000]
	'395494_Gcapsiferrifo@ADL54690_1__ferredoxin__2Fe_2S_type__ISC_system'[&!color=#000000]
	'1974017_Gbacterium@PIV14884_1__ISC_system_2Fe_2S_type_ferredoxin'[&!color=#000000]
	'1798244_Gbacterium@OGS80816_1__ferredoxin__2Fe_2S_type__ISC_system'[&!color=#000000]
	'1798249_Gbacterium@OGS95585_1__ferredoxin__2Fe_2S_type__ISC_system'[&!color=#000000]
	'1798257_Gbacterium@OGT11239_1__ferredoxin__2Fe_2S_type__ISC_system'[&!color=#000000]
	'1974034_Hbacterium@PIW37807_1__ISC_system_2Fe_2S_type_ferredoxin'[&!color=#000000]
	'1974028_Hbacterium@PIX95706_1__ISC_system_2Fe_2S_type_ferredoxin'[&!color=#000000]
	'1914471_Scalidifontis@AP018721_1_2051___2042842_2043180'[&!color=#000000]
	'1947689_Tsp@DEQR01000061_1_44___47884_48225'[&!color=#000000]
	'1985873_Ssp@ARU31751_1__ISC_system_2Fe_2S_type_ferredoxin'[&!color=#000000]
	'1559896_Smultivorans@GBL45464_1__ferredoxin__2Fe_2S'[&!color=#000000]
	'1970517_Hbacterium@OYW64824_1__ISC_system_2Fe_2S_type_ferredoxin'[&!color=#000000]
	'1947685_Tsp@DCVO01000083_1_34___30727_31068'[&!color=#000000]
	'292415_Tdenitrifican@AAZ97122_1__ferredoxin__2Fe_2S_type'[&!color=#000000]
	'1895862_Tsp@OJZ16860_1__ferredoxin__2Fe_2S_type__ISC_system'[&!color=#000000]
	'1970528_Hbacterium@OZA34758_1__ISC_system_2Fe_2S_type_ferredoxin'[&!color=#000000]
	'1970515_Hbacterium@OYW40292_1__ISC_system_2Fe_2S_type_ferredoxin'[&!color=#000000]
	'1163617_Sdenitrifican@BAN35089_1__ferredoxin__2Fe_2S_'[&!color=#000000]
	'1706046_Sautotrophica@BHVT01000073_1_141___144915_145253'[&!color=#000000]
	'1559896_Smultivorans@GBL45177_1__ferredoxin__2Fe_2S'[&!color=#000000]
	'1970528_Hbacterium@OZA32294_1__ISC_system_2Fe_2S_type_ferredoxin'[&!color=#000000]
	'1947685_Tsp@DCVO01000187_1_27___17126_17464'[&!color=#000000]
	'649841_Sdenitrifican@NSJJ01000019_1_33___35772_36113'[&!color=#000000]
	'1798245_Gbacterium@OGS92985_1__ferredoxin__2Fe_2S_type__ISC_system'[&!color=#000000]
	'1797484_Bbacterium@OGA03789_1__ferredoxin__2Fe_2S_type__ISC_system'[&!color=#000000]
	'1904640_Bbacterium@APV51851_1__ferredoxin__2Fe_2S_type__ISC_system'[&!color=#000000]
	'1891241_Bbacterium@PWB61553_1__ISC_system_2Fe_2S_type_ferredoxin'[&!color=#000000]
	'1974089_Rbacterium@PJA58658_1__ISC_system_2Fe_2S_type_ferredoxin'[&!color=#000000]
	'1281578_Asp@AWP23761_1__ISC_system_2Fe_2S_type_ferredoxin'[&!color=#000000]
	'1797505_Bbacterium@OGA69453_1__ferredoxin__2Fe_2S_type__ISC_system'[&!color=#000000]
	'1703390_Bbacterium@KPK08900_1__2Fe_2S_ferredoxin'[&!color=#000000]
	'1797503_Bbacterium@OGA70594_1__ferredoxin__2Fe_2S_type__ISC_system'[&!color=#000000]
	'1797490_Bbacterium@OGA15316_1__ferredoxin__2Fe_2S_type__ISC_system'[&!color=#000000]
	'1948461_Bbacterium@DKBI01000206_1_8___6744_7088'[&!color=#000000]
	'2211108_Sbacterium@AP018718_1_1537___1570366_1570713'[&!color=#000000]
	'2067453_Usp@PLK47538_1__ISC_system_2Fe_2S_type_ferredoxin'[&!color=#000000]
	'1000565_Muniversalis@EGK73389_1__2Fe_2S_ferredoxin'[&!color=#000000]
	'1223802_Shydrogenivor@BAO29402_1__ferredoxin__2Fe_2S_type__ISC_system'[&!color=#000000]
	'1565605_Raromaticivor@AJP47729_1__2Fe_2S_ferredoxin'[&!color=#000000]
	'2013702_Bbacterium@PKO83899_1__ISC_system_2Fe_2S_type_ferredoxin'[&!color=#000000]
	'640081_Aoryzae@AEV26736_1__ferredoxin__2Fe_2S_type__ISC_system'[&!color=#000000]
	'1381557_Ssediminicola@RLJ64561_1__2Fe_2S_ferredoxin'[&!color=#000000]
	'2013705_Bbacterium@PKO69572_1__ISC_system_2Fe_2S_type_ferredoxin'[&!color=#000000]
	'857335_CDcarminicum@PAS93904_1__ISC_system_2Fe_2S_type_ferredoxin'[&!color=#000000]
	'1123487_Ugangwonense@KB892840_1_11___13802_14143'[&!color=#000000]
	'1842540_Msp@AOF81782_1__ferredoxin__2Fe_2S_type__ISC_system'[&!color=#000000]
	'1952844_Rbacterium@DINT01000174_1_39___38692_39033'[&!color=#000000]
	'1953084_Gbacterium@DDYH01000027_1_15___10778_11119'[&!color=#000000]
	'1895689_CAsp@OJW50769_1__ferredoxin__2Fe_2S_type__ISC_system'[&!color=#000000]
	'1860101_CPaalborgensis@SBT05081_1___2FE_2S__ferredoxin__electron_carrer_protein__believed_to_be_involved_in_assemb'[&!color=#000000]
	'83767_Pdicarboxylic@SDH48025_1__ferredoxin__2Fe_2S'[&!color=#000000]
	'1457154_CAsp@KFB68279_1__2Fe_2S_ferredoxin'[&!color=#000000]
	'1454004_CAsp@EXI90801_1__2Fe_2S_ferredoxin'[&!color=#000000]
	'1454003_CAsp@EXI78184_1__2Fe_2S_ferredoxin'[&!color=#000000]
	'1454004_CAsp@EXI86224_1__2Fe_2S_ferredoxin'[&!color=#000000]
	'522306_CAphosphatis@ACV35322_1__ferredoxin__2Fe_2S_type__ISC_system'[&!color=#000000]
	'2053492_CAsp@HAY28585_1__TPA_asm__ISC_system_2Fe_2S_type_ferredoxin'[&!color=#000000]
	'1691980_Rbacterium@LGUD01000009_1_114___137862_138203'[&!color=#000000]
	'2005884_Tsp@ATE59972_1__ISC_system_2Fe_2S_type_ferredoxin'[&!color=#000000]
	'1219356_Tbutanivorans@BCUG01000033_1_65___67461_67802'[&!color=#000000]
	'1348657_Tterpenica@EPZ13924_1___2Fe_2S__ferredoxin'[&!color=#000000]
	'2080469_Zbacteirum@AVZ79180_1__ISC_system_2Fe_2S_type_ferredoxin'[&!color=#000000]
	'62928_Asp@CAL94628_1__Fdx2_protein'[&!color=#000000]
	'1947678_Tsp@DFZY01000131_1_2___1261_1602'[&!color=#000000]
	'1792543_Tphenolivoran@MBFM01000002_1_45___47653_47994'[&!color=#000000]
	'2136175_Tsp@PTD98028_1__ISC_system_2Fe_2S_type_ferredoxin'[&!color=#000000]
	'2067960_Asp@AUN94852_1__ISC_system_2Fe_2S_type_ferredoxin'[&!color=#000000]
	'198107_Asp@AKU12659_1__2Fe_2S_type_ferredoxin_protein'[&!color=#000000]
	'85643_Tsp@ACK54940_1__ferredoxin__2Fe_2S_type__ISC_system'[&!color=#000000]
	'29544_Asp@PLX68866_1__ISC_system_2Fe_2S_type_ferredoxin'[&!color=#000000]
	'2013704_Bbacterium@PKO80406_1__ISC_system_2Fe_2S_type_ferredoxin'[&!color=#000000]
	'1121029_Acommunis@PZA15918_1__ISC_system_2Fe_2S_type_ferredoxin'[&!color=#000000]
	'76114_Aaromaticum@CAI09782_1__2Fe_2S_ferredoxin_involved_in_the_assembly_of_Fe_S_clusters'[&!color=#000000]
	'1930021_Rbacterium@MSHG01000079_1_48___50720_51064'[&!color=#000000]
	'1121035_Arestrictus@AUCH01000013_1_14___32409_32750'[&!color=#000000]
	'146938_Arestrictus@QKDJ01000037_1_4___1692_2033'[&!color=#000000]
	'1946402_Dsp@DGXX01000237_1_13___8078_8422'[&!color=#000000]
	'146940_Afungiphilus@RKT60616_1__2Fe_2S_ferredoxin'[&!color=#000000]
	'1304883_Dagitata@KI912532_1_2493___2621527_2621871'[&!color=#000000]
	'2013716_Bbacterium@PKO48396_1__ISC_system_2Fe_2S_type_ferredoxin'[&!color=#000000]
	'159087_Daromatica@AAZ46701_1__Ferredoxin__2Fe_2S_type'[&!color=#ff9696]
	'281362_Ddenitrifican@KXB32304_1__2Fe_2S_ferredoxin'[&!color=#000000]
	'2013703_Bbacterium@PKO85517_1__ISC_system_2Fe_2S_type_ferredoxin'[&!color=#000000]
	'2290923_Csp@AXK39520_1__ISC_system_2Fe_2S_type_ferredoxin'[&!color=#000000]
	'2490538_Rbacterium@RQW29430_1__ISC_system_2Fe_2S_type_ferredoxin'[&!color=#000000]
	'1192162_Vsp@SCK07565_1__ferredoxin__2Fe_2S'[&!color=#000000]
	'45465_Vindigofera@RKQ58911_1__2Fe_2S_ferredoxin'[&!color=#000000]
	'1229489_Bproteobacter@AMYZ01000005_1_131___136256_136597'[&!color=#000000]
	'243365_Cviolaceum@AAQ58763_1__ferredoxin'[&!color=#ff9696]
	'557598_Lhongkongensi@ACO75839_1__Fdx2'[&!color=#000000]
	'1122928_Pyongneupense@KE383962_1_85___86119_86460'[&!color=#000000]
	'2153366_Asp@RQO76963_1__ISC_system_2Fe_2S_type_ferredoxin'[&!color=#000000]
	'57480_Maerodenitrif@AVY94256_1__ISC_system_2Fe_2S_type_ferredoxin'[&!color=#000000]
	'1121004_Aserpens@ATVC01000007_1_17___15744_16082'[&!color=#000000]
	'1938604_Asp@AQR65800_1__ferredoxin__2Fe_2S_type__ISC_system'[&!color=#000000]
	'748280_Psp@BAK78182_1__ferredoxin__2Fe_2S_type__ISC_system'[&!color=#000000]
	'375574_Gindica@LION01000009_1_69___70091_70432'[&!color=#000000]
	'1005048_Cfungivorans@AEK62948_1__Ferredoxin__2Fe_2S'[&!color=#000000]
	'1603353_Mpsychrophila@PIL38401_1__ISC_system_2Fe_2S_type_ferredoxin'[&!color=#000000]
	'945844_Moculi@AWL06713_1__ISC_system_2Fe_2S_type_ferredoxin'[&!color=#000000]
	'1406431_Msp@KLU35624_1__2Fe_2S_ferredoxin'[&!color=#000000]
	'1736266_Dsp@KQQ31898_1__2Fe_2S_ferredoxin'[&!color=#000000]
	'375286_Jsp@ABR91109_1__ferredoxin__2Fe_2S_type'[&!color=#000000]
	'1688639_Nhumi@SNS29794_1__ferredoxin__2Fe_2S'[&!color=#000000]
	'2093374_Osp@RJX32010_1__ISC_system_2Fe_2S_type_ferredoxin'[&!color=#000000]
	'1797562_Bbacterium@OGB20373_1__2Fe_2S_ferredoxin__partial'[&!color=#000000]
	'964_Hseropedicae@AKN66542_1__2Fe_2S_ferredoxin'[&!color=#000000]
	'2320865_Nsp@RJG00194_1__ISC_system_2Fe_2S_type_ferredoxin'[&!color=#000000]
	'709839_Nautotrophicu@KIF80877_1__2Fe_2S_ferredoxin'[&!color=#000000]
	'1775559_Ssp@LQXR01000016_1_18___17136_17477'[&!color=#000000]
	'1196094_Salvi@AHN27925_1__Ferredoxin__2Fe_2S'[&!color=#000000]
	'1120981_Afiliformis@SOD66674_1__ferredoxin__2Fe_2S'[&!color=#000000]
	'1522312_Knegevensis@CCNJ01000055_1_2___891_1229'[&!color=#000000]
	'1120980_Acrassa@JQKH01000019_1_16___19107_19445'[&!color=#000000]
	'641147_Smuelleri@EFG30352_1__2Fe_2S_ferredoxin'[&!color=#000000]
	'1121352_Csteedae@JHZP01000004_1_2___792_1130'[&!color=#000000]
	'1121351_Ckuhniae@AUAP01000003_1_11___9800_10135'[&!color=#000000]
	'1150867_Kkingae@EIC13676_1__Ferredoxin'[&!color=#000000]
	'629741_Koralis@EEP67596_1__ferredoxin__2Fe_2S_type__ISC_system'[&!color=#000000]
	'1051972_Nweaveri@EGV34709_1__hypothetical_protein_l13_19680'[&!color=#000000]
	'326522_Nanimaloris@OSI08199_1__ferredoxin__2Fe_2S_type__ISC_system'[&!color=#000000]
	'1030841_Nwadsworthii@EGZ45470_1__ferredoxin'[&!color=#000000]
	'539_Ecorrodens@JVFA01000099_1_8___5528_5869'[&!color=#000000]
	'655307_Nsp@ASP17046_1__ISC_system_2Fe_2S_type_ferredoxin'[&!color=#000000]
	'88719_Nelongata@JVVT01000019_1_46___41169_41510'[&!color=#000000]
	'122586_Nmeningitidis@AAF41522_1__ferredoxin__2Fe_2S_type'[&!color=#ff9696]
	'122586_Nmeningitidis@AAF41557_1__ferredoxin__2Fe_2S_type'[&!color=#ff9696]
	'1470200_Narctica@KLT72586_1__2Fe_2S_ferredoxin'[&!color=#000000]
	'1032488_Nshayeganii@EGY52405_1__ferredoxin'[&!color=#000000]
	'1123296_Sacetivorans@JQKE01000034_1_28___26611_26949'[&!color=#000000]
	'888741_Kdenitrifican@EGC17989_1__ferredoxin__2Fe_2S_type__ISC_system'[&!color=#000000]
	'96942_Vsp@AUZ04369_1__2Fe_2S_type_ISC_system_ferredoxin'[&!color=#000000]
	'1689272_Vmassiliensis@LN898221_1_1172___1233145_1233483'[&!color=#000000]
	'132144_CGgigasporarum@LXRJ01000001_1_67___65751_66098'[&!color=#000000]
	'1070319_CGgigasporarum@CCD29733_1___2Fe_2S__ferredoxin'[&!color=#000000]
	'1553431_Mcysteinexige@BBE09256_1__ferredoxin__2Fe_2S_type'[&!color=#000000]
	'1561003_B2013arg42i@CUT17615_1__2Fe_2S_ferredoxin'[&!color=#000000]
	'2496266_Isp@AZN35268_1__ISC_system_2Fe_2S_type_ferredoxin'[&!color=#000000]
	'857265_Aursilacus@KPC53235_1__2Fe_2S_ferredoxin'[&!color=#000000]
	'1906741_Jsp@AOY01640_1__ferredoxin__2Fe_2S_type__ISC_system'[&!color=#000000]
	'1121001_Alacus@SMC19884_1__ferredoxin__2Fe_2S'[&!color=#000000]
	'1121280_Cshinanonensi@KB895336_1_7___4698_5036'[&!color=#000000]
	'1121275_Caquatile@AUMS01000008_1_57___67580_67918'[&!color=#000000]
	'1339254_Csp@JTLG01000034_1_159___173757_174095'[&!color=#000000]
	'1121375_Drivuli@KK211082_1_314___331351_331689'[&!color=#000000]
	'2094561_Psp@PQA49384_1__ISC_system_2Fe_2S_type_ferredoxin'[&!color=#000000]
	'1952265_Mbacterium@DDPD01000085_1_4___2713_3051'[&!color=#000000]
	'748120_Pbaekdonensis@REH38817_1__2Fe_2S_ferredoxin'[&!color=#000000]
	'2213226_Psp@AZS50520_1__ISC_system_2Fe_2S_type_ferredoxin'[&!color=#000000]
	'2479392_Psp@AYN95494_1__ISC_system_2Fe_2S_type_ferredoxin'[&!color=#000000]
	'1245526_Pguangdongens@SDT91385_1__ferredoxin__2Fe_2S'[&!color=#000000]
	'1328314_Achroococcum@AJE20491_1__Ferredoxin__2Fe_2S_type__ISC_system'[&!color=#000000]
	'1283330_Avinelandii@ACO80171_1__Fdx_3_22e_74_1328314_Achroococcum@AJE20491_1_'[&!color=#000000]
	'1697053_Oalkaliphila@AKX45689_1__2Fe_2S_ferredoxin'[&!color=#000000]
	'1671662_Gbacterium@LFRZ01000082_1_31___29727_30065'[&!color=#000000]
	'1501432_Tdenitrifican@LNJZ01000005_1_37___39950_40288'[&!color=#000000]
	'1676152_Gbacterium@LFTS01000285_1_20___16378_16716'[&!color=#000000]
	'1868284_Esp@OED40163_1__ferredoxin__2Fe_2S_type__ISC_system'[&!color=#000000]
	'1919249_Ksp@MPMQ01000055_1_6___6307_6654'[&!color=#000000]
	'1960125_Phaliclonae@SMA33139_1__2Fe_2S_ferredoxin'[&!color=#000000]
	'570277_Emontiporae@AMO56028_1__ferredoxin__2Fe_2S_type__ISC_system'[&!color=#000000]
	'434085_Gproteobacter@EGH00129_1__Ferredoxin2C_2Fe_2S'[&!color=#000000]
	'1948638_Gbacterium@DKIG01000007_1_59___73502_73840'[&!color=#000000]
	'1948654_Gbacterium@DLPP01000151_1_13___11315_11653'[&!color=#000000]
	'1986731_Gbacterium@RPG51052_1__ISC_system_2Fe_2S_type_ferredoxin'[&!color=#000000]
	'1986740_Gbacterium@OUW40993_1__ISC_system_2Fe_2S_type_ferredoxin'[&!color=#000000]
	'1948624_Gbacterium@DGKA01000119_1_7___4343_4681'[&!color=#000000]
	'1986771_Gbacterium@OUV23435_1__ISC_system_2Fe_2S_type_ferredoxin'[&!color=#000000]
	'1952987_Obacterium@DCAT01000191_1_11___9707_10045'[&!color=#000000]
	'1889775_Mbacterium@PCI51088_1__ISC_system_2Fe_2S_type_ferredoxin'[&!color=#000000]
	'1948605_Gbacterium@DFBZ01000118_1_42___43245_43583'[&!color=#000000]
	'1429083_Phussainii@MPIO01000001_1_477___527803_528141'[&!color=#000000]
	'1914538_Pbacterium@MAB99156_1__ISC_system_2Fe_2S_type_ferredoxin'[&!color=#000000]
	'706570_Pflexibilis@KHL71089_1__2Fe_2S_ferredoxin'[&!color=#000000]
	'379731_Pstutzeri@ABP80678_1__ferredoxin'[&!color=#000000]
	'364197_Ppohangensis@SDU20560_1__ferredoxin__2Fe_2S'[&!color=#000000]
	'1970544_Pbacterium@OYW96487_1__ISC_system_2Fe_2S_type_ferredoxin'[&!color=#000000]
	'1109445_Pstutzeri@AGSX01000105_1_10___7983_8321'[&!color=#000000]
	'1123021_Pthermotolera@KB822600_1_196___193619_193957'[&!color=#000000]
	'1680762_Vgracilis@KXU35766_1__2Fe_2S_ferredoxin'[&!color=#000000]
	'452629_Abalenae@RRC99769_1__ISC_system_2Fe_2S_type_ferredoxin'[&!color=#000000]
	'355243_Aatlantica@SER05699_1__ferredoxin__2Fe_2S'[&!color=#000000]
	'1278309_Ajaponica@KB907105_1_162___169087_169425'[&!color=#000000]
	'680279_Agilvus@CP013021_1_4204___4336370_4336708'[&!color=#000000]
	'1120970_Ataiwanensis@AUBZ01000019_1_16___15626_15964'[&!color=#000000]
	'455436_Gsp@DS989814_1_153___161076_161414'[&!color=#000000]
	'1974025_Gbacterium@PIP79984_1__ISC_system_2Fe_2S_type_ferredoxin'[&!color=#000000]
	'508461_Nmarina@NGNS01000002_1_265___309803_310141'[&!color=#000000]
	'265726_Phalotolerans@KKD01541_1__2Fe_2S_ferredoxin'[&!color=#000000]
	'1891186_Vaphrogenes@AP018689_1_498___571185_571523'[&!color=#000000]
	'673519_Vharveyi@EEZ87021_1__ferredoxin'[&!color=#000000]
	'216895_Vvulnificus@AAO08956_1__ferredoxin__2Fe_2S_type__ISC_system'[&!color=#000000]
	'553239_Vbreoganii@ANO33595_1__ferredoxin__2Fe_2S_type__ISC_system'[&!color=#000000]
	'1947768_Vsp@DDQR01000025_1_13___10870_11208'[&!color=#000000]
	'674_Vmimicus@KFE31116_1__ferredoxin__2Fe_2S_type__ISC_system'[&!color=#000000]
	'243277_Vcholerae@AAF93918_1__ferredoxin'[&!color=#ff9696]
	'1195763_Paquae@KLV05992_1__2Fe_2S_ferredoxin'[&!color=#000000]
	'1891184_Toccultus@BDGP01000225_1_66___68683_69021'[&!color=#000000]
	'701176_Vsp@EGU32513_1__ferredoxin'[&!color=#000000]
	'1216006_Vaerogenes@SHI16719_1__2Fe_2S_ferredoxin'[&!color=#000000]
	'51367_Scosticola@LT897818_1_123___130055_130393'[&!color=#000000]
	'868280_Ssocompensis@AQOE01000037_1_71___53925_54263'[&!color=#000000]
	'687_Vgazogenes@ASA56451_1__ferredoxin__2Fe_2S_type__ISC_system'[&!color=#000000]
	'1603038_Vsp@ORT48925_1__2Fe_2S_ferredoxin'[&!color=#000000]
	'2487322_Vsp@RQW62297_1__ISC_system_2Fe_2S_type_ferredoxin'[&!color=#000000]
	'223926_Vparahaemolyt@BAC58864_1__ferredoxin'[&!color=#000000]
	'1121868_Enigricans@SKA55274_1__ferredoxin__2Fe_2S'[&!color=#000000]
	'1927127_CEescacola@PCS23521_1__Ferredoxin__2Fe_2S'[&!color=#000000]
	'1927128_CEluxaltus@ATF10242_1__Ferredoxin__2Fe_2S'[&!color=#000000]
	'673_Ghollisae@AMG31191_1__ISC_system_2Fe_2S_type_ferredoxin'[&!color=#000000]
	'575788_Vtasmaniensis@CAV17605_1__2Fe_2S_ferredoxin'[&!color=#000000]
	'312309_Afischeri@AAW85117_1__ferredoxin__2Fe_2S_type__Isc_system'[&!color=#000000]
	'2479546_Vsp@CP033078_1_1990___2195422_2195760'[&!color=#000000]
	'1755811_Pmarinum@ASK78441_1__ISC_system_2Fe_2S_type_ferredoxin'[&!color=#000000]
	'38294_Pdamselae@OLQ83564_1__ferredoxin__2Fe_2S_type__ISC_system'[&!color=#000000]
	'511062_Osp@AEY01068_1__ferredoxin__2Fe_2S_type__ISC_system'[&!color=#000000]
	'1903694_Oavium@ART78751_1__ISC_system_2Fe_2S_type_ferredoxin'[&!color=#000000]
	'2059725_Zmaritima@QCZE01000001_1_1425___1597263_1597601'[&!color=#000000]
	'1632859_Asp@KKO49719_1__2Fe_2S_ferredoxin'[&!color=#000000]
	'152573_Aamylolytica@SDZ94522_1__ferredoxin__2Fe_2S'[&!color=#000000]
	'1628148_Rsalexigens@OEY68848_1__ferredoxin__2Fe_2S_type__ISC_system'[&!color=#000000]
	'2498451_Rsp@CP034683_1_3242___3613021_3613359'[&!color=#000000]
	'641510_Oarctica@PPL17832_1__ferredoxin__2Fe_2S_type__ISC_system'[&!color=#000000]
	'435908_Isalinarum@KFZ31319_1__2Fe_2S_ferredoxin'[&!color=#000000]
	'2164068_Abacterium@RKF15532_1__ISC_system_2Fe_2S_type_ferredoxin'[&!color=#000000]
	'2291597_Gsp@CP031416_1_882___958969_959307'[&!color=#000000]
	'2303987_Msp@RJG47609_1__ISC_system_2Fe_2S_type_ferredoxin'[&!color=#000000]
	'1121880_Fsenticii@AUGM01000013_1_106___123726_124067'[&!color=#000000]
	'1121878_Ffuttsuensis@KE383896_1_233___254915_255253'[&!color=#000000]
	'718193_Fsediminum@SDI61436_1__ferredoxin__2Fe_2S'[&!color=#000000]
	'299255_Fmarina@SHH33498_1__ferredoxin__2Fe_2S'[&!color=#000000]
	'550540_Fbalearica@ADN76957_1__ferredoxin__2Fe_2S_type__ISC_system'[&!color=#000000]
;
end;
begin trees;
	tree tree_1 = [&R](((2058087_Abacterium@PKF57555_1__ISC_system_2Fe_2S_type_ferredoxin:0.16205,595494_Tauensis@ACQ93613_1__ferredoxin__2Fe_2S_type__ISC_system:0.04544)0.877:0.04324,(380703_Ahydrophila@ABK37344_1__ferredoxin__2Fe_2S_type__ISC_system:0.16361,1907416_Asp@SIQ84815_1__ferredoxin__2Fe_2S:0.08679)0.891:0.06987)0.909:0.04681,(1515746_Smangrovi@KFZ37125_1__2Fe_2S_ferredoxin:0.12591,(((6379…
end;
begin figtree;
	set appearance.backgroundColorAttribute="User Selection";
	set appearance.backgroundColour=#-1;
	set appearance.branchColorAttribute="User Selection";
	set appearance.branchLineWidth=1.0;
	set appearance.foregroundColour=#-16777216;
	set appearance.selectionColour=#-2144520576;
	set branchLabels.colorAttribute="User Selection";
	set branchLabels.displayAttribute="Branch length";
	set branchLabels.fontName="Arial";
	set branchLabels.fontSize=8;
	set branchLabels.fontStyle=0;
	set branchLabels.isShown=false;
	set branchLabels.significantDigits=2;
	set layout.expansion=0;
	set layout.layoutType="RECTILINEAR";
	set layout.zoom=0;
	set nodeBars.barWidth=4.0;
	set nodeLabels.colorAttribute="User Selection";
	set nodeLabels.displayAttribute="label";
	set nodeLabels.fontName="Arial";
	set nodeLabels.fontSize=10;
	set nodeLabels.fontStyle=0;
	set nodeLabels.isShown=true;
	set nodeLabels.significantDigits=2;
	set polarLayout.alignTipLabels=false;
	set polarLayout.angularRange=0;
	set polarLayout.rootAngle=0;
	set polarLayout.rootLength=100;
	set polarLayout.showRoot=true;
	set radialLayout.spread=0.0;
	set rectilinearLayout.alignTipLabels=false;
	set rectilinearLayout.curvature=0;
	set rectilinearLayout.rootLength=100;
	set scale.offsetAge=0.0;
	set scale.rootAge=1.0;
	set scale.scaleFactor=1.0;
	set scale.scaleRoot=false;
	set scaleAxis.automaticScale=true;
	set scaleAxis.fontSize=8.0;
	set scaleAxis.isShown=false;
	set scaleAxis.lineWidth=1.0;
	set scaleAxis.majorTicks=1.0;
	set scaleAxis.origin=0.0;
	set scaleAxis.reverseAxis=false;
	set scaleAxis.showGrid=true;
	set scaleAxis.significantDigits=4;
	set scaleBar.automaticScale=true;
	set scaleBar.fontSize=10.0;
	set scaleBar.isShown=true;
	set scaleBar.lineWidth=1.0;
	set scaleBar.scaleRange=0.0;
	set scaleBar.significantDigits=4;
	set tipLabels.colorAttribute="User Selection";
	set tipLabels.displayAttribute="Names";
	set tipLabels.fontName="Arial";
	set tipLabels.fontSize=12;
	set tipLabels.fontStyle=1;
	set tipLabels.isShown=true;
	set tipLabels.significantDigits=4;
	set trees.order=true;
	set trees.orderType="increasing";
	set trees.rooting=false;
	set trees.rootingType="User Selection";
	set trees.transform=false;
	set trees.transformType="cladogram";
end;
