# Supplementary material for: Components of iron–Sulfur cluster assembly machineries are robust phylogenetic markers to trace the origin of mitochondria and plastids
Source: PLoS Biol. 2023 Nov 8;21(11):e3002374. doi: 10.1371/journal.pbio.3002374 (PMC10631705; doi:10.1371/journal.pbio.3002374)
Supplement: S1 Data — (ZIP) [file pbio.3002374.s017.zip › S1 Data/Phylogenies_of_entire_families/Prokaryotes_eukaryotes/HscB_Proka_Euka.figtree]

#NEXUS
begin taxa;
	dimensions ntax=1086;
	taxlabels
	'1123368_Ttepidarius@AUIS01000004_1_163___176152_176790'[&!color=#000000]
	'1945924_Asp@DDOU01000014_1_13___7131_7736'[&!color=#000000]
	'637389_Acaldus@AIA54690_1__Chaperone_protein_HscB'[&!color=#000000]
	'1867749_Asp@RNF60571_1__Fe_S_protein_assembly_co_chaperone_HscB'[&!color=#000000]
	'930_Athiooxidans@JMEB01000172_1_40___38638_39255'[&!color=#000000]
	'243159_Aferrooxidans@ACK80922_1__co_chaperone_Hsc20'[&!color=#000000]
	'2032649_Mbacterium@PEAJ01000079_1_8___7489_8151'[&!color=#b26464]
	'2032646_Mbacterium@PEAP01000018_1_29___24523_25158'[&!color=#b26464]
	'2032647_Mbacterium@PEAO01000039_1_16___12658_13296'[&!color=#b26464]
	'2032648_Mbacterium@PEAN01000118_1_12___7775_8413'[&!color=#b26464]
	'2032651_Mbacterium@PDZX01000120_1_6___3591_4214'[&!color=#b26464]
	'2032652_Mbacterium@PDZV01000030_1_14___9133_9783'[&!color=#b26464]
	'2032650_Mbacterium@PEAG01000067_1_14___16943_17605'[&!color=#b26464]
	'1434232_Maustralis@OSM02407_1__putative_co_chaperone_Hsc20'[&!color=#b26464]
	'1805333_Pbacterium@OIO61050_1__hypothetical_protein_AUJ55_01465'[&!color=#000000]
	'156889_Mmarinus@ABK45550_1__co_chaperone_Hsc20'[&!color=#b26464]
	'1961461_Mbacterium@DCPY01000381_1_6___3107_3703'[&!color=#000000]
	'1970199_Sbacterium@OQX69048_1__Fe_S_protein_assembly_co_chaperone_HscB'[&!color=#000000]
	'748120_Pbaekdonensis@REH38815_1__co_chaperone_protein_HscB'[&!color=#000000]
	'2094561_Psp@PQA49386_1__Fe_S_protein_assembly_co_chaperone_HscB'[&!color=#000000]
	'1952265_Mbacterium@DDPD01000085_1_6___4936_5466'[&!color=#000000]
	'1077255_Alubricus@PTQ90838_1__co_chaperone_protein_HscB'[&!color=#000000]
	'2283318_Mbacterium@AXI02545_1__Fe_S_protein_assembly_co_chaperone_HscB'[&!color=#000000]
	'1120977_Aillinoisensi@JHUX01000003_1_846___870426_870965'[&!color=#000000]
	'1096779_Apuyangensis@SNX45833_1__Co_chaperone_protein_HscB'[&!color=#000000]
	'28090_Alwoffii@BBSQ01000004_1_134___122935_123450'[&!color=#000000]
	'1945945_Asp@DJDJ01000017_1_8___8870_9385'[&!color=#000000]
	'106649_Aguillouiae@BBRY01000010_1_112___104529_105044'[&!color=#000000]
	'871585_Apittii@ADY81585_1__co_chaperone_protein__Hsc20___believed_to_be_involved_in_assembly_of_Fe_S_clust'[&!color=#000000]
	'2419602_Asp@RKG35463_1__Fe_S_protein_assembly_co_chaperone_HscB'[&!color=#000000]
	'1392540_Anectaris@ESK40949_1__Fe_S_protein_assembly_co_chaperone_HscB'[&!color=#000000]
	'1229165_Aapis@SNQ28533_1__Co_chaperone_protein_HscB'[&!color=#000000]
	'1219383_Aboissieri@SDB88107_1__Co_chaperone_protein_HscB'[&!color=#000000]
	'62977_Asp@CAG68266_1__co_chaperone_protein__Hsc20___believed_to_be_involved_in_assembly_of_Fe_S_clust'[&!color=#000000]
	'1341683_Abrisouii@ESK50973_1__Fe_S_protein_assembly_co_chaperone_HscB'[&!color=#000000]
	'1789224_Alarvae@AOA58126_1__Fe_S_protein_assembly_co_chaperone_HscB'[&!color=#000000]
	'479_Msp@HCC66825_1__TPA_asm__Fe_S_protein_assembly_co_chaperone_HscB'[&!color=#000000]
	'34059_Matlantae@OBX75825_1__Fe_S_protein_assembly_co_chaperone_HscB'[&!color=#000000]
	'90241_Mlincolnii@OOS21647_1__Fe_S_protein_assembly_co_chaperone_HscB'[&!color=#000000]
	'1122243_Mboevrei@KB903771_1_141___131892_132401'[&!color=#000000]
	'2014877_Msp@OXL28667_1__Fe_S_protein_assembly_co_chaperone_HscB'[&!color=#000000]
	'476_Mbovis@OOR87337_1__Fe_S_protein_assembly_co_chaperone_HscB'[&!color=#000000]
	'1349775_Moblonga@BCYQ01000043_1_9___7963_8493'[&!color=#000000]
	'480_Mcatarrhalis@AIK00578_1__Fe_S_protein_assembly_co_chaperone_HscB'[&!color=#ff9696]
	'29433_Movis@ANB91726_1__hypothetical_protein_MOVS_06760'[&!color=#000000]
	'349106_Psp@ABQ94573_1__co_chaperone_Hsc20'[&!color=#000000]
	'1947358_Psp@DKJU01000004_1_475___557947_558501'[&!color=#000000]
	'259536_Parcticus@AAZ19328_1__probable_co_chaperone_Hsc20_heat_shock_proteins_related_protein'[&!color=#000000]
	'1986254_Hbacterium@PDH36095_1__Fe_S_protein_assembly_co_chaperone_HscB'[&!color=#000000]
	'1986649_Abacterium@RPH10062_1__Fe_S_protein_assembly_co_chaperone_HscB'[&!color=#000000]
	'1951923_Hbacterium@DKNT01000004_1_5___3468_3977'[&!color=#000000]
	'1951911_Hbacterium@DGQD01000080_1_5___3064_3576'[&!color=#000000]
	'247639_Mgamma@EAW39951_1__co_chaperone_HscB'[&!color=#000000]
	'1951913_Hbacterium@DGPA01000046_1_33___38588_39127'[&!color=#000000]
	'1951907_Hbacterium@DFQW01000085_1_31___34308_34865'[&!color=#000000]
	'1986754_Gbacterium@OUX17705_1__Fe_S_protein_assembly_co_chaperone_HscB'[&!color=#000000]
	'1986666_Bbacterium@OUV31725_1__Fe_S_protein_assembly_co_chaperone_HscB'[&!color=#000000]
	'1986668_Bbacterium@OUT97349_1__Fe_S_protein_assembly_co_chaperone_HscB'[&!color=#000000]
	'1986667_Bbacterium@OUW05649_1__Fe_S_protein_assembly_co_chaperone_HscB'[&!color=#000000]
	'2268024_Hsp@AXF85038_1__Co_chaperone_protein_HscB'[&!color=#000000]
	'1974024_Gbacterium@PIQ42678_1__Fe_S_protein_assembly_co_chaperone_HscB'[&!color=#000000]
	'1808959_CPnovymonadis@PSB92072_1__hypothetical_protein_BZL35_00298'[&!color=#000000]
	'487175_Pexcrementiho@HAI61802_1__TPA_asm__Fe_S_protein_assembly_co_chaperone_HscB'[&!color=#000000]
	'1834205_Bbacterium@ANU67273_1__Fe_S_protein_assembly_co_chaperone_HscB'[&!color=#000000]
	'1469502_Bbacterium@BAP88194_1__chaperone_protein'[&!color=#000000]
	'1919249_Ksp@MPMQ01000055_1_8___8711_9301'[&!color=#000000]
	'1581147_Osp@OFV48531_1__co_chaperone_HscB'[&!color=#000000]
	'1122619_Oureolytica@KB892332_1_6___3874_4377'[&!color=#000000]
	'645616_Ecaeni@RBP40840_1__co_chaperone_protein_HscB'[&!color=#000000]
	'2497686_Csp@RTZ47776_1__Fe_S_protein_assembly_co_chaperone_HscB'[&!color=#000000]
	'305977_Pnoertemannii@PVY60363_1__co_chaperone_protein_HscB'[&!color=#000000]
	'1548123_Psp@OXR48314_1__Fe_S_protein_assembly_co_chaperone_HscB'[&!color=#000000]
	'2026239_Psp@RII83721_1__Fe_S_protein_assembly_co_chaperone_HscB'[&!color=#000000]
	'323426_Bproteobacter@PRY99067_1__co_chaperone_protein_HscB'[&!color=#000000]
	'938785_Bproteobacter@ATZQ02000011_1_13___12792_13337'[&!color=#000000]
	'1951378_Abacterium@DBBZ01000285_1_16___15493_16038'[&!color=#000000]
	'1159870_Bsp@KB907784_1_3105___3366878_3367387'[&!color=#000000]
	'257310_Bbronchisepti@CAE32775_1__chaperone_protein'[&!color=#ff9696]
	'1697043_Bsp@AOB31784_1__co_chaperone_HscB'[&!color=#000000]
	'1416803_Bgenomosp@ARP86323_1__Fe_S_protein_assembly_co_chaperone_HscB'[&!color=#000000]
	'1660092_Bsp@ODU95626_1__Fe_S_protein_assembly_co_chaperone_HscB'[&!color=#000000]
	'1851544_Odioscoreae@SOE49175_1__Chaperone_protein_HscB'[&!color=#000000]
	'2175229_Bsp@PWF23061_1__Fe_S_protein_assembly_co_chaperone_HscB'[&!color=#000000]
	'206506_Kgyiorum@KKO72743_1__co_chaperone_HscB'[&!color=#000000]
	'1671635_Abacterium@LFTA01000039_1_34___36721_37221'[&!color=#000000]
	'1072685_Bpsittacipulm@AIL32689_1__hypothetical_protein_IX83_04640'[&!color=#000000]
	'1247726_Amimigardefor@AHG63936_1__Fe_S_protein_assembly_co_chaperone_HscB'[&!color=#000000]
	'1720297_Psp@LT628275_1_892___922149_922649'[&!color=#000000]
	'1121118_Boedipodis@JHZJ01000009_1_172___186713_187216'[&!color=#000000]
	'1888893_Placunae@RCS59610_1__Fe_S_protein_assembly_co_chaperone_HscB'[&!color=#000000]
	'1950779_Bbacterium@DHLX01000009_1_38___43919_44407'[&!color=#000000]
	'312153_Pasymbioticus@ABP34704_1__co_chaperone_Hsc20'[&!color=#000000]
	'556053_Pacidiphobus@CP023277_1_573___538900_539436'[&!color=#000000]
	'1951147_Lbacterium@DEND01000004_1_137___138599_139135'[&!color=#000000]
	'351345_Pcosmopolitan@OXL14492_1__Fe_S_protein_assembly_co_chaperone_HscB'[&!color=#000000]
	'556055_Prarus@NTGB01000001_1_1502___1609915_1610481'[&!color=#000000]
	'1797484_Bbacterium@OGA03467_1__Fe_S_protein_assembly_co_chaperone_HscB'[&!color=#000000]
	'795666_Rsp@EIZ05078_1__co_chaperone_HscB'[&!color=#000000]
	'1267562_Cgilardii@ALD90190_1__co_chaperone_HscB'[&!color=#000000]
	'402626_Rpickettii@ACD26038_1__co_chaperone_Hsc20'[&!color=#000000]
	'882378_Prhizoxinica@CBW75490_1__Chaperone_protein_hscB'[&!color=#000000]
	'2211211_Psp@CP029640_1_1077___1225034_1225570'[&!color=#000000]
	'1074049_CBcrenata@KNE75890_1__Chaperone_protein_HscB'[&!color=#000000]
	'13373_Bmallei@AIP77702_1__Fe_S_protein_assembly_co_chaperone_HscB'[&!color=#ff9696]
	'445709_Pthiooxydans@AKJ67365_1__Fe_S_protein_assembly_co_chaperone_HscB'[&!color=#000000]
	'93218_Papista@AJE99396_1__co_chaperone_HscB'[&!color=#000000]
	'28092_Randropogonis@KKB62535_1__co_chaperone_HscB'[&!color=#000000]
	'1770053_Bsp@SDV49269_1__Co_chaperone_protein_HscB'[&!color=#000000]
	'1553431_Mcysteinexige@BBE09258_1__co_chaperone_HscB'[&!color=#000000]
	'132144_CGgigasporarum@LXRJ01000001_1_65___63316_63846'[&!color=#000000]
	'1070319_CGgigasporarum@CCD29735_1__Co_chaperone_protein_HscB__Hsc20_'[&!color=#000000]
	'1123487_Ugangwonense@KB892840_1_13___16025_16540'[&!color=#000000]
	'857335_CDcarminicum@PAS93902_1__Fe_S_protein_assembly_co_chaperone_HscB'[&!color=#000000]
	'2067453_Usp@PLK47540_1__Fe_S_protein_assembly_co_chaperone_HscB'[&!color=#000000]
	'1948151_Pbacterium@DDPS01000089_1_6___3604_4146'[&!color=#000000]
	'1690485_Bbacterium@AMS33899_1__hypothetical_protein_AEM42_13515'[&!color=#000000]
	'1904640_Bbacterium@APV51854_1__Fe_S_protein_assembly_co_chaperone_HscB'[&!color=#000000]
	'1891241_Bbacterium@PWB58884_1__Fe_S_protein_assembly_co_chaperone_HscB__partial'[&!color=#000000]
	'1891241_Bbacterium@PWB61555_1__Fe_S_protein_assembly_co_chaperone_HscB'[&!color=#000000]
	'1953084_Gbacterium@DDYH01000027_1_13___8265_8798'[&!color=#000000]
	'649841_Sdenitrifican@NSJJ01000019_1_31___33273_33806'[&!color=#000000]
	'1706046_Sautotrophica@BHVT01000073_1_139___142439_142972'[&!color=#000000]
	'1116472_Mmorosus@ESS73734_1__Co_chaperone_protein_HscB'[&!color=#000000]
	'243233_Mcapsulatus@AAU90591_1__co_chaperone_Hsc20'[&!color=#000000]
	'1495050_Moryzae@JYNS01000006_1_134___146971_147504'[&!color=#000000]
	'675524_Mszegediense@KE386489_1_370___373540_374073'[&!color=#000000]
	'1760988_Mishizawai@SMF97607_1__molecular_chaperone_HscB'[&!color=#000000]
	'1163617_Sdenitrifican@BAN35087_1__co_chaperone_Hsc20'[&!color=#000000]
	'1122158_Loryzae@AQXU01000025_1_47___50175_50693'[&!color=#000000]
	'1848039_Msp@OAJ69523_1__Fe_S_protein_assembly_co_chaperone_HscB'[&!color=#000000]
	'2013711_Bbacterium@PKO54118_1__Fe_S_protein_assembly_co_chaperone_HscB'[&!color=#000000]
	'265072_Mflagellatus@ABE49073_1__co_chaperone_Hsc20'[&!color=#ff9696]
	'1236959_Mglycogenes@BAMT01000001_1_103___99665_100198'[&!color=#000000]
	'1581680_CMturicensis@CEN55559_1__Co_chaperone_protein_HscB_homolog'[&!color=#000000]
	'1970536_Mbacterium@OYZ00187_1__Fe_S_protein_assembly_co_chaperone_HscB'[&!color=#000000]
	'417_Mclara@CP033953_1_1927___2057151_2057696'[&!color=#000000]
	'1952234_Mbacterium@DCNE01000005_1_7___3010_3438'[&!color=#000000]
	'2030816_Mbacterium@PCI59812_1__Fe_S_protein_assembly_co_chaperone_HscB'[&!color=#000000]
	'1978760_Pbacterium@OQW69313_1__Fe_S_protein_assembly_co_chaperone_HscB'[&!color=#000000]
	'666681_Mversatilis@ADI30346_1__co_chaperone_Hsc20'[&!color=#000000]
	'583345_Mmobilis@ACT48580_1__co_chaperone_Hsc20'[&!color=#000000]
	'582744_Mglucosetroph@ACT51094_1__co_chaperone_Hsc20'[&!color=#000000]
	'1801614_Mbacterium@OGV71627_1__Fe_S_protein_assembly_co_chaperone_HscB'[&!color=#000000]
	'1825523_Nkurashikiens@GBG14141_1__molecular_chaperone_HscB'[&!color=#000000]
	'1951900_Gbacterium@DISA01000002_1_66___55702_56244'[&!color=#000000]
	'1188319_Famnicola@BBE51300_1__Co_chaperone_protein_HscB'[&!color=#000000]
	'2052162_Gbacterium@PLYB01000164_1_12___10568_11101'[&!color=#000000]
	'580332_Slithotrophic@ADE12480_1__co_chaperone_Hsc20'[&!color=#000000]
	'1798245_Gbacterium@OGS92987_1__Fe_S_protein_assembly_co_chaperone_HscB'[&!color=#000000]
	'1974017_Gbacterium@PIV14886_1__Fe_S_protein_assembly_co_chaperone_HscB'[&!color=#000000]
	'395494_Gcapsiferrifo@ADL54688_1__co_chaperone_Hsc20'[&!color=#000000]
	'1798253_Gbacterium@OGT00564_1__Fe_S_protein_assembly_co_chaperone_HscB'[&!color=#000000]
	'1798257_Gbacterium@OGT11241_1__Fe_S_protein_assembly_co_chaperone_HscB'[&!color=#000000]
	'1798244_Gbacterium@OGS80841_1__Fe_S_protein_assembly_co_chaperone_HscB'[&!color=#000000]
	'1798249_Gbacterium@OGS93094_1__Fe_S_protein_assembly_co_chaperone_HscB__partial'[&!color=#000000]
	'1974028_Hbacterium@PIX95708_1__Fe_S_protein_assembly_co_chaperone_HscB'[&!color=#000000]
	'1947689_Tsp@DEQR01000074_1_2___716_1243'[&!color=#000000]
	'1974034_Hbacterium@PIW37805_1__Fe_S_protein_assembly_co_chaperone_HscB'[&!color=#000000]
	'1914471_Scalidifontis@AP018721_1_2054___2045927_2046454'[&!color=#000000]
	'1559896_Smultivorans@GBL45462_1__chaperone_protein_HscB'[&!color=#000000]
	'1985873_Ssp@ARU31753_1__Fe_S_protein_assembly_co_chaperone_HscB'[&!color=#000000]
	'1947686_Tsp@DDOT01000154_1_13___11236_11769'[&!color=#000000]
	'1947685_Tsp@DCVO01000083_1_37___33743_34273'[&!color=#000000]
	'1970517_Hbacterium@OYW64827_1__Fe_S_protein_assembly_co_chaperone_HscB'[&!color=#000000]
	'292415_Tdenitrifican@AAZ97120_1__Co_chaperone_Hsc20'[&!color=#000000]
	'1895862_Tsp@OJZ16858_1__Fe_S_protein_assembly_co_chaperone_HscB'[&!color=#000000]
	'1970528_Hbacterium@OZA34755_1__Fe_S_protein_assembly_co_chaperone_HscB'[&!color=#000000]
	'1797490_Bbacterium@OGA15328_1__Fe_S_protein_assembly_co_chaperone_HscB'[&!color=#000000]
	'1703390_Bbacterium@KPK08911_1__co_chaperone_HscB'[&!color=#000000]
	'1797505_Bbacterium@OGA69451_1__Fe_S_protein_assembly_co_chaperone_HscB'[&!color=#000000]
	'1121004_Aserpens@ATVC01000007_1_15___13288_13815'[&!color=#000000]
	'1938604_Asp@AQR65798_1__Fe_S_protein_assembly_co_chaperone_HscB'[&!color=#000000]
	'57480_Maerodenitrif@AVY94254_1__Fe_S_protein_assembly_co_chaperone_HscB'[&!color=#000000]
	'557598_Lhongkongensi@ACO75841_1__hypothetical_protein_LHK_02862'[&!color=#000000]
	'2290923_Csp@AXK39518_1__Fe_S_protein_assembly_co_chaperone_HscB'[&!color=#000000]
	'2490538_Rbacterium@RQW29432_1__Fe_S_protein_assembly_co_chaperone_HscB'[&!color=#000000]
	'45465_Vindigofera@RKQ58913_1__co_chaperone_protein_HscB'[&!color=#000000]
	'1192162_Vsp@SCK07550_1__molecular_chaperone_HscB'[&!color=#000000]
	'1229489_Bproteobacter@AMYZ01000005_1_129___133759_134292'[&!color=#000000]
	'748280_Psp@BAK78180_1__co_chaperone_Hsc20'[&!color=#000000]
	'243365_Cviolaceum@AAQ58766_1__chaperone_protein_hscB'[&!color=#ff9696]
	'2153366_Asp@RQO76965_1__Fe_S_protein_assembly_co_chaperone_HscB'[&!color=#000000]
	'1122928_Pyongneupense@KE383962_1_87___88373_88906'[&!color=#000000]
	'375574_Gindica@LION01000009_1_71___72394_72927'[&!color=#000000]
	'1121279_Ctaiwanensis@SFZ79254_1__molecular_chaperone_HscB'[&!color=#000000]
	'1121278_Ckoreensis@KE386746_1_38___32682_33209'[&!color=#000000]
	'1121001_Alacus@SMC19880_1__molecular_chaperone_HscB'[&!color=#000000]
	'1121280_Cshinanonensi@KB895336_1_9___7004_7534'[&!color=#000000]
	'1121275_Caquatile@AUMS01000008_1_55___64852_65382'[&!color=#000000]
	'2496266_Isp@AZN35270_1__Fe_S_protein_assembly_co_chaperone_HscB'[&!color=#000000]
	'857265_Aursilacus@KPC53237_1__Co_chaperone_protein_HscB'[&!color=#000000]
	'1121375_Drivuli@KK211082_1_312___328662_329192'[&!color=#000000]
	'1339254_Csp@JTLG01000034_1_156___170888_171418'[&!color=#000000]
	'1906741_Jsp@AOY01642_1__Fe_S_protein_assembly_co_chaperone_HscB'[&!color=#000000]
	'1842540_Msp@AOF81942_1__Fe_S_protein_assembly_co_chaperone_HscB'[&!color=#000000]
	'1000565_Muniversalis@EGK73387_1__Co_chaperone_protein_HscB'[&!color=#000000]
	'2013705_Bbacterium@PKO69570_1__Fe_S_protein_assembly_co_chaperone_HscB'[&!color=#000000]
	'1974089_Rbacterium@PJA58660_1__Fe_S_protein_assembly_co_chaperone_HscB'[&!color=#000000]
	'2136175_Tsp@PTD98030_1__Fe_S_protein_assembly_co_chaperone_HscB'[&!color=#000000]
	'2080469_Zbacteirum@AVZ80705_1__Fe_S_protein_assembly_co_chaperone_HscB'[&!color=#000000]
	'198107_Asp@AKU12661_1__co_chaperone'[&!color=#000000]
	'76114_Aaromaticum@CAI09784_1__chaperone_protein_HscB_involved_in_Fe_S_cluster_synthesis__DnaJ_paralog_'[&!color=#000000]
	'1952844_Rbacterium@DINT01000174_1_41___40905_41438'[&!color=#000000]
	'1121029_Acommunis@PZA15920_1__Fe_S_protein_assembly_co_chaperone_HscB'[&!color=#000000]
	'29544_Asp@PLX68867_1__Fe_S_protein_assembly_co_chaperone_HscB'[&!color=#000000]
	'2013704_Bbacterium@PKO80405_1__Fe_S_protein_assembly_co_chaperone_HscB'[&!color=#000000]
	'2005884_Tsp@ATE59970_1__Fe_S_protein_assembly_co_chaperone_HscB'[&!color=#000000]
	'85643_Tsp@ACK54942_1__co_chaperone_Hsc20'[&!color=#000000]
	'1219356_Tbutanivorans@BCUG01000033_1_67___69707_70240'[&!color=#000000]
	'1348657_Tterpenica@EPZ13926_1__cobalamin'[&!color=#000000]
	'62928_Asp@CAL94630_1__putative_co_chaperone_HscB'[&!color=#000000]
	'1792543_Tphenolivoran@MBFM01000002_1_43___45232_45765'[&!color=#000000]
	'1930021_Rbacterium@MSHG01000079_1_50___52926_53459'[&!color=#000000]
	'2067960_Asp@AUN94850_1__Fe_S_protein_assembly_co_chaperone_HscB'[&!color=#000000]
	'83767_Pdicarboxylic@SDH47904_1__molecular_chaperone_HscB'[&!color=#000000]
	'1860101_CPaalborgensis@SBT06019_1__DnaJ_like_molecular_chaperone_specific_for_IscU'[&!color=#000000]
	'1895689_CAsp@OJW50771_1__Fe_S_protein_assembly_co_chaperone_HscB'[&!color=#000000]
	'1457154_CAsp@KFB68277_1__Hsc20'[&!color=#000000]
	'1454004_CAsp@EXI86222_1__Hsc20'[&!color=#000000]
	'1454004_CAsp@EXI90803_1__Hsc20'[&!color=#000000]
	'1454003_CAsp@EXI78182_1__Hsc20'[&!color=#000000]
	'522306_CAphosphatis@ACV35320_1__co_chaperone_Hsc20'[&!color=#000000]
	'2053492_CAsp@HAY28587_1__TPA_asm__Fe_S_protein_assembly_co_chaperone_HscB'[&!color=#000000]
	'1691980_Rbacterium@LGUD01000009_1_112___135345_135875'[&!color=#000000]
	'1946402_Dsp@DGXX01000237_1_11___5671_6198'[&!color=#000000]
	'281362_Ddenitrifican@KXB32306_1__Fe_S_protein_assembly_co_chaperone_HscB'[&!color=#000000]
	'159087_Daromatica@AAZ46699_1__Co_chaperone_Hsc20'[&!color=#ff9696]
	'2013716_Bbacterium@PKO48398_1__Fe_S_protein_assembly_co_chaperone_HscB'[&!color=#000000]
	'1304883_Dagitata@KI912532_1_2491___2619110_2619637'[&!color=#000000]
	'1121035_Arestrictus@AUCH01000013_1_16___34638_35180'[&!color=#000000]
	'146940_Afungiphilus@RKT60618_1__co_chaperone_protein_HscB'[&!color=#000000]
	'2013703_Bbacterium@PKO85519_1__Fe_S_protein_assembly_co_chaperone_HscB'[&!color=#000000]
	'1381557_Ssediminicola@RLJ64559_1__co_chaperone_protein_HscB'[&!color=#000000]
	'2211108_Sbacterium@AP018718_1_1539___1572603_1573139'[&!color=#000000]
	'1223802_Shydrogenivor@BAO29400_1__co_chaperone_HscB'[&!color=#000000]
	'2013702_Bbacterium@PKO84144_1__Fe_S_protein_assembly_co_chaperone_HscB'[&!color=#000000]
	'1565605_Raromaticivor@AJP49371_1__hypothetical_protein_PG1C_03135'[&!color=#000000]
	'640081_Aoryzae@AEV26734_1__Fe_S_protein_assembly_co_chaperone_HscB'[&!color=#000000]
	'1946150_CAsp@DBMG01000061_1_18___17983_18282'[&!color=#000000]
	'401471_Uparvum@AZP13541_1__Fe_S_protein_assembly_co_chaperone_HscB'[&!color=#000000]
	'2099400_Ssilvestre@PRC91240_1__hscB__Fe_S_protein_assembly_co_chaperone_HscB'[&!color=#000000]
	'2093374_Osp@RJX32008_1__Fe_S_protein_assembly_co_chaperone_HscB'[&!color=#000000]
	'556268_Oformigenes@EEO28906_1__Fe_S_protein_assembly_co_chaperone_HscB'[&!color=#000000]
	'847_Oformigenes@ARQ46988_1__Co_chaperone_protein_HscB'[&!color=#000000]
	'945844_Moculi@AWL06711_1__Fe_S_protein_assembly_co_chaperone_HscB'[&!color=#000000]
	'1736266_Dsp@KQQ31900_1__co_chaperone_HscB'[&!color=#000000]
	'1603353_Mpsychrophila@PIL38403_1__Fe_S_protein_assembly_co_chaperone_HscB'[&!color=#000000]
	'709839_Nautotrophicu@KIF80879_1__co_chaperone_HscB'[&!color=#000000]
	'1688639_Nhumi@SNS29833_1__Co_chaperone_protein_HscB'[&!color=#000000]
	'2320865_Nsp@RJG00192_1__Fe_S_protein_assembly_co_chaperone_HscB'[&!color=#000000]
	'964_Hseropedicae@AKN66545_1__co_chaperone_HscB'[&!color=#000000]
	'1005048_Cfungivorans@AEK62952_1__Chaperone_protein_HscB'[&!color=#000000]
	'1797562_Bbacterium@OGB20366_1__Fe_S_protein_assembly_co_chaperone_HscB'[&!color=#000000]
	'375286_Jsp@ABR88969_1__molecular_chaperone_HscB__Hsc20_'[&!color=#000000]
	'1891238_Bbacterium@PLEY01000085_1_54___62213_62494'[&!color=#000000]
	'1121388_Dgummosa@KI519499_1_601___740245_740766'[&!color=#000000]
	'1523428_Bproteobacter@KPF68995_1__co_chaperone_HscB'[&!color=#000000]
	'1158291_Tsp@KB898487_1_41___36503_37111'[&!color=#000000]
	'364030_Tdelicata@SBP89032_1__Co_chaperone_protein_HscB_homolog'[&!color=#000000]
	'75379_Tintermedia@ADG30454_1__co_chaperone_Hsc20'[&!color=#000000]
	'47671_Lmirabilis@VEH02451_1__Co_chaperone_protein_hscB_homolog'[&!color=#000000]
	'1950782_Bbacterium@DBCQ01000022_1_7___4479_5033'[&!color=#000000]
	'1950771_Bbacterium@DDPR01000004_1_28___28103_28624'[&!color=#000000]
	'1262977_Ssp@CDE76144_1__co_chaperone_protein_HscB_homolog'[&!color=#000000]
	'762967_Sparvirubra@EHY30962_1__Fe_S_protein_assembly_co_chaperone_HscB'[&!color=#000000]
	'1263111_Swadsworthens@CCZ16563_1__co_chaperone_protein_HscB_homolog'[&!color=#000000]
	'2494234_Smegalosphaer@BBF24102_1__co_chaperone_protein_HscB'[&!color=#000000]
	'1574262_Ssp@KXT30734_1__Fe_S_protein_assembly_co_chaperone_HscB'[&!color=#000000]
	'1262976_Ssp@CDD70243_1__co_chaperone_protein_HscB_homolog'[&!color=#000000]
	'2292075_Ssp@RHJ35553_1__Fe_S_protein_assembly_co_chaperone_HscB'[&!color=#000000]
	'1947612_Ssp@DHJT01000002_1_9___5527_6012'[&!color=#000000]
	'2292253_Ssp@RGU79816_1__Fe_S_protein_assembly_co_chaperone_HscB'[&!color=#000000]
	'286133_Usutterella@OMVG01000119_1_5___1612_2124'[&!color=#000000]
	'2163011_Bsp@AWB33323_1__Fe_S_protein_assembly_co_chaperone_HscB'[&!color=#000000]
	'1008459_Tasinigenital@AEP36453_1__Chaperone_protein_HscB'[&!color=#000000]
	'1298914_Pbacterium@AXWC01000013_1_37___27017_27574'[&!color=#000000]
	'1082851_Cserinivorans@ARU05502_1__Fe_S_protein_assembly_co_chaperone_HscB'[&!color=#000000]
	'2491057_Cbacterium@RRD57422_1__Fe_S_protein_assembly_co_chaperone_HscB'[&!color=#000000]
	'1658672_Osp@AKU66546_1__co_chaperone_HscB'[&!color=#000000]
	'1895730_Bbacterium@OJV48804_1__Fe_S_protein_assembly_co_chaperone_HscB'[&!color=#000000]
	'2109914_Ooryzae@AVO35151_1__Fe_S_protein_assembly_co_chaperone_HscB'[&!color=#000000]
	'183670_Mbipunctata@NWBQ01000058_1_50___48121_48642'[&!color=#000000]
	'1797572_Bbacterium@OGB71123_1__Fe_S_protein_assembly_co_chaperone_HscB'[&!color=#000000]
	'1947650_Tsp@DBAZ01000005_1_47___53326_53880'[&!color=#000000]
	'307486_Ttaiwanensis@KN714329_1_9___7586_8152'[&!color=#000000]
	'1458426_Smccroryi@BAO82659_1__DnaJ_domain_containing_protein_1'[&!color=#000000]
	'1947819_Buba7470@DLPA01000186_1_2___716_1261'[&!color=#000000]
	'1951601_Cbacterium@DDUQ01000139_1_4___3256_3831'[&!color=#000000]
	'1951610_Cbacterium@DJBO01000010_1_13___13302_13853'[&!color=#000000]
	'1408164_Bbacterium@ESS14030_1__hypothetical_protein_MOLA814_01658'[&!color=#000000]
	'1678129_Lsp@ALK91994_1__hypothetical_protein_L103DPR2_01593'[&!color=#000000]
	'1678128_Lsp@ALK89177_1__hypothetical_protein_L63ED372_01974'[&!color=#000000]
	'795665_Hsp@AOS79880_1__Fe_S_protein_assembly_co_chaperone_HscB'[&!color=#000000]
	'1842537_Hsp@AOF88209_1__Fe_S_protein_assembly_co_chaperone_HscB'[&!color=#000000]
	'1871071_Cbacterium@HAJ12874_1__TPA_asm__Fe_S_protein_assembly_co_chaperone_HscB'[&!color=#000000]
	'1797566_Bbacterium@OGB34425_1__Fe_S_protein_assembly_co_chaperone_HscB'[&!color=#000000]
	'2013709_Bbacterium@PKO61001_1__Fe_S_protein_assembly_co_chaperone_HscB'[&!color=#000000]
	'1973952_Cbacterium@PIQ52793_1__Fe_S_protein_assembly_co_chaperone_HscB'[&!color=#000000]
	'28066_Rfermentans@OOV07878_1__Fe_S_protein_assembly_co_chaperone_HscB'[&!color=#000000]
	'2268087_Psp@AYQ29980_1__Fe_S_protein_assembly_co_chaperone_HscB'[&!color=#000000]
	'365044_Pnaphthaleniv@ABM37595_1__co_chaperone_Hsc20'[&!color=#000000]
	'1797557_Bbacterium@OGB10932_1__Fe_S_protein_assembly_co_chaperone_HscB'[&!color=#000000]
	'1484693_Rsaidenbachen@APW43147_1__Fe_S_protein_assembly_co_chaperone_HscB'[&!color=#000000]
	'50421_Rsp@PKWM01000041_1_9___7504_8037'[&!color=#000000]
	'338969_Rferrireducen@ABD69904_1__co_chaperone_Hsc20'[&!color=#000000]
	'1797747_Csp@OGO99914_1__Fe_S_protein_assembly_co_chaperone_HscB'[&!color=#000000]
	'1458275_Hgracilis@EYC51603_1__co_chaperone_HscB'[&!color=#000000]
	'1888168_Csp@HBH36939_1__TPA_asm__Fe_S_protein_assembly_co_chaperone_HscB'[&!color=#000000]
	'2013715_Bbacterium@PKO40825_1__Fe_S_protein_assembly_co_chaperone_HscB'[&!color=#000000]
	'94132_Rtataouinensi@AMO25628_1__co_chaperone_HscB'[&!color=#000000]
	'365046_Rtataouinensi@AEG92930_1__Candidate_co_chaperone__DnaJ_family'[&!color=#000000]
	'1735686_Xsp@KQM75319_1__co_chaperone_HscB'[&!color=#000000]
	'433924_Pintermedius@KTT23160_1__co_chaperone_HscB'[&!color=#000000]
	'1795631_Vsp@AMM23096_1__co_chaperone_HscB'[&!color=#000000]
	'1970496_Bbacterium@OYZ74918_1__Fe_S_protein_assembly_co_chaperone_HscB'[&!color=#000000]
	'1951599_Cbacterium@DCYB01000010_1_400___445966_446484'[&!color=#000000]
	'1660161_Cbacterium@ODU61435_1__Fe_S_protein_assembly_co_chaperone_HscB'[&!color=#000000]
	'1031594_Evulgaris@RCX09846_1__molecular_chaperone_HscB'[&!color=#ff9696]
	'2116657_Msp@AVP58004_1__Fe_S_protein_assembly_co_chaperone_HscB'[&!color=#000000]
	'2109913_Msp@AVO50787_1__Fe_S_protein_assembly_co_chaperone_HscB'[&!color=#000000]
	'180197_Ganulus@SEQ37559_1__molecular_chaperone_HscB'[&!color=#000000]
	'2135643_Ssp@PVY55651_1__molecular_chaperone_HscB'[&!color=#000000]
	'1896170_Bbacterium@OJX29766_1__Fe_S_protein_assembly_co_chaperone_HscB'[&!color=#000000]
	'397945_Acitrulli@ABM33021_1__co_chaperone_Hsc20'[&!color=#000000]
	'391735_Veiseniae@ABM58122_1__co_chaperone_Hsc20'[&!color=#000000]
	'1951605_Cbacterium@DFPM01000252_1_6___5618_6139'[&!color=#000000]
	'1951612_Cbacterium@DLAU01000040_1_4___2534_3052'[&!color=#000000]
	'285_Ctestosteroni@BBJZ01000002_1_72___84337_84855'[&!color=#000000]
	'32013_Cterrigena@DDHF01000002_1_19___20897_21415'[&!color=#000000]
	'2315688_Ssp@RID99249_1__Fe_S_protein_assembly_co_chaperone_HscB'[&!color=#000000]
	'2109915_Ssuum@AVO42830_1__Fe_S_protein_assembly_co_chaperone_HscB'[&!color=#000000]
	'1965230_Bbacterium@RUS67933_1__Co_chaperone_protein_HscB'[&!color=#000000]
	'946483_CSmobilis@AGX87029_1__molecular_chaperone_HscB'[&!color=#000000]
	'2485130_Csp@ROR24990_1__molecular_chaperone_HscB'[&!color=#000000]
	'63_Vfiliformis@ASM77718_1__CoA_transferase'[&!color=#000000]
	'1658665_Msp@ANH67849_1__co_chaperone_HscB'[&!color=#000000]
	'1768242_Psp@ALT77075_1__co_chaperone_HscB'[&!color=#000000]
	'864051_Bbacterium@EHR72431_1__Fe_S_protein_assembly_co_chaperone_HscB'[&!color=#000000]
	'1660139_Rsp@ODV12614_1__Fe_S_protein_assembly_co_chaperone_HscB'[&!color=#000000]
	'983917_Rgelatinosus@BAL94887_1__co_chaperone_protein_HscB_homolog'[&!color=#000000]
	'2259336_Cbacterium@QNUI01000019_1_8___4094_4612'[&!color=#000000]
	'1523424_Bproteobacter@KPF47758_1__co_chaperone_HscB'[&!color=#000000]
	'137716_Isp@BADL01000031_1_10___7617_8135'[&!color=#000000]
	'2015568_Bbacterium@OYT84912_1__Fe_S_protein_assembly_co_chaperone_HscB'[&!color=#000000]
	'395495_Lcholodnii@ACB33313_1__co_chaperone_Hsc20'[&!color=#ff9696]
	'395495_Lcholodnii@ACB33703_1__co_chaperone_Hsc20'[&!color=#ff9696]
	'744406_Shippei@PXW92831_1__molecular_chaperone_HscB'[&!color=#000000]
	'34103_Snatans@SIS07906_1__molecular_chaperone_HscB'[&!color=#000000]
	'420662_Mpetroleiphil@ABM95215_1__chaperone_protein'[&!color=#000000]
	'1736528_Rsp@KQW36254_1__co_chaperone_HscB'[&!color=#000000]
	'215580_Sthermodepoly@PPE69176_1__Fe_S_protein_assembly_co_chaperone_HscB'[&!color=#000000]
	'1265502_Cmanganoxidan@KB905931_1_123___128710_129228'[&!color=#000000]
	'1946043_Asp@DBNS01000026_1_46___49785_50345'[&!color=#000000]
	'1797552_Bbacterium@OGA80887_1__Fe_S_protein_assembly_co_chaperone_HscB'[&!color=#000000]
	'2493092_Asp@RRS03362_1__Fe_S_protein_assembly_co_chaperone_HscB'[&!color=#000000]
	'1950777_Bbacterium@DFTY01000164_1_13___9478_10002'[&!color=#000000]
	'1296669_Aolei@AWI52763_1__Fe_S_protein_assembly_co_chaperone_HscB'[&!color=#000000]
	'1797568_Bbacterium@OGB66615_1__Fe_S_protein_assembly_co_chaperone_HscB'[&!color=#000000]
	'2491056_Cbacterium@RRD67470_1__Fe_S_protein_assembly_co_chaperone_HscB'[&!color=#000000]
	'1550736_Cpopuli@RMX08445_1__Fe_S_protein_assembly_co_chaperone_HscB'[&!color=#000000]
	'1917811_Tsediminis@RPE70787_1__molecular_chaperone_HscB'[&!color=#000000]
	'1121117_Bdenitrifican@SEN62083_1__molecular_chaperone_HscB'[&!color=#000000]
	'1121116_Bchironomi@KB894771_1_125___119277_119798'[&!color=#000000]
	'1122156_Lhyalina@SHF26624_1__molecular_chaperone_HscB'[&!color=#000000]
	'2053568_Lsp@HAB48387_1__TPA_asm__Fe_S_protein_assembly_co_chaperone_HscB__partial'[&!color=#000000]
	'1813033_Lsp@KYP10442_1__hypothetical_protein_A0129_12885'[&!color=#000000]
	'1950780_Bbacterium@DIYC01000015_1_43___43999_44520'[&!color=#000000]
	'1952234_Mbacterium@DCNE01000044_1_36___33897_34421'[&!color=#000000]
	'1951896_Fbacterium@DLTR01000086_1_6___4571_5092'[&!color=#000000]
	'2014784_Nbacterium@RTK93804_1__Fe_S_protein_assembly_co_chaperone_HscB'[&!color=#000000]
	'1689272_Vmassiliensis@LN898221_1_1169___1230509_1231009'[&!color=#000000]
	'96942_Vsp@AUZ04371_1__Fe_S_protein_assembly_co_chaperone_HscB'[&!color=#000000]
	'88719_Nelongata@JVVT01000019_1_42___37241_37741'[&!color=#000000]
	'1121352_Csteedae@JHZP01000001_1_418___431615_432115'[&!color=#000000]
	'1121351_Ckuhniae@AUAP01000002_1_180___192828_193325'[&!color=#000000]
	'1120981_Afiliformis@SOD69171_1__Co_chaperone_protein_HscB'[&!color=#000000]
	'1150867_Kkingae@EIC13168_1__chaperone_protein'[&!color=#000000]
	'888741_Kdenitrifican@EGC17374_1__Fe_S_protein_assembly_co_chaperone_HscB'[&!color=#000000]
	'539_Ecorrodens@JVFA01000067_1_9___11570_12070'[&!color=#000000]
	'1032488_Nshayeganii@EGY53690_1__co_chaperone_protein_HscB'[&!color=#000000]
	'122586_Nmeningitidis@AAF62332_1__chaperone_protein_HscB'[&!color=#ff9696]
	'655307_Nsp@ASP17049_1__Fe_S_protein_assembly_co_chaperone_HscB'[&!color=#000000]
	'1051972_Nweaveri@EGV34714_1__Fe_S_protein_assembly_co_chaperone_HscB'[&!color=#000000]
	'1196094_Salvi@AHN27928_1__Chaperone_protein_HscB'[&!color=#000000]
	'1123296_Sacetivorans@JQKE01000050_1_22___18932_19435'[&!color=#000000]
	'1120980_Acrassa@JQKH01000009_1_44___51814_52317'[&!color=#000000]
	'641147_Smuelleri@EFG31609_1__Fe_S_protein_assembly_co_chaperone_HscB'[&!color=#000000]
	'1775559_Ssp@LQXR01000016_1_21___20156_20755'[&!color=#000000]
	'1470200_Narctica@KLT72599_1__cobalamin'[&!color=#000000]
	'1030841_Nwadsworthii@EGZ45473_1__co_chaperone_protein_HscB'[&!color=#000000]
	'326522_Nanimaloris@OSI08480_1__Fe_S_protein_assembly_co_chaperone_HscB'[&!color=#000000]
	'629741_Koralis@EEP68325_1__Fe_S_protein_assembly_co_chaperone_HscB'[&!color=#000000]
	'1522312_Knegevensis@CCNJ01000033_1_25___18678_19184'[&!color=#000000]
	'1732023_Gbacterium@MEIF01000007_1_9___7161_7694'[&!color=#000000]
	'1948134_Pbacterium@DBUW01000095_1_6___4573_5163'[&!color=#000000]
	'2027912_Btaxon@RIY33990_1__Fe_S_protein_assembly_co_chaperone_HscB'[&!color=#000000]
	'2028576_Btaxon@RIY32455_1__Fe_S_protein_assembly_co_chaperone_HscB'[&!color=#000000]
	'2028574_Btaxon@RIY34662_1__Fe_S_protein_assembly_co_chaperone_HscB'[&!color=#000000]
	'2028575_Btaxon@RIY35573_1__Fe_S_protein_assembly_co_chaperone_HscB'[&!color=#000000]
	'1623448_Mbacterium@AKO64199_1__hypothetical_protein_UZ34_01845'[&!color=#000000]
	'1986740_Gbacterium@OUW40995_1__Fe_S_protein_assembly_co_chaperone_HscB'[&!color=#000000]
	'1798274_Gbacterium@OGT31171_1__Fe_S_protein_assembly_co_chaperone_HscB'[&!color=#000000]
	'2058498_CTperditus@PNQY01000162_1_15___13811_14326'[&!color=#000000]
	'412965_CVokutanii@BAF61647_1__molecular_chaperone_HscB'[&!color=#000000]
	'413404_CRmagnifica@ABL02325_1__co_chaperone_Hsc20'[&!color=#000000]
	'1615892_Gbacterium@JYIN01000009_1_35___32255_32767'[&!color=#000000]
	'1946226_CRsp@DDCF01000031_1_18___17335_17847'[&!color=#000000]
	'235205_Bazoricus@SEH91181_1__Co_chaperone_Hsc20'[&!color=#000000]
	'2360_Bthermophilus@OIR25657_1__Fe_S_protein_assembly_co_chaperone_HscB'[&!color=#000000]
	'235205_Bazoricus@SEH91192_1___weak_similarity_to__co_chaperone_protein'[&!color=#000000]
	'1303921_Eof@BAS67912_1__molecular_chaperone_HscB'[&!color=#000000]
	'655186_Usup05@EEZ80346_1__DnaJ_domain_containing_protein'[&!color=#000000]
	'1705394_CTautotrophicu@ALE53079_1__molecular_chaperone_Hsc20'[&!color=#000000]
	'1811595_CTsp@LURO01000247_1_4___1472_1987'[&!color=#000000]
	'1125411_CTsingularis@ALE01955_1__molecular_chaperone_Hsc20'[&!color=#000000]
	'1895767_Gbacterium@OJV88854_1__Fe_S_protein_assembly_co_chaperone_HscB'[&!color=#000000]
	'295108_CBaquae@KRG18189_1__hypothetical_protein_HT99x_03033'[&!color=#000000]
	'1953015_Tbacterium@DJFZ01000047_1_27___28508_29026'[&!color=#000000]
	'437022_CBcookevillens@KRG18290_1__hypothetical_protein_CC99x_01735'[&!color=#000000]
	'1501432_Tdenitrifican@LNJZ01000005_1_35___37518_38042'[&!color=#000000]
	'1676152_Gbacterium@LFTS01000285_1_22___18623_19186'[&!color=#000000]
	'2213226_Psp@AZS50518_1__co_chaperone_HscB'[&!color=#000000]
	'2479392_Psp@AYN95496_1__co_chaperone_HscB'[&!color=#000000]
	'1429083_Phussainii@MPIO01000001_1_479___530047_530556'[&!color=#000000]
	'1245526_Pguangdongens@SDT91413_1__Co_chaperone_protein_HscB'[&!color=#000000]
	'1328314_Achroococcum@AJE20489_1__Fe_S_protein_assembly_co_chaperone_HscB'[&!color=#000000]
	'1283330_Avinelandii@ACO80173_1__HscB_3_79e_101_1328314_Achroococcum@AJE20489_1_'[&!color=#000000]
	'1802009_Pbacterium@OHC28409_1__co_chaperone_HscB'[&!color=#000000]
	'157783_Pcremoricolor@AIR88076_1__co_chaperone_HscB'[&!color=#000000]
	'1312921_Pputida@ARYY01001059_1_4___1353_1520'[&!color=#000000]
	'306_Psp@MAE23834_1__co_chaperone_HscB'[&!color=#000000]
	'399739_Pmendocina@ABP86256_1__co_chaperone_Hsc20'[&!color=#000000]
	'743720_Pfulva@AEF23262_1__Co_chaperone_protein_hscB'[&!color=#000000]
	'1948627_Gbacterium@DIAM01000005_1_138___156868_157389'[&!color=#000000]
	'1914538_Pbacterium@MAB99154_1__co_chaperone_HscB'[&!color=#000000]
	'706570_Pflexibilis@KHL71087_1__Co_chaperone_HscB'[&!color=#000000]
	'364197_Ppohangensis@SDU20593_1__Co_chaperone_protein_HscB'[&!color=#000000]
	'1985301_Psp@PAV46689_1__co_chaperone_HscB'[&!color=#000000]
	'1123021_Pthermotolera@KB822600_1_194___191182_191703'[&!color=#000000]
	'379731_Pstutzeri@ABP80680_1__co_chaperone_Hsc20'[&!color=#000000]
	'1109445_Pstutzeri@AGSX01000105_1_12___10231_10752'[&!color=#000000]
	'1970544_Pbacterium@OYW96489_1__co_chaperone_HscB'[&!color=#000000]
	'1671662_Gbacterium@LFRZ01000082_1_29___27245_27817'[&!color=#000000]
	'1697053_Oalkaliphila@AKX45688_1__co_chaperone_HscB'[&!color=#000000]
	'1680762_Vgracilis@KXU35704_1__co_chaperone_HscB'[&!color=#000000]
	'1953076_Sbacterium@DDNL01000049_1_57___62521_63042'[&!color=#000000]
	'680279_Agilvus@CP013021_1_4202___4333993_4334511'[&!color=#000000]
	'1120970_Ataiwanensis@AUBZ01000019_1_18___17825_18343'[&!color=#000000]
	'2164068_Abacterium@RKF15534_1__Fe_S_protein_assembly_co_chaperone_HscB'[&!color=#000000]
	'314282_Psp@AGH80795_1__co_chaperone_Hsc20'[&!color=#000000]
	'1278302_Phadalis@ATUO01000127_1_4___3120_3629'[&!color=#000000]
	'2058089_Psp@PKF63576_1__co_chaperone_HscB'[&!color=#000000]
	'1278312_Paquimarina@AUAM01000007_1_52___68382_68891'[&!color=#000000]
	'357804_Pingrahamii@ABM03152_1__co_chaperone_Hsc20'[&!color=#000000]
	'595494_Tauensis@ACQ93615_1__co_chaperone_Hsc20'[&!color=#000000]
	'158841_Lrichardii@SQI36651_1__Hsc20'[&!color=#000000]
	'243265_Plaumondii@CAE15654_1__Chaperone_protein_hscB__HSC20_'[&!color=#000000]
	'1247024_Aendosymbiont@JRLH01000002_1_169___203027_203548'[&!color=#000000]
	'406818_Xbovienii@CBJ82149_1__co_chaperone_protein_Hsc20__believed_to_be_involved_in_assembly_of_Fe_S_cluster'[&!color=#000000]
	'218491_Patrosepticum@CAG76132_1__chaperone_protein'[&!color=#000000]
	'83333_Ecoli@AIZ52345_1__DnaJ_like_molecular_chaperone_specific_for_IscU'[&!color=#ff9696]
	'1951658_Ebacterium@DDVL01000037_1_52___62974_63489'[&!color=#000000]
	'582_Mmorganii@JQGP01000011_1_44___53971_54489'[&!color=#000000]
	'529507_Pmirabilis@CAR43850_1__co_chaperone_protein_HscB'[&!color=#000000]
	'1336237_Pflectens@KI912487_1_618___705776_706291'[&!color=#000000]
	'1123402_Tanophelis@SET01205_1__molecular_chaperone_HscB'[&!color=#000000]
	'152573_Aamylolytica@SDZ94587_1__molecular_chaperone_HscB'[&!color=#000000]
	'1632859_Asp@KKO49717_1__cobalamin_5__phosphate_synthase'[&!color=#000000]
	'1628148_Rsalexigens@OEY68846_1__Fe_S_protein_assembly_co_chaperone_HscB'[&!color=#000000]
	'2498451_Rsp@CP034683_1_3244___3615226_3615747'[&!color=#000000]
	'1970316_Asp@OZB35239_1__co_chaperone_HscB'[&!color=#000000]
	'859059_Ahaloalkalito@RUO18285_1__co_chaperone_HscB'[&!color=#000000]
	'1323738_Iplanktonica@RUO65972_1__co_chaperone_HscB'[&!color=#000000]
	'1122124_Isediminum@KE383983_1_503___541324_541833'[&!color=#000000]
	'1517416_Iatlantica@KFZ29138_1__cobalamin_5__phosphate_synthase'[&!color=#000000]
	'1946650_Isp@DKAB01000226_1_7___4560_5060'[&!color=#000000]
	'337250_Itaiwanensis@RUO78451_1__co_chaperone_HscB'[&!color=#000000]
	'1445662_Ityrosinivora@RUO80317_1__co_chaperone_HscB'[&!color=#000000]
	'740709_Ixiamenensis@EKE85236_1__co_chaperone_HscB'[&!color=#000000]
	'435908_Isalinarum@KFZ31317_1__cobalamin_5__phosphate_synthase'[&!color=#000000]
	'519453_Imaritima@PWW10330_1__molecular_chaperone_HscB'[&!color=#000000]
	'1970393_Isp@OZB05360_1__co_chaperone_HscB'[&!color=#000000]
	'1159017_Iindica@SDB19259_1__molecular_chaperone_HscB'[&!color=#000000]
	'2487133_Isp@RJLC01000016_1_176___194818_195372'[&!color=#000000]
	'508461_Nmarina@NGNS01000002_1_263___307374_307901'[&!color=#000000]
	'2282215_Csp@RCU48787_1__co_chaperone_HscB'[&!color=#000000]
	'349064_Tagarivorans@SES70955_1__Co_chaperone_protein_HscB'[&!color=#000000]
	'1763536_Tcrassostreae@LRUI01000005_1_7___4873_5397'[&!color=#000000]
	'1856287_Tsp@OUS26542_1__co_chaperone_HscB'[&!color=#000000]
	'2305464_Csp@RHW77456_1__co_chaperone_HscB'[&!color=#000000]
	'56799_Csp@PHR83874_1__co_chaperone_HscB'[&!color=#000000]
	'167879_Cpsychrerythr@AAZ28735_1__co_chaperone_Hsc20'[&!color=#000000]
	'58049_Csp@ALO34073_1__cobalamin_5__phosphate_synthase'[&!color=#000000]
	'1911682_Cagarivorans@MUZU01000007_1_112___154008_154535'[&!color=#000000]
	'1967665_Cberingensis@ASP46738_1__co_chaperone_HscB'[&!color=#000000]
	'1816218_Csp@AOW78043_1__cobalamin_5__phosphate_synthase'[&!color=#000000]
	'1742724_Tsp@OKY25694_1__Fe_S_protein_assembly_co_chaperone_HscB'[&!color=#000000]
	'2013866_Phaliotis@NRRC01000001_1_625___676628_677155'[&!color=#000000]
	'375674_Psedimenticol@NRIR01000005_1_61___67654_68172'[&!color=#000000]
	'2058304_Ssp@PKH63173_1__co_chaperone_HscB'[&!color=#000000]
	'458817_Shalifaxensis@ABZ76141_1__co_chaperone_Hsc20'[&!color=#000000]
	'637905_Sviolacea@BAJ01565_1__co_chaperone_Hsc20'[&!color=#000000]
	'323850_Sloihica@ABO24180_1__co_chaperone_Hsc20'[&!color=#000000]
	'326297_Samazonensis@ABL99503_1__co_chaperone_Hsc20'[&!color=#000000]
	'1236542_Smarina@BALM01000024_1_58___55334_55846'[&!color=#000000]
	'211586_Soneidensis@AAN55307_1__co_chaperone_Hsc20_HscB'[&!color=#000000]
	'93973_Sjaponica@ARD22870_1__co_chaperone_HscB'[&!color=#000000]
	'318167_Sfrigidimarin@ABI72266_1__co_chaperone_Hsc20'[&!color=#000000]
	'560080_Scorallii@QRCS01000024_1_64___69946_70470'[&!color=#000000]
	'1515746_Smangrovi@KFZ37127_1__cobalamin_5__phosphate_synthase'[&!color=#000000]
	'2338552_Sbacterium@RLV58794_1__co_chaperone_HscB'[&!color=#000000]
	'342950_Sspongiae@RJY07678_1__co_chaperone_HscB'[&!color=#000000]
	'1737567_Abacterium@LXWE01000013_1_43___51762_52292'[&!color=#000000]
	'1799789_Phydrolytica@KXI28557_1__cobalamin_5__phosphate_synthase'[&!color=#000000]
	'342610_Patlantica@ABG39767_1__co_chaperone_Hsc20'[&!color=#000000]
	'1127673_Alipolytica@GAC15140_1__molecular_chaperone_HscB'[&!color=#000000]
	'1128911_Parctica@QIJM01000567_1_10___10201_10728'[&!color=#000000]
	'2161813_Gsp@GBL04755_1__molecular_chaperone_HscB'[&!color=#000000]
	'455436_Gsp@DS989814_1_151___158658_159188'[&!color=#000000]
	'2234133_Csp@QMED01000011_1_99___120761_121279'[&!color=#000000]
	'2172099_Csp@AWB67482_1__co_chaperone_HscB'[&!color=#000000]
	'1513271_Cmaritimum@KMT65522_1__cobalamin_5__phosphate_synthase'[&!color=#000000]
	'1046714_Gjoobiniege@AMRX01000006_1_371___402583_403095'[&!color=#000000]
	'659495_Cagarivorans@JH767523_1_245___264058_264576'[&!color=#000000]
	'2303987_Msp@RJG47607_1__co_chaperone_HscB'[&!color=#000000]
	'2059725_Zmaritima@QCZE01000001_1_1427___1599454_1599972'[&!color=#000000]
	'1903694_Oavium@ART81033_1__co_chaperone_HscB'[&!color=#000000]
	'511062_Osp@AEY01066_1__co_chaperone_HscB'[&!color=#000000]
	'641510_Oarctica@PPL17834_1__co_chaperone_HscB'[&!color=#000000]
	'2291597_Gsp@CP031416_1_880___956566_957090'[&!color=#000000]
	'1907416_Asp@SIQ84892_1__Co_chaperone_protein_HscB'[&!color=#000000]
	'380703_Ahydrophila@ABK37912_1__Fe_S_protein_assembly_co_chaperone_HscB'[&!color=#ff9696]
	'80854_Mviscosa@CED58720_1__Co_chaperone_protein_HscB'[&!color=#000000]
	'1120963_Asagamiensis@KB894498_1_72___94849_95376'[&!color=#000000]
	'716813_Psaromensis@PQJ54933_1__co_chaperone_HscB'[&!color=#000000]
	'1348114_Ppiratica@AIY63752_1__cobalamin_5__phosphate_synthase'[&!color=#000000]
	'2025950_Psp@PAJ74304_1__co_chaperone_HscB'[&!color=#000000]
	'314281_Ptunicata@ATC95893_1__molecular_chaperone_HscB'[&!color=#000000]
	'2077096_Psp@PQBY01000016_1_88___103232_103759'[&!color=#000000]
	'43657_Pluteoviolace@KID54906_1__cobalamin_5__phosphate_synthase'[&!color=#000000]
	'1268239_Pluteoviolace@CCQ11051_1__Chaperone_protein_HscB'[&!color=#000000]
	'43662_Ppiscicida@ATD07763_1__molecular_chaperone_HscB'[&!color=#000000]
	'1859457_Pamylolytica@OHU92849_1__co_chaperone_HscB'[&!color=#000000]
	'161398_Pphenolica@ALO43387_1__cobalamin_synthase'[&!color=#000000]
	'326442_Phaloplanktis@CAI87716_1__co_chaperone_protein_Hsc20__involved_in_assembly_of_Fe_S_clusters__specific_for'[&!color=#ff9696]
	'718193_Fsediminum@SDI61536_1__Co_chaperone_protein_HscB'[&!color=#000000]
	'1121878_Ffuttsuensis@KE383896_1_235___257131_257646'[&!color=#000000]
	'550540_Fbalearica@ADN76959_1__co_chaperone_Hsc20'[&!color=#000000]
	'1121880_Fsenticii@AUGM01000013_1_104___121330_121845'[&!color=#000000]
	'299255_Fmarina@SHH33571_1__Co_chaperone_protein_HscB'[&!color=#000000]
	'2058087_Abacterium@PKF57553_1__co_chaperone_HscB'[&!color=#000000]
	'1891184_Toccultus@BDGP01000225_1_68___70894_71409'[&!color=#000000]
	'703_Pshigelloides@JWHQ01000042_1_23___23045_23563'[&!color=#000000]
	'674_Vmimicus@KFE31106_1__Fe_S_protein_assembly_co_chaperone_HscB'[&!color=#000000]
	'243277_Vcholerae@AAF93916_1__chaperone_protein_HscB'[&!color=#ff9696]
	'1891186_Vaphrogenes@AP018689_1_496___568664_569179'[&!color=#000000]
	'687_Vgazogenes@ASA57191_1__co_chaperone_HscB'[&!color=#000000]
	'1216006_Vaerogenes@SHI16759_1__hypothetical_protein_VA7868_02076'[&!color=#000000]
	'2487322_Vsp@RQW62295_1__co_chaperone_HscB'[&!color=#000000]
	'2479546_Vsp@CP033078_1_1992___2197646_2198161'[&!color=#000000]
	'1603038_Vsp@ORT48923_1__cobalamin_5__phosphate_synthase'[&!color=#000000]
	'1947768_Vsp@DDQR01000025_1_11___8370_8873'[&!color=#000000]
	'1179155_CPblepharus@KEY91694_1__co_chaperone_protein'[&!color=#000000]
	'1236703_CPkatoptron@EPE37337_1__fe_S_protein_assembly_co_chaperone_HscB'[&!color=#000000]
	'673519_Vharveyi@EEZ87023_1__co_chaperone_HscB'[&!color=#000000]
	'223926_Vparahaemolyt@BAC58862_1__chaperone_protein_HscB'[&!color=#000000]
	'575788_Vtasmaniensis@CAV17603_1__Co_chaperone_protein_hscB_homolog'[&!color=#000000]
	'216895_Vvulnificus@AAO08958_1__Fe_S_protein_assembly_co_chaperone_HscB'[&!color=#000000]
	'701176_Vsp@EGU32515_1__co_chaperone_HscB'[&!color=#000000]
	'553239_Vbreoganii@ANO33597_1__Fe_S_protein_assembly_co_chaperone_HscB'[&!color=#000000]
	'312309_Afischeri@AAW85115_1__DnaJ_like_molecular_chaperone_specific_for_Fe_S_scaffold_IscU'[&!color=#000000]
	'265726_Phalotolerans@KKD01543_1__cobalamin_5__phosphate_synthase'[&!color=#000000]
	'1195763_Paquae@KLV05994_1__cobalamin_5__phosphate_synthase'[&!color=#000000]
	'38294_Pdamselae@OLQ83566_1__co_chaperone_HscB'[&!color=#000000]
	'868280_Ssocompensis@AQOE01000037_1_75___56288_56671'[&!color=#000000]
	'51367_Scosticola@LT897818_1_125___132290_132802'[&!color=#000000]
	'1927128_CEluxaltus@ATF10240_1__Chaperone_protein_HscB'[&!color=#000000]
	'673_Ghollisae@AMG31189_1__co_chaperone_HscB'[&!color=#000000]
	'1121868_Enigricans@SKA55279_1__molecular_chaperone_HscB'[&!color=#000000]
	'1387197_CSbombi@AWGA01000014_1_12___14911_15450'[&!color=#000000]
	'1196095_Gapicola@AHN24713_1__Chaperone_protein_HscB'[&!color=#000000]
	'593135_Ohercynius@RKS84524_1__co_chaperone_protein_HscB'[&!color=#000000]
	'1267021_Fperrara@AJA44008_1__Fe_S_protein_assembly_co_chaperone_HscB'[&!color=#000000]
	'1122938_Ptestudinis@SMB89660_1__molecular_chaperone_HscB'[&!color=#000000]
	'28161_Cflavescens@PJG85769_1__Fe_S_protein_assembly_co_chaperone_HscB'[&!color=#000000]
	'339671_Asuccinogenes@ABR74237_1__co_chaperone_Hsc20'[&!color=#000000]
	'221988_Msuccinicipro@AAU38329_1__DjlA_protein'[&!color=#000000]
	'762_Avolantium@VEB22993_1__Co_chaperone_protein_hscB_homolog'[&!color=#000000]
	'97481_Pskyensis@SEM42438_1__molecular_chaperone_HscB'[&!color=#000000]
	'416269_Apleuropneumo@ABN74024_1__co_chaperone_protein_HscB_like_protein'[&!color=#000000]
	'233412_Hducreyi@AAP95951_1__chaperone_protein_HscB'[&!color=#000000]
	'75985_Mhaemolytica@KIX30784_1__co_chaperone_HscB'[&!color=#000000]
	'557723_Gparasuis@ACL31761_1__co_chaperone_HscB_dnaJ_domain_containing_proteins_1'[&!color=#000000]
	'1443036_Vpulmonis@RPE86142_1__co_chaperone_protein_HscB'[&!color=#000000]
	'714_Aactinomycete@AMQ91347_1__co_chaperone_HscB'[&!color=#000000]
	'754_Pdagmatis@SNV42382_1__iron_sulfur_cluster_assembly_co_chaperone_protein_HscB'[&!color=#000000]
	'272843_Pmultocida@AAK02405_1__HscB'[&!color=#ff9696]
	'1938151_Pbacterium@HBO37167_1__TPA_asm__Fe_S_protein_assembly_co_chaperone_HscB'[&!color=#000000]
	'71421_Hinfluenzae@AAC22032_1__conserved_hypothetical_protein'[&!color=#000000]
	'51161_Adelphinicola@VEJ09239_1__co_chaperone_HscB'[&!color=#000000]
	'1005058_Ganatis@AEC17803_1__co_chaperone_HscB'[&!color=#000000]
	'1946570_Gsp@DDIL01000100_1_26___28369_28884'[&!color=#000000]
	'523791_Kkoreensis@ACV26915_1__co_chaperone_Hsc20'[&!color=#000000]
	'914150_Kgeojedonensi@AKE51912_1__Co_chaperone_protein_HscB_like_protein'[&!color=#000000]
	'1755811_Pmarinum@ASK78439_1__Fe_S_protein_assembly_co_chaperone_HscB'[&!color=#000000]
	'1974025_Gbacterium@PIP80878_1__Fe_S_protein_assembly_co_chaperone_HscB'[&!color=#000000]
	'2200906_Eof@RDH83701_1__Fe_S_protein_assembly_co_chaperone_HscB'[&!color=#000000]
	'1948211_Pbacterium@DKAR01000218_1_7___4862_5389'[&!color=#000000]
	'2171752_Fbacterium@PVZ72347_1__Fe_S_protein_assembly_co_chaperone_HscB'[&!color=#000000]
	'1948207_Pbacterium@DKAX01000108_1_3___1084_1620'[&!color=#000000]
	'260704_Oalgarvensis@DS021198_1_1115___1259835_1260374'[&!color=#000000]
	'1123397_Thalophila@SFD23804_1__molecular_chaperone_HscB'[&!color=#000000]
	'415747_Tdenitrifican@SCZ55461_1__molecular_chaperone_HscB'[&!color=#000000]
	'2013791_Gbacterium@PKM43503_1__Fe_S_protein_assembly_co_chaperone_HscB'[&!color=#000000]
	'1948171_Pbacterium@DFMR01000116_1_13___7357_7887'[&!color=#000000]
	'1703406_Gbacterium@KPK37149_1__hypothetical_protein_AMJ69_12425'[&!color=#000000]
	'547122_Tdenitrifican@RCX31831_1__co_chaperone_protein_HscB'[&!color=#000000]
	'1960125_Phaliclonae@SMA33125_1__Co_chaperone_protein_HscB'[&!color=#000000]
	'1868284_Esp@OED40194_1__Fe_S_protein_assembly_co_chaperone_HscB'[&!color=#000000]
	'447471_Sagarivorans@RRJ83416_1__Fe_S_protein_assembly_co_chaperone_HscB'[&!color=#000000]
	'305900_Eelysicola@KEI71540_1__hypothetical_protein_GV64_13035'[&!color=#000000]
	'570277_Emontiporae@AMO56026_1__co_chaperone_HscB'[&!color=#000000]
	'1137799_Enumazuensis@KEQ12102_1__CoA_transferase'[&!color=#000000]
	'1811807_Smobilis@AP018725_1_1034___1003772_1004311'[&!color=#000000]
	'1748243_CTelectrophaga@ALP53624_1__hypothetical_protein_Tel_11050'[&!color=#000000]
	'40754_Tingrica@BAP56928_1__co_chaperone_Hsc20'[&!color=#000000]
	'1934247_Bsp@OQW95374_1__Fe_S_protein_assembly_co_chaperone_HscB'[&!color=#000000]
	'1962953_Bsp@QKBZ01000322_1_6___4036_4560'[&!color=#000000]
	'1570016_Tpsekupsii@OUD13299_1__Fe_S_protein_assembly_co_chaperone_HscB'[&!color=#000000]
	'288004_Bleptomitofor@ALG68878_1__hypothetical_protein_AL038_15715'[&!color=#000000]
	'1827136_CMsp@MCBW01000066_1_100___103806_104318'[&!color=#000000]
	'1798308_Gbacterium@OGT90448_1__Fe_S_protein_assembly_co_chaperone_HscB'[&!color=#000000]
	'2340_Svelum@KHF24912_1__Fe_S_protein_assembly_co_chaperone_HscB'[&!color=#000000]
	'1543721_Sthiotaurini@AKH20406_1__cysteine_desulfurase'[&!color=#000000]
	'1940809_Gbacterium@OQX48494_1__Fe_S_protein_assembly_co_chaperone_HscB'[&!color=#000000]
	'1918949_Selarraichens@OOZ36174_1__Fe_S_protein_assembly_co_chaperone_HscB'[&!color=#000000]
	'1221601_Bendosymbiont@RLJ15777_1__Fe_S_protein_assembly_co_chaperone_HscB'[&!color=#000000]
	'2496632_Gbacterium@RRS35292_1__cysteine_desulfurase'[&!color=#000000]
	'54398_Eof@KRT54524_1__Co_chaperone_protein_HscB'[&!color=#000000]
	'1818881_CTendoloripes@ODB86028_1__Fe_S_protein_assembly_co_chaperone_HscB'[&!color=#000000]
	'1655433_CTendolucinida@ODJ89557_1__hypothetical_protein_CODIS_01170'[&!color=#000000]
	'1076588_Tbrandeum@BAO44015_1__molecular_chaperone_HscB'[&!color=#000000]
	'1978339_Cbacterium@CP019936_1_1719___1786305_1786847'[&!color=#000000]
	'1248727_Eof@BAN68901_1__molecular_chaperone_HscB'[&!color=#000000]
	'589554_CToneisti@FLUZ01000928_1_8___8529_9098'[&!color=#000000]
	'572477_Avinosum@ADC61811_1__co_chaperone_Hsc20'[&!color=#000000]
	'61595_Awarmingii@SDX97682_1__molecular_chaperone_HscB'[&!color=#000000]
	'765913_Tdrewsii@EGV30579_1__co_chaperone_Hsc20'[&!color=#000000]
	'1249627_Ipurpurea@EXJ13203_1__Chaperone_protein_HscB'[&!color=#000000]
	'1048_Mgracile@KXX64178_1__hypothetical_protein_AY586_14855'[&!color=#000000]
	'1947692_Tsp@DIUM01000135_1_154___158694_159269'[&!color=#000000]
	'1058_Troseopersici@SDW83700_1__molecular_chaperone_HscB'[&!color=#000000]
	'1918948_Svelesiana@OOZ42189_1__Fe_S_protein_assembly_co_chaperone_HscB'[&!color=#000000]
	'1703403_Gbacterium@KPJ94133_1__hypothetical_protein_AMJ55_06900'[&!color=#000000]
	'1604835_Asp@KOR29734_1__hypothetical_protein_TI04_07910'[&!color=#000000]
	'1604836_Asp@KOR33045_1__hypothetical_protein_TI05_03445'[&!color=#000000]
	'1951925_Hbacterium@DHQN01000024_1_40___33517_34074'[&!color=#000000]
	'2030882_Tbacterium@PCI71180_1__Fe_S_protein_assembly_co_chaperone_HscB'[&!color=#000000]
	'2030882_Tbacterium@PCI65217_1__Fe_S_protein_assembly_co_chaperone_HscB'[&!color=#000000]
	'2049432_Cbacterium@QIJH01000009_1_5___3218_3754'[&!color=#000000]
	'1620215_Slimicola@BAV33985_1__cobalamin__5__phosphate__synthase'[&!color=#000000]
	'1817759_CMbacterium@OGI44333_1__Fe_S_protein_assembly_co_chaperone_HscB'[&!color=#000000]
	'1703384_Abacterium@KPL27912_1__hypothetical_protein_AMJ72_06145'[&!color=#000000]
	'1948205_Pbacterium@DKBE01000028_1_3___480_1007'[&!color=#000000]
	'1281578_Asp@AWP23763_1__Fe_S_protein_assembly_co_chaperone_HscB'[&!color=#000000]
	'2005734_Bbms3bbin11@GBE46652_1__hypothetical_protein_BMS3Bbin11_01753'[&!color=#000000]
	'1703383_Abacterium@KPK11001_1__hypothetical_protein_AMJ68_07450'[&!color=#000000]
	'1032_Tsp@RUM94373_1__Fe_S_protein_assembly_co_chaperone_HscB'[&!color=#000000]
	'1948595_Gbacterium@DEMO01000008_1_21___20000_20527'[&!color=#000000]
	'2030880_Scluster@PCH61716_1__Fe_S_protein_assembly_co_chaperone_HscB'[&!color=#000000]
	'1948581_Gbacterium@DCBB01000038_1_32___29951_30484'[&!color=#000000]
	'1948661_Gbacterium@DLRP01000147_1_22___18824_19357'[&!color=#000000]
	'1948607_Gbacterium@DEQY01000293_1_3___647_1180'[&!color=#000000]
	'1986737_Gbacterium@OUV78356_1__Fe_S_protein_assembly_co_chaperone_HscB'[&!color=#000000]
	'1948609_Gbacterium@DFQD01000044_1_1___3_491'[&!color=#000000]
	'1986256_Obacterium@PDH33215_1__Fe_S_protein_assembly_co_chaperone_HscB'[&!color=#000000]
	'1121103_Balpica@KK211041_1_370___378337_378864'[&!color=#000000]
	'1635171_Pplantistimul@PXF32246_1__hypothetical_protein_WH50_05860'[&!color=#000000]
	'2024853_Psp@MAD57726_1__Fe_S_protein_assembly_co_chaperone_HscB'[&!color=#000000]
	'1950791_Cbacterium@DGPR01000035_1_24___22231_22773'[&!color=#000000]
	'1948605_Gbacterium@DFBZ01000118_1_40___40719_41312'[&!color=#000000]
	'1970513_Gbacterium@OYY74261_1__Fe_S_protein_assembly_co_chaperone_HscB'[&!color=#000000]
	'1950785_Cbacterium@DDED01000122_1_8___4803_5405'[&!color=#000000]
	'1765967_Aferrooxidans@APZ43061_1__Fe_S_protein_assembly_co_chaperone_HscB'[&!color=#000000]
	'160660_Aprosperus@OBS10637_1__Chaperone_protein_HscB'[&!color=#000000]
	'998674_Lmucor@ATTE01000001_1_4329___4801665_4802207'[&!color=#000000]
	'1247513_Lpacifica@PWQ97042_1__Fe_S_protein_assembly_co_chaperone_HscB'[&!color=#000000]
	'1481894_Lsp@PWQ94124_1__Fe_S_protein_assembly_co_chaperone_HscB'[&!color=#000000]
	'1948176_Pbacterium@DGKH01000014_1_25___18805_19347'[&!color=#000000]
	'1948140_Pbacterium@DDIE01000004_1_7___4465_5007'[&!color=#000000]
	'525918_Tcaldifontis@SEA79724_1__Co_chaperone_protein_HscB'[&!color=#000000]
	'870187_Tnivea@EIJ33884_1__Co_chaperone_protein_hscB'[&!color=#000000]
	'1947697_Tsp@DILV01000014_1_7___5586_6125'[&!color=#000000]
	'92487_Teikelboomii@SKA96249_1__Co_chaperone_protein_HscB'[&!color=#000000]
	'1031_Tnivea@PIE00482_1__Fe_S_protein_assembly_co_chaperone_HscB'[&!color=#000000]
	'1123400_Tflexile@KB904780_1_8___7793_8329'[&!color=#000000]
	'396588_Tsulfidiphilu@ACL73136_1__co_chaperone_HscB'[&!color=#000000]
	'195064_Emobilis@SFM37467_1__Co_chaperone_protein_HscB'[&!color=#ff9696]
	'1442136_Esp@ANB03515_1__CoA_transferase'[&!color=#000000]
	'867345_Emagna@SEP66806_1__molecular_chaperone_HscB'[&!color=#000000]
	'233100_Emongolicus@SIT73802_1__Co_chaperone_protein_HscB'[&!color=#000000]
	'1926875_CPsp@MRSX01000009_1_13___6943_7467'[&!color=#000000]
	'1158175_Tsp@PYG00765_1__co_chaperone_protein_HscB'[&!color=#000000]
	'396595_Tsp@ADC71348_1__co_chaperone_Hsc20'[&!color=#000000]
	'1158146_Tsp@KB907128_1_81___82039_82566'[&!color=#000000]
	'1952987_Obacterium@DCAT01000191_1_13___11982_12509'[&!color=#000000]
	'49186_Mstanieri@SIQ56477_1__Co_chaperone_protein_HscB'[&!color=#000000]
	'1122198_Mgeorgiense@SEB12829_1__Co_chaperone_protein_HscB'[&!color=#000000]
	'1902815_Msp@QKGH01000020_1_2___110_640'[&!color=#000000]
	'1122201_Mlitorale@AUAZ01000021_1_77___72610_73140'[&!color=#000000]
	'1122200_Mjannaschii@JHVJ01000033_1_47___48673_49200'[&!color=#000000]
	'1821621_Maestuarii@ANG62120_1__Fe_S_protein_assembly_co_chaperone_HscB'[&!color=#000000]
	'207954_Ncaesariensis@EAR59656_1__co_chaperone_HscB'[&!color=#000000]
	'1806670_Nmarinus@LUTR01000037_1_13___11746_12276'[&!color=#000000]
	'452629_Abalenae@RRC99767_1__Fe_S_protein_assembly_co_chaperone_HscB'[&!color=#000000]
	'1278309_Ajaponica@KB907105_1_160___166667_167206'[&!color=#000000]
	'355243_Aatlantica@SER05671_1__Co_chaperone_protein_HscB'[&!color=#000000]
	'1572645_Nphycophila@MRCJ01000007_1_297___321353_321952'[&!color=#000000]
	'1045558_Nqingdaonensi@SFG74586_1__molecular_chaperone_HscB'[&!color=#000000]
	'619304_Nantarctica@LJSI01000037_1_12___11659_12192'[&!color=#000000]
	'434085_Gproteobacter@EGH00127_1__Chaperone_protein_HscB'[&!color=#000000]
	'2283196_Mcoralliicola@RDE19616_1__co_chaperone_HscB'[&!color=#000000]
	'1889775_Mbacterium@PCI51086_1__Fe_S_protein_assembly_co_chaperone_HscB'[&!color=#000000]
	'1951901_Hbacterium@DDJW01000102_1_16___14749_15288'[&!color=#000000]
	'2283635_Hsp@RLQ23850_1__Fe_S_protein_assembly_co_chaperone_HscB'[&!color=#000000]
	'930805_Hjaponicus@AQA19679_1__Fe_S_protein_assembly_co_chaperone_HscB'[&!color=#000000]
	'930806_Hpacificus@CP019046_1_2654___2866696_2867235'[&!color=#000000]
	'1470434_Zaliphaticivo@AMO69051_1__hypothetical_protein_AZF00_12380'[&!color=#000000]
	'1122224_Smarinus@AULP01000003_1_191___204322_204858'[&!color=#000000]
	'260552_Magarilyticus@AQQ68472_1__Fe_S_protein_assembly_co_chaperone_HscB'[&!color=#000000]
	'407164_Mpacificus@PREV01000026_1_336___414105_414629'[&!color=#000000]
	'252514_Mthermotolera@AMX03096_1__Fe_S_protein_assembly_co_chaperone_HscB'[&!color=#000000]
	'494016_Mdonghaiensis@SHF52620_1__Co_chaperone_protein_HscB'[&!color=#000000]
	'359370_Msp@AWF80150_1__Fe_S_protein_assembly_co_chaperone_HscB'[&!color=#000000]
	'1769779_Maggregans@AOS97274_1__hypothetical_protein_AUP74_01843'[&!color=#000000]
	'1950790_Cbacterium@DFBC01000133_1_14___13355_13885'[&!color=#000000]
	'1950796_Cbacterium@DJFY01000097_1_64___76870_77388'[&!color=#000000]
	'1856294_Gbacterium@OUS15414_1__Fe_S_protein_assembly_co_chaperone_HscB'[&!color=#000000]
	'1856295_Gbacterium@OUS11202_1__Fe_S_protein_assembly_co_chaperone_HscB'[&!color=#000000]
	'933926_Scaligoides@ROS05175_1__co_chaperone_protein_HscB'[&!color=#000000]
	'1950789_Cbacterium@DDJS01000158_1_46___43254_43799'[&!color=#000000]
	'1950784_Cbacterium@DDII01000042_1_70___62596_63195'[&!color=#000000]
	'1986840_Cbacterium@RPG91794_1__Fe_S_protein_assembly_co_chaperone_HscB'[&!color=#000000]
	'2026782_Pbacterium@MAA54370_1__Fe_S_protein_assembly_co_chaperone_HscB'[&!color=#000000]
	'1411685_Gbacterium@ETN92126_1__hypothetical_protein_U062_01911'[&!color=#000000]
	'1952762_Pbacterium@DJBT01000137_1_17___15320_15922'[&!color=#000000]
	'1952748_Pbacterium@DCBC01000148_1_4___1366_1896'[&!color=#000000]
	'937772_Gproteobacter@EGG94583_1__Chaperone_protein_HscB'[&!color=#000000]
	'62101_CEsertula@ODS23346_1__Fe_S_protein_assembly_co_chaperone_HscB'[&!color=#000000]
	'1948654_Gbacterium@DLPP01000151_1_11___8863_9402'[&!color=#000000]
	'1986731_Gbacterium@RPG51054_1__Fe_S_protein_assembly_co_chaperone_HscB'[&!color=#000000]
	'1948624_Gbacterium@DGKA01000235_1_2___698_1225'[&!color=#000000]
	'1948638_Gbacterium@DKIG01000007_1_57___71020_71541'[&!color=#000000]
	'1986771_Gbacterium@OUV23433_1__Fe_S_protein_assembly_co_chaperone_HscB'[&!color=#000000]
	'5693_Tcruzi@RNC44870_1__putative_heat_shock_protein'[&!color=#62ba5d]
	'1561003_B2013arg42i@CUT17617_1__putative_co_chaperone_protein_hscB_DnaJ_domain'[&!color=#000000]
	'5741_Gintestinalis@ESU44953_1__Chaperone_protein_hscB'[&!color=#7fbafa]
	'1895704_Abacterium@OJV15814_1__Fe_S_protein_assembly_co_chaperone_HscB'[&!color=#7d753f]
	'1973901_Abacterium@PIR32087_1__Fe_S_protein_assembly_co_chaperone_HscB'[&!color=#7d753f]
	'56615_Pgraminis@KAA1083769_1__hypothetical_protein_PGT21_006468'[&!color=#924e4e]
	'1961112_Pbacterium@OQZ06739_1__Fe_S_protein_assembly_co_chaperone_HscB'[&!color=#000000]
	'1919268_Abacterium@MPNG01000003_1_61___57476_58099'[&!color=#acf97f]
	'1961509_Bbacterium@DENF01000150_1_14___15604_16242'[&!color=#000000]
	'1948640_Gbacterium@DJZY01000045_1_19___23912_24442'[&!color=#000000]
	'1982327_Sbacterium@PAW81220_1__hypothetical_protein_B9S31_02850'[&!color=#000000]
	'1951348_Abacterium@DBAL01000114_1_9___7393_7959'[&!color=#000000]
	'1951373_Abacterium@DLBZ01000051_1_17___20780_21346'[&!color=#000000]
	'2161866_Sbacterium@PTX94994_1__hypothetical_protein_DB345_11870'[&!color=#000000]
	'1951351_Abacterium@DCQY01000136_1_2___942_1505'[&!color=#000000]
	'1952942_Vbacterium@DDQZ01000032_1_37___36121_36702'[&!color=#000000]
	'1970334_Csp@OYW31726_1__hypothetical_protein_B7Z47_00220'[&!color=#000000]
	'1123071_Rsqualenifaci@SHJ66630_1__DnaJ_domain_containing_protein'[&!color=#000000]
	'1123070_Rmarina@KB899248_1_220___245501_246031'[&!color=#000000]
	'1658618_Rprofundi@PQJ27136_1__hypothetical_protein_BSZ32_00560'[&!color=#000000]
	'2052183_Sbacterium@PKVC01000031_1_54___69925_70509'[&!color=#000000]
	'1974059_Nbacterium@PJB96443_1__hypothetical_protein_CO080_03240'[&!color=#000000]
	'1948280_Vbacterium@DJHS01000072_1_34___23956_24534'[&!color=#000000]
	'1952930_Vsubdivision@DGDZ01000072_1_28___26039_26707'[&!color=#000000]
	'1948281_Vbacterium@DBNL01000132_1_26___29960_30577'[&!color=#000000]
	'1986876_Obacterium@OUV43651_1__hypothetical_protein_CBC62_01265'[&!color=#000000]
	'1986877_Obacterium@OUU73431_1__hypothetical_protein_CBC27_03600'[&!color=#000000]
	'1948228_Vbacterium@DCBX01000046_1_21___27023_27640'[&!color=#000000]
	'1948271_Vbacterium@DITU01000054_1_4___2859_3479'[&!color=#000000]
	'2161867_Vbacterium@PTY01936_1__hypothetical_protein_DB346_10830'[&!color=#000000]
	'1952216_Mbacterium@DBTH01000348_1_4___4996_5601'[&!color=#000000]
	'1674916_Vbacterium@LVBY01000003_1_19___27813_28406'[&!color=#000000]
	'1948234_Vbacterium@DBVN01000029_1_15___12756_13346'[&!color=#000000]
	'1948249_Vbacterium@DEAY01000168_1_5___4446_5180'[&!color=#000000]
	'1009415_Vbacterium@KB911928_1_33___43432_44046'[&!color=#000000]
	'1953420_Bubp17_uba619@DITF01000055_1_16___14057_14596'[&!color=#000000]
	'1953143_Bbacterium@DDEO01000192_1_15___22653_23144'[&!color=#000000]
	'1953168_Bbacterium@DJML01000064_1_4___3346_3864'[&!color=#000000]
	'1952868_Sbacterium@DDUB01000042_1_65___75869_76381'[&!color=#000000]
	'1953162_Bbacterium@DINJ01000210_1_17___10204_10734'[&!color=#000000]
	'1953167_Bbacterium@DISB01000016_1_380___400851_401381'[&!color=#000000]
	'1895925_Bbacterium@OJW83718_1__hypothetical_protein_BGO69_05325'[&!color=#000000]
	'2077091_Fstenotrophus@PQJ09574_1__Fe_S_protein_assembly_co_chaperone_HscB'[&!color=#000000]
	'1953142_Bbacterium@DDET01000067_1_18___14839_15372'[&!color=#000000]
	'1953172_Bbacterium@DLHG01000013_1_56___64467_65012'[&!color=#000000]
	'1649169_Tsoli@PZF72621_1__Fe_S_protein_assembly_co_chaperone_HscB'[&!color=#000000]
	'2319843_Hsp@AYA36992_1__Fe_S_protein_assembly_co_chaperone_HscB'[&!color=#000000]
	'1356852_Hsp@AII50805_1__hypothetical_protein_N008_02255'[&!color=#000000]
	'1484116_Hsp@AMR27310_1__co_chaperone_Hsc20'[&!color=#000000]
	'1908236_Hglacialis@OGX88574_1__co_chaperone_Hsc20'[&!color=#000000]
	'1850093_Hnivis@AWM35206_1__co_chaperone_Hsc20'[&!color=#000000]
	'82805_Hactinoscleru@SET58852_1__molecular_chaperone_HscB'[&!color=#000000]
	'1121955_Hdaecheongens@SHJ04172_1__molecular_chaperone_HscB'[&!color=#000000]
	'926549_Aaquaticus@KI421517_1_2653___3055266_3055802'[&!color=#000000]
	'1379909_Rsp@AMM49898_1__hypothetical_protein_TH61_00130'[&!color=#000000]
	'2080288_Psp@RAU82538_1__Fe_S_protein_assembly_co_chaperone_HscB'[&!color=#000000]
	'400092_Pkorlensis@AKD03716_1__co_chaperone_Hsc20'[&!color=#000000]
	'323450_Pactiniarum@ARS34297_1__Fe_S_protein_assembly_co_chaperone_HscB'[&!color=#000000]
	'1986952_Sbacterium@ARS38844_1__Fe_S_protein_assembly_co_chaperone_HscB'[&!color=#000000]
	'485917_Pheparinus@ACU05370_1__co_chaperone_Hsc20'[&!color=#000000]
	'1206103_Parcticus@JH947125_1_804___983088_983621'[&!color=#000000]
	'762903_Psaltans@ADY51194_1__co_chaperone_Hsc20'[&!color=#000000]
	'572036_Pluteus@SKB88430_1__molecular_chaperone_HscB'[&!color=#000000]
	'929556_Scanadensis@AFD06057_1__Fe_S_protein_assembly_co_chaperone_HscB'[&!color=#000000]
	'1295612_Myixingensis@PTR01571_1__molecular_chaperone_HscB'[&!color=#000000]
	'1550579_Mgotjawali@BAU54647_1__Co_chaperone_protein_HscB'[&!color=#000000]
	'1886027_Msp@OCX52567_1__Fe_S_protein_assembly_co_chaperone_HscB'[&!color=#000000]
	'1953157_Bbacterium@DGAK01000201_1_7___8101_8634'[&!color=#000000]
	'1952882_Sbacterium@DKPS01000141_1_8___5454_5963'[&!color=#000000]
	'1952871_Sbacterium@DDSX01000049_1_5___4698_5222'[&!color=#000000]
	'2014804_Lbacterium@PHI19505_1__hypothetical_protein_CEQ90_12465'[&!color=#000000]
	'1514080_Lxylanilytica@PPK84333_1__molecular_chaperone_HscB'[&!color=#000000]
	'478744_Lagarilytica@SEQ80670_1__molecular_chaperone_HscB'[&!color=#000000]
	'1952881_Sbacterium@DIUC01000028_1_60___66732_67268'[&!color=#000000]
	'984262_Sgrandis@AFC24220_1__co_chaperone_Hsc20'[&!color=#000000]
	'1952883_Sbacterium@DLGT01000124_1_80___89031_89570'[&!color=#000000]
	'1953170_Bbacterium@DKTG01000309_1_11___8369_8893'[&!color=#000000]
	'1932005_Sbacterium@OWY24999_1__Fe_S_protein_assembly_co_chaperone_HscB'[&!color=#000000]
	'1953146_Bbacterium@DDUT01000093_1_7___11232_11762'[&!color=#000000]
	'1951543_Cbacterium@DCNM01000151_1_6___7896_8399'[&!color=#000000]
	'1962172_Cbacterium@MWYU01000608_1_14___13766_14272'[&!color=#000000]
	'1985174_Cbacterium@OSZ77547_1__hypothetical_protein_CAP36_14315'[&!color=#000000]
	'1302690_Ctakakiae@OLY92807_1__hypothetical_protein_BUE76_13600'[&!color=#000000]
	'1970580_Sbacterium@OYW19046_1__hypothetical_protein_B7Z54_04765__partial'[&!color=#000000]
	'1951555_Cbacterium@DGDD01000194_1_4___1781_2305'[&!color=#000000]
	'1970493_Bbacterium@OYZ51218_1__hypothetical_protein_B7Y15_06695'[&!color=#000000]
	'1400522_Ssalmoneum@KI866530_1_548___558255_558761'[&!color=#000000]
	'1951550_Cbacterium@DDPN01000116_1_4___2789_3310'[&!color=#000000]
	'1660119_Nsp@ODT52982_1__hypothetical_protein_ABS68_07300'[&!color=#000000]
	'1951546_Cbacterium@DDEU01000021_1_16___20689_21168'[&!color=#000000]
	'1986664_Bbacterium@OUU01081_1__Fe_S_protein_assembly_co_chaperone_HscB'[&!color=#000000]
	'1953144_Bbacterium@DDYM01000059_1_15___20372_20860'[&!color=#000000]
	'1952878_Sbacterium@DEQQ01000034_1_15___15929_16441'[&!color=#000000]
	'1617422_Bbacterium@KXK41593_1__co_chaperone_Hsc20'[&!color=#000000]
	'1961478_Bbacterium@DDSI01000262_1_30___25951_26487'[&!color=#000000]
	'5888_Ptetraurelia@CAK81995_1__unnamed_protein_product__macronuclear_'[&!color=#47468a]
	'688270_Calgicola@ADV51335_1__heat_shock_protein_DnaJ_domain_protein'[&!color=#000000]
	'1951769_Fbacterium@DDIU01000004_1_138___150398_150844'[&!color=#000000]
	'2058134_Nsp@AUC80099_1__molecular_chaperone_DnaJ'[&!color=#000000]
	'1950969_Fbacterium@DDBE01000072_1_2___1887_2342'[&!color=#000000]
	'1951000_Fbacterium@DGBF01000026_1_1___120_575'[&!color=#000000]
	'1860094_Bbacterium@OIQ40541_1__molecular_chaperone_DnaJ'[&!color=#000000]
	'1850252_Ttodarodis@APG63985_1__molecular_chaperone_DnaJ'[&!color=#000000]
	'1882918_Pabortibovis@APR99845_1__Fe_S_protein_assembly_co_chaperone_HscB'[&!color=#000000]
	'1961470_Mbacterium@DBLJ01000166_1_45___51256_51849'[&!color=#000000]
	'1948127_Pbacterium@DDSQ01000113_1_3___608_1108'[&!color=#000000]
	'1948561_Dbacterium@DJIF01000051_1_41___42163_42825'[&!color=#000000]
	'2030808_CCbacterium@PCJ20132_1__Fe_S_protein_assembly_co_chaperone_HscB'[&!color=#000000]
	'2030808_CCbacterium@PCJ18080_1__Fe_S_protein_assembly_co_chaperone_HscB'[&!color=#000000]
	'1951189_Pbacterium@DDEK01000246_1_10___10080_10598'[&!color=#000000]
	'1951200_Pbacterium@DHLW01000111_1_19___19771_20289'[&!color=#000000]
	'1951192_Pbacterium@DDSG01000180_1_22___23109_23615'[&!color=#000000]
	'1986610_Psp@OUW03036_1__hypothetical_protein_CBD11_04755'[&!color=#000000]
	'1852623_Pbacterium@LYTA01000002_1_937___1128068_1128586'[&!color=#000000]
	'1951188_Pbacterium@DDFO01000014_1_92___103992_104645'[&!color=#000000]
	'1951187_Pbacterium@DDFQ01000007_1_551___624565_625158'[&!color=#000000]
	'1951193_Pbacterium@DDSA01000165_1_15___21826_22326'[&!color=#000000]
	'1951203_Pbacterium@DIYM01000115_1_33___33991_34617'[&!color=#000000]
	'1951202_Pbacterium@DIDT01000049_1_134___163362_163904'[&!color=#000000]
	'1986611_Psp@RPG22308_1__hypothetical_protein_CBB69_000965'[&!color=#000000]
	'404589_Asp@ABS24853_1__co_chaperone_Hsc20'[&!color=#000000]
	'290397_Adehalogenans@ABC80371_1__co_chaperone_Hsc20'[&!color=#ff9696]
	'1391653_Vincomptus@AKU91900_1__Chaperone_protein_HscB'[&!color=#ff9696]
	'1948181_Pbacterium@DHQP01000005_1_151___156083_156619'[&!color=#000000]
	'1810504_Icernigliae@ANX02756_1__hypothetical_protein_PG2T_00115'[&!color=#000000]
	'1951533_CPbacterium@DITM01000047_1_6___7586_8146'[&!color=#acf97f]
	'1948544_Dbacterium@DEBL01000215_1_8___6716_7276'[&!color=#000000]
	'2026735_Dbacterium@MAA79350_1__hypothetical_protein_CL916_08825'[&!color=#000000]
	'2035771_CLbacterium@PDZZ01000480_1_1___55_681'[&!color=#000000]
	'1948563_Dbacterium@DJYX01000040_1_4___3760_4380'[&!color=#000000]
	'2035771_CLbacterium@PDZZ01000040_1_23___19526_20170'[&!color=#000000]
	'1948536_Dbacterium@DCAY01000105_1_8___6533_7141'[&!color=#000000]
	'1948565_Dbacterium@DLRI01000264_1_16___15905_16537'[&!color=#000000]
	'2162549_Scluster@QBXB01000069_1_4___4500_5117'[&!color=#000000]
	'2162551_Scluster@QCPS01000013_1_24___27395_28012'[&!color=#000000]
	'913331_Scluster@AFIA01000001_1_81___91204_91821'[&!color=#000000]
	'1811636_Scluster@LUQN01000102_1_3___3226_3798'[&!color=#000000]
	'1811636_Scluster@LUQN01000195_1_3___1807_2418'[&!color=#000000]
	'1817773_CLbacterium@OGH00226_1__hypothetical_protein_A2557_05715'[&!color=#000000]
	'2024889_Scluster@PCI30306_1__Fe_S_protein_assembly_co_chaperone_HscB'[&!color=#000000]
	'1961501_Bbacterium@DBDV01000044_1_47___52393_53013'[&!color=#000000]
	'1797397_Bbacterium@OFZ54465_1__hypothetical_protein_A2428_14220'[&!color=#000000]
	'1797387_Bbacterium@OFZ42324_1__hypothetical_protein_A2070_05575'[&!color=#000000]
	'1797386_Bbacterium@OFZ20881_1__hypothetical_protein_A2X94_05060'[&!color=#000000]
	'1961475_Bbacterium@DBAE01000217_1_17___14630_15253'[&!color=#000000]
	'1953413_Bubp10_uba753@DLMJ01000013_1_199___192981_193622'[&!color=#000000]
	'1805256_Mbacterium@OLD36690_1__Fe_S_protein_assembly_co_chaperone_HscB__partial'[&!color=#000000]
	'1953112_Abacterium@DLMH01000054_1_100___103191_103877'[&!color=#000000]
	'1797175_Abacterium@OFV84092_1__Fe_S_protein_assembly_co_chaperone_HscB'[&!color=#000000]
	'1577687_Tgabretensis@LAIJ01000009_1_728___907019_907732'[&!color=#000000]
	'2043161_CSgaucii@SPE18317_1__Fe_S_protein_assembly_co_chaperone_HscB'[&!color=#000000]
	'1951344_Abacterium@DBTV01000022_1_11___7627_8334'[&!color=#000000]
	'1198114_Gtundricola@ADW70683_1__co_chaperone_Hsc20'[&!color=#000000]
	'474952_Grosea@SNS25163_1__Co_chaperone_protein_HscB'[&!color=#000000]
	'1560005_Edinghuensis@RKQ66894_1__co_chaperone_protein_HscB'[&!color=#000000]
	'1895690_Abacterium@OJV44427_1__Fe_S_protein_assembly_co_chaperone_HscB'[&!color=#000000]
	'474950_Gpectinivoran@SFR98059_1__Co_chaperone_protein_HscB'[&!color=#000000]
	'863522_Belongata@SEG60508_1__Co_chaperone_protein_HscB'[&!color=#000000]
	'682795_Gmallensis@AEU34843_1__co_chaperone_Hsc20'[&!color=#000000]
	'1969471_Gsp@PKWU01000033_1_101___114850_115464'[&!color=#000000]
	'401053_Tsaanensis@ADV80980_1__co_chaperone_Hsc20'[&!color=#000000]
	'926566_Troseus@AFL90369_1__Co_chaperone_protein_HscB'[&!color=#000000]
	'1382359_Aailaaui@JIAL01000001_1_848___968421_969131'[&!color=#000000]
	'2303751_Asp@RFU14874_1__Fe_S_protein_assembly_co_chaperone_HscB'[&!color=#000000]
	'240015_Acapsulatum@ACO34567_1__Fe_S_protein_assembly_co_chaperone_HscB'[&!color=#000000]
	'204669_CKversatilis@ABF39486_1__heat_shock_protein_DnaJ_like_protein'[&!color=#000000]
	'1803424_Abacterium@OLE89393_1__Fe_S_protein_assembly_co_chaperone_HscB'[&!color=#000000]
	'1953107_Abacterium@DDZV01000005_1_42___35364_36020'[&!color=#000000]
	'1797189_Abacterium@OFW32008_1__Fe_S_protein_assembly_co_chaperone_HscB'[&!color=#000000]
	'1802095_CRbacterium@OGK81802_1__Fe_S_protein_assembly_co_chaperone_HscB'[&!color=#000000]
	'1805372_CRbacterium@OLB08880_1__Fe_S_protein_assembly_co_chaperone_HscB'[&!color=#000000]
	'1805354_CRbacterium@OLD40249_1__Fe_S_protein_assembly_co_chaperone_HscB'[&!color=#000000]
	'1805354_CRbacterium@OLD37098_1__Fe_S_protein_assembly_co_chaperone_HscB'[&!color=#000000]
	'1617433_Obacterium@KXK32640_1__hypothetical_protein_UZ16_OP3001002514'[&!color=#000000]
	'517418_Cthalassium@ACF12530_1__co_chaperone_Hsc20'[&!color=#000000]
	'1519464_CTbacterium@KER11088_1__hypothetical_protein_HY22_00420'[&!color=#000000]
	'1868324_CTaerophilum@RFM23528_1__Fe_S_protein_assembly_co_chaperone_HscB'[&!color=#000000]
	'1805273_Nbacterium@OLB21624_1__Fe_S_protein_assembly_co_chaperone_HscB'[&!color=#000000]
	'1805271_Nbacterium@OLB75535_1__Fe_S_protein_assembly_co_chaperone_HscB'[&!color=#000000]
	'1842520_Nbacterium@LXTH01000235_1_9___4709_5458'[&!color=#000000]
	'42253_Nmoscoviensis@ALA60698_1__Co_chaperone_protein_HscB__Hsc20_'[&!color=#000000]
	'1325564_Njaponica@SLM46746_1__Co_chaperone_protein_HscB__Hsc20_'[&!color=#000000]
	'1985132_Nsp@PLY31836_1__Fe_S_protein_assembly_co_chaperone_HscB'[&!color=#000000]
	'2026887_Nbacterium@PHX90054_1__Fe_S_protein_assembly_co_chaperone_HscB'[&!color=#000000]
	'1946995_Nsp@DKBD01000037_1_35___27177_27890'[&!color=#000000]
	'1985133_Nsp@PLY35064_1__Fe_S_protein_assembly_co_chaperone_HscB'[&!color=#000000]
	'330214_Ndefluvii@CBK43696_1__Co_chaperone_protein_HscB__Hsc20_'[&!color=#000000]
	'1985130_Nsp@PLY24806_1__Fe_S_protein_assembly_co_chaperone_HscB'[&!color=#000000]
	'1946992_Nsp@DJMO01000020_1_18___21251_21973'[&!color=#000000]
	'1952976_Nbacterium@DCWI01000047_1_24___17158_17919'[&!color=#000000]
	'1919264_Nbacterium@MPNJ01000007_1_37___39840_40481'[&!color=#000000]
	'1953052_Nbacterium@DCWK01000252_1_4___1558_2205'[&!color=#000000]
	'1802342_CTbacterium@OGL61409_1__Fe_S_protein_assembly_co_chaperone_HscB'[&!color=#000000]
	'1801708_Nbacterium@OGW59337_1__hypothetical_protein_A2V83_02535'[&!color=#000000]
	'1048260_Lferriphilum@AFS52718_1__putative_HscB_chaperone'[&!color=#000000]
	'1162668_Lferrooxidans@BAM07528_1__HscB_chaperone'[&!color=#000000]
	'5949_Slemnae@CDW81055_1__iron_sulfur_cluster_co_chaperone_protein_mitochondrial_like'[&!color=#47468a]
	'5763_Nfowleri@KAF0978909_1__hypothetical_protein_FDP41_001979'[&!color=#3d764a]
	'1890364_Pfungivorum@PRP88081_1__hypothetical_protein_PROFUN_04172'[&!color=#ff9696]
	'670386_Halbum@EFA84251_1__hypothetical_protein_PPL_03328'[&!color=#ff9696]
	'352472_Ddiscoideum@XP_640965_1__hypothetical_protein_DDB_G0280889'[&!color=#ff9696]
	'3055_Creinhardtii@PNW74850_1__hypothetical_protein_CHLRE_12g507559v5'[&!color=#92894a]
	'2880_Esiliculosus@CBJ29355_1__conserved_unknown_protein'[&!color=#c463ba]
	'4787_Pinfestans@KAF4131548_1__HSCB_C_terminal_oligomerization_domain'[&!color=#c463ba]
	'1169540_Vbrassicaform@CEM07873_1__unnamed_protein_product'[&!color=#47468a]
	'73501_Cmilitaris@ATY58798_1__co_chaperone_protein_HscB'[&!color=#924e4e]
	'227321_Anidulans@CBF84923_1__TPA__DnaJ_domain_protein__AFU_orthologue__AFUA_8G04610_'[&!color=#924e4e]
	'3075_Aprotothecoid@RMZ57061_1__hypothetical_protein_APUTEX25_002293__partial'[&!color=#92894a]
	'37360_Pbrassicae@CEP02045_1__hypothetical_protein_PBRA_002310'[&!color=#794684]
	'505711_Agodoyi@KAF0852602_1__mitochondrial_iron_sulfur_cluster_biosynthesis_Jac1__co_chaperone_HscB_'[&!color=#3d7678]
	'436017_Olucimarinus@ABO97869_1__predicted_protein'[&!color=#92894a]
	'3702_Athaliana@AED91011_1__DNAJ_heat_shock_N_terminal_domain_containing_protein'[&!color=#92894a]
	'39947_Osativa@KAF2907727_1__hypothetical_protein_DAI22_12g120500'[&!color=#92894a]
	'3197_Mpolymorpha@PTQ37761_1__hypothetical_protein_MARPO_0055s0040'[&!color=#92894a]
	'3218_Ppatens@PNR37609_1__hypothetical_protein_PHYPA_020718'[&!color=#92894a]
	'1314807_Dbispora@THV04947_1__hypothetical_protein_K435DRAFT_149025'[&!color=#924e4e]
	'1764295_Cprimus@QDZ23877_1__HscB_iron_sulfur_cluster_co_chaperone_like_protein'[&!color=#92894a]
	'578462_Amacrogynus@KNE61835_1__Fe_S_protein_assembly_co_chaperone_HscB'[&!color=#924e4e]
	'235443_Cneoformans@AFR97019_1__Fe_S_protein_assembly_co_chaperone_HscB'[&!color=#924e4e]
	'237631_Umaydis@KIS66530_1__hypothetical_protein_UMAG_10351'[&!color=#924e4e]
	'159749_Toceanica@EJK50806_1__hypothetical_protein_THAOC_30092__partial'[&!color=#c463ba]
	'4896_Spombe@CAB59688_1__mitochondrial_DNAJ_domain_protein_Jac1__predicted_'[&!color=#924e4e]
	'1357716_Bsalamandrivo@OON06242_1__Fe_S_protein_assembly_co_chaperone_HscB'[&!color=#924e4e]
	'7240_Dsimulans@KMY99972_1__uncharacterized_protein_Dsimw501_GD14607'[&!color=#924e4e]
	'6239_Celegans@CCD72722_1__J_domain_containing_protein'[&!color=#924e4e]
	'29159_Cgigas@XP_034325912_1__iron_sulfur_cluster_co_chaperone_protein_HscB'[&!color=#924e4e]
	'9606_Hsapiens@NP_741999_3__iron_sulfur_cluster_co_chaperone_protein_HscB__mitochondrial_isoform_1_precurso'[&!color=#924e4e]
	'623744_Dtranslucida@TRY96690_1__hypothetical_protein_DNTS_005940'[&!color=#924e4e]
	'45264_Amillepora@XP_029204571_1__iron_sulfur_cluster_co_chaperone_protein_HscB_like_isoform_X1'[&!color=#924e4e]
	'45351_Nvectensis@XP_001639535_1__iron_sulfur_cluster_co_chaperone_protein_HscB'[&!color=#924e4e]
	'6087_Hvulgaris@XP_004207231_1__PREDICTED__iron_sulfur_cluster_co_chaperone_protein_HscB__mitochondrial_like'[&!color=#924e4e]
	'400682_Aqueenslandic@XP_011404359_2__PREDICTED__iron_sulfur_cluster_co_chaperone_protein_HscB__mitochondrial_like'[&!color=#924e4e]
	'448386_Gchorda@PXF41653_1__Co_chaperone_protein_HscB_like'[&!color=#6e4f37]
	'795665_Hsp@AOS81761_1__hypothetical_protein_Q5W_23860'[&!color=#000000]
	'1946915_Msp@DDSC01000006_1_27___34358_34999'[&!color=#77e270]
	'1226968_Ahumicireduce@ANC91884_1__molecular_chaperone_DnaJ'[&!color=#77e270]
	'414684_Rcentenum@ACI99017_1__DnaJ_family__molecular_chaperone__putative'[&!color=#77e270]
	'2220096_Iprofundi@CP030126_1_958___1024480_1025118'[&!color=#77e270]
	'2171757_Rbacterium@QGNJ01000005_1_165___165277_165900'[&!color=#77e270]
	'1523418_Aproteobacter@KPF87985_1__hypothetical_protein_IP70_00385'[&!color=#77e270]
	'1121034_Nirakense@KE386933_1_549___584819_585400'[&!color=#77e270]
	'478820_Bsp_@OAO12496_1__co_chaperone_Hsc20_family_protein'[&!color=#c463ba]
	'1973897_Abacterium@PIZ32317_1__hypothetical_protein_COY39_05815'[&!color=#acf97f]
	'2025905_Rbacterium@NQOV01000007_1_149___184178_184717'[&!color=#c9bc66]
	'412133_Tvaginalis@EAX88108_1__co_chaperone_Hsc20_family_protein'[&!color=#7170de]
	'1144522_Tfoetus@OHT11889_1__Iron_sulfur_cluster_co_chaperone_protein_HscB__mitochondrial'[&!color=#7170de]
	'573826_Cdubliniensis@CAX43305_1__molecular_chaperone__putative'[&!color=#924e4e]
	'1581557_CMplanktonicus@CEZ19888_1__Co_chaperone_protein_HscB_homolog'[&!color=#000000]
	'383631_Mbacterium@EAV46988_1__co_chaperone_HscB'[&!color=#000000]
	'2486578_Rendosymbiont@AZL15217_1__Fe_S_protein_assembly_co_chaperone_HscB'[&!color=#7d753f]
	'1951237_Rbacterium@DDPT01000018_1_14___15752_16279'[&!color=#7d753f]
	'1797231_Abacterium@OFX10670_1__Fe_S_protein_assembly_co_chaperone_HscB'[&!color=#7d753f]
	'1951236_Rbacterium@DDCV01000015_1_5___2503_3018'[&!color=#7d753f]
	'1951932_Hbacterium@DGIE01000035_1_29___24166_24603'[&!color=#acf97f]
	'5874_Tannulata@CAI75531_1__hypothetical_protein_TA03920'[&!color=#47468a]
	'1986869_Rbacterium@OUW71857_1__Fe_S_protein_assembly_co_chaperone_HscB'[&!color=#ecf181]
	'1986644_Pbacterium@OUU51625_1__Fe_S_protein_assembly_co_chaperone_HscB'[&!color=#ecf181]
	'1986631_Pbacterium@RPG12599_1__Fe_S_protein_assembly_co_chaperone_HscB'[&!color=#ecf181]
	'2007300_Aproteobacter@PDH55370_1__Fe_S_protein_assembly_co_chaperone_HscB'[&!color=#ecf181]
	'2013095_Abacterium@PPR38594_1__hypothetical_protein_CFH30_01047'[&!color=#ecf181]
	'1986627_Pbacterium@OUT43759_1__hypothetical_protein_CBB73_05675'[&!color=#ecf181]
	'1948465_Bbacterium@DBDC01000042_1_10___9385_9912'[&!color=#000000]
	'86106_Eof@AIF81594_1__co_chaperone_HscB'[&!color=#7d753f]
	'46433_Rfilosa@ETO01395_1__Co_chaperone_protein_HscB'[&!color=#794684]
	'1951934_Hbacterium@DLRV01000014_1_13___7975_8448'[&!color=#acf97f]
	'1797211_Abacterium@OFW70432_1__Fe_S_protein_assembly_co_chaperone_HscB'[&!color=#acf97f]
	'1797230_Abacterium@OFX07130_1__hypothetical_protein_A3H46_01835'[&!color=#acf97f]
	'1895706_Abacterium@OJW46274_1__Fe_S_protein_assembly_co_chaperone_HscB'[&!color=#acf97f]
	'985867_COthessalonice@AEWF01000003_1_158___167783_168322'[&!color=#acf97f]
	'244582_CPsymbiosus@JQAK01000001_1_1046___1162155_1162640'[&!color=#acf97f]
	'1895705_Abacterium@OJU73293_1__hypothetical_protein_BGO07_04000'[&!color=#acf97f]
	'1286528_Nhelminthoeca@AHX11240_1__dnaJ_domain_protein'[&!color=#7d753f]
	'222891_Nsennetsu@ABD46041_1__putative_chaperone_protein_HscB'[&!color=#7d753f]
	'169402_Wendosymbiont@APR98514_1__molecular_chaperone_Hsc20'[&!color=#7d753f]
	'1410384_Wendosymbiont@HG810405_1_706___851964_852458'[&!color=#7d753f]
	'118728_Wendosymbiont@RDD35596_1__co_chaperone_Hsc20_protein'[&!color=#7d753f]
	'570417_Wendosymbiont@CAQ55378_1__co_chaperone_Hsc20'[&!color=#7d753f]
	'163164_Wendosymbiont@AAS14571_1__co_chaperone_Hsc20'[&!color=#7d753f]
	'292805_Wendosymbiont@AAW71346_1__DnaJ_domain_containing_protein'[&!color=#7d753f]
	'246273_Wendosymbiont@BAP00048_1__molecular_chaperone_HscB'[&!color=#7d753f]
	'269484_Ecanis@AAZ68450_1__Heat_shock_protein_DnaJ__N_terminal'[&!color=#7d753f]
	'302409_Eruminantium@CAI27880_1__Co_chaperone_protein_hscB__Hsc20_'[&!color=#7d753f]
	'1359163_CNlotoris@KJV68816_1__fe_S_protein_assembly_co_chaperone_HscB'[&!color=#7d753f]
	'234826_Amarginale@AAV86637_1__chaperone_protein'[&!color=#7d753f]
	'212042_Aphagocytophi@ABD44324_1__co_chaperone_protein_hscB'[&!color=#7d753f]
	'1399147_Hobtusa@ETZ07549_1__hypothetical_protein_P618_200267'[&!color=#acf97f]
	'1321371_Hundulata@ETZ05100_1__co_chaperone_protein_HscB'[&!color=#acf97f]
	'1082868_Hcurviuscula@PPE03343_1__hypothetical_protein_HCUR_01225'[&!color=#acf97f]
	'1401685_CXpacificiensi@ETO91888_1__dnaJ_domain_protein'[&!color=#7d753f]
	'35688_Ppurpureum@KAA8499649_1__Co_chaperone_protein_HscB_like'[&!color=#6e4f37]
	'1528098_Rbacterium@AIL65395_1__Co_chaperone_protein_hscB'[&!color=#7d753f]
	'752179_Omassiliensis@CANJ01000026_1_65___70430_70930'[&!color=#7d753f]
	'357244_Otsutsugamush@CAM80169_1__co_chaperone_protein'[&!color=#7d753f]
	'1359168_Ochuto@KJV57293_1__fe_S_protein_assembly_co_chaperone_HscB'[&!color=#7d753f]
	'2115978_CPtrachydisci@AVP87444_1__Putative_co_chaperone_HscB'[&!color=#7d753f]
	'2026788_Rbacterium@PCJ24835_1__Fe_S_protein_assembly_co_chaperone_HscB'[&!color=#000000]
	'1961830_Rendosymbiont@OZG32025_1__hypothetical_protein_RiCNE_05850'[&!color=#7d753f]
	'336407_Rbellii@ABE04593_1__Co_chaperone_Hsc20'[&!color=#7d753f]
	'272947_Rprowazekii@CAA14666_1__unknown'[&!color=#7d753f]
	'293613_Rcanadensis@ABV73157_1__co_chaperone_HscB'[&!color=#7d753f]
	'1970491_Abacterium@OZA44092_1__Fe_S_protein_assembly_co_chaperone_HscB'[&!color=#acf97f]
	'1895707_Abacterium@OJV45439_1__hypothetical_protein_BGO28_04915'[&!color=#acf97f]
	'1948130_Pbacterium@DLRM01000035_1_25___23490_24050'[&!color=#000000]
	'1948416_Abacterium@DITS01000020_1_89___85374_85889'[&!color=#7d753f]
	'1948380_Abacterium@DDZS01000067_1_34___33742_34242'[&!color=#7d753f]
	'1414854_CNamoebiphila@ARN85228_1__hypothetical_protein_GQ61_07950'[&!color=#acf97f]
	'696127_CMmitochondrii@AEI88641_1__co_chaperone_Hsc20'[&!color=#7d753f]
	'1314962_Psp_@KNH05499_1__Fe_S_protein_assembly_co_chaperone_HscB'[&!color=#62ba5d]
	'1948365_Abacterium@DDGG01000005_1_7___4402_4908'[&!color=#acf97f]
	'1948447_Abacterium@DLRN01000152_1_8___6374_6922'[&!color=#6e3937]
	'1891279_Tindica@AXO15339_1__Fe_S_protein_assembly_co_chaperone_HscB'[&!color=#519a4c]
	'1947674_Tsp@DENO01000137_1_12___13457_14077'[&!color=#519a4c]
	'1123355_Tpusilla@JHYO01000018_1_24___22385_23026'[&!color=#519a4c]
	'1867952_CTmagnetica@SCA58074_1__Co_chaperone_protein_HscB_homolog'[&!color=#519a4c]
	'28181_Mblakemorei@OEJ65212_1__Fe_S_protein_assembly_co_chaperone_HscB'[&!color=#519a4c]
	'1288970_Msp@CCQ74484_1__molecular_chaperone_protein_containing_DnaJ_domain'[&!color=#519a4c]
	'1802022_Rbacterium@OHC77421_1__Fe_S_protein_assembly_co_chaperone_HscB'[&!color=#519a4c]
	'1974092_Rbacterium@PIW30721_1__Fe_S_protein_assembly_co_chaperone_HscB'[&!color=#519a4c]
	'1802023_Rbacterium@OHC80663_1__Fe_S_protein_assembly_co_chaperone_HscB'[&!color=#519a4c]
	'2032658_Abacterium@PDZW01000015_1_21___29634_30149'[&!color=#519a4c]
	'1264899_Zcompransoris@PWR23755_1__Fe_S_protein_assembly_co_chaperone_HscB'[&!color=#3d766b]
	'55518_Mgryphiswalde@AVM77264_1__hypothetical_protein_MSR1L_08580'[&!color=#519a4c]
	'1895778_Msp@OJX80890_1__Fe_S_protein_assembly_co_chaperone_HscB'[&!color=#519a4c]
	'1437059_Mmoscoviense@OAN50910_1__Fe_S_protein_assembly_co_chaperone_HscB'[&!color=#519a4c]
	'342108_Mmagneticum@BAE51829_1__DnaJ_domain_containing_protein_1'[&!color=#519a4c]
	'2053833_Msp@RAU21467_1__Fe_S_protein_assembly_co_chaperone_HscB'[&!color=#519a4c]
	'1082_Pfulvum@SEH48807_1__molecular_chaperone_HscB'[&!color=#519a4c]
	'1973900_Abacterium@PIR38715_1__Fe_S_protein_assembly_co_chaperone_HscB'[&!color=#7d753f]
	'1948417_Abacterium@DITJ01000004_1_84___82938_83528'[&!color=#7d753f]
	'1948415_Abacterium@DIUV01000048_1_60___59218_59757'[&!color=#7d753f]
	'1629334_Cvaricaedens@GAO99046_1__hypothetical_protein_Cva_01719'[&!color=#acf97f]
	'1950797_Cbacterium@DKTD01000043_1_2___319_714'[&!color=#000000]
;
end;
begin trees;
	tree tree_1 = [&R](((1123368_Ttepidarius@AUIS01000004_1_163___176152_176790:0.60544,((1945924_Asp@DDOU01000014_1_13___7131_7736:0.39709,637389_Acaldus@AIA54690_1__Chaperone_protein_HscB:0.23909)0.993:0.44511,(1867749_Asp@RNF60571_1__Fe_S_protein_assembly_co_chaperone_HscB:0.23261,(930_Athiooxidans@JMEB01000172_1_40___38638_39255:0.26464,243159_Aferrooxidans@ACK80922_1__co_chaperone_Hsc20:0.17023)…
end;
begin figtree;
	set appearance.backgroundColorAttribute="User Selection";
	set appearance.backgroundColour=#-1;
	set appearance.branchColorAttribute="User Selection";
	set appearance.branchLineWidth=1.0;
	set appearance.foregroundColour=#-16777216;
	set appearance.selectionColour=#-2144520576;
	set branchLabels.colorAttribute="User Selection";
	set branchLabels.displayAttribute="Branch length";
	set branchLabels.fontName="Arial";
	set branchLabels.fontSize=8;
	set branchLabels.fontStyle=0;
	set branchLabels.isShown=false;
	set branchLabels.significantDigits=2;
	set layout.expansion=0;
	set layout.layoutType="RECTILINEAR";
	set layout.zoom=0;
	set nodeBars.barWidth=4.0;
	set nodeLabels.colorAttribute="User Selection";
	set nodeLabels.displayAttribute="label";
	set nodeLabels.fontName="Arial";
	set nodeLabels.fontSize=10;
	set nodeLabels.fontStyle=0;
	set nodeLabels.isShown=true;
	set nodeLabels.significantDigits=2;
	set polarLayout.alignTipLabels=false;
	set polarLayout.angularRange=0;
	set polarLayout.rootAngle=0;
	set polarLayout.rootLength=100;
	set polarLayout.showRoot=true;
	set radialLayout.spread=0.0;
	set rectilinearLayout.alignTipLabels=false;
	set rectilinearLayout.curvature=0;
	set rectilinearLayout.rootLength=100;
	set scale.offsetAge=0.0;
	set scale.rootAge=1.0;
	set scale.scaleFactor=1.0;
	set scale.scaleRoot=false;
	set scaleAxis.automaticScale=true;
	set scaleAxis.fontSize=8.0;
	set scaleAxis.isShown=false;
	set scaleAxis.lineWidth=1.0;
	set scaleAxis.majorTicks=1.0;
	set scaleAxis.origin=0.0;
	set scaleAxis.reverseAxis=false;
	set scaleAxis.showGrid=true;
	set scaleAxis.significantDigits=4;
	set scaleBar.automaticScale=true;
	set scaleBar.fontSize=10.0;
	set scaleBar.isShown=true;
	set scaleBar.lineWidth=1.0;
	set scaleBar.scaleRange=0.0;
	set scaleBar.significantDigits=4;
	set tipLabels.colorAttribute="User Selection";
	set tipLabels.displayAttribute="Names";
	set tipLabels.fontName="Arial";
	set tipLabels.fontSize=12;
	set tipLabels.fontStyle=1;
	set tipLabels.isShown=true;
	set tipLabels.significantDigits=4;
	set trees.order=true;
	set trees.orderType="increasing";
	set trees.rooting=false;
	set trees.rootingType="User Selection";
	set trees.transform=false;
	set trees.transformType="cladogram";
end;
