# Supplementary material for: Components of iron–Sulfur cluster assembly machineries are robust phylogenetic markers to trace the origin of mitochondria and plastids
Source: PLoS Biol. 2023 Nov 8;21(11):e3002374. doi: 10.1371/journal.pbio.3002374 (PMC10631705; doi:10.1371/journal.pbio.3002374)
Supplement: S1 Data — (ZIP) [file pbio.3002374.s017.zip › S1 Data/Phylogenies_of_entire_families/Prokaryotes_eukaryotes/ATC_Proka_Euka_no_trimming.figtree]

#NEXUS
begin taxa;
	dimensions ntax=3981;
	taxlabels
	'1031_Tnivea@PIE00452_1__iron_sulfur_cluster_assembly_protein_IscA'[&!color=#000000]
	'92487_Teikelboomii@SKA96257_1__Iron_binding_apoprotein_IscA'[&!color=#000000]
	'1123400_Tflexile@KB904780_1_9___8329_8649'[&!color=#000000]
	'870187_Tnivea@EIJ33885_1__iron_sulfur_cluster_assembly_protein_IscA'[&!color=#000000]
	'525918_Tcaldifontis@SEA79763_1__iron_sulfur_cluster_assembly_protein'[&!color=#000000]
	'1947697_Tsp@DILV01000014_1_8___6125_6445'[&!color=#000000]
	'1765967_Aferrooxidans@APZ43060_1__iron_sulfur_cluster_assembly_protein_IscA'[&!color=#000000]
	'160660_Aprosperus@OBS10636_1__iron_sulfur_cluster_assembly_protein_IscA'[&!color=#000000]
	'867345_Emagna@SEP66777_1__iron_sulfur_cluster_assembly_protein'[&!color=#000000]
	'233100_Emongolicus@SIT73798_1__Iron_binding_apoprotein_IscA'[&!color=#000000]
	'195064_Emobilis@SFM37458_1__Iron_binding_apoprotein_IscA'[&!color=#000000]
	'1442136_Esp@ANB03516_1__iron_sulfur_cluster_assembly_protein'[&!color=#000000]
	'396588_Tsulfidiphilu@ACL73137_1__iron_sulfur_cluster_assembly_protein'[&!color=#000000]
	'1032_Tsp@RUM94374_1__iron_sulfur_cluster_assembly_protein_IscA'[&!color=#000000]
	'1948176_Pbacterium@DGKH01000014_1_24___18435_18758'[&!color=#000000]
	'1948140_Pbacterium@DDIE01000004_1_6___4055_4378'[&!color=#000000]
	'1158175_Tsp@PYG00764_1__iron_binding_apoprotein_IscA'[&!color=#000000]
	'396595_Tsp@ADC71347_1__iron_sulfur_cluster_assembly_protein_IscA'[&!color=#000000]
	'1158146_Tsp@KB907128_1_80___81606_81929'[&!color=#000000]
	'1926875_CPsp@MRSX01000009_1_14___7489_7812'[&!color=#000000]
	'1675686_Svariabilis@BAU48134_1__iron_sulfur_cluster_assembly_protein'[&!color=#000000]
	'1247513_Lpacifica@PWQ97043_1__iron_sulfur_cluster_assembly_protein_IscA'[&!color=#000000]
	'1481894_Lsp@PWQ94125_1__iron_sulfur_cluster_assembly_protein_IscA'[&!color=#000000]
	'998674_Lmucor@ATTE01000001_1_4328___4801260_4801583'[&!color=#000000]
	'1755811_Pmarinum@ASK78438_1__iron_sulfur_cluster_assembly_protein_IscA'[&!color=#000000]
	'1818881_CTendoloripes@ODB86027_1__iron_sulfur_cluster_assembly_protein_IscA'[&!color=#000000]
	'54398_Eof@KRT54525_1__FeS_assembly_scaffold_SufA_iron_sulfur_cluster_assembly_protein_IscA'[&!color=#000000]
	'1655433_CTendolucinida@ODJ89556_1__iron_binding_protein_IscA'[&!color=#000000]
	'1221601_Bendosymbiont@RLJ15778_1__iron_sulfur_cluster_assembly_protein_IscA'[&!color=#000000]
	'2496632_Gbacterium@RRS35293_1__iron_sulfur_cluster_assembly_protein'[&!color=#000000]
	'1798266_Gbacterium@OGT21268_1__iron_sulfur_cluster_assembly_protein_IscA'[&!color=#000000]
	'655186_Usup05@EEZ80345_1__hypothetical_protein_Sup05_1107'[&!color=#000000]
	'1946226_CRsp@DDCF01000031_1_19___17860_18183'[&!color=#000000]
	'1125411_CTsingularis@ALE01956_1__iron_sulfur_cluster_assembly_protein'[&!color=#000000]
	'1811595_CTsp@LURO01000247_1_3___1115_1438'[&!color=#000000]
	'1705394_CTautotrophicu@ALE53078_1__iron_sulfur_cluster_assembly_protein'[&!color=#000000]
	'1303921_Eof@BAS67913_1__iron_sulfur_cluster_assembly_protein'[&!color=#000000]
	'2360_Bthermophilus@OIR25658_1__iron_sulfur_cluster_assembly_protein_IscA'[&!color=#000000]
	'235205_Bazoricus@SEH91204_1__ISC_system_FeS_cluster_assembly__IscA_scaffold'[&!color=#000000]
	'2058498_CTperditus@PNQY01000162_1_14___13472_13795'[&!color=#000000]
	'412965_CVokutanii@BAF61648_1__iron_sulfur_cluster_assembly_protein'[&!color=#000000]
	'413404_CRmagnifica@ABL02326_1__iron_sulfur_cluster_assembly_protein_IscA'[&!color=#000000]
	'1615892_Gbacterium@JYIN01000009_1_34___31919_32242'[&!color=#000000]
	'260704_Oalgarvensis@DS021198_1_1114___1259494_1259817'[&!color=#000000]
	'2200906_Eof@RDH83700_1__iron_sulfur_cluster_assembly_protein_IscA'[&!color=#000000]
	'680279_Agilvus@CP013021_1_4201___4333657_4333980'[&!color=#000000]
	'1120970_Ataiwanensis@AUBZ01000019_1_19___18343_18666'[&!color=#000000]
	'2164068_Abacterium@RKF15535_1__iron_sulfur_cluster_assembly_protein_IscA'[&!color=#000000]
	'2005734_Bbms3bbin11@GBE46651_1__iron_binding_protein_IscA'[&!color=#000000]
	'1623448_Mbacterium@AKO64200_1__iron_sulfur_cluster_assembly_protein'[&!color=#000000]
	'383631_Mbacterium@EAV46989_1__Iron_sulphur_cluster_assembly_protein_IscA'[&!color=#000000]
	'1811807_Smobilis@AP018725_1_1033___1003412_1003735'[&!color=#000000]
	'1581557_CMplanktonicus@CEZ19887_1__iron_binding_protein__believed_to_be_involved_in_Fe_S_protein_formation_or_repa'[&!color=#000000]
	'265072_Mflagellatus@ABE49074_1__iron_sulfur_cluster_assembly_protein_IscA'[&!color=#000000]
	'1581680_CMturicensis@CEN55560_1__iron_binding_protein__believed_to_be_involved_in_Fe_S_protein_formation_or_repa'[&!color=#000000]
	'2030816_Mbacterium@PCI59811_1__iron_sulfur_cluster_assembly_protein_IscA'[&!color=#000000]
	'1978760_Pbacterium@OQW68965_1__iron_sulfur_cluster_assembly_protein_IscA'[&!color=#000000]
	'666681_Mversatilis@ADI30345_1__iron_sulfur_cluster_assembly_protein_IscA'[&!color=#000000]
	'1952234_Mbacterium@DCNE01000005_1_8___3408_3785'[&!color=#000000]
	'1970536_Mbacterium@OYZ00188_1__iron_sulfur_cluster_assembly_protein_IscA'[&!color=#000000]
	'417_Mclara@CP033953_1_1928___2057715_2058038'[&!color=#000000]
	'1952234_Mbacterium@DCNE01000044_1_35___33518_33841'[&!color=#000000]
	'1848039_Msp@OAJ69524_1__iron_sulfur_cluster_assembly_protein_IscA'[&!color=#000000]
	'1801614_Mbacterium@OGV71636_1__iron_sulfur_cluster_assembly_protein_IscA'[&!color=#000000]
	'1825523_Nkurashikiens@GBG14140_1__iron_sulfur_cluster_assembly_protein'[&!color=#000000]
	'583345_Mmobilis@ACT48579_1__iron_sulfur_cluster_assembly_protein_IscA'[&!color=#000000]
	'582744_Mglucosetroph@ACT51093_1__iron_sulfur_cluster_assembly_protein_IscA'[&!color=#000000]
	'2013711_Bbacterium@PKO54117_1__iron_sulfur_cluster_assembly_protein_IscA'[&!color=#000000]
	'1236959_Mglycogenes@BAMT01000001_1_104___100285_100608'[&!color=#000000]
	'1604836_Asp@KOR32326_1__iron_sulfur_cluster_assembly_protein'[&!color=#000000]
	'1604835_Asp@KOR27991_1__iron_sulfur_cluster_assembly_protein'[&!color=#000000]
	'391615_Gproteobacter@EDY85479_1__iron_sulfur_cluster_assembly_protein_IscA'[&!color=#000000]
	'1121351_Ckuhniae@KE386799_1_86___87369_87689'[&!color=#000000]
	'1121352_Csteedae@JHZP01000001_1_924___987530_987850'[&!color=#000000]
	'1123296_Sacetivorans@JQKE01000041_1_7___5178_5498'[&!color=#000000]
	'96942_Vsp@AUZ04372_1__Fe_S_cluster_assembly_protein_IscA'[&!color=#000000]
	'1689272_Vmassiliensis@LN898221_1_1168___1230160_1230480'[&!color=#000000]
	'1775559_Ssp@LQXR01000016_1_22___20951_21271'[&!color=#000000]
	'1470200_Narctica@KLT72520_1__iron_sulfur_cluster_assembly_protein'[&!color=#000000]
	'539_Ecorrodens@JVFA01000025_1_20___19783_20103'[&!color=#000000]
	'1032488_Nshayeganii@EGY51703_1__iron_sulfur_cluster_assembly_protein_IscA'[&!color=#000000]
	'1196094_Salvi@AHN27929_1__Iron_binding_protein_IscA_for_iron_sulfur_cluster_assembly'[&!color=#000000]
	'1051972_Nweaveri@EGV34716_1__hypothetical_protein_l13_19750'[&!color=#000000]
	'1030841_Nwadsworthii@EGZ47147_1__iron_sulfur_cluster_assembly_protein_IscA'[&!color=#000000]
	'326522_Nanimaloris@OSI08363_1__iron_sulfur_cluster_assembly_protein_IscA'[&!color=#000000]
	'1120981_Afiliformis@SOD64903_1__Iron_binding_apoprotein_IscA'[&!color=#000000]
	'1120980_Acrassa@JQKH01000039_1_5___5178_5498'[&!color=#000000]
	'1522312_Knegevensis@CCNJ01000002_1_37___32847_33167'[&!color=#000000]
	'888741_Kdenitrifican@EGC17693_1__iron_sulfur_cluster_assembly_protein_IscA'[&!color=#000000]
	'629741_Koralis@EEP67994_1__iron_sulfur_cluster_assembly_protein_IscA'[&!color=#000000]
	'1150867_Kkingae@EIC13461_1__HesB_YadR_YfhF_family_protein'[&!color=#000000]
	'641147_Smuelleri@EFG30743_1__iron_binding_protein_iscA'[&!color=#000000]
	'655307_Nsp@ASP17051_1__iron_sulfur_cluster_assembly_protein_IscA'[&!color=#000000]
	'88719_Nelongata@JVVT01000019_1_39___36540_36860'[&!color=#000000]
	'122586_Nmeningitidis@AAF41749_1__HesB_YadR_YfhF_family_protein'[&!color=#000000]
	'1948151_Pbacterium@DDPS01000089_1_7___4139_4462'[&!color=#000000]
	'1827136_CMsp@MCBW01000066_1_99___103480_103803'[&!color=#000000]
	'1962953_Bsp@QKBZ01000322_1_5___3710_4033'[&!color=#000000]
	'1570016_Tpsekupsii@OUD13298_1__iron_sulfur_cluster_assembly_protein_IscA'[&!color=#000000]
	'40754_Tingrica@BAP56929_1__Iron_sulphur_cluster_biosynthesis'[&!color=#000000]
	'1934247_Bsp@OQW95375_1__iron_sulfur_cluster_assembly_protein_IscA'[&!color=#000000]
	'288004_Bleptomitofor@ALG68877_1__iron_sulfur_cluster_assembly_protein'[&!color=#000000]
	'1752215_Gbacterium@LNFF01000032_1_105___102142_102468'[&!color=#000000]
	'1752213_Gbacterium@LNEJ01000035_1_45___52370_52693'[&!color=#000000]
	'1934255_Cbacterium@OOO03054_1__Iron_binding_protein_IscA'[&!color=#000000]
	'1798305_Gbacterium@OGT85393_1__iron_sulfur_cluster_assembly_protein_IscA'[&!color=#000000]
	'1798300_Gbacterium@OGT84514_1__iron_sulfur_cluster_assembly_protein_IscA'[&!color=#000000]
	'1842524_Pbacterium@LXTI01000141_1_2___434_793'[&!color=#000000]
	'1948226_Pbacterium@DBBP01000023_1_63___71288_71611'[&!color=#000000]
	'1948174_Pbacterium@DGOV01000069_1_3___1967_2290'[&!color=#000000]
	'1986758_Mbacterium@OUX52301_1__iron_sulfur_cluster_assembly_protein_IscA'[&!color=#000000]
	'1953014_Tbacterium@DGNS01000015_1_302___296179_296529'[&!color=#000000]
	'1798301_Gbacterium@OGT71422_1__iron_sulfur_cluster_assembly_protein_IscA'[&!color=#000000]
	'1953017_Tbacterium@DKOP01000006_1_46___42892_43245'[&!color=#000000]
	'364032_Scaldicuralii@SIO03557_1__Iron_binding_apoprotein_IscA'[&!color=#000000]
	'1123516_Hhalophilus@KB913033_1_465___497313_497639'[&!color=#000000]
	'1805397_Tsp@OIP95629_1__iron_sulfur_cluster_assembly_protein_IscA'[&!color=#000000]
	'935_Tsp@HBQ44289_1__TPA_asm__iron_sulfur_cluster_assembly_protein_IscA'[&!color=#000000]
	'317025_Hcrunogenus@ABB41214_1__iron_sulfur_cluster_assembly_accessory_protein'[&!color=#000000]
	'406020_Tmicroaerophi@JYNN01000016_1_39___39490_39816'[&!color=#000000]
	'1946607_Hsp@DBOF01000056_1_16___13218_13544'[&!color=#000000]
	'1123515_Tchilensis@KI519609_1_1703___1858925_1859251'[&!color=#000000]
	'1123518_Tsp@ARWI01000001_1_2140___2411575_2411901'[&!color=#000000]
	'1123514_Tarctica@KB905899_1_144___164838_165164'[&!color=#000000]
	'90814_Tsp@KL370891_1_1510___1704223_1704549'[&!color=#000000]
	'1123517_Tpelophila@JOMR01000001_1_1743___1871101_1871427'[&!color=#000000]
	'717773_Tcyclica@AEG31009_1__iron_sulfur_cluster_assembly_accessory_protein'[&!color=#000000]
	'1803865_Tsp@AZR82589_1__iron_sulfur_cluster_assembly_protein_IscA'[&!color=#000000]
	'1168067_Hkuenenii@JAGP01000001_1_670___740282_740608'[&!color=#000000]
	'90813_Hsp@JQMT01000001_1_1390___1451521_1451847'[&!color=#000000]
	'585455_Tthiocyanatic@BAZ94684_1__uncharacterized_protein_FOKN1_2310'[&!color=#000000]
	'1703403_Gbacterium@KPJ94834_1__iron_sulfur_cluster_assembly_protein'[&!color=#000000]
	'1703402_Gbacterium@KPJ92152_1__hypothetical_protein_AMJ53_09960'[&!color=#000000]
	'1703406_Gbacterium@KPK37121_1__hypothetical_protein_AMJ69_12480'[&!color=#000000]
	'1703406_Gbacterium@KPK37109_1__hypothetical_protein_AMJ69_12565'[&!color=#000000]
	'1818881_CTendoloripes@ODB90408_1__iron_sulfur_cluster_assembly_protein_IscA'[&!color=#000000]
	'1655433_CTendolucinida@ODJ89122_1__iron_binding_protein_IscA'[&!color=#000000]
	'1076588_Tbrandeum@BAO44161_1__iron_sulfur_cluster_assembly_accessory_protein'[&!color=#000000]
	'1703404_Gbacterium@KPJ79212_1__hypothetical_protein_AMJ58_12785'[&!color=#000000]
	'1978339_Cbacterium@CP019936_1_2622___2769986_2770312'[&!color=#000000]
	'1434775_Uchromatiacea@AZMQ01000415_1_7___11524_11850'[&!color=#000000]
	'61644_Cokenii@PQJ95056_1__iron_sulfur_cluster_assembly_protein_IscA'[&!color=#000000]
	'572477_Avinosum@ADC63576_1__iron_sulfur_cluster_assembly_accessory_protein'[&!color=#000000]
	'61595_Awarmingii@SDY42226_1__iron_sulfur_cluster_assembly_protein'[&!color=#000000]
	'765913_Tdrewsii@EGV28734_1__iron_sulfur_cluster_assembly_accessory_protein'[&!color=#000000]
	'1249627_Ipurpurea@EXJ15040_1__Iron_binding_protein_IscA_for_iron_sulfur_cluster_assembly'[&!color=#000000]
	'631362_Tsp@EIC22106_1__Iron_sulfur_cluster_assembly_accessory_protein'[&!color=#000000]
	'1048_Mgracile@KXX65926_1__iron_sulfur_cluster_assembly_protein_IscA'[&!color=#000000]
	'765912_Tmobilis@AGA91978_1__Iron_sulfur_cluster_assembly_accessory_protein'[&!color=#000000]
	'765911_Tviolascens@AFL75159_1__Iron_sulfur_cluster_assembly_accessory_protein'[&!color=#000000]
	'1058_Troseopersici@SDW44674_1__Iron_binding_apoprotein_IscA'[&!color=#000000]
	'1947692_Tsp@DIUM01000114_1_42___48585_48911'[&!color=#000000]
	'1123399_Tdisciformis@AQVE01000013_1_93___95809_96132'[&!color=#000000]
	'92487_Teikelboomii@SKA97057_1__iron_sulfur_cluster_assembly_protein'[&!color=#000000]
	'187272_Aehrlichii@ABI56596_1__iron_sulfur_cluster_assembly_accessory_protein'[&!color=#000000]
	'406100_Aasiatica@SEO43019_1__iron_sulfur_cluster_assembly_protein'[&!color=#000000]
	'1335757_Scurvatus@AGY91612_1__hypothetical_protein_SPICUR_03080'[&!color=#000000]
	'1260251_Ssalinus@AGM40688_1__iron_sulfur_cluster_assembly_accessory_protein'[&!color=#000000]
	'2182432_Ssp@PWG64055_1__iron_sulfur_cluster_assembly_protein_IscA'[&!color=#000000]
	'1930901_Ssp@PWEP01000057_1_1___1_258'[&!color=#000000]
	'1930901_Ssp@PWEP01000090_1_8___6261_6449'[&!color=#000000]
	'1121016_Aaquaeolei@KB894802_1_103___132382_132708'[&!color=#000000]
	'314278_Nmobilis@EAR21193_1__HesB_YadR_YfhF_Iron_sulphur_cluster_assembly_protein_IscA'[&!color=#000000]
	'351052_Aehrlichii@RFA38093_1__iron_sulfur_cluster_assembly_protein_IscA'[&!color=#000000]
	'349124_Hhalophila@ABM62557_1__iron_sulfur_cluster_assembly_accessory_protein'[&!color=#000000]
	'1952219_Mbacterium@DBZZ01000026_1_22___22215_22538'[&!color=#000000]
	'1840537_Csp@ORU90671_1__iron_sulfur_cluster_assembly_protein_IscA'[&!color=#000000]
	'1856281_Csp@OUR81313_1__iron_sulfur_cluster_assembly_protein_IscA'[&!color=#000000]
	'1840472_Csp@ORU91698_1__iron_sulfur_cluster_assembly_protein_IscA'[&!color=#000000]
	'1284675_Csp@ORU93677_1__iron_sulfur_cluster_assembly_protein_IscA'[&!color=#000000]
	'1198232_Czancles@AGS40311_1__Iron_sulfur_cluster_assembly_protein_IscA'[&!color=#000000]
	'1856282_Csp@OUR85563_1__iron_sulfur_cluster_assembly_protein_IscA'[&!color=#000000]
	'1952221_Mbacterium@DEIG01000009_1_57___54370_54693'[&!color=#000000]
	'1920888_Mbacterium@MPSY01000029_1_9___9248_9577'[&!color=#000000]
	'686340_Malbum@EIC30896_1__Iron_sulfur_cluster_assembly_accessory_protein'[&!color=#000000]
	'1091494_Malcaliphilum@CCE24440_1__Iron_binding_protein_iscA__Iron_sulfur_cluster_assembly_protein_'[&!color=#000000]
	'2013799_Gbacterium@PKM12706_1__iron_sulfur_cluster_assembly_protein_IscA'[&!color=#000000]
	'1952228_Mbacterium@DLHW01000056_1_1___77_403'[&!color=#000000]
	'1933926_Mbacterium@PMDM01000016_1_4___2843_3169'[&!color=#000000]
	'1116472_Mmorosus@ESS72269_1__iron_binding_protein_iscA'[&!color=#000000]
	'697282_Mtundripaludu@EGW21267_1__iron_sulfur_cluster_assembly_accessory_protein'[&!color=#000000]
	'1917482_Mbacterium@OYV17392_1__iron_sulfur_cluster_assembly_protein'[&!color=#000000]
	'1952225_Mbacterium@DIUY01000024_1_73___58660_58986'[&!color=#000000]
	'1917481_Mbacterium@OYV16899_1__iron_sulfur_cluster_assembly_protein'[&!color=#000000]
	'1095552_Mluteus@KE386569_1_3954___4368153_4368476'[&!color=#000000]
	'1704499_Mpsychrotoler@ASF45986_1__iron_sulfur_cluster_assembly_protein_IscA'[&!color=#000000]
	'1132443_Mfibrata@KB889965_1_2609___2997047_2997370'[&!color=#000000]
	'438855_Mvadi@JPON01000001_1_1051___1107411_1107734'[&!color=#000000]
	'1420851_Msedimenti@OQK17295_1__iron_sulfur_cluster_assembly_protein_IscA'[&!color=#000000]
	'343232_Mendosymbiont@SCN46986_1__Iron_binding_protein_IscA_for_iron_sulfur_cluster_assembly'[&!color=#000000]
	'2282321_Msymbiont@QPIM01000050_1_14___15792_16115'[&!color=#000000]
	'421_Mmethanica@OAI07959_1__iron_sulfur_cluster_assembly_protein_IscA'[&!color=#000000]
	'980561_Mlenta@OAI10003_1__iron_sulfur_cluster_assembly_protein_IscA'[&!color=#000000]
	'857087_Mmethanica@AEG02269_1__iron_sulfur_cluster_assembly_accessory_protein'[&!color=#000000]
	'1952226_Mbacterium@DBNZ01000013_1_3___1777_2100'[&!color=#000000]
	'1952227_Mbacterium@DBNW01000010_1_18___15741_16067'[&!color=#000000]
	'1283300_Mcrimeensis@ATXB01000001_1_1949___1998717_1999043'[&!color=#000000]
	'1798802_Mbacteria@KXJ41619_1__iron_sulfur_cluster_assembly_protein_IscA'[&!color=#000000]
	'1495050_Moryzae@JYNS01000006_1_186___193856_194179'[&!color=#000000]
	'243233_Mcapsulatus@AAU91055_1__HesB_YadR_YfhF_family_protein'[&!color=#000000]
	'1760988_Mishizawai@SMF93522_1__iron_sulfur_cluster_assembly_protein'[&!color=#000000]
	'675524_Mszegediense@KE386489_1_1453___1529678_1530001'[&!color=#000000]
	'1952220_Mbacterium@DEII01000220_1_2___1207_1530'[&!color=#000000]
	'1948181_Pbacterium@DHQP01000031_1_55___56132_56455'[&!color=#000000]
	'1953075_Sbacterium@DHHU01000018_1_12___10410_10757'[&!color=#000000]
	'1304158_Shalophila@QJOD01000002_1_603___627879_628226'[&!color=#000000]
	'2026789_Sbacterium@MAA73862_1__iron_sulfur_cluster_assembly_protein_IscA'[&!color=#000000]
	'1947454_Ssp@DCKU01000110_1_14___16042_16401'[&!color=#000000]
	'2183911_Ssp@AWN17734_1__Iron_binding_protein_SufA_for_iron_sulfur_cluster_assembly'[&!color=#000000]
	'2321229_Ssp@RJS92329_1__iron_sulfur_cluster_assembly_accessory_protein'[&!color=#000000]
	'1051139_Shalophila@ROO33631_1__heme_biosynthesis_protein_HemY'[&!color=#000000]
	'1947455_Ssp@DJIE01000063_1_5___2686_3033'[&!color=#000000]
	'1033802_Sshabanensis@ERJ20702_1__Iron_binding_protein_IscA'[&!color=#000000]
	'1317117_Oatlanticus@ORE88325_1__HesB_like_protein'[&!color=#000000]
	'2026766_Nbacterium@MBV60616_1__iron_sulfur_cluster_assembly_protein_IscA'[&!color=#000000]
	'1415780_Aaromaticivor@JPOG01000001_1_640___668517_668861'[&!color=#000000]
	'489703_Saquatica@SEQ57979_1__iron_sulfur_cluster_assembly_protein'[&!color=#000000]
	'1076937_Fthermophila@SFF54552_1__iron_sulfur_cluster_assembly_protein'[&!color=#000000]
	'985250_Sflocculans@PXV66213_1__iron_sulfur_cluster_assembly_protein'[&!color=#000000]
	'2303331_Ssp@AXQ29888_1__iron_sulfur_cluster_assembly_accessory_protein'[&!color=#000000]
	'2029166_Sbacterium@PTU32348_1__iron_sulfur_cluster_assembly_protein_IscA'[&!color=#000000]
	'1123257_Sflava@AUFV01000008_1_208___240506_240829'[&!color=#000000]
	'1172194_Heffusa@EIT69377_1__hypothetical_protein_WQQ_29590'[&!color=#000000]
	'490188_Hdaqingensis@SHG96094_1__iron_sulfur_cluster_assembly_protein'[&!color=#000000]
	'1122603_Nramosa@ATVI01000010_1_120___139568_139894'[&!color=#000000]
	'1953077_Sbacterium@DIBD01000019_1_33___33752_34105'[&!color=#000000]
	'1671877_Gbacterium@LFLB01000038_1_56___62182_62508'[&!color=#000000]
	'1913989_Gbacterium@PCH64359_1__iron_sulfur_cluster_assembly_protein_IscA'[&!color=#000000]
	'1948194_Pbacterium@DBOH01000048_1_21___17154_17480'[&!color=#000000]
	'1856286_Msp@OUR85544_1__iron_sulfur_cluster_assembly_protein_IscA'[&!color=#000000]
	'1856284_Msp@OUR71855_1__iron_sulfur_cluster_assembly_protein_IscA'[&!color=#000000]
	'754476_Mnitratireduc@AFI84327_1__iron_sulfur_cluster_assembly_accessory_protein'[&!color=#000000]
	'637616_Mthiooxydans@EEF79382_1__HesB_like_domain__putative'[&!color=#000000]
	'45496_Msulfidovoran@SFJ95286_1__iron_sulfur_cluster_assembly_protein'[&!color=#000000]
	'754477_Mfrappieri@AFJ01489_1__Iron_binding_protein_IscA_for_iron_sulfur_cluster_assembly'[&!color=#000000]
	'1286106_Mlonarensis@EMR12569_1__Iron_binding_protein_IscA_for_iron_sulfur_cluster_assembly'[&!color=#000000]
	'381306_Tdenitrifican@KPV40473_1__iron_sulfur_cluster_assembly_protein'[&!color=#000000]
	'33074_Zpalmae@BBG31103_1__uncharacterized_conserved_protein'[&!color=#000000]
	'376489_Halkalilenta@ANF59004_1__iron_sulfur_cluster_assembly_protein_IscA'[&!color=#000000]
	'28258_Cmarina@AOM00422_1__iron_sulfur_cluster_assembly_protein_IscA'[&!color=#000000]
	'768066_Helongata@CBV41275_1__iron_sulfur_cluster_assembly_protein_IscA'[&!color=#000000]
	'1897729_Haestuarii@APE30432_1__iron_sulfur_cluster_assembly_protein_IscA'[&!color=#000000]
	'507626_Hchromatiredu@AMC99336_1__Iron_binding_protein_IscA'[&!color=#000000]
	'1387883_Hheilongjiang@PMR67920_1__iron_sulfur_cluster_assembly_protein_IscA'[&!color=#000000]
	'1121940_Hhalocynthiae@AUDZ01000015_1_38___38419_38745'[&!color=#000000]
	'284577_Htaeanensis@RAR60943_1__iron_sulfur_cluster_assembly_protein'[&!color=#000000]
	'442341_Hxianhensis@SFH29692_1__Iron_binding_apoprotein_IscA'[&!color=#000000]
	'1121942_Hilicicola@SHE40955_1__iron_sulfur_cluster_assembly_protein'[&!color=#000000]
	'574349_Ahalophila@SDX18834_1__Iron_binding_apoprotein_IscA'[&!color=#000000]
	'1121939_Hanticariensi@EPC01915_1__iron_sulfur_cluster_assembly_protein'[&!color=#000000]
	'2306583_Hsp@AXY42538_1__iron_sulfur_cluster_assembly_accessory_protein'[&!color=#000000]
	'1178482_Hhuangheensis@ERL52432_1__iron_sulfur_cluster_assembly_protein'[&!color=#000000]
	'272774_Halkaliphila@AYF32832_1__iron_sulfur_cluster_assembly_accessory_protein'[&!color=#000000]
	'2282306_Hsp@RCV92518_1__iron_sulfur_cluster_assembly_accessory_protein'[&!color=#000000]
	'1238190_Hjeotgali@AMQY01000023_1_132___149859_150185'[&!color=#000000]
	'29571_Hsubglaciesco@SHM10202_1__Iron_binding_apoprotein_IscA'[&!color=#000000]
	'290398_Csalexigens@ABE60195_1__HesB_YadR_YfhF'[&!color=#000000]
	'1771309_Stamaricis@CP023559_1_3050___2860075_2860401'[&!color=#000000]
	'2081032_Hbacterium@PVRV01000019_1_12___11208_11534'[&!color=#000000]
	'595502_Ksinocarnis@RKR06903_1__iron_binding_apoprotein_IscA'[&!color=#000000]
	'1122139_Kaurantia@KB907876_1_70___71879_72205'[&!color=#000000]
	'698828_Kkonosiri@ARS54536_1__iron_sulfur_cluster_assembly_protein_IscA'[&!color=#000000]
	'1336245_Cnigrificans@JAGO01000010_1_382___434813_435139'[&!color=#000000]
	'197479_Tpapahanaumok@ODC02329_1__iron_sulfur_cluster_assembly_protein_IscA'[&!color=#000000]
	'1122211_Minsulare@JMLW01000013_1_55___53430_53753'[&!color=#000000]
	'1122209_Malkaliphilum@SFX17647_1__iron_sulfur_cluster_assembly_protein'[&!color=#000000]
	'1122252_Mcelere@SFC41352_1__iron_sulfur_cluster_assembly_protein'[&!color=#000000]
	'64969_Omultiglobuli@OPX56282_1__iron_sulfur_cluster_assembly_protein_IscA'[&!color=#000000]
	'1122616_Obeijerinckii@AULT01000006_1_68___85843_86166'[&!color=#000000]
	'966_Olinum@OOV88679_1__iron_sulfur_cluster_assembly_protein_IscA'[&!color=#000000]
	'64971_Pjaponicum@SEI57433_1__iron_sulfur_cluster_assembly_protein'[&!color=#000000]
	'1797557_Bbacterium@OGA95188_1__iron_sulfur_cluster_assembly_protein_IscA'[&!color=#000000]
	'50421_Rsp@PKWM01000032_1_10___9167_9523'[&!color=#000000]
	'338969_Rferrireducen@ABD69585_1__HesB_YadR_YfhF'[&!color=#000000]
	'1970511_Gbacterium@OYY47303_1__iron_sulfur_cluster_assembly_protein_IscA'[&!color=#000000]
	'2184309_CNsp@RFC39785_1__iron_sulfur_cluster_assembly_protein'[&!color=#000000]
	'1951095_Gbacterium@DKNB01000080_1_42___35712_36068'[&!color=#000000]
	'1895901_Nsp@OJY07302_1__iron_sulfur_cluster_assembly_protein_IscA'[&!color=#000000]
	'1855339_Nsp@SFW24899_1__iron_sulfur_cluster_assembly_protein'[&!color=#000000]
	'1855333_Nsp@SFH45588_1__iron_sulfur_cluster_assembly_protein'[&!color=#000000]
	'1288494_Nlacus@ARO87291_1__iron_sulfur_cluster_assembly_accessory_protein'[&!color=#000000]
	'323848_Nmultiformis@ABB74002_1__HesB_YadR_YfhF'[&!color=#000000]
	'1855332_Nsp@SCY02270_1__iron_sulfur_cluster_assembly_protein'[&!color=#000000]
	'1952267_Nbacterium@DKAF01000015_1_25___29882_30223'[&!color=#000000]
	'38080_Nsp@QIFK01000181_1_2___287_601'[&!color=#000000]
	'44575_Ncryotolerans@SFP60643_1__iron_sulfur_cluster_assembly_protein'[&!color=#000000]
	'1881054_Nsp@SFE61669_1__iron_sulfur_cluster_assembly_protein'[&!color=#000000]
	'1827381_Pbacterium@OQW41124_1__iron_sulfur_cluster_assembly_protein_IscA'[&!color=#000000]
	'1931235_Pbacterium@OQW82012_1__iron_sulfur_cluster_assembly_protein_IscA'[&!color=#000000]
	'261292_Nsp@AEJ01808_1__iron_sulfur_cluster_assembly_accessory_protein'[&!color=#000000]
	'153948_Nsp@ADZ27240_1__iron_sulfur_cluster_assembly_accessory_protein'[&!color=#000000]
	'917_Nmarina@SEM92068_1__iron_sulfur_cluster_assembly_protein'[&!color=#000000]
	'52441_Naestuarii@PTN11675_1__iron_sulfur_cluster_assembly_protein'[&!color=#000000]
	'52442_Nnitrosa@PTM68773_1__iron_sulfur_cluster_assembly_protein'[&!color=#000000]
	'44574_Ncommunis@AKH36699_1__hypothetical_protein_AAW31_00915'[&!color=#000000]
	'1881053_Nsp@SDG86130_1__iron_sulfur_cluster_assembly_protein'[&!color=#000000]
	'44576_Nhalophila@SDX91119_1__iron_sulfur_cluster_assembly_protein'[&!color=#000000]
	'1946978_Nsp@DDIT01000086_1_8___4796_5146'[&!color=#000000]
	'228410_Neuropaea@CAD85362_1__Hypothetical_hesB_yadR_yfhF_family'[&!color=#000000]
	'335283_Neutropha@ABI59495_1__iron_sulfur_cluster_assembly_accessory_protein'[&!color=#000000]
	'200123_Nsp@RAR94255_1__iron_sulfur_cluster_assembly_protein'[&!color=#000000]
	'1408164_Bbacterium@ESS15076_1__Iron_sulfur_cluster_assembly_protein'[&!color=#000000]
	'1797482_Bbacterium@OGA08319_1__iron_sulfur_cluster_assembly_protein_IscA'[&!color=#000000]
	'1703391_Bbacterium@KPK18090_1__hypothetical_protein_AMJ67_11710'[&!color=#000000]
	'1797492_Bbacterium@OGA25554_1__iron_sulfur_cluster_assembly_protein_IscA'[&!color=#000000]
	'1789004_Fsp@KXW57771_1__iron_binding_protein_IscA'[&!color=#000000]
	'1797475_Bbacterium@OFZ66146_1__iron_sulfur_cluster_assembly_protein_IscA'[&!color=#000000]
	'2052161_Gsp@PLBS01000167_1_9___6053_6376'[&!color=#000000]
	'1810504_Icernigliae@ANX05293_1__iron_sulfur_cluster_assembly_protein_IscA'[&!color=#000000]
	'323261_Noceani@ABA58122_1__HesB_YadR_YfhF'[&!color=#000000]
	'472759_Nhalophilus@ADE15039_1__iron_sulfur_cluster_assembly_accessory_protein'[&!color=#000000]
	'1630141_CNterrae@BAW80376_1__iron_sulfur_cluster_assembly_accessory_protein'[&!color=#000000]
	'1951621_Cbacterium@DGFE01000098_1_2___1932_2255'[&!color=#000000]
	'1400860_CCodensis@PIE83584_1__iron_sulfur_cluster_assembly_protein_IscA'[&!color=#000000]
	'1400863_CCdenitrifican@CDI00791_1__putative_regulator_believed_to_be_involved_in_Fe_S_cluster_assembly_and_activat'[&!color=#000000]
	'1951620_Cbacterium@DEHU01000266_1_17___17702_18025'[&!color=#000000]
	'1948148_Pbacterium@DDST01000156_1_57___60402_60725'[&!color=#000000]
	'1951619_Cbacterium@DEHY01000039_1_13___12476_12799'[&!color=#000000]
	'1951622_Cbacterium@DGQQ01000095_1_3___2550_2873'[&!color=#000000]
	'1611323_Hochraceum@LVEG02000014_1_32___35681_36004'[&!color=#000000]
	'1948222_Pbacterium@DBIP01000024_1_56___80075_80395'[&!color=#000000]
	'1725326_Ebacterium@MEID01000091_1_34___42147_42467'[&!color=#000000]
	'1750597_Ithermothioph@ROR29738_1__iron_binding_apoprotein_IscA'[&!color=#000000]
	'1703404_Gbacterium@KPJ79689_1__iron_sulfur_cluster_assembly_protein'[&!color=#000000]
	'2026725_Cbacterium@MAF84470_1__iron_sulfur_cluster_assembly_protein_IscA'[&!color=#000000]
	'1948225_Pbacterium@DBCG01000056_1_12___11658_11981'[&!color=#000000]
	'465721_Sdenitrifican@AMN46768_1__iron_sulfur_cluster_assembly_protein'[&!color=#000000]
	'1986767_Gbacterium@OUU79736_1__iron_sulfur_cluster_assembly_protein_IscA'[&!color=#000000]
	'1948196_Pbacterium@DJLG01000160_1_6___3316_3639'[&!color=#000000]
	'1948131_Pbacterium@DBZY01000086_1_15___12956_13279'[&!color=#000000]
	'1948138_Pbacterium@DDIS01000056_1_10___9373_9696'[&!color=#000000]
	'1948139_Pbacterium@DDIP01000215_1_6___3429_3752'[&!color=#000000]
	'1980636_Wsp@MBJ90731_1__iron_sulfur_cluster_assembly_protein_IscA'[&!color=#000000]
	'2026806_Wbacterium@MAD28679_1__iron_sulfur_cluster_assembly_protein_IscA'[&!color=#000000]
	'1548547_Woceani@ANO50809_1__iron_sulfur_cluster_assembly_protein_IscA'[&!color=#000000]
	'1970504_Cbacterium@OYV77332_1__iron_sulfur_cluster_assembly_protein_IscA'[&!color=#000000]
	'146939_Aoryzae@PZP62859_1__iron_sulfur_cluster_assembly_protein_IscA'[&!color=#000000]
	'1811664_Gbacterium@LUSE01000065_1_10___8373_8696'[&!color=#000000]
	'1948200_Pbacterium@DKHZ01000123_1_13___11014_11337'[&!color=#000000]
	'644221_Axantha@RBP49284_1__iron_binding_apoprotein_IscA'[&!color=#000000]
	'1948214_Pbacterium@DKML01000005_1_54___45188_45538'[&!color=#000000]
	'1940240_Wpopuli@MVDN01000008_1_109___97241_97555'[&!color=#000000]
	'1261130_Wchitiniclast@ELV07868_1__Iron_binding_protein_IscA'[&!color=#000000]
	'2182793_Icameli@PWD88621_1__iron_sulfur_cluster_assembly_accessory_protein'[&!color=#000000]
	'1111732_Ilarvae@AZOD01000037_1_7___5770_6087'[&!color=#000000]
	'1797697_Csp@OGO91831_1__hypothetical_protein_A3F41_04380'[&!color=#000000]
	'1948133_Pbacterium@DBUY01000024_1_8___8760_9128'[&!color=#000000]
	'1948137_Pbacterium@DCKN01000020_1_12___10410_10757'[&!color=#000000]
	'1946929_Msp@DIUX01000001_1_458___494404_494772'[&!color=#8E0000]
	'1946928_Msp@DIUZ01000002_1_336___319202_319534'[&!color=#8E0000]
	'1946909_Msp@DDIM01000011_1_12___7823_8176'[&!color=#8E0000]
	'1946923_Msp@DHXB01000194_1_9___4800_5156'[&!color=#8E0000]
	'1946913_Msp@DCXL01000004_1_214___223468_223818'[&!color=#8E0000]
	'1797220_Abacterium@OFW88719_1__hypothetical_protein_A3B66_01430'[&!color=#8E0000]
	'1946924_Msp@DIMG01000021_1_10___9953_10294'[&!color=#8E0000]
	'1803508_Abacterium@OIN87056_1__hypothetical_protein_AUJ12_03145'[&!color=#8E0000]
	'1946906_Msp@DCMQ01000125_1_12___7890_8255'[&!color=#8E0000]
	'1946918_Msp@DELD01000042_1_7___3784_4152'[&!color=#8E0000]
	'1948135_Pbacterium@DCQP01000028_1_3___1639_1980'[&!color=#000000]
	'1948197_Pbacterium@DJIM01000061_1_10___5231_5593'[&!color=#000000]
	'1986653_Btmed178@OUX68293_1__hypothetical_protein_CBD38_00320'[&!color=#000000]
	'1951632_Cbacterium@DJAM01000068_1_12___11143_11484'[&!color=#000000]
	'1798285_Gbacterium@OGT55302_1__hypothetical_protein_A3F43_03540'[&!color=#000000]
	'254246_Alusitana@RDI41337_1__iron_sulfur_cluster_assembly_protein'[&!color=#000000]
	'1798277_Gbacterium@OGT41645_1__hypothetical_protein_A3F42_08550'[&!color=#000000]
	'1798283_Gbacterium@OGT45948_1__hypothetical_protein_A3E83_02595'[&!color=#000000]
	'1951150_Lbacterium@DHXK01000147_1_12___8079_8420'[&!color=#000000]
	'59288_Csp@PHQ80796_1__FeS_assembly_scaffold_SufA'[&!color=#000000]
	'227377_Cburnetii@AAO90858_1__HesB_protein_family'[&!color=#000000]
	'2054173_CCmudrowiae@AKQ33780_1__FeS_assembly_protein__contains_SufU_and_SufA'[&!color=#000000]
	'1592897_Clike@PMB54724_1__Iron_binding_protein_IscA_for_iron_sulfur_cluster_assembly'[&!color=#000000]
	'1798281_Gbacterium@OGT43388_1__hypothetical_protein_A3F13_04280'[&!color=#000000]
	'1798275_Gbacterium@OGT39287_1__hypothetical_protein_A3E81_07300'[&!color=#000000]
	'1798280_Gbacterium@OGT49641_1__hypothetical_protein_A3E53_00510'[&!color=#000000]
	'1974021_Gbacterium@PIZ03965_1__Fe_S_cluster_assembly_scaffold_SufA'[&!color=#000000]
	'1951154_Lbacterium@DKOI01000032_1_45___49930_50295'[&!color=#000000]
	'1921086_Maestuarium@ATX80537_1__Iron_binding_apoprotein_IscA'[&!color=#000000]
	'1921087_Mferrinatatus@ATX81173_1__iron_sulfur_cluster_assembly_protein'[&!color=#000000]
	'1805427_Zbacterium@OIO73402_1__iron_sulfur_cluster_assembly_protein_IscA'[&!color=#000000]
	'314345_Mferrooxydans@EAU53624_1__hypothetical_protein_SPV1_13532'[&!color=#000000]
	'1974118_Zbacterium@PJA34572_1__iron_sulfur_cluster_assembly_protein_IscA'[&!color=#000000]
	'1485545_Gbivora@JQLW01000012_1_5___4332_4664'[&!color=#000000]
	'1946828_Msp@DCPU01000005_1_59___71653_71994'[&!color=#000000]
	'1131284_Zproteobacter@KB900983_1_9___9814_10149'[&!color=#000000]
	'1131285_Zproteobacter@KB901368_1_25___23832_24164'[&!color=#000000]
	'1974110_Zbacterium@PIZ39870_1__iron_sulfur_cluster_assembly_protein_IscA'[&!color=#000000]
	'1974123_Zbacterium@PIU71059_1__iron_sulfur_cluster_assembly_protein_IscA'[&!color=#000000]
	'2007306_Fsp@AXA33590_1__iron_sulfur_cluster_assembly_accessory_protein'[&!color=#000000]
	'1542390_Fsp@APC97432_1__iron_sulfur_cluster_assembly_accessory_family_protein'[&!color=#000000]
	'594679_Aguangzhouens@AJC48887_1__heme_biosynthesis_protein_HemY'[&!color=#000000]
	'1547445_Fsp@AIT10155_1__heme_biosynthesis_protein_HemY'[&!color=#000000]
	'484022_Fphilomiragia@ABZ86345_1__conserved_hypothetical_protein'[&!color=#000000]
	'549298_Fhalioticida@ASG67599_1__iron_sulfur_cluster_assembly_accessory_protein'[&!color=#000000]
	'177416_Ftularensis@CAG45212_1__hesB_family_protein'[&!color=#000000]
	'1089439_Fhongkongensi@KB902248_1_9___5862_6230'[&!color=#000000]
	'2219058_Fbacterium@QLIT01000057_1_6___7874_8242'[&!color=#000000]
	'2056695_Flacustris@QLIR01000005_1_92___101993_102367'[&!color=#000000]
	'2219059_Fbacterium@QLIU01000010_1_28___25653_26027'[&!color=#000000]
	'28907_Ctaeniospiral@PGGB01000019_1_6___5181_5555'[&!color=#000000]
	'1238_Psalmonis@ALB22705_1__iron_sulfur_cluster_assembly_accessory_protein_SufA'[&!color=#000000]
	'45072_Lquateirensis@KTD51140_1__HesB_family_transporter_protein'[&!color=#000000]
	'2498111_Lsp@RUR09051_1__iron_sulfur_cluster_assembly_accessory_protein'[&!color=#000000]
	'66969_Lwaltersii@KTD78429_1__HesB_family_transporter_protein'[&!color=#000000]
	'272624_Lpneumophila@AAU27823_1__HesB_family_protein'[&!color=#000000]
	'1212491_Lfallonii@CEG57175_1__Iron_binding_protein_IscA'[&!color=#000000]
	'450_Llongbeachae@ARB93855_1__iron_sulfur_cluster_assembly_accessory_protein'[&!color=#000000]
	'28083_Lbirminghamen@KTC69520_1__HesB_family_transporter_protein'[&!color=#000000]
	'1798567_Lbacterium@OGV29588_1__heme_biosynthesis_protein_HemY'[&!color=#000000]
	'1951147_Lbacterium@DEND01000039_1_21___19148_19513'[&!color=#000000]
	'454_Lisraelensis@KTD26896_1__Fe_S_cluster_assembly_protein'[&!color=#000000]
	'448_Lerythra@KTC95807_1__Fe_S_cluster_assembly_protein'[&!color=#000000]
	'1034944_Ltunisiensis@CALJ01000235_1_2___117_482'[&!color=#000000]
	'453_Lfeeleii@KTC94977_1__Fe_S_cluster_assembly_protein'[&!color=#000000]
	'1408444_Lfairfieldens@JHYC01000001_1_88___101985_102350'[&!color=#000000]
	'1867846_Lclemsonensis@ASQ45431_1__Iron_binding_protein_IscA'[&!color=#000000]
	'449_Lhackeliae@CEK11221_1__Iron_binding_protein_iscA'[&!color=#000000]
	'1034943_Lmassiliensis@CDZ78621_1__Iron_sulfur_cluster_assembly_protein'[&!color=#000000]
	'1212489_Ldrozanskii@KTC85690_1__HesB_family_transporter_protein'[&!color=#000000]
	'451_Tmicdadei@CEG60467_1__Iron_binding_protein_iscA'[&!color=#000000]
	'1951153_Lbacterium@DKFW01000013_1_58___56178_56555'[&!color=#000000]
	'91822_Lbeliardensis@STX28226_1__Fe_S_cluster_assembly_protein'[&!color=#000000]
	'452_Lspiritensis@KTD65795_1__Fe_S_cluster_assembly_protein'[&!color=#000000]
	'1268635_Loakridgensis@AHE67675_1__iron_sulfur_cluster_assembly_accessory_protein'[&!color=#000000]
	'45065_Lgeestiana@KTC99736_1__Fe_S_cluster_assembly_protein'[&!color=#000000]
	'1798569_Lbacterium@OGV48468_1__heme_biosynthesis_protein_HemY'[&!color=#000000]
	'2498108_Lsp@RUR11809_1__iron_sulfur_cluster_assembly_accessory_protein'[&!color=#000000]
	'45068_Llondiniensis@KTD22919_1__Fe_S_cluster_assembly_protein'[&!color=#000000]
	'45056_Ladelaidensis@KTC66112_1__HesB_family_transporter_protein'[&!color=#000000]
	'1798569_Lbacterium@OGV40268_1__hypothetical_protein_A3F46_09510'[&!color=#000000]
	'1798568_Lbacterium@OGV28105_1__hypothetical_protein_A3F18_04200'[&!color=#000000]
	'1225476_CRisopodorum@OIZ94377_1__hypothetical_protein_A1D18_05935'[&!color=#000000]
	'59196_Rgrylli@EDP46204_1__iron_sulfur_cluster_assembly_protein_IscA'[&!color=#000000]
	'1156986_Dmassiliensis@AJGC01000001_1_954___715724_715975'[&!color=#000000]
	'676208_CRviridis@BBB14617_1__iron_sulfur_cluster_assembly_protein'[&!color=#000000]
	'1948629_Gbacterium@DHQM01000033_1_12___10972_11331'[&!color=#000000]
	'1948582_Gbacterium@DCBA01000100_1_54___52988_53344'[&!color=#000000]
	'1919270_Gbacterium@MPMU01000042_1_16___21968_22324'[&!color=#000000]
	'1948660_Gbacterium@DLSB01000317_1_2___1057_1476'[&!color=#000000]
	'1948589_Gbacterium@DDDN01000035_1_37___36209_36628'[&!color=#000000]
	'1948588_Gbacterium@DDEF01000106_1_5___3733_4137'[&!color=#000000]
	'1948649_Gbacterium@DKNY01000060_1_102___102471_102902'[&!color=#000000]
	'1948584_Gbacterium@DBUT01000048_1_14___12120_12527'[&!color=#000000]
	'1986764_Gbacterium@RPG26174_1__iron_sulfur_cluster_assembly_accessory_protein'[&!color=#000000]
	'1948616_Gbacterium@DGQF01000022_1_82___79601_80062'[&!color=#000000]
	'1948591_Gbacterium@DCWG01000131_1_5___3591_3995'[&!color=#000000]
	'1948603_Gbacterium@DEBD01000013_1_24___18993_19355'[&!color=#000000]
	'569599_Umarinipunice@RMA78771_1__iron_sulfur_cluster_assembly_protein'[&!color=#000000]
	'400668_Msp@ABR70277_1__iron_sulfur_cluster_assembly_accessory_protein'[&!color=#000000]
	'1902503_Msp@NHNK01000032_1_7___3833_4216'[&!color=#000000]
	'1856283_Msp@OUR71171_1__ATPase'[&!color=#000000]
	'2267226_Psp@RBW41700_1__iron_sulfur_cluster_assembly_accessory_protein'[&!color=#000000]
	'1137284_Mfungiae@LIQF01000006_1_239___258707_259060'[&!color=#000000]
	'717774_Mmediterranea@ADZ90487_1__iron_sulfur_cluster_assembly_accessory_protein'[&!color=#000000]
	'1121374_Dmarina@KB891576_1_26___29342_29701'[&!color=#000000]
	'1904639_Osp@FQLF01000001_1_368___383758_384114'[&!color=#000000]
	'247633_Mgamma@EAW31483_1__Fe_S_cluster_assembly_scaffold_protein'[&!color=#000000]
	'716816_Osagamiensis@ARN76042_1__iron_sulfur_cluster_assembly_accessory_protein'[&!color=#000000]
	'1853216_Obacterium@QPEP01000004_1_180___203365_203724'[&!color=#000000]
	'1951542_Cbacterium@DBNH01000063_1_9___6667_7023'[&!color=#000000]
	'1120953_Asalexigens@AUBH01000012_1_44___44662_45018'[&!color=#000000]
	'1526571_Lalkaliphilum@ALS99346_1__ATPase'[&!color=#000000]
	'152573_Aamylolytica@SEA45458_1__iron_sulfur_cluster_assembly_protein'[&!color=#000000]
	'1632859_Asp@KKO47629_1__ATPase'[&!color=#000000]
	'880057_Aminuta@RUO25458_1__iron_sulfur_cluster_assembly_accessory_protein'[&!color=#000000]
	'531312_Amaris@RAJ96483_1__Fe_S_cluster_assembly_protein_SufA_iron_sulfur_cluster_assembly_protein'[&!color=#000000]
	'314276_Ibaltica@EAQ33251_1__Fe_S_cluster_assembly_scaffold_protein'[&!color=#000000]
	'283942_Iloihiensis@AAV80993_1__Fe_S_cluster_assembly_scaffold_protein'[&!color=#000000]
	'2100422_Isp@AVJ54882_1__iron_sulfur_cluster_assembly_accessory_protein'[&!color=#000000]
	'2183582_Ssp@AWL12710_1__Iron_sulfur_cluster_assembly_1_like_protein__mitochondrial'[&!color=#000000]
	'1946570_Gsp@DDIL01000108_1_37___44264_44620'[&!color=#000000]
	'56804_Gpunicea@OFA31894_1__ATPase'[&!color=#000000]
	'1085623_Gnitratireduc@AEP29500_1__Fe_S_cluster_assembly_scaffold_protein'[&!color=#000000]
	'2048004_Afacilis@PEAY01000004_1_593___644888_645244'[&!color=#000000]
	'2267264_Asp@AYA65156_1__iron_sulfur_cluster_assembly_accessory_protein'[&!color=#000000]
	'1929465_Isp@MSEI01000006_1_134___153440_153799'[&!color=#000000]
	'2303538_Ssp@AXR07276_1__iron_sulfur_cluster_assembly_accessory_protein'[&!color=#000000]
	'366582_Bdenitrifican@PEBU01000003_1_323___354867_355223'[&!color=#000000]
	'1774373_Amediterranea@AEA98711_1__Fe_S_cluster_assembly_scaffold_protein'[&!color=#000000]
	'2259342_Asp@RPJ65667_1__iron_sulfur_cluster_assembly_accessory_protein'[&!color=#000000]
	'634436_Aaggregatus@SHG62502_1__Fe_S_cluster_assembly_protein_SufA_iron_sulfur_cluster_assembly_protein'[&!color=#000000]
	'1434071_Airanensis@RUO20854_1__iron_sulfur_cluster_assembly_accessory_protein'[&!color=#000000]
	'1249555_Asanyensis@RUO35403_1__iron_sulfur_cluster_assembly_accessory_protein'[&!color=#000000]
	'2249428_Asp@QMIL01000001_1_375___402965_403336'[&!color=#000000]
	'946228_Ataiwanensis@RUO44257_1__iron_sulfur_cluster_assembly_accessory_protein'[&!color=#000000]
	'2249757_Asp@RTE87089_1__iron_sulfur_cluster_assembly_accessory_protein'[&!color=#000000]
	'1298881_Ibacterium@KPQ04109_1__iron_sulfur_cluster_assembly_protein_SufA'[&!color=#000000]
	'1117647_Sagarivorans@AFU98153_1__Fe_S_cluster_assembly_scaffold_protein'[&!color=#000000]
	'1856298_Osymbiont@OUS23196_1__ATPase'[&!color=#000000]
	'1330036_Osymbiont@EPJ49008_1__Fe_S_cluster_assembly_scaffold_protein'[&!color=#000000]
	'2161747_Smangrovi@QAPE01000003_1_298___331412_331789'[&!color=#000000]
	'1123228_Simpatiens@AUIH01000036_1_24___31531_31929'[&!color=#000000]
	'1336806_Rforsetii@ATX77189_1__iron_sulfur_cluster_assembly_protein_SufA'[&!color=#000000]
	'314283_Rblandensis@EAR08532_1__Fe_S_cluster_assembly_scaffold_protein'[&!color=#000000]
	'1121921_Gchinensis@KB898708_1_40___43238_43600'[&!color=#000000]
	'679259_Gagarilyticus@JXCJ01000001_1_2379___2779554_2779916'[&!color=#000000]
	'1122194_Magarilyticum@AUHU01000005_1_143___169893_170252'[&!color=#000000]
	'1948587_Gbacterium@DDGM01000014_1_98___91261_91620'[&!color=#000000]
	'1249552_Pspirulinae@ALO45925_1__ATPase'[&!color=#000000]
	'1524254_Pacticola@OFE12168_1__ATPase'[&!color=#000000]
	'1948627_Gbacterium@DIAM01000005_1_42___43469_43840'[&!color=#000000]
	'1798299_Gbacterium@OGT71561_1__ATPase'[&!color=#000000]
	'1987723_Csp@ARU26948_1__iron_sulfur_cluster_assembly_accessory_protein'[&!color=#000000]
	'498211_Cjaponicus@ACE82755_1__HesB_protein'[&!color=#000000]
	'1229521_Nnitratireduc@EXJ12181_1__hypothetical_protein_D791_01070'[&!color=#000000]
	'267850_Nlacisaponens@KDE40587_1__Iron_binding_protein_SufA_for_iron_sulfur_cluster_assembly'[&!color=#000000]
	'1434072_Psalegens@SDU02503_1__Fe_S_cluster_assembly_protein_SufA'[&!color=#000000]
	'472181_Psabulinigri@SDR82448_1__Fe_S_cluster_assembly_protein_SufA_iron_sulfur_cluster_assembly_protein'[&!color=#000000]
	'487184_Pxinjiangensi@SDS26237_1__Fe_S_cluster_assembly_protein_SufA_iron_sulfur_cluster_assembly_protein'[&!color=#000000]
	'797277_Plitoralis@SDS32546_1__Fe_S_cluster_assembly_protein_SufA'[&!color=#000000]
	'1720063_Pyangmingensi@SFM39480_1__Fe_S_cluster_assembly_protein_SufA'[&!color=#000000]
	'553151_Ppelagia@PCD00988_1__iron_sulfur_cluster_assembly_accessory_protein'[&!color=#000000]
	'1931241_Psp@AQZ95830_1__iron_sulfur_cluster_assembly_accessory_protein'[&!color=#000000]
	'1002526_Pformosensis@SFQ86499_1__Fe_S_cluster_assembly_protein_SufA'[&!color=#000000]
	'2202654_Msp@QGMQ01000001_1_472___529403_529768'[&!color=#000000]
	'651086_Pmediterranea@QEWO01000003_1_392___431192_431548'[&!color=#000000]
	'565045_Lsyltensis@EED35995_1__ATPase'[&!color=#000000]
	'287487_Hsalexigens@HAN29332_1__TPA_asm__iron_sulfur_cluster_assembly_accessory_protein'[&!color=#000000]
	'1905677_Csp@PLW82340_1__iron_sulfur_cluster_assembly_accessory_protein'[&!color=#000000]
	'876044_Gproteobacter@EGG29610_1__Iron_binding_protein_IscA_for_iron_sulfur_cluster_assembly'[&!color=#000000]
	'1986733_Gbacterium@OUX73829_1__iron_sulfur_cluster_assembly_accessory_protein'[&!color=#000000]
	'1132028_Chalotolerans@QQSW01000008_1_192___209368_209724'[&!color=#000000]
	'1265313_Prubra@KGE03106_1__Iron_binding_protein_SufA_for_iron_sulfur_cluster_assembly'[&!color=#000000]
	'1951921_Hbacterium@DIYG01000140_1_10___8691_9044'[&!color=#000000]
	'314285_Clitoralis@EAQ96709_2__Iron_sulfur_cluster_assembly_accessory_protein'[&!color=#000000]
	'1948611_Gbacterium@DFOV01000367_1_2___382_735'[&!color=#000000]
	'1948653_Gbacterium@DLPT01000113_1_32___30585_30977'[&!color=#000000]
	'377629_Tturnerae@ACR10927_1__iron_sulfur_cluster_assembly_accessory_family_protein'[&!color=#000000]
	'1304902_Cbacterium@JDFY01000001_1_2615___2906878_2907228'[&!color=#000000]
	'1895005_Abacterium@MRUG01000025_1_236___310639_310989'[&!color=#000000]
	'1304903_Abacterium@SMF58207_1__Fe_S_cluster_assembly_protein_SufA'[&!color=#000000]
	'1304900_Abacterium@RKQ99026_1__Fe_S_cluster_assembly_protein_SufA'[&!color=#000000]
	'203122_Sdegradans@ABD80680_1__HesB_YadR_YfhF'[&!color=#000000]
	'1286364_Cbacterium@LANB01000001_1_3441___4135901_4136254'[&!color=#000000]
	'2022661_Cbacterium@NOXC01000002_1_27___26031_26399'[&!color=#000000]
	'2013869_Ahaliotis@NKQJ01000010_1_33___36353_36733'[&!color=#000000]
	'1513270_Malgicola@LGAK01000010_1_47___48939_49289'[&!color=#000000]
	'1950788_Cbacterium@DDNV01000011_1_15___12535_12900'[&!color=#000000]
	'1950783_Cbacterium@DCRV01000050_1_15___16870_17235'[&!color=#000000]
	'1629722_Gbacterium@KJS08703_1__ATPase'[&!color=#000000]
	'1946807_Msp@DJFQ01000091_1_14___12723_13088'[&!color=#000000]
	'2026793_Sbacterium@MAY34782_1__iron_sulfur_cluster_assembly_accessory_protein'[&!color=#000000]
	'1620392_Ssp@AKH70266_1__Iron_sulfur_cluster_assembly_accessory_protein'[&!color=#000000]
	'1948625_Gbacterium@DGYG01000031_1_17___14240_14605'[&!color=#000000]
	'523701_Pmediterranea@PWK50010_1__iron_sulfur_cluster_assembly_protein'[&!color=#000000]
	'207949_Bmarisrubri@EAT11694_1__hypothetical_protein_RED65_06087'[&!color=#000000]
	'1856278_Bsp@OUR64460_1___Fe_S__binding_protein'[&!color=#000000]
	'188908_Oantarctica@OUS40191_1___Fe_S__binding_protein'[&!color=#000000]
	'1822263_Tsp@KZZ50794_1___Fe_S__binding_protein'[&!color=#000000]
	'1822263_Tsp@KZZ49461_1___Fe_S__binding_protein'[&!color=#000000]
	'1249553_Bsanyensis@ASP40193_1__iron_sulfur_cluster_assembly_accessory_protein'[&!color=#000000]
	'1208320_Toleivorans@AHK15445_1__Fe_S_cluster_assembly_scaffold_protein'[&!color=#000000]
	'484498_Omarinus@SIS91732_1__Fe_S_cluster_assembly_protein_SufA_iron_sulfur_cluster_assembly_protein'[&!color=#000000]
	'2030817_Osp@PHS01581_1__iron_sulfur_cluster_assembly_accessory_protein'[&!color=#000000]
	'1122615_Okriegii@KE383931_1_443___521363_521722'[&!color=#000000]
	'1947669_Tsp@DBHQ01000030_1_1___3_272'[&!color=#000000]
	'1947669_Tsp@DBHQ01000296_1_13___13945_14121'[&!color=#000000]
	'1975553_Tsp@PIQ40836_1__iron_sulfur_cluster_assembly_accessory_protein'[&!color=#000000]
	'2083498_Ksp@RLP55292_1__iron_sulfur_cluster_assembly_accessory_protein'[&!color=#000000]
	'1917421_Kalkanivorans@AUM13552_1__iron_sulfur_cluster_assembly_accessory_protein'[&!color=#000000]
	'2014542_Asp@ASK36634_1__iron_sulfur_cluster_assembly_accessory_protein__plasmid_'[&!color=#000000]
	'2014542_Asp@ASK33191_1__iron_sulfur_cluster_assembly_accessory_protein'[&!color=#000000]
	'930169_Adieselolei@AFT69468_1__Iron_binding_protein_IscA'[&!color=#000000]
	'393595_Aborkumensis@CAL17317_1__iron_binding_protein_IscA'[&!color=#000000]
	'2013796_Gbacterium@PKM22496_1__iron_sulfur_cluster_assembly_accessory_protein'[&!color=#000000]
	'2202653_Aindicus@QGMP01000001_1_556___604780_605142'[&!color=#000000]
	'391936_Apacificus@AJD47165_1__iron_binding_protein_IscA'[&!color=#000000]
	'1822265_Osp@KZZ55545_1___Fe_S__binding_protein'[&!color=#000000]
	'1822266_Osp@KZZ62295_1__hypothetical_protein_A3762_23420'[&!color=#000000]
	'1822266_Osp@KZZ60827_1__hypothetical_protein_A3762_02810'[&!color=#000000]
	'1822246_Osp@KZY83767_1__hypothetical_protein_A3742_17075__partial'[&!color=#000000]
	'1822246_Osp@KZY78968_1__hypothetical_protein_A3742_02545'[&!color=#000000]
	'86177_Hutahensis@LT727794_1_1141___1221598_1221954'[&!color=#000000]
	'1982043_Msediminis@NTLB01000001_1_266___266014_266370'[&!color=#000000]
	'1948612_Gbacterium@DGCN01000016_1_3___1245_1601'[&!color=#000000]
	'1484056_Tsalinus@PAV26590_1__iron_sulfur_cluster_assembly_accessory_protein'[&!color=#000000]
	'1946817_Msp@DELK01000027_1_118___136633_136986'[&!color=#000000]
	'626887_Mnanhaiticus@ENO16224_1__iron_sulfur_cluster_assembly_accessory_protein'[&!color=#000000]
	'650891_Mdaqiaonensis@SFR57195_1__Iron_sulfur_cluster_assembly_accessory_protein'[&!color=#000000]
	'490759_Msp@AFP32146_1__Protein_sufA'[&!color=#000000]
	'2033727_Msp@PHQ15756_1__iron_sulfur_cluster_assembly_accessory_protein'[&!color=#000000]
	'490759_Msp@AFP30867_1__Iron_binding_protein_iscA'[&!color=#000000]
	'930118_Mpersicus@PPK56344_1__FeS_assembly_scaffold_SufA'[&!color=#000000]
	'2109942_Mfuscus@PSF07220_1__iron_sulfur_cluster_assembly_accessory_protein'[&!color=#000000]
	'351348_Mhydrocarbono@ABM20229_1__FeS_assembly_scaffold_SufA'[&!color=#000000]
	'1323740_Mhalophilus@PSF08508_1__iron_sulfur_cluster_assembly_accessory_protein'[&!color=#000000]
	'488533_Mmobilis@SDW12246_1__iron_sulfur_cluster_assembly_protein'[&!color=#000000]
	'1897620_Msp@OEY65541_1___Fe_S__binding_protein'[&!color=#000000]
	'83406_Gproteobacter@CBL45710_1__Iron_sulphur_cluster_assembly_protein'[&!color=#000000]
	'1948659_Gbacterium@DLBQ01000028_1_14___14082_14423'[&!color=#000000]
	'1986760_Obacterium@RPG20688_1__iron_sulfur_cluster_assembly_accessory_protein'[&!color=#000000]
	'1986765_Obacterium@OUX76457_1__hypothetical_protein_CBC19_09335'[&!color=#000000]
	'1948198_Pbacterium@DBNU01000223_1_3___1242_1619'[&!color=#000000]
	'1123866_Scluster@EJP71739_1__iron_binding_protein_IscA'[&!color=#000000]
	'2162561_Scluster@QCMW01000001_1_43___38253_38594'[&!color=#000000]
	'1986748_Gbacterium@RPG37589_1__iron_sulfur_cluster_assembly_accessory_protein'[&!color=#000000]
	'1009426_Gproteobacter@ARRL01000004_1_34___27103_27444'[&!color=#000000]
	'1986751_Gbacterium@RPG39831_1__iron_sulfur_cluster_assembly_accessory_protein'[&!color=#000000]
	'1948182_Pbacterium@DIIU01000021_1_76___66142_66492'[&!color=#000000]
	'1123865_Scluster@JH612123_1_16___11245_11586'[&!color=#000000]
	'1123865_Scluster@JH612121_1_2___358_699'[&!color=#000000]
	'1986756_Gbacterium@OUX42694_1__iron_sulfur_cluster_assembly_protein_IscA'[&!color=#000000]
	'1986756_Gbacterium@OUX42964_1__iron_sulfur_cluster_assembly_protein_IscA'[&!color=#000000]
	'1986752_Gbacterium@OUX09954_1__iron_sulfur_cluster_assembly_protein_IscA'[&!color=#000000]
	'1123867_Scluster@EJP73703_1__iron_binding_protein_IscA'[&!color=#000000]
	'1986734_Gbacterium@RPG42799_1__iron_sulfur_cluster_assembly_accessory_protein'[&!color=#000000]
	'2162564_Scluster@QCEV01000023_1_2___203_592'[&!color=#000000]
	'2026754_Lbacterium@PCH57596_1__iron_sulfur_cluster_assembly_protein_IscA'[&!color=#000000]
	'1951896_Fbacterium@DLTR01000086_1_7___5089_5445'[&!color=#000000]
	'437022_CBcookevillens@KRG18291_1__Iron_binding_protein_IscA'[&!color=#000000]
	'1895767_Gbacterium@OJV88862_1__hypothetical_protein_BGO43_14770'[&!color=#000000]
	'295108_CBaquae@KRG18190_1__Iron_binding_protein_IscA'[&!color=#000000]
	'765914_Tsibirica@EGZ45630_1__iron_sulfur_cluster_assembly_accessory_protein'[&!color=#000000]
	'1255043_Tnitratireduc@AGA33498_1__Iron_binding_protein_SufA_for_iron_sulfur_cluster_assembly'[&!color=#000000]
	'1158175_Tsp@PYG04517_1__iron_sulfur_cluster_assembly_protein'[&!color=#000000]
	'297_Hthermoluteol@BBD77325_1__iron_sulfur_cluster_assembly_accessory_protein'[&!color=#000000]
	'555778_Hneapolitanus@ACX96034_1__iron_sulfur_cluster_assembly_accessory_protein'[&!color=#000000]
	'2341113_Gsp@RRQ20262_1__iron_sulfur_cluster_assembly_accessory_protein'[&!color=#000000]
	'1860122_Hsp@ANJ66323_1__hypothetical_protein_A9404_02055'[&!color=#000000]
	'1970388_Hsp@OZA80627_1__hypothetical_protein_B7X64_05125'[&!color=#000000]
	'314282_Psp@AGH80492_1__FeS_assembly_scaffold_SufA'[&!color=#000000]
	'1199245_Sendosymbiont@AFP84701_1__Iron_sulfur_cluster_assembly_accessory_protein'[&!color=#000000]
	'343509_Sglossinidius@BAE74706_1__conserved_hypothetical_protein'[&!color=#000000]
	'745277_Raquatilis@AEX52661_1__FeS_assembly_scaffold_SufA'[&!color=#000000]
	'218491_Patrosepticum@CAG74762_1__conserved_hypothetical_protein'[&!color=#000000]
	'674_Vmimicus@KFE30556_1__protein_sufA'[&!color=#000000]
	'575788_Vtasmaniensis@CAV19084_1__protein_SufA'[&!color=#000000]
	'1891184_Toccultus@BDGP01000159_1_28___21775_22146'[&!color=#000000]
	'1235990_CPcarbekii@BAO00627_1__SufA_protein'[&!color=#000000]
	'572265_CHdefensa@ACQ66834_1__Fe_S_cluster_assembly_protein'[&!color=#000000]
	'663321_CRinsecticola@EFL91566_1__iron_sulfur_cluster_assembly_scaffold_protein'[&!color=#000000]
	'582_Mmorganii@JQGP01000004_1_39___41152_41532'[&!color=#000000]
	'243265_Plaumondii@CAE14996_1__SufA_protein'[&!color=#000000]
	'1247024_Aendosymbiont@JRLH01000003_1_119___134420_134788'[&!color=#000000]
	'529507_Pmirabilis@CAR42986_1__putative_scaffold_protein_for_iron_sulfur_cluster_assembly'[&!color=#000000]
	'1951658_Ebacterium@DDVL01000010_1_22___24236_24613'[&!color=#000000]
	'83333_Ecoli@AIZ51484_1__Fe_S_cluster_assembly_protein'[&!color=#000000]
	'2013804_Gbacterium@PKL95967_1__iron_sulfur_cluster_assembly_protein_IscA'[&!color=#000000]
	'1579979_Wmarina@AKS41838_1__ISC_system_FeS_cluster_assembly_protein'[&!color=#000000]
	'2301224_Wsp@RFF29018_1__iron_sulfur_cluster_assembly_accessory_protein'[&!color=#000000]
	'1792836_Wsediminis@RFF29193_1__iron_sulfur_cluster_assembly_accessory_protein'[&!color=#000000]
	'1384056_Ametalli@KFN46885_1__hypothetical_protein_N787_00900'[&!color=#000000]
	'1121013_Acomposti@AUFF01000001_1_728___817476_817826'[&!color=#000000]
	'2058085_Acaeni@PRH82138_1__iron_sulfur_cluster_assembly_accessory_protein'[&!color=#000000]
	'1798290_Gbacterium@OGT57095_1__Fe_S_cluster_assembly_protein_HesB'[&!color=#000000]
	'2013798_Gbacterium@PKM17027_1__iron_sulfur_cluster_assembly_accessory_protein'[&!color=#000000]
	'1974109_Xbacterium@PIQ37066_1__Fe_S_cluster_assembly_protein_HesB'[&!color=#000000]
	'1951299_Xbacterium@DIHI01000112_1_9___11363_11707'[&!color=#000000]
	'2032574_Xbacterium@PJK13435_1__Fe_S_cluster_assembly_protein_HesB'[&!color=#000000]
	'1645665_Lsilvestris@PNS07945_1__iron_sulfur_cluster_assembly_accessory_protein'[&!color=#000000]
	'2172536_Lsp@AXA83964_1__iron_sulfur_cluster_assembly_accessory_protein'[&!color=#000000]
	'1300345_Ldokdonensis@KGQ20286_1__Iron_sulfur_cluster_assembly_protein'[&!color=#000000]
	'2303539_Lsp@RFP61270_1__iron_sulfur_cluster_assembly_accessory_protein'[&!color=#000000]
	'1122183_Lmephitis@AULN01000014_1_280___316928_317278'[&!color=#000000]
	'213588_Thydrothermal@SHF04323_1__iron_sulfur_cluster_assembly_protein'[&!color=#000000]
	'1123377_Tfusca@AUIV01000001_1_102___108405_108746'[&!color=#000000]
	'141949_Thaemolytica@QLKV01000017_1_7___5028_5369'[&!color=#000000]
	'1385515_Ldefluvii@AUHT01000004_1_229___234694_235032'[&!color=#000000]
	'2290922_Lsp@AXK71844_1__iron_sulfur_cluster_assembly_accessory_protein'[&!color=#000000]
	'1605891_Lmaris@AWV07208_1__Fe_S_cluster_assembly_protein_HesB'[&!color=#000000]
	'1736559_Lsp@KQZ57727_1__Fe_S_cluster_assembly_protein_HesB'[&!color=#000000]
	'1736588_Lsp@KRB04153_1__Fe_S_cluster_assembly_protein_HesB'[&!color=#000000]
	'1802657_Xbacterium@OHE86370_1__Fe_S_cluster_assembly_protein_HesB'[&!color=#000000]
	'2315424_Lsp@QXJI01000001_1_666___711348_711686'[&!color=#000000]
	'913325_Larseniciresi@KGM57307_1__Fe_S_cluster_assembly_protein_HesB'[&!color=#000000]
	'1122185_Lconcretionis@KGM52172_1__Fe_S_cluster_assembly_protein_HesB'[&!color=#000000]
	'1385517_Ldaejeonensis@KGM54995_1__Fe_S_cluster_assembly_protein_HesB'[&!color=#000000]
	'1273429_Vtengchongens@RPE81569_1__iron_binding_apoprotein_IscA'[&!color=#000000]
	'453783_Lsoli@RDY68261_1__iron_sulfur_cluster_assembly_accessory_protein'[&!color=#000000]
	'1736549_Lsp@KQY52529_1__Fe_S_cluster_assembly_protein_HesB'[&!color=#000000]
	'1327343_Lsp@RNF83254_1__iron_sulfur_cluster_assembly_accessory_protein'[&!color=#000000]
	'1720302_Xmassiliensis@FCOY01000006_1_984___1168479_1168817'[&!color=#000000]
	'336566_Sginsengisoli@KRG75230_1__Fe_S_cluster_assembly_protein_HesB'[&!color=#000000]
	'343_Xtranslucens@LNSU01000167_1_14___9092_9445'[&!color=#000000]
	'29447_Xalbilineans@JZIC01000001_1_1679___1983305_1983649'[&!color=#000000]
	'1045855_Pspadix@AER56352_1__putative_iron_sulfur_cluster_assembly_protein'[&!color=#000000]
	'1073196_Pwuyuanensis@SOD51277_1__iron_sulfur_cluster_assembly_protein'[&!color=#000000]
	'1855303_Psp@SDQ29654_1__iron_sulfur_cluster_assembly_protein'[&!color=#000000]
	'128780_Sacidaminiphi@ALJ28642_1__iron_sulfur_cluster_assembly_protein'[&!color=#000000]
	'522373_Smaltophilia@CAQ46597_1__conserved_hypothetical_protein'[&!color=#000000]
	'160492_Xfastidiosa@AAF85359_1__conserved_hypothetical_protein'[&!color=#000000]
	'190485_Xcampestris@AAM40857_1__conserved_hypothetical_protein'[&!color=#000000]
	'314722_Psuwonensis@AKC87884_1__Fe_S_cluster_assembly_protein_HesB'[&!color=#000000]
	'743721_Psuwonensis@ADV27521_1__iron_sulfur_cluster_assembly_accessory_protein'[&!color=#000000]
	'128785_Pmexicana@LSIF01000062_1_51___54861_55199'[&!color=#000000]
	'1896164_Lsp@AOH37115_1__Fe_S_cluster_assembly_protein_HesB'[&!color=#000000]
	'935863_Lsp@AWZR01000003_1_149___165760_166101'[&!color=#000000]
	'2006110_Lsp@ATD67432_1__Fe_S_cluster_assembly_protein_HesB'[&!color=#000000]
	'1247514_Labyssi@KQ759763_1_1491___1790069_1790410'[&!color=#000000]
	'2032582_Xbacterium@PJK01251_1__Fe_S_cluster_assembly_protein_HesB'[&!color=#000000]
	'265719_Avoraii@SDD21961_1__iron_sulfur_cluster_assembly_protein'[&!color=#000000]
	'1123253_Slenta@AUBD01000001_1_145___160766_161107'[&!color=#000000]
	'1926873_Xbacterium@PVBP01000030_1_16___16471_16797'[&!color=#000000]
	'634155_Pgallinarii@MJEV01000075_1_124___143020_143352'[&!color=#000000]
	'2021234_Aaffigens@AVP99759_1__iron_sulfur_cluster_assembly_accessory_protein'[&!color=#000000]
	'1792834_Msediminis@MVBD01000012_1_72___73966_74292'[&!color=#000000]
	'644220_Mlitoralis@NIHB01000002_1_612___742294_742728'[&!color=#000000]
	'445710_Dthiooxydans@AND69126_1__iron_sulfur_cluster_assembly_protein'[&!color=#000000]
	'1970613_Xbacterium@OZB60463_1__Fe_S_cluster_assembly_protein_HesB'[&!color=#000000]
	'1379159_Djiangningens@AHX12455_1__Fe_S_cluster_assembly_protein_HesB'[&!color=#000000]
	'1927958_Dsp@RDS84803_1__iron_sulfur_cluster_assembly_accessory_protein'[&!color=#000000]
	'1947376_Rsp@DHXA01000204_1_51___47964_48290'[&!color=#000000]
	'529704_Fterrea@SEJ34832_1__iron_sulfur_cluster_assembly_protein'[&!color=#000000]
	'2010829_Rbacterium@BBD80037_1__iron_binding_protein_IscA_for_iron_sulfur_cluster_assembly'[&!color=#000000]
	'1543381_Osoli@KGI77620_1__Fe_S_cluster_assembly_protein_HesB'[&!color=#000000]
	'1475481_Msediminis@GAP65839_1__iron_sulfur_cluster_assembly_accessory_protein'[&!color=#000000]
	'1895869_Xbacterium@OJZ01631_1__Fe_S_cluster_assembly_protein_HesB'[&!color=#000000]
	'993689_Mscheffleri@LDOS01000002_1_128___133644_133988'[&!color=#000000]
	'1123073_Rcellulosilyt@KB899243_1_187___203008_203334'[&!color=#000000]
	'578942_Dimmobilis@SFN35684_1__Iron_binding_apoprotein_IscA'[&!color=#000000]
	'2052182_Rbacterium@PKYR01000065_1_5___2985_3320'[&!color=#000000]
	'1953068_Rbacterium@DBMH01000233_1_11___11889_12230'[&!color=#000000]
	'2006849_Xbacterium@NSJK01000012_1_34___42024_42386'[&!color=#000000]
	'1300342_Dkoreensis@ANB17629_1__Iron_sulfur_cluster_assembly_accessory_protein'[&!color=#000000]
	'1895868_Xbacterium@OJY82714_1__Fe_S_cluster_assembly_protein_HesB'[&!color=#000000]
	'582702_Rglycinis@SFK77588_1__Iron_binding_apoprotein_IscA'[&!color=#000000]
	'1798240_Dsp@SDF19386_1__Iron_binding_apoprotein_IscA'[&!color=#000000]
	'1972610_Msp@QILI01000100_1_19___15695_16051'[&!color=#000000]
	'767434_Faurantia@AFC86296_1__Iron_sulfur_cluster_assembly_accessory_protein'[&!color=#000000]
	'1974108_Xbacterium@PIV32342_1__iron_sulfur_cluster_assembly_protein_IscA'[&!color=#000000]
	'1134055_Vsp@KB901877_1_174___159288_159611'[&!color=#000000]
	'478741_Vbacterium@JAFS01000001_1_940___974106_974429'[&!color=#000000]
	'1802788_Cdivision@OGC86375_1__hypothetical_protein_A2V73_02645'[&!color=#000000]
	'1802783_Cdivision@OGC74895_1__hypothetical_protein_A2145_06025'[&!color=#000000]
	'1640515_Abacterium@KRT75977_1__iron_sulfur_cluster_assembly_accessory_protein__iron_sulfur_cluster_assembly_pr'[&!color=#000000]
	'1953054_Nbacterium@DLRR01000027_1_80___83771_84094'[&!color=#000000]
	'1314962_Psp_@KNH05177_1__iron_sulfur_assembly_protein'[&!color=#8E0000]
	'886464_Pacidivorans@PWV59049_1__iron_binding_apoprotein_IscA'[&!color=#000000]
	'1948155_Pbacterium@DEIQ01000061_1_4___2564_2887'[&!color=#000000]
	'1948458_Bbacterium@DGAL01000045_1_5___2794_3126'[&!color=#000000]
	'1986845_Bbacterium@OUT76845_1__iron_sulfur_cluster_assembly_protein_IscA'[&!color=#000000]
	'1948199_Pbacterium@DKIB01000018_1_16___14421_14744'[&!color=#000000]
	'1801725_CNbacterium@OGZ31267_1__hypothetical_protein_A3J00_01155'[&!color=#000000]
	'1123354_Tmargaritifer@AUDR01000014_1_34___37363_37686'[&!color=#000000]
	'1970376_Fsp@OZB33490_1__iron_sulfur_cluster_assembly_protein_IscA'[&!color=#000000]
	'1789004_Fsp@KXW57828_1__iron_binding_protein_IscA'[&!color=#000000]
	'1842525_Pbacterium@LXTK01000267_1_5___2117_2440'[&!color=#000000]
	'1948221_Pbacterium@DLQY01000075_1_11___10304_10630'[&!color=#000000]
	'1948189_Pbacterium@DJCN01000077_1_40___35886_36218'[&!color=#000000]
	'1948156_Pbacterium@DDZY01000121_1_4___2341_2673'[&!color=#000000]
	'2067062_Gbacterium@PNEV01000607_1_1___109_435'[&!color=#000000]
	'1948142_Pbacterium@DDCK01000043_1_43___41233_41559'[&!color=#000000]
	'1811666_Gbacterium@LUSG01000266_1_4___3992_4318'[&!color=#000000]
	'1953084_Gbacterium@DDYH01000027_1_12___7855_8178'[&!color=#000000]
	'1948181_Pbacterium@DHQP01000005_1_152___156647_156976'[&!color=#000000]
	'946483_CSmobilis@AGX87028_1__iron_sulfur_cluster_assembly_protein'[&!color=#000000]
	'1974024_Gbacterium@PIQ42677_1__iron_sulfur_cluster_assembly_protein_IscA'[&!color=#000000]
	'1798274_Gbacterium@OGT31223_1__iron_sulfur_cluster_assembly_protein_IscA'[&!color=#000000]
	'1805333_Pbacterium@OIO61047_1__iron_sulfur_cluster_assembly_protein_IscA'[&!color=#000000]
	'1948358_Abacterium@DBTE01000009_1_107___112283_112642'[&!color=#8E0000]
	'1948376_Abacterium@DEBE01000247_1_3___1028_1387'[&!color=#8E0000]
	'1948450_Abacterium@DBHM01000014_1_16___12340_12681'[&!color=#8E0000]
	'1980636_Wsp@MBJ90284_1__Fe_S_cluster_assembly_scaffold_SufA'[&!color=#000000]
	'1973899_Abacterium@PJB69265_1__iron_sulfur_cluster_assembly_accessory_protein'[&!color=#8E0000]
	'856793_Maeruginosavo@AEP09416_1__iron_sulfur_cluster_assembly_accessory_family_protein'[&!color=#8E0000]
	'1946939_Msp@DLGR01000015_1_8___4538_4882'[&!color=#8E0000]
	'349221_Maeruginosavo@PZO77949_1__iron_sulfur_cluster_assembly_accessory_protein'[&!color=#8E0000]
	'1946925_Msp@DIHH01000040_1_9___5035_5385'[&!color=#8E0000]
	'1946935_Msp@DJZA01000053_1_20___15751_16098'[&!color=#8E0000]
	'1946908_Msp@DCKO01000112_1_23___13186_13557'[&!color=#8E0000]
	'1946933_Msp@DBNN01000119_1_4___1844_2239'[&!color=#8E0000]
	'1946938_Msp@DLHX01000012_1_21___18511_18888'[&!color=#8E0000]
	'1946921_Msp@DEPL01000042_1_50___48661_49005'[&!color=#8E0000]
	'478820_Bsp_@OAO17882_1__iron_sulfur_cluster_assembly_accessory_protein__IscA1'[&!color=#8E0000]
	'1002672_CPsp@AEA81797_1__iron_binding_protein_SufA_for_iron_sulfur_cluster_assembly'[&!color=#8E0000]
	'1986805_CPsp@OUW10901_1__Fe_S_cluster_assembly_scaffold_SufA'[&!color=#8E0000]
	'2162024_Pbacterium@QBYF01000001_1_137___129453_129788'[&!color=#8E0000]
	'1986803_CPsp@RPG99620_1__iron_sulfur_cluster_assembly_accessory_protein'[&!color=#8E0000]
	'2162037_Pbacterium@QCAW01000014_1_20___18915_19250'[&!color=#8E0000]
	'2162056_Pbacterium@QBVU01000002_1_108___106935_107270'[&!color=#8E0000]
	'2161991_Pbacterium@QCMS01000001_1_78___79737_80072'[&!color=#8E0000]
	'1144932_CPubique@ATTF01000010_1_12___7420_7755'[&!color=#8E0000]
	'2161996_Pbacterium@QCNT01000003_1_146___131331_131666'[&!color=#8E0000]
	'2162019_Pbacterium@QCOH01000006_1_57___47011_47346'[&!color=#8E0000]
	'2162007_Pbacterium@QCRZ01000025_1_4___1568_1903'[&!color=#8E0000]
	'1131276_Aproteobacter@AQVO01000002_1_132___127333_127668'[&!color=#8E0000]
	'939346_Aproteobacter@AZYB01000001_1_91___79372_79707'[&!color=#8E0000]
	'939306_Aproteobacter@AZHR01000043_1_5___2497_2832'[&!color=#8E0000]
	'2162008_Pbacterium@QCSA01000002_1_55___50538_50873'[&!color=#8E0000]
	'2162014_Pbacterium@QCLK01000011_1_3___1169_1504'[&!color=#8E0000]
	'1946225_CPsp@DCWU01000083_1_10___7595_7930'[&!color=#8E0000]
	'1986830_CPsp@OUU67579_1__Fe_S_cluster_assembly_scaffold_SufA'[&!color=#8E0000]
	'2161987_Pbacterium@QCJD01000013_1_9___6485_6820'[&!color=#8E0000]
	'2162031_Pbacterium@QBZW01000002_1_90___82315_82650'[&!color=#8E0000]
	'1696175_Pbacterium@OCW82965_1__hypothetical_protein_AKH20_00815'[&!color=#8E0000]
	'2162053_Pbacterium@QCNR01000034_1_2___223_558'[&!color=#8E0000]
	'2162054_Pbacterium@QCOG01000003_1_162___162557_162889'[&!color=#8E0000]
	'2161995_Pbacterium@QCNP01000001_1_810___786412_786741'[&!color=#8E0000]
	'859653_Aproteobacter@AFS47097_1__Iron_sulfur_cluster_assembly_accessory_protein'[&!color=#8E0000]
	'2162038_Pbacterium@QCDD01000002_1_83___73211_73546'[&!color=#8E0000]
	'2162023_Pbacterium@QBYE01000002_1_83___71658_71990'[&!color=#8E0000]
	'2162047_Pbacterium@QCJE01000002_1_45___29159_29494'[&!color=#8E0000]
	'1977864_CPsp@ARJ48102_1__Fe_S_cluster_assembly_scaffold_SufA'[&!color=#8E0000]
	'2162055_Pbacterium@QCOL01000008_1_24___22689_23021'[&!color=#8E0000]
	'2162046_Pbacterium@QCHE01000001_1_38___28135_28470'[&!color=#8E0000]
	'1388755_CPsp@SMF72710_1__iron_sulfur_cluster_assembly_protein'[&!color=#8E0000]
	'1265756_CPubique@KI421433_1_283___272309_272644'[&!color=#8E0000]
	'2162022_Pbacterium@QBYD01000014_1_12___10507_10842'[&!color=#8E0000]
	'439493_CPsp@EDZ60883_1__HesB_protein'[&!color=#8E0000]
	'1655605_Pbacterium@KRO64092_1__hypothetical_protein_ABS03_01820'[&!color=#8E0000]
	'335992_CPubique@AAZ21564_1__hesB_protein'[&!color=#8E0000]
	'1696173_Pbacterium@OCW77050_1__hypothetical_protein_AKH19_03665'[&!color=#8E0000]
	'1977865_CPsp@ARJ48640_1__Fe_S_cluster_assembly_scaffold_SufA'[&!color=#8E0000]
	'2162002_Pbacterium@QCPT01000009_1_12___9460_9795'[&!color=#8E0000]
	'938639_Aproteobacter@ATTB01000011_1_12___9598_9933'[&!color=#8E0000]
	'1925548_CFubiquis@CP024034_1_676___617456_617791'[&!color=#8E0000]
	'684719_Aproteobacter@EMH80277_1__Iron_sulfur_cluster_assembly_accessory_protein'[&!color=#8E0000]
	'665038_Bcorrubedonen@PTW60559_1__iron_sulfur_cluster_assembly_protein'[&!color=#8E0000]
	'1486262_Mendophytica@AJY48319_1__FeS_assembly_scaffold_SufA'[&!color=#8E0000]
	'1953065_Rbacterium@DFQL01000095_1_40___36228_36614'[&!color=#8E0000]
	'1842536_Asp@AOG12387_1__FeS_assembly_scaffold_SufA'[&!color=#8E0000]
	'2052828_Abohemicum@KXG86129_1__FeS_assembly_scaffold_SufA'[&!color=#8E0000]
	'1183428_Agenomosp@CUX21709_1__Putative_sufA__Iron_sulfur_cluster_assembly_1_homolog'[&!color=#8E0000]
	'1914541_Rsp@AUC09947_1__Fe_S_cluster_assembly_scaffold_SufA'[&!color=#8E0000]
	'2060726_Nsp@AXV15453_1__Fe_S_cluster_assembly_scaffold_SufA'[&!color=#8E0000]
	'1125847_Rsp@CCF19573_1__FeS_assembly_scaffold_SufA'[&!color=#8E0000]
	'1736335_Rsp@KQQ72629_1__FeS_assembly_scaffold_SufA'[&!color=#8E0000]
	'61013_Ryanglingense@OWK24590_1__FeS_assembly_scaffold_SufA'[&!color=#8E0000]
	'2127050_Rsp@PST18923_1__Fe_S_cluster_assembly_scaffold_SufA'[&!color=#8E0000]
	'391_Rsp@PJI44080_1__Fe_S_cluster_assembly_scaffold_SufA'[&!color=#8E0000]
	'373_Avitis@RCU54036_1__Fe_S_cluster_assembly_scaffold_SufA'[&!color=#8E0000]
	'1370122_Rundicola@JHXQ01000002_1_203___221691_222077'[&!color=#8E0000]
	'1871068_Pbacterium@MBA89538_1__Fe_S_cluster_assembly_scaffold_SufA'[&!color=#8E0000]
	'2184161_Pbacterium@RKF08142_1__Fe_S_cluster_assembly_scaffold_SufA'[&!color=#8E0000]
	'1120961_Akielensis@KB894528_1_703___741543_741926'[&!color=#8E0000]
	'1514904_Amarina@KPB01456_1__FeS_assembly_scaffold_SufA'[&!color=#8E0000]
	'266779_Csp@ABG63170_1__FeS_assembly_scaffold_SufA'[&!color=#8E0000]
	'472175_Nbasaltis@KFB09910_1__FeS_assembly_scaffold_SufA'[&!color=#8E0000]
	'1953059_Pbacterium@DCDI01000178_1_62___49986_50372'[&!color=#8E0000]
	'71433_Mamorphae@PZO75216_1__Fe_S_cluster_assembly_scaffold_SufA'[&!color=#8E0000]
	'69279_Adefluvii@EXL09076_1__FeS_assembly_scaffold_SufA'[&!color=#8E0000]
	'1876515_Nmarinus@OXS99188_1__Fe_S_cluster_assembly_scaffold_SufA'[&!color=#8E0000]
	'1953060_Pbacterium@DDFA01000080_1_43___37021_37401'[&!color=#8E0000]
	'1736420_Asp@KQU75340_1__FeS_assembly_scaffold_SufA'[&!color=#8E0000]
	'1449348_Mamorphae@OWK18501_1__FeS_assembly_scaffold_SufA'[&!color=#8E0000]
	'1873176_Pmanganicus@OQM76656_1__Fe_S_cluster_assembly_scaffold_SufA'[&!color=#8E0000]
	'2108445_Msp@CP031834_1_2506___2600110_2600517'[&!color=#8E0000]
	'93369_Psalicylatoxi@PWJ85922_1__iron_sulfur_cluster_assembly_protein'[&!color=#8E0000]
	'2294114_Msp@RFC64870_1__Fe_S_cluster_assembly_scaffold_SufA'[&!color=#8E0000]
	'1121003_Aaerolatum@SFI75762_1__iron_sulfur_cluster_assembly_protein'[&!color=#8E0000]
	'935261_Asp@JAGL01000007_1_116___125258_125644'[&!color=#8E0000]
	'2126741_Nsp@PSM17924_1__Fe_S_cluster_assembly_scaffold_SufA'[&!color=#8E0000]
	'2495581_Msp@RST85277_1__Fe_S_cluster_assembly_scaffold_SufA'[&!color=#8E0000]
	'1895815_Rbacterium@OJU05397_1__Fe_S_cluster_assembly_scaffold_SufA'[&!color=#8E0000]
	'1381123_Asp@AYOD01000001_1_106___119916_120305'[&!color=#8E0000]
	'1756988_Nsp@CP029208_1_3002___3177922_3178302'[&!color=#8E0000]
	'2341112_Abacterium@AZN71879_1__Fe_S_cluster_assembly_scaffold_SufA'[&!color=#8E0000]
	'274592_Hmarina@PWW04308_1__iron_sulfur_cluster_assembly_protein'[&!color=#8E0000]
	'714899_Hhalophila@SOE08454_1__iron_sulfur_cluster_assembly_protein'[&!color=#8E0000]
	'1620421_Hsp@AKI00397_1__FeS_assembly_scaffold_SufA'[&!color=#8E0000]
	'411684_Hphototrophic@EDQ33393_2__FeS_assembly_scaffold_SufA'[&!color=#8E0000]
	'2037914_Phaloflavum@NWUC01000015_1_39___28610_29008'[&!color=#8E0000]
	'1953064_Rbacterium@DEZG01000026_1_34___31132_31521'[&!color=#8E0000]
	'28320_Mdimorpha@PTM90233_1__iron_sulfur_cluster_assembly_protein'[&!color=#8E0000]
	'2135647_Rsp@PYE27258_1__iron_sulfur_cluster_assembly_protein'[&!color=#8E0000]
	'1736543_Rsp@KQY14452_1__FeS_assembly_scaffold_SufA'[&!color=#8E0000]
	'464029_Roryzae@OLP59799_1__Fe_S_cluster_assembly_scaffold_SufA'[&!color=#8E0000]
	'314237_Pleguminum@PYE89665_1__iron_sulfur_cluster_assembly_protein'[&!color=#8E0000]
	'744979_Asp@EFL90129_1__FeS_assembly_scaffold_SufA'[&!color=#8E0000]
	'1144343_Psp@EJN06562_1__FeS_assembly_scaffold_SufA'[&!color=#8E0000]
	'204722_Bsuis@AAN29865_1__HesB_YadR_YfhF_family_protein'[&!color=#8E0000]
	'1293442_Fovis@RAK28597_1__iron_sulfur_cluster_assembly_protein'[&!color=#8E0000]
	'354351_Pasaccharolyt@RBO91984_1__iron_sulfur_cluster_assembly_protein'[&!color=#8E0000]
	'1902579_CThoelldobleri@AQS41522_1__FeS_assembly_scaffold_SufA'[&!color=#8E0000]
	'1318743_Bancashensis@ALE03870_1__Iron_binding_protein_SufA_for_iron_sulfur_cluster_assembly'[&!color=#8E0000]
	'696125_Bclarridgeiae@CBI76525_1__conserved_protein_of_unknown_function'[&!color=#8E0000]
	'687861_Bschoenbuchen@AQX30549_1__iron_sulfur_cluster_assembly_protein'[&!color=#8E0000]
	'360095_Bbacilliformi@ABM44597_1__putative_FeS_assembly_scaffold_SufA'[&!color=#8E0000]
	'1094489_Baustralis@AGF74451_1__putative_FeS_assembly_scaffold_SufA'[&!color=#8E0000]
	'283166_Bhenselae@CAF27541_1__hypothetical_protein_BH07400'[&!color=#8E0000]
	'1221525_Bqueenslanden@HE997997_1_6___6651_7025'[&!color=#8E0000]
	'2079010_CTsp@RCL04096_1__iron_sulfur_cluster_assembly_protein'[&!color=#8E0000]
	'2079009_CTsp@RCL01895_1__Fe_S_cluster_assembly_scaffold_protein'[&!color=#8E0000]
	'2079008_CTsp@RCL00492_1__iron_sulfur_cluster_assembly_protein'[&!color=#8E0000]
	'2079007_CTsp@RCL03859_1__iron_sulfur_cluster_assembly_protein'[&!color=#8E0000]
	'1094559_Btamiae@EJF94944_1__iron_sulfur_cluster_assembly_accessory_protein'[&!color=#8E0000]
	'1686310_Bapis@OLY45446_1__iron_sulfur_cluster_assembly_protein'[&!color=#8E0000]
	'1121026_Aaltamirensis@SHI69794_1__iron_sulfur_cluster_assembly_protein'[&!color=#8E0000]
	'2066697_Mendophytica@PKMZ01000001_1_900___995021_995398'[&!color=#8E0000]
	'1736378_Asp@KQT83519_1__FeS_assembly_scaffold_SufA'[&!color=#8E0000]
	'1736384_Asp@KQT79276_1__FeS_assembly_scaffold_SufA'[&!color=#8E0000]
	'287752_Amanganoxydan@EAS51009_1__iron_sulfur_cluster_assembly_accessory_protein'[&!color=#8E0000]
	'314231_Fpelagi@EAU42550_1__hypothetical_protein_FP2506_06911'[&!color=#8E0000]
	'937218_Fmanganoxydan@SMD03917_1__iron_sulfur_cluster_assembly_protein'[&!color=#8E0000]
	'1166073_Ajatrophae@SDO78767_1__iron_sulfur_cluster_assembly_protein'[&!color=#8E0000]
	'1638161_Asp@BBWH01000001_1_160___161322_161774'[&!color=#8E0000]
	'1349819_Asp@ALN73339_1__hypothetical_protein_M673_11470'[&!color=#8E0000]
	'1166078_Aphyllosphaer@SFF03631_1__iron_sulfur_cluster_assembly_protein'[&!color=#8E0000]
	'1365950_Csalsifontis@SJZ57422_1__iron_sulfur_cluster_assembly_protein'[&!color=#8E0000]
	'1855383_Ba52c2@SEQ05504_1__iron_sulfur_cluster_assembly_protein'[&!color=#000000]
	'1120955_Amarina@RAI21554_1__Fe_S_cluster_assembly_scaffold_SufA'[&!color=#8E0000]
	'1120956_Apfennigii@JHZK01000006_1_83___93926_94312'[&!color=#8E0000]
	'1317123_Ssp@ORE95991_1__HesB_like_protein'[&!color=#8E0000]
	'1120983_Acoralli@KB894573_1_150___152297_152671'[&!color=#8E0000]
	'665467_Blitoralis@SDB11528_1__iron_sulfur_cluster_assembly_protein'[&!color=#8E0000]
	'1122131_Kadipata@AUHO01000006_1_721___749946_750332'[&!color=#8E0000]
	'1122133_Ksoli@SHG07976_1__iron_sulfur_cluster_assembly_protein'[&!color=#8E0000]
	'989403_Paxinellae@KZL17582_1__Iron_binding_protein_IscA'[&!color=#8E0000]
	'1647556_Phongkongensi@LLWC01000010_1_67___75679_76083'[&!color=#8E0000]
	'1807766_Pstylochi@LLWE01000018_1_359___395518_395895'[&!color=#8E0000]
	'1122601_Nexalbescens@KE383919_1_17___17912_18292'[&!color=#8E0000]
	'735517_Lsuaedae@SHM72482_1__iron_sulfur_cluster_assembly_protein'[&!color=#8E0000]
	'1881061_Ssp@SDU12782_1__iron_sulfur_cluster_assembly_protein'[&!color=#8E0000]
	'2135615_Ssp@RKE41153_1__iron_sulfur_cluster_assembly_protein'[&!color=#8E0000]
	'991905_Pgilvum@ADZ70783_1__HesB_like_protein'[&!color=#8E0000]
	'1402210_Pphragmitetus@CP032312_1_2425___2659662_2660039'[&!color=#8E0000]
	'2067569_Pcarbonis@PUDR01000006_1_56___61676_62056'[&!color=#8E0000]
	'1905358_Abacterium@OJJ12440_1__Fe_S_cluster_assembly_scaffold_SufA'[&!color=#8E0000]
	'2171494_Lsp@PVB63659_1__Fe_S_cluster_assembly_scaffold_SufA'[&!color=#8E0000]
	'34017_Rorientis@RAI29200_1__Fe_S_cluster_assembly_scaffold_SufA'[&!color=#8E0000]
	'1123029_Psoli@SHO61413_1__iron_sulfur_cluster_assembly_protein'[&!color=#8E0000]
	'422296_Cmarinus@AUCR01000001_1_322___307149_307541'[&!color=#8E0000]
	'454601_Mmyrionectae@AVX04532_1__iron_sulfur_cluster_assembly_1_like_protein__mitochondrial'[&!color=#8E0000]
	'665118_Denhydra@SFZ82675_1__iron_sulfur_cluster_assembly_protein'[&!color=#8E0000]
	'1783274_Aaurantiaca@RUT33206_1__iron_sulfur_cluster_assembly_accessory_protein'[&!color=#8E0000]
	'1736575_Dsp@KRA42574_1__FeS_assembly_scaffold_SufA'[&!color=#8E0000]
	'2083786_Dsp@AVF05458_1__FeS_assembly_scaffold_SufA'[&!color=#8E0000]
	'1736374_Dsp@KQT51213_1__FeS_assembly_scaffold_SufA'[&!color=#8E0000]
	'2082392_Dsp@PYVW01000009_1_8___9622_10002'[&!color=#8E0000]
	'443610_Dgeojensis@KKB11234_1__FeS_assembly_scaffold_SufA'[&!color=#8E0000]
	'2248761_Psp@QMEL01000005_1_28___29420_29806'[&!color=#8E0000]
	'1082931_Phalotolerans@AEQ51546_1__iron_binding_protein_SufA_for_iron_sulfur_cluster_assembly'[&!color=#8E0000]
	'440168_Pluteolum@SDG66225_1__iron_sulfur_cluster_assembly_protein'[&!color=#8E0000]
	'2029865_Plentulum@RZMW01000004_1_39___41567_41959'[&!color=#8E0000]
	'2185280_Pmontanilacus@RZMX01000014_1_135___124852_125247'[&!color=#8E0000]
	'1736537_Dsp@KQX42784_1__FeS_assembly_scaffold_SufA'[&!color=#8E0000]
	'1643450_Dsp@AKR55764_1__Iron_sulfur_cluster_assembly_iron_binding_protein_SufA'[&!color=#8E0000]
	'1895753_Dsp@OJX53785_1__FeS_assembly_scaffold_SufA'[&!color=#8E0000]
	'1736675_Dsp@CP012945_1_4625___4777165_4777545'[&!color=#8E0000]
	'1482074_Hdiazotrophic@SON56494_1__Iron_sulfur_cluster_assembly_protein'[&!color=#8E0000]
	'1439726_Mpamukkalensi@ODN71256_1__Iron_binding_protein_IscA'[&!color=#8E0000]
	'1709001_Mterrestris@MSIG01000002_1_253___298686_299060'[&!color=#8E0000]
	'1885025_Psp@BBE71378_1__iron_binding_protein_IscA'[&!color=#8E0000]
	'1122962_Pkoreensis@AULH01000023_1_22___21472_21840'[&!color=#8E0000]
	'1162980_Chaloalkalito@QNUM01000003_1_263___309798_310184'[&!color=#8E0000]
	'655353_Cmarisflavi@SFO26288_1__iron_sulfur_cluster_assembly_protein'[&!color=#8E0000]
	'1798205_Csp@SNY93767_1__iron_sulfur_cluster_assembly_protein'[&!color=#8E0000]
	'372072_Cgelatinilyti@SNZ07989_1__iron_sulfur_cluster_assembly_protein'[&!color=#8E0000]
	'2211145_Csp@QODK01000002_1_257___300911_301297'[&!color=#8E0000]
	'1922226_Asp@LT703007_1_144___156060_156464'[&!color=#8E0000]
	'2024848_Psp@MAB14355_1__Fe_S_cluster_assembly_scaffold_SufA'[&!color=#8E0000]
	'2183982_Tsp@RMA85026_1__iron_sulfur_cluster_assembly_protein'[&!color=#8E0000]
	'1952827_Rbacterium@DHZE01000005_1_12___10755_11126'[&!color=#8E0000]
	'1282876_Aproteobacter@BAOK01000001_1_1388___1396583_1396954'[&!color=#8E0000]
	'2013666_Abacterium@PKP78582_1__Fe_S_cluster_assembly_scaffold_SufA'[&!color=#8E0000]
	'2013658_Abacterium@PKQ02219_1__Fe_S_cluster_assembly_scaffold_SufA'[&!color=#8E0000]
	'402881_Plavamentivor@ABS64862_1__iron_sulfur_cluster_assembly_accessory_protein'[&!color=#8E0000]
	'1519374_Ametriothermo@SNT73257_1__iron_sulfur_cluster_assembly_protein'[&!color=#8E0000]
	'2058213_Mflavus@PQA88972_1__Fe_S_cluster_assembly_scaffold_SufA'[&!color=#8E0000]
	'2292771_Psp@RFB06319_1__iron_sulfur_cluster_assembly_accessory_protein'[&!color=#8E0000]
	'1852618_Psp@LYSZ01000001_1_617___715370_715735'[&!color=#8E0000]
	'1953057_Pbacterium@DGNI01000017_1_5___2972_3337'[&!color=#8E0000]
	'314260_Pbermudensis@ADM10039_1__HesB_YadR_YfhF'[&!color=#8E0000]
	'1247963_Poceani@JPHU01000001_1_70___74782_75177'[&!color=#8E0000]
	'1952830_Rbacterium@DJLM01000037_1_24___29898_30275'[&!color=#8E0000]
	'1952833_Rbacterium@DKNW01000052_1_25___28225_28593'[&!color=#8E0000]
	'1952820_Rbacterium@DBUX01000032_1_23___28448_28816'[&!color=#8E0000]
	'1458461_CPectocarpi@CDO60936_1__Iron_binding_protein_SufA_for_iron_sulfur_cluster_assembly'[&!color=#8E0000]
	'1952829_Rbacterium@DJCF01000203_1_5___3204_3575'[&!color=#8E0000]
	'1121123_Baveniformis@KE386797_1_7___6328_6708'[&!color=#8E0000]
	'1946125_Bsp@DDOJ01000015_1_103___103802_104194'[&!color=#8E0000]
	'2487274_Bsp@RQWJ01000004_1_83___72162_72545'[&!color=#8E0000]
	'2033726_Bsp@PRA22449_1__FeS_assembly_scaffold_SufA'[&!color=#8E0000]
	'1391729_Babyssalis@GAD59316_1__iron_binding_protein_SufA_for_iron_sulfur_cluster_assembly'[&!color=#8E0000]
	'1938605_Bsp@AQR61776_1__FeS_assembly_scaffold_SufA'[&!color=#8E0000]
	'1946144_Bsp@DBBK01000193_1_5___3534_3929'[&!color=#8E0000]
	'41276_Bvesicularis@ASE38110_1__iron_sulfur_cluster_assembly_accessory_protein'[&!color=#8E0000]
	'1736353_Bsp@KQS56313_1__FeS_assembly_scaffold_SufA'[&!color=#8E0000]
	'588932_Bnaejangsanen@ANF54178_1__FeS_assembly_scaffold_SufA'[&!color=#8E0000]
	'751586_Bdiminuta@EGF94441_1__chain_B__Crystal_Structure_Of_Isca_Native'[&!color=#8E0000]
	'1797585_Cbacterium@OGN44293_1__FeS_assembly_scaffold_SufA'[&!color=#8E0000]
	'1946130_Bsp@DIGV01000041_1_91___96540_96938'[&!color=#8E0000]
	'1946140_Bsp@DLIT01000132_1_7___5688_6086'[&!color=#8E0000]
	'1951539_Cbacterium@DGYN01000122_1_11___9471_9851'[&!color=#8E0000]
	'2293980_Bsp@QUOQ01000004_1_55___52341_52745'[&!color=#8E0000]
	'1382303_Cbacterium@JPOM01000001_1_1395___1421892_1422287'[&!color=#8E0000]
	'1970502_Cbacterium@OYW95499_1__FeS_assembly_scaffold_SufA'[&!color=#8E0000]
	'1801945_Psp@OHB34836_1__FeS_assembly_scaffold_SufA'[&!color=#8E0000]
	'69666_Cmirabilis@ATQ44991_1__FeS_assembly_scaffold_SufA'[&!color=#8E0000]
	'1801944_Psp@OHB27138_1__FeS_assembly_scaffold_SufA'[&!color=#8E0000]
	'31967_Pimmobile@CVJQ01000001_1_1795___1850620_1851030'[&!color=#8E0000]
	'1813876_Phankyongense@RAK61441_1__FeS_assembly_scaffold_SufA'[&!color=#8E0000]
	'450851_Pzucineum@ACG78126_1__HesB_YadR_YfhF_family_protein'[&!color=#8E0000]
	'2015570_Abacterium@OYU70350_1__FeS_assembly_scaffold_SufA'[&!color=#8E0000]
	'1445034_Pkunshanense@RAK69031_1__FeS_assembly_scaffold_SufA'[&!color=#8E0000]
	'1736445_Psp@KQW94401_1__FeS_assembly_scaffold_SufA'[&!color=#8E0000]
	'190650_Cvibrioides@AAK23833_1__HesB_YadR_YfhF_family_protein'[&!color=#8E0000]
	'2201350_Psp@AWM77579_1__FeS_assembly_scaffold_SufA'[&!color=#8E0000]
	'715226_Abiprosthecum@EGF90416_1__iron_sulfur_cluster_assembly_accessory_family_protein'[&!color=#8E0000]
	'78587_Aexcentricus@BBF82299_1__iron_binding_protein_SufA_for_iron_sulfur_cluster_assembly'[&!color=#8E0000]
	'260084_Ataihuensis@SCW31628_1__iron_sulfur_cluster_assembly_protein'[&!color=#8E0000]
	'1946063_Asp@DDPE01000002_1_32___36508_36894'[&!color=#8E0000]
	'2135738_Asp@PTW96905_1__iron_sulfur_cluster_assembly_protein'[&!color=#8E0000]
	'1951948_Hbacterium@DDSN01000051_1_45___39907_40263'[&!color=#8E0000]
	'1752192_Abacterium@LNEK01000020_1_445___419375_419737'[&!color=#8E0000]
	'1759059_Cbacterium@ANP44425_1__FeS_assembly_scaffold_SufA'[&!color=#8E0000]
	'1951944_Hbacterium@DCNN01000029_1_5___4156_4518'[&!color=#8E0000]
	'1951949_Hbacterium@DHHV01000014_1_11___8021_8374'[&!color=#8E0000]
	'1690484_Hbacterium@AMS29108_1__FeS_assembly_scaffold_SufA'[&!color=#8E0000]
	'1951943_Hbacterium@DBAV01000142_1_16___17715_18074'[&!color=#8E0000]
	'1161401_Ecaribicus@ASJA01000007_1_25___27777_28127'[&!color=#8E0000]
	'228405_Hneptunium@ABI76910_1__iron_sulfur_cluster_assembly_accessory_protein'[&!color=#8E0000]
	'1280947_Hchukchiensis@KCZ56005_1__hypothetical_protein_HY30_07050'[&!color=#8E0000]
	'81029_Hadhaerens@HAE28972_1__TPA_asm__iron_sulfur_cluster_assembly_accessory_protein'[&!color=#8E0000]
	'1629720_Hbacterium@KJS27123_1__FeS_assembly_scaffold_SufA'[&!color=#8E0000]
	'1946637_Hsp@DHZF01000023_1_13___8000_8356'[&!color=#8E0000]
	'1946620_Hsp@DEMW01000040_1_138___140216_140572'[&!color=#8E0000]
	'1280946_Hberingensis@KCZ55455_1__hypothetical_protein_HY29_12085'[&!color=#8E0000]
	'1906738_Hsp@CP017718_1_596___613986_614345'[&!color=#8E0000]
	'1986605_Hsp@OUX95166_1__FeS_assembly_scaffold_SufA'[&!color=#8E0000]
	'2305467_Hsp@RIJ18861_1__iron_sulfur_cluster_assembly_accessory_protein'[&!color=#8E0000]
	'545261_Haquimarina@NCST01000019_1_223___225422_225715'[&!color=#8E0000]
	'1951951_Hbacterium@DHXH01000008_1_322___322282_322641'[&!color=#8E0000]
	'1608422_Halgicola@RIJ28971_1__iron_sulfur_cluster_assembly_accessory_protein'[&!color=#8E0000]
	'568102_Hlitoralis@NCSS01000006_1_412___419113_419472'[&!color=#8E0000]
	'1986776_Hbacterium@OUY00564_1__FeS_assembly_scaffold_SufA'[&!color=#8E0000]
	'1951945_Hbacterium@DDIN01000006_1_171___192999_193364'[&!color=#8E0000]
	'1951952_Hbacterium@DHQQ01000011_1_59___50521_50880'[&!color=#8E0000]
	'144026_Msalignorans@SDM58715_1__iron_sulfur_cluster_assembly_protein'[&!color=#8E0000]
	'394221_Mmaris@ABI65613_1__iron_sulfur_cluster_assembly_accessory_protein'[&!color=#8E0000]
	'1666904_Osp@KPP82745_1__iron_sulfur_cluster_assembly_protein_IscA'[&!color=#8E0000]
	'1123503_Wmaritima@KB908061_1_9___10191_10553'[&!color=#8E0000]
	'2135793_Msp@PWE17291_1__FeS_assembly_scaffold_SufA'[&!color=#8E0000]
	'1852617_Osp@LYSW01000034_1_17___20037_20396'[&!color=#8E0000]
	'314254_Osp@EAP91149_1__HesB_YadR_YfhF'[&!color=#8E0000]
	'1948361_Abacterium@DCRT01000066_1_6___4339_4698'[&!color=#8E0000]
	'1974086_Rbacterium@PIW28973_1__FeS_assembly_scaffold_SufA'[&!color=#8E0000]
	'582402_Hbaltica@ACT59138_1__iron_sulfur_cluster_assembly_accessory_protein'[&!color=#8E0000]
	'1951950_Hbacterium@DHZO01000023_1_6___3105_3470'[&!color=#8E0000]
	'1951957_Hbacterium@DLHI01000002_1_190___177974_178336'[&!color=#8E0000]
	'1970554_Rbacterium@OYW41345_1__FeS_assembly_scaffold_SufA__partial'[&!color=#8E0000]
	'1123059_Rantarcticum@KB823011_1_262___276843_277199'[&!color=#8E0000]
	'287478_Hbalneolensis@QIKS01000300_1_6___3707_4069'[&!color=#8E0000]
	'1121948_Hbalneolensis@AUAC01000002_1_489___493662_494036'[&!color=#8E0000]
	'568099_Ltaeanensis@RKQ71286_1__iron_sulfur_cluster_assembly_protein'[&!color=#8E0000]
	'2219703_Rbacterium@PZF76182_1__Fe_S_cluster_assembly_scaffold_SufA'[&!color=#8E0000]
	'82_Hsp@PPC81923_1__Fe_S_cluster_assembly_scaffold_SufA'[&!color=#8E0000]
	'1752223_Rbacterium@LNEA01000349_1_2___285_674'[&!color=#8E0000]
	'1029756_Hnitrativoran@AHB49447_1__FeS_assembly_scaffold_SufA'[&!color=#8E0000]
	'670307_Hdenitrifican@AGK58738_1__iron_sulfur_cluster_assembly_accessory_protein'[&!color=#8E0000]
	'1892846_Hsp@FPEJ01000003_1_81___84673_85056'[&!color=#8E0000]
	'121290_Hsulfonivoran@KWT70501_1__Iron_binding_protein_SufA_for_iron_sulfur_cluster_assembly'[&!color=#8E0000]
	'1970390_Hsp@OYY00841_1__Fe_S_cluster_assembly_scaffold_SufA'[&!color=#8E0000]
	'2024831_Fsp@MAI47907_1__Fe_S_cluster_assembly_scaffold_SufA'[&!color=#8E0000]
	'2015799_Hbacterium@PKEY01000008_1_5___3693_4079'[&!color=#8E0000]
	'1951936_Hbacterium@DFXC01000117_1_13___14314_14712'[&!color=#8E0000]
	'1384459_Mcaenitepidi@BAQ17211_1__iron_binding_protein_SufA_for_iron_sulfur_cluster_assembly'[&!color=#8E0000]
	'1774971_Mmarginalis@ODR97861_1__Fe_S_cluster_assembly_scaffold_SufA'[&!color=#8E0000]
	'1177755_Mhalotolerans@ODA68815_1__Iron_binding_protein_IscA'[&!color=#8E0000]
	'1123229_Srosea@AUBC01000017_1_88___91569_91958'[&!color=#8E0000]
	'2005733_Bbms3bbin10@GBE43102_1__iron_binding_protein_IscA'[&!color=#000000]
	'1951935_Hbacterium@DEIT01000158_1_16___14398_14793'[&!color=#8E0000]
	'1868589_Pcathodiphilu@AVO47596_1__Fe_S_cluster_assembly_scaffold_SufA'[&!color=#8E0000]
	'1752229_Rbacterium@LNFH01000279_1_13___11969_12346'[&!color=#8E0000]
	'1948371_Abacterium@DEIC01000086_1_33___30899_31294'[&!color=#8E0000]
	'1895708_Abacterium@OJU56452_1__Fe_S_cluster_assembly_scaffold_SufA'[&!color=#8E0000]
	'1948408_Abacterium@DHWN01000159_1_9___5142_5528'[&!color=#8E0000]
	'2293567_Msp@RFB80785_1__Fe_S_cluster_assembly_scaffold_SufA'[&!color=#8E0000]
	'1895816_Rbacterium@OJY35754_1__Fe_S_cluster_assembly_scaffold_SufA'[&!color=#8E0000]
	'569860_Mligni@REF84156_1__iron_sulfur_cluster_assembly_protein'[&!color=#8E0000]
	'876269_Mstellata@ARWA01000001_1_2234___2436764_2437135'[&!color=#8E0000]
	'395963_Bindica@ACB93762_1__iron_sulfur_cluster_assembly_accessory_protein'[&!color=#8E0000]
	'2004513_Msp@PMEX01000190_1_4___4813_5181'[&!color=#8E0000]
	'1978229_Bbacterium@PNE11475_1__Fe_S_cluster_assembly_scaffold_SufA'[&!color=#8E0000]
	'395964_Macidiphila@KE386496_1_2580___2863874_2864251'[&!color=#8E0000]
	'663610_Maurea@JQKO01000013_1_46___42224_42586'[&!color=#8E0000]
	'1612308_Mpalsarum@SFK32308_1__iron_sulfur_cluster_assembly_protein'[&!color=#8E0000]
	'395965_Msilvestris@ACK51143_1__iron_sulfur_cluster_assembly_accessory_protein'[&!color=#8E0000]
	'2082949_Msp@AWM86873_1__Fe_S_cluster_assembly_scaffold_SufA'[&!color=#8E0000]
	'549386_Mguangxiensis@SCY79001_1__iron_sulfur_cluster_assembly_protein'[&!color=#8E0000]
	'2249811_Msp@QMKH01000006_1_151___152037_152417'[&!color=#8E0000]
	'1411123_Rbacterium@JQNH01000001_1_1078___1181025_1181405'[&!color=#8E0000]
	'1653334_Sbacterium@KPQ12405_1__iron_sulfur_cluster_assembly_protein_IscA'[&!color=#8E0000]
	'582675_Mgossipiicola@SFH08124_1__iron_sulfur_cluster_assembly_protein'[&!color=#8E0000]
	'419610_Mextorquens@ABY32353_1__FeS_assembly_scaffold_SufA'[&!color=#8E0000]
	'1736382_Msp@KQT61477_1__Fe_S_cluster_assembly_scaffold_SufA'[&!color=#8E0000]
	'2109933_Asp@PSC05838_1__Fe_S_cluster_assembly_scaffold_SufA'[&!color=#8E0000]
	'1702325_Csp@ALA19849_1__hypothetical_protein_AL346_18625'[&!color=#8E0000]
	'2015577_Rbacterium@OYU50268_1__Fe_S_cluster_assembly_scaffold_SufA'[&!color=#8E0000]
	'631454_Lbaratangense@ESR25097_1__Iron_binding_protein_SufA_for_iron_sulfur_cluster_assembly'[&!color=#8E0000]
	'1895814_Rbacterium@OJY46144_1__Fe_S_cluster_assembly_scaffold_SufA'[&!color=#8E0000]
	'1736466_Psp@KQZ00732_1__hypothetical_protein_ASD45_07605'[&!color=#8E0000]
	'1429916_Asp@ETR75011_1__hypothetical_protein_X566_19705'[&!color=#8E0000]
	'504832_Ocarboxidovor@ACI93124_1__iron_sulfur_cluster_assembly_accessory_protein'[&!color=#8E0000]
	'258594_Rpalustris@CAE27911_1__Protein_of_unknown_function__HesB_YadR_YfhF'[&!color=#8E0000]
	'323098_Nwinogradskyi@ABA04920_1__HesB_YadR_YfhF'[&!color=#8E0000]
	'1094929_Bsp@AUOJ02000011_1_51___54533_54937'[&!color=#8E0000]
	'1079_Bviridis@ALK08935_1__Iron_binding_protein_IscA'[&!color=#8E0000]
	'1074_Racidophilus@PPQ39608_1__iron_sulfur_cluster_assembly_accessory_protein'[&!color=#8E0000]
	'438753_Acaulinodans@BAF89607_1__HesB_protein'[&!color=#8E0000]
	'1117244_Xsp@JNIB01000001_1_4596___5018961_5019359'[&!color=#8E0000]
	'1970321_Asp@OYX87248_1__Fe_S_cluster_assembly_scaffold_SufA'[&!color=#8E0000]
	'639283_Snovella@ADH88661_1__iron_sulfur_cluster_assembly_accessory_protein'[&!color=#8E0000]
	'1125973_Bsp@JNLC01000016_1_189___213191_213577'[&!color=#8E0000]
	'1950222_Abacterium@DKKP01000348_1_9___9675_10022'[&!color=#000000]
	'1187851_Rsp@EJW11227_1__Iron_binding_protein_SufA_for_iron_sulfur_cluster_assembly'[&!color=#8E0000]
	'1892849_Bsp@FYAS01000044_1_27___25722_26117'[&!color=#8E0000]
	'1970325_Bsp@OYX02136_1__FeS_assembly_scaffold_SufA'[&!color=#8E0000]
	'1333996_Vgotjawalensi@BAT60841_1__iron_binding_protein_IscA'[&!color=#8E0000]
	'1951228_Rbacterium@DBMN01000195_1_7___6431_6793'[&!color=#8E0000]
	'1495045_Tsp@KN050829_1_215___231200_231571'[&!color=#8E0000]
	'622637_Msp@KE124774_1_889___912071_912448'[&!color=#8E0000]
	'173366_Mrosea@AZG76465_1__iron_sulfur_cluster_assembly_accessory_protein'[&!color=#8E0000]
	'2052174_Mbacterium@PWB80618_1__Fe_S_cluster_assembly_scaffold_SufA'[&!color=#8E0000]
	'428_Msporium@PWB92929_1__iron_sulfur_cluster_assembly_accessory_protein'[&!color=#8E0000]
	'107635_Msp@AZUO01000001_1_2136___2269183_2269551'[&!color=#8E0000]
	'655015_Mbryophila@ARN80599_1__Fe_S_cluster_assembly_scaffold_SufA'[&!color=#8E0000]
	'2056219_Msp@PHSQ01000004_1_72___72856_73233'[&!color=#8E0000]
	'1101190_Msp@ARWB01000001_1_1196___1284521_1284907'[&!color=#8E0000]
	'1437817_Msp@GBD49327_1__FeS_assembly_scaffold_SufA'[&!color=#8E0000]
	'2172049_Rbacterium@QDFX01000002_1_219___225078_225458'[&!color=#8E0000]
	'2030921_Ocluster@PCI98929_1__Fe_S_cluster_assembly_scaffold_SufA'[&!color=#8E0000]
	'648757_Rvannielii@ADP72088_1__iron_sulfur_cluster_assembly_accessory_protein'[&!color=#8E0000]
	'933063_Dthermohaloph@RIA56684_1__iron_sulfur_cluster_assembly_protein'[&!color=#8E0000]
	'1215343_Lcrescens@AGA64861_1__Iron_binding_protein_SufA'[&!color=#8E0000]
	'658172_CLsolanacearum@ADR52405_1__FeS_assembly_scaffold_SufA'[&!color=#8E0000]
	'1277257_CLafricanus@AKK20580_1__FeS_assembly_scaffold_SufA'[&!color=#8E0000]
	'34021_CLasiaticus@ALK07588_1__FeS_assembly_scaffold_SufA'[&!color=#8E0000]
	'744859_CLeuropaeus@PTL86322_1__FeS_assembly_scaffold_SufA'[&!color=#8E0000]
	'1261131_CLamericanus@AHA27969_1__Iron_binding_protein_SufA_for_iron_sulfur_cluster_assembly'[&!color=#8E0000]
	'1986855_Rbacterium@OUT82949_1__Fe_S_cluster_assembly_scaffold_SufA'[&!color=#8E0000]
	'1986852_Rbacterium@RPF96322_1__iron_sulfur_cluster_assembly_accessory_protein'[&!color=#8E0000]
	'2175152_Pclade@RCL73694_1__iron_sulfur_cluster_assembly_accessory_protein'[&!color=#8E0000]
	'1986851_Rbacterium@RPF91314_1__iron_sulfur_cluster_assembly_accessory_protein'[&!color=#8E0000]
	'2162588_Ocluster@QCOD01000027_1_3___948_1328'[&!color=#8E0000]
	'2162590_Ocluster@QCAT01000001_1_418___371139_371519'[&!color=#8E0000]
	'1948441_Abacterium@DKOD01000066_1_4___2540_2881'[&!color=#8E0000]
	'1122218_Nperideroedes@KB893653_1_237___273897_274289'[&!color=#8E0000]
	'2340860_Rbacterium@QZEX01000005_1_146___153938_154336'[&!color=#8E0000]
	'1952806_Rbacterium@DFSG01000048_1_100___92702_93052'[&!color=#8E0000]
	'1952802_Rbacterium@DFBX01000035_1_7___4513_4863'[&!color=#8E0000]
	'515897_Pmethylaminiv@SIT76261_1__Iron_binding_apoprotein_IscA'[&!color=#8E0000]
	'1387277_Pflagellatus@SMC74268_1__Iron_binding_apoprotein_IscA'[&!color=#8E0000]
	'2282382_Tsp@RDD67347_1__iron_sulfur_cluster_assembly_accessory_protein'[&!color=#8E0000]
	'1608407_Psediminis@SNR28494_1__Iron_binding_apoprotein_IscA'[&!color=#8E0000]
	'696760_Pvarians@PYG34686_1__iron_binding_apoprotein_IscA'[&!color=#8E0000]
	'1685382_Pmarisrubri@KUF11770_1__Fe_S_cluster_assembly_protein_HesB'[&!color=#8E0000]
	'1960284_Csp@HBM60768_1__TPA_asm__iron_sulfur_cluster_assembly_accessory_protein'[&!color=#8E0000]
	'568098_Saestuarii@RAK08664_1__iron_sulfur_cluster_assembly_protein'[&!color=#8E0000]
	'311180_Ypacifica@AWI83800_1__Fe_S_cluster_assembly_protein_HesB'[&!color=#8E0000]
	'2259333_Rsp@RBI84902_1__iron_sulfur_cluster_assembly_accessory_protein'[&!color=#8E0000]
	'1940533_Rsediminis@REC58405_1__iron_sulfur_cluster_assembly_accessory_protein'[&!color=#8E0000]
	'321339_Csalinaria@SDY27846_1__Iron_binding_apoprotein_IscA'[&!color=#8E0000]
	'373675_Thalodurans@SEF48503_1__iron_sulfur_cluster_assembly_protein'[&!color=#8E0000]
	'633194_Rlentus@SIS71173_1__Iron_binding_apoprotein_IscA'[&!color=#8E0000]
	'1449350_Rhalodurans@ETX14566_1__HesB_iron_sulfur_cluster_assembly_protein'[&!color=#8E0000]
	'1449351_Risoporae@ETX27198_1__HesB_iron_sulfur_cluster_assembly_protein'[&!color=#8E0000]
	'1379903_Rmarinus@ETW12534_1__hypothetical_protein_ATO8_10969'[&!color=#8E0000]
	'1529041_Rjejudonensis@SLN30782_1__Iron_binding_protein_IscA'[&!color=#8E0000]
	'93684_Rhalotolerans@SFQ36236_1__iron_sulfur_cluster_assembly_protein'[&!color=#8E0000]
	'441103_Tnaphthaleniv@CUH80421_1__Iron_sulfur_cluster_assembly_protein'[&!color=#8E0000]
	'1961370_Psp@DIBM01000015_1_7___7847_8230'[&!color=#8E0000]
	'1695997_Pinsulae@SPF80466_1__Iron_binding_protein_IscA'[&!color=#8E0000]
	'1231392_Oguishaninsul@EKE43560_1__iron_sulfur_cluster_assembly_accessory_protein'[&!color=#8E0000]
	'2029103_Apelagium@NSBU01000007_1_396___411836_412207'[&!color=#8E0000]
	'1849170_Rbacterium@OAN65783_1__Fe_S_cluster_assembly_protein_HesB'[&!color=#8E0000]
	'1470561_Baestuarii@SMX22376_1__Iron_binding_protein_IscA'[&!color=#8E0000]
	'1125964_Lcinnabarinus@PHP27370_1__Fe_S_cluster_assembly_protein_HesB'[&!color=#8E0000]
	'1317121_Patlantica@KNG92455_1__Fe_S_cluster_assembly_protein_HesB'[&!color=#8E0000]
	'314271_Malkaliphilus@EAQ13708_1__iron_sulfur_cluster_assembly_accessory_protein'[&!color=#8E0000]
	'398580_Dshibae@ABV94085_1__putative_iron_binding_protein_iscA'[&!color=#8E0000]
	'390807_Jpohangensis@SFI42112_1__iron_sulfur_cluster_assembly_protein'[&!color=#8E0000]
	'282197_Jrubra@CTQ33076_1__Iron_sulfur_cluster_assembly_protein'[&!color=#8E0000]
	'935700_Jaquimarina@KIT16281_1__Iron_binding_protein_IscA'[&!color=#8E0000]
	'420998_Jdonghaensis@CTQ51048_1__Iron_sulfur_cluster_assembly_protein'[&!color=#8E0000]
	'2259592_Jsp@QPLJ01000014_1_49___53945_54313'[&!color=#8E0000]
	'475081_Jseohaensis@PWJ12128_1__iron_sulfur_cluster_assembly_protein'[&!color=#8E0000]
	'1795041_Paestuarii@PYE85868_1__iron_binding_apoprotein_IscA'[&!color=#8E0000]
	'1461693_Aatlanticum@KCV83247_1__iron_sulfur_cluster_assembly_like_protein'[&!color=#8E0000]
	'569882_Sflavidus@SEP00599_1__Iron_binding_apoprotein_IscA'[&!color=#8E0000]
	'252305_Pbatsensis@EAQ01443_1__iron_sulfur_cluster_assembly_accessory_protein'[&!color=#8E0000]
	'644107_Rlacuscaerule@EEX10975_1__iron_sulfur_cluster_assembly_accessory_protein'[&!color=#8E0000]
	'246200_Rpomeroyi@AAV95865_1__iron_sulfur_cluster_assembly_accessory_protein'[&!color=#8E0000]
	'1227549_Cmarinus@SEI49069_1__Iron_binding_apoprotein_IscA'[&!color=#8E0000]
	'1454373_Amucosum@KAJ55481_1__Fe_S_cluster_assembly_protein_HesB'[&!color=#8E0000]
	'2267619_Asp@QOLB01000127_1_32___40457_40807'[&!color=#8E0000]
	'1123247_Sqiaohouensis@AUIJ01000008_1_9___7850_8230'[&!color=#8E0000]
	'1928334_Rbacterium@NHTQ01000001_1_276___280277_280627'[&!color=#8E0000]
	'2107584_Rbacterium@ONZJ01000002_1_1894___1913285_1913635'[&!color=#8E0000]
	'2072018_Rbacterium@PWR04182_1__iron_sulfur_cluster_assembly_accessory_protein'[&!color=#8E0000]
	'1294273_Relongatum@AHM04934_1__Iron_binding_protein_SufA_for_iron_sulfur_cluster_assembly'[&!color=#8E0000]
	'290400_Jsp@ABD55442_1__HesB_YadR_YfhF'[&!color=#8E0000]
	'1287720_Nnitratireduc@MNBW01000012_1_69___81695_82075'[&!color=#8E0000]
	'1974083_Rbacterium@PIV73067_1__iron_sulfur_cluster_assembly_accessory_protein__partial'[&!color=#8E0000]
	'1579316_Harcticus@AML53148_1__Fe_S_cluster_assembly_protein_HesB'[&!color=#8E0000]
	'1123361_Tstenotrophic@SHI74685_1__iron_sulfur_cluster_assembly_protein'[&!color=#8E0000]
	'1122600_Nignava@SFJ14558_1__iron_sulfur_cluster_assembly_protein'[&!color=#8E0000]
	'2267230_Lsp@RBW44806_1__iron_sulfur_cluster_assembly_accessory_protein'[&!color=#8E0000]
	'245187_Lfryxellensis@SEM50693_1__iron_sulfur_cluster_assembly_protein'[&!color=#8E0000]
	'1819565_Fmarinus@SMY07872_1__Iron_binding_protein_IscA'[&!color=#8E0000]
	'245188_Yvestfoldensi@ARU00501_1__iron_binding_protein_IscA'[&!color=#8E0000]
	'1920883_Msp@APO86565_1__Fe_S_cluster_assembly_protein_HesB'[&!color=#8E0000]
	'1930667_Mniveibacter@OUD08226_1__Fe_S_cluster_assembly_protein_HesB'[&!color=#8E0000]
	'2135611_Lsp@PXW70708_1__iron_binding_apoprotein_IscA'[&!color=#8E0000]
	'1286148_Ysediminilito@PUB19105_1__iron_sulfur_cluster_assembly_protein'[&!color=#8E0000]
	'1508389_Csediminum@SHG64983_1__iron_sulfur_cluster_assembly_protein'[&!color=#8E0000]
	'391626_Oantarcticus@AGI68833_1__hypothetical_protein_OAN307_c33250'[&!color=#8E0000]
	'2170577_Rbacterium@PVA06131_1__iron_sulfur_cluster_assembly_accessory_protein'[&!color=#8E0000]
	'1811548_Msp@LUOP01000001_1_578___582612_582974'[&!color=#8E0000]
	'658057_Pmarinus@SEK41445_1__Iron_binding_apoprotein_IscA'[&!color=#8E0000]
	'1397108_Cmarinus@ALI56211_1__iron_binding_protein_SufA_for_iron_sulfur_cluster_assembly'[&!color=#8E0000]
	'1225657_Lsp@KQI68735_1__Fe_S_cluster_assembly_protein_HesB'[&!color=#8E0000]
	'588602_Cneptunius@SFI77488_1__iron_sulfur_cluster_assembly_protein'[&!color=#8E0000]
	'1208324_Cindicus@AJE47639_1__hypothetical_protein_P73_2924'[&!color=#8E0000]
	'576117_Chalophilus@LRUD01000067_1_172___171400_171765'[&!color=#8E0000]
	'1933035_Psp@OSP56195_1__Fe_S_cluster_assembly_protein_HesB'[&!color=#8E0000]
	'1609966_Csp@ALG90626_1__Fe_S_cluster_assembly_protein_HesB'[&!color=#8E0000]
	'765699_Dindica@SDX17037_1__iron_sulfur_cluster_assembly_protein'[&!color=#8E0000]
	'1519096_Asoesokkakens@SLN44228_1__Iron_binding_protein_IscA'[&!color=#8E0000]
	'2052957_Psp@PJF10616_1__iron_sulfur_cluster_assembly_accessory_protein'[&!color=#8E0000]
	'1075_Rblasticus@AWD20792_1__Fe_S_cluster_assembly_protein_HesB'[&!color=#8E0000]
	'1121271_Gnectariphilu@KE386949_1_85___73414_73773'[&!color=#8E0000]
	'2483812_Xsp@VDC32109_1__Iron_binding_protein_IscA'[&!color=#8E0000]
	'2494374_Tsp@AZL57593_1__iron_sulfur_cluster_assembly_accessory_protein'[&!color=#8E0000]
	'1970559_Rbacterium@OYX21207_1__Fe_S_cluster_assembly_protein_HesB'[&!color=#8E0000]
	'2249421_Rsp@QMJY01000083_1_249___250811_251170'[&!color=#8E0000]
	'2488730_Gsp@RRH73528_1__iron_sulfur_cluster_assembly_accessory_protein'[&!color=#8E0000]
	'2015560_Psp@OYU40398_1__Fe_S_cluster_assembly_protein_HesB'[&!color=#8E0000]
	'371731_Rsp@EEW25742_1__iron_sulfur_cluster_assembly_accessory_protein'[&!color=#8E0000]
	'933059_Gaquatilis@SEM88685_1__iron_sulfur_cluster_assembly_protein'[&!color=#8E0000]
	'402884_Cchanglensis@PZX57242_1__iron_sulfur_cluster_assembly_protein'[&!color=#8E0000]
	'2487931_Psp@RUS59344_1__iron_sulfur_cluster_assembly_accessory_protein'[&!color=#8E0000]
	'1120568_Pwandonensis@LGHT01000024_1_13___10534_10884'[&!color=#8E0000]
	'35806_Rsulfidophilu@BAQ69299_1__iron_sulfur_cluster_assembly_accessory_protein'[&!color=#8E0000]
	'308754_Rsp@ARC88903_1__Fe_S_cluster_assembly_protein_HesB'[&!color=#8E0000]
	'1564506_Rsp@ARE41449_1__Iron_binding_protein_SufA_for_iron_sulfur_cluster_assembly'[&!color=#8E0000]
	'1882821_Rsp@SIO06826_1__Iron_binding_apoprotein_IscA'[&!color=#8E0000]
	'68292_Rrobiginosum@RSK38146_1__iron_sulfur_cluster_assembly_accessory_protein'[&!color=#8E0000]
	'1472418_Fsp@BBJC02000003_1_181___199102_199449'[&!color=#8E0000]
	'349101_Rsphaeroides@ABN75715_1__iron_sulfur_cluster_assembly_accessory_protein'[&!color=#8E0000]
	'2033869_Rsp@CP023548_1_2421___2519262_2519618'[&!color=#8E0000]
	'1946582_Hsp@DFQR01000045_1_15___16165_16524'[&!color=#8E0000]
	'2169400_Gsp@AWB48719_1__iron_sulfur_cluster_assembly_accessory_protein'[&!color=#8E0000]
	'1945960_Asp@DBND01000012_1_11___12877_13248'[&!color=#8E0000]
	'1005928_Rlutimaris@SFN88199_1__iron_sulfur_cluster_assembly_protein'[&!color=#8E0000]
	'89187_Rnubinhibens@EAP76276_1__iron_sulfur_cluster_assembly_accessory_protein'[&!color=#8E0000]
	'1641875_Ratlanticus@KRS12165_1__Fe_S_cluster_assembly_protein_HesB'[&!color=#8E0000]
	'351016_Rsp@EDM71898_1__iron_sulfur_cluster_assembly_accessory_protein'[&!color=#8E0000]
	'1570360_Rsp@GAW33430_1__iron_binding_protein_IscA'[&!color=#8E0000]
	'2044597_Rnitratireduc@PDNI01000058_1_282___298448_298798'[&!color=#8E0000]
	'657014_Ltaeanense@SER02135_1__iron_sulfur_cluster_assembly_protein'[&!color=#8E0000]
	'1312363_Plitorisedimi@SLN61531_1__Iron_binding_protein_IscA'[&!color=#8E0000]
	'1852017_Rbacterium@RMA42460_1__iron_sulfur_cluster_assembly_accessory_protein'[&!color=#8E0000]
	'2171755_Rbacterium@AXX97418_1__iron_sulfur_cluster_assembly_accessory_protein'[&!color=#8E0000]
	'1162418_Msp@SMH29110_1__iron_sulfur_cluster_assembly_protein'[&!color=#8E0000]
	'633131_Tsp@EET49510_1__iron_sulfur_cluster_assembly_accessory_protein'[&!color=#8E0000]
	'2107583_Rbacterium@OMPR01000008_1_176___186363_186731'[&!color=#8E0000]
	'1247867_Ralbus@SLN14567_1__Iron_binding_protein_IscA'[&!color=#8E0000]
	'1391910_Pjejudonensis@SLN11533_1__Iron_binding_protein_IscA'[&!color=#8E0000]
	'2175247_Psp@PWE35050_1__iron_sulfur_cluster_assembly_accessory_protein'[&!color=#8E0000]
	'388401_Rbacterium@EBA03259_1__iron_sulfur_cluster_assembly_accessory_protein'[&!color=#8E0000]
	'1952801_Rbacterium@DEIK01000059_1_40___47926_48276'[&!color=#8E0000]
	'1317116_Osp@OWU84442_1__Fe_S_cluster_assembly_protein_HesB'[&!color=#8E0000]
	'1411902_Cmanganoxidan@ATI42457_1__Fe_S_cluster_assembly_protein_HesB'[&!color=#8E0000]
	'1217970_Olitoreus@SIN85653_1__iron_sulfur_cluster_assembly_protein'[&!color=#8E0000]
	'2170575_Psediminicola@PVA11611_1__iron_sulfur_cluster_assembly_accessory_protein'[&!color=#8E0000]
	'2320272_Rsp@RKF15225_1__iron_sulfur_cluster_assembly_accessory_protein'[&!color=#8E0000]
	'1666913_Rbacterium@KPP88626_1__iron_sulfur_cluster_assembly_protein_IscA'[&!color=#8E0000]
	'441112_Tisoalkanivor@SFC04237_1__iron_sulfur_cluster_assembly_protein'[&!color=#8E0000]
	'1280846_Phaliotis@PRY26380_1__iron_sulfur_cluster_assembly_protein'[&!color=#8E0000]
	'1123501_Wmarina@KB902299_1_248___237885_238250'[&!color=#8E0000]
	'2203891_Rsp@RDC71471_1__iron_sulfur_cluster_assembly_accessory_protein'[&!color=#8E0000]
	'2072972_Tautumnalis@CUH69606_1__Iron_sulfur_cluster_assembly_protein'[&!color=#8E0000]
	'365340_Rimhoffii@PTN00667_1__iron_binding_apoprotein_IscA'[&!color=#8E0000]
	'1675527_CRlobularis@KMW56492_1__Iron_binding_protein_SufA_for_iron_sulfur_cluster_assembly'[&!color=#8E0000]
	'393663_Paquimaris@SLN23041_1__Iron_binding_protein_IscA'[&!color=#8E0000]
	'871651_Ppacifica@SFA98766_1__Iron_binding_apoprotein_IscA'[&!color=#8E0000]
	'871652_Psedimentorum@SFR13914_1__Iron_binding_apoprotein_IscA'[&!color=#8E0000]
	'441119_Talkanivorans@SFP10549_1__Iron_binding_apoprotein_IscA'[&!color=#8E0000]
	'641238_Rroseus@SER98173_1__Iron_binding_apoprotein_IscA'[&!color=#8E0000]
	'1267769_Rpacificus@PTX47746_1__iron_binding_apoprotein_IscA'[&!color=#8E0000]
	'254357_Rantarcticus@SLN54046_1__Iron_binding_protein_IscA'[&!color=#8E0000]
	'2480588_Rbacterium@ROU04265_1__iron_sulfur_cluster_assembly_accessory_protein'[&!color=#8E0000]
	'1530186_Msp@JQEY01000001_1_84___93382_93759'[&!color=#8E0000]
	'1501240_Pabyssalis@SPJ22761_1__Iron_binding_protein_IscA'[&!color=#8E0000]
	'2483814_Rbacterium@VDC24315_1__Iron_binding_protein_IscA'[&!color=#8E0000]
	'1169855_Rbacterium@ETA52159_1__Fe_S_cluster_assembly_protein_HesB'[&!color=#8E0000]
	'1267768_Bpacifica@APX90687_1__Fe_S_cluster_assembly_protein_HesB'[&!color=#8E0000]
	'990712_Axiamenense@PRX37886_1__iron_sulfur_cluster_assembly_protein'[&!color=#8E0000]
	'1981892_Rsalinarum@PHNT01000008_1_22___22257_22637'[&!color=#8E0000]
	'1914409_Rbacterium@PWG18143_1__iron_sulfur_cluster_assembly_accessory_protein'[&!color=#8E0000]
	'870908_Cmaritima@SHG34176_1__iron_sulfur_cluster_assembly_protein'[&!color=#8E0000]
	'1590614_Aureilyticum@NSBT01000037_1_11___10787_11158'[&!color=#8E0000]
	'1666917_Rbacterium@KPQ14072_1__iron_sulfur_cluster_assembly_protein_IscA'[&!color=#8E0000]
	'1652492_Dtyrosinivora@PRY94081_1__iron_sulfur_cluster_assembly_protein'[&!color=#8E0000]
	'314270_Rbacterium@EDZ44225_1__iron_sulfur_cluster_assembly_accessory_protein'[&!color=#8E0000]
	'313368_Msalinus@SHI37432_1__iron_sulfur_cluster_assembly_protein'[&!color=#8E0000]
	'568105_Haestuarii@PZX17688_1__iron_sulfur_cluster_assembly_protein'[&!color=#8E0000]
	'1737570_Kroseum@PNOS01000016_1_12___15008_15388'[&!color=#8E0000]
	'2136177_Osp@QAGK01000001_1_292___326872_327252'[&!color=#8E0000]
	'164332_Rmahoneyensis@PWK62754_1__iron_binding_apoprotein_IscA'[&!color=#8E0000]
	'1622230_Rbacterium@LAQD01000022_1_64___62581_62946'[&!color=#8E0000]
	'666509_Ptemperata@AII86515_1__hypothetical_protein__iron_sulfur_cluster_assembly_protein'[&!color=#8E0000]
	'2033435_Rbacterium@CP023454_1_1127___1109457_1109816'[&!color=#8E0000]
	'1447782_Wsaemankumens@SHI68135_1__iron_sulfur_cluster_assembly_protein'[&!color=#8E0000]
	'442562_Rmesophilum@EYD75770_1__Iron_binding_protein_SufA_for_iron_sulfur_cluster_assembly'[&!color=#8E0000]
	'880591_Kvulgare@ADO42538_1__HesB_YadR_YfhF'[&!color=#8E0000]
	'1952817_Rbacterium@DBBA01000244_1_9___7076_7462'[&!color=#8E0000]
	'1826607_Salgicola@PWK57766_1__iron_binding_apoprotein_IscA'[&!color=#8E0000]
	'2248760_Tsp@QMEK01000001_1_292___327765_328136'[&!color=#8E0000]
	'1123069_Rthermophilum@EPX83343_1__Iron_sulfur_cluster_assembly_accessory_protein'[&!color=#8E0000]
	'1919265_Rbacterium@MPNP01000020_1_20___26434_26784'[&!color=#8E0000]
	'1526414_Aproteobacter@JPPB01000163_1_2___900_1268'[&!color=#8E0000]
	'1805337_Rbacterium@OIQ05666_1__Fe_S_cluster_assembly_protein_HesB__partial'[&!color=#8E0000]
	'2174844_Msp@PWE28837_1__iron_sulfur_cluster_assembly_accessory_protein'[&!color=#8E0000]
	'2026339_Rbacterium@QGNX01000005_1_181___187760_188110'[&!color=#8E0000]
	'2219044_Rbacterium@QKPN01000001_1_33___31714_32064'[&!color=#8E0000]
	'1985299_Asp@PJN94550_1__iron_sulfur_cluster_assembly_accessory_protein'[&!color=#8E0000]
	'1889778_Akogurei@PIB24587_1__Fe_S_cluster_assembly_protein_HesB'[&!color=#8E0000]
	'1951235_Rbacterium@DKMK01000104_1_6___5348_5698'[&!color=#8E0000]
	'367336_Rbacterium@EAU51199_1__iron_sulfur_cluster_assembly_accessory_protein'[&!color=#8E0000]
	'2035344_Acionae@PLS20253_1__iron_sulfur_cluster_assembly_accessory_protein'[&!color=#8E0000]
	'1951231_Rbacterium@DFBM01000174_1_22___19904_20254'[&!color=#8E0000]
	'1639689_Pinsulae@RED12960_1__iron_sulfur_cluster_assembly_protein'[&!color=#8E0000]
	'1690039_Mmarinum@SOH95367_1__iron_sulfur_cluster_assembly_protein'[&!color=#8E0000]
	'1510457_Lponti@PTX56517_1__iron_binding_apoprotein_IscA'[&!color=#8E0000]
	'1123360_Larenae@EPX79958_1__Iron_binding_protein_SufA_for_iron_sulfur_cluster_assembly'[&!color=#8E0000]
	'2301226_Rbacterium@RFP89463_1__iron_sulfur_cluster_assembly_accessory_protein'[&!color=#8E0000]
	'576131_Lalgarum@SDY52165_1__Iron_binding_apoprotein_IscA'[&!color=#8E0000]
	'1666914_Rbacterium@KPP85568_1__iron_sulfur_cluster_assembly_protein'[&!color=#8E0000]
	'2200892_Rbacterium@PYC49324_1__iron_sulfur_cluster_assembly_accessory_protein'[&!color=#8E0000]
	'314264_Rsp@EAQ26687_1__iron_sulfur_cluster_assembly_accessory_protein'[&!color=#8E0000]
	'2211448_Rsp@QITQ01000009_1_16___17212_17562'[&!color=#8E0000]
	'2013665_Abacterium@PKP85035_1__iron_sulfur_cluster_assembly_accessory_protein'[&!color=#8E0000]
	'321267_Smarina@CUH52966_1__Iron_sulfur_cluster_assembly_protein'[&!color=#8E0000]
	'1922229_Rbacterium@FREU01000005_1_105___122861_123259'[&!color=#8E0000]
	'1470562_Aboseongensis@JXYH01000042_1_4___1970_2350'[&!color=#8E0000]
	'1470563_Pgijangensis@SHJ92446_1__Iron_binding_apoprotein_IscA'[&!color=#8E0000]
	'2070369_Ssp@AXI55272_1__iron_sulfur_cluster_assembly_accessory_protein'[&!color=#8E0000]
	'2248759_Tsp@QMEJ01000001_1_543___561084_561434'[&!color=#8E0000]
	'2109625_Tsp@AVO36987_1__iron_sulfur_cluster_assembly_accessory_protein'[&!color=#8E0000]
	'1317111_Psp@OWU75143_1__Fe_S_cluster_assembly_protein_HesB'[&!color=#8E0000]
	'1914328_Psp@MAY88396_1__Fe_S_cluster_assembly_protein_HesB'[&!color=#8E0000]
	'999627_Snanhaiensis@SFT50866_1__Iron_binding_apoprotein_IscA'[&!color=#8E0000]
	'1715693_Psp@CUJ98519_1__Iron_sulfur_cluster_assembly_protein'[&!color=#8E0000]
	'1662395_Sabyssi@PSL20460_1__iron_binding_apoprotein_IscA'[&!color=#8E0000]
	'1280847_Shaliotis@SFK56051_1__iron_sulfur_cluster_assembly_protein'[&!color=#8E0000]
	'2133951_Msp@PWL36058_1__iron_sulfur_cluster_assembly_accessory_protein'[&!color=#8E0000]
	'999552_Lmethylohalid@AHD01238_1__HesB_iron_sulfur_cluster_assembly_protein'[&!color=#8E0000]
	'1121479_Pxiamenensis@AUBS01000004_1_88___83259_83654'[&!color=#8E0000]
	'314262_Rsp@EAQ46038_1__iron_sulfur_cluster_assembly_accessory_protein'[&!color=#8E0000]
	'1156985_Eulvae@PHJF01000001_1_286___295989_296381'[&!color=#8E0000]
	'1922228_Rbacterium@FREY01000009_1_137___140597_140959'[&!color=#8E0000]
	'1856299_Rbacterium@OUS33021_1__Fe_S_cluster_assembly_protein_HesB'[&!color=#8E0000]
	'60890_Pgallaeciensi@ANP38562_1__Fe_S_cluster_assembly_protein_HesB'[&!color=#8E0000]
	'928856_Emultivorans@CUH80556_1__Iron_sulfur_cluster_assembly_protein'[&!color=#8E0000]
	'292414_Rsp@ABF63498_1__HesB_YadR_YfhF'[&!color=#8E0000]
	'1917485_Ssp@APE43205_1__Fe_S_cluster_assembly_protein_HesB'[&!color=#8E0000]
	'1822238_Ssp@KZY51598_1__Fe_S_cluster_assembly_protein_HesB'[&!color=#8E0000]
	'1380367_Ssp@JIBC01000006_1_527___522793_523173'[&!color=#8E0000]
	'1952816_Rbacterium@DLQI01000050_1_4___2288_2638'[&!color=#8E0000]
	'1510460_Adonghaensis@SPH20974_1__Iron_binding_protein_IscA'[&!color=#8E0000]
	'375451_Rdenitrifican@ABG32480_1__HesB_like_iron_sulfur_cluster_assembly_protein__putative'[&!color=#8E0000]
	'314267_Ssp@EAP80591_1__iron_sulfur_cluster_assembly_accessory_protein'[&!color=#8E0000]
	'1952799_Rbacterium@DDEJ01000007_1_2___942_1322'[&!color=#8E0000]
	'1389005_Ssp@AXI46975_1__iron_sulfur_cluster_assembly_accessory_protein'[&!color=#8E0000]
	'1822268_Ssp@KZZ67594_1__Fe_S_cluster_assembly_protein_HesB'[&!color=#8E0000]
	'1300350_Sdonghicola@KIN66550_1__Iron_sulfur_cluster_assembly_accessory_protein'[&!color=#8E0000]
	'488547_Jthermophila@SEF44525_1__iron_sulfur_cluster_assembly_protein'[&!color=#8E0000]
	'2249812_Rsp@RBI70808_1__iron_sulfur_cluster_assembly_accessory_protein'[&!color=#8E0000]
	'299262_Tomphalii@APX11224_1__Fe_S_cluster_assembly_protein_HesB'[&!color=#8E0000]
	'154981_Acrassostreae@KPN63117_1__Fe_S_cluster_assembly_protein_HesB'[&!color=#8E0000]
	'53501_Tgelatinovoru@CUH66698_1__Iron_sulfur_cluster_assembly_protein'[&!color=#8E0000]
	'314256_Ogranulosus@EAR51691_1__iron_sulfur_cluster_assembly_accessory_protein'[&!color=#8E0000]
	'1305735_Osp@JAFT01000005_1_3404___3498106_3498483'[&!color=#8E0000]
	'490829_Lsaemankumens@SDH99955_1__iron_sulfur_cluster_assembly_protein'[&!color=#8E0000]
	'1247613_Pantarcticus@PJE29854_1__iron_sulfur_cluster_assembly_accessory_protein'[&!color=#8E0000]
	'2211117_Psp@RII38216_1__iron_sulfur_cluster_assembly_accessory_protein'[&!color=#8E0000]
	'1537215_Rbacterium@RJE38468_1__Iron_binding_protein_IscA'[&!color=#8E0000]
	'2024851_Psp@MAR04448_1__Fe_S_cluster_assembly_protein_HesB'[&!color=#8E0000]
	'1366046_Rbacterium@ERL98079_1__Iron_sulfur_cluster_assembly_accessory_protein'[&!color=#8E0000]
	'1872407_Asp@MAT87680_1__Fe_S_cluster_assembly_protein_HesB'[&!color=#8E0000]
	'1290553_Hnamhaensis@JWIF01000064_1_2___795_1178'[&!color=#8E0000]
	'1656909_Abacterium@LFER01000063_1_67___66653_67003'[&!color=#8E0000]
	'595589_Hhalocynthiae@PRY94923_1__iron_sulfur_cluster_assembly_protein'[&!color=#8E0000]
	'89524_Rcliftonensis@SEA11497_1__iron_sulfur_cluster_assembly_protein'[&!color=#8E0000]
	'2013671_Abacterium@PKP67299_1__iron_sulfur_cluster_assembly_accessory_protein__partial'[&!color=#8E0000]
	'356660_Adonghaensis@SDX26119_1__iron_sulfur_cluster_assembly_protein'[&!color=#8E0000]
	'1189325_Oactignis@SET60398_1__iron_sulfur_cluster_assembly_protein'[&!color=#8E0000]
	'196587_Ainexpectatum@PPB81754_1__iron_sulfur_cluster_assembly_protein'[&!color=#8E0000]
	'1542388_Daquaemixtae@SPH17423_1__Iron_binding_protein_IscA'[&!color=#8E0000]
	'2013669_Abacterium@PKP74543_1__iron_sulfur_cluster_assembly_accessory_protein'[&!color=#8E0000]
	'2013667_Abacterium@PKP71055_1__iron_sulfur_cluster_assembly_accessory_protein'[&!color=#8E0000]
	'2487129_Dsp@RJRZ01000011_1_121___128939_129298'[&!color=#8E0000]
	'1185920_Rveldkampii@PTE17422_1__iron_sulfur_cluster_assembly_accessory_protein'[&!color=#8E0000]
	'407234_Rvinaykumarii@SIS74507_1__iron_sulfur_cluster_assembly_protein'[&!color=#8E0000]
	'1666916_Rbacterium@KPQ07548_1__iron_sulfur_cluster_assembly_protein_IscA'[&!color=#8E0000]
	'2172121_Psp@PVH30527_1__iron_sulfur_cluster_assembly_accessory_protein'[&!color=#8E0000]
	'404875_Paggregans@PTX02397_1__iron_binding_apoprotein_IscA'[&!color=#8E0000]
	'2479545_Psp@REEZ01000002_1_96___94015_94410'[&!color=#8E0000]
	'266_Pdenitrifican@PPGA01000006_1_345___363737_364108'[&!color=#8E0000]
	'82367_Ppantotrophus@RDD96970_1__iron_sulfur_cluster_assembly_accessory_protein'[&!color=#8E0000]
	'2259340_Psp@AXC49791_1__iron_sulfur_cluster_assembly_accessory_protein'[&!color=#8E0000]
	'1945662_Pcontaminans@ARJ69975_1__Fe_S_cluster_assembly_protein_HesB'[&!color=#8E0000]
	'1545044_Psanguinis@KGJ15218_1__Fe_S_cluster_assembly_protein_HesB'[&!color=#8E0000]
	'2233774_Psp@QLUV01000005_1_92___105102_105470'[&!color=#8E0000]
	'1947051_Psp@DENX01000177_1_4___2334_2705'[&!color=#8E0000]
	'364199_Phomiensis@SET20379_1__Iron_binding_apoprotein_IscA'[&!color=#8E0000]
	'72022_Mmarina@RNF33769_1__iron_sulfur_cluster_assembly_accessory_protein'[&!color=#8E0000]
	'34002_Palcaliphilus@SEN93768_1__iron_sulfur_cluster_assembly_protein'[&!color=#8E0000]
	'2283626_Psp@RJE79920_1__iron_sulfur_cluster_assembly_accessory_protein'[&!color=#8E0000]
	'1192054_Psp@KIX18437_1__Fe_S_cluster_assembly_protein_HesB'[&!color=#8E0000]
	'184748_Pseriniphilus@SNT71553_1__Iron_binding_apoprotein_IscA'[&!color=#8E0000]
	'1367847_Paminophilus@AGT08042_1__triosephosphate_isomerase'[&!color=#8E0000]
	'2065379_Psp@AUM73854_1__iron_sulfur_cluster_assembly_accessory_protein'[&!color=#8E0000]
	'591205_Pisoporae@SDE24736_1__iron_sulfur_cluster_assembly_protein'[&!color=#8E0000]
	'1947054_Psp@DHXG01000066_1_8___8475_8846'[&!color=#8E0000]
	'1077935_Pzhejiangensi@AUH63822_1__iron_sulfur_cluster_assembly_accessory_protein'[&!color=#8E0000]
	'1529068_Psp@AUH34301_1__iron_sulfur_cluster_assembly_accessory_protein'[&!color=#8E0000]
	'1850250_Rsp@AOZ69652_1__Fe_S_cluster_assembly_protein_HesB'[&!color=#8E0000]
	'1795308_Tarenosa@PCD75842_1__Fe_S_cluster_assembly_protein_HesB'[&!color=#8E0000]
	'2183910_Rsp@RBP93632_1__iron_sulfur_cluster_assembly_protein'[&!color=#8E0000]
	'1889770_Tsp@OCX67178_1__Fe_S_cluster_assembly_protein_HesB'[&!color=#8E0000]
	'1105367_Penshiensis@KFI27489_1__Fe_S_cluster_assembly_protein_HesB'[&!color=#8E0000]
	'272942_Rcapsulatus@ADE85344_1__iron_sulfur_cluster_assembly_accessory_protein'[&!color=#8E0000]
	'1185766_Tdalianensis@KEP68570_1__Fe_S_cluster_assembly_protein_HesB'[&!color=#8E0000]
	'1915078_Tnitratireduc@AQS47877_1__Fe_S_cluster_assembly_protein_HesB'[&!color=#8E0000]
	'1666912_Rcalidilacus@KPP91568_1__iron_sulfur_cluster_assembly_protein_IscA'[&!color=#8E0000]
	'441209_Rbarguzinensi@ATX67083_1__iron_sulfur_cluster_assembly_accessory_protein'[&!color=#8E0000]
	'564137_Rantarcticum@SDW80031_1__iron_sulfur_cluster_assembly_protein'[&!color=#8E0000]
	'2086263_Rbacterium@PQO22364_1__iron_sulfur_cluster_assembly_accessory_protein'[&!color=#8E0000]
	'2259589_Rbacterium@QNVJ01000003_1_54___57053_57427'[&!color=#8E0000]
	'2203213_Rsp@AWZ21936_1__Iron_binding_protein_SufA_for_iron_sulfur_cluster_assembly'[&!color=#8E0000]
	'1947396_Rsp@DISF01000077_1_27___24986_25336'[&!color=#8E0000]
	'2013655_Abacterium@PKQ14029_1__iron_sulfur_cluster_assembly_accessory_protein'[&!color=#8E0000]
	'1947395_Rsp@DIUD01000071_1_28___24931_25281'[&!color=#8E0000]
	'1811619_Rbacterium@LUPX01000041_1_46___43165_43515'[&!color=#8E0000]
	'939301_Aproteobacter@KB910696_1_78___77882_78232'[&!color=#8E0000]
	'1986637_Rbacterium@OUX43982_1__Fe_S_cluster_assembly_protein_HesB'[&!color=#8E0000]
	'2494554_CHsymbioticus@RWJS01001685_1_1___3_146'[&!color=#8E0000]
	'2494554_CHsymbioticus@RWJS01001120_1_1___20_478'[&!color=#8E0000]
	'1952815_Rbacterium@DJZD01000101_1_5___3372_3722'[&!color=#8E0000]
	'505711_Agodoyi@KAF0852301_1__mitochondrial_iron_sulfur_cluster_biosynthesis_Isa1__Isca1_'[&!color=#8E0000]
	'5949_Slemnae@CDW74907_1__iron_sulfur_cluster_assembly'[&!color=#8E0000]
	'5888_Ptetraurelia@CAK81799_1__unnamed_protein_product__macronuclear_'[&!color=#8E0000]
	'1169540_Vbrassicaform@CEM31297_1__unnamed_protein_product'[&!color=#8E0000]
	'37360_Pbrassicae@CEP01359_1__hypothetical_protein_PBRA_001965'[&!color=#8E0000]
	'46433_Rfilosa@ETO26611_1__hypothetical_protein_RFI_10525'[&!color=#8E0000]
	'448386_Gchorda@PXF48724_1__Iron_sulfur_cluster_assembly_1_like'[&!color=#8E0000]
	'35688_Ppurpureum@KAA8491198_1__Iron_sulfur_cluster_assembly_1_like__mitochondrial'[&!color=#8E0000]
	'1460289_Csp_@KOO33655_1__hesb_like_domain_containing_protein_2'[&!color=#8E0000]
	'4787_Pinfestans@KAF4143340_1__Iron_sulfur_cluster_biosynthesis'[&!color=#8E0000]
	'2184344_CMbacterium@RAP32311_1__Fe_S_cluster_assembly_scaffold_SufA'[&!color=#000000]
	'1890364_Pfungivorum@PRP78947_1__hypothetical_protein_PROFUN_13241'[&!color=#8E0000]
	'39947_Osativa@KAF2947922_1__hypothetical_protein_DAI22_01g004400'[&!color=#8E0000]
	'3702_Athaliana@AEC09224_1__Iron_sulfur_cluster_biosynthesis_family_protein'[&!color=#8E0000]
	'3218_Ppatens@PNR35438_1__hypothetical_protein_PHYPA_023338'[&!color=#8E0000]
	'3197_Mpolymorpha@PTQ33421_1__hypothetical_protein_MARPO_0089s0049'[&!color=#8E0000]
	'1764295_Cprimus@QDZ17983_1__iron_sulfur_cluster_assembly_protein'[&!color=#8E0000]
	'3075_Aprotothecoid@RMZ52988_1__hypothetical_protein_APUTEX25_001107'[&!color=#8E0000]
	'436017_Olucimarinus@ABO97681_1__predicted_protein__partial'[&!color=#8E0000]
	'3055_Creinhardtii@PNW79103_1__hypothetical_protein_CHLRE_09g400775v5'[&!color=#8E0000]
	'159749_Toceanica@EJK59434_1__hypothetical_protein_THAOC_20345'[&!color=#8E0000]
	'6087_Hvulgaris@XP_002155514_1__PREDICTED__iron_sulfur_cluster_assembly_1_homolog__mitochondrial_like'[&!color=#8E0000]
	'6239_Celegans@CAC51075_1__Fe_S_biosyn_domain_containing_protein'[&!color=#8E0000]
	'7240_Dsimulans@KMZ09914_1__uncharacterized_protein_Dsimw501_GD17232__isoform_A'[&!color=#8E0000]
	'29159_Cgigas@XP_011431875_1__iron_sulfur_cluster_assembly_1_homolog__mitochondrial'[&!color=#8E0000]
	'400682_Aqueenslandic@XP_003388382_1__PREDICTED__iron_sulfur_cluster_assembly_1_homolog__mitochondrial_like'[&!color=#8E0000]
	'9606_Hsapiens@NP_112202_2__iron_sulfur_cluster_assembly_1_homolog__mitochondrial_precursor'[&!color=#8E0000]
	'45351_Nvectensis@XP_001627048_1__iron_sulfur_cluster_assembly_1_homolog__mitochondrial'[&!color=#8E0000]
	'45264_Amillepora@XP_029213306_1__iron_sulfur_cluster_assembly_1_homolog__mitochondrial_like'[&!color=#8E0000]
	'235443_Cneoformans@AFR95688_2__iron_sulfur_cluster_assembly_protein__partial'[&!color=#8E0000]
	'227321_Anidulans@CBF85927_1__TPA__iron_sulfur_cluster_assembly_accessory_protein_Isa1__putative__AFU_ortholo'[&!color=#8E0000]
	'73501_Cmilitaris@ATY61304_1__iron_sulfur_assembly_1'[&!color=#8E0000]
	'573826_Cdubliniensis@CAX41180_1__iron_sulfur_assembly_protein__putative'[&!color=#8E0000]
	'237631_Umaydis@KIS70906_1__hypothetical_protein_UMAG_11243'[&!color=#8E0000]
	'1314807_Dbispora@THU90770_1__hypothetical_protein_K435DRAFT_251264'[&!color=#8E0000]
	'578462_Amacrogynus@KNE55649_1__iron_sulfur_cluster_assembly_accessory_protein'[&!color=#8E0000]
	'133412_Sculicis@OMJ17467_1__Iron_sulfur_cluster_assembly_1_like_protein__mitochondrial'[&!color=#8E0000]
	'1986642_Abacterium@OUU62303_1__hypothetical_protein_CBC22_04880'[&!color=#8E0000]
	'1965618_Dsp@OUO50437_1__hypothetical_protein_B5F76_11830'[&!color=#000000]
	'4896_Spombe@CAB39899_1__mitochondrial_iron_sulfur_protein_Isa1'[&!color=#8E0000]
	'352472_Ddiscoideum@XP_641284_1__hypothetical_protein_DDB_G0280173'[&!color=#8E0000]
	'670386_Halbum@EFA83164_1__iron_sulfur_cluster_assembly_protein'[&!color=#8E0000]
	'246409_Rdelemar@EIE84064_1__hypothetical_protein_RO3G_08769'[&!color=#8E0000]
	'1357716_Bsalamandrivo@OON09605_1__hypothetical_protein_BSLG_01396'[&!color=#8E0000]
	'2268457_Rbacterium@QOZR01000003_1_24___21537_21881'[&!color=#8E0000]
	'83401_Rparvum@SDG47437_1__iron_sulfur_cluster_assembly_protein'[&!color=#8E0000]
	'1842523_Abacterium@LXTL01000039_1_17___18624_19043'[&!color=#8E0000]
	'1842523_Abacterium@LXTL01000048_1_1___53_793'[&!color=#8E0000]
	'1948416_Abacterium@DITS01000020_1_90___85889_86224'[&!color=#8E0000]
	'2026788_Rbacterium@PCJ24729_1__Fe_S_cluster_assembly_scaffold_SufA'[&!color=#8E0000]
	'1961830_Rendosymbiont@OZG31323_1__HESB_protein__hesB2_'[&!color=#8E0000]
	'293613_Rcanadensis@ABV73414_1__Iron_sulfur_cluster_assembly_accessory_protein'[&!color=#8E0000]
	'272947_Rprowazekii@CAA14937_1__HESB_PROTEIN__hesB2_'[&!color=#8E0000]
	'336407_Rbellii@ABE05026_1__Iron_sulfur_cluster_assembly_accessory_protein'[&!color=#8E0000]
	'2115978_CPtrachydisci@AVP87445_1__Iron_sulfur_cluster_assembly_accessory_protein'[&!color=#8E0000]
	'1359168_Ochuto@KJV57265_1__iron_sulfur_cluster_assembly_accessory_family_protein'[&!color=#8E0000]
	'357244_Otsutsugamush@CAM80170_1__iron_sulfur_cluster_assembly_accessory_protein'[&!color=#8E0000]
	'752179_Omassiliensis@CANJ01000026_1_66___70933_71307'[&!color=#8E0000]
	'86106_Eof@AIF81811_1__hypothetical_protein_I862_06285'[&!color=#8E0000]
	'2492378_CMrohwerii@RST70854_1__iron_sulfur_cluster_assembly_accessory_protein'[&!color=#8E0000]
	'696127_CMmitochondrii@AEI88595_1__iron_sulfur_cluster_assembly_accessory_protein'[&!color=#8E0000]
	'1895704_Abacterium@OJV15815_1__Fe_S_cluster_assembly_scaffold_SufA'[&!color=#8E0000]
	'2486578_Rendosymbiont@AZL15216_1__iron_sulfur_cluster_assembly_accessory_protein'[&!color=#8E0000]
	'1948417_Abacterium@DITJ01000004_1_83___82480_82830'[&!color=#8E0000]
	'1973900_Abacterium@PIR38714_1__Fe_S_cluster_assembly_scaffold_SufA'[&!color=#8E0000]
	'1528098_Rbacterium@AIL65394_1__Iron_sulfur_cluster_assembly_protein'[&!color=#8E0000]
	'1264899_Zcompransoris@PWR24103_1__Fe_S_cluster_assembly_scaffold_SufA'[&!color=#8E0000]
	'552518_Elitoralis@KJV09286_1__hypothetical_protein_VZ95_12430'[&!color=#8E0000]
	'2022747_Ecyanobacteri@OYQ20925_1__Fe_S_cluster_assembly_scaffold_SufA'[&!color=#8E0000]
	'1842522_Abacterium@LXTF01000216_1_3___2390_2725'[&!color=#000000]
	'1948447_Abacterium@DLRN01000152_1_9___6948_7325'[&!color=#8E0000]
	'1948380_Abacterium@DDZS01000067_1_35___34242_34589'[&!color=#8E0000]
	'1948415_Abacterium@DIUV01000048_1_57___58063_58398'[&!color=#8E0000]
	'1797230_Abacterium@OFX07131_1__Fe_S_cluster_assembly_scaffold_SufA'[&!color=#8E0000]
	'1895706_Abacterium@OJW46273_1__Fe_S_cluster_assembly_scaffold_SufA'[&!color=#8E0000]
	'1414854_CNamoebiphila@ARN85227_1__hypothetical_protein_GQ61_07945'[&!color=#8E0000]
	'1970491_Abacterium@OZA44091_1__Fe_S_cluster_assembly_scaffold_SufA'[&!color=#8E0000]
	'1951533_CPbacterium@DITM01000047_1_7___8139_8468'[&!color=#8E0000]
	'2025905_Rbacterium@NQOV01000007_1_150___184689_185021'[&!color=#000000]
	'1951934_Hbacterium@DLRV01000014_1_12___7629_7982'[&!color=#8E0000]
	'1951236_Rbacterium@DDCV01000015_1_4___2131_2499'[&!color=#8E0000]
	'1797231_Abacterium@OFX10669_1__hypothetical_protein_A3G22_06775'[&!color=#8E0000]
	'1951237_Rbacterium@DDPT01000018_1_15___16236_16610'[&!color=#8E0000]
	'1986869_Rbacterium@OUW71865_1__Fe_S_cluster_assembly_scaffold_SufA'[&!color=#8E0000]
	'2013095_Abacterium@PPR38595_1__hypothetical_protein_CFH30_01048__partial'[&!color=#8E0000]
	'1986627_Pbacterium@OUT43760_1__hypothetical_protein_CBB73_05680'[&!color=#8E0000]
	'1986644_Pbacterium@OUU51626_1__Fe_S_cluster_assembly_scaffold_SufA'[&!color=#8E0000]
	'1986631_Pbacterium@RPG12600_1__iron_sulfur_cluster_assembly_accessory_protein'[&!color=#8E0000]
	'2007300_Aproteobacter@PDH55369_1__hypothetical_protein_CNE97_03850'[&!color=#8E0000]
	'1895707_Abacterium@OJV45440_1__Fe_S_cluster_assembly_scaffold_SufA'[&!color=#8E0000]
	'1867952_CTmagnetica@SCA58073_1__FeS_cluster_assembly_protein'[&!color=#8E0000]
	'1123355_Tpusilla@JHYO01000018_1_25___23049_23393'[&!color=#8E0000]
	'28181_Mblakemorei@OEJ65213_1__Fe_S_cluster_assembly_scaffold_SufA'[&!color=#8E0000]
	'1544451_Tsp@OKH86954_1__hypothetical_protein_LF95_18275'[&!color=#8E0000]
	'1947674_Tsp@DENO01000137_1_11___12972_13313'[&!color=#8E0000]
	'1891279_Tindica@AXO15340_1__iron_sulfur_cluster_assembly_accessory_protein'[&!color=#8E0000]
	'1288970_Msp@CCQ74483_1__Iron_binding_protein_iscA__FeS_cluster_assembly_protein'[&!color=#8E0000]
	'244581_CPacanthamoeba@AIL13116_1__hypothetical_protein_IM40_05710'[&!color=#8E0000]
	'1974092_Rbacterium@PIW30720_1__Fe_S_cluster_assembly_scaffold_SufA'[&!color=#8E0000]
	'1802022_Rbacterium@OHC77463_1__Fe_S_cluster_assembly_scaffold_SufA'[&!color=#8E0000]
	'2032658_Abacterium@PDZW01000015_1_22___30287_30625'[&!color=#8E0000]
	'1437059_Mmoscoviense@OAN50881_1__Fe_S_cluster_assembly_scaffold_SufA'[&!color=#8E0000]
	'1895778_Msp@OJX80889_1__Fe_S_cluster_assembly_scaffold_SufA'[&!color=#8E0000]
	'55518_Mgryphiswalde@AVM77263_1__Iron_binding_protein_IscA'[&!color=#8E0000]
	'2053833_Msp@RAU21466_1__Fe_S_cluster_assembly_scaffold_SufA'[&!color=#8E0000]
	'1629334_Cvaricaedens@GAO99047_1__iron_binding_protein_IscA'[&!color=#8E0000]
	'342108_Mmagneticum@BAE51830_1__Uncharacterized_conserved_protein'[&!color=#8E0000]
	'1082_Pfulvum@SEH48794_1__iron_sulfur_cluster_assembly_protein'[&!color=#8E0000]
	'244582_CPsymbiosus@JQAK01000001_1_1047___1162767_1163102'[&!color=#8E0000]
	'1802023_Rbacterium@OHC80673_1__Fe_S_cluster_assembly_scaffold_SufA'[&!color=#8E0000]
	'1797211_Abacterium@OFW70433_1__Fe_S_cluster_assembly_scaffold_SufA'[&!color=#8E0000]
	'1948365_Abacterium@DDGG01000005_1_8___4986_5333'[&!color=#8E0000]
	'985867_COthessalonice@AEWF01000003_1_157___167491_167826'[&!color=#8E0000]
	'91604_CPacanthamoeba@AIK97037_1__hypothetical_protein_ID47_10295'[&!color=#8E0000]
	'169402_Wendosymbiont@APR98515_1__iron_sulfur_cluster_assembly_accessory_protein'[&!color=#8E0000]
	'570417_Wendosymbiont@CAQ55377_1__HesB_YadR_YfhF_family_protein'[&!color=#8E0000]
	'118728_Wendosymbiont@RDD35597_1__Iron_sulfur_cluster_assembly_protein'[&!color=#8E0000]
	'163164_Wendosymbiont@AAS14570_1__HesB_YadR_YfhF_family_protein'[&!color=#8E0000]
	'292805_Wendosymbiont@AAW71345_1__HesB_YadR_YfhF_family_protein'[&!color=#8E0000]
	'246273_Wendosymbiont@BAP00049_1__iron_sulfur_cluster_assembly_protein'[&!color=#8E0000]
	'1410384_Wendosymbiont@HG810405_1_705___851558_852007'[&!color=#8E0000]
	'1401685_CXpacificiensi@ETO91887_1__hesB_domain_protein'[&!color=#8E0000]
	'1286528_Nhelminthoeca@AHX11241_1__iron_sulfur_cluster_assembly_accessory_family_protein'[&!color=#8E0000]
	'222891_Nsennetsu@ABD45753_1__iron_sulfur_cluster_assembly_accessory_protein'[&!color=#8E0000]
	'302409_Eruminantium@CAI27879_1__Conserved_hypothetical_protein'[&!color=#8E0000]
	'269484_Ecanis@AAZ68451_1__HesB_YadR_YfhF'[&!color=#8E0000]
	'212042_Aphagocytophi@ABD43587_1__iron_sulfur_cluster_assembly_accessory_protein'[&!color=#8E0000]
	'1359163_CNlotoris@KJV68817_1__iron_sulfur_cluster_assembly_accessory_family_protein'[&!color=#8E0000]
	'1973897_Abacterium@PIZ33681_1__Fe_S_cluster_assembly_scaffold_SufA'[&!color=#8E0000]
	'1919268_Abacterium@MPNG01000003_1_60___57181_57519'[&!color=#8E0000]
	'1895705_Abacterium@OJU73294_1__hypothetical_protein_BGO07_04005'[&!color=#8E0000]
	'1321371_Hundulata@ETZ04512_1__iron_sulfur_assembly_protein_1'[&!color=#8E0000]
	'1082868_Hcurviuscula@PPE03625_1__Iron_binding_protein_IscA'[&!color=#8E0000]
	'1120923_Aaminolytica@GAN78913_1__iron_sulfur__Fe_S__cluster_assembly_protein'[&!color=#8E0000]
	'1214225_Asp@EKN00746_1__iron_binding_protein_IscA'[&!color=#8E0000]
	'349163_Acryptum@ABQ31461_1__iron_sulfur_cluster_assembly_accessory_protein'[&!color=#8E0000]
	'526_Arubrum@SIR03635_1__Iron_binding_apoprotein_IscA'[&!color=#8E0000]
	'1969806_Asp@CP029176_1_950___988996_989370'[&!color=#8E0000]
	'209650_Aorganivorans@KN173883_1_18___18972_19493'[&!color=#8E0000]
	'1951301_Abacterium@DIUL01000032_1_49___63157_63540'[&!color=#8E0000]
	'1231350_Arubrifaciens@GAN76044_1__iron_sulfur__Fe_S__cluster_assembly_protein'[&!color=#8E0000]
	'257708_Rgilardii@APT56837_1__Fe_S_cluster_assembly_protein_HesB'[&!color=#8E0000]
	'1123072_Rflocculans@AUDH01000025_1_13___10855_11223'[&!color=#8E0000]
	'568898_Raestuarii@PWC29337_1__Fe_S_cluster_assembly_protein_HesB'[&!color=#8E0000]
	'1660159_Abacterium@ODU55712_1__Fe_S_cluster_assembly_protein_HesB'[&!color=#8E0000]
	'990373_Hrosea@PZW42219_1__iron_binding_apoprotein_IscA'[&!color=#8E0000]
	'272568_Gdiazotrophic@ACI53042_1__iron_sulfur_cluster_assembly_accessory_protein'[&!color=#8E0000]
	'391165_Gbethesdensis@ABI62217_1__HesB_protein_family'[&!color=#8E0000]
	'436_Khansenii@LUCI01000032_1_36___41058_41522'[&!color=#8E0000]
	'28448_Kxylinus@ATU72068_1__iron_sulfur_cluster_assembly_accessory_protein'[&!color=#8E0000]
	'435_Aaceti@AQS83763_1__Fe_S_cluster_assembly_protein_HesB'[&!color=#8E0000]
	'1120919_Anitrogenifig@AUBI01000001_1_259___286591_286983'[&!color=#8E0000]
	'1234671_Apapayae@BAIN01000008_1_27___23327_23695'[&!color=#8E0000]
	'1231343_Asyzygii@GAN70024_1__iron_sulfur__Fe_S__cluster_assembly_protein'[&!color=#8E0000]
	'446692_Asenegalensis@CEF42322_1__iron_sulfur_cluster_assembly_accessory_protein'[&!color=#8E0000]
	'1670661_Asp@OUJ05505_1__Fe_S_cluster_assembly_protein_HesB'[&!color=#8E0000]
	'1076596_Apersici@AQT05705_1__Fe_S_cluster_assembly_protein_HesB'[&!color=#8E0000]
	'634452_Apasteurianus@BAH99785_1__iron_sulfur__Fe_S__cluster_assembly_protein_HesB_YadR_YfhF'[&!color=#8E0000]
	'320497_Nchiangmaiens@AQS87079_1__Fe_S_cluster_assembly_protein_HesB'[&!color=#8E0000]
	'1231623_Tsakaeratensi@GAN55063_1__iron_sulfur__Fe_S__cluster_assembly_protein_HesB_YadR_YfhF'[&!color=#8E0000]
	'1223520_Nthailandica@BCZB01000021_1_11___13732_14088'[&!color=#8E0000]
	'1123227_Sfloricola@KB899334_1_236___234198_234554'[&!color=#8E0000]
	'1510841_Papium@CP020554_1_1618___1825796_1826152'[&!color=#8E0000]
	'1231351_Amethanolica@GAJ29421_1__iron_sulfur__Fe_S__cluster_assembly_protein'[&!color=#8E0000]
	'1231624_Abogorensis@BAT19378_1__FeS_assembly_accessory_protein'[&!color=#8E0000]
	'1970565_Rbacterium@OYV53593_1__Fe_S_cluster_assembly_protein_HesB'[&!color=#8E0000]
	'1121861_Etepidiphila@KB899911_1_222___225819_226187'[&!color=#8E0000]
	'2185104_Esp@QMDI01000002_1_364___394750_395112'[&!color=#8E0000]
	'1274402_CHpenaei@JQAJ01000001_1_217___246137_246514'[&!color=#8E0000]
	'1948377_Abacterium@DEBC01000144_1_7___9470_9808'[&!color=#8E0000]
	'1919251_Dsp@MPNO01000006_1_40___35923_36258'[&!color=#8E0000]
	'1948431_Abacterium@DJIB01000045_1_25___25676_26011'[&!color=#8E0000]
	'1948360_Abacterium@DBSY01000168_1_2___683_1018'[&!color=#8E0000]
	'1919267_Abacterium@MPNF01000209_1_6___4477_4812'[&!color=#8E0000]
	'1948430_Abacterium@DJKK01000261_1_6___4125_4472'[&!color=#8E0000]
	'414052_Cbisanense@SOD96143_1__iron_sulfur_cluster_assembly_protein'[&!color=#8E0000]
	'1238182_Csalinarum@EKV30133_1__Iron_binding_protein_IscA'[&!color=#8E0000]
	'1986864_Rbacterium@OUT80669_1__Fe_S_cluster_assembly_scaffold_SufA'[&!color=#8E0000]
	'1952852_Rbacterium@DCWJ01000037_1_4___2452_2817'[&!color=#8E0000]
	'2013073_Abacterium@PPR64983_1__Iron_binding_protein_IscA'[&!color=#8E0000]
	'2013072_Abacterium@PPR58291_1__Iron_binding_protein_IscA'[&!color=#8E0000]
	'80876_Iperegrinum@SIS73475_1__iron_sulfur_cluster_assembly_protein'[&!color=#8E0000]
	'69960_Rtrueperi@SDD68020_1__iron_sulfur_cluster_assembly_protein'[&!color=#8E0000]
	'1629718_Rbacterium@KJS34972_1__hypothetical_protein_VR70_16575'[&!color=#8E0000]
	'1279038_Nitersonii@KB907344_1_99___100848_101249'[&!color=#8E0000]
	'1549855_Hjordaniae@AMW35060_1__Fe_S_cluster_assembly_scaffold_SufA'[&!color=#8E0000]
	'2164067_Rbacterium@QXNY01000010_1_90___92342_92677'[&!color=#8E0000]
	'2015204_Rbacterium@FZLR01000060_1_18___20061_20396'[&!color=#8E0000]
	'570967_Ffenggangensi@JMLV01000003_1_229___244766_245101'[&!color=#8E0000]
	'1461337_Ainsulae@RED52342_1__iron_sulfur_cluster_assembly_protein'[&!color=#8E0000]
	'1856302_Rbacterium@OUS14329_1__Fe_S_cluster_assembly_scaffold_SufA'[&!color=#8E0000]
	'1122135_Klaminariae@KB893167_1_57___62738_63109'[&!color=#8E0000]
	'1122607_Ndenitrifican@AUFM01000011_1_281___316587_316940'[&!color=#8E0000]
	'1123362_Tlitoreum@SDG00744_1__iron_sulfur_cluster_assembly_protein'[&!color=#8E0000]
	'1919269_Abacterium@MPMT01000003_1_36___37528_37884'[&!color=#8E0000]
	'1946151_CEsp@DKPU01000276_1_44___44828_45187'[&!color=#8E0000]
	'2162568_Scluster@QBVV01000005_1_61___51070_51429'[&!color=#8E0000]
	'2026786_Rbacterium@MAO90993_1__Fe_S_cluster_assembly_scaffold_SufA'[&!color=#8E0000]
	'1986647_Abacterium@RPH17074_1__iron_sulfur_cluster_assembly_accessory_protein'[&!color=#8E0000]
	'2162580_Scluster@QCNN01000015_1_20___16730_17065'[&!color=#8E0000]
	'1009709_Aproteobacter@ATWQ01000003_1_101___89705_90052'[&!color=#8E0000]
	'1009708_Aproteobacter@ARQU01000004_1_109___112876_113226'[&!color=#8E0000]
	'2162572_Scluster@QBYJ01000001_1_98___100276_100626'[&!color=#8E0000]
	'939296_Aproteobacter@KB910566_1_84___76728_77075'[&!color=#8E0000]
	'1986632_Abacterium@OUW58291_1__Fe_S_cluster_assembly_scaffold_SufA'[&!color=#8E0000]
	'1948355_Abacterium@DBVF01000017_1_6___4428_4778'[&!color=#8E0000]
	'1948385_Abacterium@DFSK01000132_1_1___3_284'[&!color=#8E0000]
	'488538_CPmarinum@ADE38262_1__Iron_sulfur_cluster_assembly_protein'[&!color=#8E0000]
	'1811626_Scluster@LUQE01000172_1_1___1_213'[&!color=#8E0000]
	'1948434_Abacterium@DBMZ01000092_1_3___2363_2713'[&!color=#8E0000]
	'1948398_Abacterium@DGPQ01000016_1_13___13404_13775'[&!color=#8E0000]
	'909943_Scluster@EHI49744_1__Iron_sulfur_cluster_assembly_accessory_protein'[&!color=#8E0000]
	'1946152_CEsp@DKNU01000158_1_18___18061_18429'[&!color=#8E0000]
	'269796_Rrubrum@ABC23365_1__HesB_YadR_YfhF'[&!color=#8E0000]
	'1150469_Pphotometricu@CCG07670_1__HesB_YadR_YfhF'[&!color=#8E0000]
	'2220096_Iprofundi@CP030126_1_1942___2044985_2045335'[&!color=#8E0000]
	'414684_Rcentenum@ACI97924_1__Iron_sulfur_cluster_assembly_accessory_protein'[&!color=#8E0000]
	'2171757_Rbacterium@QGNJ01000013_1_107___115338_115691'[&!color=#8E0000]
	'1121034_Nirakense@KE386933_1_48___35382_35726'[&!color=#8E0000]
	'1523418_Aproteobacter@KPF84620_1__hypothetical_protein_IP70_15095'[&!color=#8E0000]
	'580166_Opacificum@KZD02835_1__Fe_S_cluster_assembly_scaffold_SufA'[&!color=#8E0000]
	'1207063_Oindicum@EKE78112_1__Iron_sulfur_cluster_assembly_accessory_protein'[&!color=#8E0000]
	'2013090_Abacterium@PPR34920_1__Iron_binding_protein_IscA'[&!color=#8E0000]
	'2013092_Abacterium@PPR34034_1__Iron_binding_protein_IscA'[&!color=#8E0000]
	'1948448_Abacterium@DLRH01000265_1_4___3574_3921'[&!color=#8E0000]
	'2013098_Abacterium@PPR16333_1__Iron_binding_protein_IscA'[&!color=#8E0000]
	'2026776_Pbacterium@MAC42083_1__Fe_S_cluster_assembly_scaffold_SufA'[&!color=#8E0000]
	'1986642_Abacterium@OUU63306_1__Fe_S_cluster_assembly_scaffold_SufA'[&!color=#8E0000]
	'2013099_Abacterium@PPR24568_1__Iron_sulfur_cluster_insertion_protein_ErpA'[&!color=#8E0000]
	'1986648_Abacterium@RPH04600_1__iron_sulfur_cluster_assembly_accessory_protein'[&!color=#8E0000]
	'1862950_Rbacterium@ANK80078_1__Fe_S_cluster_assembly_scaffold_SufA'[&!color=#8E0000]
	'1952854_Rbacterium@DFRF01000077_1_18___20801_21145'[&!color=#8E0000]
	'1898112_Rbacterium@PCH82693_1__Fe_S_cluster_assembly_scaffold_SufA'[&!color=#8E0000]
	'1952861_Rbacterium@DIHX01000147_1_6___3347_3691'[&!color=#8E0000]
	'2013069_Abacterium@PPR64376_1__Iron_binding_protein_IscA'[&!color=#8E0000]
	'1655503_Abacterium@LFEN01000018_1_14___14166_14510'[&!color=#8E0000]
	'1952857_Rbacterium@DGNZ01000109_1_7___4723_5067'[&!color=#8E0000]
	'1082479_Lhalophila@SDF68772_1__iron_sulfur_cluster_assembly_protein'[&!color=#8E0000]
	'1089552_Rsalinarum@KI911559_1_2745___3016273_3016611'[&!color=#8E0000]
	'1916141_Bef100@MPMV01000062_1_8___9850_10194'[&!color=#000000]
	'2013087_Abacterium@PPR40660_1__Iron_binding_protein_IscA'[&!color=#8E0000]
	'1131277_Aproteobacter@AQVN01000275_1_7___6008_6337'[&!color=#8E0000]
	'2013082_Abacterium@PPR45596_1__Iron_binding_protein_IscA'[&!color=#8E0000]
	'2013084_Abacterium@PPR46464_1__Iron_binding_protein_IscA'[&!color=#8E0000]
	'2162049_Pbacterium@QCKQ01000010_1_18___21022_21357'[&!color=#8E0000]
	'2013086_Abacterium@PPR44098_1__Iron_binding_protein_IscA'[&!color=#8E0000]
	'1963835_Apini@SNB67291_1__iron_sulfur_cluster_assembly_protein'[&!color=#000000]
	'2035435_Bhr40@GBD43502_1__Iron_binding_protein_IscA'[&!color=#000000]
	'745714_Ohippocampi@SLN57643_1__Iron_binding_protein_IscA'[&!color=#8E0000]
	'1948414_Abacterium@DIYE01000043_1_22___19910_20248'[&!color=#8E0000]
	'1236958_Sglossodoripe@BAMS01000002_1_455___409159_409497'[&!color=#8E0000]
	'1856292_Abacterium@OUR77985_1__hypothetical_protein_A9Q83_08295'[&!color=#8E0000]
	'1948382_Abacterium@DEWR01000080_1_6___3517_3855'[&!color=#8E0000]
	'744985_Aproteobacter@AFS49477_1__Iron_sulfur_cluster_assembly_accessory_protein'[&!color=#8E0000]
	'1089683_Umarine@AGBE01000991_1_1___76_363'[&!color=#000000]
	'5763_Nfowleri@KAF0975467_1__hypothetical_protein_FDP41_005461'[&!color=#8E0000]
	'911205_Emilleporae@RMB00582_1__iron_binding_apoprotein_IscA'[&!color=#8E0000]
	'1122137_Kgwangyangens@AQXF01000004_1_46___41524_41850'[&!color=#8E0000]
	'1662421_Klipolytica@LRUB01000027_1_142___159860_160186'[&!color=#8E0000]
	'2030814_Kbacterium@PCI62884_1__Fe_S_cluster_assembly_scaffold_SufA'[&!color=#8E0000]
	'2880_Esiliculosus@CBJ32103_1__conserved_unknown_protein'[&!color=#8E0000]
	'1492281_Aproteobacter@GAK32504_1__putative_protein'[&!color=#8E0000]
	'1946912_Msp@DDBY01000202_1_14___9034_9372'[&!color=#8E0000]
	'264203_Zmobilis@AAV89053_1__iron_sulfur_cluster_assembly_accessory_protein'[&!color=#8E0000]
	'1921510_Ssp@API60450_1__HesB_YadR_YfhF'[&!color=#8E0000]
	'1234595_Pflava@EMD83567_1__HesB_YadR_YfhF'[&!color=#8E0000]
	'1948389_Abacterium@DFLT01000006_1_10___12633_12986'[&!color=#8E0000]
	'335406_Smicrocystini@RKS89196_1__iron_sulfur_cluster_assembly_protein'[&!color=#8E0000]
	'1947531_Ssp@DBAW01000267_1_4___4076_4171'[&!color=#8E0000]
	'1985171_Ssp@OSZ71968_1__iron_sulfur_cluster_assembly_accessory_protein'[&!color=#8E0000]
	'1970594_Sbacterium@OYX76437_1__iron_sulfur_cluster_assembly_accessory_protein'[&!color=#8E0000]
	'1523432_Aproteobacter@KPF78483_1__HesB_YadR_YfhF'[&!color=#8E0000]
	'2015572_Abacterium@OYU16515_1__iron_sulfur_cluster_assembly_accessory_protein'[&!color=#8E0000]
	'1327635_Ssp@ATY33605_1__iron_sulfur_cluster_assembly_accessory_protein'[&!color=#8E0000]
	'1609977_Shengshuiensi@AJP70723_1__HesB_YadR_YfhF'[&!color=#8E0000]
	'941907_Sindica@SMF64753_1__iron_sulfur_cluster_assembly_protein'[&!color=#8E0000]
	'1660141_Ssp@ODU21782_1__HesB_YadR_YfhF'[&!color=#8E0000]
	'1219043_Schangbaiensi@GAO40340_1__putative_iron_sulfur_cluster_assembly_protein'[&!color=#8E0000]
	'179878_Selodea@RKR21412_1__iron_sulfur_cluster_assembly_protein'[&!color=#8E0000]
	'1219035_Ntardaugens@GAD48891_1__putative_iron_sulfur_cluster_assembly_protein'[&!color=#8E0000]
	'1961849_Nsp@MWLM01000062_1_109___112133_112489'[&!color=#8E0000]
	'1970410_Nsp@OYX61210_1__iron_sulfur_cluster_assembly_accessory_protein'[&!color=#8E0000]
	'279238_Naromaticivor@ABD24650_1__HesB_YadR_YfhF'[&!color=#8E0000]
	'1970402_Nsp@OYW50319_1__iron_sulfur_cluster_assembly_accessory_protein'[&!color=#8E0000]
	'1970402_Nsp@OYW50629_1__iron_sulfur_cluster_assembly_accessory_protein'[&!color=#8E0000]
	'1211806_Nkunmingense@PKB13963_1__iron_sulfur_cluster_assembly_protein'[&!color=#8E0000]
	'1985172_Ssp@OSZ70276_1__iron_sulfur_cluster_assembly_accessory_protein'[&!color=#8E0000]
	'1117702_Nfuchskuhlens@KUR72177_1__HesB_YadR_YfhF'[&!color=#8E0000]
	'1946983_Nsp@DDES01000050_1_2___591_950'[&!color=#8E0000]
	'1550073_Ssp@JROH01000046_1_9___8961_9314'[&!color=#8E0000]
	'1141889_Sspermidinifa@PCD02888_1__iron_sulfur_cluster_assembly_accessory_protein'[&!color=#8E0000]
	'1895847_Sbacterium@HCB74932_1__TPA_asm__iron_sulfur_cluster_assembly_accessory_protein'[&!color=#8E0000]
	'2305907_Ssp@RHW18264_1__iron_sulfur_cluster_assembly_accessory_protein'[&!color=#8E0000]
	'1735676_Ssp@KQM38074_1__HesB_YadR_YfhF'[&!color=#8E0000]
	'2483355_Bsp@RPSH01000002_1_89___96427_96774'[&!color=#000000]
	'1219040_Sasaccharolyt@BCYU01000020_1_56___61567_61935'[&!color=#8E0000]
	'1768769_Ssp@LSJC01000087_1_3___1389_1748'[&!color=#8E0000]
	'645617_Hcaeni@RIA45743_1__iron_sulfur_cluster_assembly_protein'[&!color=#8E0000]
	'1888892_Sturrisvirgat@ODP36621_1__HesB_YadR_YfhF'[&!color=#8E0000]
	'2013662_Abacterium@PKP94801_1__iron_sulfur_cluster_assembly_accessory_protein'[&!color=#8E0000]
	'1768772_Ssp@LSJF01000007_1_44___41804_42160'[&!color=#8E0000]
	'93064_Skoreensis@APR52330_1__HesB_YadR_YfhF'[&!color=#8E0000]
	'983920_Nnitrogenifig@EGD59727_1__HesB_YadR_YfhF'[&!color=#8E0000]
	'1739113_Nsp@KUR78216_1__HesB_YadR_YfhF'[&!color=#8E0000]
	'2183925_Nsp@PYG61390_1__iron_sulfur_cluster_assembly_protein'[&!color=#8E0000]
	'685778_Ssp@AORL01000022_1_268___257513_257872'[&!color=#8E0000]
	'1172626_Asp@OCC23960_1__HesB_YadR_YfhF'[&!color=#8E0000]
	'1348774_Cnaphthovoran@AKM11138_1__HesB_YadR_YfhF'[&!color=#8E0000]
	'1703339_Cmobilis@LYWZ01000022_1_739___764623_764982'[&!color=#8E0000]
	'450378_Cmarinus@ARU16954_1__iron_sulfur_cluster_assembly_accessory_protein'[&!color=#8E0000]
	'2306995_Asp@RIV80788_1__iron_sulfur_cluster_assembly_accessory_protein'[&!color=#8E0000]
	'2306995_Asp@RIV75956_1__iron_sulfur_cluster_assembly_accessory_protein'[&!color=#8E0000]
	'1267766_Aatlanticus@AKH43285_1__Iron_binding_protein_IscA'[&!color=#8E0000]
	'2320269_Asp@RKF19010_1__iron_sulfur_cluster_assembly_accessory_protein'[&!color=#8E0000]
	'1974094_Sbacterium@PIW53980_1__iron_sulfur_cluster_assembly_accessory_protein'[&!color=#8E0000]
	'2488860_Esp@RPF71436_1__iron_sulfur_cluster_assembly_accessory_protein'[&!color=#8E0000]
	'314225_Elitoralis@ABC64640_1__hypothetical_protein_ELI_12740'[&!color=#8E0000]
	'192812_Eflavus@ASP28969_1__iron_sulfur_cluster_assembly_accessory_protein'[&!color=#8E0000]
	'1811540_Esp@LUNY01000040_1_5___3457_3816'[&!color=#8E0000]
	'502682_Egangjinensis@KLE31528_1__HesB_YadR_YfhF'[&!color=#8E0000]
	'874156_Emarinus@KLI64703_1__HesB_YadR_YfhF'[&!color=#8E0000]
	'2307003_Esp@RIV86509_1__iron_sulfur_cluster_assembly_accessory_protein'[&!color=#8E0000]
	'1951752_Ebacterium@DDCE01000039_1_28___23041_23406'[&!color=#8E0000]
	'1648404_Eatlanticus@AKQ41060_2__hypothetical_protein_CP97_01890'[&!color=#8E0000]
	'543877_Amarensis@AKM08330_1__Iron_sulfur_cluster_assembly_accessory_protein'[&!color=#8E0000]
	'1634516_Csp@ALG62191_1__HesB_YadR_YfhF'[&!color=#8E0000]
	'2161824_Asp@RDC61199_1__putative_iron_sulfur_cluster_insertion_protein_ErpA'[&!color=#8E0000]
	'2185142_Asp@CP031155_1_1605___1646833_1647201'[&!color=#8E0000]
	'1946471_Esp@DFBR01000095_1_11___4968_5324'[&!color=#8E0000]
	'2306996_Asp@RJX69267_1__iron_sulfur_cluster_assembly_accessory_protein'[&!color=#8E0000]
	'1982042_Amangrovi@CP022889_1_1744___1791657_1792019'[&!color=#8E0000]
	'1316679_Axiamenensis@SMQ68930_1__iron_sulfur_cluster_assembly_protein'[&!color=#8E0000]
	'1922222_Ssp@LT703001_1_2126___2180780_2181142'[&!color=#8E0000]
	'266812_Sflavimaris@ASK89208_1__iron_binding_protein_IscA'[&!color=#8E0000]
	'1951256_Sbacterium@DELZ01000005_1_434___431528_431890'[&!color=#8E0000]
	'1958945_Eaquimixticol@RJY09531_1__iron_sulfur_cluster_assembly_accessory_protein'[&!color=#8E0000]
	'1860125_Esp@OBX20040_1__HesB_YadR_YfhF'[&!color=#8E0000]
	'1913578_Ssp@APG63477_1__HesB_YadR_YfhF'[&!color=#8E0000]
	'1044_Elongus@KEO89406_1__iron_sulfur_cluster_assembly_accessory_protein'[&!color=#8E0000]
	'1922225_Esp@LT702999_1_1893___1997998_1998357'[&!color=#8E0000]
	'1735012_Esp@KWV91453_1__HesB_YadR_YfhF'[&!color=#8E0000]
	'2011159_Esp@AWW73264_1__iron_sulfur_cluster_assembly_accessory_protein'[&!color=#8E0000]
	'383381_Esp@KEO85771_1__iron_sulfur_cluster_assembly_accessory_protein'[&!color=#8E0000]
	'1734408_Sbacterium@KUO55460_1__HesB_YadR_YfhF'[&!color=#8E0000]
	'1797975_Esp@OGS49424_1__HesB_YadR_YfhF'[&!color=#8E0000]
	'1844758_Esp@LXQI01000015_1_75___68639_68839'[&!color=#8E0000]
	'2023229_Pht@AUX68624_1__iron_sulfur_cluster_assembly_accessory_protein'[&!color=#8E0000]
	'2013670_Abacterium@PKP65002_1__iron_sulfur_cluster_assembly_accessory_protein'[&!color=#8E0000]
	'2013662_Abacterium@PKP89466_1__iron_sulfur_cluster_assembly_accessory_protein__partial'[&!color=#8E0000]
	'1784712_Exanthus@RIV92355_1__iron_sulfur_cluster_assembly_accessory_protein'[&!color=#8E0000]
	'266951_Eseohaensis@CP024920_1_1436___1491417_1491776'[&!color=#8E0000]
	'645517_Anamhicola@ANU06801_1__Iron_binding_protein_IscA'[&!color=#8E0000]
	'1122970_Pcryptus@AUHC01000011_1_69___64979_65344'[&!color=#8E0000]
	'1798193_Esp@SDS78336_1__iron_sulfur_cluster_assembly_protein'[&!color=#8E0000]
	'1123270_Sbaekryungens@ATUR01000007_1_78___86869_87228'[&!color=#8E0000]
	'476157_Aishigakiensi@CP015963_1_388___412225_412581'[&!color=#8E0000]
	'1572751_Pmercurialis@KHL24709_1__HesB_YadR_YfhF'[&!color=#8E0000]
	'2338327_Asp@CP032570_1_1522___1545250_1545606'[&!color=#8E0000]
	'692370_Adongtanensis@ANY19067_1__Iron_binding_protein_IscA'[&!color=#8E0000]
	'1708790_Arigui@RSEL01000011_1_3___662_1012'[&!color=#8E0000]
	'1581420_Eluteus@KLE34280_1__HesB_YadR_YfhF'[&!color=#8E0000]
	'361183_Aepoxidivoran@ALE17762_1__Iron_binding_protein_SufA_for_iron_sulfur_cluster_assembly'[&!color=#8E0000]
	'762261_Axinjiangensi@RSEK01000005_1_72___77982_78338'[&!color=#8E0000]
	'1951255_Sbacterium@DDTH01000010_1_6___2872_3228'[&!color=#8E0000]
	'1736584_Asp@KRA81595_1__HesB_YadR_YfhF'[&!color=#8E0000]
	'1348853_Nmalaysiense@KHK89654_1__HesB_YadR_YfhF'[&!color=#8E0000]
	'1884364_Nsp@SFG23548_1__iron_sulfur_cluster_assembly_protein'[&!color=#8E0000]
	'205844_Npentaromativ@PZQ52958_1__iron_sulfur_cluster_assembly_accessory_protein'[&!color=#8E0000]
	'1096930_Nlindaniclast@EQB16170_1__hypothetical_protein_L284_09975'[&!color=#8E0000]
	'1114963_Nbarchaimii@KMS52758_1__hypothetical_protein_V474_24770'[&!color=#8E0000]
	'1962403_Nsp@PEQ12179_1__iron_sulfur_cluster_assembly_accessory_protein'[&!color=#8E0000]
	'702113_Nsp@CCA94392_1__HesB_YadR_YfhF'[&!color=#8E0000]
	'1206458_Nsp@GAM04529_1__HesB_YadR_YfhF_protein'[&!color=#8E0000]
	'1515612_Sfribergensis@AJA07934_1__HesB_YadR_YfhF'[&!color=#8E0000]
	'317655_Salaskensis@ABF52388_1__HesB_YadR_YfhF'[&!color=#8E0000]
	'267128_Sgranuli@AMG73754_1__HesB_YadR_YfhF'[&!color=#8E0000]
	'1970586_Sbacterium@OYW47108_1__iron_sulfur_cluster_assembly_accessory_protein'[&!color=#8E0000]
	'2172047_Sbacterium@QDFY01000004_1_254___302586_302951'[&!color=#8E0000]
	'1706000_Sginsengisoli@QOCK01000001_1_1115___1188605_1188964'[&!color=#8E0000]
	'2068657_Ssp@PWG02415_1__iron_sulfur_cluster_assembly_accessory_protein'[&!color=#8E0000]
	'1123267_Sastaxanthini@JONN01000001_1_1720___1716823_1717176'[&!color=#8E0000]
	'2315689_Ssp@RIX32402_1__iron_sulfur_cluster_assembly_accessory_protein'[&!color=#8E0000]
	'1380389_Ssp@JIAU01000008_1_144___142523_142882'[&!color=#8E0000]
	'1298856_Ssp@PVZ17986_1__iron_sulfur_cluster_assembly_protein'[&!color=#8E0000]
	'2315330_Ssp@RST29647_1__iron_sulfur_cluster_assembly_accessory_protein'[&!color=#8E0000]
	'1895845_Ssp@OJY65966_1__HesB_YadR_YfhF'[&!color=#8E0000]
	'627192_Ssp@BAK68534_1__iron_sulfur_cluster_assembly_protein'[&!color=#8E0000]
	'452662_Sjaponicum@BAI98226_1__conserved_hypothetical_protein'[&!color=#8E0000]
	'2072936_Ssp@AUW59972_1__iron_sulfur_cluster_assembly_accessory_protein'[&!color=#8E0000]
	'121428_Sxenophagum@DDFT01000060_1_7___4464_4823'[&!color=#8E0000]
	'1843368_Ssp@AOF95689_1__iron_sulfur_cluster_assembly_accessory_family_protein'[&!color=#8E0000]
	'1332080_Sbaderi@ALR19617_1__HesB_YadR_YfhF'[&!color=#8E0000]
	'2185111_Ssp@CP029335_1_3564___3858135_3858497'[&!color=#8E0000]
	'2082188_Ssp@BBD00995_1__iron_sulfur_cluster_assembly_protein'[&!color=#8E0000]
	'1603897_Esp@KPL69125_1__HesB_YadR_YfhF'[&!color=#8E0000]
	'1219033_Nlentum@BCTW01000021_1_66___67525_67902'[&!color=#8E0000]
	'2292257_Ssp@RDV05989_1__iron_sulfur_cluster_assembly_accessory_protein'[&!color=#8E0000]
	'1951261_Sbacterium@DBOA01000002_1_7___5229_5585'[&!color=#8E0000]
	'1951263_Sbacterium@DLOX01000023_1_2___213_572'[&!color=#8E0000]
	'2320861_Ssp@RJF93568_1__iron_sulfur_cluster_assembly_accessory_protein'[&!color=#8E0000]
	'2067455_Nsp@PLK27258_1__iron_sulfur_cluster_assembly_accessory_protein'[&!color=#8E0000]
	'1895900_Nsp@OJX89148_1__HesB_YadR_YfhF'[&!color=#8E0000]
	'1946984_Nsp@DJUW01000002_1_194___182193_182585'[&!color=#8E0000]
	'2339262_Sbacterium@RJT25057_1__iron_sulfur_cluster_assembly_accessory_protein'[&!color=#8E0000]
	'1420591_Nbarchaimii@KTR84735_1__HesB_YadR_YfhF'[&!color=#8E0000]
	'1842535_Bsp@AOG01417_1__iron_sulfur_cluster_assembly_accessory_family_protein'[&!color=#8E0000]
	'47920_Adelafieldii@LSHP01000080_1_60___58188_58541'[&!color=#000000]
	'1736447_Ssp@KQX25429_1__HesB_YadR_YfhF'[&!color=#8E0000]
	'1736594_Ssp@KRB80761_1__HesB_YadR_YfhF'[&!color=#8E0000]
	'397260_Ssanxanigenen@PZO89005_1__iron_sulfur_cluster_assembly_accessory_protein'[&!color=#8E0000]
	'614671_Svermicompost@PXYJ01000003_1_326___308335_308688'[&!color=#8E0000]
	'1736215_Ssp@KQN24767_1__HesB_YadR_YfhF'[&!color=#8E0000]
	'33053_Nperflava@LSII01000199_1_12___14012_14365'[&!color=#000000]
	'2171974_Asp@PVE61255_1__iron_sulfur_cluster_assembly_accessory_protein'[&!color=#000000]
	'1961362_Ssp@ANC87760_1__HesB_YadR_YfhF'[&!color=#8E0000]
	'2219696_Ssp@AXJ95946_1__iron_sulfur_cluster_assembly_accessory_protein'[&!color=#8E0000]
	'634430_Srubra@SFP72735_1__iron_sulfur_cluster_assembly_protein'[&!color=#8E0000]
	'1736301_Ssp@KQN92670_1__HesB_YadR_YfhF'[&!color=#8E0000]
	'1881068_Ssp@SEI95304_1__iron_sulfur_cluster_assembly_protein'[&!color=#8E0000]
	'2283317_Ssp@RDE05721_1__iron_sulfur_cluster_assembly_accessory_protein'[&!color=#8E0000]
	'1920129_Ssp@RSU48598_1__iron_sulfur_cluster_assembly_accessory_protein'[&!color=#8E0000]
	'1166340_Ssp@SEN34891_1__iron_sulfur_cluster_assembly_protein'[&!color=#8E0000]
	'1985879_Ssp@RSV13381_1__iron_sulfur_cluster_assembly_accessory_protein'[&!color=#8E0000]
	'1390395_Ssp@APX65474_1__HesB_YadR_YfhF'[&!color=#8E0000]
	'1141887_Ssp@PAX07801_1__iron_sulfur_cluster_assembly_accessory_protein'[&!color=#8E0000]
	'1735683_Ssp@KQM67758_1__HesB_YadR_YfhF'[&!color=#8E0000]
	'2052949_Saeria@PGFU01000001_1_302___303107_303472'[&!color=#8E0000]
	'1736370_Ssp@KQT32498_1__HesB_YadR_YfhF'[&!color=#8E0000]
	'1736343_Ssp@KQU62118_1__HesB_YadR_YfhF'[&!color=#8E0000]
	'185950_Sfaeni@PTW47530_1__iron_sulfur_cluster_assembly_protein'[&!color=#8E0000]
	'1219055_Ssoli@BCTZ01000019_1_24___24745_25092'[&!color=#8E0000]
	'1827382_Pbacterium@OQW42253_1__HesB_YadR_YfhF'[&!color=#000000]
	'1895848_Ssp@OJU16693_1__HesB_YadR_YfhF'[&!color=#8E0000]
	'1855283_Ssp@SEK50046_1__iron_sulfur_cluster_assembly_protein'[&!color=#8E0000]
	'2056845_Ssp@PTS77787_1__iron_sulfur_cluster_assembly_accessory_protein'[&!color=#8E0000]
	'1560345_Spanacis@AOH82989_1__HesB_YadR_YfhF'[&!color=#8E0000]
	'1978761_Pbacterium@OQW71051_1__iron_sulfur_cluster_assembly_accessory_protein'[&!color=#000000]
	'2303576_Ssp@QWDF01000001_1_1877___1894025_1894378'[&!color=#8E0000]
	'1843236_Smontana@KV887143_1_28___27182_27535'[&!color=#8E0000]
	'680125_Plamellibrach@RED17191_1__iron_sulfur_cluster_assembly_protein'[&!color=#8E0000]
	'861865_Slaterariae@SNS51218_1__iron_sulfur_cluster_assembly_protein'[&!color=#8E0000]
	'745310_Ssp@AGH49481_1__iron_sulfur_cluster_assembly_accessory_protein'[&!color=#8E0000]
	'1882773_Ssp@SDC35807_1__iron_sulfur_cluster_assembly_protein'[&!color=#8E0000]
	'1735121_Soleivorans@PTQ10789_1__iron_sulfur_cluster_assembly_accessory_protein'[&!color=#8E0000]
	'1166337_Sjatrophae@SFS05665_1__iron_sulfur_cluster_assembly_protein'[&!color=#8E0000]
	'1697973_Scrusticola@QTJP01000001_1_1889___2014206_2014559'[&!color=#8E0000]
	'1951254_Sbacterium@DDFE01000031_1_5___4493_4588'[&!color=#8E0000]
	'2043170_Econgregatus@PHZ84227_1__Fe_S_cluster_assembly_scaffold_SufA'[&!color=#8E0000]
	'1951964_Kbacterium@DFVX01000053_1_18___22589_22924'[&!color=#8E0000]
	'1948134_Pbacterium@DBUW01000095_1_7___5201_5530'[&!color=#000000]
	'1974579_CGbacterium@PIQ41679_1__hypothetical_protein_COW06_02305'[&!color=#000000]
	'46433_Rfilosa@ETO04654_1__iron_sulfur_cluster_insertion_protein_ErpA'[&!color=#000000]
	'5874_Tannulata@CAI76652_1__HesB_family_member__putative'[&!color=#8E0000]
	'1732024_Bbacterium@MEIE01000153_1_2___108_476'[&!color=#000000]
	'75058_Bsaltans@CUI15210_1__iron_sulfur_cluster_biosynthesis_protein__putative'[&!color=#8E0000]
	'59799_Adeanei@EPY38387_1__iron_sulfur_cluster_assembly_protein'[&!color=#8E0000]
	'5693_Tcruzi@RNC43022_1__iron_sulfur_cluster_assembly_protein'[&!color=#8E0000]
	'56615_Pgraminis@KAA1115018_1__Iron_sulfur_assembly_protein_1'[&!color=#8E0000]
	'156889_Mmarinus@ABK45551_1__iron_sulfur_cluster_assembly_accessory_protein'[&!color=#000000]
	'2032647_Mbacterium@PEAO01000039_1_17___13312_13653'[&!color=#000000]
	'2032648_Mbacterium@PEAN01000118_1_11___7420_7761'[&!color=#000000]
	'2032649_Mbacterium@PEAJ01000079_1_9___8182_8532'[&!color=#000000]
	'2032651_Mbacterium@PDZX01000120_1_5___3248_3589'[&!color=#000000]
	'2032650_Mbacterium@PEAG01000067_1_15___17605_17931'[&!color=#000000]
	'2032652_Mbacterium@PDZV01000030_1_15___9761_10087'[&!color=#000000]
	'2032646_Mbacterium@PEAP01000018_1_30___25184_25516'[&!color=#000000]
	'1434232_Maustralis@OSM02406_1__putative_iron_sulfur_cluster_assembly_accessory_protein'[&!color=#000000]
	'1916130_Scluster@MPMJ01000008_1_71___68633_68980'[&!color=#000000]
	'1948530_Dbacterium@DLTP01000079_1_6___4696_5043'[&!color=#000000]
	'1948489_Dbacterium@DEBF01000044_1_18___13355_13702'[&!color=#000000]
	'1926612_Scluster@PKB65264_1__iron_sulfur_cluster_assembly_accessory_protein'[&!color=#000000]
	'1926612_Scluster@PKB64329_1__iron_sulfur_cluster_assembly_accessory_protein'[&!color=#000000]
	'1948522_Dbacterium@DJZM01000096_1_12___8316_8651'[&!color=#000000]
	'1948488_Dbacterium@DEBG01000017_1_7___6281_6640'[&!color=#000000]
	'1948523_Dbacterium@DJZL01000094_1_3___1224_1580'[&!color=#000000]
	'1948511_Dbacterium@DJMH01000058_1_11___8463_8819'[&!color=#000000]
	'1948376_Abacterium@DEBE01000086_1_3___2024_2380'[&!color=#000000]
	'1948477_Dbacterium@DCLD01000098_1_13___9860_10216'[&!color=#000000]
	'1948534_Dbacterium@DBHO01000026_1_39___33986_34342'[&!color=#000000]
	'1926612_Scluster@PKB65550_1__iron_sulfur_cluster_assembly_accessory_protein'[&!color=#000000]
	'1948467_Dbacterium@DCAW01000125_1_75___74786_75136'[&!color=#000000]
	'1948481_Dbacterium@DCWO01000139_1_43___49908_50258'[&!color=#000000]
	'1916132_Scluster@MPND01000001_1_93___95701_96051'[&!color=#000000]
	'1948519_Dbacterium@DKAL01000017_1_1___2_262'[&!color=#000000]
	'2035418_Bhr23@GBD10368_1__Iron_binding_protein_IscA'[&!color=#000000]
	'1948493_Dbacterium@DEAJ01000021_1_61___63929_64261'[&!color=#000000]
	'1948468_Dbacterium@DCAS01000092_1_18___16476_16826'[&!color=#000000]
	'1948470_Dbacterium@DBZV01000104_1_31___27658_28017'[&!color=#000000]
	'1948533_Dbacterium@DLRG01000030_1_20___16614_16973'[&!color=#000000]
	'1948466_Dbacterium@DCAX01000121_1_6___4063_4425'[&!color=#000000]
	'1948476_Dbacterium@DBSW01000153_1_7___4347_4706'[&!color=#000000]
	'1948475_Dbacterium@DBTA01000022_1_109___110587_110946'[&!color=#000000]
	'1916135_Scluster@MPNN01000001_1_56___57728_58093'[&!color=#000000]
	'1986676_Cbacterium@OUU77098_1__iron_sulfur_cluster_assembly_accessory_protein'[&!color=#000000]
	'1948512_Dbacterium@DJLI01000072_1_3___1101_1457'[&!color=#000000]
	'1948485_Dbacterium@DDKW01000047_1_27___25459_25815'[&!color=#000000]
	'1916131_Scluster@MPNC01000009_1_56___54629_54985'[&!color=#000000]
	'1916129_Scluster@MPMM01000010_1_53___59902_60258'[&!color=#000000]
	'1948480_Dbacterium@DCWQ01000007_1_101___95572_95928'[&!color=#000000]
	'1926614_Scluster@PKB69046_1__iron_sulfur_cluster_assembly_accessory_protein'[&!color=#000000]
	'1926613_Scluster@PKB68011_1__iron_sulfur_cluster_assembly_accessory_protein'[&!color=#000000]
	'1926616_Scluster@PKB73239_1__iron_sulfur_cluster_assembly_accessory_protein'[&!color=#000000]
	'1948469_Dbacterium@DCAE01000135_1_59___61123_61479'[&!color=#000000]
	'1926618_Scluster@PKB79377_1__iron_sulfur_cluster_assembly_accessory_protein'[&!color=#000000]
	'1926618_Scluster@PKB81510_1__iron_sulfur_cluster_assembly_accessory_protein'[&!color=#000000]
	'1926611_Scluster@PKB65303_1__iron_sulfur_cluster_assembly_accessory_protein'[&!color=#000000]
	'2030829_Scluster@PCI20433_1__iron_sulfur_cluster_assembly_accessory_protein'[&!color=#000000]
	'1948124_Pbacterium@DCAK01000046_1_26___23775_24128'[&!color=#000000]
	'1948130_Pbacterium@DLRM01000035_1_24___23124_23483'[&!color=#000000]
	'1643429_CKtengchongens@LDXV01000009_1_15___13534_13887'[&!color=#000000]
	'1643428_CTmobilis@LDXU01000006_1_36___38055_38408'[&!color=#000000]
	'1948685_Ibacterium@DKJQ01000026_1_6___4817_5185'[&!color=#000000]
	'1798429_Ibacterium@OGU44448_1__heme_biosynthesis_protein_HemY'[&!color=#000000]
	'1948686_Ibacterium@DKBG01000211_1_8___4142_4510'[&!color=#000000]
	'2053306_Ibacterium@PLX22664_1__iron_sulfur_cluster_insertion_protein_ErpA'[&!color=#000000]
	'1619898_Cbacterium@KXK51206_1__iron_sulfur_cluster_assembly_accessory_protein'[&!color=#000000]
	'1951141_Ibacterium@DBTY01000055_1_75___90285_90635'[&!color=#000000]
	'2026749_Ibacterium@MAT57856_1__iron_sulfur_cluster_insertion_protein_ErpA'[&!color=#000000]
	'1191523_Mroseus@AFN75595_1__iron_sulfur_cluster_assembly_accessory_protein'[&!color=#000000]
	'2013810_Ibacterium@PKL83856_1__iron_sulfur_cluster_insertion_protein_ErpA'[&!color=#000000]
	'1734400_Bbrh_c32@KUO60618_1__heme_biosynthesis_protein_HemY'[&!color=#000000]
	'2052167_Msp@PMDS01000098_1_3___1979_2332'[&!color=#000000]
	'1798424_Ibacterium@OGU34531_1__heme_biosynthesis_protein_HemY'[&!color=#000000]
	'1798453_Ibacterium@OGV16059_1__heme_biosynthesis_protein_HemY'[&!color=#000000]
	'2049428_Ibacterium@PLLW01000049_1_19___16691_17041'[&!color=#000000]
	'2013809_Ibacterium@PKL89975_1__iron_sulfur_cluster_assembly_accessory_protein'[&!color=#000000]
	'945713_Ialbum@AFH49344_1__Hypothetical_protein_IALB_1636'[&!color=#000000]
	'1805221_Ibacterium@OIP63211_1__heme_biosynthesis_protein_HemY'[&!color=#000000]
	'1961105_Ibacterium@OQY71105_1__iron_sulfur_cluster_assembly_accessory_protein'[&!color=#000000]
	'1805220_Ibacterium@OIO13781_1__heme_biosynthesis_protein_HemY'[&!color=#000000]
	'2005711_Bbms3abin03@GBD86654_1__iron_sulfur_cluster_insertion_protein_ErpA'[&!color=#000000]
	'1798426_Ibacterium@OGU55748_1__heme_biosynthesis_protein_HemY'[&!color=#000000]
	'2005712_Bbms3abin04@GBD92236_1__iron_sulfur_cluster_insertion_protein_ErpA'[&!color=#000000]
	'1951143_Ibacterium@DJMM01000087_1_5___2640_2993'[&!color=#000000]
	'1948688_Ibacterium@DBCJ01000060_1_4___2813_3229'[&!color=#000000]
	'1948672_Ibacterium@DDRZ01000002_1_6___14146_14553'[&!color=#000000]
	'1948667_Ibacterium@DDUR01000076_1_167___204049_204447'[&!color=#000000]
	'1948677_Ibacterium@DIOF01000064_1_6___4166_4564'[&!color=#000000]
	'2268192_Cbacterium@RMF32781_1__iron_sulfur_cluster_assembly_accessory_protein'[&!color=#000000]
	'2035416_Bhr21@GBD07107_1__Iron_sulfur_cluster_insertion_protein_ErpA'[&!color=#000000]
	'1895771_CKthiocyanatum@OJX57354_1__heme_biosynthesis_protein_HemY'[&!color=#000000]
	'1948687_Ibacterium@DLHF01000062_1_89___132007_132381'[&!color=#000000]
	'1617412_Cbacterium@KXK44623_1__iron_sulfur_cluster_assembly_accessory_protein'[&!color=#000000]
	'1948678_Ibacterium@DILO01000024_1_7___5622_6002'[&!color=#000000]
	'1948682_Ibacterium@DKKL01000027_1_21___19428_19793'[&!color=#000000]
	'1948666_Ibacterium@DDUU01000018_1_21___19447_19812'[&!color=#000000]
	'1961104_Ibacterium@OQY77926_1__iron_sulfur_cluster_assembly_accessory_protein'[&!color=#000000]
	'2014260_BCblackallbact@PIW48462_1__iron_sulfur_cluster_assembly_accessory_protein'[&!color=#000000]
	'1947897_Cbacterium@DLGM01000274_1_2___1342_1722'[&!color=#000000]
	'1953212_CHbacterium@DIWA01000071_1_7___11279_11632'[&!color=#000000]
	'2030809_CHbacterium@PCJ52987_1__iron_sulfur_cluster_assembly_accessory_protein'[&!color=#000000]
	'1961466_Mbacterium@DFVV01000360_1_8___6538_6867'[&!color=#000000]
	'1961490_Bbacterium@DIUE01000026_1_78___83324_83665'[&!color=#000000]
	'1975528_Bsp@PIQ60678_1__iron_sulfur_cluster_assembly_accessory_protein'[&!color=#000000]
	'862908_Hmarinus@CBW28119_1__iron_sulfur_cluster_assembly_protein'[&!color=#000000]
	'97084_Hmarinus@OUR93148_1__heme_biosynthesis_protein_HemY'[&!color=#000000]
	'1201288_Bsp@EQC43272_1__iron_sulfur_cluster_assembly_accessory_protein'[&!color=#000000]
	'960_Bstolpii@AUO00051_1__iron_sulfur_cluster_assembly_accessory_protein'[&!color=#000000]
	'1860085_Bsp@OIQ18269_1__heme_biosynthesis_protein_HemY'[&!color=#000000]
	'1961497_Bbacterium@DKQD01000101_1_2___1755_2099'[&!color=#000000]
	'1353529_Bsp@EQC45159_1__iron_sulfur_cluster_assembly_accessory_protein'[&!color=#000000]
	'1973929_Bbacterium@PIQ57283_1__iron_sulfur_cluster_assembly_accessory_protein'[&!color=#000000]
	'1961485_Bbacterium@DFTR01000067_1_47___40614_40955'[&!color=#000000]
	'1961498_Bbacterium@DLGL01000087_1_25___22240_22572'[&!color=#000000]
	'1961488_Bbacterium@DIVA01000106_1_23___17957_18292'[&!color=#000000]
[truncated: 2,057 more rows]
