# Supplementary material for: Components of iron–Sulfur cluster assembly machineries are robust phylogenetic markers to trace the origin of mitochondria and plastids
Source: PLoS Biol. 2023 Nov 8;21(11):e3002374. doi: 10.1371/journal.pbio.3002374 (PMC10631705; doi:10.1371/journal.pbio.3002374)
Supplement: S1 Data — (ZIP) [file pbio.3002374.s017.zip › S1 Data/Phylogenies_of_entire_families/Prokaryotes_eukaryotes/SufC_Proka_Euka.figtree]

#NEXUS
begin taxa;
	dimensions ntax=6533;
	taxlabels
	'1121034_Nirakense@AUCG01000004_1_48___36969_37727'[&!color=#000000]
	'1961466_Mbacterium@DFVV01000018_1_20___23392_24147'[&!color=#000000]
	'1916148_Abacterium@MPMW01000055_1_7___5445_6203'[&!color=#000000]
	'2301224_Wsp@RFF26671_1__Fe_S_cluster_assembly_ATPase_SufC'[&!color=#000000]
	'1792836_Wsediminis@RFF31219_1__Fe_S_cluster_assembly_ATPase_SufC'[&!color=#000000]
	'1579979_Wmarina@AKS42815_1__cysteine_desulfurase'[&!color=#000000]
	'1978339_Cbacterium@CP019936_1_2625___2772046_2772804'[&!color=#000000]
	'1123399_Tdisciformis@AQVE01000013_1_90___93384_94139'[&!color=#000000]
	'525918_Tcaldifontis@SEB04175_1__Fe_S_cluster_assembly_ATP_binding_protein'[&!color=#000000]
	'1947697_Tsp@DILV01000022_1_27___24407_25162'[&!color=#000000]
	'92487_Teikelboomii@SKA97067_1__Fe_S_cluster_assembly_ATP_binding_protein'[&!color=#000000]
	'1703402_Gbacterium@KPJ92155_1__cysteine_desulfurase'[&!color=#000000]
	'585455_Tthiocyanatic@BAZ94681_1__ABC_type_transporter__ATPase_component'[&!color=#000000]
	'1703406_Gbacterium@KPK37122_1__cysteine_desulfurase'[&!color=#000000]
	'1703404_Gbacterium@KPJ79215_1__cysteine_desulfurase__partial'[&!color=#000000]
	'1703403_Gbacterium@KPJ94833_1__cysteine_desulfurase'[&!color=#000000]
	'1076588_Tbrandeum@BAO44164_1__Fe_S_cluster_assembly_ATP_binding_protein'[&!color=#000000]
	'1655433_CTendolucinida@ODJ89125_1__putative_ATP_dependent_transporter_SufC'[&!color=#000000]
	'1818881_CTendoloripes@ODB90410_1__Fe_S_cluster_assembly_ATPase_SufC'[&!color=#000000]
	'1221601_Bendosymbiont@RLJ20568_1__Fe_S_cluster_assembly_ATPase_SufC'[&!color=#000000]
	'2496632_Gbacterium@RRS33620_1__cysteine_desulfurase'[&!color=#000000]
	'765912_Tmobilis@AGA90962_1__FeS_assembly_ATPase_SufC'[&!color=#000000]
	'1048_Mgracile@KXX65161_1__Fe_S_cluster_assembly_ATPase_SufC'[&!color=#000000]
	'572477_Avinosum@ADC61688_1__FeS_assembly_ATPase_SufC'[&!color=#000000]
	'61595_Awarmingii@SDY05153_1__Fe_S_cluster_assembly_ATP_binding_protein'[&!color=#000000]
	'1947692_Tsp@DIUM01000066_1_44___50909_51664'[&!color=#000000]
	'1058_Troseopersici@SDX20940_1__Iron_regulated_ABC_transporter_ATPase_subunit_SufC'[&!color=#000000]
	'765911_Tviolascens@AFL73117_1__Iron_regulated_ABC_transporter_ATPase_subunit_SufC'[&!color=#000000]
	'61644_Cokenii@PQJ95927_1__Fe_S_cluster_assembly_ATPase_SufC'[&!color=#000000]
	'765913_Tdrewsii@EGV31377_1__FeS_assembly_ATPase_SufC'[&!color=#000000]
	'1249627_Ipurpurea@EXJ16792_1__Iron_sulfur_cluster_assembly_ATPase_protein_SufC'[&!color=#000000]
	'631362_Tsp@EIC20358_1__FeS_assembly_ATPase_SufC'[&!color=#000000]
	'1434775_Uchromatiacea@AZMQ01000072_1_9___6673_7425'[&!color=#000000]
	'644220_Mlitoralis@NIHB01000002_1_285___375487_376227'[&!color=#000000]
	'1792834_Msediminis@MVBD01000005_1_143___164457_165197'[&!color=#000000]
	'1872471_Asp@RKV74156_1__Fe_S_cluster_assembly_ATPase_SufC__partial'[&!color=#000000]
	'634155_Pgallinarii@MJEV01000075_1_108___127474_128238'[&!color=#000000]
	'1926873_Xbacterium@PVBP01000050_1_2___454_1215'[&!color=#000000]
	'2021234_Aaffigens@AVP99186_1__Fe_S_cluster_assembly_ATPase_SufC'[&!color=#000000]
	'1974108_Xbacterium@PIV33068_1__Fe_S_cluster_assembly_ATPase_SufC'[&!color=#000000]
	'265719_Avoraii@SDD32900_1__Iron_regulated_ABC_transporter_ATPase_subunit_SufC'[&!color=#000000]
	'1736549_Lsp@KQY51083_1__Fe_S_cluster_assembly_ATPase_SufC'[&!color=#000000]
	'2290922_Lsp@AXK71428_1__Fe_S_cluster_assembly_ATPase_SufC'[&!color=#000000]
	'1385517_Ldaejeonensis@KGM54504_1__cysteine_desulfurase'[&!color=#000000]
	'1327343_Lsp@RNF86086_1__Fe_S_cluster_assembly_ATPase_SufC'[&!color=#000000]
	'1736588_Lsp@KRB02684_1__Fe_S_cluster_assembly_ATPase_SufC'[&!color=#000000]
	'1385515_Ldefluvii@AUHT01000005_1_315___339718_340479'[&!color=#000000]
	'913325_Larseniciresi@KGM56902_1__cysteine_desulfurase'[&!color=#000000]
	'1605891_Lmaris@AWV06598_1__cysteine_desulfurase'[&!color=#000000]
	'1802657_Xbacterium@OHE87189_1__Fe_S_cluster_assembly_ATPase_SufC'[&!color=#000000]
	'1122185_Lconcretionis@KGM51041_1__cysteine_desulfurase'[&!color=#000000]
	'1855303_Psp@SDQ51376_1__Iron_regulated_ABC_transporter_ATPase_subunit_SufC'[&!color=#000000]
	'1073196_Pwuyuanensis@SOD56629_1__Iron_regulated_ABC_transporter_ATPase_subunit_SufC'[&!color=#000000]
	'1736559_Lsp@KQZ60157_1__Fe_S_cluster_assembly_ATPase_SufC'[&!color=#000000]
	'1300345_Ldokdonensis@KGQ17731_1__Iron_sulfur_cluster_assembly_ATPase_protein_SufC'[&!color=#000000]
	'1645665_Lsilvestris@PNS09410_1__sufC__FeS_assembly_ATPase_SufC'[&!color=#000000]
	'2032574_Xbacterium@PJK15432_1__Fe_S_cluster_assembly_ATPase_SufC'[&!color=#000000]
	'2172536_Lsp@AXA85534_1__Fe_S_cluster_assembly_ATPase_SufC'[&!color=#000000]
	'2006110_Lsp@ATD68178_1__Fe_S_cluster_assembly_ATPase_SufC'[&!color=#000000]
	'2032582_Xbacterium@PJJ97251_1__Fe_S_cluster_assembly_ATPase_SufC'[&!color=#000000]
	'935863_Lsp@AWZR01000007_1_229___250914_251678'[&!color=#000000]
	'1896164_Lsp@AOH36320_1__Fe_S_cluster_assembly_ATPase_SufC'[&!color=#000000]
	'1122183_Lmephitis@AULN01000012_1_375___423185_423949'[&!color=#000000]
	'1720302_Xmassiliensis@FCOY01000006_1_1337___1552957_1553721'[&!color=#000000]
	'743721_Psuwonensis@ADV26948_1__FeS_assembly_ATPase_SufC'[&!color=#000000]
	'1247514_Labyssi@KQ759763_1_765___936672_937433'[&!color=#000000]
	'160492_Xfastidiosa@AAF84284_1__ABC_transporter_ATP_binding_protein'[&!color=#000000]
	'128785_Pmexicana@LSIF01000026_1_11___7752_8516'[&!color=#000000]
	'1045855_Pspadix@AER55811_1__FeS_assembly_ATPase_SufC'[&!color=#000000]
	'1123377_Tfusca@AUIV01000009_1_22___27135_27896'[&!color=#000000]
	'314722_Psuwonensis@AKC87642_1__cysteine_desulfurase'[&!color=#000000]
	'2303539_Lsp@RFP62407_1__Fe_S_cluster_assembly_ATPase_SufC'[&!color=#000000]
	'213588_Thydrothermal@SHE27670_1__Iron_regulated_ABC_transporter_ATPase_subunit_SufC'[&!color=#000000]
	'141949_Thaemolytica@QLKV01000005_1_33___39520_40281'[&!color=#000000]
	'190485_Xcampestris@AAM42039_1__ABC_transporter_ATP_binding_protein'[&!color=#000000]
	'128780_Sacidaminiphi@ALJ29057_1__ABC_transporter_ATP_binding_protein'[&!color=#000000]
	'522373_Smaltophilia@CAQ44711_1__putative_ABC_transporter__ATP_binding_protein'[&!color=#000000]
	'336566_Sginsengisoli@KRG77306_1__cysteine_desulfurase'[&!color=#000000]
	'29447_Xalbilineans@JZIC01000001_1_969___1138383_1139150'[&!color=#000000]
	'343_Xtranslucens@LNSU01000226_1_2___110_877'[&!color=#000000]
	'1273429_Vtengchongens@RPE81040_1__iron_regulated_ABC_transporter_ATPase_subunit_SufC'[&!color=#000000]
	'453783_Lsoli@RDY67140_1__Fe_S_cluster_assembly_ATPase_SufC'[&!color=#000000]
	'2315424_Lsp@QXJI01000001_1_1368___1487736_1488500'[&!color=#000000]
	'1121013_Acomposti@AUFF01000003_1_180___189153_189923'[&!color=#000000]
	'2058085_Acaeni@PRH82077_1__Fe_S_cluster_assembly_ATPase_SufC'[&!color=#000000]
	'1798290_Gbacterium@OGT60506_1__Fe_S_cluster_assembly_ATPase_SufC'[&!color=#000000]
	'1974109_Xbacterium@PIQ38091_1__Fe_S_cluster_assembly_ATPase_SufC'[&!color=#000000]
	'2013798_Gbacterium@PKM14731_1__Fe_S_cluster_assembly_ATPase_SufC'[&!color=#000000]
	'1951299_Xbacterium@DIHI01000027_1_1___283_951'[&!color=#000000]
	'1123253_Slenta@AUBD01000005_1_285___311462_312226'[&!color=#000000]
	'1384056_Ametalli@KFN45672_1__transporter'[&!color=#000000]
	'578942_Dimmobilis@SFN23690_1__Iron_regulated_ABC_transporter_ATPase_subunit_SufC'[&!color=#000000]
	'1123073_Rcellulosilyt@KB899241_1_200___213263_214024'[&!color=#000000]
	'2006849_Xbacterium@NSJK01000020_1_33___26011_26772'[&!color=#000000]
	'1946150_CAsp@DBMG01000036_1_39___34424_35191'[&!color=#000000]
	'1300342_Dkoreensis@ANB17882_1__FeS_assembly_ATPase_SufC'[&!color=#000000]
	'1895869_Xbacterium@OJY94678_1__Fe_S_cluster_assembly_ATPase_SufC'[&!color=#000000]
	'1972610_Msp@QILI01000120_1_34___18555_19319'[&!color=#000000]
	'2010829_Rbacterium@BBD80060_1__iron_sulfur_cluster_assembly_ATPase_protein_SufC'[&!color=#000000]
	'1927958_Dsp@RDS84717_1__Fe_S_cluster_assembly_ATPase_SufC'[&!color=#000000]
	'1798240_Dsp@SDF90966_1__Iron_regulated_ABC_transporter_ATPase_subunit_SufC'[&!color=#000000]
	'1970613_Xbacterium@OZB60365_1__Fe_S_cluster_assembly_ATPase_SufC'[&!color=#000000]
	'445710_Dthiooxydans@AND69248_1__transporter'[&!color=#000000]
	'582702_Rglycinis@SFL03564_1__Iron_regulated_ABC_transporter_ATPase_subunit_SufC'[&!color=#000000]
	'1947376_Rsp@DHXA01000225_1_10___7549_8553'[&!color=#000000]
	'767434_Faurantia@AFC86409_1__FeS_assembly_ATPase_SufC'[&!color=#000000]
	'1379159_Djiangningens@AHX12351_1__cysteine_desulfurase'[&!color=#000000]
	'1543381_Osoli@KGI77742_1__cysteine_desulfurase'[&!color=#000000]
	'529704_Fterrea@SEI43375_1__Fe_S_cluster_assembly_ATP_binding_protein'[&!color=#000000]
	'1475481_Msediminis@GAP66493_1__FeS_assembly_ATPase_SufC'[&!color=#000000]
	'1895868_Xbacterium@OJY82708_1__Fe_S_cluster_assembly_ATPase_SufC'[&!color=#000000]
	'993689_Mscheffleri@LDOS01000002_1_1636___1781952_1782704'[&!color=#000000]
	'1986766_Mbacterium@OUU75222_1__Fe_S_cluster_assembly_ATPase_SufC'[&!color=#000000]
	'1948226_Pbacterium@DBBP01000023_1_65___73122_73874'[&!color=#000000]
	'1986758_Mbacterium@OUX52303_1__Fe_S_cluster_assembly_ATPase_SufC'[&!color=#000000]
	'1948174_Pbacterium@DGOV01000057_1_1___2_331'[&!color=#000000]
	'1611323_Hochraceum@LVEG02000001_1_311___327385_328155'[&!color=#000000]
	'2026789_Sbacterium@MAA75251_1__Fe_S_cluster_assembly_ATPase_SufC'[&!color=#000000]
	'1051139_Shalophila@ROO32278_1__transporter'[&!color=#000000]
	'1953075_Sbacterium@DHHU01000048_1_20___15069_15836'[&!color=#000000]
	'1304158_Shalophila@QJOD01000001_1_306___346103_346864'[&!color=#000000]
	'1033802_Sshabanensis@ERJ19954_1__Putative_transport_protein'[&!color=#000000]
	'1947455_Ssp@DJIE01000024_1_6___4699_5460'[&!color=#000000]
	'2183911_Ssp@AWN17073_1__Iron_sulfur_cluster_assembly_ATPase_protein_SufC'[&!color=#000000]
	'1947454_Ssp@DCKU01000180_1_9___7403_8164'[&!color=#000000]
	'2321229_Ssp@RJS95313_1__Fe_S_cluster_assembly_ATPase_SufC'[&!color=#000000]
	'1415780_Aaromaticivor@JPOG01000001_1_1418___1531585_1532334'[&!color=#000000]
	'2026766_Nbacterium@MBV62673_1__Fe_S_cluster_assembly_ATPase_SufC'[&!color=#000000]
	'490188_Hdaqingensis@SHH29891_1__Fe_S_cluster_assembly_ATP_binding_protein'[&!color=#000000]
	'1172194_Heffusa@EIT68056_1__FeS_assembly_ATPase_SufC'[&!color=#000000]
	'2303331_Ssp@AXQ29018_1__Fe_S_cluster_assembly_ATPase_SufC'[&!color=#000000]
	'985250_Sflocculans@PXV68472_1__iron_regulated_ABC_transporter_ATPase_subunit_SufC'[&!color=#000000]
	'1076937_Fthermophila@SFF45003_1__Iron_regulated_ABC_transporter_ATPase_subunit_SufC'[&!color=#000000]
	'489703_Saquatica@SEQ07628_1__Fe_S_cluster_assembly_ATP_binding_protein'[&!color=#000000]
	'1123257_Sflava@AUFV01000007_1_196___230938_231693'[&!color=#000000]
	'2029166_Sbacterium@PTU32516_1__Fe_S_cluster_assembly_ATPase_SufC'[&!color=#000000]
	'1122603_Nramosa@ATVI01000005_1_202___231381_232124'[&!color=#000000]
	'1317117_Oatlanticus@ORE88384_1__FeS_assembly_ATPase_SufC'[&!color=#000000]
	'1953077_Sbacterium@DIBD01000035_1_5___6465_7214'[&!color=#000000]
	'2032648_Mbacterium@PEAN01000020_1_43___39312_40067'[&!color=#000000]
	'75379_Tintermedia@ADG31815_1__FeS_assembly_ATPase_SufC'[&!color=#000000]
	'364030_Tdelicata@SBP89448_1__component_of_SufBCD_complex__ATP_binding_component_of_ABC_superfamily'[&!color=#000000]
	'1948199_Pbacterium@DKIB01000018_1_14___12236_12982'[&!color=#000000]
	'1158291_Tsp@KB898476_1_99___100322_101092'[&!color=#000000]
	'1810504_Icernigliae@ANX05287_1__ABC_transporter_ATP_binding_protein'[&!color=#000000]
	'1974059_Nbacterium@PJB94878_1__Fe_S_cluster_assembly_ATPase_SufC'[&!color=#000000]
	'1948181_Pbacterium@DHQP01000030_1_52___39982_40734'[&!color=#000000]
	'64969_Omultiglobuli@OPX56256_1__Fe_S_cluster_assembly_ATPase_SufC'[&!color=#000000]
	'1122616_Obeijerinckii@AULT01000008_1_113___130949_131701'[&!color=#000000]
	'966_Olinum@OOV88743_1__Fe_S_cluster_assembly_ATPase_SufC'[&!color=#000000]
	'2081032_Hbacterium@PVRV01000024_1_106___115984_116736'[&!color=#000000]
	'698828_Kkonosiri@ARS51646_1__Fe_S_cluster_assembly_ATPase_SufC'[&!color=#000000]
	'595502_Ksinocarnis@RKQ96311_1__Fe_S_cluster_assembly_ATP_binding_protein'[&!color=#000000]
	'1122139_Kaurantia@KB907897_1_19___16559_17314'[&!color=#000000]
	'376489_Halkalilenta@ANF57439_1__ABC_transporter_ATP_binding_protein'[&!color=#000000]
	'1336245_Cnigrificans@JAGO01000010_1_167___177441_178199'[&!color=#000000]
	'33074_Zpalmae@BBG30601_1__ABC_type_transport_system'[&!color=#000000]
	'290398_Csalexigens@ABE58589_1__Iron_regulated_ABC_transporter_ATPase_subunit_SufC'[&!color=#000000]
	'284577_Htaeanensis@RAR62152_1__iron_regulated_ABC_transporter_ATPase_subunit_SufC'[&!color=#000000]
	'1121939_Hanticariensi@EPC01331_1__transporter'[&!color=#000000]
	'574349_Ahalophila@SDW15396_1__Fe_S_cluster_assembly_ATP_binding_protein'[&!color=#000000]
	'1387883_Hheilongjiang@PMR71388_1__Fe_S_cluster_assembly_ATPase_SufC'[&!color=#000000]
	'1238190_Hjeotgali@AMQY01000014_1_56___60283_61032'[&!color=#000000]
	'29571_Hsubglaciesco@SHM43621_1__Fe_S_cluster_assembly_ATP_binding_protein'[&!color=#000000]
	'272774_Halkaliphila@AYF35522_1__Fe_S_cluster_assembly_ATPase_SufC'[&!color=#000000]
	'2282306_Hsp@RCV91436_1__Fe_S_cluster_assembly_ATPase_SufC'[&!color=#000000]
	'2306583_Hsp@AXY40991_1__Fe_S_cluster_assembly_ATPase_SufC'[&!color=#000000]
	'507626_Hchromatiredu@AMD02161_1__putative_ATP_dependent_transporter_SufC'[&!color=#000000]
	'1178482_Hhuangheensis@ERL51320_1__transporter'[&!color=#000000]
	'1897729_Haestuarii@APE29930_1__Fe_S_cluster_assembly_ATPase_SufC'[&!color=#000000]
	'1121940_Hhalocynthiae@KE384439_1_627___671391_672143'[&!color=#000000]
	'768066_Helongata@CBV41669_1__iron_sulfur_cluster_assembly_complex_subunit_SufC'[&!color=#000000]
	'1121942_Hilicicola@SHE29126_1__Fe_S_cluster_assembly_ATP_binding_protein'[&!color=#000000]
	'442341_Hxianhensis@SFH21025_1__Fe_S_cluster_assembly_ATP_binding_protein'[&!color=#000000]
	'28258_Cmarina@AOM01850_1__Fe_S_cluster_assembly_ATPase_SufC'[&!color=#000000]
	'1771309_Stamaricis@CP023559_1_3219___3024889_3025641'[&!color=#000000]
	'1122211_Minsulare@KK366037_1_135___130551_131300'[&!color=#000000]
	'1122209_Malkaliphilum@SFX29664_1__Fe_S_cluster_assembly_ATP_binding_protein'[&!color=#000000]
	'1122252_Mcelere@SFC21531_1__Fe_S_cluster_assembly_ATP_binding_protein'[&!color=#000000]
	'197479_Tpapahanaumok@ODC02432_1__Fe_S_cluster_assembly_ATPase_SufC'[&!color=#000000]
	'64971_Pjaponicum@SEI42292_1__Fe_S_cluster_assembly_ATP_binding_protein'[&!color=#000000]
	'297_Hthermoluteol@BBD77319_1__Fe_S_cluster_assembly_ATPase_SufC'[&!color=#000000]
	'2341113_Gsp@RRQ20255_1__Fe_S_cluster_assembly_ATPase_SufC'[&!color=#000000]
	'1970388_Hsp@OZA80605_1__Fe_S_cluster_assembly_ATPase_SufC'[&!color=#000000]
	'1860122_Hsp@ANJ68223_1__Fe_S_cluster_assembly_ATPase_SufC'[&!color=#000000]
	'555778_Hneapolitanus@ACX96029_1__FeS_assembly_ATPase_SufC'[&!color=#000000]
	'765914_Tsibirica@EGZ43232_1__FeS_assembly_ATPase_SufC'[&!color=#000000]
	'1255043_Tnitratireduc@AGA33502_1__Iron_sulfur_cluster_assembly_ATPase_protein_SufC'[&!color=#000000]
	'1158175_Tsp@PYG04513_1__iron_regulated_ABC_transporter_ATPase_subunit_SufC'[&!color=#000000]
	'1980636_Wsp@MBJ89758_1__Fe_S_cluster_assembly_ATPase_SufC'[&!color=#000000]
	'1548547_Woceani@ANO53159_1__Fe_S_cluster_assembly_ATPase_SufC'[&!color=#000000]
	'1948139_Pbacterium@DDIP01000394_1_9___6667_7419'[&!color=#000000]
	'1948138_Pbacterium@DDIS01000132_1_28___23579_24334'[&!color=#000000]
	'1986767_Gbacterium@OUU78584_1__Fe_S_cluster_assembly_ATPase_SufC'[&!color=#000000]
	'1948131_Pbacterium@DBZY01000046_1_22___20680_21450'[&!color=#000000]
	'1948196_Pbacterium@DJLG01000018_1_2___519_1289'[&!color=#000000]
	'1898104_Bbacterium@PCH66224_1__Fe_S_cluster_assembly_ATPase_SufC__partial'[&!color=#000000]
	'1951204_Pbacterium@DKMA01000105_1_23___19497_20024'[&!color=#000000]
	'521045_Kolearia@ACR79578_1__ABC_transporter_related'[&!color=#000000]
	'2093812_Tbacterium@PUKT01000166_1_4___2561_4264'[&!color=#000000]
	'1948748_Sbacterium@DJHJ01000029_1_68___80573_81328'[&!color=#000000]
	'1303518_Ccalidirosea@CCW34434_1__Iron_regulated_ABC_transporter_ATPase_subunit_SufC'[&!color=#000000]
	'1948197_Pbacterium@DJIM01000061_1_16___10563_11315'[&!color=#000000]
	'1919251_Dsp@MPNO01000006_1_35___31713_32468'[&!color=#000000]
	'1862950_Rbacterium@ANK80073_1__Fe_S_cluster_assembly_ATPase_SufC'[&!color=#000000]
	'2185104_Esp@QMDI01000002_1_369___398771_399517'[&!color=#000000]
	'1121861_Etepidiphila@KB899911_1_217___221631_222377'[&!color=#000000]
	'990373_Hrosea@PZW44970_1__Fe_S_cluster_assembly_ATP_binding_protein'[&!color=#000000]
	'1123072_Rflocculans@AUDH01000025_1_8___6747_7487'[&!color=#000000]
	'1231350_Arubrifaciens@GAN76039_1__ABC_transporter_FeS_assembly_ATPase_SufC'[&!color=#000000]
	'391165_Gbethesdensis@ABI62222_2__ATP_dependent_transporter_sufC'[&!color=#000000]
	'1088868_Cintestini@EHD14723_1__feS_assembly_ATPase_SufC'[&!color=#000000]
	'2478912_Csp@AYN86736_1__Fe_S_cluster_assembly_ATPase_SufC'[&!color=#000000]
	'446692_Asenegalensis@CEF42317_1__Fe_S_cluster_assembly_ATP_binding_protein_SufC'[&!color=#000000]
	'1076596_Apersici@AQT05701_1__ABC_transporter_ATP_binding_protein'[&!color=#000000]
	'1670661_Asp@OUJ05500_1__cysteine_desulfurase'[&!color=#000000]
	'634452_Apasteurianus@BAH99790_1__FeS_assembly_ATP_binding_protein_SufC'[&!color=#000000]
	'1231343_Asyzygii@GAN70029_1__ABC_transporter_FeS_assembly_ATPase_SufC'[&!color=#000000]
	'1234671_Apapayae@BAIN01000008_1_20___19057_19827'[&!color=#000000]
	'435_Aaceti@AQS86197_1__ABC_transporter_ATP_binding_protein'[&!color=#000000]
	'1120919_Anitrogenifig@AUBI01000001_1_264___290453_291223'[&!color=#000000]
	'290633_Goxydans@AAW59892_1__ABC_transporter_ATP_binding_protein'[&!color=#000000]
	'1510841_Papium@CP020554_1_1622___1829052_1829822'[&!color=#000000]
	'1123227_Sfloricola@KB899334_1_240___237420_238190'[&!color=#000000]
	'1088869_Gmorbifer@EHH68593_1__ABC_transporter_ATP_binding_protein'[&!color=#000000]
	'1223520_Nthailandica@BCZB01000021_1_7___10177_10947'[&!color=#000000]
	'376620_Gjaponicus@KXV20249_1__cysteine_desulfurase'[&!color=#000000]
	'1231623_Tsakaeratensi@GAN55067_1__ABC_transporter_ATP_binding_protein'[&!color=#000000]
	'320497_Nchiangmaiens@AQS87083_1__ABC_transporter_ATP_binding_protein'[&!color=#000000]
	'1231351_Amethanolica@GAJ29425_1__ABC_transporter_FeS_assembly_ATPase_SufC'[&!color=#000000]
	'1231624_Abogorensis@BAT19374_1__FeS_assembly_ATPase_SufC'[&!color=#000000]
	'28448_Kxylinus@ATU72063_1__Fe_S_cluster_assembly_ATPase_SufC'[&!color=#000000]
	'272568_Gdiazotrophic@ACI53037_1__FeS_assembly_ATPase_SufC'[&!color=#000000]
	'436_Khansenii@LUCI01000032_1_41___44910_45683'[&!color=#000000]
	'1970565_Rbacterium@OYV53598_1__Fe_S_cluster_assembly_ATPase_SufC'[&!color=#000000]
	'349163_Acryptum@ABQ31466_1__FeS_assembly_ATPase_SufC'[&!color=#000000]
	'526_Arubrum@SIR03777_1__Fe_S_cluster_assembly_ATP_binding_protein'[&!color=#000000]
	'1970303_Asp@OYV38647_1__Fe_S_cluster_assembly_ATPase_SufC'[&!color=#000000]
	'1214225_Asp@EKN00741_1__FeS_assembly_ATPase_SufC'[&!color=#000000]
	'1120923_Aaminolytica@GAN78918_1__ABC_transporter_FeS_assembly_ATPase_SufC'[&!color=#000000]
	'1970303_Asp@OYV29779_1__Fe_S_cluster_assembly_ATPase_SufC'[&!color=#000000]
	'1951301_Abacterium@DIUL01000032_1_54___66971_67720'[&!color=#000000]
	'209650_Aorganivorans@KN173883_1_23___23016_23846'[&!color=#000000]
	'1969806_Asp@CP029176_1_955___992632_993396'[&!color=#000000]
	'1660159_Abacterium@ODU55708_1__Fe_S_cluster_assembly_ATPase_SufC'[&!color=#000000]
	'257708_Rgilardii@APT56834_1__Fe_S_cluster_assembly_ATPase_SufC'[&!color=#000000]
	'568898_Raestuarii@PWC29333_1__Fe_S_cluster_assembly_ATPase_SufC'[&!color=#000000]
	'1655503_Abacterium@LFEN01000018_1_9___9816_10565'[&!color=#000000]
	'2013069_Abacterium@PPR64371_1__putative_ATP_dependent_transporter_SufC'[&!color=#000000]
	'1952861_Rbacterium@DIHX01000147_1_11___7301_8050'[&!color=#000000]
	'1856302_Rbacterium@OUS14326_1__Fe_S_cluster_assembly_ATPase_SufC'[&!color=#000000]
	'1122135_Klaminariae@KB893167_1_61___66220_66969'[&!color=#000000]
	'1952857_Rbacterium@DGNZ01000109_1_11___8337_9086'[&!color=#000000]
	'1952854_Rbacterium@DFRF01000077_1_13___16543_17292'[&!color=#000000]
	'2164067_Rbacterium@QXNY01000010_1_86___88291_89037'[&!color=#000000]
	'570967_Ffenggangensi@JMLV01000003_1_234___248738_249487'[&!color=#000000]
	'414684_Rcentenum@ACI97929_1__FeS_assembly_ATPase_SufC'[&!color=#000000]
	'2220096_Iprofundi@CP030126_1_1935___2038840_2039598'[&!color=#000000]
	'2171757_Rbacterium@QGNJ01000013_1_100___109274_110032'[&!color=#000000]
	'1121034_Nirakense@KE386933_1_55___41075_41836'[&!color=#000000]
	'1523418_Aproteobacter@KPF84648_1__cysteine_desulfurase'[&!color=#000000]
	'1946151_CEsp@DKPU01000084_1_29___31369_32124'[&!color=#000000]
	'2162568_Scluster@QBVV01000005_1_57___47287_48042'[&!color=#000000]
	'1919269_Abacterium@MPMT01000003_1_32___33804_34553'[&!color=#000000]
	'1123362_Tlitoreum@SDG00815_1__Fe_S_cluster_assembly_ATP_binding_protein'[&!color=#000000]
	'1401328_CEfaulkneri@AHC73920_1__feS_assembly_ATPase_SufC'[&!color=#000000]
	'1193729_CEfaulkneri@AFX99513_1__feS_assembly_ATPase_SufC'[&!color=#000000]
	'1122607_Ndenitrifican@AUFM01000011_1_277___312790_313551'[&!color=#000000]
	'1946152_CEsp@DKNU01000013_1_4___2514_3269'[&!color=#000000]
	'1919267_Abacterium@MPNF01000314_1_2___166_915'[&!color=#000000]
	'1207063_Oindicum@EKE78117_1__ABC_transporter_involved_in_Fe_S_cluster_assembly_SufC__ATP_binding_protein'[&!color=#000000]
	'580166_Opacificum@KZD02842_1__Fe_S_cluster_assembly_ATPase_SufC'[&!color=#000000]
	'1089552_Rsalinarum@KI911559_1_2740___3011634_3012392'[&!color=#000000]
	'1082479_Lhalophila@SDF68949_1__Fe_S_cluster_assembly_ATP_binding_protein'[&!color=#000000]
	'1948430_Abacterium@DJKK01000261_1_1___2_277'[&!color=#000000]
	'1986865_Rbacterium@OUX30606_1__Fe_S_cluster_assembly_ATPase_SufC'[&!color=#000000]
	'2015204_Rbacterium@FZLR01000060_1_13___15769_16518'[&!color=#000000]
	'1952830_Rbacterium@DJLM01000037_1_28___33087_33851'[&!color=#000000]
	'1952829_Rbacterium@DJCF01000114_1_1___2_364'[&!color=#000000]
	'1948677_Ibacterium@DIOF01000064_1_15___10171_10464'[&!color=#000000]
	'1952820_Rbacterium@DBUX01000032_1_29___32387_33175'[&!color=#000000]
	'1952833_Rbacterium@DKNW01000052_1_21___24486_25289'[&!color=#000000]
	'2013074_Abacterium@PPR74703_1__putative_ATP_dependent_transporter_SufC'[&!color=#000000]
	'1842523_Abacterium@LXTL01000039_1_12___14336_15103'[&!color=#000000]
	'2013101_Abacterium@PPR35307_1__putative_ATP_dependent_transporter_SufC'[&!color=#000000]
	'1948388_Abacterium@DFPX01000029_1_57___59169_59936'[&!color=#000000]
	'1842522_Abacterium@LXTF01000167_1_8___5796_6545'[&!color=#000000]
	'2268457_Rbacterium@QOZR01000003_1_19___17304_18062'[&!color=#000000]
	'1980636_Wsp@MBJ90289_1__Fe_S_cluster_assembly_ATPase_SufC'[&!color=#000000]
	'1948448_Abacterium@DLRH01000265_1_9___7387_8142'[&!color=#000000]
	'1948377_Abacterium@DEBC01000144_1_12___13397_14149'[&!color=#000000]
	'1948408_Abacterium@DHWN01000159_1_3___831_1580'[&!color=#000000]
	'1948371_Abacterium@DEIC01000086_1_28___26885_27634'[&!color=#000000]
	'1916141_Bef100@MPMV01000062_1_13___13620_14390'[&!color=#000000]
	'745714_Ohippocampi@SLN57557_1__putative_ATP_dependent_transporter_SufC'[&!color=#000000]
	'2183982_Tsp@RMA85022_1__Fe_S_cluster_assembly_ATP_binding_protein'[&!color=#000000]
	'2024848_Psp@MAB14359_1__Fe_S_cluster_assembly_ATPase_SufC'[&!color=#000000]
	'2013658_Abacterium@PKQ09074_1__Fe_S_cluster_assembly_ATPase_SufC'[&!color=#000000]
	'402881_Plavamentivor@ABS64866_1__FeS_assembly_ATPase_SufC'[&!color=#000000]
	'2013666_Abacterium@PKP78579_1__Fe_S_cluster_assembly_ATPase_SufC'[&!color=#000000]
	'2013658_Abacterium@PKQ03889_1__Fe_S_cluster_assembly_ATPase_SufC'[&!color=#000000]
	'1282876_Aproteobacter@BAOK01000001_1_1392___1400069_1400818'[&!color=#000000]
	'1952827_Rbacterium@DHZE01000005_1_8___6937_7686'[&!color=#000000]
	'1458461_CPectocarpi@CDO60932_1__Iron_sulfur_cluster_assembly_ATPase_protein_SufC'[&!color=#000000]
	'1236958_Sglossodoripe@BAMS01000002_1_460___412886_413629'[&!color=#000000]
	'1948382_Abacterium@DEWR01000066_1_8___4267_4833'[&!color=#000000]
	'1856292_Abacterium@OUR77988_1__Fe_S_cluster_assembly_ATPase_SufC'[&!color=#000000]
	'1948414_Abacterium@DIYE01000043_1_17___15744_16487'[&!color=#000000]
	'2013098_Abacterium@PPR16329_1__putative_ATP_dependent_transporter_SufC'[&!color=#000000]
	'2026776_Pbacterium@MAC42079_1__Fe_S_cluster_assembly_ATPase_SufC'[&!color=#000000]
	'1948431_Abacterium@DJIB01000045_1_20___21478_22248'[&!color=#000000]
	'1948360_Abacterium@DBSY01000168_1_7___4446_5216'[&!color=#000000]
	'1948376_Abacterium@DEBE01000247_1_8___4958_5710'[&!color=#000000]
	'1948358_Abacterium@DBTE01000009_1_102___107948_108706'[&!color=#000000]
	'2013092_Abacterium@PPR34038_1__putative_ATP_dependent_transporter_SufC'[&!color=#000000]
	'2013090_Abacterium@PPR34916_1__putative_ATP_dependent_transporter_SufC'[&!color=#000000]
	'2013072_Abacterium@PPR58286_1__putative_ATP_dependent_transporter_SufC'[&!color=#000000]
	'2013073_Abacterium@PPR64978_1__putative_ATP_dependent_transporter_SufC'[&!color=#000000]
	'1952852_Rbacterium@DCWJ01000037_1_9___6381_7130'[&!color=#000000]
	'1986864_Rbacterium@OUT80655_1__Fe_S_cluster_assembly_ATPase_SufC'[&!color=#000000]
	'2026786_Rbacterium@MAO90989_1__Fe_S_cluster_assembly_ATPase_SufC'[&!color=#000000]
	'1461337_Ainsulae@RED52338_1__Fe_S_cluster_assembly_ATP_binding_protein'[&!color=#000000]
	'1986647_Abacterium@RPH17078_1__Fe_S_cluster_assembly_ATPase_SufC'[&!color=#000000]
	'1948396_Abacterium@DGGW01000031_1_10___7865_8623'[&!color=#000000]
	'1948423_Abacterium@DJRO01000002_1_66___74207_74971'[&!color=#000000]
	'1948446_Abacterium@DBJI01000065_1_2___532_1296'[&!color=#000000]
	'1948391_Abacterium@DFKU01000032_1_26___24196_24939'[&!color=#000000]
	'1948394_Abacterium@DFFU01000022_1_5___2658_3392'[&!color=#000000]
	'1948392_Abacterium@DFKH01000125_1_8___6651_7394'[&!color=#000000]
	'414052_Cbisanense@SOD96151_1__Fe_S_cluster_assembly_ATP_binding_protein'[&!color=#000000]
	'1238182_Csalinarum@EKV30137_1__Iron_sulfur_cluster_assembly_ATPase_protein_SufC'[&!color=#000000]
	'80876_Iperegrinum@SIS73556_1__Fe_S_cluster_assembly_ATP_binding_protein'[&!color=#000000]
	'1549855_Hjordaniae@AMW35058_1__Fe_S_cluster_assembly_ATPase_SufC'[&!color=#000000]
	'83401_Rparvum@SDG47591_1__Fe_S_cluster_assembly_ATP_binding_protein'[&!color=#000000]
	'1279038_Nitersonii@KB907344_1_95___97072_97827'[&!color=#000000]
	'1629718_Rbacterium@KJS34974_1__cysteine_desulfurase'[&!color=#000000]
	'69960_Rtrueperi@SDD67865_1__Fe_S_cluster_assembly_ATP_binding_protein'[&!color=#000000]
	'269796_Rrubrum@ABC23369_1__FeS_assembly_ATPase_SufC'[&!color=#000000]
	'1150469_Pphotometricu@CCG07666_1__FeS_assembly_ATPase_SufC'[&!color=#000000]
	'1948409_Abacterium@DHQH01000043_1_3___2236_2994'[&!color=#000000]
	'1896971_Asp@OLA79105_1__Fe_S_cluster_assembly_ATPase_SufC'[&!color=#000000]
	'1896972_Asp@OLA81947_1__Fe_S_cluster_assembly_ATPase_SufC'[&!color=#000000]
	'1262987_Pbacterium@CCZ29715_1__fe_S_cluster_assembly_ATP_binding_protein'[&!color=#000000]
	'1262705_Asp@CDB54079_1__aBC_transporter_involved_in_Fe_S_cluster_assembly_SufC_ATP_binding_protein'[&!color=#000000]
	'1896965_Asp@OLA65453_1__Fe_S_cluster_assembly_ATPase_SufC'[&!color=#000000]
	'1948370_Abacterium@DEKL01000048_1_9___7914_8672'[&!color=#000000]
	'1948383_Abacterium@DEST01000009_1_36___32719_33486'[&!color=#000000]
	'1948373_Abacterium@DECL01000012_1_3___1027_1788'[&!color=#000000]
	'91750_Ualphaproteob@SBV92331_1__component_of_SufBCD_complex__ATP_binding_component_of_ABC_superfamily'[&!color=#000000]
	'1963835_Apini@SNB62364_1__Iron_regulated_ABC_transporter_ATPase_subunit_SufC'[&!color=#000000]
	'2035435_Bhr40@GBD42826_1__putative_ATP_dependent_transporter_SufC'[&!color=#000000]
	'2035434_Bhr39@GBD41735_1__putative_ATP_dependent_transporter_SufC'[&!color=#000000]
	'1703358_Gsp@KPK66643_1__cysteine_desulfurase'[&!color=#000000]
	'1703408_Mbacterium@KPK53794_1__cysteine_desulfurase'[&!color=#000000]
	'1948135_Pbacterium@DCQP01000028_1_7___4624_4869'[&!color=#000000]
	'1952829_Rbacterium@DJCF01000203_1_1___2_274'[&!color=#000000]
	'1797213_Abacterium@OFW83997_1__Fe_S_cluster_assembly_ATPase_SufC'[&!color=#000000]
	'1946921_Msp@DEPL01000042_1_46___45327_46076'[&!color=#000000]
	'1946928_Msp@DIUZ01000002_1_332___315609_316355'[&!color=#000000]
	'856793_Maeruginosavo@AEP09409_1__feS_assembly_ATPase_SufC'[&!color=#000000]
	'1797220_Abacterium@OFW88717_1__Fe_S_cluster_assembly_ATPase_SufC'[&!color=#000000]
	'1803508_Abacterium@OIN87053_1__Fe_S_cluster_assembly_ATPase_SufC'[&!color=#000000]
	'1946924_Msp@DIMG01000021_1_6___6587_7327'[&!color=#000000]
	'1946929_Msp@DIUX01000001_1_454___490445_491200'[&!color=#000000]
	'1946909_Msp@DDIM01000011_1_16___10724_11473'[&!color=#000000]
	'1674829_Bbacterium@LUZG01000058_1_3___654_857'[&!color=#000000]
	'1946918_Msp@DELD01000043_1_18___14153_14509'[&!color=#000000]
	'1946906_Msp@DCMQ01000125_1_7___3868_4617'[&!color=#000000]
	'1946939_Msp@DLGR01000015_1_12___7517_8254'[&!color=#000000]
	'349221_Maeruginosavo@PZO82707_1__Fe_S_cluster_assembly_ATPase_SufC__partial'[&!color=#000000]
	'1946908_Msp@DCKO01000112_1_16___8290_9054'[&!color=#000000]
	'1946935_Msp@DJZA01000053_1_15___11971_12732'[&!color=#000000]
	'1946933_Msp@DBNN01000149_1_6___4662_5423'[&!color=#000000]
	'1946925_Msp@DIHH01000040_1_5___1540_2301'[&!color=#000000]
	'1946938_Msp@DLHX01000012_1_25___21504_22265'[&!color=#000000]
	'1973899_Abacterium@PJB69267_1__Fe_S_cluster_assembly_ATPase_SufC'[&!color=#000000]
	'1946913_Msp@DCXL01000004_1_210___219866_220618'[&!color=#000000]
	'1946912_Msp@DDBY01000202_1_18___12423_13172'[&!color=#000000]
	'314260_Pbermudensis@ADM10033_1__ABC_transporter__ATP_binding_protein'[&!color=#000000]
	'2292771_Psp@RFB04209_1__Fe_S_cluster_assembly_ATPase_SufC'[&!color=#000000]
	'1247963_Poceani@JPHU01000004_1_62___79697_80446'[&!color=#000000]
	'1519374_Ametriothermo@SNT73253_1__Fe_S_cluster_assembly_ATP_binding_protein'[&!color=#000000]
	'1852618_Psp@LYSZ01000001_1_621___718686_719432'[&!color=#000000]
	'1953057_Pbacterium@DGNI01000052_1_1___3_620'[&!color=#000000]
	'2058213_Mflavus@PQA88976_1__Fe_S_cluster_assembly_ATPase_SufC'[&!color=#000000]
	'1690484_Hbacterium@AMS29105_1__cysteine_desulfurase'[&!color=#000000]
	'1951944_Hbacterium@DCNN01000029_1_9___7240_7989'[&!color=#000000]
	'1382303_Cbacterium@JPOM01000001_1_1399___1424945_1425694'[&!color=#000000]
	'69666_Cmirabilis@ATQ44992_1__Fe_S_cluster_assembly_ATPase_SufC'[&!color=#000000]
	'1445034_Pkunshanense@RAK69035_1__Fe_S_cluster_assembly_ATPase_SufC'[&!color=#000000]
	'1801944_Psp@OHB27141_1__Fe_S_cluster_assembly_ATPase_SufC'[&!color=#000000]
	'450851_Pzucineum@ACG78130_1__ABC_type_transport_system_involved_in_Fe_S_cluster_assembly__ATPase_component'[&!color=#000000]
	'1736445_Psp@KQW94398_1__Fe_S_cluster_assembly_ATPase_SufC'[&!color=#000000]
	'1801945_Psp@OHB34826_1__Fe_S_cluster_assembly_ATPase_SufC'[&!color=#000000]
	'1970502_Cbacterium@OYW95501_1__Fe_S_cluster_assembly_ATPase_SufC'[&!color=#000000]
	'2201350_Psp@AWM77583_1__Fe_S_cluster_assembly_ATPase_SufC'[&!color=#000000]
	'190650_Cvibrioides@AAK23837_1__ABC_transporter__ATP_binding_protein'[&!color=#000000]
	'2015570_Abacterium@OYU70354_1__Fe_S_cluster_assembly_ATPase_SufC'[&!color=#000000]
	'1813876_Phankyongense@RAK61445_1__Fe_S_cluster_assembly_ATPase_SufC'[&!color=#000000]
	'31967_Pimmobile@CVJQ01000001_1_1791___1847272_1848018'[&!color=#000000]
	'1951539_Cbacterium@DGYN01000122_1_15___12431_13171'[&!color=#000000]
	'1946063_Asp@DDPE01000002_1_28___32948_33697'[&!color=#000000]
	'2135738_Asp@PTW96901_1__Fe_S_cluster_assembly_ATP_binding_protein'[&!color=#000000]
	'78587_Aexcentricus@BBF82303_1__iron_sulfur_cluster_assembly_ATPase_protein_SufC'[&!color=#000000]
	'715226_Abiprosthecum@EGF90412_1__feS_assembly_ATPase_SufC'[&!color=#000000]
	'260084_Ataihuensis@SCW31566_1__Fe_S_cluster_assembly_ATP_binding_protein'[&!color=#000000]
	'1121123_Baveniformis@KE386797_1_11___9330_10076'[&!color=#000000]
	'1946130_Bsp@DIGV01000041_1_87___93126_93878'[&!color=#000000]
	'1946140_Bsp@DLIT01000132_1_3___2275_3024'[&!color=#000000]
	'2033726_Bsp@PRA22453_1__Fe_S_cluster_assembly_ATPase_SufC'[&!color=#000000]
	'1970502_Cbacterium@OYW89838_1__Fe_S_cluster_assembly_ATPase_SufC__partial'[&!color=#000000]
	'751586_Bdiminuta@EGF94438_1__feS_assembly_ATPase_SufC'[&!color=#000000]
	'588932_Bnaejangsanen@ANF54174_1__Fe_S_cluster_assembly_ATPase_SufC'[&!color=#000000]
	'1938605_Bsp@AQR61773_1__Fe_S_cluster_assembly_ATPase_SufC'[&!color=#000000]
	'1946144_Bsp@DBBK01000193_1_9___6569_7318'[&!color=#000000]
	'1797585_Cbacterium@OGN44289_1__Fe_S_cluster_assembly_ATPase_SufC'[&!color=#000000]
	'1946125_Bsp@DDOJ01000015_1_107___107082_107831'[&!color=#000000]
	'1391729_Babyssalis@GAD59320_1__iron_sulfur_cluster_assembly_ATPase_protein_SufC'[&!color=#000000]
	'2293980_Bsp@QUOQ01000004_1_59___55535_56284'[&!color=#000000]
	'2487274_Bsp@RQWJ01000004_1_79___68779_69540'[&!color=#000000]
	'1736353_Bsp@KQS56309_1__Fe_S_cluster_assembly_ATPase_SufC'[&!color=#000000]
	'41276_Bvesicularis@ASE38114_1__Fe_S_cluster_assembly_ATPase_SufC'[&!color=#000000]
	'1161401_Ecaribicus@ASJA01000007_1_21___24121_24873'[&!color=#000000]
	'1666904_Osp@KPP82741_1__Fe_S_cluster_assembly_ATPase_SufC'[&!color=#000000]
	'2135793_Msp@PWE17294_1__Fe_S_cluster_assembly_ATPase_SufC'[&!color=#000000]
	'1852617_Osp@LYSW01000034_1_21___23196_23960'[&!color=#000000]
	'314254_Osp@EAP91153_1__ABC_transporter__ATP_binding_protein'[&!color=#000000]
	'1123503_Wmaritima@KB908061_1_13___13376_14140'[&!color=#000000]
	'144026_Msalignorans@SDM58834_1__Fe_S_cluster_assembly_ATP_binding_protein'[&!color=#000000]
	'394221_Mmaris@ABI65609_1__FeS_assembly_ATPase_SufC'[&!color=#000000]
	'1948361_Abacterium@DCRT01000066_1_2___801_1559'[&!color=#000000]
	'2030823_Rsp@PHQ58744_1__Fe_S_cluster_assembly_ATPase_SufC'[&!color=#000000]
	'287478_Hbalneolensis@QIKS01000300_1_2___275_1021'[&!color=#000000]
	'568099_Ltaeanensis@RKQ71280_1__Fe_S_cluster_assembly_ATP_binding_protein'[&!color=#000000]
	'1121948_Hbalneolensis@AUAC01000002_1_496___497350_498096'[&!color=#000000]
	'1123059_Rantarcticum@KB823011_1_257___273140_273886'[&!color=#000000]
	'1906738_Hsp@CP017718_1_592___610311_611081'[&!color=#000000]
	'568102_Hlitoralis@NCSS01000006_1_408___415447_416208'[&!color=#000000]
	'1608422_Halgicola@RIJ28967_1__Fe_S_cluster_assembly_ATPase_SufC'[&!color=#000000]
	'1951951_Hbacterium@DHXH01000008_1_318___318625_319380'[&!color=#000000]
	'2305467_Hsp@RIJ18865_1__Fe_S_cluster_assembly_ATPase_SufC'[&!color=#000000]
	'545261_Haquimarina@NCST01000019_1_219___221686_222447'[&!color=#000000]
	'1951952_Hbacterium@DHQQ01000049_1_8___5108_5869'[&!color=#000000]
	'1951957_Hbacterium@DLHI01000002_1_186___174565_175326'[&!color=#000000]
	'1986605_Hsp@OUX95162_1__Fe_S_cluster_assembly_ATPase_SufC'[&!color=#000000]
	'1280946_Hberingensis@KCZ55459_1__transporter'[&!color=#000000]
	'1946620_Hsp@DEMW01000040_1_142___143443_144213'[&!color=#000000]
	'1946637_Hsp@DHZF01000023_1_17___11227_11997'[&!color=#000000]
	'81029_Hadhaerens@HAE28976_1__TPA_asm__Fe_S_cluster_assembly_ATPase_SufC'[&!color=#000000]
	'1629720_Hbacterium@KJS27120_1__cysteine_desulfurase'[&!color=#000000]
	'1280947_Hchukchiensis@KCZ56009_1__transporter'[&!color=#000000]
	'228405_Hneptunium@ABI75441_1__FeS_assembly_ATPase_SufC'[&!color=#000000]
	'1951945_Hbacterium@DDIN01000006_1_175___196246_197007'[&!color=#000000]
	'1986776_Hbacterium@OUY00568_1__Fe_S_cluster_assembly_ATPase_SufC'[&!color=#000000]
	'1951950_Hbacterium@DHZO01000029_1_3___1484_2248'[&!color=#000000]
	'582402_Hbaltica@ACT59134_1__FeS_assembly_ATPase_SufC'[&!color=#000000]
	'1951949_Hbacterium@DHHV01000066_1_8___6618_7385'[&!color=#000000]
	'1951943_Hbacterium@DBAV01000142_1_12___14423_15172'[&!color=#000000]
	'1951948_Hbacterium@DDSN01000051_1_50___42881_43393'[&!color=#000000]
	'1752192_Abacterium@LNEK01000020_1_449___422232_422978'[&!color=#000000]
	'1759059_Cbacterium@ANP44422_1__Fe_S_cluster_assembly_ATPase_SufC'[&!color=#000000]
	'1973898_Abacterium@PIZ31631_1__Fe_S_cluster_assembly_ATPase_SufC'[&!color=#000000]
	'1948191_Pbacterium@DIUO01000046_1_2___445_2391'[&!color=#000000]
	'1946915_Msp@DDSC01000026_1_7___5887_6624'[&!color=#000000]
	'1948441_Abacterium@DKOD01000136_1_4___2451_3206'[&!color=#000000]
	'1612308_Mpalsarum@SFK01602_1__Fe_S_cluster_assembly_ATP_binding_protein'[&!color=#000000]
	'1074_Racidophilus@PPQ40282_1__Fe_S_cluster_assembly_ATPase_SufC'[&!color=#000000]
	'569860_Mligni@REF88941_1__Fe_S_cluster_assembly_ATP_binding_protein'[&!color=#000000]
	'2004513_Msp@PMEX01000207_1_1___1_216'[&!color=#000000]
	'1951964_Kbacterium@DFVX01000053_1_22___26070_26837'[&!color=#000000]
	'2043170_Econgregatus@PHZ84231_1__Fe_S_cluster_assembly_ATPase_SufC'[&!color=#000000]
	'911205_Emilleporae@RMB00586_1__Fe_S_cluster_assembly_ATP_binding_protein'[&!color=#000000]
	'2030814_Kbacterium@PCI62887_1__Fe_S_cluster_assembly_ATPase_SufC'[&!color=#000000]
	'1122137_Kgwangyangens@AQXF01000004_1_50___45005_45742'[&!color=#000000]
	'1662421_Klipolytica@LRUB01000027_1_138___155976_156713'[&!color=#000000]
	'1492281_Aproteobacter@GAK32508_1__putative_ATP_dependent_transporter'[&!color=#000000]
	'264203_Zmobilis@AAV89049_2__FeS_assembly_ATPase_SufC'[&!color=#000000]
	'2303576_Ssp@QWDF01000001_1_1873___1890885_1891628'[&!color=#000000]
	'2315689_Ssp@RIX32400_1__Fe_S_cluster_assembly_ATPase_SufC'[&!color=#000000]
	'1380389_Ssp@JIAU01000008_1_139___139114_139857'[&!color=#000000]
	'1298856_Ssp@PVZ17990_1__Fe_S_cluster_assembly_ATP_binding_protein'[&!color=#000000]
	'2315330_Ssp@RST29651_1__Fe_S_cluster_assembly_ATPase_SufC'[&!color=#000000]
	'1706000_Sginsengisoli@QOCK01000001_1_1119___1191469_1192209'[&!color=#000000]
	'1123267_Sastaxanthini@JONN01000001_1_1724___1719573_1720313'[&!color=#000000]
	'1947531_Ssp@DBAW01000267_1_10___7892_8635'[&!color=#000000]
	'1219043_Schangbaiensi@GAO40344_1__iron_sulfur_cluster_assembly_ATPase_SufC'[&!color=#000000]
	'1735121_Soleivorans@PTQ10981_1__Fe_S_cluster_assembly_ATPase_SufC'[&!color=#000000]
	'1843236_Smontana@KV887143_1_24___23594_24337'[&!color=#000000]
	'614671_Svermicompost@PXYJ01000003_1_322___304334_305179'[&!color=#000000]
	'941907_Sindica@SMF64735_1__Fe_S_cluster_assembly_ATP_binding_protein'[&!color=#000000]
	'2172047_Sbacterium@QDFY01000004_1_258___305858_306601'[&!color=#000000]
	'1697973_Scrusticola@QTJP01000001_1_1893___2017076_2017819'[&!color=#000000]
	'1882773_Ssp@SDC35686_1__Fe_S_cluster_assembly_ATP_binding_protein'[&!color=#000000]
	'1736447_Ssp@KQX25432_1__Fe_S_cluster_assembly_ATPase_SufC'[&!color=#000000]
	'1736594_Ssp@KRB80758_1__Fe_S_cluster_assembly_ATPase_SufC'[&!color=#000000]
	'267128_Sgranuli@AMG73758_1__putative_ABC_transporter_ATP_binding_protein'[&!color=#000000]
	'317655_Salaskensis@ABF52392_1__FeS_assembly_ATPase_SufC'[&!color=#000000]
	'1515612_Sfribergensis@AJA07938_1__Putative_ATP_dependent_transporter_SufC'[&!color=#000000]
	'1913578_Ssp@APG61815_1__Fe_S_cluster_assembly_ATPase_SufC'[&!color=#000000]
	'47920_Adelafieldii@LSHP01000080_1_56___54496_55236'[&!color=#000000]
	'1842535_Bsp@AOG02357_1__FeS_assembly_ATPase_SufC'[&!color=#000000]
	'1922222_Ssp@LT703001_1_2132___2184498_2185241'[&!color=#000000]
	'266812_Sflavimaris@ASK89204_1__ABC_transporter_ATP_binding_protein'[&!color=#000000]
	'1951256_Sbacterium@DELZ01000005_1_440___435005_435652'[&!color=#000000]
	'1123270_Sbaekryungens@ATUR01000007_1_74___83584_84333'[&!color=#000000]
	'680125_Plamellibrach@RED17187_1__Fe_S_cluster_assembly_ATP_binding_protein'[&!color=#000000]
	'2072936_Ssp@AUW56744_1__Fe_S_cluster_assembly_ATPase_SufC'[&!color=#000000]
	'452662_Sjaponicum@BAI98230_1__Fe_S_cluster_assembly_ATP_binding_protein_SufC'[&!color=#000000]
	'121428_Sxenophagum@DDFT01000060_1_3___1049_1807'[&!color=#000000]
	'1843368_Ssp@AOF96941_1__FeS_assembly_ATPase_SufC'[&!color=#000000]
	'2185111_Ssp@CP029335_1_3560___3854965_3855726'[&!color=#000000]
	'2082188_Ssp@BBD00999_1__Fe_S_cluster_assembly_ATP_binding_protein'[&!color=#000000]
	'1332080_Sbaderi@ALR19613_1__Fe_S_cluster_assembly_ATPase_SufC'[&!color=#000000]
	'627192_Ssp@BAK68539_1__iron_sulfur_cluster_assembly_protein_SufC'[&!color=#000000]
	'1895845_Ssp@OJY66037_1__Fe_S_cluster_assembly_ATPase_SufC'[&!color=#000000]
	'279238_Naromaticivor@ABD24646_1__FeS_assembly_ATPase_SufC'[&!color=#000000]
	'1219033_Nlentum@BCTW01000021_1_71___70799_71542'[&!color=#000000]
	'1970402_Nsp@OYW50693_1__Fe_S_cluster_assembly_ATPase_SufC'[&!color=#000000]
	'1970410_Nsp@OYX61206_1__Fe_S_cluster_assembly_ATPase_SufC'[&!color=#000000]
	'1970402_Nsp@OYW50496_1__Fe_S_cluster_assembly_ATPase_SufC'[&!color=#000000]
	'1114963_Nbarchaimii@KMS52753_1__transporter'[&!color=#000000]
	'1884364_Nsp@SFG23436_1__Fe_S_cluster_assembly_ATP_binding_protein'[&!color=#000000]
	'205844_Npentaromativ@PZQ53074_1__Fe_S_cluster_assembly_ATPase_SufC'[&!color=#000000]
	'1096930_Nlindaniclast@EQB16175_1__transporter'[&!color=#000000]
	'1206458_Nsp@GAM04534_1__Fe_S_cluster_assembly_ATP_binding_protein'[&!color=#000000]
	'702113_Nsp@CCA94387_1__Fe_S_cluster_assembly_ATP_binding_protein'[&!color=#000000]
	'1348853_Nmalaysiense@KHK89649_1__cysteine_desulfurase'[&!color=#000000]
	'1420591_Nbarchaimii@KTR84732_1__cysteine_desulfurase'[&!color=#000000]
	'1962403_Nsp@PEQ12239_1__Fe_S_cluster_assembly_ATPase_SufC'[&!color=#000000]
	'1895900_Nsp@OJX89674_1__Fe_S_cluster_assembly_ATPase_SufC'[&!color=#000000]
	'1946983_Nsp@DDES01000050_1_6___3365_4123'[&!color=#000000]
	'1117702_Nfuchskuhlens@KUR72182_1__ABC_transporter_ATP_binding_protein'[&!color=#000000]
	'2183925_Nsp@PYG61394_1__Fe_S_cluster_assembly_ATP_binding_protein'[&!color=#000000]
	'983920_Nnitrogenifig@EGD59723_1__FeS_assembly_ATPase_SufC'[&!color=#000000]
	'1739113_Nsp@KUR78212_1__ABC_transporter_ATP_binding_protein'[&!color=#000000]
	'1961849_Nsp@MWLM01000062_1_114___115283_116026'[&!color=#000000]
	'1946984_Nsp@DJUW01000002_1_190___178828_179568'[&!color=#000000]
	'2067455_Nsp@PLK27919_1__Fe_S_cluster_assembly_ATPase_SufC'[&!color=#000000]
	'1211806_Nkunmingense@PKB13968_1__Fe_S_cluster_assembly_ATP_binding_protein'[&!color=#000000]
	'1219035_Ntardaugens@GAD48895_1__iron_sulfur_cluster_assembly_protein_SufC'[&!color=#000000]
	'1172626_Asp@OCC24126_1__Fe_S_cluster_assembly_ATPase_SufC'[&!color=#000000]
	'1970586_Sbacterium@OYW47293_1__Fe_S_cluster_assembly_ATPase_SufC'[&!color=#000000]
	'1736584_Asp@KRA81591_1__Fe_S_cluster_assembly_ATPase_SufC'[&!color=#000000]
	'1708790_Arigui@RSEL01000011_1_9___4130_4876'[&!color=#000000]
	'1348774_Cnaphthovoran@AKM11142_1__cysteine_desulfurase'[&!color=#000000]
	'2338327_Asp@CP032570_1_1516___1541302_1542042'[&!color=#000000]
	'692370_Adongtanensis@ANY19062_1__putative_ATP_dependent_transporter_SufC'[&!color=#000000]
	'1982042_Amangrovi@CP022889_1_1749___1794939_1795688'[&!color=#000000]
	'2306996_Asp@RJX69262_1__Fe_S_cluster_assembly_ATPase_SufC'[&!color=#000000]
	'502682_Egangjinensis@KLE31533_1__cysteine_desulfurase'[&!color=#000000]
	'645517_Anamhicola@ANU06796_1__putative_ATP_dependent_transporter_SufC'[&!color=#000000]
	'1946471_Esp@DFBR01000095_1_5___1488_2135'[&!color=#000000]
	'1974094_Sbacterium@PIW53984_1__Fe_S_cluster_assembly_ATPase_SufC'[&!color=#000000]
	'1951752_Ebacterium@DDCE01000039_1_33___26273_27016'[&!color=#000000]
	'192812_Eflavus@ASP28973_1__Fe_S_cluster_assembly_ATPase_SufC'[&!color=#000000]
	'266951_Eseohaensis@CP024920_1_1441___1494742_1495494'[&!color=#000000]
	'1634516_Csp@ALG59971_1__cysteine_desulfurase'[&!color=#000000]
	'361183_Aepoxidivoran@ALE17768_1__Iron_sulfur_cluster_assembly_ATPase_protein_SufC'[&!color=#000000]
	'2013662_Abacterium@PKP89473_1__Fe_S_cluster_assembly_ATPase_SufC'[&!color=#000000]
	'2013670_Abacterium@PKP65050_1__Fe_S_cluster_assembly_ATPase_SufC'[&!color=#000000]
	'2023229_Pht@AUX68628_1__Fe_S_cluster_assembly_ATPase_SufC'[&!color=#000000]
	'1122970_Pcryptus@AUHC01000011_1_64___61247_61990'[&!color=#000000]
	'1798193_Esp@SDS78117_1__Fe_S_cluster_assembly_ATP_binding_protein'[&!color=#000000]
	'1735012_Esp@KWV92306_1__Fe_S_cluster_assembly_ATPase_SufC'[&!color=#000000]
	'1922225_Esp@LT702999_1_1889___1994777_1995526'[&!color=#000000]
	'2011159_Esp@AWW73259_1__Fe_S_cluster_assembly_ATPase_SufC'[&!color=#000000]
	'1044_Elongus@KEO89412_1__cysteine_desulfurase'[&!color=#000000]
	'383381_Esp@KEO85775_1__cysteine_desulfurase'[&!color=#000000]
	'476157_Aishigakiensi@CP015963_1_393___415465_416226'[&!color=#000000]
	'1316679_Axiamenensis@SMQ68934_1__Fe_S_cluster_assembly_ATP_binding_protein'[&!color=#000000]
	'1734408_Sbacterium@KUO55465_1__Fe_S_cluster_assembly_ATPase_SufC'[&!color=#000000]
	'314225_Elitoralis@ABC64644_1__ABC_transporter__ATP_binding_protein'[&!color=#000000]
	'2185142_Asp@CP031155_1_1600___1643112_1643855'[&!color=#000000]
	'2306995_Asp@RIV80784_1__Fe_S_cluster_assembly_ATPase_SufC'[&!color=#000000]
	'2306995_Asp@RIV75960_1__Fe_S_cluster_assembly_ATPase_SufC'[&!color=#000000]
	'1811540_Esp@LUNY01000040_1_1___107_859'[&!color=#000000]
	'2307003_Esp@RIV86894_1__Fe_S_cluster_assembly_ATPase_SufC'[&!color=#000000]
	'1648404_Eatlanticus@AKQ41065_1__FeS_assembly_ATPase_SufC'[&!color=#000000]
	'874156_Emarinus@KLI64708_1__cysteine_desulfurase'[&!color=#000000]
	'1958945_Eaquimixticol@RJY09535_1__Fe_S_cluster_assembly_ATPase_SufC'[&!color=#000000]
	'2488860_Esp@RPF71432_1__Fe_S_cluster_assembly_ATPase_SufC'[&!color=#000000]
	'1581420_Eluteus@KLE34285_1__cysteine_desulfurase'[&!color=#000000]
	'543877_Amarensis@AKM08325_1__ABC_transporter__ATP_binding_protein'[&!color=#000000]
	'1860125_Esp@OBX20036_1__Fe_S_cluster_assembly_ATPase_SufC'[&!color=#000000]
	'2320269_Asp@RKF19014_1__Fe_S_cluster_assembly_ATPase_SufC'[&!color=#000000]
	'1267766_Aatlanticus@AKH43290_1__putative_ATP_dependent_transporter_SufC'[&!color=#000000]
	'450378_Cmarinus@ARU16957_1__Fe_S_cluster_assembly_ATPase_SufC'[&!color=#000000]
	'1703339_Cmobilis@LYWZ01000022_1_734___760862_761602'[&!color=#000000]
	'1603897_Esp@KPL69121_1__cysteine_desulfurase'[&!color=#000000]
	'2161824_Asp@RDC61195_1__Hemin_import_ATP_binding_protein_HmuV'[&!color=#000000]
	'1844758_Esp@LXQI01000015_1_71___65104_65847'[&!color=#000000]
	'1734407_Sbacterium@KUO57649_1__Fe_S_cluster_assembly_ATPase_SufC'[&!color=#000000]
	'1572751_Pmercurialis@KHL24712_1__cysteine_desulfurase'[&!color=#000000]
	'762261_Axinjiangensi@RSEK01000005_1_77___81280_82047'[&!color=#000000]
	'1784712_Exanthus@RIV92352_1__Fe_S_cluster_assembly_ATPase_SufC'[&!color=#000000]
	'2339262_Sbacterium@RJT25061_1__Fe_S_cluster_assembly_ATPase_SufC'[&!color=#000000]
	'2292257_Ssp@RDV05984_1__Fe_S_cluster_assembly_ATPase_SufC'[&!color=#000000]
	'1951261_Sbacterium@DBOA01000002_1_3___1973_2716'[&!color=#000000]
	'1951254_Sbacterium@DDFE01000031_1_9___7255_7998'[&!color=#000000]
	'1951263_Sbacterium@DLOX01000135_1_1___2_580'[&!color=#000000]
	'1660141_Ssp@ODU21778_1__Fe_S_cluster_assembly_ATPase_SufC'[&!color=#000000]
	'2320861_Ssp@RJF94238_1__Fe_S_cluster_assembly_ATPase_SufC'[&!color=#000000]
	'1985172_Ssp@OSZ70452_1__Fe_S_cluster_assembly_ATPase_SufC'[&!color=#000000]
	'1609977_Shengshuiensi@AJP74177_1__cysteine_desulfurase'[&!color=#000000]
	'1327635_Ssp@ATY33602_1__Fe_S_cluster_assembly_ATPase_SufC'[&!color=#000000]
	'1219055_Ssoli@BCTZ01000019_1_20___21069_21842'[&!color=#000000]
	'179878_Selodea@RKR21416_1__Fe_S_cluster_assembly_ATP_binding_protein'[&!color=#000000]
	'645617_Hcaeni@RIA45739_1__Fe_S_cluster_assembly_ATP_binding_protein'[&!color=#000000]
	'1560345_Spanacis@AOH82985_1__Fe_S_cluster_assembly_ATPase_SufC'[&!color=#000000]
	'2056845_Ssp@PTS90081_1__Fe_S_cluster_assembly_ATPase_SufC'[&!color=#000000]
	'1978761_Pbacterium@OQW71048_1__Fe_S_cluster_assembly_ATPase_SufC'[&!color=#000000]
	'1735683_Ssp@KQM67762_1__Fe_S_cluster_assembly_ATPase_SufC'[&!color=#000000]
	'1827382_Pbacterium@OQW42250_1__ABC_transporter_ATP_binding_protein'[&!color=#000000]
	'1768769_Ssp@LSJC01000039_1_3___994_1830'[&!color=#000000]
	'2013662_Abacterium@PKP94799_1__Fe_S_cluster_assembly_ATPase_SufC'[&!color=#000000]
	'1888892_Sturrisvirgat@ODP36617_1__Fe_S_cluster_assembly_ATPase_SufC'[&!color=#000000]
	'93064_Skoreensis@APR52334_1__Fe_S_cluster_assembly_ATPase_SufC'[&!color=#000000]
	'1768772_Ssp@LSJF01000615_1_4___2311_3054'[&!color=#000000]
	'1895847_Sbacterium@HCB75998_1__TPA_asm__Fe_S_cluster_assembly_ATPase_SufC'[&!color=#000000]
	'1141889_Sspermidinifa@PCD02892_1__Fe_S_cluster_assembly_ATPase_SufC'[&!color=#000000]
	'1219040_Sasaccharolyt@BCYU01000107_1_10___9810_10553'[&!color=#000000]
	'2068657_Ssp@PWG03866_1__Fe_S_cluster_assembly_ATPase_SufC'[&!color=#000000]
	'1141887_Ssp@PAX07798_1__Fe_S_cluster_assembly_ATPase_SufC'[&!color=#000000]
	'185950_Sfaeni@PTW47526_1__Fe_S_cluster_assembly_ATP_binding_protein'[&!color=#000000]
	'2171974_Asp@PVE61251_1__Fe_S_cluster_assembly_ATPase_SufC'[&!color=#000000]
	'2219696_Ssp@AXJ95941_1__Fe_S_cluster_assembly_ATPase_SufC'[&!color=#000000]
	'1961362_Ssp@ANC87756_1__Fe_S_cluster_assembly_ATPase_SufC'[&!color=#000000]
	'634430_Srubra@SFP72679_1__Fe_S_cluster_assembly_ATP_binding_protein'[&!color=#000000]
	'1855283_Ssp@SEK50291_1__Fe_S_cluster_assembly_ATP_binding_protein'[&!color=#000000]
	'1736343_Ssp@KQU62114_1__Fe_S_cluster_assembly_ATPase_SufC'[&!color=#000000]
	'1736370_Ssp@KQT32494_1__Fe_S_cluster_assembly_ATPase_SufC'[&!color=#000000]
	'1166340_Ssp@SEN35010_1__Fe_S_cluster_assembly_ATP_binding_protein'[&!color=#000000]
	'1920129_Ssp@RSU48645_1__Fe_S_cluster_assembly_ATPase_SufC'[&!color=#000000]
	'2283317_Ssp@RDE05725_1__Fe_S_cluster_assembly_ATPase_SufC'[&!color=#000000]
	'1881068_Ssp@SEI95185_1__Fe_S_cluster_assembly_ATP_binding_protein'[&!color=#000000]
	'1390395_Ssp@APX65470_1__Fe_S_cluster_assembly_ATPase_SufC'[&!color=#000000]
	'2052949_Saeria@PGFU01000001_1_306___306275_307018'[&!color=#000000]
	'1736215_Ssp@KQN24770_1__Fe_S_cluster_assembly_ATPase_SufC'[&!color=#000000]
	'33053_Nperflava@LSII01000199_1_8___10306_11049'[&!color=#000000]
	'1736301_Ssp@KQN92666_1__Fe_S_cluster_assembly_ATPase_SufC'[&!color=#000000]
	'1985879_Ssp@RSV13377_1__Fe_S_cluster_assembly_ATPase_SufC'[&!color=#000000]
	'1735676_Ssp@KQM38078_1__Fe_S_cluster_assembly_ATPase_SufC'[&!color=#000000]
	'2483355_Bsp@RPSH01000002_1_85___92951_93694'[&!color=#000000]
	'2305907_Ssp@RHW18560_1__Fe_S_cluster_assembly_ATPase_SufC'[&!color=#000000]
	'1550073_Ssp@JROH01000046_1_5___5223_5966'[&!color=#000000]
	'1921510_Ssp@API60454_1__Fe_S_cluster_assembly_ATPase_SufC'[&!color=#000000]
	'1166337_Sjatrophae@SFS05697_1__Fe_S_cluster_assembly_ATP_binding_protein'[&!color=#000000]
	'685778_Ssp@AORL01000022_1_264___253969_254724'[&!color=#000000]
	'397260_Ssanxanigenen@PZO89002_1__Fe_S_cluster_assembly_ATPase_SufC'[&!color=#000000]
	'861865_Slaterariae@SNS51364_1__Fe_S_cluster_assembly_ATP_binding_protein'[&!color=#000000]
	'745310_Ssp@AGH49485_1__FeS_assembly_ATPase_SufC'[&!color=#000000]
	'2015572_Abacterium@OYU16512_1__Fe_S_cluster_assembly_ATPase_SufC'[&!color=#000000]
	'1985171_Ssp@OSZ71971_1__Fe_S_cluster_assembly_ATPase_SufC'[&!color=#000000]
	'1970594_Sbacterium@OYX76433_1__Fe_S_cluster_assembly_ATPase_SufC'[&!color=#000000]
	'1523432_Aproteobacter@KPF78480_1__cysteine_desulfurase'[&!color=#000000]
	'335406_Smicrocystini@RKS89199_1__Fe_S_cluster_assembly_ATP_binding_protein'[&!color=#000000]
	'1948389_Abacterium@DFLT01000006_1_14___15878_16618'[&!color=#000000]
	'1234595_Pflava@EMD83563_1__Iron_sulfur_cluster_assembly_ATPase_protein_SufC'[&!color=#000000]
	'422296_Cmarinus@AUCR01000001_1_326___310467_311234'[&!color=#000000]
	'2248761_Psp@QMEL01000005_1_32___32647_33447'[&!color=#000000]
	'440168_Pluteolum@SDG66297_1__Fe_S_cluster_assembly_ATP_binding_protein'[&!color=#000000]
	'1082931_Phalotolerans@AEQ51550_1__iron_sulfur_cluster_assembly_ATPase_protein_SufC'[&!color=#000000]
	'2185280_Pmontanilacus@RZMX01000014_1_131___121149_121913'[&!color=#000000]
	'2029865_Plentulum@RZMW01000004_1_34___37516_38280'[&!color=#000000]
	'2082392_Dsp@PYVW01000009_1_12___13032_13793'[&!color=#000000]
	'1736374_Dsp@KQT51217_1__Fe_S_cluster_assembly_ATPase_SufC'[&!color=#000000]
	'2083786_Dsp@AVF05462_1__Fe_S_cluster_assembly_ATPase_SufC'[&!color=#000000]
	'1783274_Aaurantiaca@RUT32912_1__Fe_S_cluster_assembly_ATPase_SufC'[&!color=#000000]
	'443610_Dgeojensis@KKB11240_1__cysteine_desulfurase'[&!color=#000000]
	'1736575_Dsp@KRA42687_1__Fe_S_cluster_assembly_ATPase_SufC'[&!color=#000000]
	'1736537_Dsp@KQX43131_1__Fe_S_cluster_assembly_ATPase_SufC'[&!color=#000000]
	'665118_Denhydra@SFZ82683_1__Fe_S_cluster_assembly_ATP_binding_protein'[&!color=#000000]
	'1895753_Dsp@OJX53787_1__Fe_S_cluster_assembly_ATPase_SufC'[&!color=#000000]
	'1736675_Dsp@CP012945_1_4629___4780673_4781434'[&!color=#000000]
	'1643450_Dsp@AKR55768_1__Iron_sulfur_cluster_assembly_ATPase_protein_SufC'[&!color=#000000]
	'454601_Mmyrionectae@AVX04528_1__energy_coupling_factor_transporter_ATP_binding_protein_EcfA1'[&!color=#000000]
	'1123029_Psoli@SHO61424_1__Fe_S_cluster_assembly_ATP_binding_protein'[&!color=#000000]
	'1122131_Kadipata@AUHO01000006_1_726___753817_754566'[&!color=#000000]
	'1122133_Ksoli@SHG08171_1__Fe_S_cluster_assembly_ATP_binding_protein'[&!color=#000000]
	'1120983_Acoralli@KB894573_1_154___155791_156546'[&!color=#000000]
	'1317123_Ssp@ORE95995_1__FeS_assembly_ATPase_SufC'[&!color=#000000]
	'631454_Lbaratangense@ESR25093_1__Iron_sulfur_cluster_assembly_ATPase_protein_SufC'[&!color=#000000]
	'1950222_Abacterium@DKKP01000348_1_13___13096_13848'[&!color=#000000]
	'1101190_Msp@ARWB01000001_1_1160___1244122_1244871'[&!color=#000000]
	'1437817_Msp@GBD49322_1__FeS_assembly_ATPase_SufC'[&!color=#000000]
	'1951228_Rbacterium@DBMN01000195_1_3___2683_3438'[&!color=#000000]
	'2172049_Rbacterium@QDFX01000006_1_116___108291_109043'[&!color=#000000]
	'1752229_Rbacterium@LNFH01000279_1_17___15478_16239'[&!color=#000000]
	'1868589_Pcathodiphilu@AVO47597_1__Fe_S_cluster_assembly_ATPase_SufC'[&!color=#000000]
	'1079_Bviridis@ALK08930_1__putative_ATP_dependent_transporter_SufC'[&!color=#000000]
	'2015577_Rbacterium@OYU50273_1__Fe_S_cluster_assembly_ATPase_SufC'[&!color=#000000]
	'2293567_Msp@RFB80788_1__Fe_S_cluster_assembly_ATPase_SufC'[&!color=#000000]
	'622637_Msp@KE124774_1_894___915841_916593'[&!color=#000000]
	'173366_Mrosea@AZG76461_1__Fe_S_cluster_assembly_ATPase_SufC'[&!color=#000000]
	'2056219_Msp@PHSQ01000004_1_67___68670_69419'[&!color=#000000]
	'655015_Mbryophila@ARN80988_1__Fe_S_cluster_assembly_ATPase_SufC'[&!color=#000000]
	'655015_Mbryophila@ARN80602_1__Fe_S_cluster_assembly_ATPase_SufC'[&!color=#000000]
	'2052174_Mbacterium@PWB80628_1__Fe_S_cluster_assembly_ATPase_SufC'[&!color=#000000]
	'428_Msporium@PWB92925_1__Fe_S_cluster_assembly_ATPase_SufC'[&!color=#000000]
	'107635_Msp@AZUO01000001_1_2131___2264947_2265696'[&!color=#000000]
	'2004513_Msp@PMEX01000164_1_4___3038_3793'[&!color=#000000]
	'663610_Maurea@JQKO01000004_1_257___269672_270427'[&!color=#000000]
	'395964_Macidiphila@KE386496_1_2101___2301999_2302754'[&!color=#000000]
	'876269_Mstellata@ARWA01000001_1_2230___2432717_2433472'[&!color=#000000]
	'395963_Bindica@ACB93758_1__FeS_assembly_ATPase_SufC'[&!color=#000000]
	'395965_Msilvestris@ACK50555_1__FeS_assembly_ATPase_SufC'[&!color=#000000]
	'1612308_Mpalsarum@SFK39091_1__Fe_S_cluster_assembly_ATP_binding_protein'[&!color=#000000]
	'569860_Mligni@REF84160_1__Fe_S_cluster_assembly_ATP_binding_protein'[&!color=#000000]
	'1074_Racidophilus@PPQ39922_1__Fe_S_cluster_assembly_ATPase_SufC'[&!color=#000000]
	'1411123_Rbacterium@JQNH01000001_1_1072___1175091_1175840'[&!color=#000000]
	'2109933_Asp@PSC05782_1__Fe_S_cluster_assembly_ATPase_SufC'[&!color=#000000]
	'1653334_Sbacterium@KPQ09301_1__Fe_S_cluster_assembly_ATPase_SufC'[&!color=#000000]
	'1123229_Srosea@AUBC01000017_1_82___86899_87651'[&!color=#000000]
	'2082949_Msp@AWM86869_1__Fe_S_cluster_assembly_ATPase_SufC'[&!color=#000000]
	'2249811_Msp@QMKH01000006_1_145___145777_146529'[&!color=#000000]
	'549386_Mguangxiensis@SCY78888_1__Fe_S_cluster_assembly_ATP_binding_protein'[&!color=#000000]
	'582675_Mgossipiicola@SFH08179_1__Fe_S_cluster_assembly_ATP_binding_protein'[&!color=#000000]
	'419610_Mextorquens@ABY32349_1__FeS_assembly_ATPase_SufC'[&!color=#000000]
	'1736382_Msp@KQT61482_1__Fe_S_cluster_assembly_ATPase_SufC'[&!color=#000000]
	'1702325_Csp@ALA19057_1__cysteine_desulfurase'[&!color=#000000]
	'1970325_Bsp@OYX00205_1__Fe_S_cluster_assembly_ATPase_SufC'[&!color=#000000]
	'1892849_Bsp@FYAS01000011_1_50___64544_65296'[&!color=#000000]
	'1895816_Rbacterium@OJY35349_1__Fe_S_cluster_assembly_ATPase_SufC'[&!color=#000000]
	'1117244_Xsp@JNIB01000001_1_1365___1447706_1448467'[&!color=#000000]
	'173366_Mrosea@AZG78226_1__Fe_S_cluster_assembly_ATPase_SufC'[&!color=#000000]
	'438753_Acaulinodans@BAF87043_1__FeS_assembly_ATPase'[&!color=#000000]
	'1892846_Hsp@FPEJ01000001_1_735___777608_778366'[&!color=#000000]
	'1187851_Rsp@EJW11222_1__Iron_sulfur_cluster_assembly_ATPase_protein_SufC'[&!color=#000000]
	'258594_Rpalustris@CAE27906_1__sufC__related_to_ABC_transporter_ATP_binding_protein'[&!color=#000000]
	'1429916_Asp@ETR75006_1__transporter'[&!color=#000000]
	'504832_Ocarboxidovor@ACI93120_1__FeS_assembly_ATPase_SufC'[&!color=#000000]
	'323098_Nwinogradskyi@ABA04924_1__FeS_assembly_ATPase_SufC'[&!color=#000000]
	'1094929_Bsp@AUOJ02000011_1_55___58017_58769'[&!color=#000000]
	'1642702_Phalophilum@OYD06045_1__Fe_S_cluster_assembly_ATPase_SufC__partial'[&!color=#000000]
	'2072420_Bbacterium@PWB60498_1__Fe_S_cluster_assembly_ATPase_SufC'[&!color=#000000]
	'1333996_Vgotjawalensi@BAT60846_1__vegetative_protein_296'[&!color=#000000]
	'1895814_Rbacterium@OJY46141_1__Fe_S_cluster_assembly_ATPase_SufC'[&!color=#000000]
	'1736466_Psp@KQZ00728_1__Fe_S_cluster_assembly_ATPase_SufC'[&!color=#000000]
	'1125973_Bsp@JNLC01000016_1_194___217326_218090'[&!color=#000000]
	'639283_Snovella@ADH88655_1__FeS_assembly_ATPase_SufC'[&!color=#000000]
	'438753_Acaulinodans@BAF89612_1__FeS_assembly_ATPase'[&!color=#000000]
	'1117244_Xsp@JNIB01000001_1_4452___4855966_4856715'[&!color=#000000]
	'34017_Rorientis@RAI29105_1__Fe_S_cluster_assembly_ATPase_SufC'[&!color=#000000]
	'989403_Paxinellae@KZL17578_1__putative_ATP_dependent_transporter_SufC'[&!color=#000000]
	'1807766_Pstylochi@LLWE01000018_1_355___391691_392440'[&!color=#000000]
	'1122601_Nexalbescens@KE383919_1_21___21289_22041'[&!color=#000000]
	'1647556_Phongkongensi@LLWC01000010_1_71___79107_79856'[&!color=#000000]
	'372072_Cgelatinilyti@SNZ07995_1__Fe_S_cluster_assembly_ATP_binding_protein'[&!color=#000000]
	'1798205_Csp@SNY93771_1__Fe_S_cluster_assembly_ATP_binding_protein'[&!color=#000000]
	'2211145_Csp@QODK01000002_1_261___304399_305151'[&!color=#000000]
	'1162980_Chaloalkalito@QNUM01000003_1_267___313400_314152'[&!color=#000000]
	'655353_Cmarisflavi@SFO26401_1__Fe_S_cluster_assembly_ATP_binding_protein'[&!color=#000000]
	'1855383_Ba52c2@SEQ05653_1__Fe_S_cluster_assembly_ATP_binding_protein'[&!color=#000000]
	'1885025_Psp@BBE71382_1__putative_ATP_dependent_transporter_SufC'[&!color=#000000]
	'1709001_Mterrestris@MSIG01000002_1_257___302376_303125'[&!color=#000000]
	'1122962_Pkoreensis@AULH01000023_1_18___17519_18271'[&!color=#000000]
	'1482074_Hdiazotrophic@SON56498_1__putative_ATP_dependent_transporter_SufC'[&!color=#000000]
	'665038_Bcorrubedonen@PTW60563_1__Fe_S_cluster_assembly_ATP_binding_protein'[&!color=#000000]
	'2135615_Ssp@RKE41149_1__Fe_S_cluster_assembly_ATP_binding_protein'[&!color=#000000]
	'1881061_Ssp@SDU12844_1__Fe_S_cluster_assembly_ATP_binding_protein'[&!color=#000000]
	'1365950_Csalsifontis@SJZ57293_1__Fe_S_cluster_assembly_ATP_binding_protein'[&!color=#000000]
	'1121026_Aaltamirensis@SHI69658_1__Fe_S_cluster_assembly_ATP_binding_protein'[&!color=#000000]
	'1736378_Asp@KQT83596_1__Fe_S_cluster_assembly_ATPase_SufC'[&!color=#000000]
	'2066697_Mendophytica@PKMZ01000001_1_894___990398_991153'[&!color=#000000]
	'1638161_Asp@BBWH01000001_1_164___164775_165530'[&!color=#000000]
	'1166078_Aphyllosphaer@SFF03688_1__Fe_S_cluster_assembly_ATP_binding_protein'[&!color=#000000]
	'1349819_Asp@ALN73343_1__transporter'[&!color=#000000]
	'1166073_Ajatrophae@SDO78690_1__Fe_S_cluster_assembly_ATP_binding_protein'[&!color=#000000]
	'287752_Amanganoxydan@EAS51014_1__ABC_transporter__ATP_binding_protein'[&!color=#000000]
	'314231_Fpelagi@EAU42554_1__ABC_transporter_involved_in_Fe_S_cluster_assembly__ATP_binding_protein'[&!color=#000000]
	'937218_Fmanganoxydan@SMD03963_1__Fe_S_cluster_assembly_ATP_binding_protein'[&!color=#000000]
	'1736384_Asp@KQT79280_1__Fe_S_cluster_assembly_ATPase_SufC'[&!color=#000000]
	'2184161_Pbacterium@RKF08138_1__Fe_S_cluster_assembly_ATPase_SufC'[&!color=#000000]
	'1120961_Akielensis@KB894528_1_708___745519_746277'[&!color=#000000]
	'1514904_Amarina@KPB01460_1__cysteine_desulfurase'[&!color=#000000]
	'274592_Hmarina@PWW04312_1__Fe_S_cluster_assembly_ATP_binding_protein'[&!color=#000000]
	'1620421_Hsp@AKI00393_1__FeS_assembly_ATPase_SufC'[&!color=#000000]
	'411684_Hphototrophic@EDQ33397_1__FeS_assembly_ATPase_SufC'[&!color=#000000]
	'714899_Hhalophila@SOE08458_1__Fe_S_cluster_assembly_ATP_binding_protein'[&!color=#000000]
	'2052828_Abohemicum@KXG86125_1__Fe_S_cluster_assembly_ATPase_SufC'[&!color=#000000]
	'1183428_Agenomosp@CUX21740_1__ABC_transporter_associated_with_Fe_S_cluster_assembly__ATP_binding_protein'[&!color=#000000]
	'1914541_Rsp@AUC11198_1__Fe_S_cluster_assembly_ATPase_SufC'[&!color=#000000]
	'391_Rsp@PJI44076_1__Fe_S_cluster_assembly_ATPase_SufC'[&!color=#000000]
	'2127050_Rsp@PST18926_1__Fe_S_cluster_assembly_ATPase_SufC'[&!color=#000000]
	'464029_Roryzae@OLP60097_1__Fe_S_cluster_assembly_ATPase_SufC'[&!color=#000000]
	'28320_Mdimorpha@PTM90229_1__Fe_S_cluster_assembly_ATP_binding_protein'[&!color=#000000]
	'1486262_Mendophytica@AJY47106_1__cysteine_desulfurase'[&!color=#000000]
	'1953064_Rbacterium@DEZG01000026_1_38___34623_35378'[&!color=#000000]
	'2135647_Rsp@PYE27254_1__Fe_S_cluster_assembly_ATP_binding_protein'[&!color=#000000]
	'1736543_Rsp@KQY14456_1__Fe_S_cluster_assembly_ATPase_SufC'[&!color=#000000]
	'1370122_Rundicola@JHXQ01000002_1_199___217917_218672'[&!color=#000000]
	'1953065_Rbacterium@DFQL01000095_1_31___28189_28944'[&!color=#000000]
	'1842536_Asp@AOG11790_1__FeS_assembly_ATPase_SufC'[&!color=#000000]
	'2060726_Nsp@AXV15449_1__Fe_S_cluster_assembly_ATPase_SufC'[&!color=#000000]
	'1125847_Rsp@CCF19577_1__SufC__related_to_ABC_transporter_associated_with_Fe_S_cluster_assembly__ATP_bin'[&!color=#000000]
	'1736335_Rsp@KQQ72632_1__Fe_S_cluster_assembly_ATPase_SufC'[&!color=#000000]
	'373_Avitis@RCU54039_1__Fe_S_cluster_assembly_ATPase_SufC'[&!color=#000000]
	'2341112_Abacterium@AZN71876_1__Fe_S_cluster_assembly_ATPase_SufC'[&!color=#000000]
	'2037914_Phaloflavum@NWUC01000015_1_35___24803_25558'[&!color=#000000]
	'1215343_Lcrescens@AGA64865_1__Iron_sulfur_cluster_assembly_ATPase_protein_SufC'[&!color=#000000]
	'1261131_CLamericanus@AHA27965_1__Iron_sulfur_cluster_assembly_ATPase_protein_SufC'[&!color=#000000]
	'744859_CLeuropaeus@PTL86326_1__Fe_S_cluster_assembly_ATPase_SufC'[&!color=#000000]
	'658172_CLsolanacearum@ADR52396_1__ABC_transporter__nucleotide_binding_ATPase_protein'[&!color=#000000]
	'34021_CLasiaticus@ALK07810_1__cysteine_desulfurase'[&!color=#000000]
	'1277257_CLafricanus@AKK20576_1__ABC_transporter_nucleotide_binding_ATPase_protein'[&!color=#000000]
	'266779_Csp@ABG63174_1__FeS_assembly_ATPase_SufC'[&!color=#000000]
	'472175_Nbasaltis@KFB09906_1__FeS_assembly_ATPase_SufC'[&!color=#000000]
	'1756988_Nsp@CP029208_1_3006___3181384_3182139'[&!color=#000000]
	'71433_Mamorphae@PZO75213_1__Fe_S_cluster_assembly_ATPase_SufC'[&!color=#000000]
	'2294114_Msp@RFC64868_1__Fe_S_cluster_assembly_ATPase_SufC'[&!color=#000000]
	'1873176_Pmanganicus@OQM76659_1__Fe_S_cluster_assembly_ATPase_SufC'[&!color=#000000]
	'69279_Adefluvii@EXL09080_1__cysteine_desulfurase'[&!color=#000000]
	'1895815_Rbacterium@OJU05443_1__Fe_S_cluster_assembly_ATPase_SufC'[&!color=#000000]
	'1953060_Pbacterium@DDFA01000080_1_47___40374_41129'[&!color=#000000]
	'314237_Pleguminum@PYE88206_1__Fe_S_cluster_assembly_ATP_binding_protein'[&!color=#000000]
	'1144343_Psp@EJN06557_1__FeS_assembly_ATPase_SufC'[&!color=#000000]
	'354351_Pasaccharolyt@RBO91991_1__Fe_S_cluster_assembly_ATP_binding_protein'[&!color=#000000]
	'204722_Bsuis@AAN29858_1__ABC_transporter__ATP_binding_protein'[&!color=#000000]
	'1293442_Fovis@RAK28590_1__Fe_S_cluster_assembly_ATP_binding_protein'[&!color=#000000]
	'1953059_Pbacterium@DCDI01000178_1_68___54514_55269'[&!color=#000000]
	'1381123_Asp@AYOD01000001_1_102___116175_116930'[&!color=#000000]
	'1121003_Aaerolatum@SFI75888_1__Fe_S_cluster_assembly_ATP_binding_protein'[&!color=#000000]
	'935261_Asp@JAGL01000007_1_112___121487_122242'[&!color=#000000]
	'1736420_Asp@KQU75343_1__Fe_S_cluster_assembly_ATPase_SufC'[&!color=#000000]
	'93369_Psalicylatoxi@PWJ85926_1__Fe_S_cluster_assembly_ATP_binding_protein'[&!color=#000000]
	'2108445_Msp@CP031834_1_2500___2595739_2596494'[&!color=#000000]
	'2126741_Nsp@PSM17920_1__Fe_S_cluster_assembly_ATPase_SufC'[&!color=#000000]
	'2495581_Msp@RST85657_1__Fe_S_cluster_assembly_ATPase_SufC'[&!color=#000000]
	'1871068_Pbacterium@MBA89534_1__Fe_S_cluster_assembly_ATPase_SufC'[&!color=#000000]
	'1876515_Nmarinus@OXS99192_1__Fe_S_cluster_assembly_ATPase_SufC'[&!color=#000000]
	'1686310_Bapis@OLY45510_1__Fe_S_cluster_assembly_ATP_binding_protein'[&!color=#000000]
	'2079009_CTsp@RCL02665_1__Fe_S_cluster_assembly_ATP_binding_protein'[&!color=#000000]
	'2079010_CTsp@RCL04055_1__Fe_S_cluster_assembly_ATP_binding_protein'[&!color=#000000]
	'2079008_CTsp@RCL00399_1__Fe_S_cluster_assembly_ATP_binding_protein'[&!color=#000000]
	'2079007_CTsp@RCL02478_1__Fe_S_cluster_assembly_ATP_binding_protein'[&!color=#000000]
	'1902579_CThoelldobleri@AQS41624_1__FeS_assembly_ATPase_SufC'[&!color=#000000]
	'283166_Bhenselae@CAF27661_1__ATP_dependent_transporter'[&!color=#000000]
	'1221525_Bqueenslanden@HE997985_1_57___60513_61268'[&!color=#000000]
	'1094489_Baustralis@AGF74540_1__FeS_assembly_ATPase_SufC'[&!color=#000000]
	'1318743_Bancashensis@ALE03789_1__Iron_sulfur_cluster_assembly_ATPase_protein_SufC'[&!color=#000000]
	'687861_Bschoenbuchen@AQX30730_1__Fe_S_cluster_assembly_ATP_binding_protein'[&!color=#000000]
	'696125_Bclarridgeiae@CBI76453_1__ABC_transporter_ATP_binding_protein'[&!color=#000000]
	'360095_Bbacilliformi@ABM45256_1__FeS_assembly_ATPase_SufC'[&!color=#000000]
	'1094559_Btamiae@EJF94866_1__FeS_assembly_ATPase_SufC'[&!color=#000000]
	'744979_Asp@EFL90125_1__FeS_assembly_ATPase_SufC'[&!color=#000000]
	'2171494_Lsp@PVB63655_1__Fe_S_cluster_assembly_ATPase_SufC'[&!color=#000000]
	'1905358_Abacterium@OJJ12438_1__Fe_S_cluster_assembly_ATPase_SufC'[&!color=#000000]
	'991905_Pgilvum@ADZ70787_1__ABC_transporter_nucleotide_binding_ATPase_protein'[&!color=#000000]
	'735517_Lsuaedae@SHM72634_1__Fe_S_cluster_assembly_ATP_binding_protein'[&!color=#000000]
	'2067569_Pcarbonis@PUDR01000006_1_60___65261_66016'[&!color=#000000]
	'1402210_Pphragmitetus@CP032312_1_2429___2663145_2663900'[&!color=#000000]
	'648757_Rvannielii@ADP72084_1__FeS_assembly_ATPase_SufC'[&!color=#000000]
	'1177755_Mhalotolerans@ODA68819_1__putative_ATP_dependent_transporter_SufC'[&!color=#000000]
	'1951936_Hbacterium@DFXC01000117_1_8___10236_11012'[&!color=#000000]
	'1774971_Mmarginalis@ODR97862_1__Fe_S_cluster_assembly_ATPase_SufC'[&!color=#000000]
	'1384459_Mcaenitepidi@BAQ17207_1__iron_sulfur_cluster_assembly_ATPase_protein_SufC'[&!color=#000000]
	'933063_Dthermohaloph@RIA56688_1__Fe_S_cluster_assembly_ATP_binding_protein'[&!color=#000000]
	'2005733_Bbms3bbin10@GBE43098_1__putative_ATP_dependent_transporter_SufC'[&!color=#000000]
	'1951935_Hbacterium@DEIT01000158_1_20___17969_18601'[&!color=#000000]
	'1660102_Hsp@ODT30440_1__Fe_S_cluster_assembly_ATPase_SufC'[&!color=#000000]
	'1752223_Rbacterium@LNEA01000396_1_13___9631_10392'[&!color=#000000]
	'1029756_Hnitrativoran@AHB49443_1__transporter'[&!color=#000000]
	'2024831_Fsp@MAI47903_1__Fe_S_cluster_assembly_ATPase_SufC'[&!color=#000000]
	'670307_Hdenitrifican@AGK58742_1__FeS_assembly_ATPase_SufC'[&!color=#000000]
	'1892846_Hsp@FPEJ01000003_1_85___88205_88960'[&!color=#000000]
	'121290_Hsulfonivoran@KWT70497_1__Iron_sulfur_cluster_assembly_ATPase_protein_SufC'[&!color=#000000]
	'1970390_Hsp@OYY00664_1__Fe_S_cluster_assembly_ATPase_SufC'[&!color=#000000]
	'82_Hsp@PPC81915_1__Fe_S_cluster_assembly_ATPase_SufC'[&!color=#000000]
	'2015799_Hbacterium@PKEY01000008_1_1___2_514'[&!color=#000000]
	'1120955_Amarina@RAI21550_1__Fe_S_cluster_assembly_ATPase_SufC'[&!color=#000000]
	'1120956_Apfennigii@JHZK01000006_1_79___89976_90728'[&!color=#000000]
	'665467_Blitoralis@SDB11463_1__Fe_S_cluster_assembly_ATP_binding_protein'[&!color=#000000]
	'2219703_Rbacterium@PZF76424_1__Fe_S_cluster_assembly_ATPase_SufC'[&!color=#000000]
	'1922226_Asp@LT703007_1_149___159843_160589'[&!color=#000000]
	'1986855_Rbacterium@OUT82945_1__Fe_S_cluster_assembly_ATPase_SufC'[&!color=#000000]
	'2175152_Pclade@RCL73698_1__Fe_S_cluster_assembly_ATPase_SufC'[&!color=#000000]
	'1986852_Rbacterium@RPF96315_1__Fe_S_cluster_assembly_ATPase_SufC'[&!color=#000000]
	'2030921_Ocluster@PCI98932_1__Fe_S_cluster_assembly_ATPase_SufC'[&!color=#000000]
	'1495045_Tsp@KN050829_1_211___226555_227337'[&!color=#000000]
	'880591_Kvulgare@ADO42594_1__FeS_assembly_ATPase_SufC'[&!color=#000000]
	'1946582_Hsp@DFQR01000055_1_39___41270_41584'[&!color=#000000]
	'1122218_Nperideroedes@KB893653_1_511___554217_554975'[&!color=#000000]
	'89524_Rcliftonensis@SEA45656_1__Fe_S_cluster_assembly_ATP_binding_protein'[&!color=#000000]
	'2013671_Abacterium@PKP65532_1__Fe_S_cluster_assembly_ATPase_SufC__partial'[&!color=#000000]
	'2035344_Acionae@PLS20609_1__Fe_S_cluster_assembly_ATPase_SufC'[&!color=#000000]
	'1961370_Psp@DIBM01000045_1_74___71747_72502'[&!color=#000000]
	'1945960_Asp@DBND01000124_1_4___1706_2776'[&!color=#000000]
	'1922228_Rbacterium@FREY01000003_1_224___235514_236269'[&!color=#000000]
	'1122600_Nignava@SFJ47072_1__Fe_S_cluster_assembly_ATP_binding_protein'[&!color=#000000]
	'89187_Rnubinhibens@EAP76379_1__FeS_assembly_ATPase_SufC'[&!color=#000000]
	'1470562_Aboseongensis@JXYH01000057_1_12___11839_12594'[&!color=#000000]
	'1121271_Gnectariphilu@AUCM01000013_1_76___72725_73480'[&!color=#000000]
	'1639689_Pinsulae@RED13251_1__Fe_S_cluster_assembly_ATP_binding_protein'[&!color=#000000]
	'1690039_Mmarinum@SOH93705_1__Fe_S_cluster_assembly_ATP_binding_protein'[&!color=#000000]
	'871652_Psedimentorum@SFR19553_1__Fe_S_cluster_assembly_ATP_binding_protein'[&!color=#000000]
	'393663_Paquimaris@SLN10350_1__putative_ATP_dependent_transporter_SufC'[&!color=#000000]
	'1656909_Abacterium@LFER01000067_1_5___3699_4454'[&!color=#000000]
	'398580_Dshibae@ABV93369_1__ATP_dependent_transporter'[&!color=#000000]
	'1267768_Bpacifica@APX88735_1__Fe_S_cluster_assembly_ATPase_SufC'[&!color=#000000]
	'314262_Rsp@EAQ45018_1__FeS_assembly_ATPase_SufC'[&!color=#000000]
	'292414_Rsp@ABF63978_1__FeS_assembly_ATPase_SufC'[&!color=#000000]
	'1685382_Pmarisrubri@KUF11459_1__Fe_S_cluster_assembly_ATPase_SufC'[&!color=#000000]
	'1461693_Aatlanticum@KCV83772_1__FeS_assembly_ATPase_SufC'[&!color=#000000]
	'1454373_Amucosum@KAJ55370_1__cysteine_desulfurase'[&!color=#000000]
	'928856_Emultivorans@CUH82307_1__putative_ATP_dependent_transporter_SufC'[&!color=#000000]
	'1280847_Shaliotis@SFK62359_1__Fe_S_cluster_assembly_ATP_binding_protein'[&!color=#000000]
	'870908_Cmaritima@SHG29812_1__Fe_S_cluster_assembly_ATP_binding_protein'[&!color=#000000]
	'1922229_Rbacterium@FREU01000003_1_197___215474_216229'[&!color=#000000]
	'321267_Smarina@CUH53726_1__putative_ATP_dependent_transporter_SufC'[&!color=#000000]
	'1662395_Sabyssi@PSL19316_1__Fe_S_cluster_assembly_ATP_binding_protein'[&!color=#000000]
	'1247867_Ralbus@SLN34788_1__putative_ATP_dependent_transporter_SufC'[&!color=#000000]
	'1391910_Pjejudonensis@SLN17171_1__putative_ATP_dependent_transporter_SufC'[&!color=#000000]
	'1508389_Csediminum@SHG70215_1__Fe_S_cluster_assembly_ATP_binding_protein'[&!color=#000000]
	'2029103_Apelagium@NSBU01000007_1_979___1022232_1022987'[&!color=#000000]
	'373675_Thalodurans@SEF97418_1__Fe_S_cluster_assembly_ATP_binding_protein'[&!color=#000000]
	'154981_Acrassostreae@KPN62433_1__cysteine_desulfurase'[&!color=#000000]
	'1920883_Msp@APO86645_1__Fe_S_cluster_assembly_ATPase_SufC'[&!color=#000000]
	'1930667_Mniveibacter@OUD10915_1__Fe_S_cluster_assembly_ATPase_SufC'[&!color=#000000]
	'1715693_Psp@CUJ93613_1__putative_ATP_dependent_transporter_SufC'[&!color=#000000]
	'1695997_Pinsulae@SPF80670_1__putative_ATP_dependent_transporter_SufC'[&!color=#000000]
	'657014_Ltaeanense@SEP57903_1__Fe_S_cluster_assembly_ATP_binding_protein'[&!color=#000000]
	'2072972_Tautumnalis@CUH65794_1__putative_ATP_dependent_transporter_SufC'[&!color=#000000]
	'53501_Tgelatinovoru@CUH62798_1__putative_ATP_dependent_transporter_SufC'[&!color=#000000]
	'1366046_Rbacterium@ERL98174_1__FeS_assembly_ATPase_SufC'[&!color=#000000]
	'1952799_Rbacterium@DDEJ01000017_1_10___9788_10543'[&!color=#000000]
	'1952806_Rbacterium@DFSG01000061_1_28___27726_28481'[&!color=#000000]
	'2030815_Msp@PHQ97727_1__Fe_S_cluster_assembly_ATPase_SufC'[&!color=#000000]
	'2024851_Psp@MAR04430_1__Fe_S_cluster_assembly_ATPase_SufC'[&!color=#000000]
	'1622230_Rbacterium@LAQD01000025_1_77___80736_81491'[&!color=#000000]
	'666509_Ptemperata@AII87164_1__FeS_assembly_ATPase_SufC'[&!color=#000000]
	'1537215_Rbacterium@RJE38104_1__putative_ATP_dependent_transporter_SufC'[&!color=#000000]
	'2211117_Psp@RII40567_1__Fe_S_cluster_assembly_ATPase_SufC'[&!color=#000000]
	'1609966_Csp@ALG90338_1__cysteine_desulfurase'[&!color=#000000]
	'1121479_Pxiamenensis@AUBS01000016_1_10___7785_8540'[&!color=#000000]
	'2267619_Asp@QOLB01000113_1_8___5079_5834'[&!color=#000000]
	'1519096_Asoesokkakens@SLN41575_1__putative_ATP_dependent_transporter_SufC'[&!color=#000000]
	'1208324_Cindicus@AJE47071_1__FeS_assembly_ATPase_SufC'[&!color=#000000]
	'588602_Cneptunius@SFI82266_1__Fe_S_cluster_assembly_ATP_binding_protein'[&!color=#000000]
	'576117_Chalophilus@LRUD01000067_1_86___78961_79722'[&!color=#000000]
	'658057_Pmarinus@SEK98989_1__Fe_S_cluster_assembly_ATP_binding_protein'[&!color=#000000]
	'1397108_Cmarinus@ALI54495_1__iron_sulfur_cluster_assembly_ATPase_protein_SufC'[&!color=#000000]
	'1579316_Harcticus@AML52911_1__Fe_S_cluster_assembly_ATPase_SufC'[&!color=#000000]
	'1951230_Rbacterium@DFBP01000060_1_46___40877_41632'[&!color=#000000]
	'1951231_Rbacterium@DFBM01000035_1_11___9168_9923'[&!color=#000000]
	'1951235_Rbacterium@DKMK01000096_1_10___9402_10157'[&!color=#000000]
	'1986771_Gbacterium@OUV19004_1__Fe_S_cluster_assembly_ATPase_SufC'[&!color=#000000]
	'367336_Rbacterium@EAU52631_1__FeS_assembly_ATPase_SufC'[&!color=#000000]
	'1889778_Akogurei@PIB24689_1__Fe_S_cluster_assembly_ATPase_SufC'[&!color=#000000]
	'388401_Rbacterium@EBA03513_1__FeS_assembly_ATPase_SufC'[&!color=#000000]
	'1470563_Pgijangensis@SHK10802_1__Fe_S_cluster_assembly_ATP_binding_protein'[&!color=#000000]
	'391626_Oantarcticus@AGI69046_1__ATP_dependent_transporter_SufC'[&!color=#000000]
	'2175247_Psp@PWE35168_1__Fe_S_cluster_assembly_ATPase_SufC'[&!color=#000000]
	'2133951_Msp@PWL33691_1__Fe_S_cluster_assembly_ATPase_SufC'[&!color=#000000]
	'1169855_Rbacterium@ETA49859_2__cysteine_desulfurase'[&!color=#000000]
	'1608407_Psediminis@SNR41424_1__Fe_S_cluster_assembly_ATP_binding_protein'[&!color=#000000]
	'935700_Jaquimarina@KIT17892_1__putative_ATP_dependent_transporter_SufC'[&!color=#000000]
	'1317121_Patlantica@KNG95229_1__cysteine_desulfurase'[&!color=#000000]
	'576131_Lalgarum@SDY55614_1__Fe_S_cluster_assembly_ATP_binding_protein'[&!color=#000000]
	'2070369_Ssp@AXI54856_1__Fe_S_cluster_assembly_ATPase_SufC'[&!color=#000000]
	'2301226_Rbacterium@RFP89057_1__Fe_S_cluster_assembly_ATPase_SufC'[&!color=#000000]
	'290400_Jsp@ABD55276_1__FeS_assembly_ATPase_SufC'[&!color=#000000]
	'299262_Tomphalii@APX11528_1__Fe_S_cluster_assembly_ATPase_SufC'[&!color=#000000]
	'441103_Tnaphthaleniv@CUH76798_1__putative_ATP_dependent_transporter_SufC'[&!color=#000000]
	'696760_Pvarians@PYG29846_1__Fe_S_cluster_assembly_ATP_binding_protein'[&!color=#000000]
	'60890_Pgallaeciensi@ANP35153_1__transporter'[&!color=#000000]
	'1822268_Ssp@KZZ71533_1__ABC_transporter_ATP_binding_protein'[&!color=#000000]
	'1917485_Ssp@APE43383_1__Fe_S_cluster_assembly_ATPase_SufC'[&!color=#000000]
	'1822238_Ssp@KZY52837_1__ABC_transporter_ATP_binding_protein'[&!color=#000000]
	'1300350_Sdonghicola@KIN69640_1__FeS_assembly_ATPase_SufC'[&!color=#000000]
	'314267_Ssp@EAP79278_1__FeS_assembly_ATPase_SufC'[&!color=#000000]
	'1389005_Ssp@AXI46598_1__Fe_S_cluster_assembly_ATPase_SufC'[&!color=#000000]
	'375451_Rdenitrifican@ABG32235_1__FeS_assembly_ATPase_SufC'[&!color=#000000]
	'2109625_Tsp@AVO39858_1__Fe_S_cluster_assembly_ATPase_SufC'[&!color=#000000]
	'999552_Lmethylohalid@AHD00679_1__transporter'[&!color=#000000]
	'2170577_Rbacterium@PVA08264_1__Fe_S_cluster_assembly_ATPase_SufC'[&!color=#000000]
	'1290553_Hnamhaensis@JWIF01000040_1_77___78309_79064'[&!color=#000000]
	'1312363_Plitorisedimi@SLN13540_1__putative_ATP_dependent_transporter_SufC'[&!color=#000000]
	'2211448_Rsp@QITQ01000010_1_57___57418_58173'[&!color=#000000]
	'2107584_Rbacterium@ONZJ01000002_1_1582___1600717_1601472'[&!color=#000000]
	'1952802_Rbacterium@DFBX01000123_1_42___43831_44583'[&!color=#000000]
	'252305_Pbatsensis@EAQ01084_1__Suf_C__ATPase'[&!color=#000000]
	'2033435_Rbacterium@CP023454_1_1698___1727731_1728486'[&!color=#000000]
	'1652492_Dtyrosinivora@PRY90289_1__Fe_S_cluster_assembly_ATP_binding_protein'[&!color=#000000]
	'1915078_Tnitratireduc@AQS48285_1__Fe_S_cluster_assembly_ATPase_SufC'[&!color=#000000]
	'1185766_Tdalianensis@KEP71571_1__cysteine_desulfurase'[&!color=#000000]
	'356660_Adonghaensis@SDW30856_1__Fe_S_cluster_assembly_ATP_binding_protein'[&!color=#000000]
	'164332_Rmahoneyensis@PWK62470_1__Fe_S_cluster_assembly_ATP_binding_protein'[&!color=#000000]
	'1472418_Fsp@BBJC02000003_1_339___355107_355901'[&!color=#000000]
	'349101_Rsphaeroides@ABN77195_1__FeS_assembly_ATPase_SufC'[&!color=#000000]
	'2033869_Rsp@CP023548_1_2340___2430702_2431460'[&!color=#000000]
	'402884_Cchanglensis@PZX57428_1__Fe_S_cluster_assembly_ATP_binding_protein'[&!color=#000000]
	'2248759_Tsp@QMEJ01000001_1_511___520780_521532'[&!color=#000000]
	'1590614_Aureilyticum@NSBT01000037_1_49___49767_50522'[&!color=#000000]
	'2320272_Rsp@RKF17043_1__Fe_S_cluster_assembly_ATPase_SufC'[&!color=#000000]
	'313368_Msalinus@SHI39848_1__Fe_S_cluster_assembly_ATP_binding_protein'[&!color=#000000]
	'1852017_Rbacterium@RMA41906_1__Fe_S_cluster_assembly_ATPase_SufC'[&!color=#000000]
	'1317111_Psp@OWU70616_1__cysteine_desulfurase'[&!color=#000000]
	'1914328_Psp@MAY89243_1__Fe_S_cluster_assembly_ATPase_SufC'[&!color=#000000]
	'1933035_Psp@OSP55584_1__Fe_S_cluster_assembly_ATPase_SufC'[&!color=#000000]
	'2136177_Osp@QAGK01000006_1_225___231361_232116'[&!color=#000000]
	'1737570_Kroseum@PNOS01000004_1_49___47344_48099'[&!color=#000000]
	'568105_Haestuarii@PZX18466_1__Fe_S_cluster_assembly_ATP_binding_protein'[&!color=#000000]
	'1231392_Oguishaninsul@EKE43517_1__hypothetical_protein_OCGS_2249'[&!color=#000000]
	'282197_Jrubra@CTQ33961_1__putative_ATP_dependent_transporter_SufC'[&!color=#000000]
	'1387277_Pflagellatus@SMC91487_1__Fe_S_cluster_assembly_ATP_binding_protein'[&!color=#000000]
	'569882_Sflavidus@SEO46311_1__Fe_S_cluster_assembly_ATP_binding_protein'[&!color=#000000]
	'1666914_Rbacterium@KPP87718_1__FeS_assembly_ATPase_SufC'[&!color=#000000]
	'1280846_Phaliotis@PRY26569_1__Fe_S_cluster_assembly_ATP_binding_protein'[&!color=#000000]
	'1666916_Rbacterium@KPQ06152_1__Fe_S_cluster_assembly_ATPase_SufC'[&!color=#000000]
	'2259589_Rbacterium@QNVJ01000003_1_13___12728_13501'[&!color=#000000]
	'2086263_Rbacterium@PQO23452_1__Fe_S_cluster_assembly_ATPase_SufC'[&!color=#000000]
	'564137_Rantarcticum@SDX62213_1__Fe_S_cluster_assembly_ATP_binding_protein'[&!color=#000000]
	'1666912_Rcalidilacus@KPP93523_1__Fe_S_cluster_assembly_ATPase_SufC'[&!color=#000000]
	'441209_Rbarguzinensi@ATX66186_1__Fe_S_cluster_assembly_ATPase_SufC'[&!color=#000000]
	'351016_Rsp@EDM70929_1__Suf_C__ATPase'[&!color=#000000]
	'1641875_Ratlanticus@KRS14351_1__cysteine_desulfurase'[&!color=#000000]
	'2249812_Rsp@RBI72300_1__Fe_S_cluster_assembly_ATPase_SufC'[&!color=#000000]
	'1928334_Rbacterium@NHTQ01000001_1_524___545764_546519'[&!color=#000000]
	'2203891_Rsp@RDC72211_1__Fe_S_cluster_assembly_ATPase_SufC'[&!color=#000000]
	'1981892_Rsalinarum@PHNT01000025_1_12___9966_10721'[&!color=#000000]
	'1666917_Rbacterium@KPQ18513_1__Fe_S_cluster_assembly_ATPase_SufC'[&!color=#000000]
	'1666913_Rbacterium@KPP86950_1__Fe_S_cluster_assembly_ATPase_SufC'[&!color=#000000]
	'2170575_Psediminicola@PVA08808_1__Fe_S_cluster_assembly_ATPase_SufC'[&!color=#000000]
	'1005928_Rlutimaris@SFN37021_1__Fe_S_cluster_assembly_ATP_binding_protein'[&!color=#000000]
	'1570360_Rsp@GAW35077_1__putative_ATP_dependent_transporter_SufC'[&!color=#000000]
	'314264_Rsp@EAQ26948_1__FeS_assembly_ATPase_SufC'[&!color=#000000]
	'2203213_Rsp@AWZ21749_1__Iron_sulfur_cluster_assembly_ATPase_protein_SufC'[&!color=#000000]
	'1947395_Rsp@DIUD01000050_1_40___44752_45621'[&!color=#000000]
	'1947397_Rsp@DLCC01000022_1_5___3902_4657'[&!color=#000000]
	'2013655_Abacterium@PKQ14110_1__Fe_S_cluster_assembly_ATPase_SufC'[&!color=#000000]
	'2044597_Rnitratireduc@PDNI01000005_1_24___22738_23493'[&!color=#000000]
	'1947396_Rsp@DISF01000085_1_8___6851_7606'[&!color=#000000]
	'441112_Tisoalkanivor@SFC46023_1__Fe_S_cluster_assembly_ATP_binding_protein'[&!color=#000000]
	'1449351_Risoporae@ETX29082_1__transporter'[&!color=#000000]
	'633194_Rlentus@SIS92385_1__Fe_S_cluster_assembly_ATP_binding_protein'[&!color=#000000]
	'1946582_Hsp@DFQR01000076_1_1___3_461'[&!color=#000000]
	'1247613_Pantarcticus@PJE25839_1__Fe_S_cluster_assembly_ATPase_SufC'[&!color=#000000]
	'2282382_Tsp@RDD67459_1__Fe_S_cluster_assembly_ATPase_SufC'[&!color=#000000]
	'2483814_Rbacterium@VDC30586_1__putative_ATP_dependent_transporter_SufC'[&!color=#000000]
	'441119_Talkanivorans@SFP60757_1__Fe_S_cluster_assembly_ATP_binding_protein'[&!color=#000000]
	'641238_Rroseus@SES21176_1__Fe_S_cluster_assembly_ATP_binding_protein'[&!color=#000000]
	'1974083_Rbacterium@PIV73482_1__Fe_S_cluster_assembly_ATPase_SufC'[&!color=#000000]
	'1287720_Nnitratireduc@MNBW01000017_1_15___15091_15846'[&!color=#000000]
	'365340_Rimhoffii@PTN03491_1__Fe_S_cluster_assembly_ATP_binding_protein'[&!color=#000000]
	'35806_Rsulfidophilu@BAQ69545_1__FeS_assembly_ATPase'[&!color=#000000]
	'308754_Rsp@ARC88501_1__Fe_S_cluster_assembly_ATPase_SufC'[&!color=#000000]
	'68292_Rrobiginosum@RSK32284_1__Fe_S_cluster_assembly_ATPase_SufC'[&!color=#000000]
	'1882821_Rsp@SIO16262_1__Fe_S_cluster_assembly_ATP_binding_protein'[&!color=#000000]
	'1564506_Rsp@ARE41689_1__Iron_sulfur_cluster_assembly_ATPase_protein_SufC'[&!color=#000000]
	'1501240_Pabyssalis@SPJ22728_1__putative_ATP_dependent_transporter_SufC'[&!color=#000000]
	'1530186_Msp@JQEY01000022_1_25___20362_21117'[&!color=#000000]
	'93684_Rhalotolerans@SFQ25066_1__Fe_S_cluster_assembly_ATP_binding_protein'[&!color=#000000]
	'1379903_Rmarinus@ETW14590_1__FeS_assembly_ATPase_SufC'[&!color=#000000]
	'1529041_Rjejudonensis@SLN29572_1__putative_ATP_dependent_transporter_SufC'[&!color=#000000]
	'1449350_Rhalodurans@ETX16555_1__transporter'[&!color=#000000]
	'595589_Hhalocynthiae@PRY95247_1__Fe_S_cluster_assembly_ATP_binding_protein'[&!color=#000000]
	'2259333_Rsp@RBI87646_1__Fe_S_cluster_assembly_ATPase_SufC'[&!color=#000000]
	'1940533_Rsediminis@REC56891_1__Fe_S_cluster_assembly_ATPase_SufC'[&!color=#000000]
	'490829_Lsaemankumens@SDH95204_1__Fe_S_cluster_assembly_ATP_binding_protein'[&!color=#000000]
	'871651_Ppacifica@SFB14551_1__Fe_S_cluster_assembly_ATP_binding_protein'[&!color=#000000]
	'2072018_Rbacterium@PWR03484_1__Fe_S_cluster_assembly_ATPase_SufC'[&!color=#000000]
	'1411902_Cmanganoxidan@ATI41849_1__Fe_S_cluster_assembly_ATPase_SufC'[&!color=#000000]
	'1267769_Rpacificus@PTX46107_1__Fe_S_cluster_assembly_ATP_binding_protein'[&!color=#000000]
	'321339_Csalinaria@SDX98068_1__Fe_S_cluster_assembly_ATP_binding_protein'[&!color=#000000]
	'1305735_Osp@JAFT01000005_1_2823___2895316_2896071'[&!color=#000000]
	'568098_Saestuarii@RAK10971_1__Fe_S_cluster_assembly_ATP_binding_protein'[&!color=#000000]
	'311180_Ypacifica@AWI83862_1__Fe_S_cluster_assembly_ATPase_SufC'[&!color=#000000]
	'1960284_Csp@HBM58563_1__TPA_asm__Fe_S_cluster_assembly_ATPase_SufC'[&!color=#000000]
	'2174844_Msp@PWE33111_1__Fe_S_cluster_assembly_ATPase_SufC'[&!color=#000000]
	'1123247_Sqiaohouensis@AUIJ01000002_1_208___201030_201785'[&!color=#000000]
	'1850250_Rsp@AOZ69588_1__Fe_S_cluster_assembly_ATPase_SufC'[&!color=#000000]
	'2487931_Psp@RUS64991_1__Fe_S_cluster_assembly_ATPase_SufC'[&!color=#000000]
	'1120568_Pwandonensis@LGHT01000025_1_19___18428_19183'[&!color=#000000]
	'1123361_Tstenotrophic@SHI56277_1__Iron_regulated_ABC_transporter_ATPase_subunit_SufC'[&!color=#000000]
	'407234_Rvinaykumarii@SIS49169_1__Fe_S_cluster_assembly_ATP_binding_protein'[&!color=#000000]
	'1075_Rblasticus@AWD20679_1__Fe_S_cluster_assembly_ATPase_SufC'[&!color=#000000]
	'2494374_Tsp@AZL57653_1__Fe_S_cluster_assembly_ATPase_SufC'[&!color=#000000]
	'2169400_Gsp@AWB48507_1__Fe_S_cluster_assembly_ATPase_SufC'[&!color=#000000]
	'2015560_Psp@OYU39126_1__Fe_S_cluster_assembly_ATPase_SufC'[&!color=#000000]
	'2052957_Psp@PJF10859_1__Fe_S_cluster_assembly_ATPase_SufC'[&!color=#000000]
	'2483812_Xsp@VDC31877_1__putative_ATP_dependent_transporter_SufC'[&!color=#000000]
	'2249421_Rsp@QMJY01000083_1_313___321157_321912'[&!color=#000000]
	'2183910_Rsp@RBP95492_1__Fe_S_cluster_assembly_ATP_binding_protein'[&!color=#000000]
	'1105367_Penshiensis@KFI24500_1__cysteine_desulfurase'[&!color=#000000]
	'272942_Rcapsulatus@ADE85624_1__FeS_assembly_ATPase_SufC'[&!color=#000000]
	'1795308_Tarenosa@PCD76784_1__Fe_S_cluster_assembly_ATPase_SufC'[&!color=#000000]
	'1889770_Tsp@OCX67018_1__Fe_S_cluster_assembly_ATPase_SufC'[&!color=#000000]
	'933059_Gaquatilis@SEM80090_1__Fe_S_cluster_assembly_ATP_binding_protein'[&!color=#000000]
	'1162418_Msp@SMH56723_1__Fe_S_cluster_assembly_ATP_binding_protein'[&!color=#000000]
	'1985299_Asp@PJN96122_1__Fe_S_cluster_assembly_ATPase_SufC'[&!color=#000000]
	'1826607_Salgicola@PWK57850_1__Fe_S_cluster_assembly_ATP_binding_protein'[&!color=#000000]
	'2013669_Abacterium@PKP74963_1__Fe_S_cluster_assembly_ATPase_SufC'[&!color=#000000]
	'1952817_Rbacterium@DBBA01000180_1_21___19798_19992'[&!color=#000000]
	'1805337_Rbacterium@OIQ05300_1__Fe_S_cluster_assembly_ATPase_SufC__partial'[&!color=#000000]
	'2494554_CHsymbioticus@RWJS01001131_1_1___2_766'[&!color=#000000]
	'1542388_Daquaemixtae@SPH17939_1__putative_ATP_dependent_transporter_SufC'[&!color=#000000]
	'1123069_Rthermophilum@EPX86193_1__FeS_assembly_ATPase_SufC'[&!color=#000000]
	'1294273_Relongatum@AHM05303_1__Iron_sulfur_cluster_assembly_ATPase_protein_SufC'[&!color=#000000]
	'442562_Rmesophilum@EYD76646_1__Iron_sulfur_cluster_assembly_ATPase_protein_SufC'[&!color=#000000]
	'2013667_Abacterium@PKP71574_1__Fe_S_cluster_assembly_ATPase_SufC'[&!color=#000000]
	'371731_Rsp@EEW26363_1__FeS_assembly_ATPase_SufC'[&!color=#000000]
	'1849170_Rbacterium@OAN65313_1__Fe_S_cluster_assembly_ATPase_SufC'[&!color=#000000]
	'1185920_Rveldkampii@PTE16925_1__Fe_S_cluster_assembly_ATPase_SufC'[&!color=#000000]
	'2172121_Psp@PVH27947_1__Fe_S_cluster_assembly_ATPase_SufC'[&!color=#000000]
	'515897_Pmethylaminiv@SIT77933_1__Fe_S_cluster_assembly_ATP_binding_protein'[&!color=#000000]
	'1317116_Osp@OWU83756_1__cysteine_desulfurase'[&!color=#000000]
	'2479545_Psp@REEZ01000006_1_212___227784_228542'[&!color=#000000]
	'404875_Paggregans@PTX04126_1__Fe_S_cluster_assembly_ATP_binding_protein'[&!color=#000000]
	'2488730_Gsp@RRH73516_1__Fe_S_cluster_assembly_ATPase_SufC'[&!color=#000000]
	'1675527_CRlobularis@KMW56883_1__Iron_sulfur_cluster_assembly_ATPase_protein_SufC'[&!color=#000000]
	'2026339_Rbacterium@QGNX01000004_1_73___78513_79268'[&!color=#000000]
	'1795041_Paestuarii@PYE81293_1__Fe_S_cluster_assembly_ATP_binding_protein'[&!color=#000000]
	'314256_Ogranulosus@EAR51653_1__Suf_C__ATPase'[&!color=#000000]
	'2480588_Rbacterium@ROU04109_1__Fe_S_cluster_assembly_ATPase_SufC'[&!color=#000000]
	'254357_Rantarcticus@SLN65534_1__putative_ATP_dependent_transporter_SufC'[&!color=#000000]
	'1447782_Wsaemankumens@SHJ16744_1__Fe_S_cluster_assembly_ATP_binding_protein'[&!color=#000000]
	'1125964_Lcinnabarinus@PHP29591_1__Fe_S_cluster_assembly_ATPase_SufC'[&!color=#000000]
	'1123501_Wmarina@KB902277_1_63___64455_65210'[&!color=#000000]
	'2107583_Rbacterium@OMPR01000009_1_265___281333_282088'[&!color=#000000]
	'1819565_Fmarinus@SMY07595_1__putative_ATP_dependent_transporter_SufC'[&!color=#000000]
	'1920174_Osp@HCP82277_1__TPA_asm__Fe_S_cluster_assembly_ATPase_SufC__partial'[&!color=#000000]
	'1380367_Ssp@JIBC01000007_1_361___372481_373236'[&!color=#000000]
	'1510460_Adonghaensis@SPH21192_1__putative_ATP_dependent_transporter_SufC'[&!color=#000000]
	'1952816_Rbacterium@DLQI01000015_1_17___15826_16581'[&!color=#000000]
	'765699_Dindica@SDW18979_1__Fe_S_cluster_assembly_ATP_binding_protein'[&!color=#000000]
	'1805338_Rbacterium@OIP83081_1__Fe_S_cluster_assembly_ATPase_SufC'[&!color=#000000]
	'2171755_Rbacterium@AXX98101_1__Fe_S_cluster_assembly_ATPase_SufC'[&!color=#000000]
	'475081_Jseohaensis@PWJ20852_1__Fe_S_cluster_assembly_ATP_binding_protein'[&!color=#000000]
	'2259592_Jsp@QPLJ01000008_1_102___110806_111561'[&!color=#000000]
	'420998_Jdonghaensis@CTQ50461_1__putative_ATP_dependent_transporter_SufC'[&!color=#000000]
	'390807_Jpohangensis@SFI21422_1__Fe_S_cluster_assembly_ATP_binding_protein'[&!color=#000000]
	'314271_Malkaliphilus@EAQ11560_1__FeS_assembly_ATPase_SufC'[&!color=#000000]
	'1811548_Msp@LUOP01000001_1_673___680508_681263'[&!color=#000000]
	'2200892_Rbacterium@PYC48291_1__Fe_S_cluster_assembly_ATPase_SufC'[&!color=#000000]
	'1952801_Rbacterium@DEIK01000022_1_4___3092_3847'[&!color=#000000]
	'1123360_Larenae@EPX79066_1__Iron_sulfur_cluster_assembly_ATPase_protein_SufC'[&!color=#000000]
	'1510457_Lponti@PTX55847_1__Fe_S_cluster_assembly_ATP_binding_protein'[&!color=#000000]
	'1470561_Baestuarii@SMX24480_1__putative_ATP_dependent_transporter_SufC'[&!color=#000000]
	'633131_Tsp@EET48289_1__FeS_assembly_ATPase_SufC'[&!color=#000000]
	'2135611_Lsp@PXW70227_1__Fe_S_cluster_assembly_ATP_binding_protein'[&!color=#000000]
	'245188_Yvestfoldensi@ARU00919_1__putative_ATP_dependent_transporter_SufC'[&!color=#000000]
	'1286148_Ysediminilito@PUB12778_1__Fe_S_cluster_assembly_ATP_binding_protein'[&!color=#000000]
	'2267230_Lsp@RBW44235_1__Fe_S_cluster_assembly_ATPase_SufC'[&!color=#000000]
	'1225657_Lsp@KQI69774_1__cysteine_desulfurase'[&!color=#000000]
	'245187_Lfryxellensis@SEN27679_1__Fe_S_cluster_assembly_ATP_binding_protein'[&!color=#000000]
	'1946765_Lsp@DDBG01000026_1_93___87186_87941'[&!color=#000000]
	'644107_Rlacuscaerule@EEX10817_1__FeS_assembly_ATPase_SufC'[&!color=#000000]
	'1227549_Cmarinus@SEJ14742_1__Fe_S_cluster_assembly_ATP_binding_protein'[&!color=#000000]
	'999627_Snanhaiensis@SFU21569_1__Fe_S_cluster_assembly_ATP_binding_protein'[&!color=#000000]
	'2248760_Tsp@QMEK01000001_1_934___1012478_1013233'[&!color=#000000]
	'1217970_Olitoreus@SIN89931_1__Fe_S_cluster_assembly_ATP_binding_protein'[&!color=#000000]
	'1856299_Rbacterium@OUS37168_1__Fe_S_cluster_assembly_ATPase_SufC'[&!color=#000000]
	'1811619_Rbacterium@LUPX01000030_1_5___3063_3818'[&!color=#000000]
	'939301_Aproteobacter@KB910696_1_7___6691_7446'[&!color=#000000]
	'2003366_Dsp@MAN14998_1__Fe_S_cluster_assembly_ATPase_SufC__partial'[&!color=#000000]
	'2340860_Rbacterium@QZEX01000002_1_51___50995_51750'[&!color=#000000]
	'246200_Rpomeroyi@AAV95291_1__FeS_assembly_ATPase_SufC'[&!color=#000000]
	'1156985_Eulvae@PHJF01000001_1_593___618393_619151'[&!color=#000000]
	'2487129_Dsp@RJRZ01000018_1_14___10976_11731'[&!color=#000000]
	'1367847_Paminophilus@AGT09115_1__ATP_dependent_transporter_sufC'[&!color=#000000]
	'1945662_Pcontaminans@ARJ69804_1__Fe_S_cluster_assembly_ATPase_SufC'[&!color=#000000]
	'1545044_Psanguinis@KGJ15465_1__cysteine_desulfurase'[&!color=#000000]
	'1947052_Psp@DGGG01000150_1_6___4377_5138'[&!color=#000000]
	'1077935_Pzhejiangensi@AUH65951_1__Fe_S_cluster_assembly_ATPase_SufC'[&!color=#000000]
	'1529068_Psp@AUH32415_1__Fe_S_cluster_assembly_ATPase_SufC'[&!color=#000000]
	'72022_Mmarina@RNF36248_1__Fe_S_cluster_assembly_ATPase_SufC'[&!color=#000000]
	'364199_Phomiensis@SET46719_1__Fe_S_cluster_assembly_ATP_binding_protein'[&!color=#000000]
	'2283626_Psp@RJE80112_1__Fe_S_cluster_assembly_ATPase_SufC'[&!color=#000000]
	'1192054_Psp@KIX17023_1__cysteine_desulfurase'[&!color=#000000]
	'184748_Pseriniphilus@SNT74357_1__Fe_S_cluster_assembly_ATP_binding_protein'[&!color=#000000]
	'1947054_Psp@DHXG01000075_1_14___11552_12307'[&!color=#000000]
	'34002_Palcaliphilus@SEO06618_1__Fe_S_cluster_assembly_ATP_binding_protein'[&!color=#000000]
	'2259340_Psp@AXC48646_1__Fe_S_cluster_assembly_ATPase_SufC'[&!color=#000000]
	'2065379_Psp@AUM75680_1__Fe_S_cluster_assembly_ATPase_SufC'[&!color=#000000]
	'591205_Pisoporae@SDE89880_1__Fe_S_cluster_assembly_ATP_binding_protein'[&!color=#000000]
	'2233774_Psp@QLUV01000004_1_156___159785_160546'[&!color=#000000]
	'1947051_Psp@DENX01000034_1_3___812_1567'[&!color=#000000]
	'82367_Ppantotrophus@RDD97125_1__Fe_S_cluster_assembly_ATPase_SufC'[&!color=#000000]
	'266_Pdenitrifican@PPGA01000001_1_198___200805_201560'[&!color=#000000]
	'488547_Jthermophila@SEF47949_1__Fe_S_cluster_assembly_ATP_binding_protein'[&!color=#000000]
	'1952815_Rbacterium@DJZD01000103_1_2___417_1172'[&!color=#000000]
	'1914409_Rbacterium@PWG17463_1__Fe_S_cluster_assembly_ATPase_SufC'[&!color=#000000]
	'990712_Axiamenense@PRX38083_1__Fe_S_cluster_assembly_ATP_binding_protein'[&!color=#000000]
	'1189325_Oactignis@SET59727_1__Fe_S_cluster_assembly_ATP_binding_protein'[&!color=#000000]
	'196587_Ainexpectatum@PPB79714_1__Fe_S_cluster_assembly_ATP_binding_protein'[&!color=#000000]
	'2219044_Rbacterium@QKPN01000003_1_292___309438_310193'[&!color=#000000]
	'1526414_Aproteobacter@JPPB01000045_1_4___2681_3439'[&!color=#000000]
	'1919265_Rbacterium@MPNP01000001_1_123___135081_135836'[&!color=#000000]
	'552518_Elitoralis@KJV10962_1__cysteine_desulfurase'[&!color=#000000]
	'2022747_Ecyanobacteri@OYQ20999_1__Fe_S_cluster_assembly_ATPase_SufC'[&!color=#000000]
	'1986851_Rbacterium@RPF91310_1__Fe_S_cluster_assembly_ATPase_SufC'[&!color=#000000]
	'2162590_Ocluster@QCAT01000001_1_422___374205_374954'[&!color=#000000]
	'2492378_CMrohwerii@RST66955_1__Fe_S_cluster_assembly_ATPase_SufC'[&!color=#000000]
	'1986642_Abacterium@OUU63303_1__Fe_S_cluster_assembly_ATPase_SufC'[&!color=#000000]
	'2013099_Abacterium@PPR26458_1__putative_ATP_dependent_transporter_SufC'[&!color=#000000]
	'1986648_Abacterium@RPH04596_1__Fe_S_cluster_assembly_ATPase_SufC'[&!color=#000000]
	'1977865_CPsp@ARJ48645_1__Fe_S_cluster_assembly_ATPase_SufC'[&!color=#000000]
	'1696173_Pbacterium@OCW77055_1__cysteine_desulfurase'[&!color=#000000]
	'2162002_Pbacterium@QCPT01000009_1_7___5502_6236'[&!color=#000000]
	'2162054_Pbacterium@QCOG01000003_1_157___158599_159333'[&!color=#000000]
	'2161995_Pbacterium@QCNP01000001_1_805___782447_783181'[&!color=#000000]
	'2161987_Pbacterium@QCJD01000013_1_4___2527_3261'[&!color=#000000]
	'2162022_Pbacterium@QBYD01000014_1_7___6546_7280'[&!color=#000000]
	'1696175_Pbacterium@OCW82960_1__cysteine_desulfurase'[&!color=#000000]
	'2162031_Pbacterium@QBZW01000002_1_85___78358_79092'[&!color=#000000]
	'2162023_Pbacterium@QBYE01000002_1_88___75219_75953'[&!color=#000000]
	'1977864_CPsp@ARJ48107_1__Fe_S_cluster_assembly_ATPase_SufC'[&!color=#000000]
	'2162055_Pbacterium@QCOL01000008_1_19___18730_19464'[&!color=#000000]
	'2162046_Pbacterium@QCHE01000001_1_43___31695_32429'[&!color=#000000]
	'2162012_Pbacterium@QCKW01000001_1_140___135695_136429'[&!color=#000000]
	'2162047_Pbacterium@QCJE01000002_1_50___32722_33456'[&!color=#000000]
	'2162038_Pbacterium@QCDD01000002_1_88___76773_77507'[&!color=#000000]
	'335992_CPubique@AAZ21559_1__FeS_assembly_ATPase_SufC'[&!color=#000000]
	'1655605_Pbacterium@KRO65296_1__ABC_transporter_ATP_binding_protein'[&!color=#000000]
	'859653_Aproteobacter@AFS47092_1__FeS_assembly_ATPase_SufC'[&!color=#000000]
	'1265756_CPubique@KI421433_1_278___268352_269086'[&!color=#000000]
	'1388755_CPsp@SMF72612_1__Fe_S_cluster_assembly_ATP_binding_protein'[&!color=#000000]
	'1131276_Aproteobacter@AQVO01000002_1_127___123304_124047'[&!color=#000000]
	'2162008_Pbacterium@QCSA01000002_1_50___46509_47252'[&!color=#000000]
	'939346_Aproteobacter@AZYB01000001_1_96___82993_83736'[&!color=#000000]
	'939306_Aproteobacter@AZHR01000092_1_1___2_397'[&!color=#000000]
	'2162056_Pbacterium@QBVU01000002_1_113___110459_111193'[&!color=#000000]
	'2161991_Pbacterium@QCMS01000001_1_73___75814_76548'[&!color=#000000]
	'1144932_CPubique@ATTF01000010_1_7___3719_4231'[&!color=#000000]
	'2162037_Pbacterium@QCAW01000014_1_15___14982_15716'[&!color=#000000]
	'2162021_Pbacterium@QBYC01000016_1_19___18224_18958'[&!color=#000000]
	'1986830_CPsp@OUU67584_1__Fe_S_cluster_assembly_ATPase_SufC'[&!color=#000000]
	'2162014_Pbacterium@QCLK01000001_1_1___3_656'[&!color=#000000]
	'1946225_CPsp@DCWU01000083_1_5___3640_4374'[&!color=#000000]
	'2161996_Pbacterium@QCNT01000003_1_141___127369_128103'[&!color=#000000]
	'2162019_Pbacterium@QCOH01000006_1_52___43048_43782'[&!color=#000000]
	'2162024_Pbacterium@QBYF01000001_1_132___125513_126247'[&!color=#000000]
	'1986805_CPsp@OUW10896_1__Fe_S_cluster_assembly_ATPase_SufC'[&!color=#000000]
	'1986808_CPsp@OUW59578_1__Fe_S_cluster_assembly_ATPase_SufC'[&!color=#000000]
	'938639_Aproteobacter@ATTB01000011_1_7___5655_6398'[&!color=#000000]
	'1925548_CFubiquis@CP024034_1_681___620991_621734'[&!color=#000000]
	'1002672_CPsp@AEA81802_1__iron_sulfur_cluster_assembly_protein_SufB'[&!color=#000000]
	'684719_Aproteobacter@EMH80282_1__Iron_regulated_ABC_transporter_ATPase_subunit_SufC'[&!color=#000000]
	'1986637_Rbacterium@OUX44014_1__Fe_S_cluster_assembly_ATPase_SufC'[&!color=#000000]
	'1676150_Rbacterium@LFTI01000047_1_9___9205_9945'[&!color=#000000]
	'1674835_Bbacterium@LUZM01000265_1_1___1_306'[&!color=#000000]
	'2162580_Scluster@QCNN01000015_1_16___13074_13826'[&!color=#000000]
	'2162572_Scluster@QBYJ01000001_1_102___103540_104292'[&!color=#000000]
	'1009708_Aproteobacter@ARQU01000004_1_113___116140_116892'[&!color=#000000]
	'1009709_Aproteobacter@ATWQ01000003_1_97___86025_86777'[&!color=#000000]
	'1986632_Abacterium@OUW58287_1__Fe_S_cluster_assembly_ATPase_SufC'[&!color=#000000]
	'939296_Aproteobacter@KB910566_1_80___73062_73814'[&!color=#000000]
	'488538_CPmarinum@ADE38258_1__FeS_assembly_ATPase_SufC'[&!color=#000000]
	'1811626_Scluster@LUQE01000172_1_5___3151_3348'[&!color=#000000]
	'1986765_Obacterium@OUX78532_1__Fe_S_cluster_assembly_ATPase_SufC'[&!color=#000000]
	'1948362_Abacterium@DCQV01000053_1_3___1868_2623'[&!color=#000000]
	'1811626_Scluster@LUQE01000172_1_6___3333_3755'[&!color=#000000]
	'1948411_Abacterium@DJCL01000142_1_3___2134_2886'[&!color=#000000]
	'1948434_Abacterium@DBMZ01000122_1_18___14402_15154'[&!color=#000000]
	'1948398_Abacterium@DGPQ01000016_1_17___16693_17454'[&!color=#000000]
	'1948375_Abacterium@DEBO01000157_1_3___1816_2568'[&!color=#000000]
	'909943_Scluster@EHI49740_1__FeS_assembly_ATPase_SufC'[&!color=#000000]
	'1948355_Abacterium@DBVF01000017_1_2___785_1537'[&!color=#000000]
	'744985_Aproteobacter@AFS49481_1__FeS_assembly_ATPase_SufC'[&!color=#000000]
	'2013086_Abacterium@PPR44102_1__putative_ATP_dependent_transporter_SufC'[&!color=#000000]
	'2013087_Abacterium@PPR40664_1__putative_ATP_dependent_transporter_SufC'[&!color=#000000]
	'2013084_Abacterium@PPR46460_1__putative_ATP_dependent_transporter_SufC'[&!color=#000000]
	'1131277_Aproteobacter@AQVN01000275_1_3___2382_3122'[&!color=#000000]
	'2013082_Abacterium@PPR45592_1__putative_ATP_dependent_transporter_SufC'[&!color=#000000]
	'2013077_Abacterium@PPR52900_1__putative_ATP_dependent_transporter_SufC'[&!color=#000000]
	'2013079_Abacterium@PPR51139_1__putative_ATP_dependent_transporter_SufC'[&!color=#000000]
	'2162049_Pbacterium@QCKQ01000010_1_22___24186_24926'[&!color=#000000]
	'1919232_Tarchaeon@PSG96416_1__Fe_S_cluster_assembly_ATPase_SufC'[&!color=#000000]
	'1142394_Pmikurensis@BAM02480_1__putative_FeS_assembly_ATPase_SufC'[&!color=#000000]
	'1542390_Fsp@APC96892_1__FeS_assembly_ATPase_SufC'[&!color=#000000]
	'594679_Aguangzhouens@AJC49101_1__cysteine_desulfurase'[&!color=#000000]
	'2007306_Fsp@AXA33949_1__Fe_S_cluster_assembly_ATPase_SufC'[&!color=#000000]
	'177416_Ftularensis@CAG45605_1__ABC_transporter__ATP_binding_protein'[&!color=#000000]
	'484022_Fphilomiragia@ABZ87988_1__SufS_activator_complex__SufC_subunit'[&!color=#000000]
	'549298_Fhalioticida@ASG67970_1__Fe_S_cluster_assembly_ATPase_SufC'[&!color=#000000]
	'1547445_Fsp@AIT08710_1__cysteine_desulfurase'[&!color=#000000]
	'1089439_Fhongkongensi@KB902239_1_125___129200_129943'[&!color=#000000]
	'2056695_Flacustris@QLIR01000024_1_8___11963_12715'[&!color=#000000]
	'28907_Ctaeniospiral@PGGB01000011_1_6___5504_6247'[&!color=#000000]
	'2219059_Fbacterium@QLIU01000028_1_50___43204_43947'[&!color=#000000]
	'2219058_Fbacterium@QLIT01000084_1_39___38494_39237'[&!color=#000000]
	'1811664_Gbacterium@LUSE01000045_1_6___4981_5733'[&!color=#000000]
	'1948200_Pbacterium@DKHZ01000106_1_12___8120_8620'[&!color=#000000]
	'1986670_Sbacterium@OUW78081_1__Fe_S_cluster_assembly_ATPase_SufC'[&!color=#000000]
	'1948591_Gbacterium@DCWG01000131_1_2___514_1263'[&!color=#000000]
	'1948603_Gbacterium@DEBD01000013_1_27___21695_22441'[&!color=#000000]
	'1953215_CMbacterium@DBZW01000018_1_19___19707_21044'[&!color=#000000]
	'1948616_Gbacterium@DGQF01000022_1_79___76569_77312'[&!color=#000000]
	'1948649_Gbacterium@DKNY01000060_1_99___99311_100066'[&!color=#000000]
	'1948584_Gbacterium@DBUT01000048_1_11___9051_9806'[&!color=#000000]
	'1986764_Gbacterium@RPG26184_1__Fe_S_cluster_assembly_ATPase_SufC'[&!color=#000000]
	'1948588_Gbacterium@DDEF01000106_1_2___546_1301'[&!color=#000000]
	'1948660_Gbacterium@DLSB01000185_1_2___1197_1949'[&!color=#000000]
	'1948589_Gbacterium@DDDN01000035_1_34___33118_33870'[&!color=#000000]
	'1948642_Gbacterium@DJYW01000052_1_8___7255_8019'[&!color=#000000]
	'1948582_Gbacterium@DCBA01000100_1_51___49894_50643'[&!color=#000000]
	'1919270_Gbacterium@MPMU01000042_1_13___18840_19589'[&!color=#000000]
	'2013796_Gbacterium@PKM22494_1__Fe_S_cluster_assembly_ATPase_SufC'[&!color=#000000]
	'930169_Adieselolei@AFT69471_1__Iron_regulated_ABC_transporter_ATPase_subunit_SufC'[&!color=#000000]
	'2014542_Asp@ASK33194_1__Fe_S_cluster_assembly_ATPase_SufC'[&!color=#000000]
	'2014542_Asp@ASK36637_1__Fe_S_cluster_assembly_ATPase_SufC__plasmid_'[&!color=#000000]
	'393595_Aborkumensis@CAL17314_1__ATP_binding_protein_of_ABC_transporter'[&!color=#000000]
	'2202653_Aindicus@QGMP01000001_1_559___607710_608471'[&!color=#000000]
	'391936_Apacificus@AJD47168_1__ABC_transporter_ATP_binding_protein'[&!color=#000000]
	'1822265_Osp@KZZ54308_1__ABC_transporter_ATP_binding_protein'[&!color=#000000]
	'1822266_Osp@KZZ57168_1__ABC_transporter_ATP_binding_protein'[&!color=#000000]
	'1822266_Osp@KZZ60830_1__ABC_transporter_ATP_binding_protein'[&!color=#000000]
	'1822246_Osp@KZY78965_1__ABC_transporter_ATP_binding_protein'[&!color=#000000]
	'1982043_Msediminis@NTLB01000001_1_263___262688_263449'[&!color=#000000]
	'391615_Gproteobacter@EDY87553_1__FeS_assembly_ATPase_SufC'[&!color=#000000]
	'1484056_Tsalinus@PAV26593_1__Fe_S_cluster_assembly_ATPase_SufC'[&!color=#000000]
	'626887_Mnanhaiticus@ENO16227_1__Fe_S_cluster_assembly_ATPase_SufC'[&!color=#000000]
	'1946817_Msp@DELK01000027_1_121___139582_140343'[&!color=#000000]
	'1897620_Msp@OEY65538_1__Fe_S_cluster_assembly_ATPase_SufC'[&!color=#000000]
	'488533_Mmobilis@SDW12396_1__Fe_S_cluster_assembly_ATP_binding_protein'[&!color=#000000]
	'930118_Mpersicus@PPK56341_1__Fe_S_cluster_assembly_ATP_binding_protein'[&!color=#000000]
	'2033727_Msp@PHQ15759_1__Fe_S_cluster_assembly_ATPase_SufC'[&!color=#000000]
	'490759_Msp@AFP30865_1__putative_ATP_dependent_transporter_ycf16'[&!color=#000000]
	'1323740_Mhalophilus@PSF08505_1__Fe_S_cluster_assembly_ATPase_SufC'[&!color=#000000]
	'650891_Mdaqiaonensis@SFR57169_1__Fe_S_cluster_assembly_ATP_binding_protein'[&!color=#000000]
	'490759_Msp@AFP32143_1__FeS_assembly_ATPase_SufC'[&!color=#000000]
	'351348_Mhydrocarbono@ABM20226_1__Iron_regulated_ABC_transporter_ATPase_subunit_SufC'[&!color=#000000]
	'2109942_Mfuscus@PSF07217_1__Fe_S_cluster_assembly_ATPase_SufC'[&!color=#000000]
	'86177_Hutahensis@LT727794_1_1144___1224519_1225280'[&!color=#000000]
	'1948612_Gbacterium@DGCN01000016_1_6___4221_4979'[&!color=#000000]
	'1109445_Pstutzeri@AGSX01000067_1_44___39314_40072'[&!color=#000000]
	'523701_Pmediterranea@PWK50007_1__iron_regulated_ABC_transporter_ATPase_subunit_SufC'[&!color=#000000]
	'484498_Omarinus@SIS91781_1__Iron_regulated_ABC_transporter_ATPase_subunit_SufC'[&!color=#000000]
	'2030817_Osp@PHS01584_1__Fe_S_cluster_assembly_ATPase_SufC'[&!color=#000000]
	'1975553_Tsp@PIQ40833_1__Fe_S_cluster_assembly_ATPase_SufC'[&!color=#000000]
	'1208320_Toleivorans@AHK15448_1__transporter'[&!color=#000000]
	'1249553_Bsanyensis@ASP40190_1__Fe_S_cluster_assembly_ATPase_SufC'[&!color=#000000]
	'1822263_Tsp@KZZ49464_1__ABC_transporter_ATP_binding_protein__partial'[&!color=#000000]
	'1822263_Tsp@KZZ49632_1__ABC_transporter_ATP_binding_protein'[&!color=#000000]
	'1122615_Okriegii@KE383931_1_440___517837_518586'[&!color=#000000]
	'1947669_Tsp@DBHQ01000296_1_10___10521_11276'[&!color=#000000]
	'1856278_Bsp@OUR64458_1__Fe_S_cluster_assembly_ATPase_SufC'[&!color=#000000]
	'207949_Bmarisrubri@EAT11697_1__Cysteine_desulfurase_activator_ATPase'[&!color=#000000]
	'2161747_Smangrovi@QAPE01000003_1_295___328121_328870'[&!color=#000000]
	'1123228_Simpatiens@AUIH01000036_1_27___34560_35309'[&!color=#000000]
	'314283_Rblandensis@EAR08529_1__Cysteine_desulfurase_activator_ATPase'[&!color=#000000]
	'1336806_Rforsetii@ATX77192_1__iron_sulfur_cluster_assembly_ATPase_protein_SufC'[&!color=#000000]
	'1853216_Obacterium@QPEP01000004_1_183___206695_207459'[&!color=#000000]
	'569599_Umarinipunice@RMA78774_1__iron_regulated_ABC_transporter_ATPase_subunit_SufC'[&!color=#000000]
	'1856283_Msp@OUR71132_1__Fe_S_cluster_assembly_ATPase_SufC'[&!color=#000000]
	'1902503_Msp@NHNK01000032_1_10___6741_7520'[&!color=#000000]
	'1137284_Mfungiae@LIQF01000006_1_242___261524_262309'[&!color=#000000]
	'717774_Mmediterranea@ADZ90484_1__FeS_assembly_ATPase_SufC'[&!color=#000000]
	'2267226_Psp@RBW41703_1__Fe_S_cluster_assembly_ATPase_SufC'[&!color=#000000]
	'400668_Msp@ABR70274_1__FeS_assembly_ATPase_SufC'[&!color=#000000]
	'1121374_Dmarina@KB891576_1_29___32209_32982'[&!color=#000000]
	'1951542_Cbacterium@DBNH01000129_1_7___6768_6968'[&!color=#000000]
	'716816_Osagamiensis@ARN76045_1__Fe_S_cluster_assembly_ATPase_SufC'[&!color=#000000]
	'1904639_Osp@FQLF01000001_1_363___380431_381210'[&!color=#000000]
	'247633_Mgamma@EAW31486_1__Cysteine_desulfurase_activator_ATPase'[&!color=#000000]
	'1856298_Osymbiont@OUS23199_1__Fe_S_cluster_assembly_ATPase_SufC'[&!color=#000000]
	'1330036_Osymbiont@EPJ49005_1__cysteine_desulfurase_activator_ATPase'[&!color=#000000]
	'1120953_Asalexigens@AUBH01000012_1_47___47520_48296'[&!color=#000000]
	'314276_Ibaltica@EAQ33248_1__Cysteine_desulfurase_activator_ATPase'[&!color=#000000]
	'2100422_Isp@AVJ54885_1__Fe_S_cluster_assembly_ATPase_SufC'[&!color=#000000]
	'283942_Iloihiensis@AAV80996_1__Cysteine_desulfurase_activator_ATPase'[&!color=#000000]
	'531312_Amaris@RAJ96486_1__iron_regulated_ABC_transporter_ATPase_subunit_SufC'[&!color=#000000]
	'1526571_Lalkaliphilum@ALS99343_1__Fe_S_cluster_assembly_ATPase_SufC'[&!color=#000000]
	'152573_Aamylolytica@SEA45387_1__Fe_S_cluster_assembly_ATP_binding_protein'[&!color=#000000]
	'1632859_Asp@KKO47631_1__cysteine_desulfurase'[&!color=#000000]
	'2259342_Asp@RPJ65670_1__Fe_S_cluster_assembly_ATPase_SufC'[&!color=#000000]
	'366582_Bdenitrifican@PEBU01000003_1_320___351637_352395'[&!color=#000000]
	'2048004_Afacilis@PEAY01000004_1_590___641648_642409'[&!color=#000000]
	'1946570_Gsp@DDIL01000108_1_40___47099_47860'[&!color=#000000]
	'56804_Gpunicea@OFA31891_1__Fe_S_cluster_assembly_ATPase_SufC'[&!color=#000000]
	'1085623_Gnitratireduc@AEP29497_1__cysteine_desulfurase_activator_ATPase'[&!color=#000000]
	'1929465_Isp@MSEI01000006_1_131___150197_150958'[&!color=#000000]
	'634436_Aaggregatus@SHG62611_1__Fe_S_cluster_assembly_ATP_binding_protein'[&!color=#000000]
	'1774373_Amediterranea@AEA98714_2__transporter'[&!color=#000000]
	'2267264_Asp@AYA65159_1__Fe_S_cluster_assembly_ATPase_SufC'[&!color=#000000]
	'2303538_Ssp@AXR07279_1__Fe_S_cluster_assembly_ATPase_SufC'[&!color=#000000]
	'880057_Aminuta@RUO25455_1__Fe_S_cluster_assembly_ATPase_SufC'[&!color=#000000]
	'2183582_Ssp@AWL12707_1__putative_ATP_dependent_transporter_SufC'[&!color=#000000]
	'1249555_Asanyensis@RUO35406_1__Fe_S_cluster_assembly_ATPase_SufC'[&!color=#000000]
	'1434071_Airanensis@RUO20985_1__Fe_S_cluster_assembly_ATPase_SufC'[&!color=#000000]
	'2249428_Asp@QMIL01000001_1_378___405843_406619'[&!color=#000000]
	'2249757_Asp@RTE87086_1__Fe_S_cluster_assembly_ATPase_SufC'[&!color=#000000]
	'1298881_Ibacterium@KPQ04112_1__Fe_S_cluster_assembly_ATPase_SufC'[&!color=#000000]
	'946228_Ataiwanensis@RUO44260_1__Fe_S_cluster_assembly_ATPase_SufC'[&!color=#000000]
	'1117647_Sagarivorans@AFU98156_1__FeS_assembly_ATPase_SufC'[&!color=#000000]
	'1122194_Magarilyticum@AUHU01000005_1_140___166519_167268'[&!color=#000000]
	'2202654_Msp@QGMQ01000001_1_469___525626_526375'[&!color=#000000]
	'1987723_Csp@ARU26951_1__Fe_S_cluster_assembly_ATPase_SufC'[&!color=#000000]
	'498211_Cjaponicus@ACE86153_1__FeS_assembly_ATPase_SufC'[&!color=#000000]
	'1121921_Gchinensis@KB898708_1_37___39959_40708'[&!color=#000000]
	'679259_Gagarilyticus@JXCJ01000001_1_2382___2782476_2783225'[&!color=#000000]
	'1229521_Nnitratireduc@EXJ12178_1__putative_ATP_dependent_transporter_SufC'[&!color=#000000]
	'267850_Nlacisaponens@KDE40584_1__Iron_sulfur_cluster_assembly_ATPase_protein_SufC'[&!color=#000000]
	'1434072_Psalegens@SDU02458_1__Iron_regulated_ABC_transporter_ATPase_subunit_SufC'[&!color=#000000]
	'487184_Pxinjiangensi@SDS25992_1__Iron_regulated_ABC_transporter_ATPase_subunit_SufC'[&!color=#000000]
	'1931241_Psp@AQZ95833_1__Fe_S_cluster_assembly_ATPase_SufC'[&!color=#000000]
	'472181_Psabulinigri@SDR82348_1__Fe_S_cluster_assembly_ATP_binding_protein'[&!color=#000000]
	'1720063_Pyangmingensi@SFM39399_1__Fe_S_cluster_assembly_ATP_binding_protein'[&!color=#000000]
	'553151_Ppelagia@PCD00985_1__Fe_S_cluster_assembly_ATPase_SufC'[&!color=#000000]
	'1002526_Pformosensis@SFQ86511_1__Fe_S_cluster_assembly_ATP_binding_protein'[&!color=#000000]
	'797277_Plitoralis@SDS32703_1__Iron_regulated_ABC_transporter_ATPase_subunit_SufC'[&!color=#000000]
	'1524254_Pacticola@OFE12169_1__Fe_S_cluster_assembly_ATPase_SufC'[&!color=#000000]
	'1948587_Gbacterium@DDGM01000014_1_95___87903_88652'[&!color=#000000]
	'1249552_Pspirulinae@ALO45922_1__FeS_assembly_ATPase_SufC'[&!color=#000000]
	'1948627_Gbacterium@DIAM01000005_1_45___46433_47182'[&!color=#000000]
	'1798299_Gbacterium@OGT71559_1__Fe_S_cluster_assembly_ATPase_SufC'[&!color=#000000]
	'1948625_Gbacterium@DGYG01000031_1_20___17168_17917'[&!color=#000000]
	'1950788_Cbacterium@DDNV01000011_1_12___9131_9880'[&!color=#000000]
	'1950783_Cbacterium@DCRV01000050_1_12___13466_14215'[&!color=#000000]
	'314285_Clitoralis@EAQ96706_1__Iron_regulated_ABC_transporter_ATPase_subunit_SufC'[&!color=#000000]
	'1951921_Hbacterium@DIYG01000140_1_7___5359_6108'[&!color=#000000]
	'1132028_Chalotolerans@QQSW01000008_1_195___212307_213056'[&!color=#000000]
	'1265313_Prubra@KGE03103_1__Iron_sulfur_cluster_assembly_ATPase_protein_SufC'[&!color=#000000]
	'876044_Gproteobacter@EGG29607_1__Iron_sulfur_cluster_assembly_ATPase_protein_SufC'[&!color=#000000]
	'1986733_Gbacterium@OUX75134_1__Fe_S_cluster_assembly_ATPase_SufC'[&!color=#000000]
	'1986733_Gbacterium@OUX73832_1__Fe_S_cluster_assembly_ATPase_SufC'[&!color=#000000]
	'565045_Lsyltensis@EED35060_1__FeS_assembly_ATPase_SufC'[&!color=#000000]
	'651086_Pmediterranea@QEWO01000003_1_389___427850_428596'[&!color=#000000]
	'287487_Hsalexigens@HAN29329_1__TPA_asm__Fe_S_cluster_assembly_ATPase_SufC'[&!color=#000000]
	'1905677_Csp@PLW82337_1__Fe_S_cluster_assembly_ATPase_SufC'[&!color=#000000]
	'1629722_Gbacterium@KJS08701_1__cysteine_desulfurase'[&!color=#000000]
	'1045558_Nqingdaonensi@SFG96492_1__Fe_S_cluster_assembly_ATP_binding_protein'[&!color=#000000]
	'1286364_Cbacterium@LANB01000001_1_3444___4138972_4139721'[&!color=#000000]
	'1946807_Msp@DJFQ01000091_1_17___15696_16445'[&!color=#000000]
	'1948653_Gbacterium@DLPT01000113_1_35___33493_34242'[&!color=#000000]
	'1304903_Abacterium@SMF58222_1__Iron_regulated_ABC_transporter_ATPase_subunit_SufC'[&!color=#000000]
	'1304902_Cbacterium@JDFY01000001_1_2612___2903527_2904285'[&!color=#000000]
	'1895005_Abacterium@MRUG01000025_1_233___307297_308055'[&!color=#000000]
	'377629_Tturnerae@ACR10727_1__FeS_assembly_ATPase_SufC'[&!color=#000000]
	'1304900_Abacterium@RKQ99029_1__Fe_S_cluster_assembly_ATP_binding_protein'[&!color=#000000]
	'1513270_Malgicola@LGAK01000010_1_50___51905_52654'[&!color=#000000]
	'203122_Sdegradans@ABD80677_1__Iron_regulated_ABC_transporter_ATPase_subunit_SufC'[&!color=#000000]
	'2013869_Ahaliotis@NKQJ01000010_1_36___39371_40120'[&!color=#000000]
	'1948611_Gbacterium@DFOV01000367_1_5___3301_3717'[&!color=#000000]
	'2022661_Cbacterium@NOXC01000002_1_30___28931_29683'[&!color=#000000]
	'2026793_Sbacterium@MAY34779_1__Fe_S_cluster_assembly_ATPase_SufC'[&!color=#000000]
	'1620392_Ssp@AKH70269_1__FeS_assembly_ATPase_SufC'[&!color=#000000]
	'1948629_Gbacterium@DHQM01000033_1_8___7343_8092'[&!color=#000000]
	'83406_Gproteobacter@CBL45713_1__FeS_assembly_ATPase'[&!color=#000000]
	'1917421_Kalkanivorans@AUM14967_1__Fe_S_cluster_assembly_ATPase_SufC'[&!color=#000000]
	'2083498_Ksp@RLP55478_1__Fe_S_cluster_assembly_ATPase_SufC'[&!color=#000000]
	'1919260_Fbacterium@MPMN01000006_1_11___9586_10329'[&!color=#000000]
	'1986662_Fbacterium@OUV56740_1__Fe_S_cluster_assembly_ATPase_SufC'[&!color=#000000]
	'1948541_Dbacterium@DDTP01000012_1_202___205808_206557'[&!color=#000000]
	'1953208_CDbacterium@DCAB01000012_1_42___39350_40090'[&!color=#000000]
	'1986674_Dbacterium@OUU33910_1__Fe_S_cluster_assembly_ATPase_SufC'[&!color=#000000]
	'1986843_Dbacterium@RPG77262_1__Fe_S_cluster_assembly_ATPase_SufC'[&!color=#000000]
	'2035432_Bhr37@GBD38893_1__putative_ATP_dependent_transporter_SufC'[&!color=#000000]
	'1916139_Bec214@MPMH01000058_1_4___2074_2808'[&!color=#000000]
	'1953209_CDbacterium@DEIM01000132_1_7___4300_5064'[&!color=#000000]
	'2080303_CDbacterium@QIHJ01000011_1_8___7685_8434'[&!color=#000000]
	'1797755_CDbacterium@OGE23186_1__Fe_S_cluster_assembly_ATPase_SufC'[&!color=#000000]
	'1940240_Wpopuli@MVDN01000005_1_20___22949_23716'[&!color=#000000]
	'1261130_Wchitiniclast@ELV07748_1__Putative_ATP_dependent_transporter_SufC'[&!color=#000000]
	'1111732_Ilarvae@KI783333_1_120___145843_146613'[&!color=#000000]
	'2182793_Icameli@PWD89138_1__Fe_S_cluster_assembly_ATPase_SufC'[&!color=#000000]
	'279832_Sornithocola@LWHB01000027_1_6___5407_6174'[&!color=#000000]
	'1839807_Risraeli@LXHZ01000026_1_148___116405_117172'[&!color=#000000]
	'797473_Cvalvarum@EHM55150_1__FeS_assembly_ATPase_SufC'[&!color=#000000]
	'638300_Chominis@EEV89123_1__FeS_assembly_ATPase_SufC'[&!color=#000000]
	'246195_Dnodosus@ABQ13735_1__FeS_assembly_ATPase_SufC'[&!color=#000000]
	'13276_Sindologenes@SUO98152_1__Probable_ATP_dependent_transporter_SufC'[&!color=#000000]
	'1951204_Pbacterium@DKMA01000105_1_22___18908_19477'[&!color=#000000]
	'2202731_Kbacterium@QIHI01000085_1_3___2377_3135'[&!color=#000000]
	'1948243_Vbacterium@DDID01000089_1_14___11518_11754'[&!color=#000000]
	'2026752_Kbacterium@MAI20408_1__Fe_S_cluster_assembly_ATPase_SufC'[&!color=#000000]
	'1961465_Mbacterium@DFPW01000285_1_4___2699_3451'[&!color=#000000]
	'1951197_Pbacterium@DEYK01000033_1_80___90065_90829'[&!color=#000000]
	'1951199_Pbacterium@DFRD01000037_1_6___6336_7094'[&!color=#000000]
	'1951196_Pbacterium@DEYM01000002_1_7___5227_5985'[&!color=#000000]
	'187272_Aehrlichii@ABI56080_1__Iron_regulated_ABC_transporter_ATPase_subunit_SufC'[&!color=#000000]
	'1948174_Pbacterium@DGOV01000069_1_1___1_456'[&!color=#000000]
	'349124_Hhalophila@ABM61324_1__Iron_regulated_ABC_transporter_ATPase_subunit_SufC'[&!color=#000000]
	'1052_Hhalochloris@BAU57269_1__iron_sulfur_cluster_assembly_ATPase_protein_SufC'[&!color=#000000]
	'406100_Aasiatica@SEO78957_1__Iron_regulated_ABC_transporter_ATPase_subunit_SufC'[&!color=#000000]
	'2182432_Ssp@PWG64657_1__Fe_S_cluster_assembly_ATPase_SufC'[&!color=#000000]
	'1335757_Scurvatus@AGY91767_1__transporter'[&!color=#000000]
	'1260251_Ssalinus@AGM40819_1__FeS_assembly_ATPase_SufC'[&!color=#000000]
	'1930901_Ssp@PWEP01000138_1_3___2007_2762'[&!color=#000000]
	'1121016_Aaquaeolei@KB894807_1_45___50798_51553'[&!color=#000000]
	'314278_Nmobilis@EAR22222_1__probable_ABC_transporter_ATP_binding_protein'[&!color=#000000]
	'1951621_Cbacterium@DGFE01000182_1_14___13114_13884'[&!color=#000000]
	'1948148_Pbacterium@DDST01000161_1_4___2846_3613'[&!color=#000000]
	'1951620_Cbacterium@DEHU01000166_1_1___1_255'[&!color=#000000]
	'1951622_Cbacterium@DGQQ01000104_1_15___14073_14843'[&!color=#000000]
	'1951619_Cbacterium@DEHY01000215_1_21___19335_20105'[&!color=#000000]
	'1400863_CCdenitrifican@CDI04407_1__component_of_SufBCD_complex__ATP_binding_component_of_ABC_superfamily'[&!color=#000000]
	'2053538_CCbacterium@HAO31756_1__TPA_asm__Fe_S_cluster_assembly_ATPase_SufC'[&!color=#000000]
	'2035425_Bhr30@GBD27022_1__putative_ATP_dependent_transporter_SufC'[&!color=#000000]
	'1617424_Abacterium@KXK19791_1__cysteine_desulfurase'[&!color=#000000]
	'886464_Pacidivorans@PWV58900_1__iron_regulated_ABC_transporter_ATPase_subunit_SufC'[&!color=#000000]
	'1986653_Btmed178@OUX68288_1__Fe_S_cluster_assembly_ATPase_SufC'[&!color=#000000]
	'1123515_Tchilensis@KI519609_1_1744___1901604_1902362'[&!color=#000000]
	'1123514_Tarctica@KB905899_1_106___124952_125713'[&!color=#000000]
	'90814_Tsp@KL370891_1_1550___1747279_1748043'[&!color=#000000]
	'1123518_Tsp@ARWI01000001_1_2102___2372472_2373230'[&!color=#000000]
	'1946607_Hsp@DBOF01000059_1_7___6337_7095'[&!color=#000000]
	'1803865_Tsp@AZR82626_1__Fe_S_cluster_assembly_ATPase_SufC'[&!color=#000000]
	'317025_Hcrunogenus@ABB41176_1__Iron_regulated_ABC_transporter_ATPase_subunit_SufC'[&!color=#000000]
	'1805397_Tsp@OIP95409_1__Fe_S_cluster_assembly_ATPase_SufC'[&!color=#000000]
	'1123516_Hhalophilus@KB913033_1_505___543982_544749'[&!color=#000000]
	'90813_Hsp@JQMT01000001_1_1432___1493996_1494772'[&!color=#000000]
	'28885_Hmarinus@KDN96863_1__cysteine_desulfurase'[&!color=#000000]
	'1168067_Hkuenenii@JAGP01000001_1_629___698394_699167'[&!color=#000000]
	'935_Tsp@HBQ44963_1__TPA_asm__Fe_S_cluster_assembly_ATPase_SufC'[&!color=#000000]
	'364032_Scaldicuralii@SIO01390_1__Iron_regulated_ABC_transporter_ATPase_subunit_SufC'[&!color=#000000]
	'1123517_Tpelophila@JOMR01000001_1_1783___1910600_1911358'[&!color=#000000]
	'406020_Tmicroaerophi@JYNN01000030_1_11___10391_11149'[&!color=#000000]
	'717773_Tcyclica@AEG30972_1__FeS_assembly_ATPase_SufC'[&!color=#000000]
	'674_Vmimicus@KFE30571_1__FeS_assembly_ATPase_SufC'[&!color=#000000]
	'575788_Vtasmaniensis@CAV19086_1__Probable_ATP_dependent_transporter_sufC'[&!color=#000000]
	'1891184_Toccultus@BDGP01000159_1_26___19499_20245'[&!color=#000000]
	'314282_Psp@AGH80494_1__cysteine_desulfurase_ATPase_component'[&!color=#000000]
	'572265_CHdefensa@ACQ66836_1__putative_transport_protein_associated_with_Fe_S_cluster_assembly__ABC_superfami'[&!color=#000000]
	'243265_Plaumondii@CAE14994_1__Probable_ATP_dependent_transporter_SufC'[&!color=#000000]
	'582_Mmorganii@JQGP01000004_1_41___43084_43830'[&!color=#000000]
	'529507_Pmirabilis@CAR42982_1__probable_ATP_binding_component_of_cysteine_desulfurase__putative_ATP_dependent'[&!color=#000000]
	'1247024_Aendosymbiont@JRLH01000003_1_121___136300_137091'[&!color=#000000]
	'663321_CRinsecticola@EFL91568_1__cysteine_desulfurase_ATPase_component'[&!color=#000000]
	'745277_Raquatilis@AEX52659_1__FeS_assembly_ATPase_SufC'[&!color=#000000]
	'218491_Patrosepticum@CAG74764_1__probable_ABC_transporter_ATP_dependent_protein'[&!color=#000000]
	'83333_Ecoli@AIZ51482_1__SufBCD_Fe_S_cluster_assembly_scaffold_protein__ATP_binding_protein'[&!color=#000000]
	'1951658_Ebacterium@DDVL01000010_1_24___26117_26863'[&!color=#000000]
	'1235990_CPcarbekii@BAO00625_1__SufC_protein'[&!color=#000000]
	'1199245_Sendosymbiont@AFP84699_1__FeS_assembly_ATPase_SufC'[&!color=#000000]
	'343509_Sglossinidius@BAE74708_1__putative_ABC_transporter_ATP_binding_component'[&!color=#000000]
	'1797597_Cbacterium@OGN55489_1__Fe_S_cluster_assembly_ATPase_SufC'[&!color=#000000]
	'1919266_Pbacterium@MPNI01000003_1_77___109644_110408'[&!color=#000000]
	'1903953_CSepinepheli@PPEU01000001_1_8___11867_12610'[&!color=#000000]
	'272561_Ctrachomatis@AAC68280_1__ABC_Transporter_ATPase'[&!color=#000000]
	'1234367_Cpecorum@AGW37564_1__FeS_assembly_ATPase'[&!color=#000000]
	'1405396_Cibidis@EPP34643_1__feS_assembly_ATPase_SufC'[&!color=#000000]
	'227941_Ccaviae@AAP04803_1__ABC_transporter__ATP_binding_protein'[&!color=#000000]
	'83558_Cpneumoniae@CRI33209_1__Probable_ATP_dependent_transporter_ycf16'[&!color=#000000]
	'1974580_CGbacterium@PIV90435_1__Fe_S_cluster_assembly_ATPase_SufC'[&!color=#000000]
	'1946918_Msp@DELD01000043_1_17___13657_14175'[&!color=#000000]
	'34097_Bandersonii@SFB78414_1__Iron_regulated_ABC_transporter_ATPase_subunit_SufC'[&!color=#000000]
	'1704235_Cbacterium@KPK33731_1__hypothetical_protein_AMS24_00170'[&!color=#000000]
	'1915757_Tarchaeon@DAZR01000012_1_23___17588_18334'[&!color=#000000]
	'2060325_Asp@PMP75469_1__Fe_S_cluster_assembly_ATPase_SufC'[&!color=#000000]
	'2052156_Cbacterium@PMZB01000255_1_10___10201_10956'[&!color=#000000]
	'1618826_Pgroup@KKS94207_1__FeS_assembly_ATPase_SufC'[&!color=#000000]
	'1643675_Bt1@LBFQ01000027_1_14___8903_9631'[&!color=#000000]
	'1579367_Agw2011_ar5@KHO48423_1__hypothetical_protein_QT00_C0001G0441'[&!color=#000000]
	'1643676_Bt2@LBFR01000112_1_12___7430_8212'[&!color=#000000]
	'1643429_CKtengchongens@LDXV01000009_1_6___6099_6881'[&!color=#000000]
	'1643428_CTmobilis@LDXU01000006_1_27___30624_31406'[&!color=#000000]
	'1935124_CHbacterium@MTOI01000086_1_2___965_1723'[&!color=#000000]
	'1579370_Agw2011_ar10@AJF60309_1__Fe_S_cluster_assembly_ATP_binding_protein'[&!color=#000000]
	'1104576_CIandersonii@AQRS01000040_1_15___16288_17061'[&!color=#000000]
	'1915992_CDarchaeon@DAMB01000032_1_12___11328_12101'[&!color=#000000]
	'1974407_CDarchaeon@PIN85233_1__Fe_S_cluster_assembly_ATPase_SufC'[&!color=#000000]
	'1935120_CGarchaeon@MTMA01000002_1_43___42701_43462'[&!color=#000000]
	'2035406_Bhr11@GBC84498_1__Vegetative_protein_296'[&!color=#000000]
	'1643525_Cbacterium@LBFS01000142_1_8___5103_5891'[&!color=#000000]
	'2035414_Bhr19@GBD03003_1__putative_ABC_transporter_ATP_binding_protein'[&!color=#000000]
	'1953195_CAbacterium@DHFQ01000060_1_7___3720_4484'[&!color=#000000]
	'2056630_CKarchaeon@PMB78333_1__Fe_S_cluster_assembly_ATPase_SufC'[&!color=#000000]
	'1915609_Auba168@DAYW01000046_1_16___14602_15363'[&!color=#000000]
	'1975556_Acg10_big_fil@PIO00665_1__Fe_S_cluster_assembly_ATPase_SufC'[&!color=#000000]
	'1974463_CWarchaeon@PIN74662_1__Fe_S_cluster_assembly_ATPase_SufC'[&!color=#000000]
	'1618989_CUbacterium@KKW29613_1__Iron_regulated_ABC_transporter_ATPase_subunit_SufC'[&!color=#000000]
	'2027460_Darchaeon@GAY25249_1__Fe_S_cluster_assembly_ATPase_SufC'[&!color=#000000]
	'1797298_CAbacterium@OGD33904_1__Fe_S_cluster_assembly_ATPase_SufC'[&!color=#000000]
	'1618608_CAbacterium@KKW20843_1__Iron_regulated_ABC_transporter_ATPase_SufC'[&!color=#000000]
	'1618834_Pgroup@KKU05300_1__FeS_assembly_ATPase_SufC'[&!color=#000000]
	'1802270_CSbacterium@OGZ98656_1__Fe_S_cluster_assembly_ATPase_SufC'[&!color=#000000]
	'2012519_Darchaeon@OYT51867_1__Fe_S_cluster_assembly_ATPase_SufC'[&!color=#000000]
	'384616_Pislandicum@ABL88895_1__FeS_assembly_ATPase_SufC'[&!color=#000000]
	'444157_Pneutrophilum@ACB39699_1__FeS_assembly_ATPase_SufC'[&!color=#000000]
	'178306_Paerophilum@AAL63744_1__ABC_transporter__putative'[&!color=#000000]
	'1714259_Psp@KUO89363_1__Fe_S_cluster_assembly_ATPase_SufC'[&!color=#000000]
	'1227555_Psp@AKT34450_1__FeS_assembly_ATPase_SufC'[&!color=#000000]
	'340102_Parsenaticum@ABP49792_1__FeS_assembly_ATPase_SufC'[&!color=#000000]
	'1104324_Pferrireducen@AET31584_1__FeS_assembly_ATPase_SufC'[&!color=#000000]
	'410359_Pcalidifontis@ABO08039_1__FeS_assembly_ATPase_SufC'[&!color=#000000]
	'768679_Ttenax@CCC81594_1__cysteine_desulfurase_activator_ATPase'[&!color=#000000]
	'1609232_Tsp@KJR73230_1__ABC_transporter_ATP_binding_protein'[&!color=#000000]
	'1915606_Tsp@DANS01000016_1_82___76001_76753'[&!color=#000000]
	'999630_Tuzoniensis@AEA12051_1__FeS_assembly_ATPase_SufC'[&!color=#000000]
	'1714257_Tsp@KUO84821_1__Fe_S_cluster_assembly_ATPase_SufC'[&!color=#000000]
	'867917_Vthermophila@BCLI01000004_1_375___341310_342068'[&!color=#000000]
	'1714253_Vsp@KUO81430_1__Fe_S_cluster_assembly_ATPase_SufC'[&!color=#000000]
	'164451_Vdistributa@DAXY01000005_1_22___22414_23187'[&!color=#000000]
	'1915607_Vsp@DAJV01000036_1_2___675_1445'[&!color=#000000]
	'1293586_Vsouniana@BBBK01000032_1_25___14633_15040'[&!color=#000000]
	'985053_Vmoutnovskia@ADY01618_1__FeS_assembly_ATPase_SufC'[&!color=#000000]
	'1295370_Vsp@BBDM01000003_1_48___25040_25804'[&!color=#000000]
	'1295123_Vdistributa@BBCS01000002_1_47___21710_22375'[&!color=#000000]
	'572478_Vdistributa@ADN49647_1__FeS_assembly_ATPase_SufC'[&!color=#000000]
	'1293044_Vdistributa@BBBJ01000012_1_40___19898_20449'[&!color=#000000]
	'1295372_Vsp@BBDO01000015_1_15___6731_7213'[&!color=#000000]
	'1293043_Vdistributa@BBBI01000001_1_157___81346_81819'[&!color=#000000]
	'1295371_Vsp@BBDN01000005_1_56___31018_31653'[&!color=#000000]
	'397948_Cmaquilingens@ABW02658_1__ABC_transporter_related'[&!color=#000000]
	'1915569_Csp@DAXS01000037_1_9___7611_8360'[&!color=#000000]
	'1714261_Tsp@KUO93053_1__Fe_S_cluster_assembly_ATPase_SufC'[&!color=#000000]
	'1915605_Tsp@DAHE01000014_1_10___6886_7581'[&!color=#000000]
	'1293040_Tmodestius@BBBF01000019_1_9___5575_6099'[&!color=#000000]
	'591019_Shellenicus@ADI31822_1__FeS_assembly_ATPase_SufC'[&!color=#000000]
	'399550_Smarinus@ABN69230_1__FeS_assembly_ATPase_SufC'[&!color=#000000]
	'633148_Taggregans@ADG91569_1__FeS_assembly_ATPase_SufC'[&!color=#000000]
	'490899_Damylolyticus@ACL10336_1__FeS_assembly_ATPase_SufC'[&!color=#000000]
	'765177_Dmucosus@ADV64479_1__FeS_assembly_ATPase_SufC'[&!color=#000000]
	'1184251_Tcalderae@AFK51515_1__FeS_assembly_ATPase_SufC'[&!color=#000000]
	'368408_Tpendens@ABL78603_1__ABC_transporter_related'[&!color=#000000]
	'697581_Tcarboxyditro@AJB41577_1__Iron_sulfur_cluster_assembly_ATPase_protein_SufC'[&!color=#000000]
	'2309_Poccultum@KSW12596_1__Fe_S_cluster_assembly_ATPase_SufC'[&!color=#000000]
	'415426_Hbutylicus@ABM80385_1__putative_ABC_transporter'[&!color=#000000]
	'1273541_Pdelaneyi@ALL01874_1__iron_ABC_transporter_ATP_binding_protein'[&!color=#000000]
	'1056495_Clagunensis@AFZ70617_1__FeS_assembly_ATPase_SufC'[&!color=#000000]
	'1915614_Aarchaeon@DAXV01000058_1_32___33677_34426'[&!color=#000000]
	'1410573_Uacidilobus@ESQ22802_1__FeS_assembly_ATPase_SufC'[&!color=#000000]
	'1915615_Aarchaeon@DAJS01000029_1_43___37102_37845'[&!color=#000000]
	'1577685_Asp@AMD31116_1__ABC_transporter_ATP_binding_protein'[&!color=#000000]
	'666510_Asaccharovora@ADL19686_1__ABC_transporter__putative'[&!color=#000000]
	'272557_Apernix@BAA80703_1__ATPase_involved_in_Fe_S_cluster_formation_SufC'[&!color=#000000]
	'1198449_Acamini@BAN90535_1__Fe_S_assembly_ATPase_SufC'[&!color=#000000]
	'2060324_Fsp@PNV81454_1__Fe_S_cluster_assembly_ATPase_SufC'[&!color=#000000]
	'1163730_Ffontis@AFH42754_1__putative_ABC_transporter'[&!color=#000000]
	'342949_Psp@AEC52508_1__ABC_type_transport_system_involved_in_Fe_S_cluster_assembly__ATPase_component'[&!color=#000000]
	'186497_Pfuriosus@AAL81411_1__putative_ABC_transporter__ATP_binding_protein_'[&!color=#000000]
	'1591054_Tsp@KPU62744_1__ABC_transporter_ATP_binding_protein'[&!color=#000000]
	'604354_Tsibiricus@ACS90772_1__ABC_type_transport_system_involved_in_Fe_S_cluster_assembly__ATPase_component'[&!color=#000000]
	'523849_Tlitoralis@EHR77450_1__iron_ABC_transporter_ATP_binding_protein'[&!color=#000000]
	'913025_Tsp@KE387149_1_926___807557_808288'[&!color=#000000]
	'1674923_Tsp@ALV63492_1__Iron_sulfur_cluster_assembly_ATPase_protein_SufC'[&!color=#000000]
	'1935003_Tsp@MTLP01000042_1_178___156649_157392'[&!color=#000000]
	'391623_Tbarophilus@ADT84394_1__Fe_S_cluster_assembly_ATPase_SufC_like_protein'[&!color=#000000]
	'529709_Pyayanosii@AEH24573_1__ABC_type_transport_system_involved_in_Fe_S_cluster_assembly__ATPase'[&!color=#000000]
	'277988_Tthioreducens@KQH82018_1__ABC_transporter_ATP_binding_protein'[&!color=#000000]
	'227598_Tcelericresce@KUH34518_1__ABC_transporter_ATP_binding_protein'[&!color=#000000]
	'2008440_Tsp@ASA77649_1__Fe_S_cluster_assembly_ATPase_SufC'[&!color=#000000]
	'122420_Tsp@ASJ11169_1__ABC_transporter_ATP_binding_protein'[&!color=#000000]
	'1293037_Tceler@BBBB01000004_1_71___37444_37920'[&!color=#000000]
	'588319_Pferrophilus@LANF01000004_1_57___50590_51336'[&!color=#000000]
	'523851_Tpeptonophilu@BBBE01000003_1_26___14930_15577'[&!color=#000000]
	'523850_Tonnurineus@ACJ16339_1__hypothetical_ATP_dependent_transporter'[&!color=#000000]
	'1712654_Tpiezophilus@ANF23526_1__Fe_S_cluster_assembly_ATPase_SufC'[&!color=#000000]
	'582419_Tparalvinella@AHF80786_1__Iron_sulfur_cluster_assembly_ATPase_protein_SufC'[&!color=#000000]
	'2026885_CBanaerobius@SQD93298_1__ABC_type_transport_system_involved_in_Fe_S_cluster_assembly__ATPase_component_'[&!color=#000000]
	'1953100_Abacterium@DHGJ01000081_1_62___69262_69984'[&!color=#000000]
	'1953097_Abacterium@DFNI01000039_1_8___10108_10830'[&!color=#000000]
	'1935101_CAbacterium@MTNI01000181_1_3___1551_2273'[&!color=#000000]
	'2053493_CAbacterium@HAF71493_1__TPA_asm__Fe_S_cluster_assembly_ATPase_SufC'[&!color=#000000]
	'1953098_Abacterium@DFNF01000020_1_35___29208_30071'[&!color=#000000]
	'1935101_CAbacterium@MTNI01000085_1_5___6189_6536'[&!color=#000000]
	'2053689_Tbacterium@HCZ05952_1__TPA_asm__Fe_S_cluster_assembly_ATPase_SufC'[&!color=#000000]
	'1968524_Tsp@OQX56996_1__Fe_S_cluster_assembly_ATPase_SufC'[&!color=#000000]
	'126739_Tsp@PLV56348_1__Fe_S_cluster_assembly_ATPase_SufC'[&!color=#000000]
	'309803_Tneapolitana@ACM23399_1__FeS_assembly_ATPase_SufC'[&!color=#000000]
	'126741_Tsp@PLV60019_1__Fe_S_cluster_assembly_ATPase_SufC'[&!color=#000000]
	'243274_Tmaritima@AAD36439_1__ABC_transporter__ATP_binding_protein'[&!color=#000000]
	'1008305_Fthailandense@ODN30182_1__ABC_transporter_ATP_binding_protein'[&!color=#000000]
	'381764_Fnodosum@ABS61106_1__FeS_assembly_ATPase_SufC'[&!color=#000000]
	'1946524_Fsp@DJGV01000010_1_172___189796_190581'[&!color=#000000]
	'1871331_Fsp@HCI28686_1__TPA_asm__Fe_S_cluster_assembly_ATPase_SufC'[&!color=#000000]
	'2423_Fislandicum@AMW33242_1__Fe_S_cluster_assembly_ATPase_SufC'[&!color=#000000]
	'1121883_Fgondwanense@SHN61298_1__Iron_regulated_ABC_transporter_ATPase_subunit_SufC'[&!color=#000000]
	'1123380_Tatlanticus@SHH36856_1__Iron_regulated_ABC_transporter_ATPase_subunit_SufC'[&!color=#000000]
	'484019_Tafricanus@ACJ74769_1__FeS_assembly_ATPase_SufC'[&!color=#000000]
	'391009_Tmelanesiensi@ABR29930_1__FeS_assembly_ATPase_SufC'[&!color=#000000]
	'443254_Mpiezophila@AEX85702_1__FeS_assembly_ATPase_SufC'[&!color=#000000]
	'1122195_Mhydrogenitol@SHE44095_1__Iron_regulated_ABC_transporter_ATPase_subunit_SufC'[&!color=#000000]
	'1006576_Dtunisiensis@CEP77822_1__FeS_assembly_ATPase_SufC'[&!color=#000000]
	'1434328_Psp@PNR92302_1__iron_ABC_transporter_ATP_binding_protein'[&!color=#000000]
	'1308979_Psp@RAO99447_1__ABC_transporter_ATP_binding_protein'[&!color=#000000]
	'1122955_Polearia@PNR97531_1__iron_ABC_transporter_ATP_binding_protein'[&!color=#000000]
	'403833_Pmobilis@ABX31387_1__FeS_assembly_ATPase_SufC'[&!color=#000000]
	'1947072_Psp@DJGH01000013_1_52___49840_50601'[&!color=#000000]
	'515440_Oteriensis@PWJ91239_1__Fe_S_cluster_assembly_ATP_binding_protein'[&!color=#000000]
	'28234_Gpetraea@SDC50944_1__Fe_S_cluster_assembly_ATP_binding_protein'[&!color=#000000]
	'521045_Kolearia@ACR80177_1__FeS_assembly_ATPase_SufC'[&!color=#000000]
	'1453497_Karenicoralli@OAA31407_1__ABC_transporter_ATP_binding_protein'[&!color=#000000]
	'1330330_Kpacifica@AKI97101_1__ABC_transporter_ATP_binding_protein'[&!color=#000000]
	'2093812_Tbacterium@PUKT01000134_1_5___6484_7230'[&!color=#000000]
	'1635293_Tbacterium@KUK93097_1__FeS_assembly_ATPase_SufC'[&!color=#000000]
	'1674911_Tbacterium@LVBU01000181_1_3___2048_2800'[&!color=#000000]
	'1951967_Kbacterium@DBRH01000071_1_100___103677_104429'[&!color=#000000]
	'1674910_Tbacterium@LVBT01000002_1_5___5220_5972'[&!color=#000000]
	'660470_Mprima@AFK06039_1__FeS_assembly_ATPase_SufC'[&!color=#000000]
	'1946164_CMsp@DCYM01000228_1_8___5604_6434'[&!color=#000000]
	'1946188_CMsp@DGLO01000082_1_23___18091_18921'[&!color=#000000]
	'1950127_Abacterium@DLMF01000114_1_14___13924_14748'[&!color=#000000]
	'1946522_Fsp@DKEO01000013_1_15___13430_14158'[&!color=#000000]
	'1970489_Abacterium@OYV60119_1__Fe_S_cluster_assembly_ATPase_SufC'[&!color=#000000]
	'1641811_Abacterium@KLR61266_1__FeS_assembly_ATPase_SufC'[&!color=#000000]
	'1916143_Mgroup@MPNQ01000002_1_233___238186_238980'[&!color=#000000]
	'1946189_CMsp@DHIQ01000176_1_5___2518_3306'[&!color=#000000]
	'1946162_CMsp@DCKJ01000174_1_4___2060_2842'[&!color=#000000]
	'1946158_CMsp@DCMS01000076_1_11___8692_9429'[&!color=#000000]
	'1550401_Mactinobacter@KIE49700_1__hypothetical_protein_MB54_03890'[&!color=#000000]
	'1946174_CMsp@DEAU01000045_1_40___39471_40319'[&!color=#000000]
	'1811600_Abacterium@LUNA01000019_1_3___1792_2841'[&!color=#000000]
	'1946216_CMsp@DLRF01000008_1_25___22935_23747'[&!color=#000000]
	'1946165_CMsp@DCYL01000168_1_28___26616_27440'[&!color=#000000]
	'1946166_CMsp@DCXV01000045_1_18___18340_19149'[&!color=#000000]
	'1946215_CMsp@DLRO01000160_1_19___18581_19648'[&!color=#000000]
	'1946178_CMsp@DEYE01000004_1_5___2313_3050'[&!color=#000000]
	'1946197_CMsp@DBNM01000159_1_6___3456_4193'[&!color=#000000]
	'1946179_CMsp@DFQJ01000086_1_8___4386_5123'[&!color=#000000]
	'1946209_CMsp@DLCR01000017_1_4___1405_2148'[&!color=#000000]
	'2067062_Gbacterium@PNEV01000395_1_3___646_1389'[&!color=#000000]
	'467094_Icoccineus@PIE34106_1__Fe_S_cluster_assembly_ATPase_SufC'[&!color=#000000]
	'1951343_Abacterium@DLTS01000087_1_19___13819_14613'[&!color=#000000]
	'1945921_Asp@DFAC01000059_1_14___7642_8379'[&!color=#000000]
	'1655566_Asp@KRO42745_1__hypothetical_protein_ABR58_01860'[&!color=#000000]
	'1951340_Abacterium@DBNQ01000337_1_6___4757_5548'[&!color=#000000]
	'1650658_Abacterium@AKL74234_1__FeS_assembly_ATPase_SufC'[&!color=#000000]
	'1946159_CMsp@DCMR01000001_1_5___2756_3520'[&!color=#000000]
	'1946187_CMsp@DFVZ01000104_1_15___10243_10992'[&!color=#000000]
	'1946161_CMsp@DCKK01000009_1_1___30_779'[&!color=#000000]
	'1946211_CMsp@DLTU01000169_1_5___3088_3837'[&!color=#000000]
	'1280514_Aferrooxidans@KJF17825_1__vegetative_protein_296'[&!color=#000000]
	'1121881_Fthermotolera@SHE72737_1__Fe_S_cluster_assembly_ATP_binding_protein'[&!color=#000000]
	'1121877_Facidiphilum@JQKF01000001_1_48___58083_58838'[&!color=#000000]
	'525909_Aferrooxidans@ACU53517_1__FeS_assembly_ATPase_SufC'[&!color=#000000]
	'1294026_Aferrireducen@BBCH01000001_1_6___4034_4378'[&!color=#000000]
	'1948318_Abacterium@DGOR01000022_1_10___7992_8801'[&!color=#000000]
	'2162608_Ocluster@QCMT01000002_1_316___291448_292149'[&!color=#000000]
	'2162613_Ocluster@QCCZ01000014_1_8___7629_8318'[&!color=#000000]
	'1915979_Earchaeon@DAGL01000016_1_4___2583_3272'[&!color=#000000]
	'1661709_Abacterium@LFFL01000074_1_2___228_923'[&!color=#000000]
	'1661709_Abacterium@LFFL01000033_1_2___1071_1769'[&!color=#000000]
	'1948321_Abacterium@DKBA01000230_1_7___5224_5991'[&!color=#000000]
	'1797202_Abacterium@OFW64223_1__Fe_S_cluster_assembly_ATPase_SufC'[&!color=#000000]
	'1797205_Abacterium@OFW53361_1__Fe_S_cluster_assembly_ATPase_SufC'[&!color=#000000]
	'1948320_Abacterium@DIDS01000010_1_126___133467_134198'[&!color=#000000]
	'1916140_Bom1@MPNA01000013_1_35___41115_41918'[&!color=#000000]
	'1948319_Abacterium@DHIO01000013_1_29___33986_34792'[&!color=#000000]
	'2005724_Bbms3bbin01@GBE22756_1__putative_ABC_transporter_ATP_binding_protein'[&!color=#000000]
	'1961372_CPsp@DCXE01000045_1_22___24378_25028'[&!color=#000000]
	'1801943_CPbacterium@OGJ84455_1__Fe_S_cluster_assembly_ATPase_SufC'[&!color=#000000]
	'1961371_CPsp@DCPB01000018_1_84___95782_96537'[&!color=#000000]
	'1735162_CPriflensis@ALM10347_1__Fe_S_cluster_assembly_ATP_binding_protein'[&!color=#000000]
	'1801929_CPbacterium@OGJ70027_1__Fe_S_cluster_assembly_ATPase_SufC'[&!color=#000000]
	'1801915_CPbacterium@OGJ59358_1__Fe_S_cluster_assembly_ATPase_SufC'[&!color=#000000]
	'1801926_CPbacterium@OGJ68003_1__Fe_S_cluster_assembly_ATPase_SufC'[&!color=#000000]
	'1801924_CPbacterium@OGJ65987_1__Fe_S_cluster_assembly_ATPase_SufC'[&!color=#000000]
	'1961374_CPsp@DJKT01000009_1_10___10126_10881'[&!color=#000000]
	'1974782_CPbacterium@PJA67683_1__Fe_S_cluster_assembly_ATPase_SufC'[&!color=#000000]
	'1974787_CPbacterium@PIR52722_1__Fe_S_cluster_assembly_ATPase_SufC'[&!color=#000000]
	'1801936_CPbacterium@OGJ77134_1__Fe_S_cluster_assembly_ATPase_SufC'[&!color=#000000]
	'1801920_CPbacterium@OGJ61981_1__Fe_S_cluster_assembly_ATPase_SufC'[&!color=#000000]
	'1974791_CPbacterium@PIR48965_1__Fe_S_cluster_assembly_ATPase_SufC'[&!color=#000000]
	'1801913_CPbacterium@OGJ54690_1__Fe_S_cluster_assembly_ATPase_SufC'[&!color=#000000]
	'1798462_CJbacterium@OGY76343_1__Fe_S_cluster_assembly_ATPase_SufC'[&!color=#000000]
	'1795565_Pgroup@LSNU01000001_1_16___18123_18878'[&!color=#000000]
	'2030811_CPbacterium@PCI24835_1__Fe_S_cluster_assembly_ATPase_SufC'[&!color=#000000]
	'1797542_CBbacterium@OGY50934_1__Fe_S_cluster_assembly_ATPase_SufC'[&!color=#000000]
	'1974525_CBbacterium@PIS05774_1__Fe_S_cluster_assembly_ATPase_SufC'[&!color=#000000]
	'1948858_Pgroup@DJKP01000058_1_7___7218_7976'[&!color=#000000]
	'1817747_Mgroup@OGV97173_1__Fe_S_cluster_assembly_ATPase_SufC'[&!color=#000000]
	'1618945_Pgroup@KKS83989_1__hypothetical_protein_UV57_C0003G0023'[&!color=#000000]
	'1618388_CCbacterium@KKU00474_1__FeS_assembly_ATPase_SufC'[&!color=#000000]
	'1817731_CCbacterium@OGD84096_1__Fe_S_cluster_assembly_ATPase_SufC'[&!color=#000000]
	'1618404_CCbacterium@KKT46897_1__Iron_sulfur_cluster_assembly_ATPase_protein_SufC'[&!color=#000000]
	'1974534_CCbacterium@PIS00085_1__Fe_S_cluster_assembly_ATPase_SufC'[&!color=#000000]
	'1817754_Pbacterium@OGD80308_1__Fe_S_cluster_assembly_ATPase_SufC'[&!color=#000000]
	'1618396_CCbacterium@KKT61368_1__FeS_assembly_ATPase_SufC'[&!color=#000000]
	'1618397_CCbacterium@KKS62859_1__FeS_assembly_ATPase_SufC'[&!color=#000000]
	'1953274_CCbacterium@DDWV01000002_1_93___91244_91975'[&!color=#000000]
	'1618372_CBbacterium@AKM78831_1__FeS_assembly_ATPase_SufC__Fe_S_cluster_assembly_ATP_binding_protein'[&!color=#000000]
	'1974494_CBbacterium@PJC66774_1__Fe_S_cluster_assembly_ATPase_SufC'[&!color=#000000]
	'1948774_Pgroup@DBQA01000007_1_61___61978_62694'[&!color=#000000]
	'1802094_CRbacterium@OGK75328_1__Fe_S_cluster_assembly_ATPase_SufC'[&!color=#000000]
	'1974853_CRbacterium@PJE62501_1__Fe_S_cluster_assembly_ATPase_SufC'[&!color=#000000]
	'1974874_CSbacterium@PJC80314_1__Fe_S_cluster_assembly_ATPase_SufC'[&!color=#000000]
	'1953386_CSbacterium@DIKP01000056_1_17___13406_14146'[&!color=#000000]
	'1802153_CSbacterium@OGL58218_1__Fe_S_cluster_assembly_ATPase_SufC'[&!color=#000000]
	'2053613_CSbacterium@QKGR01000019_1_67___53822_54619'[&!color=#000000]
	'1618491_CSbacterium@KKQ64891_1__FeS_assembly_ATPase_SufC'[&!color=#000000]
	'1953383_CSbacterium@DDWP01000014_1_10___4790_5575'[&!color=#000000]
	'2081795_CCbacterium@PWU23473_1__Fe_S_cluster_assembly_ATPase_SufC'[&!color=#000000]
	'1618356_CAbacterium@KKS30510_1__FeS_assembly_ATPase_SufC__partial'[&!color=#000000]
	'1618494_Mgroup@KKU23409_1__FeS_assembly_ATPase_SufC'[&!color=#000000]
	'1974766_CPbacterium@PIR64668_1__Fe_S_cluster_assembly_ATPase_SufC'[&!color=#000000]
	'1801889_CPbacterium@OGJ38179_1__Fe_S_cluster_assembly_ATPase_SufC'[&!color=#000000]
	'1618469_CPbacterium@KKU18276_1__FeS_assembly_ATPase_SufC'[&!color=#000000]
	'1948769_Pgroup@DBRK01000006_1_25___18113_18877'[&!color=#000000]
	'1948870_Pgroup@DBDU01000018_1_12___12479_13276'[&!color=#000000]
	'2053589_CPbacterium@PJMF01000005_1_3___3698_4465'[&!color=#000000]
	'1974760_CPbacterium@PIY79728_1__Fe_S_cluster_assembly_ATPase_SufC'[&!color=#000000]
	'1974759_CPbacterium@PIY80725_1__Fe_S_cluster_assembly_ATPase_SufC'[&!color=#000000]
	'1974770_CPbacterium@PIR60344_1__Fe_S_cluster_assembly_ATPase_SufC'[&!color=#000000]
	'1974771_CPbacterium@PIR59614_1__Fe_S_cluster_assembly_ATPase_SufC'[&!color=#000000]
	'1974773_CPbacterium@PIQ81159_1__Fe_S_cluster_assembly_ATPase_SufC'[&!color=#000000]
	'1974758_CPbacterium@PIZ78751_1__Fe_S_cluster_assembly_ATPase_SufC'[&!color=#000000]
	'1974772_CPbacterium@PIR58779_1__Fe_S_cluster_assembly_ATPase_SufC'[&!color=#000000]
	'1817749_Mgroup@OGV91002_1__Fe_S_cluster_assembly_ATPase_SufC'[&!color=#000000]
	'1797594_CCbacterium@OGY19554_1__Fe_S_cluster_assembly_ATPase_SufC'[&!color=#000000]
	'1797590_CCbacterium@OGY17105_1__Fe_S_cluster_assembly_ATPase_SufC'[&!color=#000000]
	'1797589_CCbacterium@OGY18086_1__Fe_S_cluster_assembly_ATPase_SufC'[&!color=#000000]
	'1920749_CMacidiphilum@ASI14108_1__FeS_assembly_ATPase_SufC'[&!color=#000000]
	'1912863_CMacidiphilum@OJI07069_1__Fe_S_cluster_assembly_ATPase_SufC'[&!color=#000000]
	'1915999_CMarchaeon@DAQD01000005_1_130___114056_114787'[&!color=#000000]
	'1801633_CMarchaeon@OGI15706_1__Fe_S_cluster_assembly_ATPase_SufC'[&!color=#000000]
	'2014291_BCratteibacter@PIW34198_1__hypothetical_protein_COW28_00535'[&!color=#000000]
	'1953307_CPbacterium@DBRL01000011_1_17___15775_16506'[&!color=#000000]
	'1798542_CKbacterium@OGY81405_1__Fe_S_cluster_assembly_ATPase_SufC'[&!color=#000000]
	'1798544_CKbacterium@OGY83219_1__Fe_S_cluster_assembly_ATPase_SufC'[&!color=#000000]
	'1841597_CHarchaeon@OLS21401_1__Vegetative_protein_296'[&!color=#000000]
	'1817828_CDbacterium@OGE89632_1__Fe_S_cluster_assembly_ATPase_SufC'[&!color=#000000]
	'1618852_Pgroup@KKW11441_1__Fe_S_cluster_assembly_ATP_binding_protein_SufC'[&!color=#000000]
	'1798490_CKbacterium@OGG60434_1__Fe_S_cluster_assembly_ATPase_SufC'[&!color=#000000]
	'1798480_CKbacterium@OGG52991_1__Fe_S_cluster_assembly_ATPase_SufC'[&!color=#000000]
	'1798488_CKbacterium@OGG61607_1__Fe_S_cluster_assembly_ATPase_SufC'[&!color=#000000]
	'1802593_CWbacterium@OGY23872_1__Fe_S_cluster_assembly_ATPase_SufC'[&!color=#000000]
	'1798708_CMbacterium@OGH91436_1__Fe_S_cluster_assembly_ATPase_SufC'[&!color=#000000]
	'1619041_CMbacterium@KKU07819_1__FeS_assembly_ATPase_SufC'[&!color=#000000]
	'1618405_CCbacterium@KKR51068_1__FeS_assembly_ATPase_SufC'[&!color=#000000]
	'1797711_CCbacterium@OGD87413_1__Fe_S_cluster_assembly_ATPase_SufC'[&!color=#000000]
	'1797731_CCbacterium@OGE07386_1__hypothetical_protein_A2W70_03275'[&!color=#000000]
	'1797711_CCbacterium@OGD87044_1__Fe_S_cluster_assembly_ATPase_SufC'[&!color=#000000]
	'1797736_CCbacterium@OGE02643_1__hypothetical_protein_A3G16_01410'[&!color=#000000]
	'1797710_CCbacterium@OGD89197_1__Fe_S_cluster_assembly_ATPase_SufC'[&!color=#000000]
	'1797729_CCbacterium@OGE10911_1__Fe_S_cluster_assembly_ATPase_SufC'[&!color=#000000]
	'1797735_CCbacterium@OGE14106_1__Fe_S_cluster_assembly_ATPase_SufC'[&!color=#000000]
	'667138_Tarchaeon@EQB64817_1__hypothetical_protein_AMDU3_IPLC00004G0395'[&!color=#000000]
	'263820_Ptorridus@AAT43696_1__ABC_transporter_ATP_binding_protein'[&!color=#000000]
	'1293648_Asp@KJE50078_1__ABC_transporter_ATP_binding_protein'[&!color=#000000]
	'333146_Facidarmanus@AGO60155_1__hypothetical_protein_FACI_IFERC00001G0175'[&!color=#000000]
	'261388_Fsp@EQB73174_1__hypothetical_protein_AMDU4_FER2C00092G0002'[&!color=#000000]
	'1295120_Tacidicola@BBCP01000003_1_219___117144_117812'[&!color=#000000]
	'115547_Uarchaeon@AKA48632_1__ABC_transporter_ATP_binding_protein'[&!color=#000000]
	'1915745_Tarchaeon@DAQB01000140_1_1___1_525'[&!color=#000000]
	'667135_Tarchaeon@EQB70893_1__hypothetical_protein_AMDU1_APLC00044G0031'[&!color=#000000]
	'1915748_Tarchaeon@DATM01000070_1_4___2429_3169'[&!color=#000000]
	'261391_Tarchaeon@EQB68480_1__hypothetical_protein_AMDU5_GPLC00010G0020'[&!color=#000000]
	'667137_Tarchaeon@EQB66753_1__hypothetical_protein_AMDU2_EPLC00006G0310'[&!color=#000000]
	'1961136_Tarchaeon@OWP55989_1__Fe_S_cluster_assembly_ATPase_SufC'[&!color=#000000]
	'273116_Tvolcanium@BAB60559_1__ABC_transport_system_ATP_binding_protein'[&!color=#000000]
	'273075_Tacidophilum@CAC11348_1__FERRIC_TRANSPORT_ATP_BINDING_PROTEIN_AFUC_related_protein'[&!color=#000000]
	'2094122_Tsp@PYB69020_1__Fe_S_cluster_assembly_ATPase_SufC'[&!color=#000000]
	'1798377_CGbacterium@OGG06810_1__hypothetical_protein_A2872_00965'[&!color=#000000]
	'1798375_CGbacterium@OGG15162_1__Fe_S_cluster_assembly_ATPase_SufC'[&!color=#000000]
	'1798382_CGbacterium@OGG16936_1__Fe_S_cluster_assembly_ATPase_SufC'[&!color=#000000]
	'1974575_CGbacterium@PIR07918_1__Fe_S_cluster_assembly_ATPase_SufC'[&!color=#000000]
	'1798384_CGbacterium@OGG21215_1__Fe_S_cluster_assembly_ATPase_SufC'[&!color=#000000]
	'1618443_CGbacterium@KKS96452_1__FeS_assembly_ATPase_SufC__Fe_S_cluster_assembly_ATP_binding_protein'[&!color=#000000]
	'1798398_CGbacterium@OGG32160_1__Fe_S_cluster_assembly_ATPase_SufC__partial'[&!color=#000000]
	'1798372_CGbacterium@OGF99472_1__Fe_S_cluster_assembly_ATPase_SufC'[&!color=#000000]
	'1618437_CGbacterium@KKT61078_1__FeS_assembly_ATPase_SufC'[&!color=#000000]
	'1618514_Mgroup@KKR03150_1__Fe_S_cluster_assembly_ATP_binding_protein_SufC'[&!color=#000000]
	'1798374_CGbacterium@OGG01458_1__Fe_S_cluster_assembly_ATPase_SufC'[&!color=#000000]
	'1953284_CGbacterium@DDSJ01000027_1_3___2065_2871'[&!color=#000000]
	'1798395_CGbacterium@OGG27329_1__hypothetical_protein_A3A64_01185'[&!color=#000000]
	'1798401_CGbacterium@OGG35293_1__Fe_S_cluster_assembly_ATPase_SufC'[&!color=#000000]
	'1798396_CGbacterium@OGG29455_1__Fe_S_cluster_assembly_ATPase_SufC'[&!color=#000000]
	'1798370_CGbacterium@OGG11545_1__Fe_S_cluster_assembly_ATPase_SufC'[&!color=#000000]
	'1798392_CGbacterium@OGG24354_1__Fe_S_cluster_assembly_ATPase_SufC'[&!color=#000000]
	'1618450_CGbacterium@KKR33202_1__FeS_assembly_ATPase_SufC'[&!color=#000000]
	'1798390_CGbacterium@OGG28296_1__Fe_S_cluster_assembly_ATPase_SufC__partial'[&!color=#000000]
	'1618436_CGbacterium@KKS84214_1__FeS_assembly_ATPase_SufC'[&!color=#000000]
	'1797515_CBbacterium@OGY08912_1__Fe_S_cluster_assembly_ATPase_SufC'[&!color=#000000]
	'1618519_Mgroup@KKS23364_1__Fe_S_cluster_assembly_ATP_binding_protein_SufC'[&!color=#000000]
	'1974862_CRbacterium@PIP61041_1__Fe_S_cluster_assembly_ATPase_SufC'[&!color=#000000]
	'1802375_Cdivision@OGB83937_1__Fe_S_cluster_assembly_ATPase_SufC'[&!color=#000000]
	'1802375_Cdivision@OGB83285_1__Fe_S_cluster_assembly_ATPase_SufC'[&!color=#000000]
	'1953210_CDbacterium@DJWM01000001_1_47___60573_61304'[&!color=#000000]
	'1655311_Cdivision@LDIY01000042_1_59___53510_54253'[&!color=#000000]
	'1306947_Cdivision@KIX85596_1__hypothetical_protein_J120_01405'[&!color=#000000]
	'2026809_Ebacterium@MBM17469_1__Fe_S_cluster_assembly_ATPase_SufC'[&!color=#000000]
	'2066483_CDbacterium@AXK61205_1__Fe_S_cluster_assembly_ATPase_SufC'[&!color=#000000]
	'1655312_Cdivision@LDIZ01000001_1_56___60990_61721'[&!color=#000000]
	'1619078_Cdivision@KKP28867_1__Fe_S_cluster_assembly_ATP_binding_protein_SufC'[&!color=#000000]
	'1619080_Cdivision@KKP53159_1__FeS_assembly_ATPase_SufC'[&!color=#000000]
	'1655308_Cdivision@LDIV01000001_1_428___464107_465147'[&!color=#000000]
	'1655308_Cdivision@LDIV01000001_1_427___463767_464105'[&!color=#000000]
	'1619083_Cdivision@KKQ33558_1__FeS_assembly_ATPase_SufC'[&!color=#000000]
	'1619084_Cdivision@KKQ48776_1__FeS_assembly_ATPase_SufC'[&!color=#000000]
	'1619077_Cdivision@KKP23872_1__FeS_assembly_ATPase_SufC'[&!color=#000000]
	'1655310_Cdivision@LDIX01000001_1_75___74415_75152'[&!color=#000000]
	'2030827_CDbacterium@PCI74285_1__Fe_S_cluster_assembly_ATPase_SufC'[&!color=#000000]
	'1953213_CMbacterium@DCAL01000079_1_1___1_135'[&!color=#000000]
	'1399794_Mimitans@JADI01000008_1_107___57897_58463'[&!color=#000000]
	'710127_Mgallisepticu@AAP56627_1__SufC_like_ABC_transporter_ATP_binding_protein'[&!color=#000000]
	'1408471_Mtestudinis@JHXT01000004_1_13___5764_6330'[&!color=#000000]
	'1408453_Malvi@JNJU01000001_1_71___39649_40212'[&!color=#000000]
	'1430898_Mpirum@KK365982_1_161___85213_85776'[&!color=#000000]
	'1952266_Mbacterium@DFHG01000009_1_444___237602_238372'[&!color=#000000]
	'300027_Umycoplasmata@ONDN01000049_1_3___1038_1805'[&!color=#000000]
	'1408476_Ucanigenitali@JONZ01000004_1_338___229475_230194'[&!color=#000000]
	'1394179_Miowae@KFB07586_1__cysteine_desulfurase_activator_complex_ATPase'[&!color=#000000]
	'272633_Mpenetrans@BAC44539_1__ABC_transporter_ATP_binding_protein'[&!color=#000000]
	'1041504_CAsp@BAK81587_1__FeS_assembly_ATPase_SufC'[&!color=#000000]
	'1508644_CAsp@AID45164_1__Iron_sulfur_cluster_assembly_ATPase_protein_SufC'[&!color=#000000]
	'1840217_CAsp@OAT88907_1__ABC_transporter_ATP_binding_protein'[&!color=#000000]
	'2044884_Bdolzoral124_@PID70258_1__Fe_S_cluster_assembly_ATPase_SufC'[&!color=#000000]
	'1948817_Pgroup@DGOF01000017_1_11___7267_8013'[&!color=#000000]
	'1801725_CNbacterium@OGZ31668_1__Fe_S_cluster_assembly_ATPase_SufC'[&!color=#000000]
	'1915755_Tarchaeon@DAJU01000010_1_242___220831_221571'[&!color=#000000]
	'1953407_Cdivision@DBQF01000001_1_99___96128_96844'[&!color=#000000]
	'1953406_Cdivision@DBQJ01000021_1_54___41656_42366'[&!color=#000000]
	'1953305_CPbacterium@DITQ01000001_1_37___19352_20089'[&!color=#000000]
	'1618471_CPbacterium@KKQ08274_1__hypothetical_protein_US20_C0021G0032'[&!color=#000000]
	'1953304_CPbacterium@DBRQ01000002_1_2___1098_1835'[&!color=#000000]
	'1802601_CWbacterium@OGY29621_1__Fe_S_cluster_assembly_ATPase_SufC'[&!color=#000000]
	'1802452_CWbacterium@OHA68394_1__Fe_S_cluster_assembly_ATPase_SufC'[&!color=#000000]
	'1948390_Abacterium@DFKW01000009_1_22___19708_20379'[&!color=#000000]
	'153809_Uproteobacter@OMPY01000005_1_34___33303_33983'[&!color=#000000]
	'1948374_Abacterium@DEBV01000014_1_74___68291_68968'[&!color=#000000]
	'1948352_Abacterium@DBYN01000006_1_228___242848_243492'[&!color=#000000]
	'1948444_Abacterium@DLKX01000009_1_14___11515_12192'[&!color=#000000]
	'1655309_Cdivision@LDIW01000008_1_11___12173_12952'[&!color=#000000]
	'1619079_Cdivision@KKP35658_1__FeS_assembly_ATPase_SufC'[&!color=#000000]
	'1802361_CTbacterium@OHA47133_1__Fe_S_cluster_assembly_ATPase_SufC'[&!color=#000000]
	'1802366_CTbacterium@OHA52213_1__Fe_S_cluster_assembly_ATPase_SufC'[&!color=#000000]
	'1802368_CTbacterium@OHA53840_1__Fe_S_cluster_assembly_ATPase_SufC'[&!color=#000000]
	'1980981_Tsp@PLJ78509_1__Fe_S_cluster_assembly_ATPase_SufC'[&!color=#000000]
	'1550241_Tuzonense@AKG38489_1__hypothetical_protein_MA03_03225'[&!color=#000000]
	'1948254_Vbacterium@DEWA01000015_1_7___3088_3771'[&!color=#000000]
	'1948231_Vbacterium@DBYP01000006_1_116___121121_121852'[&!color=#000000]
	'1948788_Pgroup@DDBV01000026_1_61___41010_41525'[&!color=#000000]
	'1914866_CGbacterium@RAL55370_1__Fe_S_cluster_assembly_ATPase_SufC'[&!color=#000000]
	'1974579_CGbacterium@PIQ42301_1__Fe_S_cluster_assembly_ATPase_SufC'[&!color=#000000]
	'1805211_CGbacterium@OIP53154_1__Fe_S_cluster_assembly_ATPase_SufC'[&!color=#000000]
	'1974890_Cdivision@PJA48786_1__Fe_S_cluster_assembly_ATPase_SufC'[&!color=#000000]
	'1394709_Cdivision@AHB41231_1__hypothetical_protein_P148_SR1C00001G0436'[&!color=#000000]
	'1948824_Pgroup@DHYS01000039_1_44___26488_26826'[&!color=#000000]
	'1643353_Cdivision@AKH32550_1__putative_ATP_dependent_transporter_SufC'[&!color=#000000]
	'1540874_Sbacterium@RAL56874_1__Fe_S_cluster_assembly_ATPase_SufC'[&!color=#000000]
	'1293577_Cdivision@AOTF01000018_1_47___23665_24240'[&!color=#000000]
	'1912928_CGbacterium@RAL57645_1__Fe_S_cluster_assembly_ATPase_SufC'[&!color=#000000]
	'1540872_CGbacterium@ATU05718_1__Fe_S_cluster_assembly_ATPase_SufC'[&!color=#000000]
	'1619100_Cdivision@KKR06109_1__ABC_transporter_ATP_binding_protein'[&!color=#000000]
	'1619075_Cdivision@KKR97133_1__FeS_assembly_ATPase_SufC'[&!color=#000000]
	'1940235_CNminutus@RIB35676_1__hypothetical_protein_BXU00_01085'[&!color=#000000]
	'1577684_CNacidilobi@AMD29740_1__hypothetical_protein_Nps_01390'[&!color=#000000]
	'1986826_CPsp@OUX37773_1__Fe_S_cluster_assembly_ATPase_SufC'[&!color=#000000]
	'1617428_Mbacterium@KXK09029_1__putative_ABC_transporter_ATP_binding_protein'[&!color=#000000]
	'1974672_CMbacterium@PIV86147_1__Fe_S_cluster_assembly_ATPase_SufC'[&!color=#000000]
	'1801638_CMbacterium@OGI21836_1__Fe_S_cluster_assembly_ATPase_SufC'[&!color=#000000]
	'1974826_CRbacterium@PIY71560_1__Fe_S_cluster_assembly_ATPase_SufC'[&!color=#000000]
	'1974829_CRbacterium@PIY69360_1__Fe_S_cluster_assembly_ATPase_SufC'[&!color=#000000]
	'1802087_CRbacterium@OGK67953_1__Fe_S_cluster_assembly_ATPase_SufC'[&!color=#000000]
	'1802079_CRbacterium@OGK60155_1__Fe_S_cluster_assembly_ATPase_SufC'[&!color=#000000]
	'1802035_CRbacterium@OGK20658_1__Fe_S_cluster_assembly_ATPase_SufC'[&!color=#000000]
	'1617429_Mbacterium@KXK12210_1__hypothetical_protein_UZ22_OP11002000006'[&!color=#000000]
	'1802041_CRbacterium@OGK26688_1__Fe_S_cluster_assembly_ATPase_SufC'[&!color=#000000]
	'1802030_CRbacterium@OGK16445_1__Fe_S_cluster_assembly_ATPase_SufC'[&!color=#000000]
	'1802076_CRbacterium@OGK58673_1__Fe_S_cluster_assembly_ATPase_SufC'[&!color=#000000]
	'1617429_Mbacterium@KXK12211_1__hypothetical_protein_UZ22_OP11002000007'[&!color=#000000]
	'1798487_CKbacterium@OGG60079_1__Fe_S_cluster_assembly_ATPase_SufC'[&!color=#000000]
	'1802052_CRbacterium@OGK37370_1__Fe_S_cluster_assembly_ATPase_SufC'[&!color=#000000]
	'1802049_CRbacterium@OGK35596_1__Fe_S_cluster_assembly_ATPase_SufC'[&!color=#000000]
	'1974839_CRbacterium@PJC30388_1__Fe_S_cluster_assembly_ATPase_SufC'[&!color=#000000]
	'1974825_CRbacterium@PIZ63801_1__Fe_S_cluster_assembly_ATPase_SufC'[&!color=#000000]
	'1974823_CRbacterium@PIZ64279_1__Fe_S_cluster_assembly_ATPase_SufC'[&!color=#000000]
	'1953308_CRbacterium@DCTC01000002_1_269___268339_269052'[&!color=#000000]
	'1618481_CRbacterium@KKQ37119_1__ABC_type_transport_system_involved_in_Fe_S_cluster_assembly__ATPase'[&!color=#000000]
	'1974830_CRbacterium@PIX69692_1__Fe_S_cluster_assembly_ATPase_SufC'[&!color=#000000]
	'1802036_CRbacterium@OGK20911_1__Fe_S_cluster_assembly_ATPase_SufC'[&!color=#000000]
	'1802057_CRbacterium@OGK42325_1__Fe_S_cluster_assembly_ATPase_SufC'[&!color=#000000]
	'1798375_CGbacterium@OGG13088_1__Fe_S_cluster_assembly_ATPase_SufC'[&!color=#000000]
	'1802031_CRbacterium@OGK17294_1__Fe_S_cluster_assembly_ATPase_SufC'[&!color=#000000]
	'1802025_CRbacterium@OGK10853_1__Fe_S_cluster_assembly_ATPase_SufC'[&!color=#000000]
	'1974848_CRbacterium@PIU74195_1__Fe_S_cluster_assembly_ATPase_SufC__partial'[&!color=#000000]
	'1961107_Mbacterium@OQY68387_1__Fe_S_cluster_assembly_ATPase_SufC'[&!color=#000000]
	'1618483_CRbacterium@KKQ24255_1__SufC_of_the_ABC_transporter'[&!color=#000000]
	'1618478_CRbacterium@KKP74455_1__FeS_assembly_ATPase_SufC'[&!color=#000000]
	'1953309_CRbacterium@DJWA01000002_1_295___278533_279258'[&!color=#000000]
	'1797702_Cdivision@OGB64893_1__Fe_S_cluster_assembly_ATPase_SufC'[&!color=#000000]
	'2315688_Ssp@RID99065_1__Fe_S_cluster_assembly_ATPase_SufC'[&!color=#000000]
	'2109915_Ssuum@AVO39943_1__Fe_S_cluster_assembly_ATPase_SufC'[&!color=#000000]
	'1660138_Rsp@ODU06609_1__Fe_S_cluster_assembly_ATPase_SufC'[&!color=#000000]
	'94132_Rtataouinensi@AMO25570_1__cysteine_desulfurase'[&!color=#000000]
	'13373_Bmallei@AIP76188_1__ABC_transporter_family_protein'[&!color=#000000]
	'1945857_Psp@OOG53075_1__Fe_S_cluster_assembly_ATPase_SufC'[&!color=#000000]
	'1660161_Cbacterium@ODU58396_1__Fe_S_cluster_assembly_ATPase_SufC'[&!color=#000000]
	'2135643_Ssp@PVY55967_1__Fe_S_cluster_assembly_ATP_binding_protein'[&!color=#000000]
	'1896170_Bbacterium@OJX33431_1__Fe_S_cluster_assembly_ATPase_SufC'[&!color=#000000]
	'1660161_Cbacterium@ODU60816_1__Fe_S_cluster_assembly_ATPase_SufC'[&!color=#000000]
	'1895730_Bbacterium@OJV56187_1__Fe_S_cluster_assembly_ATPase_SufC'[&!color=#000000]
	'2116657_Msp@AVP58016_1__Fe_S_cluster_assembly_ATPase_SufC'[&!color=#000000]
	'2109913_Msp@AVO51211_1__Fe_S_cluster_assembly_ATPase_SufC'[&!color=#000000]
	'2052576_Cbacterium@PGEI01000082_1_12___11259_12029'[&!color=#000000]
	'1895727_Bbacterium@OJW98731_1__Fe_S_cluster_assembly_ATPase_SufC'[&!color=#000000]
	'1618541_Mgroup@KKU88915_1__FeS_assembly_ATPase_SufC'[&!color=#000000]
	'2093373_CMbacterium@RIK51175_1__Fe_S_cluster_assembly_ATPase_SufC'[&!color=#000000]
	'1974536_CCbacterium@PIW06807_1__Fe_S_cluster_assembly_ATPase_SufC'[&!color=#000000]
	'1618535_Mgroup@KKU60817_1__ABC_superfamily_ATP_binding_cassette_transporter__ABC_protein'[&!color=#000000]
	'1618539_Mgroup@KKU02138_1__hypothetical_protein_UX04_C0002G0281'[&!color=#000000]
	'2099670_CDbacterium@PWFU01000087_1_57___53376_54098'[&!color=#000000]
	'1916013_CParchaeon@DAIE01000007_1_19___15599_16318'[&!color=#000000]
	'1916011_CParchaeon@DARL01000006_1_6___6271_6990'[&!color=#000000]
	'1974443_CParchaeon@PIO08245_1__Fe_S_cluster_assembly_ATPase_SufC'[&!color=#000000]
	'1917428_Auba431@DAVJ01000006_1_36___27908_28648'[&!color=#000000]
	'1917429_Auba583@DAXK01000040_1_23___19461_20192'[&!color=#000000]
	'1797457_CBbacterium@OGD62030_1__Fe_S_cluster_assembly_ATPase_SufC'[&!color=#000000]
	'1797261_CAbacterium@OGD08468_1__Fe_S_cluster_assembly_ATPase_SufC'[&!color=#000000]
	'1915309_Saquatica@APJ03368_1__Fe_S_cluster_assembly_ATPase_SufC'[&!color=#000000]
	'1948117_Nbacterium@DDYN01000058_1_4___3068_3823'[&!color=#000000]
	'1953441_Bubp7_uba7824@DLTY01000046_1_13___8255_9031'[&!color=#000000]
	'1953440_Bubp7_uba6624@DKMC01000007_1_75___67079_67855'[&!color=#000000]
	'1973888_Abacterium@PJB78337_1__Fe_S_cluster_assembly_ATPase_SufC'[&!color=#000000]
[truncated: 4,609 more rows]
