# Supplementary material for: Components of iron–Sulfur cluster assembly machineries are robust phylogenetic markers to trace the origin of mitochondria and plastids
Source: PLoS Biol. 2023 Nov 8;21(11):e3002374. doi: 10.1371/journal.pbio.3002374 (PMC10631705; doi:10.1371/journal.pbio.3002374)
Supplement: S1 Data — (ZIP) [file pbio.3002374.s017.zip › S1 Data/Phylogenies_of_entire_families/Prokaryotes_eukaryotes/SufT_Proka_Euka.figtree]

#NEXUS
begin taxa;
	dimensions ntax=6125;
	taxlabels
	'2420332_Cbacterium@RME59605_1__metal_sulfur_cluster_assembly_factor'[&!color=#000000]
	'1950212_Abacterium@DIAV01000234_1_1___147_578'[&!color=#000000]
	'926550_Caerophila@BAL98314_1__hypothetical_protein_CLDAP_02750'[&!color=#000000]
	'521674_Plimnophila@ADG68218_1__protein_of_unknown_function_DUF59'[&!color=#000000]
	'2024857_Rsp@MBV11927_1__hypothetical_protein_CMN21_22265'[&!color=#000000]
	'756272_Rbrasiliensis@ADY60938_1__protein_of_unknown_function_DUF59'[&!color=#000000]
	'575540_Ipallida@ADV63794_1__protein_of_unknown_function_DUF59'[&!color=#000000]
	'2080755_Ibacterium@RUL89274_1__metal_sulfur_cluster_assembly_factor'[&!color=#000000]
	'2053591_Pbacterium@QIEC01001250_1_2___730_1047'[&!color=#000000]
	'1952728_Pbacterium@DBSQ01000121_1_35___32448_32873'[&!color=#000000]
	'1952727_Pbacterium@DBVE01000221_1_12___14013_14819'[&!color=#000000]
	'1952734_Pbacterium@DHLZ01000179_1_9___8291_9121'[&!color=#000000]
	'1986614_Rsp@OUT58914_1__hypothetical_protein_CBB71_11800'[&!color=#000000]
	'1952738_Pbacterium@DITY01000208_1_6___6449_6769'[&!color=#000000]
	'1952737_Pbacterium@DIUH01000005_1_18___20896_21216'[&!color=#000000]
	'1952733_Pbacterium@DEAW01000124_1_20___21045_21368'[&!color=#000000]
	'1952731_Pbacterium@DDJU01000335_1_14___13099_13422'[&!color=#000000]
	'1952741_Pbacterium@DBLP01000055_1_40___59362_59685'[&!color=#000000]
	'530564_Pstaleyi@ADB19183_1__protein_of_unknown_function_DUF59'[&!color=#000000]
	'1986651_Btmed15@OUT58088_1__aromatic_ring_hydroxylase'[&!color=#000000]
	'857041_CPbacterium@AQTV01000070_1_20___20793_21092'[&!color=#000000]
	'1104566_CPbacterium@ASZN01000098_1_3___1129_1428'[&!color=#000000]
	'71864_Hsp@HBW51403_1__TPA_asm__metal_sulfur_cluster_assembly_factor'[&!color=#000000]
	'357808_Rsp@ABQ89338_1__protein_of_unknown_function_DUF59'[&!color=#000000]
	'324602_Caurantiacus@ABY35999_1__protein_of_unknown_function_DUF59'[&!color=#000000]
	'765420_Otrichoides@EFO80087_1__hypothetical_protein_OSCT_2078'[&!color=#000000]
	'2491704_CVsp@RRR73217_1__metal_sulfur_cluster_assembly_factor'[&!color=#000000]
	'2024553_CVmediisalina@PDW00804_1__hypothetical_protein_CJ255_20205'[&!color=#000000]
	'1506545_CCasiatica@PDV99911_1__hypothetical_protein_A9Q02_01485'[&!color=#000000]
	'1128421_Bjkg1@JAGA01000002_1_1904___2150240_2150557'[&!color=#000000]
	'2013723_Cbacterium@PKO24196_1__hypothetical_protein_CVU38_00125'[&!color=#000000]
	'1805005_Abacterium@OIO88745_1__hypothetical_protein_AUK03_15805'[&!color=#000000]
	'1919271_Cbacterium@MPMO01000008_1_29___28508_28816'[&!color=#000000]
	'1950212_Abacterium@DIAV01000349_1_3___2766_3080'[&!color=#000000]
	'926550_Caerophila@BAM00080_1__hypothetical_protein_CLDAP_20400'[&!color=#000000]
	'2420332_Cbacterium@RME53300_1__metal_sulfur_cluster_assembly_factor'[&!color=#000000]
	'1919272_Cbacterium@MPML01000003_1_157___178797_179120'[&!color=#000000]
	'1953433_Bubp4_uba6127@DIVR01000040_1_31___42013_42312'[&!color=#000000]
	'1331910_Tterrifontis@ASV76897_1__PaaD_like_protein__DUF59__involved_in_Fe_S_cluster_assembly'[&!color=#000000]
	'1797179_Abacterium@OFV98974_1__hypothetical_protein_A3H94_01580'[&!color=#000000]
	'1798542_CKbacterium@OGY81437_1__hypothetical_protein_A3F54_02050'[&!color=#000000]
	'236753_Fsanguinis@AVM43003_1__hypothetical_protein_C5Q98_07180'[&!color=#000000]
	'1975520_Cdivision@PJA27795_1__aromatic_ring_hydroxylase'[&!color=#000000]
	'1802787_Cdivision@OGC90794_1__hypothetical_protein_A2W25_12725'[&!color=#000000]
	'2072418_Cdivision@PWB69125_1__hypothetical_protein_C3F09_10585'[&!color=#000000]
	'2013855_Cdivision@PKK83152_1__hypothetical_protein_CVT49_10105'[&!color=#000000]
	'2053569_Lbacterium@HAR67595_1__TPA_asm__FeS_assembly_SUF_system_protein'[&!color=#000000]
	'1953307_CPbacterium@DBRL01000011_1_23___21069_21419'[&!color=#000000]
	'2072420_Bbacterium@PWB65755_1__hypothetical_protein_C3F17_03085'[&!color=#000000]
	'2109933_Asp@PSC07053_1__hydroxylase'[&!color=#000000]
	'1187851_Rsp@EJW10704_1__putative_aromatic_ring_hydroxylating_protein'[&!color=#000000]
	'1895753_Dsp@OJX48568_1__hypothetical_protein_BGO81_17880'[&!color=#000000]
	'549386_Mguangxiensis@SCZ13725_1__Metal_sulfur_cluster_biosynthetic_enzyme'[&!color=#000000]
	'2082949_Msp@AWM85404_1__hypothetical_protein_C4E04_00655'[&!color=#000000]
	'1079_Bviridis@ALK10935_1__hypothetical_protein_BVIR_3177'[&!color=#000000]
	'549386_Mguangxiensis@SCY93974_1__Metal_sulfur_cluster_biosynthetic_enzyme'[&!color=#000000]
	'1619041_CMbacterium@KKU07814_1__hypothetical_protein_UX10_C0005G0020'[&!color=#000000]
	'1962908_Gsp@PKET01000208_1_3___3159_3455'[&!color=#000000]
	'1951102_Gbacterium@DCAD01000062_1_75___87031_87330'[&!color=#000000]
	'1951120_Gbacterium@DJIS01000146_1_24___20368_20667'[&!color=#000000]
	'1951108_Gbacterium@DEAN01000175_1_12___9475_9774'[&!color=#000000]
	'1951131_Gbacterium@DLRL01000091_1_33___30962_31261'[&!color=#000000]
	'1951109_Gbacterium@DEAM01000027_1_38___40859_41158'[&!color=#000000]
	'1951101_Gbacterium@DCAH01000081_1_6___3053_3352'[&!color=#000000]
	'1951116_Gbacterium@DGOW01000050_1_117___115423_115722'[&!color=#000000]
	'1951122_Gbacterium@DKAG01000127_1_10___6878_7177'[&!color=#000000]
	'1951105_Gbacterium@DEBI01000095_1_4___4008_4307'[&!color=#000000]
	'1951110_Gbacterium@DEAG01000028_1_93___90370_90672'[&!color=#000000]
	'1951132_Gbacterium@DBHS01000097_1_2___1287_1586'[&!color=#000000]
	'1951123_Gbacterium@DKAE01000007_1_8___7236_7562'[&!color=#000000]
	'1916146_Gbacterium@MPNE01000013_1_8___8604_8903'[&!color=#000000]
	'1916134_B11@MPMR01000005_1_26___23499_23798'[&!color=#000000]
	'1703355_Gsp@KPJ93566_1__hypothetical_protein_AMS18_05520'[&!color=#000000]
	'1703357_Gsp@KPK09447_1__hypothetical_protein_AMS20_00535'[&!color=#000000]
	'1805174_Gbacterium@OLD94965_1__aromatic_ring_hydroxylase'[&!color=#000000]
	'1798309_Gbacterium@OGU01472_1__aromatic_ring_hydroxylase'[&!color=#000000]
	'1798310_Gbacterium@OGT94348_1__aromatic_ring_hydroxylase'[&!color=#000000]
	'1970514_Gbacterium@OYV74091_1__aromatic_ring_hydroxylase'[&!color=#000000]
	'1951118_Gbacterium@DHJM01000001_1_27___23715_24068'[&!color=#000000]
	'1951117_Gbacterium@DHJO01000174_1_12___9033_9401'[&!color=#000000]
	'1660163_Gbacterium@ODT01918_1__aromatic_ring_hydroxylase'[&!color=#000000]
	'1946568_Gsp@DLHL01000030_1_4___2663_3064'[&!color=#000000]
	'379066_Gaurantiaca@BAH40058_1__hypothetical_protein_GAU_3016'[&!color=#000000]
	'1379270_Gphototrophic@AMW06914_1__aromatic_ring_hydroxylase'[&!color=#000000]
	'1978118_Gbacterium@NGFI01000014_1_240___278185_278538'[&!color=#000000]
	'2035428_Bhr33@GBD31998_1__hypothetical_protein_HRbin33_00960'[&!color=#000000]
	'1703359_Gsp@KPK81670_1__hypothetical_protein_AMS25_05335'[&!color=#000000]
	'1703358_Gsp@KPK56879_1__hypothetical_protein_AMS21_12230'[&!color=#000000]
	'452637_Oterrae@ACB74188_1__protein_of_unknown_function_DUF59'[&!color=#000000]
	'1952998_Obacterium@DFZW01000241_1_2___590_928'[&!color=#000000]
	'1952998_Obacterium@DFZW01000189_1_9___10915_11250'[&!color=#000000]
	'278958_Obacterium@RRK02062_1__metal_sulfur_cluster_assembly_factor'[&!color=#000000]
	'2026799_Vbacterium@ATC63535_1__FeS_assembly_SUF_system_protein'[&!color=#000000]
	'266117_Rxylanophilus@ABG04157_1__protein_of_unknown_function_DUF59'[&!color=#000000]
	'266117_Rxylanophilus@ABG04180_1__protein_of_unknown_function_DUF59'[&!color=#000000]
	'42256_Rradiotoleran@AHY46451_1__putative_metal_sulfur_cluster_biosynthetic_enzyme'[&!color=#000000]
	'909625_Raplysinae@LEKH01000008_1_111___116866_117168'[&!color=#000000]
	'2051957_Rindicoceani@CP031115_1_1200___1191416_1191718'[&!color=#000000]
	'1631346_Rmassiliense@CVPE01000006_1_808___823236_823583'[&!color=#000000]
	'1948696_Lbacterium@DDLT01000314_1_21___23346_23675'[&!color=#000000]
	'1801903_CPbacterium@OGJ50773_1__hypothetical_protein_A2229_05460'[&!color=#000000]
	'1798708_CMbacterium@OGH91443_1__hypothetical_protein_A2534_01730'[&!color=#000000]
	'1974784_CPbacterium@PIR55525_1__DNA_methyltransferase'[&!color=#000000]
	'2013826_CPbacterium@PKL36425_1__DNA_methyltransferase'[&!color=#000000]
	'1973974_Dbacterium@PIR23829_1__hypothetical_protein_COV44_00845'[&!color=#000000]
	'1123275_Scellobiosiph@KE384554_1_318___362750_363064'[&!color=#000000]
	'1798576_Lbacterium@OGV47261_1__hypothetical_protein_A2X46_18125'[&!color=#000000]
	'292459_Sthermophilum@BAD41025_1__conserved_hypothetical_protein'[&!color=#000000]
	'1798543_CKbacterium@OGY83100_1__hypothetical_protein_A2898_02360'[&!color=#000000]
	'2014245_CKbacterium@PIS41628_1__aromatic_ring_hydroxylase'[&!color=#000000]
	'2035419_Bhr24@GBD13724_1__Iron_sulfur_cluster_carrier_protein'[&!color=#000000]
	'2035419_Bhr24@GBD13555_1__Iron_sulfur_cluster_carrier_protein'[&!color=#000000]
	'1948231_Vbacterium@DBYP01000006_1_113___118684_119025'[&!color=#000000]
	'1948254_Vbacterium@DEWA01000015_1_12___7421_7813'[&!color=#000000]
	'1952203_Lbacterium@DFRK01000009_1_213___256320_256745'[&!color=#000000]
	'1798544_CKbacterium@OGY83226_1__hypothetical_protein_A3I91_03545'[&!color=#000000]
	'1952870_Sbacterium@DDTL01000143_1_6___8855_9289'[&!color=#000000]
	'1961104_Ibacterium@OQY77507_1__hypothetical_protein_B6D43_06295'[&!color=#000000]
	'1688776_Bbacterium@GAP68121_1__metal_sulfur_cluster_biosynthetic_enzyme__partial'[&!color=#000000]
	'2013680_Bbacterium@PKP47601_1__FeS_assembly_SUF_system_protein'[&!color=#000000]
	'1974004_Fbacterium@PJB16520_1__FeS_assembly_SUF_system_protein_SufT'[&!color=#000000]
	'1952950_Pbacterium@DIZE01000106_1_28___26364_26672'[&!color=#000000]
	'2013677_Bbacterium@PKP51423_1__aromatic_ring_hydroxylase'[&!color=#000000]
	'1279009_Candamanensis@EMR02388_1__putative_FeS_assembly_SUF_system_protein_SufT'[&!color=#000000]
	'1950991_Fbacterium@DEQC01000023_1_87___76082_76408'[&!color=#000000]
	'1961110_Sbacterium@OQY94099_1__FeS_assembly_SUF_system_protein_SufT'[&!color=#000000]
	'1617420_Bbacterium@KXK39547_1__putative_metal_sulfur_cluster_biosynthetic_enzyme'[&!color=#000000]
	'1952868_Sbacterium@DDUB01000015_1_14___12772_13101'[&!color=#000000]
	'1617422_Bbacterium@KXK42297_1__putative_metal_sulfur_cluster_biosynthetic_enzyme'[&!color=#000000]
	'2479858_Fbacterium@REFA01000015_1_58___59138_59464'[&!color=#000000]
	'1206103_Parcticus@JH947128_1_455___596713_597036'[&!color=#000000]
	'1951775_Fbacterium@DDUM01000083_1_10___10287_10610'[&!color=#000000]
	'1895924_Bbacterium@OJW98928_1__FeS_assembly_SUF_system_protein_SufT'[&!color=#000000]
	'1951026_Fbacterium@DGYH01000231_1_28___19164_19490'[&!color=#000000]
	'1617421_Bbacterium@KXK45772_1__putative_metal_sulfur_cluster_biosynthetic_enzyme'[&!color=#000000]
	'1895921_Bbacterium@OJV25498_1__FeS_assembly_SUF_system_protein_SufT'[&!color=#000000]
	'2294116_Fsp@RNI38915_1__metal_sulfur_cluster_assembly_factor'[&!color=#000000]
	'1951552_Cbacterium@DEHV01000044_1_30___32997_33320'[&!color=#000000]
	'1400522_Ssalmoneum@KI866530_1_851___889902_890228'[&!color=#000000]
	'1660119_Nsp@ODT53333_1__FeS_assembly_SUF_system_protein_SufT'[&!color=#000000]
	'1951559_Cbacterium@DGQO01000093_1_16___20625_20954'[&!color=#000000]
	'1951545_Cbacterium@DDFJ01000004_1_380___428619_428945'[&!color=#000000]
	'1953143_Bbacterium@DDEO01000122_1_3___2340_2663'[&!color=#000000]
	'1953172_Bbacterium@DLHG01000009_1_164___175400_175729'[&!color=#000000]
	'1953167_Bbacterium@DISB01000015_1_37___29721_30050'[&!color=#000000]
	'1953162_Bbacterium@DINJ01000115_1_12___9399_9647'[&!color=#000000]
	'762903_Psaltans@ADY54164_1__protein_of_unknown_function_DUF59'[&!color=#000000]
	'1895836_Sbacterium@OJU23209_1__hypothetical_protein_BGN92_09405'[&!color=#000000]
	'1895835_Sbacterium@OJY92667_1__hypothetical_protein_BGP13_03830'[&!color=#000000]
	'1465490_Pterrae@SFP86112_1__Metal_sulfur_cluster_biosynthetic_enzyme'[&!color=#000000]
	'1241979_Ccarnis@AZI33376_1__metal_sulfur_cluster_assembly_factor'[&!color=#000000]
	'1660093_Csp@ODS88905_1__hypothetical_protein_ABS44_07575'[&!color=#000000]
	'1950952_Fbacterium@DBSA01000109_1_2___535_864'[&!color=#000000]
	'1950956_Fbacterium@DCJS01000010_1_16___12266_12583'[&!color=#000000]
	'551991_Arhizosphaera@SDZ83707_1__Metal_sulfur_cluster_biosynthetic_enzyme'[&!color=#000000]
	'2341117_Asp@AYD48500_1__metal_sulfur_cluster_assembly_factor'[&!color=#000000]
	'1393122_Cthermophila@SFV27612_1__Metal_sulfur_cluster_biosynthetic_enzyme'[&!color=#000000]
	'454188_Taggregans@PJJ75586_1__metal_sulfur_cluster_biosynthetic_enzyme'[&!color=#000000]
	'1513896_Snematocida@SKB67868_1__Metal_sulfur_cluster_biosynthetic_enzyme'[&!color=#000000]
	'561061_Spsychroaquat@SMG16294_1__Metal_sulfur_cluster_biosynthetic_enzyme'[&!color=#000000]
	'2292082_Psp@QRGB01000001_1_547___596743_597069'[&!color=#000000]
	'1953078_Sbacterium@DDAL01000021_1_17___17292_17624'[&!color=#000000]
	'2173175_Psp@PWG80253_1__hypothetical_protein_DDR33_13760'[&!color=#000000]
	'1259464_Apallidicoral@PRY53087_1__metal_sulfur_cluster_biosynthetic_enzyme'[&!color=#000000]
	'1010_Smizutaii@SDL48487_1__Metal_sulfur_cluster_biosynthetic_enzyme'[&!color=#000000]
	'1982333_Vbacterium@PAW76437_1__hypothetical_protein_B9S32_15115'[&!color=#000000]
	'572036_Pluteus@SKB29891_1__Metal_sulfur_cluster_biosynthetic_enzyme'[&!color=#000000]
	'2044941_Fbacterium@PID67941_1__hypothetical_protein_CR968_04210'[&!color=#000000]
	'762486_Loricola@SDX09968_1__Metal_sulfur_cluster_biosynthetic_enzyme'[&!color=#000000]
	'1622118_Lprofundi@AMC10680_1__hypothetical_protein_Lupro_05225'[&!color=#000000]
	'1951817_Fbacterium@DEIV01000044_1_65___84037_84357'[&!color=#000000]
	'1797364_Bbacterium@OFY86799_1__hypothetical_protein_A3F72_21160'[&!color=#000000]
	'1950578_Bbacterium@DGOT01000180_1_9___5573_5893'[&!color=#000000]
	'1950672_Bbacterium@DJVY01000013_1_2___889_1206'[&!color=#000000]
	'1972459_Bbacterium@OYT16973_1__hypothetical_protein_B7C24_05075'[&!color=#000000]
	'1950675_Bbacterium@DJVB01000025_1_11___8871_9194'[&!color=#000000]
	'1961101_Abacterium@OQY88266_1__hypothetical_protein_B6D39_11620'[&!color=#000000]
	'671143_CMoxyfera@CBE68745_1__conserved_protein_of_unknown_function'[&!color=#000000]
	'2032687_CMsp@NSJM01000012_1_47___48882_49223'[&!color=#000000]
	'2072417_Cdivision@PWB46402_1__aromatic_ring_hydroxylase'[&!color=#000000]
	'2211376_CMlanthanidiph@SYW89063_1__mrp'[&!color=#000000]
	'2033718_CMlimnetica@PTL37132_1__aromatic_ring_hydroxylase'[&!color=#000000]
	'1801659_Cdivision@OGB98307_1__aromatic_ring_hydroxylase'[&!color=#000000]
	'1123405_Tcalidus@AUMM01000023_1_33___34716_35021'[&!color=#000000]
	'2005711_Bbms3abin03@GBD86662_1__hypothetical_protein_BMS3Abin03_00583'[&!color=#000000]
	'2005712_Bbms3abin04@GBD91626_1__hypothetical_protein_BMS3Abin04_02358'[&!color=#000000]
	'1798426_Ibacterium@OGU52660_1__hypothetical_protein_A2006_13830'[&!color=#000000]
	'1961105_Ibacterium@OQY71926_1__FeS_assembly_SUF_system_protein'[&!color=#000000]
	'1805220_Ibacterium@OIO21739_1__FeS_assembly_SUF_system_protein'[&!color=#000000]
	'1961106_Ibacterium@OQY77562_1__hypothetical_protein_B6D45_02750'[&!color=#000000]
	'323450_Pactiniarum@ARS35172_1__FeS_assembly_SUF_system_protein_SufT'[&!color=#000000]
	'1379909_Rsp@AMM52582_1__FeS_assembly_SUF_system_protein_SufT'[&!color=#000000]
	'2080288_Psp@RAU82828_1__metal_sulfur_cluster_assembly_factor'[&!color=#000000]
	'1948269_Vbacterium@DIYN01000017_1_60___73667_73981'[&!color=#000000]
	'1948270_Vbacterium@DIYK01000048_1_71___68845_69159'[&!color=#000000]
	'1802788_Cdivision@OGC86374_1__hypothetical_protein_A2V73_02640'[&!color=#000000]
	'1802783_Cdivision@OGC74894_1__hypothetical_protein_A2145_06020'[&!color=#000000]
	'1797736_CCbacterium@OGE02235_1__hypothetical_protein_A3G16_01110'[&!color=#000000]
	'1797735_CCbacterium@OGE14146_1__hypothetical_protein_A3G14_02475'[&!color=#000000]
	'1797708_CCbacterium@OGD78605_1__aromatic_ring_hydroxylase'[&!color=#000000]
	'1797731_CCbacterium@OGE06754_1__aromatic_ring_hydroxylase'[&!color=#000000]
	'1797710_CCbacterium@OGD88965_1__hypothetical_protein_A2693_00940'[&!color=#000000]
	'1797711_CCbacterium@OGD87673_1__hypothetical_protein_A2870_03100'[&!color=#000000]
	'1797729_CCbacterium@OGE09583_1__hypothetical_protein_A3A60_01480'[&!color=#000000]
	'1798377_CGbacterium@OGG06275_1__hypothetical_protein_A2872_01675'[&!color=#000000]
	'1618405_CCbacterium@KKR51337_1__hypothetical_protein_UT84_C0001G0022'[&!color=#000000]
	'1817747_Mgroup@OGV96175_1__hypothetical_protein_A2W24_05035'[&!color=#000000]
	'292459_Sthermophilum@BAD41927_1__conserved_hypothetical_protein'[&!color=#000000]
	'1961111_Cbacterium@OQY80912_1__hypothetical_protein_B6D41_20415'[&!color=#000000]
	'330214_Ndefluvii@CBK43173_1__conserved_protein_of_unknown_function_DUF59'[&!color=#000000]
	'872965_Amaritima@GAP63670_1__hypothetical_protein_ARMA_2093'[&!color=#000000]
	'1797845_Dbacterium@OGP82765_1__hypothetical_protein_A2V87_03850'[&!color=#000000]
	'1801684_Nbacterium@OGW01794_1__aromatic_ring_hydroxylase'[&!color=#000000]
	'1801690_Nbacterium@OGW11655_1__aromatic_ring_hydroxylase'[&!color=#000000]
	'1797179_Abacterium@OFV95452_1__hypothetical_protein_A3H94_04405'[&!color=#000000]
	'1801684_Nbacterium@OGW05177_1__hypothetical_protein_A2Z59_05920'[&!color=#000000]
	'1675686_Svariabilis@BAU47935_1__hydroxylase'[&!color=#000000]
	'1630141_CNterrae@BAW80117_1__hypothetical_conserved_protein'[&!color=#000000]
	'323261_Noceani@ABA57970_1__Protein_of_unknown_function_DUF59'[&!color=#000000]
	'472759_Nhalophilus@ADE15950_1__protein_of_unknown_function_DUF59'[&!color=#000000]
	'547122_Tdenitrifican@RCX33533_1__metal_sulfur_cluster_biosynthetic_enzyme'[&!color=#000000]
	'415747_Tdenitrifican@SCZ62132_1__Metal_sulfur_cluster_biosynthetic_enzyme'[&!color=#000000]
	'415747_Tdenitrifican@SCZ62157_1__Metal_sulfur_cluster_biosynthetic_enzyme'[&!color=#000000]
	'1947833_Cbacterium@DHWR01000116_1_5___2880_3194'[&!color=#000000]
	'2005724_Bbms3bbin01@GBE23649_1__hypothetical_protein_BMS3Bbin01_03034'[&!color=#000000]
	'1797183_Abacterium@OFW14068_1__hypothetical_protein_A3H29_18570'[&!color=#000000]
	'1797189_Abacterium@OFW31843_1__hypothetical_protein_A3G76_07880'[&!color=#000000]
	'1123487_Ugangwonense@KB892835_1_428___458015_458317'[&!color=#000000]
	'76114_Aaromaticum@CAI09700_1__conserved_hypothetical_protein'[&!color=#000000]
	'198107_Asp@AKU12125_1__hypothetical_protein_AzCIB_2230'[&!color=#000000]
	'1792543_Tphenolivoran@MBFM01000004_1_73___82700_83023'[&!color=#000000]
	'1947678_Tsp@DFZY01000116_1_9___10860_11174'[&!color=#000000]
	'85643_Tsp@ACK54148_1__protein_of_unknown_function_DUF59'[&!color=#000000]
	'1122158_Loryzae@AQXU01000023_1_25___22264_22581'[&!color=#000000]
	'1304883_Dagitata@KI912532_1_1116___1166221_1166547'[&!color=#000000]
	'2013716_Bbacterium@PKO47302_1__hydroxylase'[&!color=#000000]
	'281362_Ddenitrifican@KXB29215_1__hydroxylase'[&!color=#000000]
	'159087_Daromatica@AAZ48676_1__Protein_of_unknown_function_DUF59'[&!color=#000000]
	'1848039_Msp@OAJ72126_1__hydroxylase'[&!color=#000000]
	'1825523_Nkurashikiens@GBG14931_1__flagellar_motor_protein_MotB'[&!color=#000000]
	'1895689_CAsp@OJW46795_1__hydroxylase'[&!color=#000000]
	'1223802_Shydrogenivor@BAO28792_1__hypothetical_protein_SUTH_00986'[&!color=#000000]
	'13373_Bmallei@AIP75766_1__hypothetical_protein_DM51_415'[&!color=#000000]
	'2211108_Sbacterium@AP018718_1_739___756438_756761'[&!color=#000000]
	'1974089_Rbacterium@PJA57898_1__hydroxylase'[&!color=#000000]
	'1797505_Bbacterium@OGA68954_1__hydroxylase'[&!color=#000000]
	'1703390_Bbacterium@KPK06195_1__hypothetical_protein_AMJ64_09690'[&!color=#000000]
	'1895733_Bbacterium@OJX04543_1__hydroxylase'[&!color=#000000]
	'1660104_Lsp@ODS98760_1__hydroxylase'[&!color=#000000]
	'1797484_Bbacterium@OFZ98462_1__hydroxylase'[&!color=#000000]
	'1817759_CMbacterium@OGI44571_1__hypothetical_protein_A2V92_00995'[&!color=#000000]
	'1798298_Gbacterium@OGT78567_1__hydroxylase'[&!color=#000000]
	'2013705_Bbacterium@PKO68818_1__hydroxylase'[&!color=#000000]
	'1895862_Tsp@OJZ18444_1__hydroxylase'[&!color=#000000]
	'1798249_Gbacterium@OGS99959_1__hydroxylase'[&!color=#000000]
	'1798250_Gbacterium@OGT07047_1__hydroxylase'[&!color=#000000]
	'1798253_Gbacterium@OGT02474_1__hydroxylase'[&!color=#000000]
	'1798257_Gbacterium@OGT13843_1__hydroxylase'[&!color=#000000]
	'649841_Sdenitrifican@NSJJ01000002_1_245___265393_265713'[&!color=#000000]
	'1163617_Sdenitrifican@BAN34297_1__hypothetical_protein_SCD_n00448'[&!color=#000000]
	'640081_Aoryzae@AEV25035_1__putative_metal_sulfur_cluster_biosynthetic_enzyme'[&!color=#000000]
	'2013703_Bbacterium@PKO88863_1__hydroxylase'[&!color=#000000]
	'1946150_CAsp@DBMG01000171_1_8___5548_5916'[&!color=#000000]
	'83767_Pdicarboxylic@SDH96252_1__Metal_sulfur_cluster_biosynthetic_enzyme'[&!color=#000000]
	'583345_Mmobilis@ACT47967_1__protein_of_unknown_function_DUF59'[&!color=#000000]
	'1906741_Jsp@AOX99737_1__hydroxylase'[&!color=#000000]
	'395495_Lcholodnii@ACB33754_1__protein_of_unknown_function_DUF59'[&!color=#000000]
	'744406_Shippei@PXW93361_1__metal_sulfur_cluster_biosynthetic_enzyme'[&!color=#000000]
	'1768242_Psp@ALT77174_1__hypothetical_protein_AT984_08160'[&!color=#000000]
	'1265502_Cmanganoxidan@KB905946_1_3___557_874'[&!color=#000000]
	'1000565_Muniversalis@EGK70945_1__hypothetical_protein_METUNv1_02331'[&!color=#000000]
	'1842540_Msp@AOF81902_1__hypothetical_protein_BSY238_1298'[&!color=#000000]
	'2259336_Cbacterium@QNUI01000080_1_6___4022_4345'[&!color=#000000]
	'1691980_Rbacterium@LGUD01000017_1_48___53417_53728'[&!color=#000000]
	'1904640_Bbacterium@APV52043_1__hypothetical_protein_BWI17_21650'[&!color=#000000]
	'1660138_Rsp@ODU07237_1__hypothetical_protein_ABS84_16485'[&!color=#000000]
	'94132_Rtataouinensi@AMO24029_1__hydroxylase'[&!color=#000000]
	'983917_Rgelatinosus@BAL94001_1__hypothetical_protein_RGE_06560'[&!color=#000000]
	'748280_Psp@BAK77132_1__protein_of_unknown_function'[&!color=#000000]
	'1895832_Sbacterium@OJU93933_1__hypothetical_protein_BGO23_11750'[&!color=#000000]
	'351607_Acellulolytic@ABK52271_1__protein_of_unknown_function_DUF59'[&!color=#000000]
	'1123065_Ralbidiflava@ATWL01000005_1_19___14228_14578'[&!color=#000000]
	'2044939_Cbacterium@PKEP01000095_1_9___8727_9038'[&!color=#000000]
	'1629062_Asuffuscus@PRZ42877_1__metal_sulfur_cluster_biosynthetic_enzyme'[&!color=#000000]
	'1895696_Abacterium@OJV30405_1__hypothetical_protein_BGO26_08160'[&!color=#000000]
	'862422_Afermentans@KGM16489_1__hypothetical_protein_N867_19690'[&!color=#000000]
	'948458_Aferrariae@EYR65270_1__metal_sulfur_cluster_biosynthetic_enzyme'[&!color=#000000]
	'2173174_Csp@PVU81218_1__hypothetical_protein_DDP54_17690'[&!color=#000000]
	'1946310_Csp@DJVS01000101_1_12___13688_14026'[&!color=#000000]
	'57480_Maerodenitrif@AVY93053_1__metal_sulfur_cluster_assembly_factor'[&!color=#000000]
	'1543721_Sthiotaurini@AKH19841_1__hydroxylase'[&!color=#000000]
	'1948320_Abacterium@DIDS01000033_1_263___254009_254338'[&!color=#000000]
	'1294026_Aferrireducen@BBCH01000001_1_20___11854_12240'[&!color=#000000]
	'1948342_Abacterium@DHJN01000149_1_4___2419_2787'[&!color=#000000]
	'1121877_Facidiphilum@JQKF01000076_1_4___1257_1613'[&!color=#000000]
	'1280514_Aferrooxidans@KJF16643_1__hypothetical_protein_AXFE_25060'[&!color=#000000]
	'1229780_CMparvicella@CCM62614_1__putative_MIP18_family_protein_yitW'[&!color=#000000]
	'2032627_Asp@PAU93255_1__hypothetical_protein_CK503_12590'[&!color=#000000]
	'2293433_Rsp@REL38606_1__metal_sulfur_cluster_assembly_factor'[&!color=#000000]
	'1194090_Aroseus@SHF79522_1__Metal_sulfur_cluster_biosynthetic_enzyme'[&!color=#000000]
	'1951514_Bbacterium@DIAA01000001_1_29___25997_26314'[&!color=#000000]
	'1729466_Cbacterium@LKNA01000054_1_9___7808_8146'[&!color=#000000]
	'2035413_Bhr18@GBD01432_1__hypothetical_protein_HRbin18_01154'[&!color=#000000]
	'518766_Rmarinus@ACY49170_1__protein_of_unknown_function_DUF59'[&!color=#000000]
	'890426_Slutea@NCRC01000040_1_2___155_469'[&!color=#000000]
	'1923971_Ssp@PQJ35901_1__aromatic_ring_hydroxylase'[&!color=#000000]
	'1850348_Lsalinarum@PEN14900_1__aromatic_ring_hydroxylase'[&!color=#000000]
	'1469170_Lhalophila@PEN07981_1__hypothetical_protein_CRI93_05930'[&!color=#000000]
	'1962908_Gsp@PKET01000101_1_13___13521_13961'[&!color=#000000]
	'1660160_Abacterium@ODS59321_1__hypothetical_protein_ABS36_01975'[&!color=#000000]
	'1660163_Gbacterium@ODT04126_1__hypothetical_protein_ABS52_06215'[&!color=#000000]
	'1895733_Bbacterium@OJX05533_1__hypothetical_protein_BGO72_09590'[&!color=#000000]
	'1945857_Psp@OOG50012_1__FeS_assembly_SUF_system_protein'[&!color=#000000]
	'83406_Gproteobacter@CBL45576_1__Conserved_hypothetical_protein'[&!color=#000000]
	'209650_Aorganivorans@KN173864_1_3___1432_1746'[&!color=#000000]
	'1970506_Dbacterium@OYV72503_1__hypothetical_protein_B7Z74_05465__partial'[&!color=#000000]
	'644966_Tmarianensis@ADU51608_1__protein_of_unknown_function_DUF59'[&!color=#000000]
	'2039167_Ssp@POB11409_1__aromatic_ring_hydroxylase'[&!color=#000000]
	'453960_Sbenefaciens@PSR29168_1__aromatic_ring_hydroxylase'[&!color=#000000]
	'679936_Sacidophilus@AEW06802_1__protein_of_unknown_function_DUF59'[&!color=#000000]
	'53633_Sacidophilus@PSR21963_1__aromatic_ring_hydroxylase'[&!color=#000000]
	'1094929_Bsp@AUOJ02000020_1_25___25821_26135'[&!color=#000000]
	'1953060_Pbacterium@DDFA01000125_1_8___6688_6963'[&!color=#000000]
	'2082392_Dsp@PYVW01000004_1_141___136399_136710'[&!color=#000000]
	'2083786_Dsp@AVF02335_1__hypothetical_protein_C4375_00370'[&!color=#000000]
	'1736575_Dsp@KRA43213_1__aromatic_ring_hydroxylase'[&!color=#000000]
	'1736537_Dsp@KQX38147_1__aromatic_ring_hydroxylase'[&!color=#000000]
	'1892849_Bsp@FYAS01000043_1_115___123622_123906'[&!color=#000000]
	'1125847_Rsp@CCF21373_1__Nifu_protein__fragment_'[&!color=#000000]
	'204722_Bsuis@AAN33457_1__conserved_hypothetical_protein'[&!color=#000000]
	'2294114_Msp@RFC69658_1__metal_sulfur_cluster_assembly_factor'[&!color=#000000]
	'391_Rsp@PJI38307_1__hypothetical_protein_CTR54_22145'[&!color=#000000]
	'1660102_Hsp@ODT17095_1__hypothetical_protein_ABS54_17885'[&!color=#000000]
	'1736543_Rsp@KQY12768_1__hypothetical_protein_ASD31_16245'[&!color=#000000]
	'266779_Csp@ABG61251_1__protein_of_unknown_function_DUF59__plasmid_'[&!color=#000000]
	'1895845_Ssp@OJY68135_1__aromatic_ring_hydroxylase'[&!color=#000000]
	'1895714_Asp@OJU60879_1__aromatic_ring_hydroxylase'[&!color=#000000]
	'2183910_Rsp@RBP83321_1__metal_sulfur_cluster_biosynthetic_enzyme'[&!color=#000000]
	'2483812_Xsp@VDC29416_1__hypothetical_protein_XINFAN_02325'[&!color=#000000]
	'34002_Palcaliphilus@SEN35916_1__Metal_sulfur_cluster_biosynthetic_enzyme'[&!color=#000000]
	'2033435_Rbacterium@CP023454_1_1483___1512288_1512563'[&!color=#000000]
	'1972610_Msp@QILI01000108_1_11___5260_5595'[&!color=#000000]
	'1895815_Rbacterium@OJU01755_1__hypothetical_protein_BGN87_04385'[&!color=#000000]
	'504832_Ocarboxidovor@ACI91389_1__nifu_protein'[&!color=#000000]
	'2126741_Nsp@PSM18447_1__hypothetical_protein_C7T96_11385'[&!color=#000000]
	'2248761_Psp@QMEL01000001_1_455___482109_482720'[&!color=#000000]
	'2013668_Abacterium@PKP68073_1__hypothetical_protein_CVT83_06830'[&!color=#000000]
	'465721_Sdenitrifican@AMN48300_1__aromatic_ring_hydroxylase'[&!color=#000000]
	'1895708_Abacterium@OJU58562_1__aromatic_ring_hydroxylase'[&!color=#000000]
	'993689_Mscheffleri@LDOS01000002_1_266___296541_296876'[&!color=#000000]
	'1736466_Psp@KQY99393_1__aromatic_ring_hydroxylase'[&!color=#000000]
	'670307_Hdenitrifican@AGK58155_1__hypothetical_protein_HYPDE_32408'[&!color=#000000]
	'683354_Cnitroreducen@OWT55142_1__aromatic_ring_hydroxylase'[&!color=#000000]
	'445709_Pthiooxydans@AKJ67121_1__aromatic_ring_hydroxylase'[&!color=#000000]
	'1950274_Bbacterium@DFZX01000054_1_27___19038_19331'[&!color=#000000]
	'1936063_Osenegalensis@LT839648_1_1947___2032002_2032301'[&!color=#000000]
	'1499685_Bandreraoulti@CCFJ01000057_1_54___59029_59331'[&!color=#000000]
	'1460650_Bsp@BAXM01000009_1_22___13227_13457'[&!color=#000000]
	'2024555_Vprofundi@PAV29215_1__FeS_assembly_SUF_system_protein'[&!color=#000000]
	'2024554_Vindicus@OZU87986_1__FeS_assembly_SUF_system_protein'[&!color=#000000]
	'930117_Ohalophilus@SHG22815_1__Metal_sulfur_cluster_biosynthetic_enzyme'[&!color=#000000]
	'1950334_Bbacterium@DKGO01000043_1_4___2241_2546'[&!color=#000000]
	'553311_Vsalinus@SDQ88060_1__Metal_sulfur_cluster_biosynthetic_enzyme'[&!color=#000000]
	'2004408_Vndiopensis@FZMZ01000004_1_398___382978_383280'[&!color=#000000]
	'2045010_Cmassiliensis@LT966071_1_2863___2977861_2978163'[&!color=#000000]
	'2040293_Lsp@LT984884_1_3431___3482602_3482904'[&!color=#000000]
	'2293253_Vsp@QTSZ01000017_1_389___401444_401743'[&!color=#000000]
	'571932_Tcyri@SDZ74561_1__Metal_sulfur_cluster_biosynthetic_enzyme'[&!color=#000000]
	'178340_Gdipsosauri@PWU67612_1__DUF59_domain_containing_protein'[&!color=#000000]
	'1883407_Tsp@GAU62751_1__hypothetical_protein_HK1_00784'[&!color=#000000]
	'1191699_Boryziterrae@ANOK01000006_1_70___62707_63006'[&!color=#000000]
	'1348973_Bazotoformans@KEF38313_1__putative_metal_sulfur_cluster_biosynthetic_enzyme'[&!color=#000000]
	'1936234_Bsp@LT965954_1_630___615107_615406'[&!color=#000000]
	'2033483_Bsp@PEQ85264_1__FeS_assembly_SUF_system_protein'[&!color=#000000]
	'1565991_Bsp@AIM15394_1__FeS_assembly_SUF_system_protein'[&!color=#000000]
	'1499680_Brubiinfantis@CCFE01000021_1_141___120941_121243'[&!color=#000000]
	'1399_Bfirmus@KML46681_1__FeS_assembly_SUF_system_protein'[&!color=#000000]
	'2053512_Bbacterium@HAQ07385_1__TPA_asm__FeS_assembly_SUF_system_protein'[&!color=#000000]
	'129985_Bjeotgali@CP025025_1_2879___2795949_2796254'[&!color=#000000]
	'2053728_Bsp@PLR77190_1__FeS_assembly_SUF_system_protein'[&!color=#000000]
	'1951479_Bbacterium@DLCS01000018_1_7___6913_7230'[&!color=#000000]
	'1705566_Bsp@ALC90158_1__FeS_assembly_SUF_system_protein'[&!color=#000000]
	'1805475_Bmassilionige@LT630337_1_2584___2683246_2683545'[&!color=#000000]
	'986075_Cthermarum@EGL83288_1__protein_of_unknown_function_DUF59'[&!color=#000000]
	'1236954_Bmannanilytic@BAMO01000037_1_49___50832_51137'[&!color=#000000]
	'263474_Bhumi@LMBW01000001_1_317___332426_332725'[&!color=#000000]
	'1294024_Csatsumensis@BBCF01000032_1_5___3250_3558'[&!color=#000000]
	'717605_Tcomposti@AGA57475_1__putative_metal_sulfur_cluster_biosynthetic_enzyme'[&!color=#000000]
	'1522308_Bniameyensis@LN831197_1_2171___2272117_2272422'[&!color=#000000]
	'1759557_Ssp@KXH78810_1__aromatic_ring_hydroxylase'[&!color=#000000]
	'979226_Cpanacarvi@KI911563_1_521___588311_588610'[&!color=#000000]
	'1861638_Pbacterium@OUM95881_1__FeS_assembly_SUF_system_protein'[&!color=#000000]
	'1861638_Pbacterium@OUM99854_1__hypothetical_protein_BAA02_12810'[&!color=#000000]
	'1484_Hschlegelii@KWX07318_1__hypothetical_protein_TR75_03320'[&!color=#000000]
	'230954_Bthermozeamai@OUM88555_1__aromatic_ring_hydroxylase'[&!color=#000000]
	'201975_Pfimeticola@PRX42405_1__metal_sulfur_cluster_biosynthetic_enzyme'[&!color=#000000]
	'1642702_Phalophilum@OYD06678_1__FeS_assembly_SUF_system_protein'[&!color=#000000]
	'1236220_Mthermohaloph@SDC81735_1__Metal_sulfur_cluster_biosynthetic_enzyme'[&!color=#000000]
	'1532552_Aisosaccharin@OIJ08381_1__hypothetical_protein_AWH56_19200'[&!color=#000000]
	'1329516_Tdaqus@JPST01000019_1_35___32615_32914'[&!color=#000000]
	'1535750_Tsp@KFZ39863_1__hypothetical_protein_JS81_11085'[&!color=#000000]
	'1906605_Pbacterium@PDO09562_1__hypothetical_protein_BLM47_12055'[&!color=#000000]
	'1825093_Ttikiterensis@RAQ96893_1__hypothetical_protein_A4R35_15250'[&!color=#000000]
	'679936_Sacidophilus@AEW06354_1__protein_of_unknown_function_DUF59'[&!color=#000000]
	'453960_Sbenefaciens@PSR34310_1__aromatic_ring_hydroxylase'[&!color=#000000]
	'929705_Sthermosulfid@SMC05108_1__Metal_sulfur_cluster_biosynthetic_enzyme'[&!color=#000000]
	'2039167_Ssp@POB09802_1__aromatic_ring_hydroxylase'[&!color=#000000]
	'53633_Sacidophilus@PSR23596_1__aromatic_ring_hydroxylase'[&!color=#000000]
	'1121382_Dmisasensis@JQKG01000002_1_260___283081_283386'[&!color=#000000]
	'525904_Tterrenum@ACZ43052_1__protein_of_unknown_function_DUF59'[&!color=#000000]
	'1129897_Nhollandica@CCF82996_1__conserved_hypothetical_protein'[&!color=#000000]
	'479434_Sthermophilus@ACZ38072_1__protein_of_unknown_function_DUF59'[&!color=#000000]
	'869210_Mhydrothermal@AEB12274_1__protein_of_unknown_function_DUF59'[&!color=#000000]
	'526227_Msilvanus@ADH62210_1__protein_of_unknown_function_DUF59'[&!color=#000000]
	'926560_Mchliarophilu@KE387023_1_1220___1312885_1313187'[&!color=#000000]
	'2026184_Mluteus@RIH86829_1__Iron_sulfur_cluster_carrier_protein'[&!color=#000000]
	'56956_Tbrockianus@APD08614_1__ATP_binding_Mrp_Nbp35_family_protein'[&!color=#000000]
	'300852_Tthermophilus@BAD71934_1__conserved_hypothetical_protein__plasmid_'[&!color=#000000]
	'1356854_Aacidoterrest@EPZ47426_1__hypothetical_protein_N007_06345'[&!color=#000000]
	'562970_Ktusciae@ADG05210_1__protein_of_unknown_function_DUF59'[&!color=#000000]
	'2048547_Fbacterium@RIV21837_1__metal_sulfur_cluster_assembly_factor'[&!color=#000000]
	'392015_Amacrosporang@SFU31350_1__Metal_sulfur_cluster_biosynthetic_enzyme'[&!color=#000000]
	'1120972_Aherbarius@AUMH01000004_1_167___169695_169994'[&!color=#000000]
	'471514_Aferrooxydans@KPV42659_1__aromatic_ring_hydroxylase'[&!color=#000000]
	'1120971_Acontaminans@AUCA01000044_1_16___15768_16070'[&!color=#000000]
	'1765683_Aferrooxidans@KUO95373_1__aromatic_ring_hydroxylase'[&!color=#000000]
	'1821260_Bmarinisedime@LWBL02000013_1_7___6410_6715'[&!color=#000000]
	'235909_Gkaustophilus@BAD75038_1__hypothetical_conserved_protein'[&!color=#000000]
	'471223_Gsp@ACS23610_1__protein_of_unknown_function_DUF59'[&!color=#000000]
	'796606_Bmethanolicus@EIJ83811_1__hypothetical_protein_MGA3_00890'[&!color=#000000]
	'1817674_Gsp@KZM55629_1__FeS_assembly_SUF_system_protein'[&!color=#000000]
	'294699_Aamylolyticus@ANB59178_1__hypothetical_protein_GFC30_1100'[&!color=#000000]
	'66863_Aoxalaticus@RKD21706_1__FeS_assembly_SUF_system_protein'[&!color=#000000]
	'1348429_Elacus@GAX88974_1__Fe_S_assembly_SUF_system_protein'[&!color=#000000]
	'1952930_Vsubdivision@DGDZ01000033_1_3___1226_1543'[&!color=#000000]
	'1801708_Nbacterium@OGW60809_1__hypothetical_protein_A2V83_06910'[&!color=#000000]
	'1555112_Lpilosa@BAS29162_1__FeS_assembly_SUF_system_protein'[&!color=#000000]
	'1948685_Ibacterium@DKJQ01000215_1_8___9632_9946'[&!color=#000000]
	'1963862_Maestuarii@ORC37807_1__aromatic_ring_hydroxylase'[&!color=#000000]
	'1947541_Ssp@DEIH01000087_1_31___29996_30301'[&!color=#000000]
	'1940821_Ssp@OQX28780_1__aromatic_ring_hydroxylase'[&!color=#000000]
	'260710_Oalgarvensis@VDA99477_1__PaaD_like_protein__DUF59__involved_in_Fe_S_cluster_assembly'[&!color=#000000]
	'1952885_Sbacterium@DBTK01000094_1_22___28518_28814'[&!color=#000000]
	'744872_Tcaldarium@AEJ18490_1__protein_of_unknown_function_DUF59'[&!color=#000000]
	'1952893_Sbacterium@DIKA01000158_1_21___20623_20946'[&!color=#000000]
	'665571_Sthermophila@ADN01535_1__putative_metal_sulfur_cluster_biosynthetic_enzyme'[&!color=#000000]
	'1947542_Ssp@DHQL01000007_1_235___270721_271053'[&!color=#000000]
	'573413_Ssmaragdinae@ADK79220_1__protein_of_unknown_function_DUF59'[&!color=#000000]
	'889378_Safricana@AFG37759_1__putative_metal_sulfur_cluster_biosynthetic_enzyme'[&!color=#000000]
	'1947540_Ssp@DCBS01000090_1_13___12458_12760'[&!color=#000000]
	'1480694_Slutea@KGE70716_1__aromatic_ring_hydroxylase'[&!color=#000000]
	'1307761_Spacifica@AHC14280_1__PaaD_like_protein__DUF59__involved_in_Fe_S_cluster_assembly'[&!color=#000000]
	'159291_Aamericana@SIP90780_1__Metal_sulfur_cluster_biosynthetic_enzyme'[&!color=#000000]
	'1948321_Abacterium@DKBA01000005_1_4___2148_2462'[&!color=#000000]
	'1797952_Ebacterium@OGS05875_1__hypothetical_protein_A3G41_07645'[&!color=#000000]
	'1970487_Abacterium@OYW05758_1__hypothetical_protein_B7Z61_05080'[&!color=#000000]
	'1975570_Bcg17_big_fil@PIV81739_1__hypothetical_protein_COW53_02755'[&!color=#000000]
	'1187851_Rsp@EJW11787_1__probably_aromatic_ring_hydroxylating_protein'[&!color=#000000]
	'2306012_CBbacterium@RXOA01000102_1_12___12665_12964'[&!color=#000000]
	'1797492_Bbacterium@OGA23626_1__hydroxylase'[&!color=#000000]
	'1797490_Bbacterium@OGA17142_1__hydroxylase'[&!color=#000000]
	'1797503_Bbacterium@OGA59838_1__hydroxylase'[&!color=#000000]
	'2026885_CBanaerobius@SQD92808_1__conserved_protein_of_unknown_function'[&!color=#000000]
	'1953100_Abacterium@DHGJ01000058_1_9___13285_13584'[&!color=#000000]
	'2053493_CAbacterium@HAF70701_1__TPA_asm__aromatic_ring_hydroxylase'[&!color=#000000]
	'1935101_CAbacterium@MTNI01000120_1_23___23928_24233'[&!color=#000000]
	'1953098_Abacterium@DFNF01000012_1_13___13172_13477'[&!color=#000000]
	'1953097_Abacterium@DFNI01000013_1_21___20785_21090'[&!color=#000000]
	'1973747_Cdivision@OYD17019_1__hypothetical_protein_CH330_01145'[&!color=#000000]
	'1948308_Cdivision@DDXO01000129_1_33___32920_33417'[&!color=#000000]
	'1948308_Cdivision@DDXO01000085_1_7___7129_7617'[&!color=#000000]
	'2052148_Cdivision@PMBB01000434_1_6___6508_6996'[&!color=#000000]
	'2014297_BCtorokbacteri@PIZ56818_1__hypothetical_protein_COY23_02500'[&!color=#000000]
	'2099686_Cbacterium@PXCV01000684_1_3___1545_2024'[&!color=#dd85ab]
	'1950221_Abacterium@DIVN01000086_1_10___9284_10285'[&!color=#000000]
	'1950191_Abacterium@DCVA01000020_1_28___24781_25764'[&!color=#000000]
	'1950222_Abacterium@DKKP01000393_1_51___50515_50787'[&!color=#000000]
	'1483601_Msp@KKH45715_1__serine_acetyltransferase'[&!color=#000000]
	'1434110_Mhoronobensis@AKB78460_1__Serine_acetyltransferase'[&!color=#000000]
	'1434120_Msiciliae@AKB28208_1__Serine_acetyltransferase'[&!color=#000000]
	'188937_Macetivorans@AAM06100_1__hypothetical_protein__multi_domain_'[&!color=#000000]
	'1882735_Msp@OEU42927_1__serine_O_acetyltransferase'[&!color=#000000]
	'867904_Mhollandica@AGB48860_1__serine_O_acetyltransferase'[&!color=#000000]
	'1915593_Msp@DAVG01000077_1_13___13993_14937'[&!color=#000000]
	'1434099_Msp@AKB47119_1__Serine_acetyltransferase'[&!color=#000000]
	'1915582_Msp@DABZ01000088_1_57___61298_62245'[&!color=#000000]
	'1915581_Msp@DANU01000012_1_14___16362_17306'[&!color=#000000]
	'1915581_Msp@DANU01000012_1_18___21368_21727'[&!color=#000000]
	'523844_Mthermophila@AKB12096_1__Serine_acetyltransferase'[&!color=#000000]
	'1715806_Mflavescens@AYK13907_1__serine_O_acetyltransferase'[&!color=#000000]
	'1434108_Mbarkeri@AKB54248_1__Serine_acetyltransferase'[&!color=#000000]
	'1434099_Msp@AKB46796_1__Serine_acetyltransferase'[&!color=#000000]
	'269797_Mbarkeri@AAZ71341_1__serine_O_acetyltransferase'[&!color=#000000]
	'1434107_Mbarkeri@AKB81541_1__Serine_acetyltransferase'[&!color=#000000]
	'1915595_Msp@DAQQ01000088_1_3___3256_4200'[&!color=#000000]
	'1641394_Marchaeon@KUL03206_1__Serine_O_acetyltransferase'[&!color=#000000]
	'1915495_Msp@DANC01000010_1_9___7011_7958'[&!color=#000000]
	'1671626_Msp@LFRO01000024_1_8___6067_7020'[&!color=#000000]
	'2013818_Marchaeon@PKL62698_1__serine_O_acetyltransferase'[&!color=#000000]
	'1915513_Msp@DALN01000144_1_6___3627_3893'[&!color=#000000]
	'368407_Mmarisnigri@ABN56386_1__serine_O_acetyltransferase'[&!color=#000000]
	'528314_Mhoronobensis@BCNY01000015_1_791___759923_760870'[&!color=#000000]
	'1915511_Msp@DAXW01000001_1_199___195752_196705'[&!color=#000000]
	'1293042_Mchikugoensis@BBBH01000222_1_2___361_540'[&!color=#000000]
	'521011_Mpalustris@ACL16558_1__serine_O_acetyltransferase'[&!color=#000000]
	'1915693_Marchaeon@DAEF01000222_1_11___8328_9287'[&!color=#000000]
	'1915555_Msp@DAXJ01000052_1_6___4066_5037'[&!color=#000000]
	'90426_Msp@PMIM01000077_1_5___2135_3016'[&!color=#000000]
	'90426_Msp@PMIM01000229_1_2___157_1110'[&!color=#000000]
	'456442_Mboonei@ABS56496_1__serine_O_acetyltransferase'[&!color=#000000]
	'937775_Mlimicola@EHQ36471_1__serine_O_acetyltransferase'[&!color=#000000]
	'593750_Mformicica@AGB03461_1__serine_O_acetyltransferase'[&!color=#000000]
	'2420334_Tbacterium@RME32437_1__metal_sulfur_cluster_assembly_factor'[&!color=#000000]
	'1935098_Abacterium@MTNY01000187_1_2___465_734'[&!color=#000000]
	'1968525_CCsp@OQX54655_1__hypothetical_protein_B5M53_05635'[&!color=#000000]
	'1950192_Abacterium@DDYO01000222_1_7___4177_5154'[&!color=#000000]
	'323259_Mhungatei@ABD41916_1__serine_O_acetyltransferase'[&!color=#000000]
	'2013820_Marchaeon@PKL59439_1__serine_O_acetyltransferase'[&!color=#000000]
	'2203_Mhungatei@QKDV01000153_1_5___2473_3456'[&!color=#000000]
	'668570_Mlacunae@PWR70911_1__serine_O_acetyltransferase'[&!color=#000000]
	'1704028_Pbacterium@KPK50602_1__hypothetical_protein_AMK72_01835'[&!color=#000000]
	'1953059_Pbacterium@DCDI01000006_1_2___1131_1493'[&!color=#000000]
	'2067569_Pcarbonis@PUDR01000020_1_53___56039_56380'[&!color=#000000]
	'1402210_Pphragmitetus@CP032312_1_3592___3996761_3997129'[&!color=#000000]
	'735517_Lsuaedae@SHN08701_1__Metal_sulfur_cluster_biosynthetic_enzyme'[&!color=#000000]
	'1885025_Psp@BBE70585_1__hypothetical_protein_OHA_1_00149'[&!color=#000000]
	'639283_Snovella@ADH88463_1__protein_of_unknown_function_DUF59'[&!color=#000000]
	'1365950_Csalsifontis@SJZ52443_1__Metal_sulfur_cluster_biosynthetic_enzyme'[&!color=#000000]
	'1122962_Pkoreensis@AULH01000018_1_62___44611_44961'[&!color=#000000]
	'1935129_CHarchaeon@MTMF01000011_1_154___149355_149609'[&!color=#000000]
	'744406_Shippei@PXW99542_1__metal_sulfur_cluster_biosynthetic_enzyme'[&!color=#000000]
	'1974059_Nbacterium@PJB94702_1__hydroxylase'[&!color=#000000]
	'2032658_Abacterium@PDZW01000025_1_13___10205_10525'[&!color=#000000]
	'2053833_Msp@RAU22236_1__metal_sulfur_cluster_biosynthetic_protein'[&!color=#000000]
	'342108_Mmagneticum@BAE50067_1__Predicted_metal_sulfur_cluster_biosynthetic_enzyme'[&!color=#000000]
	'1437059_Mmoscoviense@OAN48960_1__metal_sulfur_cluster_biosynthetic_protein'[&!color=#000000]
	'1895778_Msp@OJX70324_1__metal_sulfur_cluster_biosynthetic_protein'[&!color=#000000]
	'55518_Mgryphiswalde@AVM80244_1__hypothetical_protein_MSR1L_38880'[&!color=#000000]
	'420662_Mpetroleiphil@ABM94661_1__conserved_hypothetical_protein'[&!color=#000000]
	'1948221_Pbacterium@DLQY01000103_1_9___7270_7572'[&!color=#000000]
	'2026781_CPbacterium@MAE19584_1__hypothetical_protein_CMK12_11745'[&!color=#000000]
	'1932716_Ksp@HAE83205_1__TPA_asm__hypothetical_protein_DCK85_07435'[&!color=#000000]
	'1779371_CBarchaeon@KYH41711_1__putative_metal_sulfur_cluster_biosynthetic_enzyme'[&!color=#000000]
	'1915757_Tarchaeon@DAZR01000013_1_2___788_1102'[&!color=#000000]
	'2035442_Ahr06@GBC75039_1__hypothetical_protein_HRbin06_00350'[&!color=#000000]
	'1802371_Tarchaeon@OHE55577_1__hypothetical_protein_A3K61_00640'[&!color=#000000]
	'1805098_Carchaeon@OLD01481_1__hypothetical_protein_AUJ07_11160'[&!color=#000000]
	'1915989_CBarchaeon@DAFH01000152_1_12___4368_4673'[&!color=#000000]
	'1805017_A13_1_40cm_4_@OLC64506_1__hypothetical_protein_AUH73_00045'[&!color=#000000]
	'1805096_Carchaeon@OLD12801_1__hypothetical_protein_AUI97_05860'[&!color=#000000]
	'1805095_Carchaeon@OLD11531_1__hypothetical_protein_AUI93_04420'[&!color=#000000]
	'2035442_Ahr06@GBC75780_1__Iron_sulfur_cluster_carrier_protein'[&!color=#000000]
	'1915609_Auba168@DAYW01000058_1_1___7_324'[&!color=#000000]
	'1915609_Auba168@DAYW01000049_1_8___3760_4146'[&!color=#000000]
	'2056630_CKarchaeon@PMB78044_1__hypothetical_protein_C0182_09780'[&!color=#000000]
	'2175803_Bbacterium@PWH09947_1__metal_sulfur_cluster_biosynthesis_protein__partial'[&!color=#000000]
	'1915708_Narchaeon@DACA01000126_1_16___12011_12379'[&!color=#000000]
	'1353260_CNoleophilus@ALI35155_1__hypothetical_protein_NMY3_00948'[&!color=#000000]
	'1826872_CNexaquare@CP017922_1_3087___2884440_2884781'[&!color=#000000]
	'1915684_Narchaeon@DAOR01000306_1_9___6694_7074'[&!color=#000000]
	'1237085_CNgargensis@AFU59032_1__DUF59_domain_containing_protein'[&!color=#000000]
	'1915599_Nsp@DADA01000118_1_5___3411_3743'[&!color=#000000]
	'1459636_CNevergladensi@AIF83651_1__putative_metal_sulfur_cluster_biosynthetic_enzyme'[&!color=#000000]
	'926571_Nviennensis@AIC14457_1__DUF59_domain_containing_protein'[&!color=#000000]
	'1407055_Tarchaeon@CDI06288_1__conserved_hypothetical_protein'[&!color=#000000]
	'1927150_Tarchaeon@MRWN01000500_1_2___751_1077'[&!color=#000000]
	'1353246_CNchungbukensi@AVSQ01000002_1_87___74701_75027'[&!color=#000000]
	'1603555_CNcloacae@AJZ76312_1__metal_sulfur_cluster_biosynthesis_protein'[&!color=#000000]
	'1846278_CNaquarius@CP024808_1_1117___918894_919217'[&!color=#000000]
	'1661713_Tarchaeon@LFEY01000005_1_83___74934_75305'[&!color=#000000]
	'718286_CNsp@GBH33872_1__hypothetical_protein_NZNM25_06630'[&!color=#000000]
	'859350_CNsalaria@EIJ65226_1__hypothetical_protein_BD31_I0522'[&!color=#000000]
	'2022696_Narchaeon@PJC50965_1__metal_sulfur_cluster_biosynthesis_protein'[&!color=#000000]
	'886738_CNlimnia@EGG41972_1__hypothetical_protein_Nlim_1205'[&!color=#000000]
	'436308_Nmaritimus@ABX12158_1__protein_of_unknown_function_DUF59'[&!color=#000000]
	'1582439_CNpiranensis@AJM91866_1__hypothetical_protein_NPIRD3C_0652'[&!color=#000000]
	'1502292_Mgroup@KER07129_1__Protein_mrp'[&!color=#000000]
	'1229909_CNsediminis@AFS82054_1__hypothetical_protein_NSED_01210'[&!color=#000000]
	'1671876_Nsp@LFLC01000025_1_139___127169_127492'[&!color=#000000]
	'2026795_Tarchaeon@PBO85356_1__metal_sulfur_cluster_biosynthesis_protein'[&!color=#000000]
	'1776294_Nsp@LQMW01000019_1_187___160589_160933'[&!color=#000000]
	'1089683_Umarine@JH165372_1_27___26158_26502'[&!color=#000000]
	'1089683_Umarine@AGBE01000612_1_2___310_654'[&!color=#000000]
	'1898749_CNcatalina@ARS65057_1__hypothetical_protein_NMSP_1450'[&!color=#000000]
	'2024843_Nsp@MAI02145_1__metal_sulfur_cluster_biosynthesis_protein'[&!color=#000000]
	'1089683_Umarine@JH165363_1_2___496_840'[&!color=#000000]
	'1089683_Umarine@JH165397_1_79___63934_64329'[&!color=#000000]
	'1655561_Nsp@KRO29260_1__metal_sulfur_cluster_biosynthesis_protein'[&!color=#000000]
	'1527301_Nsp@KPU81112_1__metal_sulfur_cluster_biosynthesis_protein'[&!color=#000000]
	'1298885_Tarchaeon@AXWL01000007_1_8___5306_5623'[&!color=#000000]
	'2478979_CNsp@RMW34252_1__DUF59_domain_containing_protein'[&!color=#000000]
	'2026731_Dbacterium@MBR73685_1__metal_sulfur_cluster_biosynthesis_protein'[&!color=#000000]
	'1580092_CNadriaticus@AJW71662_1__hypothetical_protein_NADRNF5_1988'[&!color=#000000]
	'1679446_CNsp@KV575203_1_327___195378_195734'[&!color=#000000]
	'1915597_Nsp@DAXZ01000070_1_30___20733_21059'[&!color=#000000]
	'1661711_Tarchaeon@LFEW01000005_1_51___41264_41608'[&!color=#000000]
	'2026886_CNsp@PHY09576_1__metal_sulfur_cluster_biosynthesis_protein'[&!color=#000000]
	'2022693_Narchaeon@PIW34859_1__metal_sulfur_cluster_biosynthesis_protein'[&!color=#000000]
	'1001994_Nkoreense@EGP92991_1__Metal_sulfur_cluster_biosynthetic_enzyme'[&!color=#000000]
	'2056631_Carchaeon@RDJ38945_1__DUF59_domain_containing_protein'[&!color=#000000]
	'414004_Csymbiosum@ABK78315_1__metal_sulfur_cluster_biosynthetic_enzyme'[&!color=#000000]
	'1640512_Tarchaeon@KRT61675_1__hypothetical_protein_XU09_C0004G0174'[&!color=#000000]
	'2478554_Nsp@RNJ75890_1__DUF59_domain_containing_protein'[&!color=#000000]
	'2478556_Nsp@RNJ76084_1__DUF59_domain_containing_protein'[&!color=#000000]
	'1661714_Tarchaeon@LFEZ01000025_1_36___30759_31091'[&!color=#000000]
	'1811587_Nsp@LUPC01000003_1_5___2611_2934'[&!color=#000000]
	'1410606_CNbrevis@AJA93072_1__PF01883_domain_protein'[&!color=#000000]
	'2202732_Narchaeon@QIDA01000061_1_2___524_850'[&!color=#000000]
	'1502290_Mgroup@KFM20870_1__Protein_mrp'[&!color=#000000]
	'1502294_Mgroup@KFM15059_1__Protein_mrp'[&!color=#000000]
	'1298894_Earchaeum@AXWK01000016_1_11___7193_7516'[&!color=#000000]
	'1298895_Earchaeum@AXWJ01000005_1_27___26230_26553'[&!color=#000000]
	'1131266_Mgroup@ARWQ01000003_1_10___6649_6978'[&!color=#000000]
	'1811582_Nsp@LUOX01000077_1_2___586_909'[&!color=#000000]
	'913333_Tarchaeon@ARWO01000012_1_31___25275_25598'[&!color=#000000]
	'2478559_Tarchaeon@RNJ76311_1__DUF59_domain_containing_protein'[&!color=#000000]
	'1903277_Nsp@FUYK01000010_1_23___16373_16693'[&!color=#000000]
	'1078905_CNdevanaterra@CUR52605_1__conserved_protein_of_unknown_function'[&!color=#000000]
	'1499975_Nsp@SHO44395_1__conserved_hypothetical_protein'[&!color=#000000]
	'1903276_Nsp@SMH71809_1__conserved_protein_of_unknown_function'[&!color=#000000]
	'1805380_Tarchaeon@OLE39544_1__metal_sulfur_cluster_biosynthesis_protein'[&!color=#000000]
	'1805386_Tarchaeon@OLD32074_1__metal_sulfur_cluster_biosynthesis_protein'[&!color=#000000]
	'1805382_Tarchaeon@OLE43627_1__metal_sulfur_cluster_biosynthesis_protein'[&!color=#000000]
	'2035440_Ahr04@GBC73167_1__hypothetical_protein_HRbin04_00563'[&!color=#000000]
	'2058097_CNcavascurensi@SPC33719_1__conserved_protein_of_unknown_function'[&!color=#000000]
	'1915754_Tarchaeon@DAXX01000058_1_8___7294_7611'[&!color=#000000]
	'1915755_Tarchaeon@DAJU01000009_1_4___1985_2311'[&!color=#000000]
	'1698264_Cdivison@KXA94689_1__hypothetical_protein_AKJ65_03710'[&!color=#000000]
	'1975560_Earchaeon@PIV67702_1__hypothetical_protein_COS08_08855'[&!color=#000000]
	'1797983_Earchaeon@OGS56868_1__hypothetical_protein_A3K60_01570'[&!color=#000000]
	'1797978_Earchaeon@OGS51957_1__hypothetical_protein_A3K75_02865'[&!color=#000000]
	'1797979_Earchaeon@OGS41553_1__hypothetical_protein_A3K67_02630'[&!color=#000000]
	'1797978_Earchaeon@OGS51770_1__hypothetical_protein_A3K75_05880'[&!color=#000000]
	'1797983_Earchaeon@OGS55929_1__hypothetical_protein_A3K60_03450'[&!color=#000000]
	'1797977_Earchaeon@OGS43701_1__hypothetical_protein_A3K76_04620'[&!color=#000000]
	'2005738_Abms3bbin15@GBE54500_1__hypothetical_protein_BMS3Bbin15_00655'[&!color=#000000]
	'1935128_CHarchaeon@MTME01000265_1_3___2496_2813'[&!color=#000000]
	'1935127_CHarchaeon@MTMD01000179_1_4___2167_2445'[&!color=#000000]
	'1935127_CHarchaeon@MTMD01000154_1_2___1280_1558'[&!color=#000000]
	'1935129_CHarchaeon@MTMF01000001_1_153___133834_134115'[&!color=#000000]
	'1915699_Marchaeon@DAJR01000048_1_5___6290_6574'[&!color=#000000]
	'1935128_CHarchaeon@MTME01000094_1_4___2884_3159'[&!color=#000000]
	'113653_Gahangari@AKG92312_1__protein_of_unknown_function_DUF59'[&!color=#000000]
	'1915570_Gsp@DAZK01000058_1_36___28969_29241'[&!color=#000000]
	'589924_Fplacidus@ADC64239_1__protein_of_unknown_function_DUF59'[&!color=#000000]
	'2014305_Ebacterium@PIV53925_1__hypothetical_protein_COS17_01410'[&!color=#000000]
	'1974101_Sbacterium@PIP06558_1__hypothetical_protein_COX52_06935'[&!color=#000000]
	'1703397_Dbacterium@KPJ58120_1__hypothetical_protein_AMJ42_03870'[&!color=#000000]
	'1970772_Cdivision@OQX88450_1__hypothetical_protein_B6D60_02180'[&!color=#000000]
	'1621989_CDauxilii@AMM40250_1__protein_containing_DUF59'[&!color=#000000]
	'1703361_Ssp@KPJ64245_1__hypothetical_protein_AMJ45_06200'[&!color=#000000]
	'2093360_CAbacterium@RJP23836_1__metal_sulfur_cluster_assembly_factor'[&!color=#000000]
	'2093361_CAbacterium@RJP69355_1__metal_sulfur_cluster_assembly_factor'[&!color=#000000]
	'933262_Dsp@AXAM01000056_1_24___23318_23602'[&!color=#000000]
	'1869303_Dbacterium@OEU77891_1__hypothetical_protein_BA872_04900'[&!color=#000000]
	'1971724_Abacterium@OQY34250_1__hypothetical_protein_B6I38_02550'[&!color=#000000]
	'1971624_Abacterium@OQY17788_1__hypothetical_protein_B6I35_14030'[&!color=#000000]
	'1950219_Abacterium@DIXA01000047_1_69___90553_90861'[&!color=#000000]
	'309799_Dthermophilum@ACI20012_1__YitW'[&!color=#000000]
	'2010949_Dsp@PMQ00788_1__hypothetical_protein_CBR30_09320'[&!color=#000000]
	'2250710_Cdivision@RKX65012_1__metal_sulfur_cluster_assembly_factor'[&!color=#000000]
	'944480_Halviniae@ATUV01000001_1_118___109746_110039'[&!color=#000000]
	'944479_Hjasoniae@JQLX01000014_1_174___169864_170157'[&!color=#000000]
	'944481_Hsp@JAFP01000001_1_1235___1252642_1252935'[&!color=#000000]
	'760142_Hmaritima@AEA34185_1__protein_of_unknown_function_DUF59'[&!color=#000000]
	'190192_Mkandleri@AAM01504_1__Predicted_metal_sulfur_cluster_biosynthetic_enzyme__MinD_N_terminal_domain_fami'[&!color=#000000]
	'1937004_Msp@CP019470_1_504___455447_455710'[&!color=#000000]
	'1975561_Harchaeon@PIU13893_1__hypothetical_protein_COT21_01420'[&!color=#000000]
	'2250257_CVarchaeon@RLE49258_1__hypothetical_protein_DRJ31_05650__partial'[&!color=#000000]
	'1867260_CMoleusabulum@MAGU01000082_1_38___32998_33282'[&!color=#000000]
	'1867258_CMmesodigestum@MAGS01000081_1_29___25398_25682'[&!color=#000000]
	'246264_Hcaldilitoris@RLJ70403_1__uncharacterized_protein_DUF59'[&!color=#000000]
	'1313265_Tsp@JNIE01000004_1_152___140346_140594'[&!color=#000000]
	'35835_Hhydrogenophi@SNZ13607_1__protein_of_unknown_function_DUF59'[&!color=#000000]
	'608538_Hthermophilus@BAI69139_1__hypothetical_protein_HTH_0679'[&!color=#000000]
	'1069083_Mvillosus@ENN96374_1__hypothetical_protein_J422_02829'[&!color=#000000]
	'880724_Migneus@AEF95620_1__protein_of_unknown_function_DUF59'[&!color=#000000]
	'419665_Maeolicus@ABR55622_1__protein_of_unknown_function_DUF59'[&!color=#000000]
	'647113_Mokinawensis@AEH06226_1__protein_of_unknown_function_DUF59'[&!color=#000000]
	'523845_Mthermolithot@AQXV01000014_1_10___8482_8769'[&!color=#000000]
	'456320_Mvoltae@ADI37154_1__protein_of_unknown_function_DUF59'[&!color=#000000]
	'406327_Mvannielii@ABR54829_1__protein_of_unknown_function_DUF59'[&!color=#000000]
	'444158_Mmaripaludis@ABX01869_1__protein_of_unknown_function_DUF59'[&!color=#000000]
	'426368_Mmaripaludis@ABR65930_1__protein_of_unknown_function_DUF59'[&!color=#000000]
	'267377_Mmaripaludis@CAF31171_1__Conserved_hypothetical_protein'[&!color=#000000]
	'402880_Mmaripaludis@ABO36090_1__protein_of_unknown_function_DUF59'[&!color=#000000]
	'647171_Mformicicus@EHP88340_1__protein_of_unknown_function_DUF59'[&!color=#000000]
	'1301915_Mbathoardesce@AIJ05566_1__hypothetical_protein_JH146_0718'[&!color=#000000]
	'579137_Mvulcanius@ACX73213_1__protein_of_unknown_function_DUF59'[&!color=#000000]
	'644281_Msp@ADC68710_1__protein_of_unknown_function_DUF59'[&!color=#000000]
	'243232_Mjannaschii@AAB99131_1__conserved_hypothetical_protein'[&!color=#000000]
	'573064_Mfervens@ACV24127_1__protein_of_unknown_function_DUF59'[&!color=#000000]
	'2025350_Msp@AXV37960_1__hypothetical_protein_CIT01_06980'[&!color=#000000]
	'1915624_Marchaeon@DATN01000001_1_14___13949_14242'[&!color=#000000]
	'2099680_Marchaeon@PWMT01000127_1_2___458_751'[&!color=#000000]
	'1915625_Marchaeon@DATS01000149_1_9___7212_7775'[&!color=#000000]
	'145261_Mwolfeii@SCM55879_1__Hypothetical_Protein_MWSIV6_0203'[&!color=#000000]
	'187420_Mthermautotro@AAB86136_1__conserved_protein'[&!color=#000000]
	'79929_Mmarburgensis@ADL57851_1__conserved_hypothetical_protein'[&!color=#000000]
	'866790_Msp@BAM70766_1__conserved_hypothetical_protein'[&!color=#000000]
	'1898379_Msp@BAW32197_1__conserved_hypothetical_protein'[&!color=#000000]
	'680118_Mtenebrarum@RAO79170_1__hypothetical_protein_DPC56_04410'[&!color=#000000]
	'1635284_Marchaeon@KUK01931_1__hypothetical_protein_XD44_0031'[&!color=#000000]
	'523846_Mfervidus@ADP76894_1__protein_of_unknown_function_DUF59'[&!color=#000000]
	'2013815_Marchaeon@PKL67369_1__hypothetical_protein_CVV28_05760'[&!color=#000000]
	'1915424_Msp@DAVZ01000036_1_37___34711_35004'[&!color=#000000]
	'1915467_Msp@DACV01000002_1_320___260475_260768'[&!color=#000000]
	'1915471_Msp@DADN01000056_1_21___17587_17880'[&!color=#000000]
	'386456_Marcticum@JQKN01000008_1_239___230785_231078'[&!color=#000000]
	'2161_Mbryantii@PAV05699_1__hypothetical_protein_ASJ80_08170'[&!color=#000000]
	'1911685_Msp@AUB58561_1__hypothetical_protein_BK008_09710'[&!color=#000000]
	'1915446_Msp@DALO01000002_1_334___342077_342367'[&!color=#000000]
	'1220534_Msp@EKQ50649_1__putative_metal_sulfur_cluster_biosynthetic_enzyme'[&!color=#000000]
	'1204725_Mformicicum@EKF84722_1__hypothetical_protein_A994_11951'[&!color=#000000]
	'2025351_Msp@AXV39493_1__DUF59_domain_containing_protein'[&!color=#000000]
	'2162_Mformicicum@AIS32416_1__hypothetical_protein_BRM9_1604'[&!color=#000000]
	'1379702_Msp@CDG64740_1__hypothetical_protein_MBMB1_0634'[&!color=#000000]
	'118062_Mcongolense@SCG85184_1__putative_protein_MJ1129'[&!color=#000000]
	'1915463_Msp@DAGY01000009_1_252___250541_250834'[&!color=#000000]
	'1915425_Msp@DAQK01000023_1_92___85376_85666'[&!color=#000000]
	'1915458_Msp@DATA01000002_1_627___572187_572477'[&!color=#000000]
	'1915460_Msp@DAES01000006_1_60___64919_65209'[&!color=#000000]
	'868131_Mpaludis@AEG17636_1__protein_of_unknown_function_DUF59'[&!color=#000000]
	'877455_Mlacus@ADZ10259_1__protein_of_unknown_function_DUF59'[&!color=#000000]
	'2164_Msp@PLAP01000072_1_5___5688_5978'[&!color=#000000]
	'1495336_Msp@JQLY01000001_1_440___426069_426359'[&!color=#000000]
	'387957_Msp@OWT33121_1__hypothetical_protein_BGI41_04035'[&!color=#000000]
	'224719_Msp@AGN16162_1__hypothetical_protein_Abm4_0248'[&!color=#000000]
	'1410664_Mwolinii@KK211375_1_145___178946_179230'[&!color=#000000]
	'1915620_Marchaeon@DAKT01000101_1_9___5455_5754'[&!color=#000000]
	'1945580_Msp@RAP45130_1__hypothetical_protein_BZ135_06610'[&!color=#000000]
	'1945579_Msp@RAP46884_1__hypothetical_protein_BZ136_07030'[&!color=#000000]
	'1789762_Msp@AWX33506_1__hypothetical_protein_AW729_10565'[&!color=#000000]
	'1945578_Msp@RAP52161_1__hypothetical_protein_BZ137_08980'[&!color=#000000]
	'1077256_Mcuniculi@PAV07067_1__hypothetical_protein_ASJ82_02225'[&!color=#000000]
	'339860_Mstadtmanae@ABC57448_1__conserved_hypothetical_protein'[&!color=#000000]
	'1945632_Msp@RAP43702_1__hypothetical_protein_BZ134_06125'[&!color=#000000]
	'1561964_Msp@OED30525_1__hypothetical_protein_NL43_02600'[&!color=#000000]
	'1915489_Msp@DAII01000084_1_5___3065_3349'[&!color=#000000]
	'230361_Mmillerae@ALT68140_1__hypothetical_protein_sm9_0338'[&!color=#000000]
	'1415626_Moralis@HG796201_1_176___140708_140992'[&!color=#000000]
	'1915473_Msp@DAVC01000013_1_36___31341_31625'[&!color=#000000]
	'190975_Mthaueri@PWB85617_1__hypothetical_protein_MBBTH_16540'[&!color=#000000]
	'1609968_Msp@AMD16822_1__hypothetical_protein_TL18_01455'[&!color=#000000]
	'1122229_Mgottschalkii@RPF53086_1__metal_sulfur_cluster_biosynthetic_enzyme'[&!color=#000000]
	'1915476_Msp@DAHN01000008_1_104___161239_161523'[&!color=#000000]
	'190976_Mwoesei@PWB85021_1__hypothetical_protein_MBBWO_13340'[&!color=#000000]
	'420247_Msmithii@ABQ86839_1__predicted_metal_sulfur_cluster_biosynthetic_enzyme'[&!color=#000000]
	'911133_Msmithii@AEMB01000008_1_18___30197_30481'[&!color=#000000]
	'49547_Mcurvatus@KZX14694_1__hypothetical_protein_MBCUR_04060'[&!color=#000000]
	'47311_Mcuticularis@KZX15790_1__hypothetical_protein_MBCUT_12940'[&!color=#000000]
	'1300164_Marboriphilus@BBET01000064_1_13___6367_6678'[&!color=#000000]
	'1401244_Marboriphilus@HG794426_1_411___404102_404398'[&!color=#000000]
	'2006182_Msp@RBQ23421_1__hypothetical_protein_ALNOE001_10030'[&!color=#000000]
	'634498_Mruminantium@ADC46327_1__hypothetical_protein_mru_0476'[&!color=#000000]
	'1915475_Msp@DAUX01000026_1_19___20066_20356'[&!color=#000000]
	'573063_Minfernus@ADG13980_1__protein_of_unknown_function_DUF59'[&!color=#000000]
	'2012509_CBarchaeon@OYT53034_1__hypothetical_protein_B6U66_00365'[&!color=#000000]
	'2012510_CBarchaeon@OYT64558_1__hypothetical_protein_B6U74_05300'[&!color=#000000]
	'1802787_Cdivision@OGC95565_1__hypothetical_protein_A2W25_05545'[&!color=#000000]
	'1935138_Earchaeon@MTMH01000152_1_4___1775_2125'[&!color=#000000]
	'2478471_CKarchaeon@RSN77680_1__DUF59_domain_containing_protein'[&!color=#000000]
	'2012531_CWarchaeon@OYT31415_1__aromatic_ring_hydroxylase'[&!color=#000000]
	'2478471_CKarchaeon@RSN75935_1__metal_sulfur_cluster_assembly_factor'[&!color=#000000]
	'2012519_Darchaeon@OYT51316_1__hypothetical_protein_B6U76_11200'[&!color=#000000]
	'2250277_Tarchaeon@RLE56102_1__DNA_methyltransferase'[&!color=#000000]
	'1948205_Pbacterium@DKBE01000091_1_50___47485_47739'[&!color=#000000]
	'1620215_Slimicola@BAV32545_1__hypothetical_protein_SCL_0223'[&!color=#000000]
	'1817759_CMbacterium@OGI43669_1__hypothetical_protein_A2V92_02115'[&!color=#000000]
	'1703384_Abacterium@KPL28454_1__hypothetical_protein_AMJ72_03220'[&!color=#000000]
	'1703383_Abacterium@KPK12657_1__hypothetical_protein_AMJ68_01030'[&!color=#000000]
	'2212470_CEbacterium@QJVW01000047_1_12___7890_8177'[&!color=#000000]
	'1640513_Cbacterium@KRT62605_1__hypothetical_protein_XU10_C0024G0034'[&!color=#000000]
	'1640513_Cbacterium@KRT62616_1__hypothetical_protein_XU10_C0024G0045__partial'[&!color=#000000]
	'1797661_Cbacterium@OGO57757_1__hypothetical_protein_A2Z32_06095'[&!color=#000000]
	'1947835_Cbacterium@DHWF01000023_1_86___80462_80803'[&!color=#000000]
	'872965_Amaritima@GAP64496_1__hypothetical_protein_ARMA_2919'[&!color=#000000]
	'2099665_Abacterium@PWH14962_1__aromatic_ring_hydroxylase'[&!color=#000000]
	'1972460_Abacterium@OQY49111_1__hypothetical_protein_B6242_00245'[&!color=#000000]
	'1947834_Cbacterium@DHWL01000039_1_8___6719_6919'[&!color=#000000]
	'1947834_Cbacterium@DHWL01000139_1_80___81587_81886'[&!color=#000000]
	'1961111_Cbacterium@OQY89061_1__hypothetical_protein_B6D41_10660'[&!color=#000000]
	'1950211_Abacterium@DHFK01000015_1_52___53918_54253'[&!color=#000000]
	'1806508_CPbreve@CUS02154_2__conserved_protein_of_unknown_function'[&!color=#000000]
	'1703386_Abacterium@KPK12521_1__hypothetical_protein_AMJ56_04805'[&!color=#000000]
	'1950226_Abacterium@DBHI01000113_1_2___1070_1399'[&!color=#000000]
	'1950205_Abacterium@DFQC01000039_1_14___13412_13738'[&!color=#000000]
	'1950187_Abacterium@DCAJ01000104_1_5___3857_4183'[&!color=#000000]
	'1950202_Abacterium@DDZT01000022_1_14___12413_12739'[&!color=#000000]
	'1950189_Abacterium@DDBP01000391_1_1___57_389'[&!color=#000000]
	'1950201_Abacterium@DEHQ01000017_1_36___40825_41139'[&!color=#000000]
	'2364210_CTclade@PJF34633_1__hypothetical_protein_CUN49_14680'[&!color=#000000]
	'1617416_Cbacterium@KXK20229_1__hypothetical_protein_UZ15_CFX003001777'[&!color=#000000]
	'1961103_Abacterium@OQY78990_1__hypothetical_protein_B6D42_15780'[&!color=#000000]
	'1916092_Cbacterium@MPMG01000001_1_636___736394_736714'[&!color=#000000]
	'229920_Ltardivitalis@GAP22900_1__predicted_metal_sulfur_cluster_biosynthetic_enzyme'[&!color=#000000]
	'2052143_Abacterium@PWH20451_1__aromatic_ring_hydroxylase'[&!color=#000000]
	'1797646_Cbacterium@OGO26922_1__hypothetical_protein_A2W33_04815'[&!color=#000000]
	'1797648_Cbacterium@OGO28192_1__hypothetical_protein_A2Z16_08085'[&!color=#000000]
	'926569_Athermophila@BAJ63826_1__hypothetical_protein_ANT_18000'[&!color=#000000]
	'229919_Athermolimosa@GAP06544_1__predicted_metal_sulfur_cluster_biosynthetic_enzyme'[&!color=#000000]
	'1951410_Abacterium@DFYN01000108_1_6___3295_3642'[&!color=#000000]
	'229921_Lsaccharolyti@GAP17781_1__predicted_metal_sulfur_cluster_biosynthetic_enzyme'[&!color=#000000]
	'1986204_Bfermentans@SMX54260_1__conserved_protein_of_unknown_function'[&!color=#000000]
	'167964_Athermophila@KUK45654_1__hypothetical_protein_XD73_1470'[&!color=#000000]
	'1951413_Abacterium@DHHA01000165_1_19___17836_18183'[&!color=#000000]
	'1895927_Cbacterium@OJX47025_1__hypothetical_protein_BGO78_16190'[&!color=#000000]
	'2013725_Cbacterium@PKO10670_1__hypothetical_protein_CVU40_03200'[&!color=#000000]
	'2013731_Cbacterium@PKN87530_1__hypothetical_protein_CVU46_04090'[&!color=#000000]
	'360412_Larvoryzae@GAP14952_1__predicted_metal_sulfur_cluster_biosynthetic_enzyme'[&!color=#000000]
	'2013727_Cbacterium@PKN99850_1__hypothetical_protein_CVU42_05750'[&!color=#000000]
	'1674892_Abacterium@LUZW01000135_1_1___2_343'[&!color=#000000]
	'1951440_Abacterium@DIWL01000068_1_29___26285_26638'[&!color=#000000]
	'1951431_Abacterium@DHPL01000033_1_12___7592_7942'[&!color=#000000]
	'1951433_Abacterium@DIRI01000026_1_48___57194_57541'[&!color=#000000]
	'1951403_Abacterium@DBPR01000016_1_71___93329_93679'[&!color=#000000]
	'1951426_Abacterium@DHUD01000099_1_38___35788_36132'[&!color=#000000]
	'1951417_Abacterium@DHCY01000022_1_79___93076_93420'[&!color=#000000]
	'1951437_Abacterium@DIXT01000001_1_33___29353_29688'[&!color=#000000]
	'1674891_Abacterium@LUZV01000075_1_18___15204_15548'[&!color=#000000]
	'1951402_Abacterium@DBRR01000047_1_47___44853_45197'[&!color=#000000]
	'1951439_Abacterium@DIWN01000058_1_57___63128_63472'[&!color=#000000]
	'1951421_Abacterium@DHVV01000038_1_43___48623_48967'[&!color=#000000]
	'1134406_Oapprima@KPL72292_1__hypothetical_protein_ADN00_15330'[&!color=#000000]
	'1946752_Lsp@DHHC01000051_1_9___5952_6305'[&!color=#000000]
	'869279_Tdaxensis@KPL84813_1__hypothetical_protein_SE15_05470'[&!color=#000000]
	'1797613_Cbacterium@OGN82520_1__hypothetical_protein_A2X24_06285'[&!color=#000000]
	'360411_Bcaldifistula@GAP11171_1__predicted_metal_sulfur_cluster_biosynthetic_enzyme'[&!color=#000000]
	'1950217_Abacterium@DIDP01000062_1_21___22764_23111'[&!color=#000000]
	'1950194_Abacterium@DDVH01000038_1_16___13448_13798'[&!color=#000000]
	'1950196_Abacterium@DDTU01000213_1_5___2325_2672'[&!color=#000000]
	'1961102_Abacterium@OQY80315_1__hypothetical_protein_B6D40_13175'[&!color=#000000]
	'1797646_Cbacterium@OGO26343_1__hypothetical_protein_A2W33_09265'[&!color=#000000]
	'1797644_Cbacterium@OGO24219_1__hypothetical_protein_A2Y54_02760'[&!color=#000000]
	'1950216_Abacterium@DIDQ01000065_1_5___5061_5411'[&!color=#000000]
	'2013729_Cbacterium@PKN90942_1__hypothetical_protein_CVU44_21790'[&!color=#000000]
	'1973904_Abacterium@PJB65426_1__hypothetical_protein_CO094_10035'[&!color=#000000]
	'1950193_Abacterium@DDWN01000011_1_121___135820_136167'[&!color=#000000]
	'1973907_Abacterium@PIW21089_1__hypothetical_protein_COW33_00035'[&!color=#000000]
	'1950227_Abacterium@DBFP01000055_1_16___21869_22219'[&!color=#000000]
	'1797612_Cbacterium@OGN75344_1__hypothetical_protein_A2X25_01225'[&!color=#000000]
	'1968532_Asp@OQX64434_1__hypothetical_protein_B5M51_03815'[&!color=#000000]
	'1797638_Cbacterium@OGO13600_1__hypothetical_protein_A2Y93_17450'[&!color=#000000]
	'2073117_Abacterium@PWB50901_1__hypothetical_protein_C3F13_15455'[&!color=#000000]
	'1797639_Cbacterium@OGO11418_1__hypothetical_protein_A2Y53_02245'[&!color=#000000]
	'1797641_Cbacterium@OGO17937_1__hypothetical_protein_A2Z14_03140'[&!color=#000000]
	'1703387_Abacterium@KPK90239_1__hypothetical_protein_AMJ88_16370'[&!color=#000000]
	'1703387_Abacterium@KPK95289_1__hypothetical_protein_AMJ88_01435'[&!color=#000000]
	'1971724_Abacterium@OQY31993_1__hypothetical_protein_B6I38_05100'[&!color=#000000]
	'913107_Psubmarina@REG10711_1__uncharacterized_protein_DUF59'[&!color=#000000]
	'167964_Athermophila@KUK47076_1__Serine_O_acetyltransferase'[&!color=#000000]
	'1951412_Abacterium@DHHD01000025_1_1___360_701'[&!color=#000000]
	'1797669_Cbacterium@OGO63493_1__hypothetical_protein_A2Z45_04430'[&!color=#000000]
	'1797671_Cbacterium@OGO70136_1__hypothetical_protein_A2Z37_01650'[&!color=#000000]
	'1797657_Cbacterium@OGO49941_1__hypothetical_protein_A2W37_14445'[&!color=#000000]
	'1950222_Abacterium@DKKP01000332_1_7___4910_5260'[&!color=#000000]
	'1950207_Abacterium@DGDY01000178_1_10___10579_10899'[&!color=#000000]
	'877466_Thugenholtzii@SNB69984_1__Metal_sulfur_cluster_biosynthetic_enzyme'[&!color=#000000]
	'2364212_CTclade@PJF49052_1__hypothetical_protein_CUN48_00100'[&!color=#000000]
	'1678840_Fflocculi@GAP41296_1__metal_sulfur_cluster_biosynthetic_enzyme'[&!color=#000000]
	'1946754_Lsp@DHPK01000009_1_81___91920_92270'[&!color=#000000]
	'1946750_Lsp@DCTP01000038_1_3___4477_4827'[&!color=#000000]
	'1817857_CEbacterium@OGF21495_1__hypothetical_protein_A2V63_05995'[&!color=#000000]
	'228908_Nequitans@AAR39199_1__NEQ350'[&!color=#000000]
	'1940235_CNminutus@RIB35144_1__hypothetical_protein_BXU00_03015'[&!color=#000000]
	'1915614_Aarchaeon@DAXV01000026_1_6___3455_3745'[&!color=#000000]
	'1577684_CNacidilobi@AMD29908_1__hypothetical_protein_Nps_02430'[&!color=#000000]
	'1294122_CNstetteri@EOD42441_1__putative_metal_sulfur_cluster_biosynthetic_enzyme'[&!color=#000000]
	'1121467_Dzosterae@AUDC01000012_1_420___455885_456379'[&!color=#000000]
	'29542_Pacetylenicus@APG26278_1__hypothetical_protein_A7E75_08400'[&!color=#000000]
	'338963_Pcarbinolicus@ABA89846_1__protein_of_unknown_function_DUF59'[&!color=#000000]
	'1961379_Psp@DIKU01000165_1_5___4736_5326'[&!color=#000000]
	'340102_Parsenaticum@ABP50136_1__protein_of_unknown_function_DUF59'[&!color=#000000]
	'1891280_Ssp@AOL17522_1__metal_sulfur_cluster_biosynthetic_enzyme'[&!color=#000000]
	'41673_Abrierleyi@AWR95593_1__metal_sulfur_cluster_biosynthetic_enzyme'[&!color=#000000]
	'282676_Amanzaensis@ARM74699_1__metal_sulfur_cluster_biosynthetic_enzyme'[&!color=#000000]
	'273057_Ssolfataricus@AAK41479_1__Conserved_hypothetical_protein'[&!color=#000000]
	'429572_Sislandicus@ACP34556_1__protein_of_unknown_function_DUF59'[&!color=#000000]
	'583356_Iaggregans@ADM28715_1__protein_of_unknown_function_DUF59'[&!color=#000000]
	'694429_Pfumarii@AEM39359_1__protein_of_unknown_function_DUF59'[&!color=#000000]
	'1970083_Hsp@RUM47369_1__phenylacetic_acid_degradation_protein'[&!color=#000000]
	'415426_Hbutylicus@ABM81082_1__universally_conserved_protein'[&!color=#000000]
	'1273541_Pdelaneyi@ALL01124_1__hypothetical_protein_Pyrde_1076'[&!color=#000000]
	'2309_Poccultum@KSW12750_1__phenylacetic_acid_degradation_protein'[&!color=#000000]
	'1130318_Escgc@AQVL01000040_1_6___3414_3767'[&!color=#000000]
	'1891280_Ssp@AOL16583_1__phenylacetic_acid_degradation_protein'[&!color=#000000]
	'1326980_CAsulfurataqua@EWG06479_1__hypothetical_protein_ASUL_09314'[&!color=#000000]
	'1435377_Sacidocaldari@AHC52097_1__phenylacetic_acid_degradation_protein'[&!color=#000000]
	'330779_Sacidocaldari@AAY81363_1__conserved_protein'[&!color=#000000]
	'429572_Sislandicus@ACP34917_1__protein_of_unknown_function_DUF59'[&!color=#000000]
	'273057_Ssolfataricus@AAK42053_1__Conserved_hypothetical_protein'[&!color=#000000]
	'1670455_Sacidiphilus@BBD73637_1__hypothetical_protein_HS1genome_2026'[&!color=#000000]
	'273063_Stokodaii@BAB65750_1__hypothetical_protein_STK_07430'[&!color=#000000]
	'1294123_Sarchaeon@APJY01000001_1_562___511072_511458'[&!color=#000000]
	'1891280_Ssp@AOL15862_1__phenylacetic_acid_degradation_protein'[&!color=#000000]
	'429572_Sislandicus@ACP35643_1__protein_of_unknown_function_DUF59'[&!color=#000000]
	'273057_Ssolfataricus@AAK40913_1__Conserved_hypothetical_protein'[&!color=#000000]
	'671065_Myellowstonen@EHP68749_1__putative_metal_sulfur_cluster_biosynthetic_enzyme'[&!color=#000000]
	'399549_Msedula@ABP96091_1__protein_of_unknown_function_DUF59'[&!color=#000000]
	'1293036_Mhakonensis@BBBA01000003_1_131___87175_87591'[&!color=#000000]
	'1006006_Mcuprina@AEB94441_1__conserved_hypothetical_protein'[&!color=#000000]
	'330779_Sacidocaldari@AAY80896_1__phenylacetic_acid_degradation_protein'[&!color=#000000]
	'1435377_Sacidocaldari@AHC51799_1__phenylacetic_acid_degradation_protein'[&!color=#000000]
	'1326980_CAsulfurataqua@EWG08042_1__hypothetical_protein_ASUL_00270'[&!color=#000000]
	'1160895_CAcopahuensis@EZQ11034_1__phenylacetic_acid_degradation_protein'[&!color=#000000]
	'41673_Abrierleyi@AWR95253_1__phenylacetic_acid_degradation_protein'[&!color=#000000]
	'619593_Asulfidivoran@AWR98300_1__phenylacetic_acid_degradation_protein'[&!color=#000000]
	'523847_Smetallicus@BBBY01000006_1_107___75972_76367'[&!color=#000000]
	'1294262_Ssp@BBCL01000003_1_288___213695_214000'[&!color=#000000]
	'1915604_Ssp@DAHF01000029_1_60___48563_48865'[&!color=#000000]
	'1670455_Sacidiphilus@BBD73976_1__hypothetical_protein_HS1genome_2365'[&!color=#000000]
	'282676_Amanzaensis@ARM77144_1__phenylacetic_acid_degradation_protein'[&!color=#000000]
	'273063_Stokodaii@BAB66538_1__hypothetical_protein_STK_14680'[&!color=#000000]
	'933801_Ahospitalis@AEE94026_1__conserved_hypothetical_protein'[&!color=#000000]
	'1987490_Ssp@PVU68157_1__phenylacetic_acid_degradation_protein'[&!color=#000000]
	'1951263_Sbacterium@DLOX01000135_1_4___2689_3000'[&!color=#000000]
	'1163730_Ffontis@AFH43126_1__phenylacetic_acid_degradation_protein'[&!color=#000000]
	'2020626_Cdivision@OYV03588_1__hypothetical_protein_CGW93_00005'[&!color=#000000]
	'439481_Aboonei@ADD07930_1__protein_of_unknown_function_DUF59'[&!color=#000000]
	'1978126_Earchaeon@OYT60178_1__aromatic_ring_hydroxylase'[&!color=#000000]
	'1978126_Earchaeon@OYT59983_1__aromatic_ring_hydroxylase'[&!color=#000000]
	'673860_Asp@AGB04803_1__putative_metal_sulfur_cluster_biosynthetic_enzyme'[&!color=#000000]
	'1805249_CMarchaeon@OIO23762_1__hypothetical_protein_AUJ65_02980'[&!color=#000000]
	'2093792_CAarchaeon@PUKU01000071_1_4___2065_2370'[&!color=#000000]
	'2250710_Cdivision@RKX65678_1__hypothetical_protein_DRP44_05785'[&!color=#000000]
	'1953195_CAbacterium@DHFQ01000029_1_18___13441_13749'[&!color=#000000]
	'1986674_Dbacterium@OUU33005_1__aromatic_ring_hydroxylase'[&!color=#000000]
	'1986843_Dbacterium@RPG78764_1__metal_sulfur_cluster_assembly_factor'[&!color=#000000]
	'1986843_Dbacterium@RPG77627_1__metal_sulfur_cluster_assembly_factor'[&!color=#000000]
	'1953208_CDbacterium@DCAB01000012_1_401___403375_403683'[&!color=#000000]
	'1916139_Bec214@MPMH01000048_1_14___8007_8330'[&!color=#000000]
	'2035432_Bhr37@GBD38252_1__hypothetical_protein_HRbin37_00497'[&!color=#000000]
	'1797756_CDbacterium@OGE24647_1__hypothetical_protein_A3J42_01065'[&!color=#000000]
	'2080303_CDbacterium@QIHJ01000415_1_2___750_1298'[&!color=#000000]
	'1953209_CDbacterium@DEIM01000025_1_14___12667_13197'[&!color=#000000]
	'2026760_CMbacterium@PCH60241_1__hypothetical_protein_COC11_00485'[&!color=#000000]
	'1978126_Earchaeon@OYT59475_1__aromatic_ring_hydroxylase'[&!color=#000000]
	'673860_Asp@AGB03995_1__putative_metal_sulfur_cluster_biosynthetic_enzyme'[&!color=#000000]
	'439481_Aboonei@ADD08718_1__protein_of_unknown_function_DUF59'[&!color=#000000]
	'1123380_Tatlanticus@SHH19891_1__Metal_sulfur_cluster_biosynthetic_enzyme'[&!color=#000000]
	'391009_Tmelanesiensi@ABR31267_1__protein_of_unknown_function_DUF59'[&!color=#000000]
	'484019_Tafricanus@ACJ76172_1__metal_sulfur_cluster_biosynthetic_enzyme'[&!color=#000000]
	'1871331_Fsp@HCI29514_1__TPA_asm__aromatic_ring_hydroxylase'[&!color=#000000]
	'1946524_Fsp@DJGV01000010_1_223___243269_243577'[&!color=#000000]
	'1008305_Fthailandense@ODN30577_1__aromatic_ring_hydroxylase'[&!color=#000000]
	'381764_Fnodosum@ABS60748_1__protein_of_unknown_function_DUF59'[&!color=#000000]
	'2423_Fislandicum@AMW33056_1__aromatic_ring_hydroxylase'[&!color=#000000]
	'1121883_Fgondwanense@SHN67104_1__Metal_sulfur_cluster_biosynthetic_enzyme'[&!color=#000000]
	'243274_Tmaritima@AAD35572_1__conserved_hypothetical_protein'[&!color=#000000]
	'126739_Tsp@PLV56622_1__aromatic_ring_hydroxylase'[&!color=#000000]
	'309803_Tneapolitana@ACM22360_1__Putative_uncharacterized_protein'[&!color=#000000]
	'126741_Tsp@PLV59211_1__aromatic_ring_hydroxylase'[&!color=#000000]
	'1123384_Phypogea@AP014508_1_782___822901_823200'[&!color=#000000]
	'1408159_Tcaldifontis@AP014509_1_1171___1205970_1206269'[&!color=#000000]
	'688269_Pthermarum@AEH50405_1__protein_of_unknown_function_DUF59'[&!color=#000000]
	'416591_Plettingae@ABV33546_1__protein_of_unknown_function_DUF59'[&!color=#000000]
	'1408160_Tprofunda@AP014510_1_536___575428_575727'[&!color=#000000]
	'2053689_Tbacterium@HCZ06779_1__TPA_asm__aromatic_ring_hydroxylase'[&!color=#000000]
	'1006576_Dtunisiensis@CEP78548_1__metal_sulfur_cluster_biosynthetic_enzyme'[&!color=#000000]
	'1308979_Psp@RAO98586_1__aromatic_ring_hydroxylase'[&!color=#000000]
	'1434328_Psp@PNR97047_1__aromatic_ring_hydroxylating_enzyme'[&!color=#000000]
	'1122955_Polearia@PNR95432_1__aromatic_ring_hydroxylating_enzyme'[&!color=#000000]
	'403833_Pmobilis@ABX32368_1__protein_of_unknown_function_DUF59'[&!color=#000000]
	'1947072_Psp@DJGH01000003_1_47___49534_49839'[&!color=#000000]
	'515440_Oteriensis@PWJ96250_1__metal_sulfur_cluster_biosynthetic_enzyme'[&!color=#000000]
	'1122195_Mhydrogenitol@SHE81578_1__Metal_sulfur_cluster_biosynthetic_enzyme'[&!color=#000000]
	'443254_Mpiezophila@AEX86313_1__putative_metal_sulfur_cluster_biosynthetic_enzyme'[&!color=#000000]
	'28234_Gpetraea@SDC06823_1__Metal_sulfur_cluster_biosynthetic_enzyme'[&!color=#000000]
	'2093812_Tbacterium@PUKT01000210_1_17___13757_14035'[&!color=#000000]
	'1635293_Tbacterium@KUK95213_1__Uncharacterized_protein_XE05_0189'[&!color=#000000]
	'1453497_Karenicoralli@OAA28001_1__aromatic_ring_hydroxylase'[&!color=#000000]
	'1951967_Kbacterium@DBRH01000043_1_9___6993_7292'[&!color=#000000]
	'660470_Mprima@AFK07543_1__putative_metal_sulfur_cluster_biosynthetic_enzyme'[&!color=#000000]
	'1674911_Tbacterium@LVBU01000072_1_9___5750_6052'[&!color=#000000]
	'521045_Kolearia@ACR79570_1__protein_of_unknown_function_DUF59'[&!color=#000000]
	'1330330_Kpacifica@AKI97952_1__aromatic_ring_hydroxylase'[&!color=#000000]
	'1935017_Asp@MTNF01000078_1_1___88_384'[&!color=#000000]
	'2060323_Msp@PMP80034_1__aromatic_ring_hydroxylase'[&!color=#000000]
	'1150474_Mlauensis@JQJI01000002_1_16___13164_13466'[&!color=#000000]
	'529709_Pyayanosii@AEH25076_1__hypothetical_protein_PYCH_14060'[&!color=#000000]
	'523849_Tlitoralis@EHR79011_1__aromatic_ring_hydroxylating_enzyme'[&!color=#000000]
	'913025_Tsp@KE387149_1_545___487204_487521'[&!color=#000000]
	'1674923_Tsp@ALV61747_1__PaaD_like_protein__DUF59__involved_in_Fe_S_cluster_assembly'[&!color=#000000]
	'604354_Tsibiricus@ACS89195_1__hypothetical_protein_TSIB_0127'[&!color=#000000]
	'1591054_Tsp@KPU63749_1__aromatic_ring_hydroxylase'[&!color=#000000]
	'122420_Tsp@ASJ10022_1__ring_hydroxylating_protein'[&!color=#000000]
	'163003_Tcleftensis@AFL95552_1__hypothetical_protein_CL1_1353'[&!color=#000000]
	'2008440_Tsp@ASA78248_1__ring_hydroxylating_protein'[&!color=#000000]
	'1432656_Tguaymasensis@AJC71716_1__dTDP_4_keto_l_rhamnose_reductase_like_protein'[&!color=#000000]
	'1505907_Teurythermali@AIU69664_1__ring_hydroxylating_protein'[&!color=#000000]
	'1042877_Tsp@AEK73644_1__hypothetical_protein_GQS_08750'[&!color=#000000]
	'227598_Tcelericresce@KUH33983_1__ring_hydroxylating_protein'[&!color=#000000]
	'593117_Tgammatoleran@ACS32875_1__Component_of_ring_hydroxylating_complex__putative'[&!color=#000000]
	'54077_Tbarossii@ASJ05226_1__ring_hydroxylating_protein'[&!color=#000000]
	'246969_Tsp@EEB72968_1__conserved_hypothetical_protein'[&!color=#000000]
	'2016361_Tsp@LT900021_1_759___693683_694213'[&!color=#000000]
	'69014_Tkodakarensis@BAD85882_1__hypothetical_protein__conserved__containing_DUF59_domain'[&!color=#000000]
	'523851_Tpeptonophilu@BBBE01000004_1_55___24062_24601'[&!color=#000000]
	'195522_Tnautili@AHL23589_1__putative_metal_sulfur_cluster_biosynthetic_enzyme'[&!color=#000000]
	'1935003_Tsp@MTLP01000007_1_26___20856_21203'[&!color=#000000]
	'582419_Tparalvinella@AHF80734_1__Hypothetical_protein_TES1_1356'[&!color=#000000]
	'1343739_Ppacificus@AIF70273_1__aromatic_ring_hydroxylating_enzyme'[&!color=#000000]
	'391623_Tbarophilus@ADT84308_1__aromatic_ring_hydroxylating_enzyme'[&!color=#000000]
	'1293037_Tceler@BBBB01000006_1_154___82979_83344'[&!color=#000000]
	'71998_Tpacificus@ASJ05960_1__ring_hydroxylating_protein'[&!color=#000000]
	'588319_Pferrophilus@LANF01000014_1_28___30585_31115'[&!color=#000000]
	'49899_Tprofundus@ASJ01817_1__ring_hydroxylating_protein'[&!color=#000000]
	'277988_Tthioreducens@KQH81496_1__ring_hydroxylating_protein'[&!color=#000000]
	'1151117_Tzilligii@AJLF01000003_1_76___68150_68686'[&!color=#000000]
	'71997_Tgorgonarius@ASJ01235_1__ring_hydroxylating_protein'[&!color=#000000]
	'72803_Tsiculi@ASJ07787_1__ring_hydroxylating_protein'[&!color=#000000]
	'1712654_Tpiezophilus@ANF22173_1__ring_hydroxylating_protein'[&!color=#000000]
	'523850_Tonnurineus@ACJ16850_1__hypothetical_protein__conserved'[&!color=#000000]
	'186497_Pfuriosus@AAL80412_1__hypothetical_protein_PF0288'[&!color=#000000]
	'1183377_Psp@AFK22039_1__dTDP_4_keto_l_rhamnose_reductase'[&!color=#000000]
	'272844_Pabyssi@CAB50560_1__Component_of_ring_hydroxylating_complex__putative'[&!color=#000000]
	'70601_Phorikoshii@BAA29384_1__176aa_long_hypothetical_protein'[&!color=#000000]
	'1609559_Pkukulkanii@AMM53286_1__ring_hydroxylating_protein'[&!color=#000000]
	'342949_Psp@AEC51845_1__dTDP_4_keto_l_rhamnose_reductase_related_protein'[&!color=#000000]
	'54262_Tchitonophagu@ASJ15959_1__ring_hydroxylating_protein'[&!color=#000000]
	'1920749_CMacidiphilum@ASI13560_1__metal_sulfur_cluster_biosynthetic_enzyme'[&!color=#000000]
	'1912863_CMacidiphilum@OJI06663_1__hypothetical_protein_BK997_05385'[&!color=#000000]
	'1915999_CMarchaeon@DAQD01000002_1_8___6706_7002'[&!color=#000000]
	'667138_Tarchaeon@EQB65676_1__hypothetical_protein_AMDU3_IPLC00002G0313'[&!color=#000000]
	'667138_Tarchaeon@EQB64639_1__hypothetical_protein_AMDU3_IPLC00004G0217'[&!color=#000000]
	'263820_Ptorridus@AAT43092_1__putative_aromatic_ring_hydroxylating_enzyme'[&!color=#000000]
	'1295120_Tacidicola@BBCP01000003_1_301___160898_161272'[&!color=#000000]
	'1915745_Tarchaeon@DAQB01000110_1_13___10329_10640'[&!color=#000000]
	'1293648_Asp@KJE49084_1__aromatic_ring_hydroxylase'[&!color=#000000]
	'333146_Facidarmanus@AGO60874_1__hypothetical_protein_FACI_IFERC00001G0894'[&!color=#000000]
	'261388_Fsp@EQB71979_1__hypothetical_protein_AMDU4_FER2C00161G0003'[&!color=#000000]
	'261388_Fsp@EQB73036_1__hypothetical_protein_AMDU4_FER2C00110G0036'[&!color=#000000]
	'115547_Uarchaeon@AKA47965_1__aromatic_ring_hydroxylase'[&!color=#000000]
	'1961136_Tarchaeon@OWP56495_1__aromatic_ring_hydroxylase'[&!color=#000000]
	'667137_Tarchaeon@EQB67687_1__hypothetical_protein_AMDU2_EPLC00005G0523'[&!color=#000000]
	'261391_Tarchaeon@EQB68586_1__hypothetical_protein_AMDU5_GPLC00010G0126'[&!color=#000000]
	'1915748_Tarchaeon@DATM01000064_1_8___6519_6818'[&!color=#000000]
	'667135_Tarchaeon@EQB71359_1__hypothetical_protein_AMDU1_APLC00029G0029'[&!color=#000000]
	'273116_Tvolcanium@BAB60561_1__hypothetical_protein'[&!color=#000000]
	'273075_Tacidophilum@CAC11346_1__conserved_hypothetical_protein'[&!color=#000000]
	'2094122_Tsp@PYB69018_1__aromatic_ring_hydroxylase'[&!color=#000000]
	'2060325_Asp@PMP74288_1__aromatic_ring_hydroxylase'[&!color=#000000]
	'2014295_BCstahlbacteri@PIP13650_1__hypothetical_protein_COX48_03635'[&!color=#000000]
	'1948315_Cdivision@DJVI01000003_1_212___231908_232210'[&!color=#000000]
	'1635278_Cdivision@KUK51587_1__Uncharacterized_protein_XD76_0389'[&!color=#000000]
	'694431_Dacetivorans@AHF97614_1__FeS_assembly_SUF_system_protein'[&!color=#000000]
	'1562698_Damilsii@OSS42331_1__PaaD_like_protein__DUF59__involved_in_Fe_S_cluster_assembly'[&!color=#000000]
	'944480_Halviniae@ATUV01000002_1_199___201123_201431'[&!color=#000000]
	'944479_Hjasoniae@JQLX01000018_1_10___10273_10578'[&!color=#000000]
	'944481_Hsp@JAFP01000001_1_1709___1722656_1722964'[&!color=#000000]
	'760142_Hmaritima@AEA33062_1__protein_of_unknown_function_DUF59'[&!color=#000000]
	'2012523_Tarchaeon@OYT49610_1__aromatic_ring_hydroxylase'[&!color=#000000]
	'1579370_Agw2011_ar10@AJF60546_1__aromatic_ring_hydroxylating_enzyme'[&!color=#000000]
	'1130336_Cbacterium@ASMU01000024_1_25___22930_23244'[&!color=#000000]
	'2035414_Bhr19@GBD02799_1__hypothetical_protein_HRbin19_00068'[&!color=#000000]
	'198703_Phydrogeniphi@SNZ10324_1__Metal_sulfur_cluster_biosynthetic_enzyme'[&!color=#000000]
	'436114_Ssp@ACD66107_1__protein_of_unknown_function_DUF59'[&!color=#000000]
	'1158338_Psp@JNLJ01000001_1_991___925621_925923'[&!color=#000000]
	'380749_Hsp@ACG57038_1__protein_of_unknown_function_DUF59'[&!color=#000000]
	'1951446_Abacterium@DDOS01000043_1_5___4321_4614'[&!color=#000000]
	'824_Cgracilis@AKT93243_1__putative_protein__DUF59_domain_'[&!color=#000000]
	'218934_Ucampylobacte@ONQI01000096_1_18___19724_20017'[&!color=#000000]
	'1780362_Cgeochelonis@CZE50791_1__YitW'[&!color=#000000]
	'1031746_Chyointestina@ANE32184_1__putative_DUF59_domain_protein'[&!color=#000000]
	'1244531_Ciguaniorum@AII14472_1__hypothetical_protein__DUF59_domain_'[&!color=#000000]
	'1448857_Ccorcagiensis@JFAP01000006_1_64___62885_63172'[&!color=#000000]
	'360105_Ccurvus@EAU00274_1__putative_protein__DUF59_domain_'[&!color=#000000]
	'202_Cmucosalis@KEA46540_1__DNA_methyltransferase'[&!color=#000000]
	'360106_Cfetus@ABK83056_1__YitW'[&!color=#000000]
	'1874362_Cpinnipedioru@OPA71447_1__DNA_methyltransferase'[&!color=#000000]
	'203_Crectus@RRD55033_1__metal_sulfur_cluster_assembly_factor'[&!color=#000000]
	'360104_Cconcisus@EAT97224_2__putative_protein__DUF59_domain_'[&!color=#000000]
	'525898_Sdeleyianum@ACZ12453_1__protein_of_unknown_function_DUF59'[&!color=#000000]
	'1947592_Ssp@DBTO01000084_1_10___8377_8673'[&!color=#000000]
	'1951531_Cbacterium@DDHL01000023_1_26___21993_22286'[&!color=#000000]
	'1947600_Ssp@DKEY01000079_1_9___6075_6371'[&!color=#000000]
	'387092_Nsp@BAF70916_1__conserved_hypothetical_protein'[&!color=#000000]
	'1069081_Ntergarcus@SMC08617_1__Metal_sulfur_cluster_biosynthetic_enzyme'[&!color=#000000]
	'387093_Ssp@BAF71258_1__conserved_hypothetical_protein'[&!color=#000000]
	'2496635_Ebacterium@RRS30592_1__DNA_methyltransferase'[&!color=#000000]
	'1947601_Ssp@DCAF01000016_1_3___2087_2404'[&!color=#000000]
	'1539062_Ssp@KIM04092_1__DNA_methyltransferase'[&!color=#000000]
	'2015906_Ssp@DAB40513_1__TPA_asm__DNA_methyltransferase'[&!color=#000000]
	'2231112_Hsp@BBG65271_1__PaaD_like_protein'[&!color=#000000]
	'749222_Nsalsuginis@ADV46845_1__protein_of_unknown_function_DUF59'[&!color=#000000]
	'563040_Sautotrophica@ADN08870_1__protein_of_unknown_function_DUF59'[&!color=#000000]
	'1947589_Ssp@DITD01000106_1_2___982_1284'[&!color=#000000]
	'1802252_Ssp@OHD97616_1__DNA_methyltransferase'[&!color=#000000]
	'326298_Sdenitrifican@ABB44074_1__Protein_of_unknown_function_DUF59'[&!color=#000000]
	'1802259_Ssp@OHE08914_1__DNA_methyltransferase'[&!color=#000000]
	'929558_Sgotlandica@EDZ61186_1__YitW'[&!color=#000000]
	'1172190_Shongkongensi@EQB35527_1__hypothetical_protein_M947_09605'[&!color=#000000]
	'1850254_Asp@APW66109_1__DNA_methyltransferase'[&!color=#000000]
	'1665555_Asp@LPNY01000139_1_29___25284_25589'[&!color=#000000]
	'1946052_Asp@DKNG01000145_1_23___15913_16215'[&!color=#000000]
	'1898176_Asp@BDIR01000002_1_236___237380_237685'[&!color=#000000]
	'1948573_Ebacterium@DISL01000015_1_22___20098_20403'[&!color=#000000]
	'1805215_Hbacterium@OIP53162_1__DNA_methyltransferase'[&!color=#000000]
	'1912877_Pcaeni@PUE65976_1__DNA_methyltransferase'[&!color=#000000]
	'877500_Aanaerophilus@JXXG01000001_1_970___908635_908940'[&!color=#000000]
	'357808_Rsp@ABQ89223_1__protein_of_unknown_function_DUF59'[&!color=#000000]
	'1953182_Cbacterium@DIVS01000098_1_49___50609_50884'[&!color=#000000]
	'1555112_Lpilosa@BAS28899_1__hypothetical_protein_LIP_3070'[&!color=#000000]
	'656024_Fsymbiont@AEH10319_1__amidohydrolase_2'[&!color=#000000]
	'1259795_Cplatensis@KB899040_1_1059___1018728_1019063'[&!color=#000000]
	'309798_Cproteolyticu@AIA24701_1__hypothetical_protein_COPRO5265_01865'[&!color=#000000]
	'87541_Achristenseni@AMB93217_1__hypothetical_protein_AWM71_03185'[&!color=#000000]
	'203123_Ooeni@ABJ57016_1__Predicted_metal_sulfur_cluster_biosynthetic_enzyme'[&!color=#000000]
	'1291052_Lsharpeae@BBAC01000013_1_18___15342_15692'[&!color=#000000]
	'1296539_Lsonghuajiang@RHNR01000027_1_19___32129_32482'[&!color=#000000]
	'883103_Dpigrum@EHR35198_1__hypothetical_protein_HMPREF9703_00046'[&!color=#000000]
	'89093_Iruoffiae@SEP58404_1__Metal_sulfur_cluster_biosynthetic_enzyme'[&!color=#000000]
	'1408438_Fsourekii@JADD01000010_1_73___76298_76612'[&!color=#000000]
	'2036206_Abacterium@AXY25693_1__hypothetical_protein_CL176_06600'[&!color=#000000]
	'883112_Fignava@EKB58340_1__hypothetical_protein_HMPREF9707_00289'[&!color=#000000]
	'51665_Aurinaeequi@ALZ87514_1__aromatic_ring_hydroxylase'[&!color=#000000]
	'2053495_Abacterium@HBY90861_1__TPA_asm__aromatic_ring_hydroxylase'[&!color=#000000]
	'1121871_Ecoleocola@KE386807_1_32___40003_40350'[&!color=#000000]
	'51665_Aurinaeequi@ALZ88744_1__aromatic_ring_hydroxylase'[&!color=#000000]
	'883111_Fhominis@EKB56402_1__hypothetical_protein_HMPREF9706_00385'[&!color=#000000]
	'883113_Flanguida@EHR36346_1__hypothetical_protein_HMPREF9708_01352'[&!color=#000000]
	'120956_Fmiroungae@SDF80277_1__Metal_sulfur_cluster_biosynthetic_enzyme'[&!color=#000000]
	'1423811_Ltucceti@KRK65213_1__hypothetical_protein_FC72_GL001589'[&!color=#000000]
	'2036206_Abacterium@AXY26054_1__aromatic_ring_hydroxylase'[&!color=#000000]
	'84521_Dpaucivorans@PMB84092_1__DUF59_domain_containing_protein'[&!color=#000000]
	'157076_Tcollinsii@CZR05375_1__Hypothetical_protein_Tcol_2279'[&!color=#000000]
	'1408438_Fsourekii@JADD01000014_1_33___35289_35630'[&!color=#000000]
	'2496265_Jsp@AZP05389_1__DUF59_domain_containing_protein'[&!color=#000000]
	'240427_Lparacollinoi@ANZ61497_1__aromatic_ring_hydroxylase'[&!color=#000000]
	'1139996_Esaccharolyti@EOT28068_1__hypothetical_protein_OMQ_01983'[&!color=#000000]
	'328396_Eaquimarinus@OJG08808_1__hypothetical_protein_RU93_GL001595'[&!color=#000000]
	'1423734_Lcomposti@GAF40621_1__probably_aromatic_ring_hydroxylating_enzyme__evidenced_by_COGnitor'[&!color=#000000]
	'913848_Lcoryniformis@GL544628_1_255___249494_249835'[&!color=#000000]
	'210007_Smutans@AAN59721_1__conserved_hypothetical_protein'[&!color=#000000]
	'1915004_Ssp@OLN82343_1__aromatic_ring_hydroxylase'[&!color=#000000]
	'1947565_Ssp@DIXV01000082_1_58___56689_57030'[&!color=#000000]
	'1777881_Ssp@KXT77588_1__putative_aromatic_ring_hydroxylating_enzyme___PaaD_like_protein'[&!color=#000000]
	'391296_Ssuis@ABP93054_1__Predicted_metal_sulfur_cluster_biosynthetic_enzyme'[&!color=#000000]
	'1333_Scriceti@SUN42962_1__aromatic_ring_hydroxylating_enzyme__evidenced_by_COGnitor__PaaD_like_protein_in'[&!color=#000000]
	'467705_Sgordonii@ABV10924_1__conserved_hypothetical_protein'[&!color=#000000]
	'1777878_Ssp@KXT72715_1__putative_aromatic_ring_hydroxylating_enzyme___PaaD_like_protein'[&!color=#000000]
	'1403937_Ssp@ETI92517_1__hypothetical_protein_Q617_SPSC00385G0001'[&!color=#000000]
	'170187_Spneumoniae@AAK76183_1__conserved_hypothetical_protein'[&!color=#000000]
	'1777880_Ssp@KXT76233_1__putative_aromatic_ring_hydroxylating_enzyme___PaaD_like_protein'[&!color=#000000]
	'1811193_Spantholopis@AND80035_1__aromatic_ring_hydroxylase'[&!color=#000000]
	'264199_Sthermophilus@AAV61206_1__conserved_hypothetical_protein'[&!color=#000000]
	'2485997_Lsp@RHOY01000002_1_232___264591_264944'[&!color=#000000]
	'1423813_Lvaccinosterc@KRM62183_1__hypothetical_protein_FC26_GL000742'[&!color=#000000]
	'1423726_Lbifermentans@KRK39078_1__hypothetical_protein_FC07_GL002798'[&!color=#000000]
	'240427_Lparacollinoi@ANZ61947_1__hypothetical_protein_AYR61_11710'[&!color=#000000]
	'1234409_Cmarimammaliu@EKU27465_1__putative_aromatic_ring_hydroxylating_enzyme'[&!color=#000000]
	'119206_Asanguinicola@AMB94557_1__hypothetical_protein_AWM72_07235'[&!color=#000000]
	'128944_Aurinaehomini@AMC00030_1__aromatic_ring_hydroxylase'[&!color=#000000]
	'119206_Asanguinicola@AMB94948_1__aromatic_ring_hydroxylase'[&!color=#000000]
	'883111_Fhominis@EKB53946_1__hypothetical_protein_HMPREF9706_01382'[&!color=#000000]
	'1535750_Tsp@KFZ39906_1__DNA_methyltransferase'[&!color=#000000]
	'2490858_Tbacterium@CP034118_1_1438___1444998_1445312'[&!color=#000000]
	'37482_Lsacchari@AUS09072_1__DNA_methyltransferase'[&!color=#000000]
	'1329516_Tdaqus@JPST01000006_1_73___76560_76874'[&!color=#000000]
	'46223_Tdichotomicum@SFJ24859_1__FeS_assembly_SUF_system_protein'[&!color=#000000]
	'1642702_Phalophilum@OYD09517_1__DNA_methyltransferase'[&!color=#000000]
	'1236220_Mthermohaloph@SDC13307_1__FeS_assembly_SUF_system_protein'[&!color=#000000]
	'1242148_Mprofundicolu@PTX58661_1__FeS_assembly_SUF_system_protein'[&!color=#000000]
	'997346_Dsp@EGK13718_1__FeS_assembly_SUF_system_protein'[&!color=#000000]
	'1155944_Mhalotolerans@SFS60144_1__FeS_assembly_SUF_system_protein'[&!color=#000000]
	'1121389_Dactiva@PTM58916_1__metal_sulfur_cluster_biosynthetic_enzyme'[&!color=#000000]
	'1522315_Nmassiliense@CTDZ01000009_1_1861___2022579_2022899'[&!color=#000000]
	'1471761_Nthermophilus@AQS57528_1__DNA_methyltransferase'[&!color=#000000]
	'201975_Pfimeticola@PRX41838_1__FeS_assembly_SUF_system_protein'[&!color=#000000]
	'2137476_Tsp@RAL26381_1__DNA_methyltransferase'[&!color=#000000]
	'1123252_Skribbensis@ATZF01000001_1_604___573572_573886'[&!color=#000000]
	'1173111_Lthermophila@SEN43829_1__FeS_assembly_SUF_system_protein'[&!color=#000000]
	'1329796_Rmassiliensis@LN812103_1_1217___1183811_1184125'[&!color=#000000]
	'1761907_Tsp@SFX34252_1__Metal_sulfur_cluster_biosynthetic_enzyme'[&!color=#000000]
	'1883407_Tsp@GAU63722_1__hypothetical_protein_HK1_01785'[&!color=#000000]
	'1089548_Taegyptius@KI783301_1_976___1015200_1015562'[&!color=#000000]
	'2163959_CCaltaicus@PTQ56520_1__PaaD_like_protein__DUF59__involved_in_Fe_S_cluster_assembly'[&!color=#000000]
	'933949_Blithotrophic@PTQ51524_1__PaaD_like_protein__DUF59__involved_in_Fe_S_cluster_assembly'[&!color=#000000]
	'1484_Hschlegelii@KWX08721_1__DNA_methyltransferase'[&!color=#000000]
	'337097_Vmodesticaldu@OEG00245_1__DNA_methyltransferase'[&!color=#000000]
	'1674942_Ccaldisaponil@BDDQ01000013_1_60___67870_68190'[&!color=#000000]
	'1965358_Tsp@FXBS01000004_1_79___74594_74911'[&!color=#000000]
	'1591408_Spectinivoran@NXGA01000001_1_1571___1651675_1651998'[&!color=#000000]
	'269670_Snakayamae@SFG67553_1__Metal_sulfur_cluster_biosynthetic_enzyme'[&!color=#000000]
	'1123405_Tcalidus@AUMM01000008_1_96___98356_98664'[&!color=#000000]
	'284581_Bkoreensis@KOO50272_1__DNA_methyltransferase'[&!color=#000000]
	'86664_Bflexus@AQX55837_1__DNA_methyltransferase'[&!color=#000000]
	'2011010_Bsp@NISQ01000001_1_2091___2026387_2026701'[&!color=#000000]
	'79882_Bhalmapalus@KV917375_1_3326___3389503_3389814'[&!color=#000000]
	'33932_Bcohnii@AST90577_1__DNA_methyltransferase'[&!color=#000000]
	'135735_Bendophyticus@KYG31143_1__DNA_methyltransferase'[&!color=#000000]
	'1460634_Gsp@GAK01933_1__aromatic_ring_hydroxylating_enzyme'[&!color=#000000]
	'439292_Bselenitiredu@ADH99089_1__protein_of_unknown_function_DUF59'[&!color=#000000]
	'517425_Shalotolerans@RPE89409_1__metal_sulfur_cluster_biosynthetic_enzyme'[&!color=#000000]
	'200989_Asaliphilus@PTL39391_1__DNA_methyltransferase'[&!color=#000000]
	'1121087_Bchagannorens@KE386945_1_46___55186_55518'[&!color=#000000]
	'1548213_Burumqiensis@PRO67015_1__DNA_methyltransferase'[&!color=#000000]
	'1123239_Skocurii@KB898623_1_164___169516_169866'[&!color=#000000]
	'1884432_Shalotolerans@SFP81076_1__Metal_sulfur_cluster_biosynthetic_enzyme'[&!color=#000000]
	'342944_Sqinghaiensis@RKD75556_1__metal_sulfur_cluster_biosynthetic_enzyme'[&!color=#000000]
	'517424_Shalophilus@PSL50877_1__metal_sulfur_cluster_biosynthetic_enzyme'[&!color=#000000]
	'930129_Abidgolensis@KZ614149_1_1656___1639821_1640153'[&!color=#000000]
	'930128_Airanensis@SFE74740_1__Metal_sulfur_cluster_biosynthetic_enzyme'[&!color=#000000]
	'2014005_Bsp@KZ454936_1_2242___2243735_2244082'[&!color=#000000]
	'1371_Mhalophilus@OZT79515_1__DUF59_domain_containing_protein'[&!color=#000000]
	'66692_Bclausii@BAD64495_1__conserved_hypothetical_protein'[&!color=#000000]
	'549003_Nhalophilus@SDI26114_1__Metal_sulfur_cluster_biosynthetic_enzyme'[&!color=#000000]
	'2099786_Rsp@AXF54995_1__metal_sulfur_cluster_assembly_factor'[&!color=#000000]
	'272558_Bhalodurans@BAB05892_1__BH2173'[&!color=#000000]
	'1622072_Btestis@LN851186_1_879___951352_951666'[&!color=#000000]
	'741161_Plarvae@PCK69506_1__hypothetical_protein_PL1_2174'[&!color=#000000]
	'412694_Bthuringiensi@ABK87770_1__conserved_hypothetical_protein'[&!color=#000000]
	'649639_Bcellulosilyt@ADU30560_1__protein_of_unknown_function_DUF59'[&!color=#000000]
	'1816695_Btuaregi@LT629731_1_2447___2579248_2579562'[&!color=#000000]
	'1408103_Bcampisalis@KKK36765_1__DNA_methyltransferase'[&!color=#000000]
	'930152_Bsalsus@SDP33768_1__Metal_sulfur_cluster_biosynthetic_enzyme'[&!color=#000000]
	'666686_Bsp@AGK52793_1__hypothetical_protein_B1NLA3E_05115'[&!color=#000000]
	'1348628_Bfastidiosus@BCVG01000002_1_24___23162_23470'[&!color=#000000]
	'1455_Bbadius@KIL77630_1__probably_aromatic_ring_hydroxylating_enzyme__evidenced_by_COGnitor'[&!color=#000000]
	'1508404_Jmalaysiensis@AJD90713_1__hypothetical_protein_JMA_13960'[&!color=#000000]
	'220754_Jcampisalis@KIL47390_1__DNA_methyltransferase'[&!color=#000000]
	'29332_Daminovorans@OAH63316_1__DNA_methyltransferase'[&!color=#000000]
	'1679168_Bsp@KMY53202_1__DNA_methyltransferase'[&!color=#000000]
	'1522308_Bniameyensis@LN831197_1_1185___1179570_1179878'[&!color=#000000]
	'1783501_Bfreudenreich@VEF48706_1__N_6_adenine_specific_DNA_methylase'[&!color=#000000]
	'1467_Blentus@SQI60887_1__N_6_adenine_specific_DNA_methylase'[&!color=#000000]
	'480284_Vsoli@KRG15672_1__DNA_methyltransferase'[&!color=#000000]
	'224308_Bsubtilis@CAB12956_1__putative_protein_involved_in_Fe_S_cluster_assembly__PaaD_like'[&!color=#000000]
	'1441095_Bgobiensis@ALC80708_1__DNA_methyltransferase'[&!color=#000000]
	'1904753_Bsp@OZM58240_1__DNA_methyltransferase'[&!color=#000000]
	'2171554_Bacanthi@QBBX01000005_1_188___176531_176839'[&!color=#000000]
	'1632858_Msenegalense@LN831786_1_134___141044_141367'[&!color=#000000]
	'273032_Btaeanensis@RBW69526_1__DNA_methyltransferase'[&!color=#000000]
	'2495421_Bsp@RSK26438_1__metal_sulfur_cluster_assembly_factor'[&!color=#000000]
	'930152_Bsalsus@SDP66885_1__Metal_sulfur_cluster_biosynthetic_enzyme'[&!color=#000000]
	'1936234_Bsp@LT965954_1_639___620056_620367'[&!color=#000000]
	'1348973_Bazotoformans@KEF38297_1__putative_metal_sulfur_cluster_biosynthetic_enzyme'[&!color=#000000]
	'1191699_Boryziterrae@ANOK01000006_1_55___52428_52739'[&!color=#000000]
	'263474_Bhumi@LMBW01000001_1_316___331851_332159'[&!color=#000000]
	'157733_Amacyae@KMM38920_1__DNA_methyltransferase'[&!color=#000000]
	'2171751_Ptheae@PWA10042_1__DNA_methyltransferase'[&!color=#000000]
	'1950335_Bbacterium@DKGN01000066_1_10___7056_7364'[&!color=#000000]
	'1385511_Pmarinus@KE384331_1_184___178543_178857'[&!color=#000000]
	'84407_Vproomii@FUFN01000008_1_160___171153_171464'[&!color=#000000]
	'1473_Vpantothentic@KNE22012_1__DNA_methyltransferase'[&!color=#000000]
	'2320106_B1xd42@RKJ58088_1__metal_sulfur_cluster_assembly_factor'[&!color=#000000]
	'2052660_Osp@AXI08774_1__DNA_methyltransferase'[&!color=#000000]
	'1637974_Bbacterium@KKE78013_1__DNA_methyltransferase'[&!color=#000000]
	'1435466_Obengalensis@RKQ18848_1__metal_sulfur_cluster_assembly_factor'[&!color=#000000]
	'2448030_Osp@RLL45054_1__metal_sulfur_cluster_assembly_factor'[&!color=#000000]
	'1936063_Osenegalensis@LT839648_1_2110___2211439_2211750'[&!color=#000000]
	'1940529_Lsediminis@NIXK01000003_1_279___285016_285327'[&!color=#000000]
	'930131_Olimi@SET14820_1__Metal_sulfur_cluster_biosynthetic_enzyme'[&!color=#000000]
	'2024555_Vprofundi@PAV29219_1__DNA_methyltransferase'[&!color=#000000]
	'2024554_Vindicus@OZU87982_1__DNA_methyltransferase'[&!color=#000000]
	'2045010_Cmassiliensis@LT966071_1_2868___2979694_2980005'[&!color=#000000]
	'2040293_Lsp@LT984884_1_3436___3484789_3485100'[&!color=#000000]
	'351095_Pglobulus@LT855386_1_613___609588_609899'[&!color=#000000]
	'221109_Oiheyensis@BAC13152_1__hypothetical_conserved_protein'[&!color=#000000]
	'582851_Osojae@LT727809_1_69___78381_78692'[&!color=#000000]
	'930117_Ohalophilus@SHG22791_1__Metal_sulfur_cluster_biosynthetic_enzyme'[&!color=#000000]
	'937927_Orekensis@MTBQ01000003_1_456___455096_455407'[&!color=#000000]
	'937928_Odamuensis@LQNF01000049_1_16___13105_13416'[&!color=#000000]
	'182710_Oiheyensis@AVQ98640_1__DNA_methyltransferase'[&!color=#000000]
	'2004408_Vndiopensis@FZMZ01000004_1_405___386306_386617'[&!color=#000000]
	'553311_Vsalinus@SDQ87954_1__Metal_sulfur_cluster_biosynthetic_enzyme'[&!color=#000000]
	'480071_Vsiamensis@FUIH01000007_1_503___453313_453624'[&!color=#000000]
	'163877_Vnecropolis@ASN06535_1__DNA_methyltransferase'[&!color=#000000]
	'1950334_Bbacterium@DKGO01000220_1_12___9043_9354'[&!color=#000000]
	'2293253_Vsp@QTSZ01000017_1_393___403223_403534'[&!color=#000000]
	'1460650_Bsp@BAXM01000004_1_163___105178_105489'[&!color=#000000]
	'1494959_Pauburnensis@PXW89306_1__metal_sulfur_cluster_biosynthetic_enzyme'[&!color=#000000]
	'698769_Valimentarius@JFBD01000036_1_31___26456_26767'[&!color=#000000]
	'1472767_Lamyloliquefa@ALX48662_1__DNA_methyltransferase'[&!color=#000000]
	'237679_Lhalodurans@SFA82226_1__Metal_sulfur_cluster_biosynthetic_enzyme'[&!color=#000000]
	'558169_Ljeotgali@AGAV01000005_1_465___465373_465684'[&!color=#000000]
	'237682_Skushneri@SEU03421_1__Metal_sulfur_cluster_biosynthetic_enzyme'[&!color=#000000]
	'2042310_Ssp@OEQK01000004_1_144___138622_138933'[&!color=#000000]
	'1305675_Bsolimangrovi@OEH91647_1__DNA_methyltransferase'[&!color=#000000]
	'1298598_Gboraciitoler@GAE93600_1__PaaD_like_protein'[&!color=#000000]
	'407036_Salbus@SDJ87446_1__Metal_sulfur_cluster_biosynthetic_enzyme'[&!color=#000000]
	'1027249_Gkekensis@SHM42633_1__Metal_sulfur_cluster_biosynthetic_enzyme'[&!color=#000000]
	'930114_Spersicus@RCW69723_1__metal_sulfur_cluster_biosynthetic_enzyme'[&!color=#000000]
	'470815_Pquinghaiensi@QJSH01000004_1_88___82466_82777'[&!color=#000000]
	'200904_Pryukyuensis@RBO98208_1__metal_sulfur_cluster_biosynthetic_enzyme'[&!color=#000000]
	'2213194_Psp@CP029797_1_882___960858_961169'[&!color=#000000]
	'1308866_Ghalophilus@ENH96168_1__hypothetical_protein_J416_12182'[&!color=#000000]
	'178340_Gdipsosauri@PWU67742_1__DUF59_domain_containing_protein'[&!color=#000000]
	'442899_Halkaliphilus@SFO80877_1__Metal_sulfur_cluster_biosynthetic_enzyme'[&!color=#000000]
	'872970_Amarinus@SEO50378_1__Metal_sulfur_cluster_biosynthetic_enzyme'[&!color=#000000]
	'621096_Ssalinus@PXW93109_1__metal_sulfur_cluster_biosynthetic_enzyme'[&!color=#000000]
	'698758_Axylanus@BAM47941_1__hypothetical_protein_AXY_18090'[&!color=#000000]
	'1220586_Asediminis@BCQW01000009_1_19___17419_17730'[&!color=#000000]
	'562743_Ajilinensis@JH976434_1_175___194228_194539'[&!color=#000000]
	'1612202_Palkalitolera@SDC28532_1__Metal_sulfur_cluster_biosynthetic_enzyme'[&!color=#000000]
	'386490_Tgoriensis@AIF66064_1__DNA_methyltransferase'[&!color=#000000]
	'1385512_Plitoralis@KGX87743_1__DNA_methyltransferase'[&!color=#000000]
	'1385513_Pchungwhensis@KGP90737_1__DNA_methyltransferase'[&!color=#000000]
	'1385514_Pyanchengensi@KGP74375_1__DNA_methyltransferase'[&!color=#000000]
	'1121936_Hhalophilus@AUHI01000007_1_166___155151_155462'[&!color=#000000]
	'1193119_Ahaloalkaliph@AKIF01000016_1_13___7703_8014'[&!color=#000000]
	'1385510_Phalophilus@AULI01000007_1_113___102731_103042'[&!color=#000000]
	'2018042_Hsp@PKR78332_1__DNA_methyltransferase'[&!color=#000000]
	'237069_Tmultivorans@SDN26227_1__Metal_sulfur_cluster_biosynthetic_enzyme'[&!color=#000000]
	'866895_Hhalophilus@CCG44634_1__hypothetical_protein_HBHAL_2285'[&!color=#000000]
	'570947_Sflavidum@SIS47718_1__Metal_sulfur_cluster_biosynthetic_enzyme'[&!color=#000000]
	'571932_Tcyri@SDZ74487_1__Metal_sulfur_cluster_biosynthetic_enzyme'[&!color=#000000]
	'1821260_Bmarinisedime@LWBL02000013_1_14___10972_11283'[&!color=#000000]
	'485577_Aelongatus@RPF52093_1__metal_sulfur_cluster_biosynthetic_enzyme'[&!color=#000000]
	'1398_Bcoagulans@KGB30835_1__DNA_methyltransferase'[&!color=#000000]
	'1914540_Bobstructivus@OJH17631_1__DNA_methyltransferase'[&!color=#000000]
	'209389_Bacidicola@KV440953_1_2199___2256147_2256455'[&!color=#000000]
	'1817674_Gsp@KZM55930_1__DNA_methyltransferase'[&!color=#000000]
	'169963_Lmonocytogene@CAD00339_1__lmo2261'[&!color=#000000]
	'1006155_Lweihenstepha@AQY51924_1__DNA_methyltransferase'[&!color=#000000]
	'301148_Cdebilis@KYD10615_1__hypothetical_protein_B4135_3416'[&!color=#000000]
	'1522318_Bkwashiorkori@CTDX01000013_1_97___105484_105795'[&!color=#000000]
	'35841_Bthermoamylov@CEE01061_1__MIP18_family_protein_yitW'[&!color=#000000]
	'1499685_Bandreraoulti@CCFJ01000057_1_132___138712_139023'[&!color=#000000]
	'2756_Bthermosphact@ANZ96154_1__DNA_methyltransferase'[&!color=#000000]
	'33977_Clatum@OCS93711_1__DNA_methyltransferase'[&!color=#000000]
	'1581038_Bsp@ALC86297_1__DNA_methyltransferase'[&!color=#000000]
	'2041346_Cexcrementi@PJK18056_1__DUF59_domain_containing_protein'[&!color=#000000]
	'1002809_Ssilvestris@BAK17664_1__predicted_metal_sulfur_cluster_biosynthetic_enzyme'[&!color=#000000]
	'2048654_Ssp@ATP39114_1__DNA_methyltransferase'[&!color=#000000]
	'1811976_Bsp@KYG91244_1__DNA_methyltransferase'[&!color=#000000]
	'550447_Elindanitoler@SIT68921_1__Metal_sulfur_cluster_biosynthetic_enzyme'[&!color=#000000]
	'426757_Bginsengi@SEJ61418_1__Metal_sulfur_cluster_biosynthetic_enzyme'[&!color=#000000]
	'1474_Spasteurii@SUI99894_1__FeS_assembly_SUF_system_protein'[&!color=#000000]
	'98228_Bsp@BAQ10263_1__N_6_adenine_specific_DNA_methylase'[&!color=#000000]
	'1759557_Ssp@KXH79771_1__DNA_methyltransferase'[&!color=#000000]
	'1476_Spsychrophila@AMQ07490_1__DNA_methyltransferase'[&!color=#000000]
	'334735_Skoreensis@LN651337_1_1191___1171906_1172214'[&!color=#000000]
	'1571_Sureae@ARF15137_1__DNA_methyltransferase'[&!color=#000000]
	'2483811_Fsp@VDC27528_1__hypothetical_protein_FILTAD_01629'[&!color=#000000]
	'2320858_Psp@AYC29002_1__metal_sulfur_cluster_assembly_factor'[&!color=#000000]
	'569883_Pflavidum@NHTN01000003_1_106___80834_81142'[&!color=#000000]
	'192421_Pmaritimus@KYG59175_1__DNA_methyltransferase'[&!color=#000000]
	'1211706_Psp@ALJG01000164_1_6___5915_6223'[&!color=#000000]
	'29387_Ssp@HAL10454_1__TPA_asm__metal_sulfur_cluster_assembly_factor'[&!color=#000000]
	'396513_Scarnosus@CAL27494_1__conserved_hypothetical_protein'[&!color=#000000]
	'158878_Saureus@BAB57134_1__conserved_hypothetical_protein'[&!color=#000000]
	'94138_Scohnii@OJT35252_1__DNA_methyltransferase'[&!color=#000000]
	'1607738_Sargensis@POA09601_1__metal_sulfur_cluster_assembly_factor'[&!color=#000000]
	'29379_Sauricularis@LLER01000002_1_111___102725_103033'[&!color=#000000]
	'1189613_Smassiliensis@JH815593_1_934___999005_999313'[&!color=#000000]
	'1284_Shyicus@AJC96614_1__hypothetical_protein_SHYC_09415'[&!color=#000000]
	'458233_Mcaseolyticus@BAH17306_1__conserved_hypothetical_protein'[&!color=#000000]
	'930138_Apersicus@SEW02365_1__Metal_sulfur_cluster_biosynthetic_enzyme'[&!color=#000000]
	'576118_Sqingdaonensi@SDK73919_1__Metal_sulfur_cluster_biosynthetic_enzyme'[&!color=#000000]
	'1123231_Salkaliphilus@SHM12603_1__Metal_sulfur_cluster_biosynthetic_enzyme'[&!color=#000000]
	'1461582_Jsaudimassili@CDZ99179_1__hypothetical_protein_BN1048_00304'[&!color=#000000]
	'1739271_Nsp@OFL49172_1__DNA_methyltransferase'[&!color=#000000]
	'1437774_Ssp@CP020916_1_399___180974_181246'[&!color=#000000]
	'1123230_Salbus@ARQJ01000029_1_62___67098_67406'[&!color=#000000]
	'407035_Shalodurans@AKG73333_1__DNA_methyltransferase'[&!color=#000000]
	'1849491_Aindicus@AQL56591_1__DNA_methyltransferase'[&!color=#000000]
	'444177_Lsphaericus@ACA38817_1__conserved_hypothetical_protein'[&!color=#000000]
	'1461583_Lsaudimassili@CEA02195_1__hypothetical_protein_BN1050_01166'[&!color=#000000]
	'2086577_Lsp@LT985980_1_3295___3616310_3616624'[&!color=#000000]
	'1033739_Kmassiliensis@HE610996_1_507___522946_523260'[&!color=#000000]
	'202750_Ksibirica@PWI25838_1__DNA_methyltransferase'[&!color=#000000]
	'1750719_Ksp@AMA62886_1__hypothetical_protein_ASO14_2377'[&!color=#000000]
	'263475_Varvi@KOO49567_1__DNA_methyltransferase'[&!color=#000000]
	'241244_Rstabekisii@AMW98200_1__DNA_methyltransferase'[&!color=#000000]
	'51173_Uthermosphaer@AP018335_1_1368___1460066_1460380'[&!color=#000000]
	'1622072_Btestis@LN851186_1_1050___1144005_1144313'[&!color=#000000]
	'1674310_Bcavernae@RUQ30015_1__metal_sulfur_cluster_assembly_factor'[&!color=#000000]
	'2303992_Bsp@RFU68049_1__metal_sulfur_cluster_assembly_factor'[&!color=#000000]
	'421767_Bbutanolivora@KON68143_1__DNA_methyltransferase'[&!color=#000000]
	'1679170_Bloiseleuriae@KMY49070_1__DNA_methyltransferase'[&!color=#000000]
	'1882764_Bsp@SFB97141_1__Metal_sulfur_cluster_biosynthetic_enzyme'[&!color=#000000]
	'1479_Bsmithii@AKP46362_1__PaaD_like_protein_DUF59involved_in_Fe_S_cluster_assembly'[&!color=#000000]
	'1174504_Bpsychrosacch@AJTN02000235_1_38___40919_41227'[&!color=#000000]
	'2064768_Bbacterium@PQD95439_1__DNA_methyltransferase'[&!color=#000000]
	'1150624_Bcoahuilensis@KUP09063_1__DNA_methyltransferase'[&!color=#000000]
	'2014076_Bsp@AZB42339_1__metal_sulfur_cluster_assembly_factor'[&!color=#000000]
	'1547283_Bweihaiensis@APH05941_1__DNA_methyltransferase'[&!color=#000000]
	'493781_Fpallidus@RDI47791_1__metal_sulfur_cluster_biosynthetic_enzyme'[&!color=#000000]
	'1402860_Benclensis@KSU62207_1__DNA_methyltransferase'[&!color=#000000]
	'1211814_Bmassilioanor@CAPG01000008_1_30___31135_31443'[&!color=#000000]
	'1121092_Bkribbensis@AUMQ01000041_1_6___5163_5471'[&!color=#000000]
	'246786_Bindicus@KEZ53438_1__DNA_methyltransferase'[&!color=#000000]
	'1951478_Bbacterium@DFXJ01000210_1_65___55023_55331'[&!color=#000000]
	'1397_Bcirculans@KLV26198_1__DNA_methyltransferase'[&!color=#000000]
	'2053728_Bsp@PLR78861_1__DNA_methyltransferase'[&!color=#000000]
	'2033483_Bsp@PEQ94529_1__DNA_methyltransferase'[&!color=#000000]
	'1565991_Bsp@AIM17406_1__DNA_methyltransferase'[&!color=#000000]
	'1499680_Brubiinfantis@CCFE01000024_1_427___442193_442501'[&!color=#000000]
	'796606_Bmethanolicus@EIJ82495_1__N_6_adenine_specific_DNA_methylase_YitW'[&!color=#000000]
	'1705566_Bsp@ALC91884_1__DNA_methyltransferase'[&!color=#000000]
	'1502772_Bsp@SFA79018_1__Metal_sulfur_cluster_biosynthetic_enzyme'[&!color=#000000]
	'1408103_Bcampisalis@KKK36932_1__DNA_methyltransferase'[&!color=#000000]
	'129985_Bjeotgali@CP025025_1_1074___1114875_1115186'[&!color=#000000]
	'666686_Bsp@AGK52699_1__hypothetical_protein_B1NLA3E_04625'[&!color=#000000]
	'1805475_Bmassilionige@LT630337_1_1869___1954860_1955168'[&!color=#000000]
	'1816695_Btuaregi@LT629731_1_932___1049112_1049420'[&!color=#000000]
	'1951479_Bbacterium@DLCS01000268_1_32___24723_25031'[&!color=#000000]
	'1399_Bfirmus@KML35853_1__DNA_methyltransferase'[&!color=#000000]
	'352858_Bsp@AYA75089_1__DNA_methyltransferase'[&!color=#000000]
	'1448271_Boleivorans@SNX70092_1__metal_sulfur_cluster_biosynthetic_enzyme'[&!color=#000000]
	'502393_Gasaccharolyt@KXB58467_1__hypothetical_protein_HMPREF1871_00450'[&!color=#000000]
	'2040624_Gsp@AXI26492_1__DUF59_domain_containing_protein'[&!color=#000000]
	'1121914_Gcuniculi@AUDW01000007_1_83___78278_78595'[&!color=#000000]
	'1379_Ghaemolysans@KXB61351_1__hypothetical_protein_HMPREF3186_00586'[&!color=#000000]
	'1408440_Gsanguinis@JNJO01000002_1_195___205327_205644'[&!color=#000000]
	'29391_Gmorbillorum@SQH54774_1__FeS_assembly_SUF_system_protein'[&!color=#000000]
	'2751_Cmaltaromatic@JUUF01000116_1_1___91_420'[&!color=#000000]
	'626369_Gelegans@EEW93310_1__hypothetical_protein_HMPREF0446_00192'[&!color=#000000]
	'137733_Gbalaenoptera@SER24610_1__Metal_sulfur_cluster_biosynthetic_enzyme'[&!color=#000000]
	'1231336_Lshenzhenensi@ERL66701_1__YitW'[&!color=#000000]
	'1423792_Lperolens@KRL13131_1__hypothetical_protein_FD09_GL002675'[&!color=#000000]
	'2486002_Lsp@RHOT01000019_1_24___30635_30946'[&!color=#000000]
	'1423738_Ldextrinicus@KRM79286_1__hypothetical_protein_FC84_GL001460'[&!color=#000000]
	'1423735_Lconcavus@KRM10692_1__hypothetical_protein_FC15_GL001297'[&!color=#000000]
	'2486000_Lsp@RHOV01000001_1_124___149942_150256'[&!color=#000000]
	'1423734_Lcomposti@GAF40776_1__probable_aromatic_ring_hydroxylating_enzyme__evidenced_by_COGnitor'[&!color=#000000]
	'2485997_Lsp@RHOY01000010_1_29___29021_29392'[&!color=#000000]
	'1423726_Lbifermentans@KRK40335_1__hypothetical_protein_FC07_GL000966'[&!color=#000000]
	'913848_Lcoryniformis@GL544628_1_271___267892_268245'[&!color=#000000]
	'375175_Lbackii@ANK59536_1__aromatic_ring_hydroxylase'[&!color=#000000]
	'1423796_Lrennini@KRM98721_1__hypothetical_protein_FC24_GL001060'[&!color=#000000]
	'314315_Lsakei@CAI55201_1__Hypothetical_protein_LCA_0900'[&!color=#000000]
	'1160095_Ventomophilus@RSU08237_1__aromatic_ring_hydroxylase'[&!color=#000000]
	'1266845_Cinhibens@AGY81561_1__aromatic_ring_hydroxylating_protein'[&!color=#000000]
	'82801_Dincerta@SFQ22914_1__Metal_sulfur_cluster_biosynthetic_enzyme'[&!color=#000000]
	'1564681_Csp@ALV20975_1__putative_aromatic_ring_hydroxylating_enzyme'[&!color=#000000]
	'745365_Phalotolerans@SFH74124_1__Metal_sulfur_cluster_biosynthetic_enzyme'[&!color=#000000]
	'1122143_Lnaphtae@AUEG01000001_1_41___46175_46513'[&!color=#000000]
	'1130080_Agilvum@SEI47987_1__Metal_sulfur_cluster_biosynthetic_enzyme'[&!color=#000000]
	'1121024_Atabaci@AUCD01000001_1_41___39573_39914'[&!color=#000000]
	'1121025_Asuicloacalis@SHF15487_1__Metal_sulfur_cluster_biosynthetic_enzyme'[&!color=#000000]
	'1911586_Msp@API89283_1__aromatic_ring_hydroxylase'[&!color=#000000]
	'1798803_Asp@OJF89712_1__aromatic_ring_hydroxylase'[&!color=#000000]
	'1951534_Cbacterium@DLTL01000154_1_3___4487_4828'[&!color=#000000]
	'99907_Aolivapovliti@PRY78439_1__metal_sulfur_cluster_biosynthetic_enzyme'[&!color=#000000]
	'883103_Dpigrum@EHR33707_1__hypothetical_protein_HMPREF9703_00761'[&!color=#000000]
	'883081_Aotitis@EKU94225_1__hypothetical_protein_HMPREF9698_00257'[&!color=#000000]
	'426702_Apelagium@SEK36302_1__Metal_sulfur_cluster_biosynthetic_enzyme'[&!color=#000000]
	'2748_Cdivergens@AOA00036_1__aromatic_ring_hydroxylase'[&!color=#000000]
	'1449338_Cgallinarum@JQLU01000004_1_152___168214_168555'[&!color=#000000]
	'142588_Imelis@SER67799_1__Metal_sulfur_cluster_biosynthetic_enzyme'[&!color=#000000]
	'1408226_Vlutrae@EST90690_1__metal_sulfur_cluster_biosynthetic_enzyme'[&!color=#000000]
	'564710_Vacidiferment@RSU09303_1__aromatic_ring_hydroxylase'[&!color=#000000]
	'2738_Vfluvialis@RCX13096_1__metal_sulfur_cluster_biosynthetic_enzyme'[&!color=#000000]
	'519472_Vteuberi@APB31406_1__aromatic_ring_hydroxylase'[&!color=#000000]
	'633807_Vpenaei@AQP53206_1__aromatic_ring_hydroxylase'[&!color=#000000]
	'633807_Vpenaei@AQP53210_1__aromatic_ring_hydroxylase'[&!color=#000000]
	'180344_Velongatus@RSU15530_1__aromatic_ring_hydroxylase'[&!color=#000000]
	'2739_Vsalmoninarum@RST95447_1__aromatic_ring_hydroxylase'[&!color=#000000]
	'1889241_Vhumatus@RST90438_1__aromatic_ring_hydroxylase'[&!color=#000000]
	'157076_Tcollinsii@CZQ84457_1__Hypothetical_protein_Tcol_399'[&!color=#000000]
	'708126_Jdankookensis@BBYN01000001_1_110___112073_112411'[&!color=#000000]
	'2496265_Jsp@AZP05231_1__metal_sulfur_cluster_assembly_factor'[&!color=#000000]
	'51669_Thalophilus@LSFG01000006_1_31___30246_30581'[&!color=#000000]
	'526944_Tosmophilus@AYW48628_1__aromatic_ring_hydroxylase'[&!color=#000000]
	'940190_Mplutonius@BAK21552_1__probably_aromatic_ring_hydroxylating_enzyme__PaaD_like_protein_involved_in_Fe_S'[&!color=#000000]
	'1121864_Ececorum@KB903425_1_42___37596_37940'[&!color=#000000]
	'888064_Eitalicus@EFU73752_1__hypothetical_protein_HMPREF9088_1409'[&!color=#000000]
	'888064_Eitalicus@EFU73712_1__hypothetical_protein_HMPREF9088_1438'[&!color=#000000]
	'1139996_Esaccharolyti@EOT28863_1__metal_sulfur_cluster_biosynthetic_enzyme'[&!color=#000000]
	'328396_Eaquimarinus@OJG09146_1__metal_sulfur_cluster_biosynthetic_enzyme'[&!color=#000000]
	'263852_Ptermitis@SJZ50049_1__Metal_sulfur_cluster_biosynthetic_enzyme'[&!color=#000000]
	'1852364_Etimonensis@FNVY01000004_1_207___235841_236179'[&!color=#000000]
	'226185_Efaecalis@AAO81301_1__conserved_hypothetical_protein'[&!color=#000000]
	'214095_Ecanis@OJG19430_1__metal_sulfur_cluster_biosynthetic_enzyme'[&!color=#000000]
	'33945_Eavium@JUZB01000319_1_43___38091_38432'[&!color=#000000]
	'1158606_Easini@EOH87173_1__metal_sulfur_cluster_biosynthetic_enzyme'[&!color=#000000]
	'565653_Egallinarum@EEV32950_1__conserved_hypothetical_protein'[&!color=#000000]
	'154621_Ephoeniculico@OJG69882_1__metal_sulfur_cluster_biosynthetic_enzyme'[&!color=#000000]
	'768486_Ehirae@AFM71399_1__hypothetical_protein_EHR_12670'[&!color=#000000]
	'211110_Sagalactiae@CAD47154_1__Unknown'[&!color=#000000]
	'1123306_Smarimammaliu@KB904351_1_145___135393_135728'[&!color=#000000]
	'82348_Spluranimaliu@AUW96203_1__aromatic_ring_hydroxylase'[&!color=#000000]
	'1123302_Sentericus@KB904155_1_164___179496_180317'[&!color=#000000]
	'264199_Sthermophilus@AAV61091_1__conserved_hypothetical_protein'[&!color=#000000]
	'1811193_Spantholopis@AND79145_1__aromatic_ring_hydroxylase'[&!color=#000000]
	'1333_Scriceti@SUN37729_1__N_6_Adenine_specific_DNA_methylase_YitW'[&!color=#000000]
	'1915004_Ssp@OLN83803_1__aromatic_ring_hydroxylase'[&!color=#000000]
	'210007_Smutans@AAN58539_1__conserved_hypothetical_protein'[&!color=#000000]
	'1777880_Ssp@KXT76648_1__putative_aromatic_ring_hydroxylating_enzyme___PaaD_like_protein'[&!color=#000000]
	'400065_Smerionis@SNU88333_1__DNA_methylase'[&!color=#000000]
	'1947565_Ssp@DIXV01000023_1_15___16474_16797'[&!color=#000000]
	'1777881_Ssp@KXT78634_1__putative_aromatic_ring_hydroxylating_enzyme___PaaD_like_protein'[&!color=#000000]
	'391296_Ssuis@ABP92598_1__Predicted_metal_sulfur_cluster_biosynthetic_enzyme'[&!color=#000000]
	'149016_Surinalis@VEF32297_1__N_6_adenine_specific_DNA_methylase_YitW'[&!color=#000000]
	'1000562_Sphocae@KGR73093_1__aromatic_ring_hydroxylase'[&!color=#000000]
	'286636_Spyogenes@AAT86753_1__Hypothetical_cytosolic_protein'[&!color=#000000]
	'1777878_Ssp@KXT77088_1__putative_aromatic_ring_hydroxylating_enzyme___PaaD_like_protein'[&!color=#000000]
	'1403937_Ssp@ETI92443_1__GTPase_ObgE'[&!color=#000000]
	'170187_Spneumoniae@AAK75187_1__conserved_hypothetical_protein'[&!color=#000000]
	'467705_Sgordonii@ABV10661_1__conserved_hypothetical_protein'[&!color=#000000]
	'862966_Sintermedius@AGU78001_1__hypothetical_protein_SII_0820'[&!color=#000000]
	'297352_Lpiscium@CEN28795_1__Putative_FeS_assembly_system_protein_YitW'[&!color=#000000]
	'272623_Llactis@AAK04981_1__conserved_hypothetical_protein'[&!color=#000000]
	'420890_Lgarvieae@BAK60085_1__conserved_hypothetical_protein'[&!color=#000000]
	'1291764_Lfujiensis@BBAL01000003_1_323___207117_207449'[&!color=#000000]
	'2169526_Ltermiticola@GBG96312_1__hypothetical_protein_NtB2_00423'[&!color=#000000]
	'1859475_Fpenangensis@OFI46710_1__aromatic_ring_hydroxylase'[&!color=#000000]
	'2315861_Asp@RLK63270_1__metal_sulfur_cluster_assembly_factor'[&!color=#000000]
	'1336234_Aphocae@JAGN01000050_1_4___6128_6490'[&!color=#000000]
	'81857_Lselangorensi@KRN29505_1__hypothetical_protein_IV38_GL000390'[&!color=#000000]
	'931074_Oalcoholitole@KGO32339_1__hypothetical_protein_Q757_01520__partial'[&!color=#000000]
	'1423801_Lsatsumensis@BBCQ01000026_1_45___35419_35709'[&!color=#000000]
	'1946730_Lsp@DICY01000028_1_4___2863_3237'[&!color=#000000]
	'2486014_Lsp@RHOH01000002_1_410___440283_440627'[&!color=#000000]
	'1423730_Lcamelliae@BBAJ01000095_1_5___2935_3093'[&!color=#000000]
	'2486015_Lsp@RHOG01000007_1_6___4814_5170'[&!color=#000000]
	'1291734_Lnasuensis@BBAM01000160_1_3___772_1245'[&!color=#000000]
	'1423769_Lmanihotivora@BBAH01000031_1_8___4490_4786'[&!color=#000000]
	'321967_Lparacasei@ABJ70273_1__Predicted_metal_sulfur_cluster_biosynthetic_enzyme'[&!color=#000000]
	'1739315_Gsp@OFK62677_1__aromatic_ring_hydroxylase'[&!color=#000000]
	'1581061_Asp@OFS29668_1__aromatic_ring_hydroxylase'[&!color=#000000]
	'2058294_Fsp@UWPC01000001_1_3___1226_1564'[&!color=#000000]
	'1423727_Lbrantae@KRM72687_1__metal_sulfur_cluster_biosynthetic_enzyme'[&!color=#000000]
	'1293598_Lsaniviri@BBBX01000001_1_59___38953_39279'[&!color=#000000]
	'1423749_Lgastricus@KRM02038_1__hypothetical_protein_FC60_GL000397'[&!color=#000000]
	'1130798_Lmucosae@AJT50511_1__hypothetical_protein_LBLM1_05280'[&!color=#000000]
	'272621_Lacidophilus@AAV43564_1__hypothetical_protein_LBA1753'[&!color=#000000]
	'257314_Ljohnsonii@AAS08965_1__hypothetical_protein_LJ_1143'[&!color=#000000]
	'155866_Wsoli@AOT56702_1__hypothetical_protein_WSWS_01071'[&!color=#000000]
	'257314_Ljohnsonii@AAS08121_1__hypothetical_protein_LJ_0139'[&!color=#000000]
	'272621_Lacidophilus@AAV42063_1__hypothetical_protein_LBA0162'[&!color=#000000]
	'525329_Ljensenii@EFH30072_1__hypothetical_protein_HMPREF0526_10225'[&!color=#000000]
	'97137_Lsp@EMZ27498_1__hypothetical_protein_C821_00115'[&!color=#000000]
	'1423751_Lgigeriorum@CCI86295_1__Metal_sulfur_cluster_biosynthetic_enzyme'[&!color=#000000]
	'1423790_Lpasteurii@CCI85496_1__Putative_uncharacterized_protein'[&!color=#000000]
	'1423770_Lmindensis@KRL45358_1__hypothetical_protein_FD29_GL000487'[&!color=#000000]
	'1074467_Lheilongjiang@ALB30088_1__DNA_methyltransferase'[&!color=#000000]
	'1074467_Lheilongjiang@ALB27898_1__DNA_methyltransferase'[&!color=#000000]
	'1423811_Ltucceti@KRK65748_1__hypothetical_protein_FC72_GL000193'[&!color=#000000]
	'1007676_Lginsenosidim@AKP67842_1__DNA_methyltransferase'[&!color=#000000]
	'1847728_Lallii@APX72675_1__DNA_methyltransferase'[&!color=#000000]
	'240427_Lparacollinoi@ANZ62414_1__DNA_methyltransferase'[&!color=#000000]
	'1423778_Loligoferment@KRL55142_1__hypothetical_protein_FC70_GL000738'[&!color=#000000]
	'1392007_Lequi@ETA74451_1__hypothetical_protein_LEQ_1644c'[&!color=#000000]
	'1007676_Lginsenosidim@AKP67105_1__DNA_methyltransferase'[&!color=#000000]
	'525318_Lbuchneri@EEI20647_1__hypothetical_protein_HMPREF0497_0506'[&!color=#000000]
	'1435342_Lmixtipabuli@GAW99501_1__hypothetical_protein_IWT30_01471'[&!color=#000000]
	'240427_Lparacollinoi@ANZ60308_1__DNA_methyltransferase'[&!color=#000000]
	'1302272_Lkimchicus@BBFK01000005_1_144___81492_81824'[&!color=#000000]
	'220668_Lplantarum@CCC78810_1__FeS_assembly_SUF_system_protein__DUF59_family'[&!color=#000000]
	'1435342_Lmixtipabuli@GAW98558_1__hypothetical_protein_IWT30_00504'[&!color=#000000]
	'334390_Lfermentum@BAG27414_1__conserved_hypothetical_protein'[&!color=#000000]
	'557436_Lreuteri@ABQ83159_1__protein_of_unknown_function_DUF59'[&!color=#000000]
	'1970790_Ltimonensis@LT964761_1_19___20420_20737'[&!color=#000000]
	'1423746_Lfrumenti@KRL27117_1__N_6_adenine_specific_DNA_methylase_YitW'[&!color=#000000]
	'1218492_Lmellifer@KJY63239_1__N_6_adenine_specific_DNA_methylase_YitW'[&!color=#000000]
	'1120978_Aseminis@KB894079_1_45___46786_47109'[&!color=#000000]
	'1423749_Lgastricus@KRM02660_1__hypothetical_protein_FC60_GL001670'[&!color=#000000]
	'334390_Lfermentum@BAG27423_1__conserved_hypothetical_protein'[&!color=#000000]
	'84521_Dpaucivorans@PMB83647_1__metal_sulfur_cluster_assembly_factor'[&!color=#000000]
	'1392007_Lequi@ETA73705_1__hypothetical_protein_LEQ_1077c'[&!color=#000000]
	'913848_Lcoryniformis@GL544606_1_24___32844_33173'[&!color=#000000]
	'375175_Lbackii@ANK60834_1__DNA_methyltransferase'[&!color=#000000]
	'1423726_Lbifermentans@KRK39795_1__metal_sulfur_cluster_biosynthetic_protein'[&!color=#000000]
	'1302272_Lkimchicus@BBFK01000004_1_158___101571_101915'[&!color=#000000]
	'1423769_Lmanihotivora@BBAH01000032_1_11___9713_10036'[&!color=#000000]
	'240427_Lparacollinoi@ANZ60716_1__DNA_methyltransferase'[&!color=#000000]
	'1423749_Lgastricus@KRM02008_1__hypothetical_protein_FC60_GL000367'[&!color=#000000]
	'1423769_Lmanihotivora@BBAH01000120_1_1___202_441'[&!color=#000000]
	'240427_Lparacollinoi@ANZ60718_1__aromatic_ring_hydroxylase'[&!color=#000000]
	'701521_Pclaussenii@AEV94567_1__hypothetical_protein_PECL_244'[&!color=#000000]
	'220668_Lplantarum@CCC80315_1__hypothetical_protein__DUF59_family'[&!color=#000000]
	'525318_Lbuchneri@EEI20552_1__hypothetical_protein_HMPREF0497_0717'[&!color=#000000]
	'1952192_Lbacterium@DIDK01000059_1_49___49090_49404'[&!color=#000000]
	'1423778_Loligoferment@KRL55340_1__hypothetical_protein_FC70_GL000936'[&!color=#000000]
	'1423813_Lvaccinosterc@KRM61597_1__hypothetical_protein_FC26_GL001672'[&!color=#000000]
	'1045004_Okitaharae@EHN58790_1__PaaD_like_protein_involved_in_Fe_S_cluster_assembly'[&!color=#000000]
	'2486014_Lsp@RHOH01000003_1_296___278913_279230'[&!color=#000000]
	'1423760_Lingluviei@KRL89419_1__N_6_adenine_specific_DNA_methylase_YitW'[&!color=#000000]
	'220668_Lplantarum@CCC78493_1__hypothetical_protein__DUF59_family'[&!color=#000000]
	'1907779_Psp@HBO47736_1__TPA_asm__metal_sulfur_cluster_assembly_factor'[&!color=#000000]
	'81857_Lselangorensi@KRN27957_1__hypothetical_protein_IV38_GL001797'[&!color=#000000]
	'203120_Lmesenteroide@ABJ63111_1__Predicted_metal_sulfur_cluster_biosynthetic_enzyme'[&!color=#000000]
	'1505726_Cintestini@PVY85222_1__metal_sulfur_cluster_biosynthetic_enzyme'[&!color=#000000]
	'1505726_Cintestini@PVY85411_1__metal_sulfur_cluster_biosynthetic_enzyme'[&!color=#000000]
	'157463_Fficulneus@GAO99598_1__putative_metal_sulfur_cluster_biosynthetic_enzyme'[&!color=#000000]
	'203120_Lmesenteroide@ABJ63103_1__Predicted_metal_sulfur_cluster_biosynthetic_enzyme'[&!color=#000000]
	'907931_Lfallax@AEIZ01000002_1_27___20799_21110'[&!color=#000000]
	'1122153_Lsaerimneri@AUHQ01000011_1_33___36157_36471'[&!color=#000000]
	'1122146_Lceti@KE383993_1_286___293875_294198'[&!color=#000000]
	'105612_Lalgidus@SOB49458_1__putative_protein_involved_in_Fe_S_cluster_assembly__PaaD_like'[&!color=#000000]
	'1423718_Lagilis@KRM63108_1__hypothetical_protein_FC14_GL000930'[&!color=#000000]
	'1423729_Lcacaonum@KRM90889_1__N_6_adenine_specific_DNA_methylase_YitW'[&!color=#000000]
	'1423759_Lhordei@KRL06727_1__N_6_adenine_specific_DNA_methylase_YitW'[&!color=#000000]
	'1423725_Laquaticus@KRM97512_1__N_6_adenine_specific_DNA_methylase_YitW'[&!color=#000000]
	'1423750_Lghanensis@KRM07915_1__N_6_adenine_specific_DNA_methylase_YitW'[&!color=#000000]
	'1133569_Lvini@AHYZ01000130_1_37___38499_38822'[&!color=#000000]
	'557436_Lreuteri@ABQ83454_1__protein_of_unknown_function_DUF59'[&!color=#000000]
	'888801_Liners@EFU78818_1__hypothetical_protein_HMPREF9223_0448'[&!color=#000000]
	'272621_Lacidophilus@AAV43224_1__hypothetical_protein_LBA1399'[&!color=#000000]
	'257314_Ljohnsonii@AAS09148_1__hypothetical_protein_LJ_1327'[&!color=#000000]
	'1423760_Lingluviei@KRL87783_1__hypothetical_protein_FC43_GL000885'[&!color=#000000]
	'525329_Ljensenii@EFH30234_1__hypothetical_protein_HMPREF0526_10387'[&!color=#000000]
	'396268_Lsecaliphilus@KRN59499_1__hypothetical_protein_IV45_GL001245'[&!color=#000000]
	'575594_Lcoleohominis@EEU29897_1__hypothetical_protein_HMPREF0501_01362'[&!color=#000000]
	'362948_Lsalivarius@ABE00734_1__Conserved_hypothetical_protein__plasmid_'[&!color=#000000]
	'89059_Lacidipiscis@KRN80989_1__hypothetical_protein_IV43_GL002242'[&!color=#000000]
	'1605_Lanimalis@KDA45948_1__FeS_assembly_SUF_system_protein'[&!color=#000000]
	'1069534_Lruminis@AEN78179_1__Conserved_hypothetical_protein'[&!color=#000000]
	'1797894_Dbacterium@OGQ83900_1__hypothetical_protein_A3F90_12010'[&!color=#000000]
	'933949_Blithotrophic@PTQ52414_1__PaaD_like_protein__DUF59__involved_in_Fe_S_cluster_assembly'[&!color=#000000]
	'1122928_Pyongneupense@AUGZ01000004_1_366___382158_382472'[&!color=#000000]
	'525904_Tterrenum@ACZ42739_1__protein_of_unknown_function_DUF59'[&!color=#000000]
	'1129897_Nhollandica@CCF85462_1__conserved_hypothetical_protein'[&!color=#000000]
	'479434_Sthermophilus@ACZ38962_1__protein_of_unknown_function_DUF59'[&!color=#000000]
	'2035421_Bhr26@GBD17096_1__hypothetical_protein_HRbin26_02010'[&!color=#000000]
	'309801_Troseum@ACM04983_1__Domain_of_unknown_function_domain_protein'[&!color=#000000]
	'1382356_Tpeleae@JQMP01000003_1_1195___1300467_1300787'[&!color=#000000]
	'2035407_Bhr12@GBC87119_1__Iron_sulfur_cluster_carrier_protein'[&!color=#000000]
	'1953126_Abacterium@DHWS01000070_1_14___13531_13941'[&!color=#000000]
	'1002870_Gocculta@RDI74953_1__putative_metal_sulfur_cluster_biosynthetic_enzyme'[&!color=#000000]
	'2026888_Tbacterium@PHX81252_1__hypothetical_protein_CK540_03545'[&!color=#000000]
	'1803475_Abacterium@OLE35095_1__aromatic_ring_hydroxylase'[&!color=#000000]
	'1895832_Sbacterium@OJU93965_1__aromatic_ring_hydroxylase'[&!color=#000000]
	'29539_Talbum@SEH12653_1__Metal_sulfur_cluster_biosynthetic_enzyme'[&!color=#000000]
	'1909295_Sbacterium@PKXY01000017_1_18___14212_14508'[&!color=#000000]
	'2133960_Csp@PTL56413_1__aromatic_ring_hydroxylase'[&!color=#000000]
	'1301082_Csp@BBFB01000227_1_2___248_544'[&!color=#000000]
	'1122939_Pamericanus@ATUD01000002_1_135___150765_151061'[&!color=#000000]
	'1097667_Pmedicamentiv@EHN09529_1__PaaD_like_protein__DUF59__involved_in_Fe_S_cluster_assembly'[&!color=#000000]
	'1817864_CFbacterium@OGF55474_1__hypothetical_protein_A2Z21_06655'[&!color=#000000]
	'1947827_Cbacterium@DDYL01000166_1_14___11619_11984'[&!color=#000000]
	'1660156_Bscn@ODT73690_1__hypothetical_protein_ABS71_06755'[&!color=#000000]
	'1953451_Bubp9_uba5552@DINA01000224_1_16___18831_19169'[&!color=#000000]
	'1953452_Bubp9_uba6111@DIWH01000016_1_41___46351_46695'[&!color=#000000]
	'1947897_Cbacterium@DLGM01000388_1_27___21883_22308'[&!color=#dd85ab]
	'2014260_BCblackallbact@PIW50505_1__aromatic_ring_hydroxylase'[&!color=#000000]
	'1974750_CObacterium@PIQ82891_1__SUF_system_NifU_family_Fe_S_cluster_assembly_protein'[&!color=#000000]
	'1801861_Owor_2@OGX37384_1__SUF_system_NifU_family_Fe_S_cluster_assembly_protein'[&!color=#000000]
	'1916145_Cbacterium@MPNM01000003_1_15___14167_14472'[&!color=#000000]
	'1952203_Lbacterium@DFRK01000013_1_63___69392_69895'[&!color=#000000]
	'2013833_Sbacterium@PKL33142_1__metal_sulfur_cluster_biosynthetic_enzyme'[&!color=#000000]
	'178_Lsp@PJE00978_1__metal_sulfur_cluster_biosynthetic_enzyme'[&!color=#000000]
	'189518_Linterrogans@AAN50756_1__predicted_metal_sulfur_cluster_biosynthetic_enzyme'[&!color=#000000]
	'2023177_Lhartskeerlii@PJZ35467_1__metal_sulfur_cluster_biosynthetic_enzyme'[&!color=#000000]
	'1193069_Lwolffii@EPG66216_1__PF01883_domain_protein'[&!color=#000000]
	'1917830_Lsp@GBF45809_1__metal_sulfur_cluster_biosynthetic_enzyme'[&!color=#000000]
	'355278_Lbiflexa@ABZ94366_1__conserved_hypothetical_protein'[&!color=#000000]
	'1917863_Lsp@GBF48932_1__metal_sulfur_cluster_biosynthetic_enzyme'[&!color=#000000]
	'1797946_Ebacterium@OGR93044_1__hypothetical_protein_A2992_04725'[&!color=#000000]
	'1953104_Abacterium@DCWH01000089_1_7___4252_4569'[&!color=#000000]
	'1797945_Ebacterium@OGR82991_1__hypothetical_protein_A2901_02055'[&!color=#000000]
	'1801607_CMbacterium@OGI20924_1__hypothetical_protein_A3B68_01780'[&!color=#000000]
	'1801608_CMbacterium@OGI13956_1__hypothetical_protein_A3I68_08180'[&!color=#000000]
	'1797857_Dbacterium@OGQ03229_1__hypothetical_protein_A3D19_04205'[&!color=#000000]
	'1797858_Dbacterium@OGQ14281_1__hypothetical_protein_A3B70_06275'[&!color=#000000]
	'1973975_Dbacterium@PIR20411_1__hypothetical_protein_COV45_06465'[&!color=#000000]
	'1797867_Dbacterium@OGQ36794_1__hypothetical_protein_A3F16_04075'[&!color=#000000]
	'1915838_Earchaeon@DAPP01000007_1_112___135587_135889'[&!color=#000000]
	'1915913_Earchaeon@DAVB01000010_1_8___8176_8478'[&!color=#000000]
	'1986689_Earchaeon@RPG72112_1__metal_sulfur_cluster_assembly_factor'[&!color=#000000]
	'1915859_Earchaeon@DATW01000069_1_4___1840_2142'[&!color=#000000]
	'1915828_Earchaeon@DAGH01000025_1_30___34792_35094'[&!color=#000000]
	'1915936_Earchaeon@DAZE01000004_1_33___39285_39587'[&!color=#000000]
	'1915812_Earchaeon@DAOK01000005_1_15___16110_16412'[&!color=#000000]
	'1915883_Earchaeon@DAYJ01000122_1_13___13138_13452'[&!color=#000000]
	'1915860_Earchaeon@DAFJ01000008_1_15___17636_17959'[&!color=#000000]
	'1915903_Earchaeon@DASG01000070_1_4___2190_2504'[&!color=#000000]
	'1915944_Earchaeon@DATL01000159_1_6___4127_4441'[&!color=#000000]
	'1915847_Earchaeon@DASF01000030_1_8___6246_6560'[&!color=#000000]
	'1915881_Earchaeon@DAQW01000014_1_22___20870_21184'[&!color=#000000]
	'1915800_Earchaeon@DAPV01000078_1_28___29980_30294'[&!color=#000000]
	'1986683_Earchaeon@RPG77750_1__metal_sulfur_cluster_assembly_factor'[&!color=#000000]
	'1915974_Earchaeon@DAKQ01000155_1_4___1787_2104'[&!color=#000000]
	'1986686_Earchaeon@RPG74352_1__metal_sulfur_cluster_assembly_factor'[&!color=#000000]
	'1915902_Earchaeon@DALQ01000054_1_14___11148_11462'[&!color=#000000]
	'1915937_Earchaeon@DAZG01000082_1_3___1500_1814'[&!color=#000000]
	'1915794_Earchaeon@DADW01000012_1_6___4153_4467'[&!color=#000000]
	'1915975_Earchaeon@DAUM01000116_1_2___410_724'[&!color=#000000]
	'1915963_Earchaeon@DAVA01000051_1_23___27101_27418'[&!color=#000000]
	'1915891_Earchaeon@DAQV01000032_1_21___20213_20530'[&!color=#000000]
	'1915799_Earchaeon@DAPT01000112_1_3___919_1236'[&!color=#000000]
	'1915791_Earchaeon@DAXL01000145_1_23___22463_22780'[&!color=#000000]
	'1915842_Earchaeon@DAPD01000039_1_21___18246_18566'[&!color=#000000]
	'274854_Umarine@EHR76911_1__putative_metal_sulfur_cluster_biosynthetic_enzyme'[&!color=#000000]
	'1915866_Earchaeon@DAPR01000069_1_6___5071_5388'[&!color=#000000]
	'1915885_Earchaeon@DAFX01000047_1_1___3_284'[&!color=#000000]
	'1915863_Earchaeon@DAVD01000007_1_9___7994_8311'[&!color=#000000]
	'1915927_Earchaeon@DAGF01000048_1_2___1443_1760'[&!color=#000000]
	'1915864_Earchaeon@DACE01000004_1_3___3222_3539'[&!color=#000000]
	'1915940_Earchaeon@DANX01000061_1_10___9111_9428'[&!color=#000000]
	'1915980_Earchaeon@DAME01000024_1_23___22058_22375'[&!color=#000000]
	'1986698_Earchaeon@RPG70868_1__metal_sulfur_cluster_assembly_factor'[&!color=#000000]
	'1915984_Earchaeon@DAMU01000079_1_9___5567_5884'[&!color=#000000]
	'1915867_Earchaeon@DAXG01000027_1_71___105025_105342'[&!color=#000000]
	'1915942_Earchaeon@DARR01000121_1_5___3429_3689'[&!color=#000000]
	'1915926_Earchaeon@DACX01000083_1_7___7573_7890'[&!color=#000000]
	'1915841_Earchaeon@DAFI01000081_1_4___2545_2862'[&!color=#000000]
	'1915983_Earchaeon@DACK01000142_1_9___8028_8345'[&!color=#000000]
	'1915941_Earchaeon@DAST01000149_1_6___3573_3890'[&!color=#000000]
	'1986685_Earchaeon@RAH05307_1__metal_sulfur_cluster_biosynthetic_enzyme'[&!color=#000000]
	'1915798_Earchaeon@DAOZ01000116_1_10___8235_8552'[&!color=#000000]
	'1915877_Earchaeon@DAGT01000118_1_23___25353_25670'[&!color=#000000]
	'1915792_Earchaeon@DAWS01000057_1_2___476_793'[&!color=#000000]
	'1915853_Earchaeon@DAUW01000066_1_31___31453_31749'[&!color=#000000]
	'1915888_Earchaeon@DARJ01000097_1_6___3835_4149'[&!color=#000000]
	'1986694_Earchaeon@OUX49153_1__hypothetical_protein_CBE39_00970'[&!color=#000000]
	'1915923_Earchaeon@DAYC01000046_1_49___51769_52080'[&!color=#000000]
	'1915928_Earchaeon@DAYA01000067_1_18___16432_16743'[&!color=#000000]
	'1915977_Earchaeon@DAIQ01000005_1_10___8759_9070'[&!color=#000000]
	'1915884_Earchaeon@DADQ01000132_1_4___5642_5953'[&!color=#000000]
	'1915787_Earchaeon@DATT01000020_1_1___2_178'[&!color=#000000]
	'1915855_Earchaeon@DAJY01000054_1_32___32132_32449'[&!color=#000000]
	'1915813_Earchaeon@DAEW01000089_1_3___1022_1339'[&!color=#000000]
	'1915954_Earchaeon@DAHO01000063_1_31___31765_32007'[&!color=#000000]
	'1915850_Earchaeon@DAWL01000057_1_2___1661_1975'[&!color=#000000]
	'1915951_Earchaeon@DARQ01000109_1_35___36752_37129'[&!color=#000000]
	'1915945_Earchaeon@DAVI01000050_1_5___8226_8543'[&!color=#000000]
	'1915972_Earchaeon@DAMT01000029_1_22___21999_22313'[&!color=#000000]
	'1915979_Earchaeon@DAGL01000080_1_2___705_1022'[&!color=#000000]
	'1915814_Earchaeon@DATK01000007_1_1___3_284'[&!color=#000000]
	'1915947_Earchaeon@DAGQ01000061_1_12___11509_11823'[&!color=#000000]
	'1915809_Earchaeon@DAWN01000018_1_32___47674_47988'[&!color=#000000]
	'1915892_Earchaeon@DAYD01000001_1_10___8552_8857'[&!color=#000000]
	'1811660_Mgroup@LUSA01000093_1_9___7746_8051'[&!color=#000000]
	'1811659_Mgroup@LURZ01000029_1_17___13373_13657'[&!color=#000000]
	'1811651_Mgroup@LURR01000005_1_32___26303_26587'[&!color=#000000]
	'1915878_Earchaeon@DAJW01000118_1_2___982_1272'[&!color=#000000]
	'1811655_Mgroup@LURV01000103_1_4___2494_2799'[&!color=#000000]
	'1915861_Earchaeon@DAQN01000017_1_10___11147_11449'[&!color=#000000]
	'1915786_Earchaeon@DAOJ01000067_1_6___3390_3698'[&!color=#000000]
	'1915948_Earchaeon@DAOD01000032_1_36___29586_29888'[&!color=#000000]
	'1915785_Earchaeon@DALV01000100_1_4___2722_3030'[&!color=#000000]
	'1915986_Earchaeon@DANG01000081_1_1___1_225'[&!color=#000000]
	'1915943_Earchaeon@DAHR01000013_1_30___38929_39231'[&!color=#000000]
	'1915934_Earchaeon@DADI01000031_1_18___19873_20175'[&!color=#000000]
	'1915851_Earchaeon@DALX01000087_1_18___27755_28057'[&!color=#000000]
	'1915957_Earchaeon@DATY01000007_1_14___14500_14802'[&!color=#000000]
	'1915887_Earchaeon@DANB01000002_1_3___1611_1913'[&!color=#000000]
	'1915865_Earchaeon@DAJO01000059_1_2___1330_1632'[&!color=#000000]
	'1915981_Earchaeon@DAFS01000020_1_55___62342_62644'[&!color=#000000]
	'1915968_Earchaeon@DADL01000022_1_5___3526_3828'[&!color=#000000]
	'2007297_Mgroup@PDH25248_1__hypothetical_protein_CND29_00600'[&!color=#000000]
	'1915875_Earchaeon@DAOY01000011_1_56___53242_53550'[&!color=#000000]
	'1915832_Earchaeon@DASI01000081_1_20___15813_16469'[&!color=#000000]
	'1915787_Earchaeon@DATT01000131_1_21___20840_21148'[&!color=#000000]
	'1915876_Earchaeon@DALJ01000087_1_12___9809_10111'[&!color=#000000]
	'1915784_Earchaeon@DALU01000051_1_18___15634_15936'[&!color=#000000]
	'1915935_Earchaeon@DARI01000021_1_11___11361_11663'[&!color=#000000]
	'2007299_Mgroup@PDH22332_1__hypothetical_protein_CND89_04625'[&!color=#000000]
	'1986684_Earchaeon@OUV68911_1__hypothetical_protein_CBC89_01945'[&!color=#000000]
	'1915886_Earchaeon@DAQP01000003_1_24___22589_22903'[&!color=#000000]
	'1915882_Earchaeon@DAFQ01000003_1_28___37415_37729'[&!color=#000000]
	'1915856_Earchaeon@DAXA01000073_1_12___8257_8571'[&!color=#000000]
	'1915819_Earchaeon@DAJH01000015_1_43___35735_36049'[&!color=#000000]
	'1915827_Earchaeon@DALI01000016_1_2___911_1225'[&!color=#000000]
	'1915939_Earchaeon@DANQ01000042_1_15___11533_11847'[&!color=#000000]
	'1915834_Earchaeon@DAVE01000007_1_32___25378_25692'[&!color=#000000]
	'1915871_Earchaeon@DANW01000012_1_11___10456_10770'[&!color=#000000]
	'1915816_Earchaeon@DALF01000065_1_1___3_302'[&!color=#000000]
	'1915783_Earchaeon@DAYH01000023_1_39___52115_52432'[&!color=#000000]
	'1915901_Earchaeon@DAMD01000011_1_11___12281_12595'[&!color=#000000]
	'1915895_Earchaeon@DAHV01000005_1_24___26853_27167'[&!color=#000000]
	'1915965_Earchaeon@DAPJ01000009_1_28___24379_24693'[&!color=#000000]
	'1915910_Earchaeon@DAPG01000108_1_7___5631_5807'[&!color=#000000]
	'1915969_Earchaeon@DAUV01000106_1_11___11007_11321'[&!color=#000000]
	'2007295_Mgroup@PDH27788_1__metal_sulfur_cluster_biosynthetic_enzyme'[&!color=#000000]
	'1915920_Earchaeon@DAGM01000003_1_2___453_767'[&!color=#000000]
	'1915820_Earchaeon@DAFE01000075_1_44___39057_39371'[&!color=#000000]
	'1915782_Earchaeon@DAHK01000066_1_16___15924_16262'[&!color=#000000]
	'1915849_Earchaeon@DAMW01000058_1_39___31521_31835'[&!color=#000000]
	'1915844_Earchaeon@DAXM01000035_1_2___973_1287'[&!color=#000000]
	'1801860_Owor_2@OGX28851_1__hypothetical_protein_A3B78_02710'[&!color=#000000]
	'1579371_Agw2011_ar11@KHO52225_1__hypothetical_protein_QT04_C0025G0004'[&!color=#000000]
	'1961465_Mbacterium@DFPW01000261_1_10___9664_10002'[&!color=#000000]
	'1953415_Bubp12_uba518@DHWK01000143_1_26___16420_16665'[&!color=#000000]
	'1953415_Bubp12_uba518@DHWK01000001_1_22___18292_18666'[&!color=#000000]
	'2052317_Cdivision@PKUW01000005_1_10___7080_7391'[&!color=#000000]
	'1797952_Ebacterium@OGS05139_1__hypothetical_protein_A3G41_00860'[&!color=#000000]
	'2014312_Ebacterium@PIP82783_1__SUF_system_NifU_family_Fe_S_cluster_assembly_protein'[&!color=#000000]
	'2030800_Ebacterium@PCI33704_1__SUF_system_NifU_family_Fe_S_cluster_assembly_protein'[&!color=#000000]
	'1797943_Ebacterium@OGR83987_1__hypothetical_protein_A3J74_00680'[&!color=#000000]
	'1797936_Ebacterium@OGR77239_1__hypothetical_protein_A2X40_01125'[&!color=#000000]
	'2014311_Ebacterium@PIR15014_1__hypothetical_protein_COV48_16720'[&!color=#000000]
	'1703762_Bsm23_31@KPK94319_1__hypothetical_protein_AMJ80_05525'[&!color=#000000]
	'1970487_Abacterium@OYW06342_1__hypothetical_protein_B7Z61_02900'[&!color=#000000]
	'1797879_Dbacterium@OGQ47749_1__hypothetical_protein_A3H42_06690'[&!color=#000000]
	'2052315_Cdivision@PKVS01000287_1_7___3255_3614'[&!color=#000000]
	'1948515_Dbacterium@DKLX01000031_1_4___2037_2363'[&!color=#000000]
	'2035424_Bhr29@GBD22933_1__hypothetical_protein_HRbin29_00580'[&!color=#000000]
	'1495650_Thugenholtzii@PFG74180_1__metal_sulfur_cluster_biosynthetic_enzyme'[&!color=#000000]
	'2026731_Dbacterium@MBR74427_1__hypothetical_protein_CL872_05780'[&!color=#000000]
	'2013732_Cbacterium@PKN82269_1__hypothetical_protein_CVU47_03790'[&!color=#000000]
	'1948514_Dbacterium@DKLZ01000013_1_3___915_1244'[&!color=#000000]
	'1947875_Cbacterium@DDVE01000021_1_130___133945_134256'[&!color=#dd85ab]
	'2035411_Bhr16@GBC96570_1__hypothetical_protein_HRbin16_02376'[&!color=#000000]
	'2003555_Esp@PWFH01000031_1_18___21437_21850'[&!color=#000000]
	'2052804_Erosea@PGDQ01000003_1_284___314827_315255'[&!color=#000000]
	'591198_Etangerina@PPDK01000001_1_2538___2776558_2777013'[&!color=#000000]
	'2093810_Nbacterium@PUKE01000226_1_14___18117_18521'[&!color=#000000]
	'1919086_Abacterium@PSO47810_1__hypothetical_protein_BRC32_03815'[&!color=#000000]
	'2093808_Nbacterium@PULK01000199_1_6___4157_4537'[&!color=#000000]
	'2005727_Bbms3bbin04@GBE30460_1__hypothetical_protein_BMS3Bbin04_01495'[&!color=#000000]
	'1953134_Abacterium@DHNJ01000031_1_13___9822_10133'[&!color=#000000]
	'1033806_Htiamatea@ERJ07118_1__serine_O_acetyltransferase_protein'[&!color=#000000]
	'1873524_Hformicicum@AOW80836_1__metal_sulfur_cluster_biosynthetic_enzyme'[&!color=#000000]
	'1604004_Hsulfurireduc@AKH96996_1__hypothetical_protein_HLASF_0496'[&!color=#000000]
	'1937527_Tsp@PKEM01000052_1_6___4810_5112'[&!color=#000000]
	'644966_Tmarianensis@ADU52049_1__protein_of_unknown_function_DUF59'[&!color=#000000]
	'2044939_Cbacterium@PKEP01000104_1_8___6070_6372'[&!color=#000000]
	'1121382_Dmisasensis@JQKG01000017_1_53___56412_56726'[&!color=#000000]
	'2320857_Dsp@RJF73294_1__metal_sulfur_cluster_assembly_factor'[&!color=#000000]
	'546414_Ddeserti@ACO46027_1__hypothetical_protein_Deide_11230'[&!color=#000000]
	'745776_Dgobiensis@AFD25329_1__hypothetical_protein_DGo_CA1402'[&!color=#000000]
	'319795_Dgeothermalis@ABF45577_1__protein_of_unknown_function_DUF59'[&!color=#000000]
	'2054903_Dkoreensis@PNY82644_1__metal_sulfur_cluster_biosynthetic_enzyme'[&!color=#000000]
	'243230_Dradiodurans@AAF11715_1__conserved_hypothetical_protein'[&!color=#000000]
	'856736_Dreticuliterm@SEJ22271_1__Metal_sulfur_cluster_biosynthetic_enzyme'[&!color=#000000]
	'1768108_Dactinoscleru@ALW88705_1__metal_sulfur_cluster_biosynthetic_enzyme'[&!color=#000000]
	'1182568_Dpuniceus@ANE43792_1__metal_sulfur_cluster_biosynthetic_enzyme'[&!color=#000000]
	'1182571_Dswuensis@AIZ46653_1__metal_sulfur_cluster_biosynthetic_enzyme'[&!color=#000000]
	'32062_Dradiophilus@RTR29456_1__metal_sulfur_cluster_assembly_factor'[&!color=#000000]
	'693977_Dproteolyticu@ADY26661_1__protein_of_unknown_function_DUF59'[&!color=#000000]
	'926554_Dpimensis@KI912617_1_168___152503_152874'[&!color=#000000]
	'937777_Dperaridilito@AFZ68284_1__putative_metal_sulfur_cluster_biosynthetic_enzyme'[&!color=#000000]
	'694435_Dyavapaiensis@PYE56503_1__metal_sulfur_cluster_biosynthetic_enzyme'[&!color=#000000]
	'709986_Dmaricopensis@ADV67058_1__protein_of_unknown_function_DUF59'[&!color=#000000]
	'2489213_Dsp@AZI42200_1__metal_sulfur_cluster_assembly_factor'[&!color=#000000]
	'2202254_Dirradiatisol@AWN22712_1__metal_sulfur_cluster_biosynthetic_enzyme'[&!color=#000000]
	'670487_Oprofundus@ADR37105_1__protein_of_unknown_function_DUF59'[&!color=#000000]
	'276_Tfiliformis@KGQ21471_1__metal_sulfur_cluster_biosynthetic_enzyme'[&!color=#000000]
	'1123389_Tislandicus@ATXJ01000003_1_124___120191_120535'[&!color=#000000]
	'56956_Tbrockianus@APD09782_1__ATP_binding_Mrp_Nbp35_family_protein'[&!color=#000000]
	'271_Taquaticus@KOX91143_1__hypothetical_protein_BVI061214_02347'[&!color=#000000]
	'1293589_Tsp@BBBN01000037_1_16___10026_10376'[&!color=#000000]
	'1293587_Tkawarayensis@BBBL01000205_1_5___2427_2786'[&!color=#000000]
	'300852_Tthermophilus@BAD70342_1__conserved_hypothetical_protein'[&!color=#000000]
	'869210_Mhydrothermal@AEB11574_1__protein_of_unknown_function_DUF59'[&!color=#000000]
	'526227_Msilvanus@ADH64277_1__protein_of_unknown_function_DUF59'[&!color=#000000]
	'926560_Mchliarophilu@KE387023_1_1835___1934590_1934919'[&!color=#000000]
	'1227551_Mgranaticius@RIH91882_1__putative_1_2_phenylacetyl_CoA_epoxidase__subunit_D'[&!color=#000000]
	'504728_Mruber@ADD26921_1__protein_of_unknown_function_DUF59'[&!color=#000000]
	'2026184_Mluteus@RIH87312_1__putative_1_2_phenylacetyl_CoA_epoxidase__subunit_D'[&!color=#000000]
	'604331_Mrufus@AUHY01000067_1_8___7463_7789'[&!color=#000000]
	'649638_Tradiovictrix@ADI13177_1__protein_of_unknown_function_DUF59'[&!color=#000000]
	'1951642_Dbacterium@DJZH01000005_1_57___62799_63134'[&!color=#000000]
	'1919250_Tsp@MPNL01000031_1_16___12186_12521'[&!color=#000000]
	'1752190_Abacterium@LNFL01000107_1_59___53375_53644'[&!color=#000000]
	'1752189_Abacterium@LNEQ01000017_1_23___15633_15944'[&!color=#000000]
	'59505_Aschaalii@AIE82207_1__metal_sulfur_cluster_biosynthetic_enzyme'[&!color=#000000]
	'883066_Amassiliense@EKU94732_1__hypothetical_protein_HMPREF9233_01679'[&!color=#000000]
	'1657_Asuis@KMY22682_1__metal_sulfur_cluster_biosynthetic_enzyme'[&!color=#000000]
	'190146_Aurinale@PMC89624_1__metal_sulfur_cluster_assembly_factor'[&!color=#000000]
	'64702_Pcyclohexanic@SER49178_1__Metal_sulfur_cluster_biosynthetic_enzyme'[&!color=#000000]
	'1752_Pfreudenreich@CUW16466_1__Putative_metal_sulfur_cluster_biosynthetic_enzyme'[&!color=#000000]
	'556499_Pacidifaciens@AYW78384_1__metal_sulfur_cluster_assembly_factor'[&!color=#000000]
	'1203605_Psp@EPH00312_1__hypothetical_protein_HMPREF1531_02420'[&!color=#000000]
	'883161_Plymphophilum@EPD33400_1__hypothetical_protein_HMPREF9306_00940'[&!color=#000000]
	'1871034_Psp@LT706985_1_846___890365_890757'[&!color=#000000]
	'267747_Cacnes@AAT83288_1__conserved_protein__DUF59'[&!color=#000000]
	'1203573_Psp@ERS33547_1__hypothetical_protein_HMPREF1275_01754'[&!color=#000000]
	'1171373_Aacidipropion@AFV90029_1__PaaD_like_protein_involved_in_Fe_S_cluster_assembly'[&!color=#000000]
	'1749_Ajensenii@VEI04358_1__FeS_assembly_SUF_system_protein'[&!color=#000000]
	'2013650_Abacterium@PKQ23616_1__metal_sulfur_cluster_biosynthetic_enzyme'[&!color=#000000]
	'1952961_Pbacterium@DHWU01000008_1_45___43361_43738'[&!color=#000000]
	'2013647_Abacterium@PKQ32871_1__metal_sulfur_cluster_biosynthetic_enzyme'[&!color=#000000]
	'1952965_Pbacterium@DLGC01000002_1_104___126156_126548'[&!color=#000000]
	'1610493_Tflavus@AQP44143_1__metal_sulfur_cluster_biosynthetic_enzyme'[&!color=#000000]
	'1909732_Tsp@AQX16777_1__metal_sulfur_cluster_biosynthetic_enzyme'[&!color=#000000]
	'2491059_Tsp@RRD47723_1__metal_sulfur_cluster_assembly_factor'[&!color=#000000]
	'2479848_Tsp@RMB59740_1__metal_sulfur_cluster_assembly_factor'[&!color=#000000]
	'686624_Toleiagri@SDL63132_1__Metal_sulfur_cluster_biosynthetic_enzyme'[&!color=#000000]
	'1750_Ppropionicum@PIE21163_1__metal_sulfur_cluster_biosynthetic_enzyme'[&!color=#000000]
	'2161816_Tsp@LT996886_1_1956___2066611_2066985'[&!color=#000000]
	'767029_Ppropionicum@AFN46536_1__hypothetical_protein_HMPREF9154_1086'[&!color=#000000]
	'399497_Tflavescens@AQP52415_1__metal_sulfur_cluster_biosynthetic_enzyme'[&!color=#000000]
	'1906324_Tsp@OMG58717_1__metal_sulfur_cluster_biosynthetic_enzyme'[&!color=#000000]
	'33984_Ljaponicus@ROR55664_1__metal_sulfur_cluster_biosynthetic_enzyme'[&!color=#000000]
	'1952960_Pbacterium@DGKN01000172_1_7___5279_5671'[&!color=#000000]
	'1120954_Akwangyangens@ATXE01000001_1_1153___1330784_1331173'[&!color=#000000]
	'75385_Mglycogenica@SPD87062_1__Metal_sulfur_cluster_biosynthetic_enzyme'[&!color=#000000]
	'1522317_Nmassiliense@CCYM01000003_1_867___942500_942886'[&!color=#000000]
	'2016505_Pbacterium@OYN89882_1__metal_sulfur_cluster_biosynthetic_enzyme'[&!color=#000000]
	'1122999_Psuperfundia@KE384020_1_267___290245_290619'[&!color=#000000]
	'1950141_Abacterium@DBQX01000022_1_24___22622_22948'[&!color=#000000]
	'1945888_Rbacterium@SNU02441_1__Metal_sulfur_cluster_biosynthetic_enzyme'[&!color=#000000]
	'1950186_Abacterium@DBPQ01000025_1_24___22520_22837'[&!color=#000000]
	'1123065_Ralbidiflava@ATWL01000001_1_419___468495_468833'[&!color=#000000]
	'2495881_Gsp@RXOZ01000005_1_25___25992_26345'[&!color=#000000]
	'471853_Bcavernae@ACQ80585_1__protein_of_unknown_function_DUF59'[&!color=#000000]
	'154117_Gmuralis@RPF27996_1__metal_sulfur_cluster_biosynthetic_enzyme'[&!color=#000000]
	'638953_Gsoli@PFG38324_1__metal_sulfur_cluster_biosynthetic_enzyme'[&!color=#000000]
	'56055_Bcaseilytica@ROR74248_1__metal_sulfur_cluster_biosynthetic_enzyme'[&!color=#000000]
	'988821_Cmarina@SFB28536_1__Metal_sulfur_cluster_biosynthetic_enzyme'[&!color=#000000]
	'2173174_Csp@PVU81239_1__metal_sulfur_cluster_biosynthetic_enzyme__plasmid_'[&!color=#000000]
	'1689271_Ctimonensis@FCOT01000013_1_939___1071774_1072106'[&!color=#000000]
	'2485188_Csp@ROS30391_1__metal_sulfur_cluster_biosynthetic_enzyme'[&!color=#000000]
	'1305856_Cxylanilytica@BBGX01001192_1_3___202_441'[&!color=#000000]
	'1305858_Cterrae@BBGZ01000213_1_3___766_1095'[&!color=#000000]
	'2003551_Csp@ASR54399_1__metal_sulfur_cluster_biosynthetic_enzyme'[&!color=#000000]
	'1970333_Csp@OZB47130_1__metal_sulfur_cluster_biosynthetic_enzyme'[&!color=#000000]
	'1708_Cfimi@VEH30728_1__FeS_assembly_SUF_system_protein'[&!color=#000000]
	'446466_Cflavigena@ADG74574_1__protein_of_unknown_function_DUF59'[&!color=#000000]
	'948458_Aferrariae@EYR62611_1__metal_sulfur_cluster_biosynthetic_enzyme__partial'[&!color=#000000]
	'1304865_Csp@JAGF01000001_1_3726___4070841_4071182'[&!color=#000000]
	'862422_Afermentans@KGM17101_1__metal_sulfur_cluster_biosynthetic_enzyme'[&!color=#000000]
	'1570344_Dsp@BBRL01000006_1_218___221069_221398'[&!color=#000000]
	'2013649_Abacterium@PKQ26003_1__metal_sulfur_cluster_biosynthetic_enzyme'[&!color=#000000]
	'1095025_Dflava@BBRA01000002_1_19___18368_18694'[&!color=#000000]
	'327095_Daestuarii@BBRD01000001_1_1402___1504089_1504415'[&!color=#000000]
	'676200_Daurantiaca@BBRF01000003_1_232___254998_255327'[&!color=#000000]
	'1570342_Dsp@BBRJ01000003_1_219___231001_231333'[&!color=#000000]
	'1638982_Laestuarii@BBLX01000001_1_420___448081_448410'[&!color=#000000]
	'1951643_Dbacterium@DGBM01000075_1_13___10307_10633'[&!color=#000000]
	'2013653_Abacterium@PKQ18689_1__metal_sulfur_cluster_biosynthetic_enzyme'[&!color=#000000]
	'1638984_Lpelophilum@BBLY01000007_1_105___130650_130976'[&!color=#000000]
	'577470_Dsalsinemoris@BBQZ01000002_1_657___706186_706509'[&!color=#000000]
	'1570341_Dsp@BBRI01000002_1_21___19614_19940'[&!color=#000000]
	'446469_Skeddieii@ACZ22108_1__predicted_metal_sulfur_cluster_biosynthetic_enzyme'[&!color=#000000]
	'1386082_Cbogoriensis@KGM13661_1__metal_sulfur_cluster_biosynthetic_enzyme'[&!color=#000000]
	'1736494_Osp@KRC32396_1__metal_sulfur_cluster_biosynthetic_enzyme'[&!color=#000000]
	'1710_Ccellulans@LWGL01000074_1_7___9238_9585'[&!color=#000000]
	'1138585_Sluteus@PJJ74414_1__metal_sulfur_cluster_biosynthetic_enzyme'[&!color=#000000]
	'545619_Pmarina@SDS59079_1__Metal_sulfur_cluster_biosynthetic_enzyme'[&!color=#000000]
	'2485186_Csp@ROS74315_1__metal_sulfur_cluster_biosynthetic_enzyme'[&!color=#000000]
	'743718_Ivariabilis@AEG44141_1__protein_of_unknown_function_DUF59'[&!color=#000000]
	'253184_Mxiligouense@RPF21928_1__metal_sulfur_cluster_biosynthetic_enzyme'[&!color=#000000]
	'1300344_Idokdonensis@ANC30464_1__hypothetical_protein_I598_0889'[&!color=#000000]
	'648782_Halbum@SED91139_1__Metal_sulfur_cluster_biosynthetic_enzyme'[&!color=#000000]
	'446471_Xcellulosilyt@ACZ30394_1__protein_of_unknown_function_DUF59'[&!color=#000000]
	'2304675_Pbacterium@QXTH01000007_1_260___279210_279545'[&!color=#000000]
	'526729_Kflava@SKC82480_1__Metal_sulfur_cluster_biosynthetic_enzyme'[&!color=#000000]
	'285351_Smarinus@SFE98331_1__Metal_sulfur_cluster_biosynthetic_enzyme'[&!color=#000000]
	'1736539_Asp@KQX66605_1__metal_sulfur_cluster_biosynthetic_enzyme'[&!color=#000000]
	'1973217_Smassiliensis@LT964979_1_848___920992_921315'[&!color=#000000]
	'442709_Ssoli@PFG35801_1__metal_sulfur_cluster_biosynthetic_enzyme'[&!color=#000000]
	'1214064_Pbacterium@DF158874_1_845___929512_930435'[&!color=#000000]
	'620910_Lsubarcticum@PJI95270_1__metal_sulfur_cluster_biosynthetic_enzyme'[&!color=#000000]
	'860221_Gsatyanarayan@PYF97341_1__metal_sulfur_cluster_biosynthetic_enzyme'[&!color=#000000]
	'2483799_Gsp@CP033325_1_1889___2217767_2218099'[&!color=#000000]
	'1223526_Kdieselivoran@BCRE01000044_1_17___18618_18992'[&!color=#000000]
	'1522310_Mmassiliensis@LN651331_1_400___445113_445511'[&!color=#000000]
	'419650_Cindicus@REF31080_1__metal_sulfur_cluster_biosynthetic_enzyme'[&!color=#000000]
	'1658671_Asp@AKT51974_1__metal_sulfur_cluster_biosynthetic_enzyme'[&!color=#000000]
	'1193518_Tjenkinsii@CCI53324_1__conserved_hypothetical_protein'[&!color=#000000]
	'1193182_Taustraliensi@CCH71656_1__conserved_hypothetical_protein'[&!color=#000000]
	'1736399_Tsp@KRE62755_1__metal_sulfur_cluster_biosynthetic_enzyme'[&!color=#000000]
	'262209_Jmelonis@OAB87122_1__metal_sulfur_cluster_biosynthetic_enzyme'[&!color=#000000]
	'1194083_Tjaponica@CCH79731_1__conserved_hypothetical_protein'[&!color=#000000]
	'2058291_Jsp@LT985196_1_1737___1835357_1835689'[&!color=#000000]
	'2283195_Osp@AXH95155_1__metal_sulfur_cluster_assembly_factor'[&!color=#000000]
	'2144182_Osp@QDDJ01000002_1_225___231720_232046'[&!color=#000000]
	'1948342_Abacterium@DHJN01000188_1_7___4812_5171'[&!color=#000000]
	'1904966_Osp@OLT19858_1__metal_sulfur_cluster_biosynthetic_enzyme'[&!color=#000000]
	'1758689_Ssp@ANS77665_1__PaaD_like_protein__DUF59__involved_in_Fe_S_cluster_assembly'[&!color=#000000]
	'384677_Opekingense@SOC54502_1__Metal_sulfur_cluster_biosynthetic_enzyme'[&!color=#000000]
	'584657_Ichromatiredu@EWT06356_1__metal_sulfur_cluster_biosynthetic_enzyme'[&!color=#000000]
	'407159_Tremsis@PRY61592_1__metal_sulfur_cluster_biosynthetic_enzyme'[&!color=#000000]
	'1193181_Telongata@CCH68625_1__conserved_hypothetical_protein'[&!color=#000000]
	'313589_Jsp@EAP99168_1__hypothetical_protein_JNB_03330'[&!color=#000000]
	'672460_Bhedensis@PWJ25212_1__metal_sulfur_cluster_biosynthetic_enzyme'[&!color=#000000]
	'571913_Lmongoliensis@AKU16821_1__metal_sulfur_cluster_biosynthetic_enzyme'[&!color=#000000]
	'1184609_Klimosa@GAB94484_1__hypothetical_protein_KILIM_005_01010'[&!color=#000000]
	'1863_Dcongolensis@SNV23255_1__FeS_assembly_SUF_system_protein'[&!color=#000000]
	'2294115_Fsp@RNI24653_1__metal_sulfur_cluster_assembly_factor'[&!color=#000000]
	'100225_Achelonae@CP031447_1_1561___1831596_1831964'[&!color=#000000]
	'587636_Pcremeus@SES39190_1__Metal_sulfur_cluster_biosynthetic_enzyme'[&!color=#000000]
	'443156_Pdokdonensis@SDO99451_1__Metal_sulfur_cluster_biosynthetic_enzyme'[&!color=#000000]
	'710696_Icalvum@ADU48222_1__protein_of_unknown_function_DUF59'[&!color=#000000]
	'1121385_Dterragena@AQXW01000004_1_417___430335_430661'[&!color=#000000]
	'857417_Jindicus@APH01518_1__metal_sulfur_cluster_biosynthetic_enzyme'[&!color=#000000]
	'1216969_Jcorallicola@BCSR01000005_1_52___56321_56650'[&!color=#000000]
	'1434822_Abacterium@SJM55991_1__PaaD_like_protein__DUF59__involved_in_Fe_S_cluster_assembly'[&!color=#000000]
	'592308_Kaerolatus@SNC59616_1__Metal_sulfur_cluster_biosynthetic_enzyme'[&!color=#000000]
	'478801_Ksedentarius@ACV06369_1__predicted_metal_sulfur_cluster_biosynthetic_enzyme'[&!color=#000000]
	'1881057_Qsp@SDQ43810_1__Metal_sulfur_cluster_biosynthetic_enzyme'[&!color=#000000]
	'1305859_Bzhongshanens@BBHA01000099_1_6___2105_2461'[&!color=#000000]
	'1074488_Bsquillarum@AGBX01000007_1_32___37848_38192'[&!color=#000000]
	'1249481_Bmuris@EYT48494_1__metal_sulfur_cluster_biosynthetic_enzyme'[&!color=#000000]
	'2050896_Bsp@LT984895_1_1400___1599815_1600147'[&!color=#000000]
	'1903186_Bsp@APX31659_1__metal_sulfur_cluster_biosynthetic_enzyme'[&!color=#000000]
	'396014_Bphenoliresis@EWS82855_1__metal_sulfur_cluster_biosynthetic_enzyme'[&!color=#000000]
	'472569_Dagamarum@LN849456_1_272___322644_323069'[&!color=#000000]
	'47847_Bnesterenkovi@SLM88810_1__PaaD_like_protein__DUF59__involved_in_Fe_S_cluster_assembly'[&!color=#000000]
	'2182385_Bendophyticum@PWH05931_1__metal_sulfur_cluster_biosynthetic_enzyme'[&!color=#000000]
	'446465_Bfaecium@ACU85297_1__predicted_metal_sulfur_cluster_biosynthetic_enzyme'[&!color=#000000]
	'1630135_Dvaginalis@ANP27732_1__hypothetical_protein_DAD186_11820'[&!color=#000000]
	'1631743_Bihuae@FXWZ01000002_1_327___380958_381293'[&!color=#000000]
	'1581130_Bsp@OFS26438_1__metal_sulfur_cluster_biosynthetic_enzyme'[&!color=#000000]
	'170994_Bpaucivorans@PMD06376_1__metal_sulfur_cluster_biosynthetic_enzyme'[&!color=#000000]
	'1033736_Bsenegalense@HE978600_1_173___186319_186654'[&!color=#000000]
	'1262550_Bjeotgali@SMY10910_1__Metal_sulfur_cluster_biosynthetic_enzyme'[&!color=#000000]
	'1121122_Balbum@AUFJ01000011_1_198___230179_230514'[&!color=#000000]
	'199591_Bluteolum@PMB99284_1__metal_sulfur_cluster_biosynthetic_enzyme'[&!color=#000000]
	'1698_Bepidermidis@PDHL01000040_1_67___66260_66595'[&!color=#000000]
	'763993_Plusitanus@ROP45462_1__metal_sulfur_cluster_biosynthetic_enzyme'[&!color=#000000]
	'1274_Dnishinomiyae@AIF40841_1__metal_sulfur_cluster_biosynthetic_enzyme'[&!color=#000000]
	'317664_Qgranulorum@PWJ50669_1__metal_sulfur_cluster_biosynthetic_enzyme'[&!color=#000000]
	'1945885_Mbacterium@SNS45741_1__Metal_sulfur_cluster_biosynthetic_enzyme'[&!color=#000000]
	'266940_Kradiotoleran@ABS04378_1__protein_of_unknown_function_DUF59'[&!color=#000000]
	'512762_Kxinjiangensi@PPK96139_1__metal_sulfur_cluster_biosynthetic_enzyme'[&!color=#000000]
	'1946310_Csp@DJVS01000065_1_16___14462_14734'[&!color=#000000]
	'2135789_Msp@PWD49961_1__metal_sulfur_cluster_biosynthetic_enzyme'[&!color=#000000]
	'556530_Ssalmoneus@PFG19469_1__metal_sulfur_cluster_biosynthetic_enzyme'[&!color=#000000]
[truncated: 4,201 more rows]
