# Supplementary material for: Components of iron–Sulfur cluster assembly machineries are robust phylogenetic markers to trace the origin of mitochondria and plastids
Source: PLoS Biol. 2023 Nov 8;21(11):e3002374. doi: 10.1371/journal.pbio.3002374 (PMC10631705; doi:10.1371/journal.pbio.3002374)
Supplement: S1 Data — (ZIP) [file pbio.3002374.s017.zip › S1 Data/Phylogenies_of_entire_families/Prokaryotes_eukaryotes/SufD_Proka_Euka_no_trimming.figtree]

#NEXUS
begin taxa;
	dimensions ntax=6436;
	taxlabels
	'2202731_Kbacterium@QIHI01000085_1_2___1183_2373'[&!color=#000000]
	'2026752_Kbacterium@MAI20407_1__Fe_S_cluster_assembly_protein_SufD'[&!color=#000000]
	'1948243_Vbacterium@DDID01000089_1_12___9385_10503'[&!color=#000000]
	'2013722_Cdivision@PKO16443_1__Fe_S_cluster_assembly_protein_SufD'[&!color=#000000]
	'2250252_CSchitinovoran@AXA35258_1__Iron_sulfur_cluster_assembly_protein_SufD'[&!color=#000000]
	'1805220_Ibacterium@OIO14659_1__Fe_S_cluster_assembly_protein_SufD'[&!color=#000000]
	'1961106_Ibacterium@OQY77567_1__Fe_S_cluster_assembly_protein_SufD'[&!color=#000000]
	'2049428_Ibacterium@PLLW01000046_1_66___69212_70528'[&!color=#000000]
	'2005711_Bbms3abin03@GBD88779_1__feS_cluster_assembly_protein_SufD'[&!color=#000000]
	'1961105_Ibacterium@OQY74977_1__Fe_S_cluster_assembly_protein_SufD'[&!color=#000000]
	'945713_Ialbum@AFH50598_1__Fe_S_cluster_assembly_protein_SufD'[&!color=#000000]
	'1805221_Ibacterium@OIP55935_1__Fe_S_cluster_assembly_protein_SufD'[&!color=#000000]
	'1798433_Ibacterium@OGU74890_1__Fe_S_cluster_assembly_protein_SufD'[&!color=#000000]
	'1974046_Ibacterium@PIW70653_1__Fe_S_cluster_assembly_protein_SufD__partial'[&!color=#000000]
	'1798426_Ibacterium@OGU52412_1__Fe_S_cluster_assembly_protein_SufD'[&!color=#000000]
	'1951143_Ibacterium@DJMM01000122_1_3___1211_2131'[&!color=#000000]
	'1951141_Ibacterium@DBTY01000017_1_164___179087_180403'[&!color=#000000]
	'1970532_Ibacterium@OYV85717_1__Fe_S_cluster_assembly_protein_SufD'[&!color=#000000]
	'1617412_Cbacterium@KXK42819_1__Fe_S_cluster_assembly_protein_SufD'[&!color=#000000]
	'1948678_Ibacterium@DILO01000115_1_8___6671_7975'[&!color=#000000]
	'2026749_Ibacterium@MAT56468_1__Fe_S_cluster_assembly_protein_SufD'[&!color=#000000]
	'2052167_Msp@PMDS01000121_1_54___55877_57220'[&!color=#000000]
	'1798453_Ibacterium@OGV13771_1__Fe_S_cluster_assembly_protein_SufD'[&!color=#000000]
	'2013810_Ibacterium@PKL83659_1__Fe_S_cluster_assembly_protein_SufD'[&!color=#000000]
	'1734400_Bbrh_c32@KUO61002_1__hypothetical_protein_APF79_12655'[&!color=#000000]
	'1191523_Mroseus@AFN73586_1__Fe_S_cluster_assembly_protein_SufD'[&!color=#000000]
	'2013809_Ibacterium@PKL90374_1__Fe_S_cluster_assembly_protein_SufD'[&!color=#000000]
	'1974044_Ibacterium@PJA95512_1__Fe_S_cluster_assembly_protein_SufD'[&!color=#000000]
	'1974047_Ibacterium@PIQ09815_1__Fe_S_cluster_assembly_protein_SufD'[&!color=#000000]
	'1842518_Bspgg8@LXTE01000096_1_7___4141_5460'[&!color=#000000]
	'1971726_CCbacterium@OQY29247_1__Fe_S_cluster_assembly_protein_SufD'[&!color=#000000]
	'1978119_Bbacterium@NGFH01000011_1_283___325792_327075'[&!color=#000000]
	'2013808_Ibacterium@PKL84445_1__Fe_S_cluster_assembly_protein_SufD'[&!color=#000000]
	'1798430_Ibacterium@OGU60426_1__Fe_S_cluster_assembly_protein_SufD'[&!color=#000000]
	'247481_CChertigii@AWN81410_1__FeS_cluster_assembly_protein_SufD'[&!color=#000000]
	'1231626_Cendosymbiont@CCM10400_1__Putative_uncharacterized_protein'[&!color=#000000]
	'650378_Cendosymbiont@AXI24531_1__FeS_assembly_protein_SufD'[&!color=#000000]
	'1951399_Abacterium@DCSL01000050_1_13___9307_10593'[&!color=#000000]
	'1895716_CAsp@OJW69963_1__Fe_S_cluster_assembly_protein_SufD'[&!color=#000000]
	'452471_CAasiaticus@ACE05685_1__hypothetical_protein_Aasi_0242'[&!color=#000000]
	'454188_Taggregans@PJJ75488_1__iron_regulated_ABC_transporter_permease_protein_SufD'[&!color=#000000]
	'1393122_Cthermophila@SFV28063_1__Fe_S_cluster_assembly_protein_SufD'[&!color=#000000]
	'2173175_Psp@PWG80387_1__Fe_S_cluster_assembly_protein_SufD'[&!color=#000000]
	'1953078_Sbacterium@DDAL01000031_1_18___18587_19900'[&!color=#000000]
	'1259464_Apallidicoral@PRY49533_1__iron_regulated_ABC_transporter_permease_protein_SufD'[&!color=#000000]
	'2291815_Cbacterium@RFM27612_1__Fe_S_cluster_assembly_protein_SufD'[&!color=#000000]
	'2029983_Ccaeni@ATL48627_1__Fe_S_cluster_assembly_protein_SufD'[&!color=#000000]
	'151895_Psaltans@PZP42828_1__Fe_S_cluster_assembly_protein_SufD'[&!color=#000000]
	'551991_Arhizosphaera@SEA12260_1__Iron_regulated_ABC_transporter_permease_protein_SufD'[&!color=#000000]
	'1850526_Asp@ANI90645_1__Fe_S_cluster_assembly_protein_SufD'[&!color=#000000]
	'2341117_Asp@AYD46781_1__Fe_S_cluster_assembly_protein_SufD'[&!color=#000000]
	'2153357_Tsp@RQO31787_1__Fe_S_cluster_assembly_protein_SufD'[&!color=#000000]
	'1895923_Bbacterium@OJV53787_1__Fe_S_cluster_assembly_protein_SufD'[&!color=#000000]
	'1434707_Tchishuiensis@PSK94545_1__iron_regulated_ABC_transporter_permease_protein_SufD'[&!color=#000000]
	'1895926_Bbacterium@OJU75901_1__Fe_S_cluster_assembly_protein_SufD'[&!color=#000000]
	'1649169_Tsoli@PZF71822_1__Fe_S_cluster_assembly_protein_SufD'[&!color=#000000]
	'1094955_Cbacterium@ATTW02000071_1_3___2604_3875'[&!color=#000000]
	'1895835_Sbacterium@OJY98154_1__Fe_S_cluster_assembly_protein_SufD'[&!color=#000000]
	'1335309_Ccostaii@PUZ26971_1__Fe_S_cluster_assembly_protein_SufD'[&!color=#000000]
	'323450_Pactiniarum@ARS35434_1__Fe_S_cluster_assembly_protein_SufD'[&!color=#000000]
	'926549_Aaquaticus@KI421517_1_4151___4807544_4808890'[&!color=#000000]
	'2292082_Psp@QRGB01000001_1_60___56364_57665'[&!color=#000000]
	'623280_Pluteus@SKB65410_1__Fe_S_cluster_assembly_protein_SufD'[&!color=#000000]
	'1538644_Ssp@AIM38932_1__Fe_S_cluster_assembly_protein_SufD'[&!color=#000000]
	'561061_Spsychroaquat@SMG41057_1__Fe_S_cluster_assembly_protein_SufD'[&!color=#000000]
	'2171749_Ssp@PVH25966_1__Fe_S_cluster_assembly_protein_SufD'[&!color=#000000]
	'1590596_Ssp@JXAC01000030_1_58___50324_51655'[&!color=#000000]
	'1010_Smizutaii@SDL84613_1__Iron_regulated_ABC_transporter_permease_protein_SufD'[&!color=#000000]
	'1513896_Snematocida@SKB87386_1__Fe_S_cluster_assembly_protein_SufD'[&!color=#000000]
	'1855384_Ba37t11@SEN36147_1__Iron_regulated_ABC_transporter_permease_protein_SufD'[&!color=#000000]
	'1122621_Ositiensis@ATZA01000040_1_9___8820_10130'[&!color=#000000]
	'2479004_Cbacterium@RCWL01000001_1_173___197046_198344'[&!color=#000000]
	'1951557_Cbacterium@DGQT01000062_1_2___1115_2434'[&!color=#000000]
	'1951567_Cbacterium@DBII01000077_1_17___17576_18895'[&!color=#000000]
	'1797364_Bbacterium@OFY85847_1__Fe_S_cluster_assembly_protein_SufD'[&!color=#000000]
	'1953161_Bbacterium@DGQK01000031_1_45___53141_54427'[&!color=#000000]
	'2021370_Sbacterium@PBQ32598_1__Fe_S_cluster_assembly_protein_SufD'[&!color=#000000]
	'1953171_Bbacterium@DLHS01000005_1_361___354024_355331'[&!color=#000000]
	'1313301_Trossianum@AUGC01000021_1_19___18561_19832'[&!color=#000000]
	'1953160_Bbacterium@DGQL01000060_1_8___10067_11350'[&!color=#000000]
	'1895921_Bbacterium@OJV29929_1__Fe_S_cluster_assembly_protein_SufD'[&!color=#000000]
	'1953174_Bbacterium@DLGO01000078_1_40___39379_40656'[&!color=#000000]
	'1948672_Ibacterium@DDRZ01000189_1_15___12273_13589'[&!color=#000000]
	'1948667_Ibacterium@DDUR01000076_1_172___208158_209450'[&!color=#000000]
	'1895771_CKthiocyanatum@OJX56938_1__Fe_S_cluster_assembly_protein_SufD'[&!color=#000000]
	'1948677_Ibacterium@DIOF01000064_1_12___8085_9440'[&!color=#000000]
	'2268192_Cbacterium@RMF32761_1__Fe_S_cluster_assembly_protein_SufD'[&!color=#000000]
	'2035416_Bhr21@GBD07101_1__FeS_cluster_assembly_protein_SufD'[&!color=#000000]
	'929703_Fmajor@KE386491_1_4165___5150829_5152148'[&!color=#000000]
	'591202_Aaurantiaca@PWK22672_1__Fe_S_cluster_assembly_protein_SufD'[&!color=#000000]
	'563176_Saquaeclarae@SDL50120_1__Iron_regulated_ABC_transporter_permease_protein_SufD'[&!color=#000000]
	'1618023_Aatlantica@KJH69346_1__Fe_S_cluster_assembly_protein_SufD'[&!color=#dd85ab]
	'649349_Lbyssophila@ADQ16591_1__Iron_regulated_ABC_transporter_permease_protein_SufD'[&!color=#000000]
	'2015573_Cbacterium@OYU68249_1__Fe_S_cluster_assembly_protein_SufD'[&!color=#000000]
	'1945892_Cbacterium@SOE24117_1__Iron_regulated_ABC_transporter_permease_protein_SufD'[&!color=#000000]
	'1784714_Aluteifluviis@AWV96830_1__Fe_S_cluster_assembly_protein_SufD'[&!color=#000000]
	'1605367_Jsediminis@KPM49497_1__Fe_S_cluster_assembly_protein_SufD'[&!color=#000000]
	'929562_Eoligotrophic@AFK04400_1__FeS_assembly_protein_SufD'[&!color=#000000]
	'1178516_Smontaniterra@AQG77903_1__Fe_S_cluster_assembly_protein_SufD'[&!color=#000000]
	'1082580_Djejuensis@PWJ58497_1__Fe_S_cluster_assembly_protein_SufD'[&!color=#000000]
	'1121902_Eelegans@KE387152_1_121___141637_142965'[&!color=#000000]
	'1664068_B336@KOY88119_1__hypothetical_protein_AD998_08775'[&!color=#000000]
	'2016530_Rorbicola@PKQ69313_1__sufD__FeS_assembly_protein_SufD'[&!color=#000000]
	'880071_Blitoralis@AFM05082_1__Iron_regulated_ABC_transporter_permease_protein_SufD'[&!color=#000000]
	'1121903_Hroseola@AUGI01000025_1_85___118386_119702'[&!color=#000000]
	'915059_Fpacifica@OHX65309_1__Fe_S_cluster_assembly_protein_SufD'[&!color=#000000]
	'1950939_Cbacterium@DDLX01000018_1_41___68634_69956'[&!color=#000000]
	'1003_Truber@SFE68880_1__Iron_regulated_ABC_transporter_permease_protein_SufD'[&!color=#000000]
	'1951775_Fbacterium@DDUM01000088_1_2___1140_2438'[&!color=#000000]
	'1951775_Fbacterium@DDUM01000079_1_7___4268_5566'[&!color=#000000]
	'1951779_Fbacterium@DDSS01000020_1_4___2818_4119'[&!color=#000000]
	'1951784_Fbacterium@DHLV01000164_1_15___9909_11399'[&!color=#000000]
	'1950950_Fbacterium@DBSS01000023_1_11___11804_12277'[&!color=#000000]
	'2044729_CNsp@PGH40634_1__hypothetical_protein_CRN43_01820'[&!color=#000000]
	'1951776_Fbacterium@DDTY01000031_1_55___60735_62000'[&!color=#000000]
	'2044729_CNsp@PGH40633_1__hypothetical_protein_CRN43_01815'[&!color=#000000]
	'2482724_Cbacterium@GCC51455_1__Fe_S_cluster_assembly_protein_SufD'[&!color=#000000]
	'1951795_Fbacterium@DBBU01000013_1_49___48924_50165'[&!color=#000000]
	'1122208_Mfurvescens@RED96989_1__iron_regulated_ABC_transporter_permease_protein_SufD'[&!color=#000000]
	'447679_Elutea@SNT35871_1__Iron_regulated_ABC_transporter_permease_protein_SufD'[&!color=#000000]
	'880070_Cmarinum@AEL28403_1__FeS_assembly_protein_SufD'[&!color=#000000]
	'1048983_Aandensis@KEO74162_1__Fe_S_cluster_assembly_protein_SufD'[&!color=#000000]
	'237018_Aaquimarinus@SFB31133_1__Iron_regulated_ABC_transporter_permease_protein_SufD'[&!color=#000000]
	'1925762_Amarinus@MSPQ01000013_1_109___119982_121250'[&!color=#000000]
	'388413_Amachipongone@EAZ79770_1__FeS_assembly_protein_SufD'[&!color=#000000]
	'1727163_Asp@AMQ57606_1__Fe_S_cluster_assembly_protein_SufD'[&!color=#000000]
	'866536_Bbaltica@AFL85988_1__Iron_regulated_ABC_transporter_permease_protein_SufD'[&!color=#000000]
	'336829_Rikkaensis@SDZ56586_1__Iron_regulated_ABC_transporter_permease_protein_SufD'[&!color=#000000]
	'758820_Abalticum@SMD46121_1__Fe_S_cluster_assembly_protein_SufD'[&!color=#000000]
	'1750599_Mruber@PRY88029_1__Fe_S_cluster_assembly_protein_SufD'[&!color=#000000]
	'1795355_Estrongylocen@AWW32624_1__Fe_S_cluster_assembly_protein_SufD'[&!color=#000000]
	'2099675_Cbacterium@PXCO01000349_1_8___6606_7910'[&!color=#000000]
	'1232681_Llonarensis@EON77416_1__Iron_sulfur_cluster_assembly_protein_SufD'[&!color=#000000]
	'1561025_Psp@LBGV01000001_1_1044___1183570_1184880'[&!color=#000000]
	'1951769_Fbacterium@DDIU01000034_1_3___2860_4176'[&!color=#000000]
	'1973954_Cbacterium@PIQ48994_1__Fe_S_cluster_assembly_protein_SufD'[&!color=#000000]
	'1947389_Rsp@DIYO01000002_1_45___65521_66846'[&!color=#000000]
	'1947388_Rsp@DGJR01000208_1_7___6083_7408'[&!color=#000000]
	'1563681_Fmisakiensis@OEK04137_1__Fe_S_cluster_assembly_protein_SufD'[&!color=#000000]
	'1267423_Fpacificus@RKQ49089_1__iron_regulated_ABC_transporter_permease_protein_SufD'[&!color=#000000]
	'2133949_Rsp@PWL32252_1__Fe_S_cluster_assembly_protein_SufD'[&!color=#000000]
	'692418_Rfaecimaris@SMD36519_1__Fe_S_cluster_assembly_protein_SufD'[&!color=#000000]
	'156994_Ragariperfora@SHK20847_1__Iron_regulated_ABC_transporter_permease_protein_SufD'[&!color=#000000]
	'1821036_Rversicolor@QFZQ01000007_1_297___331618_332916'[&!color=#000000]
	'1844760_Msp@LXQK01000244_1_3___2712_4043'[&!color=#000000]
	'1919112_Bbacterium@PSR06480_1__Fe_S_cluster_assembly_protein_SufD'[&!color=#000000]
	'1124780_Nturpanensis@ANNU01000012_1_12___12771_14099'[&!color=#000000]
	'1279009_Candamanensis@EMR03907_1__FeS_cluster_assembly_protein_sufD'[&!color=#000000]
	'643867_Mtractuosa@ADR20911_1__FeS_assembly_protein_SufD'[&!color=#000000]
	'927664_Fflexilis@SFC60513_1__Fe_S_cluster_assembly_protein_SufD'[&!color=#000000]
	'1951545_Cbacterium@DDFJ01000002_1_154___148903_150210'[&!color=#000000]
	'1465490_Pterrae@SFQ52685_1__Iron_regulated_ABC_transporter_permease_protein_SufD'[&!color=#000000]
	'1895924_Bbacterium@OJW97003_1__Fe_S_cluster_assembly_protein_SufD'[&!color=#000000]
	'1951552_Cbacterium@DEHV01000082_1_64___88592_89764'[&!color=#000000]
	'1492898_Ftropicus@ANE49933_1__Fe_S_cluster_assembly_protein_SufD'[&!color=#000000]
	'1895839_Sbacterium@OJW33273_1__Fe_S_cluster_assembly_protein_SufD'[&!color=#000000]
	'1895838_Sbacterium@OJW01775_1__Fe_S_cluster_assembly_protein_SufD'[&!color=#000000]
	'1951561_Cbacterium@DHEF01000056_1_4___4208_5506'[&!color=#000000]
	'1660167_Sbacterium@ODT92499_1__Fe_S_cluster_assembly_protein_SufD'[&!color=#000000]
	'1176587_Nginsenosidiv@ANH80794_1__Fe_S_cluster_assembly_protein_SufD'[&!color=#000000]
	'577386_Nyanshanensis@QLKR01000004_1_249___283639_284943'[&!color=#000000]
	'1895836_Sbacterium@OJU23096_1__Fe_S_cluster_assembly_protein_SufD'[&!color=#000000]
	'2294116_Fsp@RNI33402_1__Fe_S_cluster_assembly_protein_SufD'[&!color=#000000]
	'1961110_Sbacterium@OQY93677_1__Fe_S_cluster_assembly_protein_SufD'[&!color=#000000]
	'1004304_Hsandarakina@PZX60690_1__Fe_S_cluster_assembly_protein_SufD'[&!color=#000000]
	'485917_Pheparinus@ACU05236_1__FeS_assembly_protein_SufD'[&!color=#000000]
	'2382228_Bchlorobi@ROL58750_1__Fe_S_cluster_assembly_protein_SufD'[&!color=#000000]
	'2382229_Bchlorobi@ROL56801_1__Fe_S_cluster_assembly_protein_SufD'[&!color=#000000]
	'269798_Chutchinsonii@ABG58253_1__Iron_regulated_ABC_transporter_permease_protein_SufD'[&!color=#000000]
	'929556_Scanadensis@AFD07693_1__FeS_assembly_protein_SufD'[&!color=#000000]
	'2015582_Bbacterium@OYU96236_1__Fe_S_cluster_assembly_protein_SufD'[&!color=#000000]
	'1690483_Bbacterium@AMS28057_1__hypothetical_protein_AEM51_04005'[&!color=#000000]
	'1953166_Bbacterium@DITN01000031_1_26___32880_34166'[&!color=#000000]
	'1948687_Ibacterium@DLHF01000062_1_86___128291_129625'[&!color=#000000]
	'1961104_Ibacterium@OQY77183_1__Fe_S_cluster_assembly_protein_SufD'[&!color=#000000]
	'1948682_Ibacterium@DKKL01000007_1_162___190718_192034'[&!color=#000000]
	'1948666_Ibacterium@DDUU01000049_1_37___40943_42295'[&!color=#000000]
	'1798441_Ibacterium@OGU93049_1__Fe_S_cluster_assembly_protein_SufD'[&!color=#000000]
	'2382230_Bchlorobi@ROL61909_1__Fe_S_cluster_assembly_protein_SufD'[&!color=#000000]
	'2013811_Ibacterium@PKL77886_1__Fe_S_cluster_assembly_protein_SufD'[&!color=#000000]
	'1950991_Fbacterium@DEQC01000105_1_5___4010_5332'[&!color=#000000]
	'1434700_Msediminis@SMC57278_1__Iron_regulated_ABC_transporter_permease_protein_SufD'[&!color=#000000]
	'684065_Axinjiangensi@SFN56856_1__Fe_S_cluster_assembly_protein_SufD'[&!color=#000000]
	'1816680_Vmassiliensis@LT593745_1_152___183402_184721'[&!color=#000000]
	'865938_Wvirosa@ADX67068_1__FeS_assembly_protein_SufD'[&!color=#000000]
	'2479857_Fbacterium@RLZ08717_1__Fe_S_cluster_assembly_protein_SufD'[&!color=#000000]
	'2047937_Bendosymbiont@PEIH01000005_1_1006___1007318_1008640'[&!color=#000000]
	'884107_Sthermophila@RCX05232_1__iron_regulated_ABC_transporter_permease_protein_SufD'[&!color=#000000]
	'2173829_Ssp@GCD76743_1__Fe_S_cluster_assembly_protein_SufD'[&!color=#000000]
	'1951092_Fbacterium@DBBY01000049_1_18___21524_22843'[&!color=#000000]
	'1986826_CPsp@OUX36751_1__hypothetical_protein_CBE33_04910'[&!color=#000000]
	'1898111_Cbacterium@MAB84576_1__Fe_S_cluster_assembly_protein_SufD'[&!color=#000000]
	'1950995_Fbacterium@DFSH01000030_1_10___11037_12173'[&!color=#000000]
	'1950986_Fbacterium@DFAD01000007_1_75___87911_89233'[&!color=#000000]
	'1951043_Fbacterium@DJCX01000108_1_3___1596_2915'[&!color=#000000]
	'1950996_Fbacterium@DFSD01000104_1_1___1_465'[&!color=#000000]
	'1950988_Fbacterium@DEZJ01000021_1_24___25835_27154'[&!color=#000000]
	'1950996_Fbacterium@DFSD01000052_1_1___3_662'[&!color=#000000]
	'1950979_Fbacterium@DDJT01000099_1_5___3310_4629'[&!color=#000000]
	'1950973_Fbacterium@DCYJ01000002_1_17___16811_18130'[&!color=#000000]
	'926562_Ohongkongensi@AEV33616_1__FeS_assembly_protein_SufD'[&!color=#000000]
	'1790137_Wfucanilytica@ANW97201_1__Fe_S_cluster_assembly_protein_SufD'[&!color=#000000]
	'1655598_Cbacterium@KRO88682_1__Fe_S_cluster_assembly_protein_SufD'[&!color=#000000]
	'1986260_Cbacterium@PDH52136_1__Fe_S_cluster_assembly_protein_SufD'[&!color=#000000]
	'1986710_Fbacterium@RPG61394_1__Fe_S_cluster_assembly_protein_SufD'[&!color=#000000]
	'1986713_Fbacterium@RPG61205_1__Fe_S_cluster_assembly_protein_SufD'[&!color=#000000]
	'1986259_Cbacterium@PDH54269_1__Fe_S_cluster_assembly_protein_SufD'[&!color=#000000]
	'2026740_Fbacterium@MAD59688_1__Fe_S_cluster_assembly_protein_SufD__partial'[&!color=#000000]
	'1986701_Fbacterium@OUV49491_1__Fe_S_cluster_assembly_protein_SufD'[&!color=#000000]
	'1919260_Fbacterium@MPMN01000006_1_12___10338_11660'[&!color=#000000]
	'1986703_Fbacterium@RPG64949_1__Fe_S_cluster_assembly_protein_SufD'[&!color=#000000]
	'1986706_Fbacterium@OUW33796_1__Fe_S_cluster_assembly_protein_SufD'[&!color=#000000]
	'1951822_Fbacterium@DEYL01000038_1_2___901_2217'[&!color=#000000]
	'1986258_Fbacterium@PDH44672_1__Fe_S_cluster_assembly_protein_SufD'[&!color=#000000]
	'487796_Fbacterium@EEG41523_1__Fe_S_assembly_protein__SufD__partial'[&!color=#000000]
	'1951837_Fbacterium@DGAW01000083_1_4___1975_3291'[&!color=#000000]
	'1986717_Fbacterium@OUU21159_1__Fe_S_cluster_assembly_protein_SufD'[&!color=#000000]
	'2175803_Bbacterium@PWH11044_1__Fe_S_cluster_assembly_protein_SufD'[&!color=#000000]
	'1951891_Fbacterium@DBBQ01000039_1_12___11140_12456'[&!color=#000000]
	'1929488_Cradicis@AFOE01000001_1_8___5253_6569'[&!color=#000000]
	'1206816_Mvaceletii@RKR14686_1__iron_regulated_ABC_transporter_permease_protein_SufD'[&!color=#000000]
	'63186_Zgalactanivor@CAZ95893_1__Protein_SufD'[&!color=#000000]
	'239_Fsp@MBF01298_1__Fe_S_cluster_assembly_protein_SufD'[&!color=#000000]
	'979_Clytica@AIM60359_1__Fe_S_cluster_assembly_protein_SufD'[&!color=#000000]
	'1406873_Asp@MTAZ01000006_1_42___49441_50757'[&!color=#000000]
	'313603_Msp@EAR02672_1__FeS_assembly_protein_SufD'[&!color=#000000]
	'688270_Calgicola@ADV48924_1__Iron_regulated_ABC_transporter_permease_protein_SufD'[&!color=#000000]
	'1383885_Fsp@AWX44639_1__UPF0051_protein'[&!color=#000000]
	'886377_Mruestringens@AEM70504_1__FeS_assembly_protein_SufD'[&!color=#000000]
	'516051_Mlutaonensis@AKA35079_1__Protein_SufD'[&!color=#000000]
	'400055_Rmyxolifacien@SFR35538_1__Iron_regulated_ABC_transporter_permease_protein_SufD'[&!color=#000000]
	'313596_Rbiformata@EAR16413_1__FeS_assembly_protein_SufD'[&!color=#000000]
	'319238_Sluteus@PCE66496_1__Fe_S_cluster_assembly_protein_SufD'[&!color=#000000]
	'754435_Amarinus@PQJ16184_1__Fe_S_cluster_assembly_protein_SufD'[&!color=#000000]
	'1986715_Fbacterium@OUX39612_1__Fe_S_cluster_assembly_protein_SufD'[&!color=#000000]
	'1951830_Fbacterium@DFQX01000073_1_9___8136_9452'[&!color=#000000]
	'1973999_Fbacterium@PJA04930_1__Fe_S_cluster_assembly_protein_SufD'[&!color=#000000]
	'1951817_Fbacterium@DEIV01000148_1_4___1683_3107'[&!color=#000000]
	'1951884_Fbacterium@DLQL01000072_1_26___27428_28750'[&!color=#000000]
	'1946768_Lsp@DGOU01000065_1_10___8557_9879'[&!color=#000000]
	'2013693_Bbacterium@PKP13406_1__Fe_S_cluster_assembly_protein_SufD'[&!color=#000000]
	'593133_Lmaritimus@SFS43145_1__Iron_regulated_ABC_transporter_permease_protein_SufD'[&!color=#000000]
	'1622118_Lprofundi@AMC11467_1__Fe_S_cluster_assembly_protein_SufD'[&!color=#000000]
	'762486_Loricola@SDX96695_1__Iron_regulated_ABC_transporter_permease_protein_SufD'[&!color=#000000]
	'1109740_Lagarilyticus@SNR57157_1__Iron_regulated_ABC_transporter_permease_protein_SufD'[&!color=#000000]
	'1860094_Bbacterium@OIQ41360_1__Fe_S_cluster_assembly_protein_SufD'[&!color=#000000]
	'1850246_Lsp@AOW21342_1__Fe_S_cluster_assembly_protein_SufD'[&!color=#000000]
	'2175091_Falbum@AWH84383_1__Fe_S_cluster_assembly_protein_SufD'[&!color=#000000]
	'239_Fsp@MBF00339_1__Fe_S_cluster_assembly_protein_SufD'[&!color=#000000]
	'1121901_Ftegetincola@AUDN01000023_1_116___118182_119498'[&!color=#000000]
	'2015558_Fsp@OYU85481_1__Fe_S_cluster_assembly_protein_SufD'[&!color=#000000]
	'1121891_Fgelidilacus@AUGN01000016_1_29___40178_41494'[&!color=#000000]
	'1798014_Fbacterium@OGS60676_1__Fe_S_cluster_assembly_protein_SufD'[&!color=#000000]
	'1094466_Findicum@CCG52052_1__Fe_S_assembly_protein__SufD'[&!color=#000000]
	'402612_Fpsychrophilu@CAL44446_1__Fe_S_assembly_protein__SufD'[&!color=#000000]
	'402734_Fterrigena@SEI47303_1__Fe_S_cluster_assembly_protein_SufD'[&!color=#000000]
	'1660093_Csp@ODS84414_1__hypothetical_protein_ABS44_16565'[&!color=#000000]
	'1660093_Csp@ODS85316_1__Fe_S_cluster_assembly_protein_SufD__partial'[&!color=#000000]
	'2488728_Fsp@RRJ88924_1__Fe_S_cluster_assembly_protein_SufD'[&!color=#000000]
	'2008672_Fbacterium@PJR03603_1__Fe_S_cluster_assembly_protein_SufD'[&!color=#000000]
	'1159016_Fmarinum@SEH60065_1__Fe_S_cluster_assembly_protein_SufD'[&!color=#000000]
	'256_Modoratus@LROZ01000020_1_18___21870_23189'[&!color=#000000]
	'1150112_Mguanonis@SFJ72854_1__Iron_regulated_ABC_transporter_permease_protein_SufD'[&!color=#000000]
	'996_Fcolumnare@AMA48132_1__Fe_S_cluster_assembly_protein_SufD'[&!color=#000000]
	'1566022_Fsp@KIA99113_1__Fe_S_cluster_assembly_protein_SufD'[&!color=#000000]
	'1974005_Fbacterium@PJB12239_1__Fe_S_cluster_assembly_protein_SufD'[&!color=#000000]
	'1150368_Soceani@SFW30018_1__Iron_regulated_ABC_transporter_permease_protein_SufD'[&!color=#000000]
	'946077_Ihalotolerans@EID76692_1__FeS_assembly_protein_SufD'[&!color=#000000]
	'376730_Zamylolytica@SFS40715_1__Iron_regulated_ABC_transporter_permease_protein_SufD'[&!color=#000000]
	'926559_Jmarina@EIJ38436_1__FeS_assembly_protein_SufD'[&!color=#000000]
	'2282170_Ksp@AXG69297_1__FeS_cluster_assembly_protein_SufD'[&!color=#000000]
	'1250295_Fbacterium@SDB60468_1__Iron_regulated_ABC_transporter_permease_protein_SufD'[&!color=#000000]
	'983544_Lsp@AEH01025_1__FeS_assembly_protein_SufD'[&!color=#000000]
	'1266046_Maestuarii@PSG90134_1__Fe_S_cluster_assembly_protein_SufD'[&!color=#000000]
	'1347342_Fagariphila@CDF80996_1__FeS_assembly_protein_SufD'[&!color=#000000]
	'1445657_Hneustonica@PNQ74987_1__Fe_S_cluster_assembly_protein_SufD'[&!color=#000000]
	'1936080_Wsp@APY08337_1__Fe_S_cluster_assembly_protein_SufD'[&!color=#000000]
	'1798225_Fsp@SDR70766_1__Iron_regulated_ABC_transporter_permease_protein_SufD'[&!color=#000000]
	'649333_Bechini@SFN43854_1__Iron_regulated_ABC_transporter_permease_protein_SufD'[&!color=#000000]
	'504487_Jpallidilutea@GAL66401_1__iron_sulfur_cluster_assembly_protein_SufD'[&!color=#000000]
	'1736674_Aalginicilyti@ALJ05772_1__Fe_S_cluster_assembly_protein_SufD'[&!color=#000000]
	'1951858_Fbacterium@DINR01000018_1_31___33589_34902'[&!color=#000000]
	'1336795_Fsp@AOR26587_1__iron_sulfur_cluster_assembly_protein_SufD'[&!color=#000000]
	'1950969_Fbacterium@DDBE01000118_1_5___2330_2866'[&!color=#000000]
	'1336794_Fsp@AOR28611_1__Fe_S_cluster_assembly_protein_SufD'[&!color=#000000]
	'2483459_Fbacterium@RMZ51794_1__Fe_S_cluster_assembly_protein_SufD'[&!color=#000000]
	'620914_Aagarilytica@JH621248_1_167___202831_204144'[&!color=#000000]
	'1714848_Asp@AXT57268_1__Fe_S_cluster_assembly_protein_SufD'[&!color=#000000]
	'213248_Malgae@PZW41774_1__Fe_S_cluster_assembly_protein_SufD'[&!color=#000000]
	'1951823_Fbacterium@DEYC01000033_1_4___1425_2741'[&!color=#000000]
	'411154_Gforsetii@CAL68075_1__FeS_assembly_protein_SufD'[&!color=#000000]
	'216432_Catlanticus@EAP87981_1__FeS_assembly_protein_SufD'[&!color=#000000]
	'390640_Scatena@SDK85227_1__Fe_S_cluster_assembly_protein_SufD'[&!color=#000000]
	'1336796_Gsp@SDR91686_1__Iron_regulated_ABC_transporter_permease_protein_SufD'[&!color=#000000]
	'2491711_Fbacterium@RRO20317_1__Fe_S_cluster_assembly_protein_SufD'[&!color=#000000]
	'1729469_Fbacterium@LKMZ01000044_1_8___5296_6609'[&!color=#000000]
	'313595_Ptorquis@AFU68081_1__cysteine_desulfurase_activator_complex_protein_SufD'[&!color=#000000]
	'908615_Phalocasei@SDZ80527_1__Fe_S_cluster_assembly_protein_SufD'[&!color=#000000]
	'1155689_Psalarius@SHE71372_1__Iron_regulated_ABC_transporter_permease_protein_SufD'[&!color=#000000]
	'1973987_Fbacterium@PIY14945_1__Fe_S_cluster_assembly_protein_SufD'[&!color=#000000]
	'1850252_Ttodarodis@APG65644_1__Fe_S_cluster_assembly_protein_SufD'[&!color=#000000]
	'2058137_Psp@AUC85713_1__Fe_S_cluster_assembly_protein_SufD'[&!color=#000000]
	'669041_Tdicentrarchi@ALU75758_1__Fe_S_cluster_assembly_protein_SufD'[&!color=#000000]
	'1349785_Tmaritimum@BAUG01000016_1_19___21152_22465'[&!color=#000000]
	'1009412_Fsp@KB911090_1_192___238427_239740'[&!color=#000000]
	'1951874_Fbacterium@DKQS01000007_1_483___501656_502969'[&!color=#000000]
	'584609_Tjejuense@SNR14223_1__FeS_assembly_protein_SufD'[&!color=#000000]
	'2358479_Tsp@AZJ34180_1__Fe_S_cluster_assembly_protein_SufD'[&!color=#000000]
	'592029_Ndokdonensis@AGC76442_1__ABC_type_transport_system_involved_in_Fe_S_cluster_assembly'[&!color=#000000]
	'2058134_Nsp@AUC78742_1__Fe_S_cluster_assembly_protein_SufD'[&!color=#000000]
	'328515_Ndokdonensis@OUS15883_1__Fe_S_cluster_assembly_protein_SufD'[&!color=#000000]
	'331648_Nspongiae@ARN78371_1__Fe_S_cluster_assembly_protein_SufD'[&!color=#000000]
	'1476901_Nsp@ALM20990_1__Fe_S_cluster_assembly_protein_SufD'[&!color=#000000]
	'50743_Ueubacterium@EDM45515_1__iron_regulated_ABC_transporter__membrane_spanning_permease'[&!color=#000000]
	'1951833_Fbacterium@DFML01000032_1_208___203367_204791'[&!color=#000000]
	'2094025_Asp@AVI50769_1__Fe_S_cluster_assembly_protein_SufD'[&!color=#000000]
	'746697_Asublithincol@AFL81002_1__Iron_regulated_ABC_transporter_permease_protein_SufD'[&!color=#000000]
	'442714_Uantarcticus@RMA65829_1__iron_regulated_ABC_transporter_permease_protein_SufD'[&!color=#000000]
	'1951826_Fbacterium@DEWW01000150_1_5___2726_4039'[&!color=#000000]
	'1703343_Mgelatinilyti@RDK88229_1__iron_regulated_ABC_transporter_permease_protein_SufD'[&!color=#000000]
	'1951851_Fbacterium@DGNA01000074_1_15___15304_16617'[&!color=#000000]
	'1951799_Fbacterium@DCSF01000043_1_348___371851_373164'[&!color=#000000]
	'1951810_Fbacterium@DDCS01000027_1_4___2334_3647'[&!color=#000000]
	'2013688_Bbacterium@PKP26092_1__Fe_S_cluster_assembly_protein_SufD'[&!color=#000000]
	'398720_Lblandensis@EAQ51266_1__FeS_assembly_protein_SufD'[&!color=#000000]
	'983548_Dsp@AEE19474_1__FeS_assembly_protein_SufD'[&!color=#000000]
	'1951875_Fbacterium@DKQJ01000004_1_19___26346_27662'[&!color=#000000]
	'1951862_Fbacterium@DJCH01000004_1_19___14208_15524'[&!color=#000000]
	'1951861_Fbacterium@DJCI01000057_1_48___55986_57302'[&!color=#000000]
	'1951885_Fbacterium@DLPY01000031_1_13___13062_14378'[&!color=#000000]
	'1224947_Pmarinum@SFU58597_1__Fe_S_cluster_assembly_protein_SufD'[&!color=#000000]
	'1945657_Csp@ATA74264_1__Fe_S_cluster_assembly_protein_SufD'[&!color=#000000]
	'860228_Ccanimorsus@AEK22407_1__UPF0051_protein'[&!color=#000000]
	'1019_Csputigena@ATA84757_1__Fe_S_cluster_assembly_protein_SufD'[&!color=#000000]
	'553178_Cgingivalis@EEK15517_1__FeS_assembly_protein_SufD'[&!color=#000000]
	'45243_Chaemolytica@AMD84676_1__Fe_S_cluster_assembly_protein_SufD'[&!color=#000000]
	'1150389_Fbacterium@APD06612_1__protein_ABCI7__chloroplastic'[&!color=#000000]
	'1951058_Fbacterium@DKGK01000064_1_21___18517_19254'[&!color=#000000]
	'1951073_Fbacterium@DLQO01000059_1_8___5295_6623'[&!color=#000000]
	'1986267_Bbacterium@PDH47116_1__Fe_S_cluster_assembly_protein_SufD'[&!color=#000000]
	'1586267_Amensalis@LIVM01000014_1_23___25558_26823'[&!color=#000000]
	'242600_Iseriolicida@BAV94601_1__FeS_assembly_protein_SufD'[&!color=#000000]
	'1401325_Orhinotrachea@AIQ00048_1__FeS_assembly_protein_SufD'[&!color=#000000]
	'2127028_Osp@SZD71442_1__FeS_cluster_assembly_protein_sufD'[&!color=#000000]
	'2487072_Csp@AZI55909_1__Fe_S_cluster_assembly_protein_SufD'[&!color=#000000]
	'1660093_Csp@ODS89892_1__Fe_S_cluster_assembly_protein_SufD'[&!color=#000000]
	'536441_Ctaklimakanen@AZI19434_1__Fe_S_cluster_assembly_protein_SufD'[&!color=#000000]
	'1950956_Fbacterium@DCJS01000027_1_23___22166_23473'[&!color=#000000]
	'1950952_Fbacterium@DBSA01000059_1_34___32529_33806'[&!color=#000000]
	'531844_Fbacterium@ACU06530_1__Iron_sulfur_cluster_assembly_protein_SufD'[&!color=#000000]
	'1241979_Ccarnis@AZI33678_1__Fe_S_cluster_assembly_protein_SufD'[&!color=#000000]
	'238_Emeningosepti@KUY18992_1__Fe_S_cluster_assembly_protein_SufD'[&!color=#000000]
	'619805_Sbuanensis@SKC02412_1__Fe_S_cluster_assembly_protein_SufD'[&!color=#000000]
	'1118202_Cignavus@SHI98406_1__Iron_regulated_ABC_transporter_permease_protein_SufD'[&!color=#000000]
	'2382126_Rsp@RKW63029_1__Fe_S_cluster_assembly_protein_SufD'[&!color=#000000]
	'1950958_Fbacterium@DDFD01000020_1_21___20791_22083'[&!color=#000000]
	'2479858_Fbacterium@REFA01000011_1_53___50542_51822'[&!color=#000000]
	'883098_Bzoohelcum@EKB60930_1__FeS_assembly_protein_SufD'[&!color=#000000]
	'1585976_Bcardium@QYCZ01000001_1_414___453127_454404'[&!color=#000000]
	'34085_Ranatipestife@AKP69506_1__hypothetical_protein_CG08_1266'[&!color=#000000]
	'1071918_Rcolumbiphary@SDE58353_1__Fe_S_cluster_assembly_protein_SufD'[&!color=#000000]
	'1951082_Fbacterium@DLJF01000002_1_116___123249_124568'[&!color=#000000]
	'1125876_Cfrigidisoli@SFI27728_1__Iron_regulated_ABC_transporter_permease_protein_SufD'[&!color=#000000]
	'1986725_Fbacterium@OUW97709_1__Fe_S_cluster_assembly_protein_SufD'[&!color=#000000]
	'1986729_Fbacterium@RPG53976_1__Fe_S_cluster_assembly_protein_SufD'[&!color=#000000]
	'1986238_Rbacterium@PDH49113_1__Fe_S_cluster_assembly_protein_SufD'[&!color=#000000]
	'1986239_Rbacterium@PDH45357_1__Fe_S_cluster_assembly_protein_SufD'[&!color=#000000]
	'1951635_Cbacterium@DLPE01000027_1_2___450_1250'[&!color=#000000]
	'2183547_Psp@AWL09544_1__Protein_ABCI7__chloroplastic'[&!color=#000000]
	'1951636_Cbacterium@DLPD01000013_1_76___81111_82322'[&!color=#000000]
	'1986662_Fbacterium@OUV56741_1__hypothetical_protein_CBC73_02140'[&!color=#000000]
	'1617421_Bbacterium@KXK45533_1__FeS_assembly_protein_SufD'[&!color=#000000]
	'1951026_Fbacterium@DGYH01000277_1_9___4087_5319'[&!color=#000000]
	'1950990_Fbacterium@DEQO01000125_1_69___77061_78326'[&!color=#000000]
	'1950978_Fbacterium@DDRC01000109_1_2___265_1755'[&!color=#000000]
	'1951019_Fbacterium@DGOE01000022_1_4___2282_3559'[&!color=#000000]
	'1950967_Fbacterium@DDCW01000105_1_5___3426_4766'[&!color=#000000]
	'1950984_Fbacterium@DEBK01000208_1_1___3_1277'[&!color=#000000]
	'1950960_Fbacterium@DDEH01000035_1_9___5778_7106'[&!color=#000000]
	'1950955_Fbacterium@DCPZ01000092_1_44___49876_51204'[&!color=#000000]
	'1950946_Fbacterium@DCBH01000059_1_11___9420_10697'[&!color=#000000]
	'1950961_Fbacterium@DDEE01000111_1_10___9349_10554'[&!color=#000000]
	'1951069_Fbacterium@DKOH01000012_1_1___3_203'[&!color=#000000]
	'1950980_Fbacterium@DDJR01000048_1_57___65085_66284'[&!color=#000000]
	'1951031_Fbacterium@DIAJ01000015_1_22___21958_23247'[&!color=#000000]
	'1950953_Fbacterium@DCRK01000022_1_153___170384_171676'[&!color=#000000]
	'1951041_Fbacterium@DJFN01000216_1_4___2780_3046'[&!color=#000000]
	'477690_Ltianjinensis@SFT79802_1__Iron_regulated_ABC_transporter_permease_protein_SufD'[&!color=#000000]
	'1737063_Baurantiacum@RFC53122_1__Fe_S_cluster_assembly_protein_SufD'[&!color=#000000]
	'1950971_Fbacterium@DCYS01000010_1_3___1219_2478'[&!color=#000000]
	'1950969_Fbacterium@DDBE01000116_1_22___15054_16319'[&!color=#000000]
	'1951000_Fbacterium@DGBF01000049_1_21___19327_20361'[&!color=#000000]
	'1951041_Fbacterium@DJFN01000216_1_3___1774_2841'[&!color=#000000]
	'2489595_Gsp@CP034120_1_2945___3479963_3481255'[&!color=#000000]
	'755732_Ftaffensis@AEA44072_1__FeS_assembly_protein_SufD'[&!color=#000000]
	'1951033_Fbacterium@DHNG01000030_1_87___81962_83224'[&!color=#000000]
	'1895763_Fbacterium@OJX36349_1__Fe_S_cluster_assembly_protein_SufD'[&!color=#000000]
	'2133950_Fsp@PWL27316_1__Fe_S_cluster_assembly_protein_SufD'[&!color=#000000]
	'1951016_Fbacterium@DGOM01000125_1_21___22422_23678'[&!color=#000000]
	'1917219_Fsp@PHR27780_1__Fe_S_cluster_assembly_protein_SufD'[&!color=#000000]
	'2219161_Csp@PZE18635_1__Fe_S_cluster_assembly_protein_SufD'[&!color=#000000]
	'1740263_Calgicola@LYPF02000007_1_7___11132_12364'[&!color=#000000]
	'1408433_Ccatalasitica@JHXV01000020_1_13___11717_12970'[&!color=#000000]
	'1951003_Fbacterium@DFVN01000053_1_7___4921_6453'[&!color=#000000]
	'1951090_Fbacterium@DBCS01000006_1_74___72827_74065'[&!color=#000000]
	'1950977_Fbacterium@DDRF01000085_1_1___2_997'[&!color=#000000]
	'1950972_Fbacterium@DCYO01000018_1_8___4238_5467'[&!color=#000000]
	'1951071_Fbacterium@DKMJ01000155_1_9___6244_7467'[&!color=#000000]
	'1951056_Fbacterium@DKGM01000014_1_6___2744_3970'[&!color=#000000]
	'1950992_Fbacterium@DEPO01000057_1_37___47608_48807'[&!color=#000000]
	'1951088_Fbacterium@DBGO01000010_1_258___294689_295960'[&!color=#000000]
	'1986673_Cbacterium@RPG79049_1__Fe_S_cluster_assembly_protein_SufD'[&!color=#000000]
	'2013680_Bbacterium@PKP51605_1__Fe_S_cluster_assembly_protein_SufD'[&!color=#000000]
	'1951030_Fbacterium@DIBN01000007_1_324___369358_370641'[&!color=#000000]
	'1950964_Fbacterium@DDDB01000067_1_16___15898_17154'[&!color=#000000]
	'1951047_Fbacterium@DIYJ01000007_1_117___140505_141767'[&!color=#000000]
	'1951066_Fbacterium@DKOO01000012_1_69___68022_69218'[&!color=#000000]
	'1951045_Fbacterium@DIYR01000015_1_1___27_1343'[&!color=#000000]
	'716817_Rmarinus@OZC03129_1__Fe_S_cluster_assembly_protein_SufD'[&!color=#000000]
	'1196024_Rmarina@PAP77297_1__Fe_S_cluster_assembly_protein_SufD'[&!color=#000000]
	'1961794_Rsp@PAP82192_1__Fe_S_cluster_assembly_protein_SufD'[&!color=#000000]
	'1089550_Slonga@ATTH01000001_1_1396___1726826_1728166'[&!color=#000000]
	'1850348_Lsalinarum@PEN13958_1__Fe_S_cluster_assembly_protein_SufD'[&!color=#000000]
	'1469170_Lhalophila@PEN06761_1__Fe_S_cluster_assembly_protein_SufD'[&!color=#000000]
	'890426_Slutea@NCRC01000001_1_97___113519_114862'[&!color=#000000]
	'1923971_Ssp@PQJ36136_1__Fe_S_cluster_assembly_protein_SufD'[&!color=#000000]
	'1919118_Bbacterium@PSQ96462_1__Fe_S_cluster_assembly_protein_SufD'[&!color=#000000]
	'1919103_Bbacterium@PSQ80901_1__Fe_S_cluster_assembly_protein_SufD'[&!color=#000000]
	'309807_Sruber@ABC43956_1__FeS_assembly_protein_SufD'[&!color=#000000]
	'1919110_Bbacterium@PSR02181_1__Fe_S_cluster_assembly_protein_SufD'[&!color=#000000]
	'1919115_Bbacterium@PSQ93720_1__Fe_S_cluster_assembly_protein_SufD'[&!color=#000000]
	'1779382_Rbacterium@ARA92487_1__Fe_S_cluster_assembly_protein_SufD'[&!color=#000000]
	'518766_Rmarinus@ACY48905_1__FeS_assembly_protein_SufD'[&!color=#000000]
	'2035413_Bhr18@GBD02267_1__FeS_cluster_assembly_protein_SufD'[&!color=#000000]
	'1729468_Rbacterium@LKNB01000025_1_19___21957_23297'[&!color=#000000]
	'1950764_Bbacterium@DDRQ01000066_1_32___30080_31390'[&!color=#000000]
	'1973924_Bbacterium@PIQ62457_1__Fe_S_cluster_assembly_protein_SufD'[&!color=#000000]
	'1950766_Bbacterium@DKOG01000265_1_7___4371_5687'[&!color=#000000]
	'1971633_Bbacterium@OQX97970_1__hypothetical_protein_B6I24_06825'[&!color=#000000]
	'1986670_Sbacterium@OUW78080_1__Fe_S_cluster_assembly_protein_SufD'[&!color=#000000]
	'1950593_Bbacterium@DHFW01000049_1_120___145387_146796'[&!color=#000000]
	'1950397_Bbacterium@DBXF01000014_1_18___16724_18079'[&!color=#000000]
	'1950393_Bbacterium@DBXQ01000090_1_9___7626_8909'[&!color=#000000]
	'1768114_Bf083@KWW40404_1__Fe_S_cluster_assembly_protein_SufD'[&!color=#000000]
	'1950463_Bbacterium@DEFY01000002_1_12___12176_12826'[&!color=#000000]
	'1950596_Bbacterium@DHDW01000045_1_10___9833_11014'[&!color=#000000]
	'1950639_Bbacterium@DIPV01000010_1_6___5117_6298'[&!color=#000000]
	'1958820_Bbacterium@NWBO01000053_1_215___235891_236928'[&!color=#000000]
	'1950484_Bbacterium@DEPP01000002_1_21___24527_25564'[&!color=#000000]
	'1950483_Bbacterium@DEPQ01000042_1_4___3481_4536'[&!color=#000000]
	'1950675_Bbacterium@DJVB01000047_1_41___49015_50406'[&!color=#000000]
	'1805033_Bbacterium@OIP01289_1__Fe_S_cluster_assembly_protein_SufD'[&!color=#000000]
	'2013689_Bbacterium@PKP19999_1__Fe_S_cluster_assembly_protein_SufD'[&!color=#000000]
	'1950631_Bbacterium@DIRT01000028_1_14___21203_22609'[&!color=#000000]
	'1950430_Bbacterium@DCHI01000038_1_6___5193_6548'[&!color=#000000]
	'1950533_Bbacterium@DGGS01000051_1_10___16507_17745'[&!color=#000000]
	'1950378_Bbacterium@DBYW01000035_1_78___89461_90699'[&!color=#000000]
	'1950528_Bbacterium@DGHS01000025_1_20___30100_31335'[&!color=#000000]
	'1950392_Bbacterium@DBXT01000056_1_16___19389_20759'[&!color=#000000]
	'1950394_Bbacterium@DBXJ01000044_1_30___40603_41988'[&!color=#000000]
	'1950613_Bbacterium@DHTG01000034_1_4___3011_4405'[&!color=#000000]
	'1950388_Bbacterium@DBYD01000049_1_5___2219_3595'[&!color=#000000]
	'1950578_Bbacterium@DGOT01000210_1_8___5954_7372'[&!color=#000000]
	'1973920_Bbacterium@PIY30486_1__Fe_S_cluster_assembly_protein_SufD__partial'[&!color=#000000]
	'1950672_Bbacterium@DJVY01000166_1_19___19879_21288'[&!color=#000000]
	'1950645_Bbacterium@DINQ01000004_1_42___56965_58368'[&!color=#000000]
	'1950671_Bbacterium@DJWN01000092_1_27___33294_34712'[&!color=#000000]
	'1950669_Bbacterium@DITE01000073_1_5___3389_4684'[&!color=#000000]
	'1950670_Bbacterium@DISP01000183_1_23___23408_24826'[&!color=#000000]
	'2013677_Bbacterium@PKP53536_1__Fe_S_cluster_assembly_protein_SufD'[&!color=#000000]
	'1958819_Bbacterium@NWBN01000029_1_46___56673_58073'[&!color=#000000]
	'1950377_Bbacterium@DBYZ01000008_1_141___170641_171474'[&!color=#000000]
	'1768115_Bf082@KWW25209_1__Fe_S_cluster_assembly_protein_SufD'[&!color=#000000]
	'1972459_Bbacterium@OYT17251_1__Fe_S_cluster_assembly_protein_SufD'[&!color=#000000]
	'1676150_Rbacterium@LFTI01000047_1_10___9957_11339'[&!color=#000000]
	'1674835_Bbacterium@LUZM01000265_1_2___318_1700'[&!color=#000000]
	'1797339_Bbacterium@OFY09635_1__Fe_S_cluster_assembly_protein_SufD'[&!color=#000000]
	'2013696_Bbacterium@PKP02230_1__Fe_S_cluster_assembly_protein_SufD'[&!color=#000000]
	'1950577_Bbacterium@DGQJ01000211_1_3___1995_3416'[&!color=#000000]
	'1950616_Bbacterium@DHSR01000083_1_101___124432_125835'[&!color=#000000]
	'1678841_Lsaccharophil@GAP43754_1__FeS_assembly_protein_SufD'[&!color=#000000]
	'1674837_Bbacterium@LUZO01000291_1_3___2488_3894'[&!color=#000000]
	'2013679_Bbacterium@PKP45266_1__Fe_S_cluster_assembly_protein_SufD'[&!color=#000000]
	'2013699_Bbacterium@PKO97884_1__Fe_S_cluster_assembly_protein_SufD'[&!color=#000000]
	'2013691_Bbacterium@PKP19402_1__hypothetical_protein_CVU06_11375__partial'[&!color=#000000]
	'1674838_Bbacterium@LUZP01000125_1_3___1501_2910'[&!color=#000000]
	'1950674_Bbacterium@DJVO01000199_1_6___5799_7211'[&!color=#000000]
	'869213_Sfermentans@KI912107_1_4332___5381669_5383063'[&!color=#000000]
	'1849719_Laurantiacus@LYBV02000007_1_3___2907_4298'[&!color=#000000]
	'990_Cxylanolytica@PZX18584_1__Fe_S_cluster_assembly_protein_SufD'[&!color=#000000]
	'886379_Athermohaloph@AEWI01000037_1_58___64377_65768'[&!color=#000000]
	'989_Msalmonicolor@PRY99813_1__Fe_S_cluster_assembly_protein_SufD'[&!color=#000000]
	'1946809_Msp@DHQK01000129_1_44___55627_57018'[&!color=#000000]
	'889453_Asaponilacus@ASB49500_1__Fe_S_cluster_assembly_protein_SufD'[&!color=#000000]
	'1952210_Mbacterium@DHVH01000141_1_18___18720_20099'[&!color=#000000]
	'1965019_Grhodophaeum@MWUJ01000001_1_390___540288_541667'[&!color=#000000]
	'2053574_Mbacterium@HBG87720_1__TPA_asm__Fe_S_cluster_assembly_protein_SufD'[&!color=#000000]
	'1952211_Mbacterium@DHST01000047_1_9___11301_12686'[&!color=#000000]
	'927658_Aimshenetskii@KI912105_1_1169___1512295_1513650'[&!color=#000000]
	'1797354_Bbacterium@OFY50046_1__Fe_S_cluster_assembly_protein_SufD'[&!color=#000000]
	'1950437_Bbacterium@DCVR01000012_1_94___113605_114963'[&!color=#000000]
	'1950410_Bbacterium@DCSU01000163_1_11___9746_11104'[&!color=#000000]
	'1950441_Bbacterium@DDXJ01000044_1_14___13931_15289'[&!color=#000000]
	'1950591_Bbacterium@DHGW01000042_1_5___3875_5233'[&!color=#000000]
	'1950435_Bbacterium@DCFQ01000085_1_32___29266_30624'[&!color=#000000]
	'1950438_Bbacterium@DCVC01000358_1_13___8808_10178'[&!color=#000000]
	'1950649_Bbacterium@DIKJ01000238_1_3___1663_3021'[&!color=#000000]
	'1797350_Bbacterium@OFY60857_1__Fe_S_cluster_assembly_protein_SufD'[&!color=#000000]
	'1797359_Bbacterium@OFY58628_1__Fe_S_cluster_assembly_protein_SufD__partial'[&!color=#000000]
	'1950605_Bbacterium@DHVO01000183_1_9___6945_8297'[&!color=#000000]
	'1950443_Bbacterium@DDWL01000036_1_32___43510_44877'[&!color=#000000]
	'2013683_Bbacterium@PKP39651_1__Fe_S_cluster_assembly_protein_SufD'[&!color=#000000]
	'1950624_Bbacterium@DHQB01000026_1_191___250921_252282'[&!color=#000000]
	'1950370_Bbacterium@DCDD01000021_1_1___3_632'[&!color=#000000]
	'1674821_Bbacterium@LUYY01000257_1_2___977_2344'[&!color=#000000]
	'1640674_Wtaraxaci@SDC77465_1__Fe_S_cluster_assembly_protein_SufD'[&!color=#000000]
	'1339253_Asp@JTLD01000004_1_179___202948_204306'[&!color=#000000]
	'1797315_Bbacterium@OFX19225_1__Fe_S_cluster_assembly_protein_SufD'[&!color=#000000]
	'1797332_Bbacterium@OFX88169_1__Fe_S_cluster_assembly_protein_SufD'[&!color=#000000]
	'1797366_Bbacterium@OFY75425_1__Fe_S_cluster_assembly_protein_SufD'[&!color=#000000]
	'1797314_Bbacterium@OFX25040_1__Fe_S_cluster_assembly_protein_SufD'[&!color=#000000]
	'1797313_Bbacterium@OFX46387_1__Fe_S_cluster_assembly_protein_SufD'[&!color=#000000]
	'1797368_Bbacterium@OFY77960_1__Fe_S_cluster_assembly_protein_SufD'[&!color=#000000]
	'2013690_Bbacterium@PKP22922_1__Fe_S_cluster_assembly_protein_SufD'[&!color=#000000]
	'1973926_Bbacterium@PIP53812_1__Fe_S_cluster_assembly_protein_SufD'[&!color=#000000]
	'1973923_Bbacterium@PIV57506_1__Fe_S_cluster_assembly_protein_SufD'[&!color=#000000]
	'1950623_Bbacterium@DHQI01000026_1_32___37900_39252'[&!color=#000000]
	'1674833_Bbacterium@LUZK01000007_1_32___36898_38262'[&!color=#000000]
	'1950599_Bbacterium@DHBK01000084_1_4___3732_5096'[&!color=#000000]
	'1797325_Bbacterium@OFX59979_1__Fe_S_cluster_assembly_protein_SufD'[&!color=#000000]
	'2013694_Bbacterium@PKP11294_1__Fe_S_cluster_assembly_protein_SufD'[&!color=#000000]
	'1541063_Pdenitrifican@PSK84687_1__Fe_S_cluster_assembly_protein_SufD'[&!color=#000000]
	'1797322_Bbacterium@OFX51389_1__Fe_S_cluster_assembly_protein_SufD'[&!color=#000000]
	'1952950_Pbacterium@DIZE01000062_1_95___102420_103781'[&!color=#000000]
	'655355_Selliptica@SFF66635_1__Fe_S_cluster_assembly_protein_SufD'[&!color=#000000]
	'1261403_Mdiazotrophic@RKD91763_1__Fe_S_cluster_assembly_protein_SufD'[&!color=#000000]
	'1952945_Pbacterium@DBPT01000002_1_16___16831_18204'[&!color=#000000]
	'1688776_Bbacterium@GAP68376_1__FeS_assembly_protein_SufD'[&!color=#000000]
	'1168034_Dorientale@AHW59180_1__Fe_S_cluster_assembly_protein_SufD'[&!color=#000000]
	'1628158_Msediminis@RIH65765_1__Fe_S_cluster_assembly_protein_SufD'[&!color=#000000]
	'1484053_Manaerophila@SHF06790_1__Fe_S_cluster_assembly_protein_SufD'[&!color=#000000]
	'1168035_Tdiversiorigi@SHI33785_1__Fe_S_cluster_assembly_protein_SufD'[&!color=#000000]
	'2093856_Bsp@AZS29574_1__Fe_S_cluster_assembly_protein_SufD'[&!color=#000000]
	'709991_Osplanchnicus@ADY34230_1__FeS_assembly_protein_SufD'[&!color=#000000]
	'1947012_Osp@DBDA01000030_1_27___31409_32773'[&!color=#000000]
	'2283627_Asp@RRG20318_1__Fe_S_cluster_assembly_protein_SufD'[&!color=#000000]
	'1717717_Mbacterium@BAX80399_1__Fe_S_cluster_assembly_protein_SufD'[&!color=#000000]
	'2487017_Mbacterium@RUT73325_1__Fe_S_cluster_assembly_protein_SufD'[&!color=#000000]
	'1117708_Mflexuosum@RKE00115_1__Fe_S_cluster_assembly_protein_SufD'[&!color=#000000]
	'1797372_Bbacterium@OFY92494_1__Fe_S_cluster_assembly_protein_SufD'[&!color=#000000]
	'1950602_Bbacterium@DIAS01000147_1_9___4898_6262'[&!color=#000000]
	'1307839_Scyanobacteri@ALO15875_1__FeS_cluster_assembly_protein_SufD'[&!color=#000000]
	'1674832_Bbacterium@LUZJ01000288_1_3___1853_3187'[&!color=#000000]
	'1517682_Pbacterium@KGN82382_1__hypothetical_protein_HW49_01945'[&!color=#000000]
	'1739394_Psp@OFR33501_1__hypothetical_protein_HMPREF2890_07040'[&!color=#000000]
	'1537504_Psp@KGN70644_1__hypothetical_protein_JT26_04155'[&!color=#000000]
	'36874_Pcangingivali@KGL49300_1__hypothetical_protein_HQ34_03965'[&!color=#000000]
	'1739529_Psp@OFO55262_1__Fe_S_cluster_assembly_protein_SufD'[&!color=#000000]
	'1122973_Plevii@KB904258_1_7___8158_9489'[&!color=#000000]
	'1720317_Pbacterium@LT635553_1_60___73922_75238'[&!color=#000000]
	'1497953_Bbacterium@KXB33538_1__SufB_sufD_domain_protein'[&!color=#000000]
	'1924944_Psp@RKW45613_1__Fe_S_cluster_assembly_protein_SufD__partial'[&!color=#000000]
	'1127696_Pcatoniae@EKY03197_1__FeS_assembly_protein_SufD'[&!color=#000000]
	'322095_Psomerae@KXB76090_1__FeS_assembly_protein_SufD'[&!color=#000000]
	'1122974_Pmacacae@KB904153_1_72___86502_87860'[&!color=#000000]
	'879243_Pasaccharolyt@AEE11984_1__FeS_assembly_protein_SufD'[&!color=#000000]
	'29524_Pcircumdentar@SJZ50693_1__Fe_S_cluster_assembly_protein_SufD'[&!color=#000000]
	'553175_Pendodontalis@EEN82475_1__putative_FeS_assembly_protein_SufD'[&!color=#000000]
	'242619_Pgingivalis@AAQ65482_1__conserved_hypothetical_protein'[&!color=#000000]
	'1950619_Bbacterium@DHRZ01000003_1_11___8296_8787'[&!color=#000000]
	'2086575_Psp@OLMS01000005_1_22___31563_32909'[&!color=#000000]
	'1917887_Psp@LT799418_1_3072___3782828_3784174'[&!color=#000000]
	'712710_Tsp@AOH41283_1__Fe_S_cluster_assembly_protein_SufD'[&!color=#000000]
	'203275_Tforsythia@AEW20215_1__FeS_assembly_protein_SufD'[&!color=#000000]
	'435591_Pdistasonis@ABR45239_1__putative_ABC_transporter_protein'[&!color=#000000]
	'1262913_Psp@CDE63332_1__feS_assembly_protein_SufD'[&!color=#000000]
	'1869337_Psp@HBK29253_1__TPA_asm__Fe_S_cluster_assembly_protein_SufD__partial'[&!color=#000000]
	'1869337_Psp@HBK29196_1__TPA_asm__Fe_S_cluster_assembly_protein_SufD__partial'[&!color=#000000]
	'1950538_Bbacterium@DFXE01000007_1_333___350331_351674'[&!color=#000000]
	'1037355_Pchartae@SKB73507_1__Fe_S_cluster_assembly_protein_SufD'[&!color=#000000]
	'1673718_Mvaginae@FXDJ01000006_1_57___59174_60514'[&!color=#000000]
	'1946090_Bsp@DKPN01000003_1_36___39539_40882'[&!color=#000000]
	'1121097_Bgraminisolve@ATZI01000001_1_301___374778_376121'[&!color=#000000]
	'2292192_Bsp@RHR77992_1__Fe_S_cluster_assembly_protein_SufD'[&!color=#000000]
	'1946083_Bsp@DBTL01000138_1_37___34586_35959'[&!color=#000000]
	'693979_Bhelcogenes@ADV42538_1__FeS_assembly_protein_SufD'[&!color=#000000]
	'226186_Bthetaiotaomi@AAO78514_1__conserved_hypothetical_protein__putative_ABC_transporter_permease_component'[&!color=#000000]
	'1263052_Bplebeius@CCZ86920_1__putative_uncharacterized_protein'[&!color=#000000]
	'484018_Bplebeius@EDY94190_1__FeS_assembly_protein_SufD'[&!color=#000000]
	'435590_Bvulgatus@ABR39048_1__conserved_hypothetical_protein__putative_ABC_transporter_permease_component'[&!color=#000000]
	'1204719_Pabscessus@HE997182_1_146___145582_146928'[&!color=#000000]
	'732242_Bpaurosacchar@DHEE01000066_1_4___2681_4024'[&!color=#000000]
	'1262740_Bsp@CDD84192_1__feS_assembly_protein_SufD'[&!color=#000000]
	'1445607_Breticuloterm@GAE82654_1__iron_sulfur_cluster_assembly_protein_SufD'[&!color=#000000]
	'1297750_Bluti@SHF23495_1__Fe_S_cluster_assembly_protein_SufD'[&!color=#000000]
	'626522_Atannerae@EEX72378_1__putative_FeS_assembly_protein_SufD'[&!color=#000000]
	'679199_Arava@EHG22765_1__FeS_assembly_protein_SufD'[&!color=#000000]
	'2133944_Asp@RAP01347_1__Fe_S_cluster_assembly_protein_SufD'[&!color=#000000]
	'2033406_Psp@GAY31349_1__Fe_S_cluster_assembly_protein_SufD'[&!color=#000000]
	'1035197_Psp@EKX90816_1__putative_FeS_assembly_protein_SufD'[&!color=#000000]
	'1872471_Asp@RKV74157_1__SufD_family_Fe_S_cluster_assembly_protein'[&!color=#000000]
	'2491043_Asp@RRD80031_1__SufD_family_Fe_S_cluster_assembly_protein'[&!color=#000000]
	'1262930_Psp@CDA44730_1__feS_assembly_protein_SufD'[&!color=#000000]
	'1262937_Psp@CDE87514_1__feS_assembly_protein_SufD'[&!color=#000000]
	'1262935_Psp@CCY14883_1__feS_assembly_protein_SufD'[&!color=#000000]
	'1262933_Psp@CDF22985_1__feS_assembly_protein_SufD'[&!color=#000000]
	'2049047_Pbacterium@PWL76943_1__Fe_S_cluster_assembly_protein_SufD'[&!color=#000000]
	'1952484_Pbacterium@DFIH01000012_1_7___5737_7086'[&!color=#000000]
	'1952534_Pbacterium@DLLK01000060_1_11___6890_8233'[&!color=#000000]
	'2024224_Psp@OYP67784_1__Fe_S_cluster_assembly_protein_SufD'[&!color=#000000]
	'1947084_Psp@DBRC01000070_1_10___14165_15475'[&!color=#000000]
	'1262918_Psp@CCX65306_1__feS_assembly_protein_SufD'[&!color=#000000]
	'1262931_Psp@CDD04628_1__feS_assembly_protein_SufD'[&!color=#000000]
	'1947156_Psp@DGVC01000012_1_173___217707_219101'[&!color=#000000]
	'2490854_Psp@RUL59683_1__Fe_S_cluster_assembly_protein_SufD'[&!color=#000000]
	'1073367_Poralis@ETD18767_1__FeS_assembly_protein_SufD'[&!color=#000000]
	'1897014_Psp@OKZ27539_1__Fe_S_cluster_assembly_protein_SufD'[&!color=#000000]
	'1262929_Psp@CDB05650_1__feS_assembly_protein_SufD'[&!color=#000000]
	'1947225_Psp@DLKG01000054_1_4___2184_3527'[&!color=#000000]
	'1947103_Psp@DEJU01000002_1_43___51932_53332'[&!color=#000000]
	'1947150_Psp@DGHO01000014_1_17___26728_28071'[&!color=#000000]
	'1262919_Psp@CCZ12233_1__feS_assembly_protein_SufD'[&!color=#000000]
	'1947181_Psp@DJQP01000020_1_2___1632_2978'[&!color=#000000]
	'1947234_Psp@DLDT01000008_1_10___10251_11600'[&!color=#000000]
	'537011_Pcopri@EFB33952_1__FeS_assembly_protein_SufD'[&!color=#000000]
	'1947169_Psp@DIDH01000038_1_2___871_2052'[&!color=#000000]
	'77095_Pbryantii@OYP55645_1__Fe_S_cluster_assembly_protein_SufD'[&!color=#000000]
	'1947123_Psp@DEFF01000015_1_8___8117_9460'[&!color=#000000]
	'1122978_Palbensis@AUFP01000008_1_38___43347_44690'[&!color=#000000]
	'1280674_Psp@AUJK01000003_1_152___200974_202317'[&!color=#000000]
	'1262922_Psp@CDA92957_1__feS_assembly_protein_SufD'[&!color=#000000]
	'883158_Pmicans@EHO71263_1__FeS_assembly_protein_SufD'[&!color=#000000]
	'419005_Pamnii@KXB75725_1__FeS_assembly_protein_SufD'[&!color=#000000]
	'1236509_Pdentasini@BAKG01000007_1_71___72824_74167'[&!color=#000000]
	'1392486_Psp@JIAF01000004_1_753___864475_865818'[&!color=#000000]
	'28131_Pintermedia@BAR95113_1__iron_sulfur_cluster_assembly_protein_SufD'[&!color=#000000]
	'767031_Pdenticola@AEA21452_1__FeS_assembly_protein_SufD'[&!color=#000000]
	'1122980_Pbaroniae@AUFQ01000007_1_21___22361_23704'[&!color=#000000]
	'28135_Poris@VEH16574_1__FeS_cluster_assembly_protein_sufD'[&!color=#000000]
	'1262926_Psp@CDC99195_1__feS_assembly_protein_SufD'[&!color=#000000]
	'873513_Pbuccae@EFU31551_1__FeS_assembly_protein_SufD'[&!color=#000000]
	'1947085_Psp@DBQL01000173_1_13___15090_16433'[&!color=#000000]
	'1703337_Pcolorans@PVX54790_1__Fe_S_cluster_assembly_protein_SufD'[&!color=#000000]
	'585502_Pbergensis@EFA43007_1__FeS_assembly_protein_SufD'[&!color=#000000]
	'1497954_Bbacterium@KXB48341_1__FeS_assembly_protein_SufD'[&!color=#000000]
	'908937_Pdentalis@EGQ14537_1__ABC_superfamily_ATP_binding_cassette_transporter_permease'[&!color=#000000]
	'1947097_Psp@DEKI01000058_1_5___4559_5905'[&!color=#000000]
	'688246_Pmultisacchar@EGN55985_1__FeS_assembly_protein_SufD'[&!color=#000000]
	'1947235_Psp@DLDO01000029_1_7___7765_9435'[&!color=#000000]
	'1262938_Psp@CCY03111_1__feS_assembly_protein_SufD'[&!color=#000000]
	'1945886_Pbacterium@SNU10811_1__Fe_S_cluster_assembly_protein_SufD'[&!color=#000000]
	'1855325_Psp@SFG03963_1__Fe_S_cluster_assembly_protein_SufD'[&!color=#000000]
	'1384078_Psp@KXB83677_1__FeS_assembly_protein_SufD'[&!color=#000000]
	'76123_Penoeca@ALO47748_1__ABC_transporter_permease'[&!color=#000000]
	'1127699_Psaccharolyti@EKX96967_1__FeS_assembly_protein_SufD'[&!color=#000000]
	'386414_Ptimonensis@PMC10220_1__Fe_S_cluster_assembly_protein_SufD'[&!color=#000000]
	'28127_Pbuccalis@PMC25704_1__Fe_S_cluster_assembly_protein_SufD'[&!color=#000000]
	'575614_Psp@EFC71274_1__FeS_assembly_protein_SufD__plasmid_'[&!color=#000000]
	'862515_Pmarshii@EFM01213_1__FeS_assembly_protein_SufD'[&!color=#000000]
	'1947091_Psp@DDQC01000009_1_16___29095_30438'[&!color=#000000]
	'1947102_Psp@DEJV01000022_1_10___12906_14201'[&!color=#000000]
	'1947104_Psp@DEJS01000006_1_40___44840_46195'[&!color=#000000]
	'264731_Pruminicola@ADE81433_1__FeS_assembly_protein_SufD'[&!color=#000000]
	'1520830_Pbacterium@SFW12904_1__Fe_S_cluster_assembly_protein_SufD'[&!color=#000000]
	'1947152_Psp@DGHG01000037_1_16___22689_23948'[&!color=#000000]
	'1952455_Pbacterium@DCJC01000050_1_10___13257_14609'[&!color=#000000]
	'1948373_Abacterium@DECL01000042_1_2___142_966'[&!color=#000000]
	'1855373_Bbacterium@SDG02992_1__Fe_S_cluster_assembly_protein_SufD'[&!color=#000000]
	'762968_Pclara@EHH01832_1__putative_FeS_assembly_protein_SufD'[&!color=#000000]
	'2292281_Bsp@RHP65159_1__Fe_S_cluster_assembly_protein_SufD'[&!color=#000000]
	'1952459_Pbacterium@DCHV01000081_1_9___9666_11009'[&!color=#000000]
	'1952491_Pbacterium@DGUV01000001_1_25___25447_26796'[&!color=#000000]
	'1952457_Pbacterium@DCIS01000018_1_5___5285_6628'[&!color=#000000]
	'1950561_Bbacterium@DGVD01000015_1_294___373009_374424'[&!color=#000000]
	'1896974_Bsp@OKZ26707_1__Fe_S_cluster_assembly_protein_SufD'[&!color=#000000]
	'1952525_Pbacterium@DJWZ01000003_1_11___12260_13396'[&!color=#000000]
	'1952468_Pbacterium@DEJY01000034_1_85___109965_111194'[&!color=#000000]
	'1952488_Pbacterium@DGWO01000054_1_34___32719_33936'[&!color=#000000]
	'1952456_Pbacterium@DCIW01000104_1_1___2_871'[&!color=#000000]
	'1952528_Pbacterium@DBLZ01000109_1_9___13066_14277'[&!color=#000000]
	'1952483_Pbacterium@DFKL01000033_1_12___11378_12595'[&!color=#000000]
	'1952450_Pbacterium@DCCS01000006_1_13___15742_16962'[&!color=#000000]
	'1952496_Pbacterium@DGTM01000009_1_16___20712_21929'[&!color=#000000]
	'1952477_Pbacterium@DEFM01000021_1_14___19033_20355'[&!color=#000000]
	'1952498_Pbacterium@DGSN01000074_1_17___17782_19110'[&!color=#000000]
	'1952452_Pbacterium@DBQP01000017_1_35___42121_43485'[&!color=#000000]
	'1950433_Bbacterium@DCFW01000005_1_75___75182_76525'[&!color=#000000]
	'1121099_Bpropionicifa@AQWS01000016_1_10___11356_12699'[&!color=#000000]
	'679937_Bcoprosuis@EGJ70502_1__FeS_assembly_protein_SufD'[&!color=#000000]
	'679937_Bcoprosuis@EGJ70497_1__FeS_assembly_protein_SufD'[&!color=#000000]
	'1121099_Bpropionicifa@AQWS01000016_1_15___17105_18451'[&!color=#000000]
	'1950387_Bbacterium@DBYG01000079_1_11___11101_12447'[&!color=#000000]
	'1950446_Bbacterium@DDLZ01000025_1_5___5255_6598'[&!color=#000000]
	'1262736_Bsp@CDA21203_1__feS_assembly_protein_SufD'[&!color=#000000]
	'1941478_Csp@PWM93840_1__Fe_S_cluster_assembly_protein_SufD'[&!color=#000000]
	'487174_Bintestinihom@HAC12949_1__TPA_asm__Fe_S_cluster_assembly_protein_SufD'[&!color=#000000]
	'880074_Bviscericola@AHF12888_1__ABC_transporter_permease'[&!color=#000000]
	'1952687_Pbacterium@DKPO01000012_1_51___60411_61757'[&!color=#000000]
	'1674820_Bbacterium@LUYX01000038_1_2___648_2018'[&!color=#000000]
	'1950422_Bbacterium@DCIP01000173_1_3___1591_2940'[&!color=#000000]
	'1950429_Bbacterium@DCHK01000008_1_33___33152_34489'[&!color=#000000]
	'1658779_Pbacterium@BDEJ01000039_1_28___42201_43535'[&!color=#000000]
	'1805325_Pbacterium@OIP81170_1__Fe_S_cluster_assembly_protein_SufD'[&!color=#000000]
	'1947024_Psp@DFYX01000088_1_12___12963_14363'[&!color=#000000]
	'694427_Ppropionicige@ADQ79972_1__FeS_assembly_protein_SufD'[&!color=#000000]
	'2053594_Pbacterium@QKAH01000147_1_1___111_1451'[&!color=#000000]
	'1674818_Bbacterium@LUYV01000014_1_122___128168_129508'[&!color=#000000]
	'1895718_Bbacterium@OJV44862_1__Fe_S_cluster_assembly_protein_SufD'[&!color=#000000]
	'681398_Pjiangxiensis@GAT61494_1__Fe_S_cluster_assembly_protein_SufD'[&!color=#000000]
	'1950431_Bbacterium@DCHH01000020_1_36___40291_41631'[&!color=#000000]
	'1950486_Bbacterium@DFON01000222_1_5___3659_4996'[&!color=#000000]
	'1950447_Bbacterium@DENY01000058_1_2___1622_2962'[&!color=#000000]
	'1950476_Bbacterium@DEZB01000057_1_12___17925_19265'[&!color=#000000]
	'1642646_Pmucosa@SCM55149_1__FeS_cluster_assembly_protein_SufD'[&!color=#000000]
	'1950650_Bbacterium@DIGB01000039_1_51___68723_70075'[&!color=#000000]
	'1950409_Bbacterium@DBPW01000002_1_45___46368_47705'[&!color=#000000]
	'1950548_Bbacterium@DFUL01000056_1_4___3349_4689'[&!color=#000000]
	'1950617_Bbacterium@DHSL01000018_1_33___43233_44573'[&!color=#000000]
	'1950619_Bbacterium@DHRZ01000064_1_101___126572_127942'[&!color=#000000]
	'1947281_Psp@DIQL01000001_1_76___111080_112420'[&!color=#000000]
	'1797327_Bbacterium@OFX54474_1__Fe_S_cluster_assembly_protein_SufD'[&!color=#000000]
	'1947287_Psp@DIFV01000100_1_2___906_2246'[&!color=#000000]
	'1642647_Psaccharoferm@SCD18954_1__FeS_assembly_protein_SufD'[&!color=#000000]
	'1562970_Fcaenicola@CEA16933_1__hypothetical_protein_ING2E5B_2205'[&!color=#000000]
	'1950405_Bbacterium@DBTT01000004_1_164___209111_210451'[&!color=#000000]
	'1121485_Dcapnocytopha@AUFL01000018_1_68___69618_70958'[&!color=#000000]
	'1605892_Dalginatilyti@PXV63845_1__Fe_S_cluster_assembly_protein_SufD'[&!color=#000000]
	'2040292_Dsp@OEPV01000001_1_263___256294_257637'[&!color=#000000]
	'742766_Dgadei@EGK02186_1__hypothetical_protein_HMPREF9455_01820'[&!color=#000000]
	'1946424_Dsp@DHEB01000192_1_12___10602_11942'[&!color=#000000]
	'742767_Dmossii@EGK05529_1__hypothetical_protein_HMPREF9456_02730'[&!color=#000000]
	'2161820_Dsp@OPYL01000009_1_60___60817_62157'[&!color=#000000]
	'1807730_Bbacterium@LUJM01000051_1_25___24807_26156'[&!color=#000000]
	'1950386_Bbacterium@DBYJ01000016_1_27___28102_29046'[&!color=#000000]
	'1807755_Bbacterium@DAAS01000016_1_15___14983_16344'[&!color=#000000]
	'1796646_Mintestinale@ANU63946_1__Fe_S_cluster_assembly_protein_SufD'[&!color=#000000]
	'1807748_Bbacterium@DAAL01000250_1_3___1889_3250'[&!color=#000000]
	'1807737_Bbacterium@LUJT01000016_1_22___22192_23571'[&!color=#000000]
	'1807731_Bbacterium@LUJN01000012_1_218___235249_236607'[&!color=#000000]
	'1807729_Bbacterium@LUJL01000030_1_17___15762_17117'[&!color=#000000]
	'1807741_Bbacterium@LUJX01000039_1_12___14968_16299'[&!color=#000000]
	'1807753_Bbacterium@DAAQ01000007_1_55___58741_60087'[&!color=#000000]
	'1807740_Bbacterium@LUJW01000089_1_4___3058_4401'[&!color=#000000]
	'1262753_Bsp@CCX48363_1__feS_assembly_protein_SufD'[&!color=#000000]
	'2049046_Pbacterium@HAB41583_1__TPA_asm__Fe_S_cluster_assembly_protein_SufD'[&!color=#000000]
	'1807735_Bbacterium@LUJR01000003_1_16___18314_19663'[&!color=#000000]
	'1930003_Ssp@MSHK01000029_1_145___137964_139310'[&!color=#000000]
	'1897040_Bbacterium@OKY86356_1__Fe_S_cluster_assembly_protein_SufD'[&!color=#000000]
	'1807734_Bbacterium@LUJQ01000021_1_97___123126_124490'[&!color=#000000]
	'1958821_Mbacterium@NWBJ01000088_1_5___5438_6787'[&!color=#000000]
	'1807739_Bbacterium@LUJV01000047_1_4___2938_4275'[&!color=#000000]
	'1262917_Psp@CCX44776_1__feS_assembly_protein_SufD'[&!color=#000000]
	'1952620_Pbacterium@DKZJ01000014_1_15___19252_20571'[&!color=#000000]
	'1262924_Psp@CDE39664_1__feS_assembly_protein_SufD'[&!color=#000000]
	'1952577_Pbacterium@DGWL01000012_1_8___12622_13956'[&!color=#000000]
	'1952547_Pbacterium@DEDW01000021_1_33___32113_33477'[&!color=#000000]
	'1952696_Pbacterium@DLLC01000054_1_32___30541_31902'[&!color=#000000]
	'1952576_Pbacterium@DFJG01000003_1_73___103266_104645'[&!color=#000000]
	'1952541_Pbacterium@DEKO01000122_1_4___3617_4957'[&!color=#000000]
	'1952548_Pbacterium@DECW01000047_1_4___3179_4528'[&!color=#000000]
	'1262927_Psp@CDE08761_1__feS_assembly_protein_SufD'[&!color=#000000]
	'1952582_Pbacterium@DHKE01000039_1_27___21440_22807'[&!color=#000000]
	'1952623_Pbacterium@DKZE01000019_1_4___2571_3929'[&!color=#000000]
	'1952566_Pbacterium@DESM01000004_1_17___17933_19294'[&!color=#000000]
	'1952617_Pbacterium@DKZO01000014_1_22___23989_25347'[&!color=#000000]
	'1952168_Lbacterium@DLOQ01000105_1_2___781_1224'[&!color=#000000]
	'1952655_Pbacterium@DKWK01000008_1_17___26654_28006'[&!color=#000000]
	'1807758_Bbacterium@DAAV01000142_1_2___1194_2552'[&!color=#000000]
	'1952573_Pbacterium@DERZ01000058_1_43___55942_57309'[&!color=#000000]
	'1262936_Psp@CDE58370_1__feS_assembly_protein_SufD'[&!color=#000000]
	'511995_CApseudotricho@BAG83902_1__Fe_S_cluster_assembly_protein_SufD'[&!color=#000000]
	'511435_CApseudotricho@AP017913_1_343___444292_445614'[&!color=#000000]
	'467085_CSdinenymphae@GAP72634_1__ABC_transporter_permease_protein'[&!color=#000000]
	'1702214_CBperiocalifor@KQM08166_1__hypothetical_protein_AL399_08845'[&!color=#000000]
	'1537566_Bhalophila@PVX51896_1__Fe_S_cluster_assembly_protein_SufD'[&!color=#000000]
	'1951091_Fbacterium@DBCM01000090_1_2___952_2154'[&!color=#000000]
	'1950957_Fbacterium@DCEW01000079_1_8___6920_7753'[&!color=#000000]
	'1950572_Bbacterium@DGSV01000012_1_13___12581_13255'[&!color=#000000]
	'1950381_Bbacterium@DBYS01000006_1_44___39078_39734'[&!color=#000000]
	'1950425_Bbacterium@DCID01000016_1_60___102041_102676'[&!color=#000000]
	'1950419_Bbacterium@DCIY01000007_1_15___14256_14924'[&!color=#000000]
	'1950502_Bbacterium@DFIN01000003_1_6___6655_7314'[&!color=#000000]
	'1950402_Bbacterium@DBVX01000055_1_1___186_821'[&!color=#000000]
	'1950497_Bbacterium@DFJE01000009_1_77___80784_81398'[&!color=#000000]
	'1950493_Bbacterium@DFKE01000014_1_121___145348_146007'[&!color=#000000]
	'1950724_Bbacterium@DJWV01000036_1_4___2204_2857'[&!color=#000000]
	'1950403_Bbacterium@DBVU01000038_1_7___5266_5880'[&!color=#000000]
	'1950458_Bbacterium@DEHM01000020_1_62___86928_87590'[&!color=#000000]
	'1950448_Bbacterium@DEKW01000019_1_158___215742_216353'[&!color=#000000]
	'1950563_Bbacterium@DGUY01000022_1_94___153390_154073'[&!color=#000000]
	'1950573_Bbacterium@DGSR01000007_1_117___178300_178983'[&!color=#000000]
	'1950742_Bbacterium@DLKS01000017_1_18___18557_19222'[&!color=#000000]
	'1950743_Bbacterium@DLKN01000173_1_9___8488_9141'[&!color=#000000]
	'1952870_Sbacterium@DDTL01000114_1_13___12068_13333'[&!color=#000000]
	'1950503_Bbacterium@DFIA01000046_1_28___34841_35914'[&!color=#000000]
	'1950428_Bbacterium@DCHN01000006_1_16___13708_14472'[&!color=#000000]
	'1950614_Bbacterium@DHTD01000030_1_2___1911_2948'[&!color=#000000]
	'1671665_Rbacterium@LFSY01000112_1_6___5229_6266'[&!color=#000000]
	'1950632_Bbacterium@DIRP01000022_1_26___30931_31968'[&!color=#000000]
	'1950406_Bbacterium@DBRG01000023_1_136___160943_161980'[&!color=#000000]
	'1674823_Bbacterium@LUZA01000029_1_52___61888_62925'[&!color=#000000]
	'1950758_Bbacterium@DBDM01000212_1_4___1789_2763'[&!color=#000000]
	'1797347_Bbacterium@OFY39441_1__Fe_S_cluster_assembly_protein_SufD'[&!color=#000000]
	'1950667_Bbacterium@DIXE01000028_1_19___16655_17698'[&!color=#000000]
	'1400053_Bbacterium@AGY54828_1__FeS_cluster_assembly_protein_sufD'[&!color=#000000]
	'2013697_Bbacterium@PKO95598_1__hypothetical_protein_CVU12_09245'[&!color=#000000]
	'1895922_Bbacterium@OJV22090_1__Fe_S_cluster_assembly_protein_SufD'[&!color=#000000]
	'2013678_Bbacterium@PKP42497_1__Fe_S_cluster_assembly_protein_SufD'[&!color=#000000]
	'1950407_Bbacterium@DBQO01000008_1_7___5949_6950'[&!color=#000000]
	'1674825_Bbacterium@LUZC01000036_1_50___62833_63507'[&!color=#000000]
	'1674827_Bbacterium@LUZE01000161_1_20___24565_25263'[&!color=#000000]
	'1262698_Asp@CCY37142_1__feS_assembly_protein_SufD'[&!color=#000000]
	'880073_Cabyssi@EHO42798_1__FeS_assembly_protein_SufD'[&!color=#000000]
	'1948696_Lbacterium@DDLT01000314_1_19___21550_22866'[&!color=#000000]
	'1798559_Cdivision@OGC09852_1__Fe_S_cluster_assembly_protein_SufD'[&!color=#000000]
	'1948114_Lbacterium@DDZW01000014_1_2___549_1859'[&!color=#000000]
	'1948562_Dbacterium@DKAI01000060_1_2___150_1346'[&!color=#000000]
	'1798295_Gbacterium@OGT69415_1__Fe_S_cluster_assembly_protein_SufD'[&!color=#000000]
	'1948541_Dbacterium@DDTP01000012_1_201___204772_205818'[&!color=#000000]
	'1895717_Abacterium@OJU61801_1__Fe_S_cluster_assembly_protein_SufD'[&!color=#000000]
	'661478_Fginsengisoli@AIE83915_1__Iron_sulfur_cluster_assembly_protein_SufD'[&!color=#000000]
	'1946325_Csp@DDEQ01000036_1_18___12693_14030'[&!color=#000000]
	'2004468_Abacterium@ARU44399_1__Fe_S_cluster_assembly_protein_SufD'[&!color=#000000]
	'2004467_Abacterium@ARU41289_1__Fe_S_cluster_assembly_protein_SufD'[&!color=#000000]
	'1946342_Csp@DKKT01000043_1_23___25771_27042'[&!color=#000000]
	'1946335_Csp@DDSL01000110_1_13___10329_11600'[&!color=#000000]
	'1946329_Csp@DDUZ01000051_1_12___11735_13033'[&!color=#000000]
	'1946335_Csp@DDSL01000128_1_42___41638_42945'[&!color=#000000]
	'1946338_Csp@DDRE01000030_1_19___18232_19512'[&!color=#000000]
	'1617424_Abacterium@KXK19790_1__Iron_regulated_ABC_transporter_permease_protein_SufD'[&!color=#000000]
	'2026790_Sbacterium@MAT52949_1__Fe_S_cluster_assembly_protein_SufD'[&!color=#000000]
	'1948126_Pbacterium@DCKY01000201_1_13___13107_14456'[&!color=#000000]
	'1915775_Earchaeon@DAZP01000091_1_12___9619_10773'[&!color=#000000]
	'1889001_Mgroup@OIR20296_1__Fe_S_cluster_assembly_protein_SufD'[&!color=#000000]
	'1915769_Earchaeon@DAHL01000032_1_6___4941_6209'[&!color=#000000]
	'1986658_Btmed264@OUX34292_1__Fe_S_cluster_assembly_protein_SufD'[&!color=#000000]
	'1888996_Mgroup@OIR22563_1__Fe_S_cluster_assembly_protein_SufD'[&!color=#000000]
	'1915776_Earchaeon@DAOO01000040_1_5___3866_5086'[&!color=#000000]
	'2026739_Earchaeon@PBO81766_1__Fe_S_cluster_assembly_protein_SufD'[&!color=#000000]
	'2035431_Bhr36@GBD35242_1__FeS_cluster_assembly_protein_SufD'[&!color=#000000]
	'454194_Pmethylalipha@CDM64968_1__FeS_assembly_protein_SufD'[&!color=#000000]
	'2052146_Bbacterium@PLCD01000020_1_39___42308_43654'[&!color=#000000]
	'1946320_Csp@DIYZ01000236_1_11___9735_11078'[&!color=#000000]
	'1946318_Csp@DGBD01000153_1_4___3111_4484'[&!color=#000000]
	'1962177_Abacterium@MWYZ01000070_1_17___14601_15911'[&!color=#000000]
	'1946322_Csp@DLHV01000023_1_42___33546_34412'[&!color=#000000]
	'1946316_Csp@DDUF01000054_1_158___186998_188125'[&!color=#000000]
	'1617423_Abacterium@KXJ98417_1__iron_ABC_transporter_permease'[&!color=#000000]
	'1752184_Abacterium@LNEI01000018_1_591___649777_650910'[&!color=#000000]
	'1752182_Abacterium@LNDP01000024_1_279___317197_318330'[&!color=#000000]
	'1946317_Csp@DEQS01000100_1_26___22842_23993'[&!color=#000000]
	'1797949_Ebacterium@OGR91393_1__Fe_S_cluster_assembly_protein_SufD'[&!color=#000000]
	'1801820_Obacterium@OGW86378_1__Fe_S_cluster_assembly_protein_SufD'[&!color=#000000]
	'1801834_Obacterium@OGX05266_1__Fe_S_cluster_assembly_protein_SufD'[&!color=#000000]
	'1801829_Obacterium@OGW88145_1__Fe_S_cluster_assembly_protein_SufD'[&!color=#000000]
	'1916135_Scluster@MPNN01000006_1_201___212475_213836'[&!color=#000000]
	'1986676_Cbacterium@OUU77057_1__Fe_S_cluster_assembly_protein_SufD'[&!color=#000000]
	'1948475_Dbacterium@DBTA01000022_1_29___29804_31156'[&!color=#000000]
	'1948476_Dbacterium@DBSW01000155_1_7___5619_6971'[&!color=#000000]
	'1948533_Dbacterium@DLRG01000095_1_1___2_757'[&!color=#000000]
	'1948533_Dbacterium@DLRG01000140_1_6___6928_7623'[&!color=#000000]
	'1948466_Dbacterium@DCAX01000212_1_1___1_585'[&!color=#000000]
	'1948534_Dbacterium@DBHO01000065_1_184___167377_168693'[&!color=#000000]
	'1948523_Dbacterium@DJZL01000111_1_3___1523_2806'[&!color=#000000]
	'1948511_Dbacterium@DJMH01000113_1_9___6663_7970'[&!color=#000000]
	'1948477_Dbacterium@DCLD01000207_1_5___1469_2776'[&!color=#000000]
	'1916132_Scluster@MPND01000015_1_51___54016_55344'[&!color=#000000]
	'1926606_Scluster@PKB61687_1__Fe_S_cluster_assembly_protein_SufD'[&!color=#000000]
	'1948519_Dbacterium@DKAL01000048_1_2___529_1905'[&!color=#000000]
	'1948481_Dbacterium@DCWO01000083_1_39___37830_39161'[&!color=#000000]
	'1948467_Dbacterium@DCAW01000137_1_3___1515_2834'[&!color=#000000]
	'1926618_Scluster@PKB80052_1__Fe_S_cluster_assembly_protein_SufD'[&!color=#000000]
	'1926611_Scluster@PKB64237_1__Fe_S_cluster_assembly_protein_SufD'[&!color=#000000]
	'1948469_Dbacterium@DCAE01000047_1_8___7650_9020'[&!color=#000000]
	'1926616_Scluster@PKB73136_1__Fe_S_cluster_assembly_protein_SufD'[&!color=#000000]
	'1926613_Scluster@PKB66208_1__Fe_S_cluster_assembly_protein_SufD'[&!color=#000000]
	'1926614_Scluster@PKB69779_1__Fe_S_cluster_assembly_protein_SufD'[&!color=#000000]
	'1948480_Dbacterium@DCWQ01000002_1_22___28423_29775'[&!color=#000000]
	'1926619_Scluster@PKB76196_1__Fe_S_cluster_assembly_protein_SufD'[&!color=#000000]
	'1926619_Scluster@PKB76052_1__Fe_S_cluster_assembly_protein_SufD'[&!color=#000000]
	'1926618_Scluster@PKB80662_1__Fe_S_cluster_assembly_protein_SufD'[&!color=#000000]
	'1916131_Scluster@MPNC01000008_1_63___69842_71203'[&!color=#000000]
	'1916129_Scluster@MPMM01000009_1_28___28282_29676'[&!color=#000000]
	'1948485_Dbacterium@DDKW01000004_1_8___6995_7627'[&!color=#000000]
	'1948512_Dbacterium@DJLI01000028_1_8___6048_6932'[&!color=#000000]
	'1926605_Scluster@PKB57831_1__Fe_S_cluster_assembly_protein_SufD'[&!color=#000000]
	'1948607_Gbacterium@DEQY01000010_1_7___5167_6522'[&!color=#000000]
	'2035419_Bhr24@GBD12288_1__FeS_cluster_assembly_protein_SufD'[&!color=#000000]
	'1797658_Cbacterium@OGO46767_1__Fe_S_cluster_assembly_protein_SufD'[&!color=#000000]
	'1842519_Cbacterium@LXTD01000002_1_10___6451_7794'[&!color=#000000]
	'1948470_Dbacterium@DBZV01000147_1_10___7405_8778'[&!color=#000000]
	'1915757_Tarchaeon@DAZR01000012_1_22___16273_17508'[&!color=#000000]
	'1948468_Dbacterium@DCAS01000044_1_2___180_1523'[&!color=#000000]
	'1926612_Scluster@PKB66776_1__Fe_S_cluster_assembly_protein_SufD'[&!color=#000000]
	'1926612_Scluster@PKB67203_1__Fe_S_cluster_assembly_protein_SufD'[&!color=#000000]
	'1948493_Dbacterium@DEAJ01000015_1_12___11277_12617'[&!color=#000000]
	'1131272_Cbacterium@KB912848_1_28___25002_26351'[&!color=#000000]
	'1948518_Dbacterium@DKAM01000006_1_2___414_1769'[&!color=#000000]
	'1948522_Dbacterium@DJZM01000120_1_12___9087_10424'[&!color=#000000]
	'1916130_Scluster@MPMJ01000017_1_24___22765_24129'[&!color=#000000]
	'1948530_Dbacterium@DLTP01000047_1_26___27445_28803'[&!color=#000000]
	'1948489_Dbacterium@DEBF01000036_1_26___29184_30554'[&!color=#000000]
	'1703359_Gsp@KPK80859_1__hypothetical_protein_AMS25_08635'[&!color=#000000]
	'1703358_Gsp@KPK65792_1__hypothetical_protein_AMS21_03885'[&!color=#000000]
	'1801659_Cdivision@OGB95889_1__Fe_S_cluster_assembly_protein_SufD'[&!color=#000000]
	'1640515_Abacterium@KRT75975_1__FeS_assembly_protein_SufD__Fe_S_cluster_assembly_protein_SufD'[&!color=#000000]
	'1842517_Cdivision@LXTG01000068_1_27___17989_19332'[&!color=#000000]
	'1640516_Cdivision@KRT70078_1__FeS_assembly_protein_SufD__Fe_S_cluster_assembly_protein_SufD'[&!color=#000000]
	'1640516_Cdivision@KRT69199_1__FeS_assembly_protein_SufD__Fe_S_cluster_assembly_protein_SufD'[&!color=#000000]
	'1953209_CDbacterium@DEIM01000132_1_6___2918_4261'[&!color=#000000]
	'1916139_Bec214@MPMH01000058_1_3___695_2041'[&!color=#000000]
	'2035432_Bhr37@GBD38892_1__FeS_cluster_assembly_protein_SufD'[&!color=#000000]
	'1797755_CDbacterium@OGE23187_1__Fe_S_cluster_assembly_protein_SufD'[&!color=#000000]
	'1895690_Abacterium@OJV42285_1__Fe_S_cluster_assembly_protein_SufD'[&!color=#000000]
	'1382359_Aailaaui@JIAL01000001_1_703___798890_800278'[&!color=#000000]
	'2043161_CSgaucii@SPE18815_1__SufD__needed_for_fhuF_Fe_S_center_production_stability'[&!color=#000000]
	'1801657_Cdivision@OGB92165_1__Fe_S_cluster_assembly_protein_SufD'[&!color=#000000]
	'1951204_Pbacterium@DKMA01000105_1_21___17552_18895'[&!color=#000000]
	'1142394_Pmikurensis@BAM02479_1__FeS_cluster_assembly_protein_SufD'[&!color=#000000]
	'1801971_Pbacterium@OHB79312_1__Fe_S_cluster_assembly_protein_SufD'[&!color=#000000]
	'1951185_Pbacterium@DDIR01000124_1_54___71734_73059'[&!color=#000000]
	'1951197_Pbacterium@DEYK01000033_1_79___88716_90053'[&!color=#000000]
	'1951199_Pbacterium@DFRD01000037_1_7___7108_8424'[&!color=#000000]
	'1951196_Pbacterium@DEYM01000002_1_6___3897_5213'[&!color=#000000]
	'1951117_Gbacterium@DHJO01000222_1_1___3_761'[&!color=#000000]
	'1951118_Gbacterium@DHJM01000045_1_7___4150_5523'[&!color=#000000]
	'1951117_Gbacterium@DHJO01000051_1_1___1_324'[&!color=#000000]
	'1660163_Gbacterium@ODT00163_1__Fe_S_cluster_assembly_protein_SufD'[&!color=#000000]
	'379066_Gaurantiaca@BAH40071_1__putative_iron_sulfur_cluster_assembly_protein_SufD'[&!color=#000000]
	'1379270_Gphototrophic@AMW05799_1__hypothetical_protein_GEMMAAP_15360'[&!color=#000000]
	'1946568_Gsp@DLHL01000031_1_15___11093_12403'[&!color=#000000]
	'1978118_Gbacterium@NGFI01000014_1_263___297594_298931'[&!color=#000000]
	'1953211_CHbacterium@DDYW01000179_1_22___30849_32174'[&!color=#000000]
	'1953212_CHbacterium@DIWA01000016_1_19___21888_23210'[&!color=#000000]
	'2030809_CHbacterium@PCJ57444_1__Fe_S_cluster_assembly_protein_SufD'[&!color=#000000]
	'1797178_Abacterium@OFW18297_1__Fe_S_cluster_assembly_protein_SufD'[&!color=#000000]
	'1797179_Abacterium@OFV99576_1__Fe_S_cluster_assembly_protein_SufD'[&!color=#000000]
	'1797943_Ebacterium@OGR83990_1__Fe_S_cluster_assembly_protein_SufD'[&!color=#000000]
	'1801967_Pbacterium@OHB69527_1__Fe_S_cluster_assembly_protein_SufD__partial'[&!color=#000000]
	'2032687_CMsp@NSJM01000007_1_51___52583_53932'[&!color=#000000]
	'671143_CMoxyfera@CBE69429_1__sufD__needed_for_fhuF_Fe_S_center_production_stability'[&!color=#000000]
	'2072417_Cdivision@PWB42378_1__Fe_S_cluster_assembly_protein_SufD'[&!color=#000000]
	'2211376_CMlanthanidiph@SYW90503_1__sufD__needed_for_fhuF_Fe_S_center_production_stability'[&!color=#000000]
	'2033718_CMlimnetica@PTL35766_1__Fe_S_cluster_assembly_protein_SufD'[&!color=#000000]
	'1797884_Dbacterium@OGQ52577_1__Fe_S_cluster_assembly_protein_SufD'[&!color=#000000]
	'1797894_Dbacterium@OGQ82240_1__Fe_S_cluster_assembly_protein_SufD'[&!color=#000000]
	'1797174_Abacterium@OFV86200_1__Fe_S_cluster_assembly_protein_SufD'[&!color=#000000]
	'1797982_Earchaeon@OGS48263_1__Fe_S_cluster_assembly_protein_SufD'[&!color=#000000]
	'1797981_Earchaeon@OGS51313_1__Fe_S_cluster_assembly_protein_SufD'[&!color=#000000]
	'1797984_Earchaeon@OGS61855_1__Fe_S_cluster_assembly_protein_SufD'[&!color=#000000]
	'1982324_Psp@PAW82129_1__Fe_S_cluster_assembly_protein_SufD__partial'[&!color=#000000]
	'2035405_Bhr10@GBC81260_1__FeS_cluster_assembly_protein_SufD'[&!color=#000000]
	'1985431_Asubdivision@NFUN01000109_1_12___9934_11259'[&!color=#000000]
	'910028_Bbacterium@ASKJ01000043_1_7___5887_7278'[&!color=#000000]
	'2035428_Bhr33@GBD32018_1__FeS_cluster_assembly_protein_SufD'[&!color=#000000]
	'1703355_Gsp@KPJ93494_1__hypothetical_protein_AMS18_05640'[&!color=#000000]
	'1798310_Gbacterium@OGT95380_1__Fe_S_cluster_assembly_protein_SufD'[&!color=#000000]
	'1798309_Gbacterium@OGU01481_1__Fe_S_cluster_assembly_protein_SufD'[&!color=#000000]
	'1805174_Gbacterium@OLD94908_1__Fe_S_cluster_assembly_protein_SufD'[&!color=#000000]
	'1970514_Gbacterium@OYV63877_1__hypothetical_protein_B7Z72_14185__partial'[&!color=#000000]
	'1797815_Dbacterium@OGP29188_1__Fe_S_cluster_assembly_protein_SufD'[&!color=#000000]
	'1798429_Ibacterium@OGU44451_1__Fe_S_cluster_assembly_protein_SufD'[&!color=#000000]
	'1948686_Ibacterium@DKBG01000211_1_12___6651_8060'[&!color=#000000]
	'1948685_Ibacterium@DKJQ01000026_1_3___1746_3074'[&!color=#000000]
	'1960156_Autsteinense@PQV65224_1__Iron_regulated_ABC_transporter_permease_protein_SufD'[&!color=#000000]
	'1619898_Cbacterium@KXK52543_1__Fe_S_cluster_assembly_protein_SufD'[&!color=#000000]
	'1674917_Vbacterium@LVBZ01000061_1_2___552_1886'[&!color=#000000]
	'1952930_Vsubdivision@DGDZ01000041_1_10___7506_8864'[&!color=#000000]
	'1952934_Vsubdivision@DLMG01000184_1_16___14041_14937'[&!color=#000000]
	'2052186_Vsubdivision@PKXD01000249_1_17___13117_14460'[&!color=#000000]
	'1948249_Vbacterium@DEAY01000397_1_3___1038_2360'[&!color=#000000]
	'2024890_Psp@MAE27162_1__Fe_S_cluster_assembly_protein_SufD'[&!color=#000000]
	'1009415_Vbacterium@KB911873_1_45___46270_47622'[&!color=#000000]
	'2026801_Vbacterium@PCH54062_1__Fe_S_cluster_assembly_protein_SufD'[&!color=#000000]
	'1948281_Vbacterium@DBNL01000052_1_1___3_710'[&!color=#000000]
	'1986877_Obacterium@OUU74531_1__Fe_S_cluster_assembly_protein_SufD'[&!color=#000000]
	'1948228_Vbacterium@DCBX01000179_1_32___43122_44438'[&!color=#000000]
	'1986876_Obacterium@OUV38559_1__Fe_S_cluster_assembly_protein_SufD'[&!color=#000000]
	'1948229_Vbacterium@DCBT01000293_1_7___3398_4639'[&!color=#000000]
	'1948280_Vbacterium@DJHS01000150_1_3___1021_2262'[&!color=#000000]
	'1948235_Vbacterium@DBTJ01000059_1_27___32549_33883'[&!color=#000000]
	'2053306_Ibacterium@PLX30738_1__Fe_S_cluster_assembly_protein_SufD'[&!color=#000000]
	'1973917_Abacterium@PIU62814_1__Fe_S_cluster_assembly_protein_SufD'[&!color=#000000]
	'1953106_Abacterium@DEAA01000004_1_7___4392_5708'[&!color=#000000]
	'1953109_Abacterium@DKLY01000101_1_9___8295_9614'[&!color=#000000]
	'1953108_Abacterium@DHXC01000151_1_22___30485_31837'[&!color=#000000]
	'1953102_Abacterium@DCXI01000002_1_8___8369_9706'[&!color=#000000]
	'1797183_Abacterium@OFW16558_1__Fe_S_cluster_assembly_protein_SufD'[&!color=#000000]
	'1660160_Abacterium@ODS52330_1__Fe_S_cluster_assembly_protein_SufD'[&!color=#000000]
	'1872119_Asp@PHY11000_1__Fe_S_cluster_assembly_protein_SufD'[&!color=#000000]
	'1303518_Ccalidirosea@CCW34433_1__Iron_regulated_ABC_transporter_permease_protein_SufD'[&!color=#000000]
	'1752183_Abacterium@LNDN01000037_1_15___25629_26927'[&!color=#000000]
	'381306_Tdenitrifican@KPV41764_1__hypothetical_protein_AN478_00880'[&!color=#000000]
	'1803424_Abacterium@OLE86288_1__Fe_S_cluster_assembly_protein_SufD'[&!color=#000000]
	'1630141_CNterrae@BAW80876_1__FeS_assembly_protein_SufD'[&!color=#000000]
	'472759_Nhalophilus@ADE13870_1__FeS_assembly_protein_SufD'[&!color=#000000]
	'323261_Noceani@ABA58941_1__Iron_regulated_ABC_transporter_permease_protein_SufD'[&!color=#000000]
	'1675686_Svariabilis@BAU48138_1__FeS_assembly_protein_SufD'[&!color=#000000]
	'1970504_Cbacterium@OYV76993_1__Fe_S_cluster_assembly_protein_SufD'[&!color=#000000]
	'1842525_Pbacterium@LXTK01000133_1_2___300_1640'[&!color=#000000]
	'1919232_Tarchaeon@PSG96401_1__Fe_S_cluster_assembly_protein_SufD'[&!color=#000000]
	'1948748_Sbacterium@DJHJ01000029_1_69___81442_82710'[&!color=#000000]
	'1797891_Dbacterium@OGQ66849_1__Fe_S_cluster_assembly_protein_SufD'[&!color=#000000]
	'1424659_Cflavum@SDO09120_1__Fe_S_cluster_assembly_protein_SufD'[&!color=#000000]
	'1229780_CMparvicella@CCM62749_1__putative_FeS_assembly_protein_SufD'[&!color=#000000]
	'1313172_Icoccineus@BAN02119_1__putative_FeS_assembly_protein_SufD'[&!color=#000000]
	'1951342_Abacterium@DKPX01000112_1_4___2466_3713'[&!color=#000000]
	'2035425_Bhr30@GBD27021_1__FeS_cluster_assembly_protein_SufD'[&!color=#000000]
	'1946018_Asp@DBDB01000084_1_34___32475_32738'[&!color=#000000]
	'2032648_Mbacterium@PEAN01000020_1_42___37975_39315'[&!color=#000000]
	'1934255_Cbacterium@OOO03051_1__FeS_cluster_assembly_protein_SufD'[&!color=#000000]
	'1798300_Gbacterium@OGT84511_1__Fe_S_cluster_assembly_protein_SufD'[&!color=#000000]
	'1953014_Tbacterium@DGNS01000015_1_299___292533_293861'[&!color=#000000]
	'1798301_Gbacterium@OGT71425_1__Fe_S_cluster_assembly_protein_SufD'[&!color=#000000]
	'1953017_Tbacterium@DKOP01000006_1_43___39328_40650'[&!color=#000000]
	'1798305_Gbacterium@OGT85391_1__Fe_S_cluster_assembly_protein_SufD'[&!color=#000000]
	'1842524_Pbacterium@LXTI01000141_1_6___3168_4574'[&!color=#000000]
	'1951137_Hbacterium@DIAY01000007_1_11___12089_13483'[&!color=#000000]
	'59288_Csp@PHQ80794_1__Fe_S_cluster_assembly_protein_SufD'[&!color=#000000]
	'1131289_Zproteobacter@KB900798_1_7___4784_6091'[&!color=#000000]
	'1131290_Zproteobacter@AQUP01000094_1_6___5118_6380'[&!color=#000000]
	'1974110_Zbacterium@PIZ39697_1__Fe_S_cluster_assembly_protein_SufD'[&!color=#000000]
	'1974123_Zbacterium@PIU70101_1__Fe_S_cluster_assembly_protein_SufD'[&!color=#000000]
	'314345_Mferrooxydans@EAU55261_1__FeS_assembly_protein_SufD'[&!color=#000000]
	'1921087_Mferrinatatus@ATX80938_1__Iron_regulated_ABC_transporter_permease_protein_SufD'[&!color=#000000]
	'1921086_Maestuarium@ATX78544_1__Iron_regulated_ABC_transporter_permease_protein_SufD'[&!color=#000000]
	'1805427_Zbacterium@OIO74403_1__Fe_S_cluster_assembly_protein_SufD'[&!color=#000000]
	'1974118_Zbacterium@PJA35079_1__Fe_S_cluster_assembly_protein_SufD'[&!color=#000000]
	'1946828_Msp@DCPU01000014_1_28___23765_25000'[&!color=#000000]
	'1485545_Gbivora@JQLW01000008_1_169___147932_149176'[&!color=#000000]
	'1131285_Zproteobacter@KB901311_1_26___17530_18774'[&!color=#000000]
	'1871037_Fbacterium@PCH49330_1__Fe_S_cluster_assembly_protein_SufD'[&!color=#000000]
	'452629_Abalenae@RRD01787_1__Fe_S_cluster_assembly_protein_SufD'[&!color=#000000]
	'357804_Pingrahamii@ABM03319_1__Iron_regulated_ABC_transporter_permease_protein_SufD'[&!color=#000000]
	'1856287_Tsp@OUS28743_1__Fe_S_cluster_assembly_protein_SufD'[&!color=#000000]
	'1797936_Ebacterium@OGR77250_1__Fe_S_cluster_assembly_protein_SufD'[&!color=#000000]
	'2014311_Ebacterium@PIR15269_1__hypothetical_protein_COV48_15300__partial'[&!color=#000000]
	'251221_Gviolaceus@BAC89313_1__glr1372'[&!color=#dd85ab]
	'1973974_Dbacterium@PIR23826_1__hypothetical_protein_COV44_00830'[&!color=#000000]
	'1974059_Nbacterium@PJB94877_1__Fe_S_cluster_assembly_protein_SufD'[&!color=#000000]
	'1953084_Gbacterium@DDYH01000043_1_115___127006_128355'[&!color=#000000]
	'1975570_Bcg17_big_fil@PIV81579_1__Fe_S_cluster_assembly_protein_SufD'[&!color=#000000]
	'404589_Asp@ABS25114_1__FeS_assembly_protein_SufD'[&!color=#000000]
	'290397_Adehalogenans@ABC80620_1__Iron_regulated_ABC_transporter_permease_protein_SufD'[&!color=#000000]
	'709839_Nautotrophicu@KIF83975_1__hypothetical_protein_TSA66_24145'[&!color=#000000]
	'1797562_Bbacterium@OGB21061_1__Fe_S_cluster_assembly_protein_SufD'[&!color=#000000]
	'1848039_Msp@OAJ70250_1__Fe_S_cluster_assembly_protein_SufD'[&!color=#000000]
	'1825523_Nkurashikiens@GBG12687_1__Fe_S_cluster_assembly_protein_SufD'[&!color=#000000]
	'2052162_Gbacterium@PLYB01000128_1_15___11007_12374'[&!color=#000000]
	'583345_Mmobilis@ACT48034_1__FeS_assembly_protein_SufD'[&!color=#000000]
	'198107_Asp@AKU12640_1__putative_Fe_S_assembly_protein'[&!color=#000000]
	'305977_Pnoertemannii@PVY60441_1__iron_regulated_ABC_transporter_permease_protein_SufD'[&!color=#000000]
	'1437824_Cdefragrans@CDM24274_1__Iron_sulfur_cluster_assembly_protein_SufD'[&!color=#000000]
	'266123_Ccaeni@PGEK01000008_1_71___79563_80873'[&!color=#000000]
	'645616_Ecaeni@RBP40740_1__iron_regulated_ABC_transporter_permease_protein_SufD'[&!color=#000000]
	'2497686_Csp@RTZ39328_1__Fe_S_cluster_assembly_protein_SufD'[&!color=#000000]
	'1007105_Psp@AEC19785_1__hypothetical_protein_PT7_1245'[&!color=#000000]
	'511_Afaecalis@KGP03106_1__Fe_S_cluster_assembly_protein_SufD'[&!color=#000000]
	'643674_Phominis@AQS50490_1__Fe_S_cluster_assembly_protein_SufD'[&!color=#000000]
	'1674887_Bbacterium@LUZQ01000013_1_13___14209_15531'[&!color=#000000]
	'683354_Cnitroreducen@OWT66207_1__Fe_S_cluster_assembly_protein_SufD'[&!color=#000000]
	'1792543_Tphenolivoran@MBFM01000003_1_360___369964_371274'[&!color=#000000]
	'1952844_Rbacterium@DINT01000134_1_1___3_1775'[&!color=#000000]
	'85643_Tsp@ACK54648_1__FeS_assembly_protein_SufD'[&!color=#000000]
	'1219356_Tbutanivorans@BCUG01000038_1_34___36350_37675'[&!color=#000000]
	'1348657_Tterpenica@EPZ16070_1__hypothetical_protein_M622_02530'[&!color=#000000]
	'2005884_Tsp@ATE58665_1__Fe_S_cluster_assembly_protein_SufD'[&!color=#000000]
	'1660104_Lsp@ODS99541_1__Fe_S_cluster_assembly_protein_SufD'[&!color=#000000]
	'1895733_Bbacterium@OJX05087_1__Fe_S_cluster_assembly_protein_SufD'[&!color=#000000]
	'281362_Ddenitrifican@KXB31807_1__hypothetical_protein_AT959_05535'[&!color=#000000]
	'2013703_Bbacterium@PKO88984_1__Fe_S_cluster_assembly_protein_SufD'[&!color=#000000]
	'1946150_CAsp@DBMG01000036_1_38___33096_34427'[&!color=#000000]
	'748280_Psp@BAK76994_1__FeS_assembly_protein_SufD'[&!color=#000000]
	'1750597_Ithermothioph@ROR32595_1__iron_regulated_ABC_transporter_permease_protein_SufD'[&!color=#000000]
	'1963835_Apini@SNB62369_1__Iron_regulated_ABC_transporter_permease_protein_SufD'[&!color=#000000]
	'2035435_Bhr40@GBD42825_1__FeS_cluster_assembly_protein_SufD'[&!color=#000000]
	'2035434_Bhr39@GBD41734_1__FeS_cluster_assembly_protein_SufD'[&!color=#000000]
	'547122_Tdenitrifican@RCX30612_1__iron_regulated_ABC_transporter_permease_protein_SufD'[&!color=#000000]
	'1611323_Hochraceum@LVEG02000001_1_310___326054_327388'[&!color=#000000]
	'1798266_Gbacterium@OGT19350_1__Fe_S_cluster_assembly_protein_SufD'[&!color=#000000]
	'1798802_Mbacteria@KXJ41221_1__hypothetical_protein_AXA67_06665'[&!color=#000000]
	'1283300_Mcrimeensis@ATXB01000001_1_977___971885_973180'[&!color=#000000]
	'1495050_Moryzae@JYNS01000009_1_71___75692_77008'[&!color=#000000]
	'1760988_Mishizawai@SMF96396_1__Fe_S_cluster_assembly_protein_SufD'[&!color=#000000]
	'675524_Mszegediense@KE386490_1_1464___1566758_1568071'[&!color=#000000]
	'243233_Mcapsulatus@AAU92955_1__FeS_assembly_protein_SufD'[&!color=#000000]
	'1840537_Csp@ORU90111_1__Fe_S_cluster_assembly_protein_SufD'[&!color=#000000]
	'1284675_Csp@ORU93058_1__Fe_S_cluster_assembly_protein_SufD'[&!color=#000000]
	'1840472_Csp@ORU93335_1__Fe_S_cluster_assembly_protein_SufD'[&!color=#000000]
	'1198232_Czancles@AGS39872_1__Fe_S_cluster_assembly_protein_SufD'[&!color=#000000]
	'1856282_Csp@OUR88333_1__Fe_S_cluster_assembly_protein_SufD'[&!color=#000000]
	'1856281_Csp@OUR81850_1__Fe_S_cluster_assembly_protein_SufD'[&!color=#000000]
	'438855_Mvadi@JPON01000001_1_3947___4235498_4236823'[&!color=#000000]
	'1091494_Malcaliphilum@CCE23688_1__FeS_assembly_protein_SufD'[&!color=#000000]
	'113268_Bplatifrons@GAW84848_1__Fe_S_cluster_assembly_protein_SufD'[&!color=#000000]
	'1420851_Msedimenti@OQK18374_1__Fe_S_cluster_assembly_protein_SufD'[&!color=#000000]
	'2282321_Msymbiont@QPIM01000054_1_12___9880_11196'[&!color=#000000]
	'1917481_Mbacterium@OYV16968_1__Fe_S_cluster_assembly_protein_SufD'[&!color=#000000]
	'421_Mmethanica@OAI06774_1__Fe_S_cluster_assembly_protein_SufD'[&!color=#000000]
	'980561_Mlenta@OAI12941_1__Fe_S_cluster_assembly_protein_SufD'[&!color=#000000]
	'857087_Mmethanica@AEF99656_1__FeS_assembly_protein_SufD'[&!color=#000000]
	'1952226_Mbacterium@DBNZ01000123_1_2___455_1771'[&!color=#000000]
	'1952225_Mbacterium@DIUY01000009_1_175___197370_198680'[&!color=#000000]
	'1952227_Mbacterium@DBNW01000066_1_13___11394_12704'[&!color=#000000]
	'1704499_Mpsychrotoler@ASF44617_1__Fe_S_cluster_assembly_protein_SufD'[&!color=#000000]
	'686340_Malbum@EIC28993_1__FeS_assembly_protein_SufD'[&!color=#000000]
	'1132443_Mfibrata@KB889965_1_1284___1446086_1447408'[&!color=#000000]
	'1095552_Mluteus@KE386569_1_1559___1791284_1792606'[&!color=#000000]
	'697282_Mtundripaludu@EGW19876_1__FeS_assembly_protein_SufD'[&!color=#000000]
	'2013799_Gbacterium@PKM10721_1__Fe_S_cluster_assembly_protein_SufD'[&!color=#000000]
	'1952228_Mbacterium@DLHW01000064_1_21___17327_18673'[&!color=#000000]
	'1116472_Mmorosus@ESS73922_1__FeS_assembly_protein_SufD'[&!color=#000000]
	'360316_Cpolyspora@SJM93007_1__FeS_assembly_protein_SufD'[&!color=#000000]
	'1933926_Mbacterium@PMDM01000180_1_13___9801_11144'[&!color=#000000]
	'1920888_Mbacterium@MPSY01000083_1_3___1304_2635'[&!color=#000000]
	'1952221_Mbacterium@DEIG01000002_1_149___155678_157012'[&!color=#000000]
	'1952219_Mbacterium@DBZZ01000032_1_18___15973_17292'[&!color=#000000]
	'1952220_Mbacterium@DEII01000060_1_14___13109_14437'[&!color=#000000]
	'1948214_Pbacterium@DKML01000010_1_188___184935_186242'[&!color=#000000]
	'644221_Axantha@RBP53631_1__iron_regulated_ABC_transporter_permease_protein_SufD'[&!color=#000000]
	'1671877_Gbacterium@LFLB01000022_1_190___201008_202324'[&!color=#000000]
	'1948221_Pbacterium@DLQY01000100_1_11___9136_10440'[&!color=#000000]
	'1948217_Pbacterium@DLPS01000064_1_11___7966_9306'[&!color=#000000]
	'1948156_Pbacterium@DDZY01000152_1_1___3_1355'[&!color=#000000]
	'1948189_Pbacterium@DJCN01000075_1_6___5646_6986'[&!color=#000000]
	'1811666_Gbacterium@LUSG01000052_1_24___18351_19751'[&!color=#000000]
	'1948142_Pbacterium@DDCK01000071_1_17___14951_16282'[&!color=#000000]
	'1961465_Mbacterium@DFPW01000285_1_5___3481_4791'[&!color=#000000]
	'1948194_Pbacterium@DBOH01000148_1_1___1_549'[&!color=#000000]
	'1856284_Msp@OUR70935_1__Fe_S_cluster_assembly_protein_SufD'[&!color=#000000]
	'45496_Msulfidovoran@SFJ96118_1__Iron_regulated_ABC_transporter_permease_protein_SufD'[&!color=#000000]
	'637616_Mthiooxydans@EEF79643_1__FeS_assembly_protein_SufD'[&!color=#000000]
	'1286106_Mlonarensis@EMR13490_1__FeS_assembly_protein_SufD'[&!color=#000000]
	'754477_Mfrappieri@AFJ01454_1__Iron_sulfur_cluster_assembly_protein_SufD'[&!color=#000000]
	'754476_Mnitratireduc@AFI84362_1__Fe_S_cluster_assembly_protein_SufD'[&!color=#000000]
	'1951150_Lbacterium@DHXK01000147_1_9___5798_6370'[&!color=#000000]
	'1238_Psalmonis@ALB22703_1__feS_assembly_protein_SufD'[&!color=#000000]
	'1810504_Icernigliae@ANX05289_1__hypothetical_protein_PG2T_14595'[&!color=#000000]
	'981222_Cthermophilum@AEP13412_1__FeS_assembly_protein_SufD__group_1'[&!color=#000000]
	'2012633_Csp@OYT73381_1__Fe_S_cluster_assembly_protein_SufD'[&!color=#000000]
	'83406_Gproteobacter@CBL45712_1__FeS_assembly_protein'[&!color=#000000]
	'2083498_Ksp@RLP55290_1__Fe_S_cluster_assembly_protein_SufD'[&!color=#000000]
	'1917421_Kalkanivorans@AUM13554_1__Fe_S_cluster_assembly_protein_SufD'[&!color=#000000]
	'1822265_Osp@KZZ55547_1__hypothetical_protein_A3761_01320'[&!color=#000000]
	'1822265_Osp@KZZ54309_1__hypothetical_protein_A3761_14555'[&!color=#000000]
	'1822266_Osp@KZZ60829_1__hypothetical_protein_A3762_02820'[&!color=#000000]
	'1822246_Osp@KZY84032_1__hypothetical_protein_A3742_32045'[&!color=#000000]
	'1822246_Osp@KZY88010_1__hypothetical_protein_A3742_26635__partial'[&!color=#000000]
	'1822246_Osp@KZY78966_1__hypothetical_protein_A3742_02535'[&!color=#000000]
	'391615_Gproteobacter@EDY87569_1__FeS_assembly_protein_SufD'[&!color=#000000]
	'86177_Hutahensis@LT727794_1_1143___1223201_1224508'[&!color=#000000]
	'1948612_Gbacterium@DGCN01000016_1_5___2908_4209'[&!color=#000000]
	'1109445_Pstutzeri@AGSX01000067_1_43___38017_39303'[&!color=#000000]
	'1484056_Tsalinus@PAV26592_1__Fe_S_cluster_assembly_protein_SufD'[&!color=#000000]
	'1946817_Msp@DELK01000027_1_120___138283_139578'[&!color=#000000]
	'626887_Mnanhaiticus@ENO16226_2__Fe_S_cluster_assembly_protein_SufD'[&!color=#000000]
	'650891_Mdaqiaonensis@SFR57179_1__Iron_regulated_ABC_transporter_permease_protein_SufD'[&!color=#000000]
	'490759_Msp@AFP32144_1__FeS_assembly_protein_SufD'[&!color=#000000]
	'2109942_Mfuscus@PSF07218_1__Fe_S_cluster_assembly_protein_SufD'[&!color=#000000]
	'930118_Mpersicus@PPK56342_1__iron_regulated_ABC_transporter_permease_protein_SufD'[&!color=#000000]
	'1323740_Mhalophilus@PSF08506_1__Fe_S_cluster_assembly_protein_SufD'[&!color=#000000]
	'351348_Mhydrocarbono@ABM20227_1__Iron_regulated_ABC_transporter_permease_protein_SufD'[&!color=#000000]
	'490759_Msp@AFP30866_1__FeS_assembly_protein_SufD'[&!color=#000000]
	'2033727_Msp@PHQ15758_1__Fe_S_cluster_assembly_protein_SufD'[&!color=#000000]
	'1897620_Msp@OEY65539_1__Fe_S_cluster_assembly_protein_SufD'[&!color=#000000]
	'488533_Mmobilis@SDW12342_1__Fe_S_cluster_assembly_protein_SufD'[&!color=#000000]
	'1982043_Msediminis@NTLB01000001_1_264___263461_264744'[&!color=#000000]
	'2161747_Smangrovi@QAPE01000003_1_296___328872_330167'[&!color=#000000]
	'1123228_Simpatiens@AUIH01000036_1_26___33267_34559'[&!color=#000000]
	'1336806_Rforsetii@ATX77191_1__iron_sulfur_cluster_assembly_protein_SufD'[&!color=#000000]
	'314283_Rblandensis@EAR08530_1__Cysteine_desulfurase_activator_SufB'[&!color=#000000]
	'1975553_Tsp@PIQ40834_1__Fe_S_cluster_assembly_protein_SufD'[&!color=#000000]
	'1249553_Bsanyensis@ASP40191_1__Fe_S_cluster_assembly_protein_SufD'[&!color=#000000]
	'1822263_Tsp@KZZ49463_1__hypothetical_protein_A3759_03915'[&!color=#000000]
	'1822263_Tsp@KZZ47656_1__hypothetical_protein_A3759_29465'[&!color=#000000]
	'1947669_Tsp@DBHQ01000296_1_11___11278_12651'[&!color=#000000]
	'1122615_Okriegii@KE383931_1_441___518589_519917'[&!color=#000000]
	'1208320_Toleivorans@AHK15447_1__FeS_assembly_protein_SufD'[&!color=#000000]
	'2030817_Osp@PHS01583_1__Fe_S_cluster_assembly_protein_SufD'[&!color=#000000]
	'484498_Omarinus@SIS91765_1__Iron_regulated_ABC_transporter_permease_protein_SufD'[&!color=#000000]
	'523701_Pmediterranea@PWK50008_1__iron_regulated_ABC_transporter_permease_protein_SufD'[&!color=#000000]
	'207949_Bmarisrubri@EAT11696_1__FeS_assembly_protein_SufD'[&!color=#000000]
	'1856278_Bsp@OUR64470_1__Fe_S_cluster_assembly_protein_SufD'[&!color=#000000]
	'1951921_Hbacterium@DIYG01000140_1_8___6108_7415'[&!color=#000000]
	'314285_Clitoralis@EAQ96707_1__Iron_regulated_ABC_transporter_permease_protein_SufD'[&!color=#000000]
	'876044_Gproteobacter@EGG29608_1__Iron_sulfur_cluster_assembly_protein_SufD'[&!color=#000000]
	'1132028_Chalotolerans@QQSW01000008_1_194___210994_212307'[&!color=#000000]
	'1265313_Prubra@KGE03104_1__Iron_sulfur_cluster_assembly_protein_SufD'[&!color=#000000]
	'1986733_Gbacterium@OUX75133_1__Fe_S_cluster_assembly_protein_SufD'[&!color=#000000]
	'1986733_Gbacterium@OUX73831_1__Fe_S_cluster_assembly_protein_SufD'[&!color=#000000]
	'287487_Hsalexigens@HAN29330_1__TPA_asm__Fe_S_cluster_assembly_protein_SufD'[&!color=#000000]
	'1905677_Csp@PLW82338_1__Fe_S_cluster_assembly_protein_SufD'[&!color=#000000]
	'651086_Pmediterranea@QEWO01000003_1_390___428596_429942'[&!color=#000000]
	'565045_Lsyltensis@EED35447_1__FeS_assembly_protein_SufD'[&!color=#000000]
	'1948653_Gbacterium@DLPT01000113_1_34___32243_33493'[&!color=#000000]
	'1045558_Nqingdaonensi@SFG96472_1__Fe_S_cluster_assembly_protein_SufD'[&!color=#000000]
	'1948611_Gbacterium@DFOV01000367_1_4___1973_3301'[&!color=#000000]
	'1629722_Gbacterium@KJS08702_1__Fe_S_cluster_assembly_protein_SufD'[&!color=#000000]
	'1946807_Msp@DJFQ01000091_1_16___14362_15696'[&!color=#000000]
	'2013869_Ahaliotis@NKQJ01000010_1_35___38037_39371'[&!color=#000000]
	'2022661_Cbacterium@NOXC01000002_1_29___27639_28934'[&!color=#000000]
	'1286364_Cbacterium@LANB01000001_1_3443___4137608_4138909'[&!color=#000000]
	'1513270_Malgicola@LGAK01000010_1_49___50568_51905'[&!color=#000000]
	'203122_Sdegradans@ABD80678_1__Iron_regulated_ABC_transporter_permease_protein_SufD'[&!color=#000000]
	'1304900_Abacterium@RKQ99028_1__Fe_S_cluster_assembly_protein_SufD'[&!color=#000000]
	'1895005_Abacterium@MRUG01000025_1_234___308055_309374'[&!color=#000000]
	'1304902_Cbacterium@JDFY01000001_1_2613___2904288_2905616'[&!color=#000000]
	'1304903_Abacterium@SMF58218_1__Iron_regulated_ABC_transporter_permease_protein_SufD'[&!color=#000000]
	'377629_Tturnerae@ACR12141_1__FeS_assembly_protein_SufD'[&!color=#000000]
	'1950788_Cbacterium@DDNV01000011_1_13___9880_11205'[&!color=#000000]
	'1950783_Cbacterium@DCRV01000050_1_13___14215_15540'[&!color=#000000]
	'2026793_Sbacterium@MAY34780_1__Fe_S_cluster_assembly_protein_SufD'[&!color=#000000]
	'1620392_Ssp@AKH70268_1__FeS_assembly_protein_SufD'[&!color=#000000]
	'1948625_Gbacterium@DGYG01000031_1_19___15852_17168'[&!color=#000000]
	'498211_Cjaponicus@ACE85349_1__FeS_assembly_protein_SufD'[&!color=#000000]
	'1121921_Gchinensis@KB898708_1_38___40708_42018'[&!color=#000000]
	'679259_Gagarilyticus@JXCJ01000001_1_2381___2781157_2782476'[&!color=#000000]
	'1524254_Pacticola@OFE13888_1__Fe_S_cluster_assembly_protein_SufD'[&!color=#000000]
	'1948587_Gbacterium@DDGM01000014_1_96___88654_90006'[&!color=#000000]
	'1249552_Pspirulinae@ALO45923_1__FeS_assembly_protein_SufD'[&!color=#000000]
	'1798299_Gbacterium@OGT71560_1__Fe_S_cluster_assembly_protein_SufD'[&!color=#000000]
	'1948627_Gbacterium@DIAM01000005_1_44___45127_46428'[&!color=#000000]
	'487184_Pxinjiangensi@SDS26121_1__Iron_regulated_ABC_transporter_permease_protein_SufD'[&!color=#000000]
	'1002526_Pformosensis@SFQ86507_1__Fe_S_cluster_assembly_protein_SufD'[&!color=#000000]
	'797277_Plitoralis@SDS32667_1__Iron_regulated_ABC_transporter_permease_protein_SufD'[&!color=#000000]
	'553151_Ppelagia@PCD00986_1__Fe_S_cluster_assembly_protein_SufD'[&!color=#000000]
	'1434072_Psalegens@SDU02472_1__Iron_regulated_ABC_transporter_permease_protein_SufD'[&!color=#000000]
	'472181_Psabulinigri@SDR82364_1__Fe_S_cluster_assembly_protein_SufD'[&!color=#000000]
	'1720063_Pyangmingensi@SFM39422_1__Fe_S_cluster_assembly_protein_SufD'[&!color=#000000]
	'1931241_Psp@AQZ95832_1__Fe_S_cluster_assembly_protein_SufD'[&!color=#000000]
	'1987723_Csp@ARU26950_1__Fe_S_cluster_assembly_protein_SufD'[&!color=#000000]
	'1122194_Magarilyticum@AUHU01000005_1_141___167272_168582'[&!color=#000000]
	'2202654_Msp@QGMQ01000001_1_470___526379_527683'[&!color=#000000]
	'1229521_Nnitratireduc@EXJ12179_1__FeS_cluster_assembly_protein_sufD'[&!color=#000000]
	'267850_Nlacisaponens@KDE40585_1__Iron_sulfur_cluster_assembly_protein_SufD'[&!color=#000000]
	'569599_Umarinipunice@RMA78773_1__iron_regulated_ABC_transporter_permease_protein_SufD'[&!color=#000000]
	'1117647_Sagarivorans@AFU98155_1__FeS_assembly_protein_SufD'[&!color=#000000]
	'247633_Mgamma@EAW31485_1__Cysteine_desulfurase_activator_SufB'[&!color=#000000]
	'716816_Osagamiensis@ARN76044_1__Fe_S_cluster_assembly_protein_SufD'[&!color=#000000]
	'1904639_Osp@FQLF01000001_1_364___381207_382463'[&!color=#000000]
	'1853216_Obacterium@QPEP01000004_1_182___205490_206698'[&!color=#000000]
	'1856298_Osymbiont@OUS23198_1__Fe_S_cluster_assembly_protein_SufD'[&!color=#000000]
	'1330036_Osymbiont@EPJ49006_1__feS_assembly_protein_SufD'[&!color=#000000]
	'1121374_Dmarina@KB891576_1_28___30956_32212'[&!color=#000000]
	'1951542_Cbacterium@DBNH01000063_1_11___8299_8907'[&!color=#000000]
	'1856283_Msp@OUR71133_1__Fe_S_cluster_assembly_protein_SufD'[&!color=#000000]
	'1902503_Msp@NHNK01000032_1_9___5488_6744'[&!color=#000000]
	'400668_Msp@ABR70275_1__FeS_assembly_protein_SufD'[&!color=#000000]
	'2267226_Psp@RBW41702_1__Fe_S_cluster_assembly_protein_SufD'[&!color=#000000]
	'717774_Mmediterranea@ADZ90485_1__FeS_assembly_protein_SufD'[&!color=#000000]
	'1137284_Mfungiae@LIQF01000006_1_241___260298_261521'[&!color=#000000]
	'1120953_Asalexigens@AUBH01000012_1_46___46270_47523'[&!color=#000000]
	'1774373_Amediterranea@AEA98713_1__cysteine_desulfurase'[&!color=#000000]
	'2048004_Afacilis@PEAY01000004_1_591___642406_643665'[&!color=#000000]
	'1946570_Gsp@DDIL01000108_1_39___45843_47102'[&!color=#000000]
	'1085623_Gnitratireduc@AEP29498_1__cysteine_desulfurase_activator_SufB'[&!color=#000000]
	'56804_Gpunicea@OFA31892_1__Fe_S_cluster_assembly_protein_SufD'[&!color=#000000]
	'2303538_Ssp@AXR07278_1__Fe_S_cluster_assembly_protein_SufD'[&!color=#000000]
	'1929465_Isp@MSEI01000006_1_132___150955_152214'[&!color=#000000]
	'2267264_Asp@AYA65158_1__Fe_S_cluster_assembly_protein_SufD'[&!color=#000000]
	'2259342_Asp@RPJ65669_1__Fe_S_cluster_assembly_protein_SufD'[&!color=#000000]
	'634436_Aaggregatus@SHG62572_1__Fe_S_cluster_assembly_protein_SufD'[&!color=#000000]
	'366582_Bdenitrifican@PEBU01000003_1_321___352392_353642'[&!color=#000000]
	'2183582_Ssp@AWL12708_1__FeS_cluster_assembly_protein_SufD'[&!color=#000000]
	'1632859_Asp@KKO47630_1__cysteine_desulfurase'[&!color=#000000]
	'152573_Aamylolytica@SEA45412_1__Iron_regulated_ABC_transporter_permease_protein_SufD'[&!color=#000000]
	'1526571_Lalkaliphilum@ALS99344_1__cysteine_desulfurase'[&!color=#000000]
	'531312_Amaris@RAJ96485_1__iron_regulated_ABC_transporter_permease_protein_SufD'[&!color=#000000]
	'880057_Aminuta@RUO25456_1__Fe_S_cluster_assembly_protein_SufD'[&!color=#000000]
	'314276_Ibaltica@EAQ33249_1__Cysteine_desulfurase_activator_SufB'[&!color=#000000]
	'283942_Iloihiensis@AAV80995_1__Cysteine_desulfurase_activator_SufB'[&!color=#000000]
	'2100422_Isp@AVJ54884_1__Fe_S_cluster_assembly_protein_SufD'[&!color=#000000]
	'2249757_Asp@RTE87087_1__Fe_S_cluster_assembly_protein_SufD'[&!color=#000000]
	'1298881_Ibacterium@KPQ04111_1__Fe_S_cluster_assembly_protein_SufD'[&!color=#000000]
	'1434071_Airanensis@RUO20856_1__Fe_S_cluster_assembly_protein_SufD'[&!color=#000000]
	'946228_Ataiwanensis@RUO44259_1__Fe_S_cluster_assembly_protein_SufD'[&!color=#000000]
	'2249428_Asp@QMIL01000001_1_377___404566_405846'[&!color=#000000]
	'1249555_Asanyensis@RUO35405_1__Fe_S_cluster_assembly_protein_SufD'[&!color=#000000]
	'2013796_Gbacterium@PKM22495_1__Fe_S_cluster_assembly_protein_SufD'[&!color=#000000]
	'2202653_Aindicus@QGMP01000001_1_558___606409_607713'[&!color=#000000]
	'391936_Apacificus@AJD47167_1__ABC_transporter_permease'[&!color=#000000]
	'393595_Aborkumensis@CAL17315_1__permease_component_of_ABC_tranporter'[&!color=#000000]
	'2014542_Asp@ASK33193_1__Fe_S_cluster_assembly_protein_SufD'[&!color=#000000]
	'2014542_Asp@ASK36636_1__Fe_S_cluster_assembly_protein_SufD__plasmid_'[&!color=#000000]
	'930169_Adieselolei@AFT69470_1__Permease_component_of_ABC_transporter'[&!color=#000000]
	'1913989_Gbacterium@PCH62324_1__Fe_S_cluster_assembly_protein_SufD'[&!color=#000000]
	'1913989_Gbacterium@PCH64778_1__Fe_S_cluster_assembly_protein_SufD'[&!color=#000000]
	'1986766_Mbacterium@OUU75223_1__Fe_S_cluster_assembly_protein_SufD'[&!color=#000000]
	'1948226_Pbacterium@DBBP01000023_1_66___73874_75187'[&!color=#000000]
	'1986758_Mbacterium@OUX52304_1__Fe_S_cluster_assembly_protein_SufD'[&!color=#000000]
	'1948174_Pbacterium@DGOV01000057_1_2___328_1638'[&!color=#000000]
	'1948131_Pbacterium@DBZY01000046_1_23___21447_22757'[&!color=#000000]
	'1948196_Pbacterium@DJLG01000018_1_3___1286_2596'[&!color=#000000]
	'2026725_Cbacterium@MAF83611_1__Fe_S_cluster_assembly_protein_SufD'[&!color=#000000]
	'1948138_Pbacterium@DDIS01000132_1_29___24331_25617'[&!color=#000000]
	'1980636_Wsp@MBJ89757_1__Fe_S_cluster_assembly_protein_SufD'[&!color=#000000]
	'1548547_Woceani@ANO51588_1__Fe_S_cluster_assembly_protein_SufD'[&!color=#000000]
	'1986767_Gbacterium@OUU78583_1__Fe_S_cluster_assembly_protein_SufD'[&!color=#000000]
	'2026806_Wbacterium@MAD29083_1__Fe_S_cluster_assembly_protein_SufD'[&!color=#000000]
	'1317117_Oatlanticus@ORE88385_1__FeS_assembly_protein_SufD'[&!color=#000000]
	'1948450_Abacterium@DBHM01000014_1_12___8801_10057'[&!color=#000000]
	'465721_Sdenitrifican@AMN47614_1__hypothetical_protein_ACG33_10990'[&!color=#000000]
	'2341113_Gsp@RRQ20254_1__Fe_S_cluster_assembly_protein_SufD'[&!color=#000000]
	'1860122_Hsp@ANJ66327_1__Fe_S_cluster_assembly_protein_SufD'[&!color=#000000]
	'1970388_Hsp@OZA80604_1__Fe_S_cluster_assembly_protein_SufD'[&!color=#000000]
	'555778_Hneapolitanus@ACX96030_1__FeS_assembly_protein_SufD'[&!color=#000000]
	'297_Hthermoluteol@BBD77320_1__Fe_S_cluster_assembly_protein_SufD'[&!color=#000000]
	'1579979_Wmarina@AKS42814_1__hypothetical_protein_WM2015_2453'[&!color=#000000]
	'2301224_Wsp@RFF26672_1__Fe_S_cluster_assembly_protein_SufD'[&!color=#000000]
	'1792836_Wsediminis@RFF31218_1__SufD_family_Fe_S_cluster_assembly_protein'[&!color=#000000]
	'64971_Pjaponicum@SEI42260_1__Fe_S_cluster_assembly_protein_SufD'[&!color=#000000]
	'966_Olinum@OOV88742_1__Fe_S_cluster_assembly_protein_SufD'[&!color=#000000]
	'64969_Omultiglobuli@OPX56377_1__Fe_S_cluster_assembly_protein_SufD'[&!color=#000000]
	'1122616_Obeijerinckii@AULT01000008_1_114___131698_133002'[&!color=#000000]
	'197479_Tpapahanaumok@ODC02433_1__Fe_S_cluster_assembly_protein_SufD'[&!color=#000000]
	'1122252_Mcelere@SFC21501_1__Fe_S_cluster_assembly_protein_SufD'[&!color=#000000]
	'1122209_Malkaliphilum@SFX29678_1__Fe_S_cluster_assembly_protein_SufD'[&!color=#000000]
	'1122211_Minsulare@KK366037_1_134___129244_130554'[&!color=#000000]
	'1771309_Stamaricis@CP023559_1_3220___3026341_3026973'[&!color=#000000]
	'290398_Csalexigens@ABE58590_1__Iron_regulated_ABC_transporter_permease_protein_SufD'[&!color=#000000]
	'442341_Hxianhensis@SFH21005_1__Fe_S_cluster_assembly_protein_SufD'[&!color=#000000]
	'1121942_Hilicicola@SHE29102_1__Iron_regulated_ABC_transporter_permease_protein_SufD'[&!color=#000000]
	'284577_Htaeanensis@RAR62151_1__iron_regulated_ABC_transporter_permease_protein_SufD'[&!color=#000000]
	'1121939_Hanticariensi@EPC01332_1__FeS_assembly_protein_SufD'[&!color=#000000]
	'574349_Ahalophila@SDW15350_1__Iron_regulated_ABC_transporter_permease_protein_SufD'[&!color=#000000]
	'2306583_Hsp@AXY40990_1__Fe_S_cluster_assembly_protein_SufD'[&!color=#000000]
	'1178482_Hhuangheensis@ERL51321_1__FeS_assembly_protein_SufD'[&!color=#000000]
	'1387883_Hheilongjiang@PMR71387_1__Fe_S_cluster_assembly_protein_SufD'[&!color=#000000]
	'768066_Helongata@CBV41670_1__iron_sulfur_cluster_assembly_complex_subunit_sufD'[&!color=#000000]
	'1121940_Hhalocynthiae@KE384439_1_626___670045_671394'[&!color=#000000]
	'1897729_Haestuarii@APE29929_1__Fe_S_cluster_assembly_protein_SufD'[&!color=#000000]
	'507626_Hchromatiredu@AMD02162_1__FeS_cluster_assembly_protein_SufD'[&!color=#000000]
	'2282306_Hsp@RCV91435_1__Fe_S_cluster_assembly_protein_SufD'[&!color=#000000]
	'272774_Halkaliphila@AYF35521_1__Fe_S_cluster_assembly_protein_SufD'[&!color=#000000]
	'29571_Hsubglaciesco@SHM43643_1__Iron_regulated_ABC_transporter_permease_protein_SufD'[&!color=#000000]
	'1238190_Hjeotgali@AMQY01000014_1_57___61029_62372'[&!color=#000000]
	'2081032_Hbacterium@PVRV01000024_1_105___114659_115987'[&!color=#000000]
	'698828_Kkonosiri@ARS51645_1__Fe_S_cluster_assembly_protein_SufD'[&!color=#000000]
	'1122139_Kaurantia@KB907897_1_18___15240_16562'[&!color=#000000]
	'595502_Ksinocarnis@RKQ96312_1__iron_regulated_ABC_transporter_permease_protein_SufD'[&!color=#000000]
	'33074_Zpalmae@BBG30600_1__ABC_type_transport_system'[&!color=#000000]
	'376489_Halkalilenta@ANF57440_1__Fe_S_cluster_assembly_protein_SufD'[&!color=#000000]
	'1336245_Cnigrificans@JAGO01000010_1_166___176104_177444'[&!color=#000000]
	'28258_Cmarina@AOM01849_1__Fe_S_cluster_assembly_protein_SufD'[&!color=#000000]
	'1948181_Pbacterium@DHQP01000030_1_53___40731_42002'[&!color=#000000]
	'765914_Tsibirica@EGZ43233_1__FeS_assembly_protein_SufD'[&!color=#000000]
	'1255043_Tnitratireduc@AGA33501_1__Iron_sulfur_cluster_assembly_protein_SufD'[&!color=#000000]
	'1158175_Tsp@PYG04514_1__iron_regulated_ABC_transporter_permease_protein_SufD'[&!color=#000000]
	'2026789_Sbacterium@MAA75250_1__Fe_S_cluster_assembly_protein_SufD'[&!color=#000000]
	'1051139_Shalophila@ROO32277_1__FeS_assembly_protein_SufD'[&!color=#000000]
	'1304158_Shalophila@QJOD01000001_1_305___344781_346103'[&!color=#000000]
	'1953075_Sbacterium@DHHU01000048_1_21___15836_17158'[&!color=#000000]
	'1033802_Sshabanensis@ERJ19953_1__SufD_protein'[&!color=#000000]
	'1947455_Ssp@DJIE01000024_1_5___3374_4702'[&!color=#000000]
	'1947454_Ssp@DCKU01000180_1_10___8161_9498'[&!color=#000000]
	'2321229_Ssp@RJS95314_1__Fe_S_cluster_assembly_protein_SufD'[&!color=#000000]
	'2183911_Ssp@AWN17072_1__Iron_sulfur_cluster_assembly_protein_SufD'[&!color=#000000]
	'1172194_Heffusa@EIT68057_1__hypothetical_protein_WQQ_44920'[&!color=#000000]
	'490188_Hdaqingensis@SHH29876_1__Fe_S_cluster_assembly_protein_SufD'[&!color=#000000]
	'1415780_Aaromaticivor@JPOG01000001_1_1419___1532331_1533509'[&!color=#000000]
	'1953077_Sbacterium@DIBD01000035_1_4___5431_6468'[&!color=#000000]
	'2026766_Nbacterium@MBV62674_1__Fe_S_cluster_assembly_protein_SufD'[&!color=#000000]
	'985250_Sflocculans@PXV68471_1__Fe_S_cluster_assembly_protein_SufD'[&!color=#000000]
	'1123257_Sflava@AUFV01000007_1_195___229646_230938'[&!color=#000000]
	'489703_Saquatica@SEQ07621_1__Fe_S_cluster_assembly_protein_SufD'[&!color=#000000]
	'1122603_Nramosa@ATVI01000005_1_201___230145_231380'[&!color=#000000]
	'2303331_Ssp@AXQ29017_1__Fe_S_cluster_assembly_protein_SufD'[&!color=#000000]
	'1076937_Fthermophila@SFF44988_1__Fe_S_cluster_assembly_protein_SufD'[&!color=#000000]
	'2029166_Sbacterium@PTU32138_1__Fe_S_cluster_assembly_protein_SufD'[&!color=#000000]
	'1974028_Hbacterium@PIX95952_1__Fe_S_cluster_assembly_protein_SufD'[&!color=#000000]
	'364030_Tdelicata@SBP89447_1__FeS_assembly_protein_SufD'[&!color=#000000]
	'75379_Tintermedia@ADG31814_1__FeS_assembly_protein_SufD'[&!color=#000000]
	'1950794_Cbacterium@DGNJ01000125_1_34___43085_44374'[&!color=#000000]
	'1948128_Pbacterium@DDSK01000336_1_5___2775_3323'[&!color=#000000]
	'159749_Toceanica@EJK65832_1__hypothetical_protein_THAOC_13270'[&!color=#c463ba]
	'1948396_Abacterium@DGGW01000031_1_9___7142_7864'[&!color=#000000]
	'1948423_Abacterium@DJRO01000007_1_12___12705_13265'[&!color=#000000]
	'1948446_Abacterium@DBJI01000065_1_1___3_530'[&!color=#000000]
	'1948392_Abacterium@DFKH01000125_1_7___6047_6664'[&!color=#000000]
	'1948391_Abacterium@DFKU01000032_1_25___23589_24209'[&!color=#000000]
	'1948394_Abacterium@DFFU01000022_1_4___2054_2671'[&!color=#000000]
	'626932_Aindistinctus@RGU35902_1__Fe_S_cluster_assembly_protein_SufD'[&!color=#000000]
	'1950550_Bbacterium@DFUI01000100_1_15___22226_23509'[&!color=#000000]
	'1433126_Mhirudinis@CDN30299_1__Iron_sulfur_cluster_assembly_protein_SufD'[&!color=#000000]
	'880526_Rmicrofusus@KE386488_1_4___3720_4811'[&!color=#000000]
	'1946015_Asp@DBDK01000003_1_184___194870_195496'[&!color=#000000]
	'1946014_Asp@DBDQ01000083_1_37___39580_40260'[&!color=#000000]
	'1946010_Asp@DEUA01000045_1_33___39145_39960'[&!color=#000000]
	'1780376_Asp@CVI72403_1__FeS_cluster_assembly_protein_SufD'[&!color=#000000]
	'28117_Aputredinis@OKY93871_1__ABC_transporter_permease'[&!color=#000000]
	'679935_Afinegoldii@AFL78988_1__ABC_type_transport_system_involved_in_Fe_S_cluster_assembly__permease_component'[&!color=#000000]
	'2364787_Asp@LR027382_1_2610___3211342_3212160'[&!color=#000000]
	'1674831_Bbacterium@LUZI01000073_1_6___7128_7829'[&!color=#000000]
	'1896968_Asp@OKY84568_1__hypothetical_protein_BHV63_00780'[&!color=#000000]
	'1948828_Pgroup@DHWA01000036_1_5___2290_2406'[&!color=#000000]
	'194843_Ubacteroidale@OMQC01000044_1_11___14460_15047'[&!color=#000000]
	'1950465_Bbacterium@DEFB01000020_1_67___84098_84760'[&!color=#000000]
	'1950720_Bbacterium@DJYH01000058_1_14___10761_11348'[&!color=#000000]
	'1950451_Bbacterium@DEKR01000254_1_18___22769_23407'[&!color=#000000]
	'1950477_Bbacterium@DETL01000011_1_8___8722_9315'[&!color=#000000]
	'1950701_Bbacterium@DJON01000046_1_4___1178_1957'[&!color=#000000]
	'1262742_Bsp@CCZ43272_1__iron_regulated_ABC_transporter_permease_protein_SufD'[&!color=#000000]
	'1950754_Bbacterium@DLDP01000037_1_33___44507_45265'[&!color=#000000]
	'1262748_Bsp@CDA95600_1__feS_assembly_protein_SufD'[&!color=#000000]
	'1262751_Bsp@CDC65212_1__putative_ABC_transporter_permease_protein'[&!color=#000000]
	'1945891_Bbacterium@SKC34603_1__Uncharacterized_protein_family__UPF0051_'[&!color=#000000]
	'1950417_Bbacterium@DCKG01000016_1_30___33962_34762'[&!color=#000000]
	'1262695_Asp@CDD18606_1__aBC_type_transport_system_involved_in_Fe_S_cluster_assembly_permease_component'[&!color=#000000]
	'1950682_Bbacterium@DJSA01000041_1_2___630_1256'[&!color=#000000]
	'1674828_Bbacterium@LUZF01000082_1_19___20476_21078'[&!color=#000000]
	'1950684_Bbacterium@DJRH01000182_1_5___5181_5798'[&!color=#000000]
	'1945890_Bbacterium@SKC58147_1__Uncharacterized_protein_family__UPF0051_'[&!color=#000000]
	'1674829_Bbacterium@LUZG01000058_1_2___71_661'[&!color=#000000]
	'1950464_Bbacterium@DEFD01000028_1_81___120706_121278'[&!color=#000000]
	'1950687_Bbacterium@DJQV01000023_1_232___261045_261638'[&!color=#000000]
	'1896975_Bsp@OKZ01772_1__hypothetical_protein_BHV78_06620'[&!color=#000000]
	'1262734_Bsp@CCX55910_1__feS_assembly_protein_SufD'[&!color=#000000]
	'1950423_Bbacterium@DCIN01000007_1_4___4471_5118'[&!color=#000000]
	'1950482_Bbacterium@DEPW01000115_1_23___23298_23990'[&!color=#000000]
	'1950370_Bbacterium@DCDD01000091_1_1___3_671'[&!color=#000000]
	'1974580_CGbacterium@PIV90434_1__hypothetical_protein_COW46_02915'[&!color=#000000]
	'1948225_Pbacterium@DBCG01000067_1_1___3_935'[&!color=#000000]
	'1895730_Bbacterium@OJV56188_1__SufBD_protein'[&!color=#000000]
	'1660161_Cbacterium@ODU60815_1__SufBD_protein'[&!color=#000000]
	'1896170_Bbacterium@OJX33432_1__SufBD_protein'[&!color=#000000]
	'2116657_Msp@AVP58017_1__SufBD_protein'[&!color=#000000]
	'2109913_Msp@AVO50775_1__SufBD_protein'[&!color=#000000]
	'2052576_Cbacterium@PGEI01000082_1_13___12032_13285'[&!color=#000000]
	'1895727_Bbacterium@OJW98730_1__hypothetical_protein_BGO73_10960'[&!color=#000000]
	'1660161_Cbacterium@ODU58395_1__SufBD_protein'[&!color=#000000]
	'1945857_Psp@OOG53074_1__SufBD_protein'[&!color=#000000]
	'13373_Bmallei@AIP76762_1__FeS_assembly_protein_SufD'[&!color=#000000]
	'94132_Rtataouinensi@AMO24529_1__SufBD_protein'[&!color=#000000]
	'1660138_Rsp@ODU06610_1__hypothetical_protein_ABS84_17895'[&!color=#000000]
	'2109915_Ssuum@AVO42961_1__SufBD_protein'[&!color=#000000]
	'2315688_Ssp@RIE00051_1__SufBD_protein'[&!color=#000000]
	'1158291_Tsp@KB898476_1_98___99004_100314'[&!color=#000000]
	'1948591_Gbacterium@DCWG01000131_1_3___1245_2369'[&!color=#000000]
	'1948603_Gbacterium@DEBD01000013_1_26___20568_21695'[&!color=#000000]
	'1948649_Gbacterium@DKNY01000060_1_100___100054_101175'[&!color=#000000]
	'1948660_Gbacterium@DLSB01000185_1_3___1937_3046'[&!color=#000000]
	'1948589_Gbacterium@DDDN01000035_1_35___33858_34967'[&!color=#000000]
	'1948588_Gbacterium@DDEF01000106_1_3___1289_2422'[&!color=#000000]
	'1948584_Gbacterium@DBUT01000048_1_12___9794_10894'[&!color=#000000]
	'1986764_Gbacterium@RPG26172_1__SufD_family_Fe_S_cluster_assembly_protein'[&!color=#000000]
	'1948642_Gbacterium@DJYW01000052_1_9___8007_9167'[&!color=#000000]
	'1948616_Gbacterium@DGQF01000022_1_80___77300_78409'[&!color=#000000]
	'1948582_Gbacterium@DCBA01000100_1_52___50644_51759'[&!color=#000000]
	'1919270_Gbacterium@MPMU01000042_1_14___19597_20706'[&!color=#000000]
	'2044594_CDbacterium@PIE81383_1__hypothetical_protein_CSA15_00660'[&!color=#000000]
	'1986769_Obacterium@OUX72123_1__Fe_S_cluster_assembly_protein_SufD'[&!color=#000000]
	'1948659_Gbacterium@DLBQ01000020_1_7___4052_5248'[&!color=#000000]
	'1986765_Obacterium@OUX79595_1__hypothetical_protein_CBC19_02425'[&!color=#000000]
	'1986760_Obacterium@RPG20268_1__SufD_family_Fe_S_cluster_assembly_protein'[&!color=#000000]
	'1948191_Pbacterium@DIUO01000046_1_2___445_2391'[&!color=#000000]
	'1973898_Abacterium@PIZ31632_1__hypothetical_protein_COY40_01625'[&!color=#000000]
	'1961466_Mbacterium@DFVV01000018_1_21___24144_25343'[&!color=#000000]
	'1948137_Pbacterium@DCKN01000020_1_16___15261_16514'[&!color=#000000]
	'634155_Pgallinarii@MJEV01000075_1_107___126242_127471'[&!color=#000000]
	'993689_Mscheffleri@LDOS01000002_1_1635___1780669_1781955'[&!color=#000000]
	'1953068_Rbacterium@DBMH01000221_1_1___1_417'[&!color=#000000]
	'2006849_Xbacterium@NSJK01000020_1_32___24899_26011'[&!color=#000000]
	'1123073_Rcellulosilyt@KB899241_1_199___212140_213261'[&!color=#000000]
	'578942_Dimmobilis@SFN23681_1__Iron_regulated_ABC_transporter_permease_protein_SufD'[&!color=#000000]
	'2052182_Rbacterium@PKYR01000039_1_21___17087_17818'[&!color=#000000]
	'1300342_Dkoreensis@ANB17883_1__FeS_assembly_protein_SufD'[&!color=#000000]
	'529704_Fterrea@SEI43365_1__Fe_S_cluster_assembly_protein_SufD'[&!color=#000000]
	'1947376_Rsp@DHXA01000225_1_9___6230_7552'[&!color=#000000]
	'582702_Rglycinis@SFL03587_1__Iron_regulated_ABC_transporter_permease_protein_SufD'[&!color=#000000]
	'1927958_Dsp@RDS84718_1__Fe_S_cluster_assembly_protein_SufD'[&!color=#000000]
	'1379159_Djiangningens@AHX12352_1__Fe_S_cluster_assembly_protein_SufD'[&!color=#000000]
	'1970613_Xbacterium@OZB60366_1__Fe_S_cluster_assembly_protein_SufD'[&!color=#000000]
	'445710_Dthiooxydans@AND69247_1__hypothetical_protein_ATSB10_17930'[&!color=#000000]
	'1798240_Dsp@SDF90932_1__Fe_S_cluster_assembly_protein_SufD'[&!color=#000000]
	'2010829_Rbacterium@BBD80059_1__iron_sulfur_cluster_assembly_protein_SufD'[&!color=#000000]
	'1895868_Xbacterium@OJY82707_1__Fe_S_cluster_assembly_protein_SufD'[&!color=#000000]
	'1475481_Msediminis@GAP66494_1__iron_regulated_ABC_transporter_permease_protein_SufD'[&!color=#000000]
	'1543381_Osoli@KGI78358_1__Fe_S_cluster_assembly_protein_SufD'[&!color=#000000]
	'767434_Faurantia@AFC86408_1__FeS_assembly_protein_SufD'[&!color=#000000]
	'1972610_Msp@QILI01000120_1_35___19316_20644'[&!color=#000000]
	'1123253_Slenta@AUBD01000005_1_286___312238_313476'[&!color=#000000]
	'1645665_Lsilvestris@PNS09409_1__sufD__FeS_assembly_protein_SufD'[&!color=#000000]
	'2032574_Xbacterium@PJK15433_1__Fe_S_cluster_assembly_protein_SufD'[&!color=#000000]
	'2172536_Lsp@AXA84565_1__Fe_S_cluster_assembly_protein_SufD'[&!color=#000000]
	'935863_Lsp@AWZR01000007_1_230___251675_252934'[&!color=#000000]
	'1896164_Lsp@AOH36319_1__Fe_S_cluster_assembly_protein_SufD'[&!color=#000000]
	'2006110_Lsp@ATD68179_1__Fe_S_cluster_assembly_protein_SufD'[&!color=#000000]
	'1122183_Lmephitis@AULN01000012_1_374___421873_423129'[&!color=#000000]
	'1045855_Pspadix@AER55810_1__iron_ABC_transporter_permease'[&!color=#000000]
	'128785_Pmexicana@LSIF01000026_1_12___8516_9778'[&!color=#000000]
	'1073196_Pwuyuanensis@SOD56631_1__Iron_regulated_ABC_transporter_permease_protein_SufD'[&!color=#000000]
	'1855303_Psp@SDQ51407_1__Fe_S_cluster_assembly_protein_SufD'[&!color=#000000]
	'1385515_Ldefluvii@AUHT01000005_1_316___340476_341780'[&!color=#000000]
	'1122185_Lconcretionis@KGM51042_1__ABC_transporter_permease'[&!color=#000000]
	'913325_Larseniciresi@KGM56903_1__ABC_transporter_permease'[&!color=#000000]
	'1327343_Lsp@RNF86085_1__Fe_S_cluster_assembly_protein_SufD'[&!color=#000000]
	'1385517_Ldaejeonensis@KGM54505_1__ABC_transporter_permease'[&!color=#000000]
	'2315424_Lsp@QXJI01000001_1_1369___1488502_1489803'[&!color=#000000]
	'1273429_Vtengchongens@RPE81039_1__iron_regulated_ABC_transporter_permease_protein_SufD'[&!color=#000000]
	'1605891_Lmaris@AWV06597_1__ABC_transporter_permease'[&!color=#000000]
	'453783_Lsoli@RDY67141_1__Fe_S_cluster_assembly_protein_SufD'[&!color=#000000]
	'1736588_Lsp@KRB02486_1__ABC_transporter_permease'[&!color=#000000]
	'1736559_Lsp@KQZ60158_1__ABC_transporter_permease'[&!color=#000000]
	'1736549_Lsp@KQY51082_1__ABC_transporter_permease'[&!color=#000000]
	'265719_Avoraii@SDD32911_1__Iron_regulated_ABC_transporter_permease_protein_SufD'[&!color=#000000]
	'2290922_Lsp@AXK71427_1__Fe_S_cluster_assembly_protein_SufD'[&!color=#000000]
	'1951299_Xbacterium@DIHI01000027_1_2___948_2300'[&!color=#000000]
	'2013798_Gbacterium@PKM14732_1__Fe_S_cluster_assembly_protein_SufD'[&!color=#000000]
	'1974109_Xbacterium@PIQ38090_1__Fe_S_cluster_assembly_protein_SufD'[&!color=#000000]
	'1798290_Gbacterium@OGT60507_1__Fe_S_cluster_assembly_protein_SufD'[&!color=#000000]
	'2058085_Acaeni@PRH82078_1__Fe_S_cluster_assembly_protein_SufD'[&!color=#000000]
	'1384056_Ametalli@KFN42106_1__hypothetical_protein_N787_04865__partial'[&!color=#000000]
	'1121013_Acomposti@AUFF01000003_1_181___189920_191218'[&!color=#000000]
	'2303539_Lsp@RFP62408_1__Fe_S_cluster_assembly_protein_SufD'[&!color=#000000]
	'213588_Thydrothermal@SHE27660_1__Fe_S_cluster_assembly_protein_SufD'[&!color=#000000]
	'1123377_Tfusca@AUIV01000009_1_21___25876_27135'[&!color=#000000]
	'141949_Thaemolytica@QLKV01000005_1_34___40382_41638'[&!color=#000000]
	'1300345_Ldokdonensis@KGQ17732_1__Iron_sulfur_cluster_assembly_protein_SufD'[&!color=#000000]
	'1895869_Xbacterium@OJY94677_1__Fe_S_cluster_assembly_protein_SufD'[&!color=#000000]
	'743721_Psuwonensis@ADV26947_1__FeS_assembly_protein_SufD'[&!color=#000000]
	'314722_Psuwonensis@AKC87641_1__ABC_transporter_permease'[&!color=#000000]
	'336566_Sginsengisoli@KRG77305_1__ABC_transporter_permease'[&!color=#000000]
	'160492_Xfastidiosa@AAF84283_1__ABC_transporter_membrane_protein'[&!color=#000000]
	'2032582_Xbacterium@PJJ97252_1__Fe_S_cluster_assembly_protein_SufD'[&!color=#000000]
	'1247514_Labyssi@KQ759763_1_764___935392_936672'[&!color=#000000]
	'1720302_Xmassiliensis@FCOY01000006_1_1338___1553721_1555025'[&!color=#000000]
	'190485_Xcampestris@AAM42040_1__ABC_transporter_permease'[&!color=#000000]
	'522373_Smaltophilia@CAQ44710_1__conserved_hypothetical_protein'[&!color=#000000]
	'128780_Sacidaminiphi@ALJ29058_1__Iron_sulfur_cluster_assembly_protein_SufD'[&!color=#000000]
	'343_Xtranslucens@LNSU01000061_1_1___3_1130'[&!color=#000000]
	'29447_Xalbilineans@JZIC01000001_1_968___1137124_1138386'[&!color=#000000]
	'1974108_Xbacterium@PIV33069_1__Fe_S_cluster_assembly_protein_SufD'[&!color=#000000]
	'2021234_Aaffigens@AVP99185_1__hypothetical_protein_C7S18_19325'[&!color=#000000]
	'1948198_Pbacterium@DBNU01000223_1_6___3902_5254'[&!color=#000000]
	'1123354_Tmargaritifer@AUDR01000014_1_274___293027_294235'[&!color=#000000]
	'1764295_Cprimus@QDZ19812_1__iron_sulfur_cluster_assembly_protein'[&!color=#92894a]
	'699246_Mindolicus@ADC90895_1__SufB_sufD_domain_protein'[&!color=#000000]
	'1797895_Dbacterium@OGQ78281_1__Fe_S_cluster_assembly_protein_SufD'[&!color=#000000]
	'1948629_Gbacterium@DHQM01000033_1_9___8108_9385'[&!color=#000000]
	'1947928_Fbacterium@DIAU01000166_1_7___6286_7431'[&!color=#000000]
	'1797213_Abacterium@OFW83996_1__hypothetical_protein_A2018_06345'[&!color=#000000]
	'1985171_Ssp@OSZ71970_1__Fe_S_cluster_assembly_protein_SufD'[&!color=#000000]
	'1970594_Sbacterium@OYX76434_1__Fe_S_cluster_assembly_protein_SufD'[&!color=#000000]
	'1523432_Aproteobacter@KPF78481_1__Fe_S_cluster_assembly_protein_SufD'[&!color=#000000]
	'2015572_Abacterium@OYU16513_1__Fe_S_cluster_assembly_protein_SufD'[&!color=#000000]
	'1697973_Scrusticola@QTJP01000001_1_1892___2016342_2017079'[&!color=#000000]
	'2072936_Ssp@AUW56745_1__Fe_S_cluster_assembly_protein_SufD'[&!color=#000000]
	'121428_Sxenophagum@DDFT01000060_1_4___1897_2688'[&!color=#000000]
	'1843368_Ssp@AOF95863_1__hypothetical_protein_BSY17_1758'[&!color=#000000]
	'1970430_Ssp@OYW86163_1__Fe_S_cluster_assembly_protein_SufD'[&!color=#000000]
	'452662_Sjaponicum@BAI98229_1__Fe_S_cluster_assembly_protein_SufD'[&!color=#000000]
	'1332080_Sbaderi@ALR19614_1__Fe_S_cluster_assembly_protein_SufD'[&!color=#000000]
	'2185111_Ssp@CP029335_1_3561___3855723_3856475'[&!color=#000000]
	'2082188_Ssp@BBD00998_1__Fe_S_cluster_assembly_protein_SufD'[&!color=#000000]
	'627192_Ssp@BAK68537_1__iron_sulfur_cluster_assembly_protein_SufD'[&!color=#000000]
	'1895845_Ssp@OJY65968_1__Fe_S_cluster_assembly_protein_SufD'[&!color=#000000]
	'1706000_Sginsengisoli@QOCK01000001_1_1118___1190723_1191472'[&!color=#000000]
	'1123267_Sastaxanthini@JONN01000001_1_1723___1718824_1719576'[&!color=#000000]
	'1298856_Ssp@PVZ17989_1__Fe_S_cluster_assembly_protein_SufD'[&!color=#000000]
	'1380389_Ssp@JIAU01000008_1_141___140147_140884'[&!color=#000000]
	'2315330_Ssp@RST29650_1__SufD_family_Fe_S_cluster_assembly_protein'[&!color=#000000]
	'2303576_Ssp@QWDF01000001_1_1874___1891625_1892362'[&!color=#000000]
	'2315689_Ssp@RIX32401_1__SufD_family_Fe_S_cluster_assembly_protein'[&!color=#000000]
	'1951254_Sbacterium@DDFE01000031_1_8___6432_7154'[&!color=#000000]
	'1946983_Nsp@DDES01000050_1_5___2652_3368'[&!color=#000000]
	'1895900_Nsp@OJX89151_1__Fe_S_cluster_assembly_protein_SufD'[&!color=#000000]
	'2067455_Nsp@PLK27255_1__Fe_S_cluster_assembly_protein_SufD'[&!color=#000000]
	'1219033_Nlentum@BCTW01000021_1_69___69637_70371'[&!color=#000000]
	'1739113_Nsp@KUR78213_1__Fe_S_cluster_assembly_protein_SufD'[&!color=#000000]
	'983920_Nnitrogenifig@EGD59724_1__SufBD'[&!color=#000000]
	'1211806_Nkunmingense@PKB13966_1__Fe_S_cluster_assembly_protein_SufD'[&!color=#000000]
	'1961849_Nsp@MWLM01000062_1_112___114212_114949'[&!color=#000000]
	'1946984_Nsp@DJUW01000002_1_191___179666_180400'[&!color=#000000]
	'1970402_Nsp@OYW50632_1__Fe_S_cluster_assembly_protein_SufD'[&!color=#000000]
	'1117702_Nfuchskuhlens@KUR72180_1__Fe_S_cluster_assembly_protein_SufD'[&!color=#000000]
	'279238_Naromaticivor@ABD24647_1__SufBD'[&!color=#000000]
	'2183925_Nsp@PYG61393_1__Fe_S_cluster_assembly_protein_SufD'[&!color=#000000]
	'1970402_Nsp@OYW50316_1__Fe_S_cluster_assembly_protein_SufD'[&!color=#000000]
	'1970410_Nsp@OYX61207_1__Fe_S_cluster_assembly_protein_SufD'[&!color=#000000]
	'1420591_Nbarchaimii@KTR84733_1__Fe_S_cluster_assembly_protein_SufD'[&!color=#000000]
	'1206458_Nsp@GAM04533_1__SufBD_protein'[&!color=#000000]
	'1114963_Nbarchaimii@KMS52754_1__SufBD_protein'[&!color=#000000]
	'702113_Nsp@CCA94388_1__SufBD'[&!color=#000000]
	'1884364_Nsp@SFG23471_1__Fe_S_cluster_assembly_protein_SufD'[&!color=#000000]
	'1348853_Nmalaysiense@KHK89650_1__Fe_S_cluster_assembly_protein_SufD'[&!color=#000000]
	'205844_Npentaromativ@PZQ52954_1__Fe_S_cluster_assembly_protein_SufD'[&!color=#000000]
	'1096930_Nlindaniclast@EQB16174_1__SufBD_protein'[&!color=#000000]
	'1951263_Sbacterium@DLOX01000135_1_2___687_1418'[&!color=#000000]
	'2339262_Sbacterium@RJT25060_1__SufD_family_Fe_S_cluster_assembly_protein'[&!color=#000000]
	'1951261_Sbacterium@DBOA01000002_1_4___2719_3441'[&!color=#000000]
	'267128_Sgranuli@AMG73757_1__SufBD_protein'[&!color=#000000]
	'317655_Salaskensis@ABF52391_1__SufBD'[&!color=#000000]
	'1515612_Sfribergensis@AJA07937_1__SufBD_protein'[&!color=#000000]
	'1882773_Ssp@SDC35719_1__Fe_S_cluster_assembly_protein_SufD'[&!color=#000000]
	'2320861_Ssp@RJF93571_1__SufD_family_Fe_S_cluster_assembly_protein'[&!color=#000000]
	'680125_Plamellibrach@RED17188_1__Fe_S_cluster_assembly_protein_SufD'[&!color=#000000]
	'1951256_Sbacterium@DELZ01000005_1_438___433981_434733'[&!color=#000000]
	'1922222_Ssp@LT703001_1_2130___2183405_2184163'[&!color=#000000]
	'266812_Sflavimaris@ASK89205_1__FeS_cluster_assembly_protein_SufD'[&!color=#000000]
	'1123270_Sbaekryungens@ATUR01000007_1_75___84330_85076'[&!color=#000000]
	'1913578_Ssp@APG61816_1__Fe_S_cluster_assembly_protein_SufD'[&!color=#000000]
	'1842535_Bsp@AOF99027_1__hypothetical_protein_BSY18_3206'[&!color=#000000]
	'47920_Adelafieldii@LSHP01000080_1_57___55460_56215'[&!color=#000000]
	'1768769_Ssp@LSJC01000039_1_2___224_997'[&!color=#000000]
	'1797975_Esp@OGS49431_1__Fe_S_cluster_assembly_protein_SufD'[&!color=#000000]
	'397260_Ssanxanigenen@PZO89003_1__Fe_S_cluster_assembly_protein_SufD'[&!color=#000000]
	'1827382_Pbacterium@OQW42251_1__Fe_S_cluster_assembly_protein_SufD'[&!color=#000000]
	'1978761_Pbacterium@OQW71049_1__Fe_S_cluster_assembly_protein_SufD'[&!color=#000000]
	'1219040_Sasaccharolyt@BCYU01000107_1_12___10867_11619'[&!color=#000000]
	'1560345_Spanacis@AOH82986_1__Fe_S_cluster_assembly_protein_SufD'[&!color=#000000]
	'745310_Ssp@AGH49484_1__SufBD_protein'[&!color=#000000]
	'861865_Slaterariae@SNS51326_1__Fe_S_cluster_assembly_protein_SufD'[&!color=#000000]
	'2292257_Ssp@RDV05986_1__SufD_family_Fe_S_cluster_assembly_protein'[&!color=#000000]
	'1970586_Sbacterium@OYW47111_1__hypothetical_protein_B7Z33_01790'[&!color=#000000]
	'1736584_Asp@KRA81592_1__hypothetical_protein_ASD76_13770'[&!color=#000000]
	'314225_Elitoralis@ABC64643_1__hypothetical_protein_ELI_12755'[&!color=#000000]
	'2488860_Esp@RPF71433_1__SufD_family_Fe_S_cluster_assembly_protein'[&!color=#000000]
	'2307003_Esp@RIV86511_1__SufD_family_Fe_S_cluster_assembly_protein'[&!color=#000000]
	'1844758_Esp@LXQI01000015_1_72___65844_66596'[&!color=#000000]
	'762261_Axinjiangensi@RSEK01000005_1_76___80531_81283'[&!color=#000000]
	'1267766_Aatlanticus@AKH43289_1__FeS_cluster_assembly_protein_SufD'[&!color=#000000]
	'1572751_Pmercurialis@KHL24711_1__hypothetical_protein_PK98_12285'[&!color=#000000]
	'2320269_Asp@RKF19013_1__SufD_family_Fe_S_cluster_assembly_protein'[&!color=#000000]
	'2161824_Asp@RDC61196_1__Protein_ABCI7__chloroplastic'[&!color=#000000]
	'2306995_Asp@RIV80785_1__SufD_family_Fe_S_cluster_assembly_protein'[&!color=#000000]
	'2306995_Asp@RIV75959_1__SufD_family_Fe_S_cluster_assembly_protein'[&!color=#000000]
	'543877_Amarensis@AKM08327_1__hypothetical_protein_AM2010_2270'[&!color=#000000]
	'1860125_Esp@OBX20037_1__hypothetical_protein_A9995_05755'[&!color=#000000]
	'361183_Aepoxidivoran@ALE17767_1__Iron_sulfur_cluster_assembly_protein_SufD'[&!color=#000000]
	'1951752_Ebacterium@DDCE01000039_1_31___25135_25887'[&!color=#000000]
	'192812_Eflavus@ASP28972_1__hypothetical_protein_CHH26_00855'[&!color=#000000]
	'1974094_Sbacterium@PIW53983_1__hypothetical_protein_COW16_13775'[&!color=#000000]
	'266951_Eseohaensis@CP024920_1_1440___1493975_1494745'[&!color=#000000]
	'1811540_Esp@LUNY01000040_1_2___856_1629'[&!color=#000000]
	'645517_Anamhicola@ANU06797_1__FeS_cluster_assembly_protein_SufD'[&!color=#000000]
	'1634516_Csp@ALG59972_1__hypothetical_protein_WG74_03210'[&!color=#000000]
	'1316679_Axiamenensis@SMQ68933_1__Fe_S_cluster_assembly_protein_SufD'[&!color=#000000]
	'1798193_Esp@SDS78173_1__Fe_S_cluster_assembly_protein_SufD'[&!color=#000000]
	'1735012_Esp@KWV91450_1__hypothetical_protein_AUC45_09350'[&!color=#000000]
	'383381_Esp@KEO85774_1__hypothetical_protein_EH30_14785'[&!color=#000000]
	'1922225_Esp@LT702999_1_1890___1995519_1996277'[&!color=#000000]
	'1044_Elongus@KEO89410_1__hypothetical_protein_EH31_12245'[&!color=#000000]
	'2023229_Pht@AUX68627_1__hypothetical_protein_CHX26_03080'[&!color=#000000]
	'1122970_Pcryptus@AUHC01000011_1_65___61990_62760'[&!color=#000000]
	'2013662_Abacterium@PKP89467_1__hypothetical_protein_CVT77_17770'[&!color=#000000]
	'2013670_Abacterium@PKP65000_1__hypothetical_protein_CVT85_08495'[&!color=#000000]
	'1784712_Exanthus@RIV92353_1__SufD_family_Fe_S_cluster_assembly_protein'[&!color=#000000]
	'1581420_Eluteus@KLE34283_1__hypothetical_protein_AAW00_08520'[&!color=#000000]
	'1708790_Arigui@RSEL01000011_1_7___2980_3723'[&!color=#000000]
	'2338327_Asp@CP032570_1_1519___1542832_1543569'[&!color=#000000]
	'692370_Adongtanensis@ANY19064_1__FeS_cluster_assembly_protein_SufD'[&!color=#000000]
	'1348774_Cnaphthovoran@AKM11141_1__hypothetical_protein_AB433_16050'[&!color=#000000]
	'1703339_Cmobilis@LYWZ01000022_1_735___761599_762357'[&!color=#000000]
	'502682_Egangjinensis@KLE31531_1__hypothetical_protein_AAW01_08160'[&!color=#000000]
	'1958945_Eaquimixticol@RJY09534_1__SufD_family_Fe_S_cluster_assembly_protein'[&!color=#000000]
	'450378_Cmarinus@ARU16956_1__hypothetical_protein_A9D14_13290'[&!color=#000000]
	'1946471_Esp@DFBR01000095_1_6___2132_2902'[&!color=#000000]
	'1648404_Eatlanticus@AKQ41064_1__hypothetical_protein_CP97_01910'[&!color=#000000]
	'874156_Emarinus@KLI64707_1__hypothetical_protein_AAV99_04005'[&!color=#000000]
	'2185142_Asp@CP031155_1_1601___1643852_1644631'[&!color=#000000]
	'2011159_Esp@AWW73261_1__hypothetical_protein_CD351_02335'[&!color=#000000]
	'2306996_Asp@RJX69264_1__SufD_family_Fe_S_cluster_assembly_protein'[&!color=#000000]
	'1982042_Amangrovi@CP022889_1_1748___1794173_1794946'[&!color=#000000]
	'1172626_Asp@OCC23963_1__hypothetical_protein_MB02_09115'[&!color=#000000]
	'1219035_Ntardaugens@GAD48894_1__iron_sulfur_cluster_assembly_protein_SufD'[&!color=#000000]
	'1603897_Esp@KPL69122_1__hypothetical_protein_SZ64_14005'[&!color=#000000]
	'1734408_Sbacterium@KUO55462_1__hypothetical_protein_APF78_10775'[&!color=#000000]
	'476157_Aishigakiensi@CP015963_1_392___414720_415472'[&!color=#000000]
	'1962403_Nsp@PEQ12175_1__hypothetical_protein_B2G71_13650'[&!color=#000000]
	'1948389_Abacterium@DFLT01000006_1_13___14769_15881'[&!color=#000000]
	'1234595_Pflava@EMD83564_1__Iron_sulfur_cluster_assembly_protein_SufD'[&!color=#000000]
	'264203_Zmobilis@AAV89050_1__SufBD_protein'[&!color=#000000]
	'1951255_Sbacterium@DDTH01000010_1_2___201_1274'[&!color=#000000]
	'1660141_Ssp@ODU21779_1__SufBD_protein'[&!color=#000000]
	'1219043_Schangbaiensi@GAO40341_1__iron_sulfur_cluster_assembly_protein_SufD'[&!color=#000000]
	'1947531_Ssp@DBAW01000267_1_9___6819_7895'[&!color=#000000]
	'1166337_Sjatrophae@SFS05689_1__Fe_S_cluster_assembly_protein_SufD'[&!color=#000000]
	'1735121_Soleivorans@PTQ10787_1__SufBD_protein'[&!color=#000000]
	'1921510_Ssp@API60453_1__SufBD_protein'[&!color=#000000]
	'685778_Ssp@AORL01000022_1_265___254721_255809'[&!color=#000000]
	'614671_Svermicompost@PXYJ01000003_1_323___305342_306481'[&!color=#000000]
	'941907_Sindica@SMF64740_1__Fe_S_cluster_assembly_protein_SufD'[&!color=#000000]
	'2172047_Sbacterium@QDFY01000004_1_257___304731_305861'[&!color=#000000]
	'2068657_Ssp@PWG02412_1__SufBD_protein'[&!color=#000000]
	'1736594_Ssp@KRB80759_1__SufBD_protein'[&!color=#000000]
	'1736447_Ssp@KQX25431_1__SufBD_protein'[&!color=#000000]
	'1843236_Smontana@KV887143_1_25___24401_25486'[&!color=#000000]
	'2305907_Ssp@RHW18267_1__SufD_family_Fe_S_cluster_assembly_protein'[&!color=#000000]
	'645617_Hcaeni@RIA45740_1__Fe_S_cluster_assembly_protein_SufD'[&!color=#000000]
	'1735676_Ssp@KQM38077_1__SufBD_protein'[&!color=#000000]
	'2483355_Bsp@RPSH01000002_1_86___93694_94770'[&!color=#000000]
	'1550073_Ssp@JROH01000046_1_6___5963_7033'[&!color=#000000]
	'1141889_Sspermidinifa@PCD02891_1__SufBD_protein'[&!color=#000000]
	'1895847_Sbacterium@HCB75997_1__TPA_asm__SufBD_protein__partial'[&!color=#000000]
	'1985879_Ssp@RSV13378_1__SufD_family_Fe_S_cluster_assembly_protein'[&!color=#000000]
	'1888892_Sturrisvirgat@ODP36618_1__SufBD_protein'[&!color=#000000]
	'93064_Skoreensis@APR52333_1__SufBD_protein'[&!color=#000000]
	'1327635_Ssp@ATY34719_1__SufBD_protein'[&!color=#000000]
	'1219055_Ssoli@BCTZ01000019_1_21___21997_23082'[&!color=#000000]
	'1609977_Shengshuiensi@AJP70726_1__SufBD_protein'[&!color=#000000]
	'179878_Selodea@RKR21415_1__Fe_S_cluster_assembly_protein_SufD'[&!color=#000000]
	'1985172_Ssp@OSZ70453_1__SufBD_protein'[&!color=#000000]
	'2052949_Saeria@PGFU01000001_1_305___305199_306278'[&!color=#000000]
	'1390395_Ssp@APX65471_1__SufBD_protein'[&!color=#000000]
	'1895848_Ssp@OJU16691_1__SufBD_protein'[&!color=#000000]
	'1881068_Ssp@SEI95217_1__Fe_S_cluster_assembly_protein_SufD'[&!color=#000000]
	'1736370_Ssp@KQT32495_1__SufBD_protein'[&!color=#000000]
	'1855283_Ssp@SEK50242_1__Fe_S_cluster_assembly_protein_SufD'[&!color=#000000]
	'1166340_Ssp@SEN34981_1__Fe_S_cluster_assembly_protein_SufD'[&!color=#000000]
	'33053_Nperflava@LSII01000199_1_9___11273_12343'[&!color=#000000]
	'1736301_Ssp@KQN92667_1__SufBD_protein'[&!color=#000000]
	'185950_Sfaeni@PTW47527_1__Fe_S_cluster_assembly_protein_SufD'[&!color=#000000]
	'1735683_Ssp@KQM67761_1__SufBD_protein'[&!color=#000000]
	'1736343_Ssp@KQU62115_1__SufBD_protein'[&!color=#000000]
	'634430_Srubra@SFP72688_1__Fe_S_cluster_assembly_protein_SufD'[&!color=#000000]
	'1920129_Ssp@RSU48646_1__SufD_family_Fe_S_cluster_assembly_protein'[&!color=#000000]
	'1141887_Ssp@PAX07799_1__SufBD_protein'[&!color=#000000]
	'2013662_Abacterium@PKP94858_1__hypothetical_protein_CVT77_00865'[&!color=#000000]
	'1768772_Ssp@LSJF01000206_1_1___2_379'[&!color=#000000]
	'2283317_Ssp@RDE05724_1__SufD_family_Fe_S_cluster_assembly_protein'[&!color=#000000]
	'2219696_Ssp@AXJ95943_1__SufD_family_Fe_S_cluster_assembly_protein'[&!color=#000000]
	'2171974_Asp@PVE61252_1__SufBD_protein'[&!color=#000000]
	'1961362_Ssp@ANC87757_1__SufBD_protein'[&!color=#000000]
	'1986839_Pbacterium@OUU25412_1__Fe_S_cluster_assembly_protein_SufD'[&!color=#000000]
	'1948125_Pbacterium@DCAA01000006_1_136___166534_167844'[&!color=#000000]
	'1951964_Kbacterium@DFVX01000053_1_21___24702_26036'[&!color=#000000]
	'2043170_Econgregatus@PHZ84230_1__Fe_S_cluster_assembly_protein_SufD'[&!color=#000000]
	'1492281_Aproteobacter@GAK32507_1__hypothetical_protein_AQ1_00373'[&!color=#000000]
	'911205_Emilleporae@RMB00585_1__iron_regulated_ABC_transporter_permease_protein_SufD'[&!color=#000000]
	'2030814_Kbacterium@PCI62886_1__Fe_S_cluster_assembly_protein_SufD'[&!color=#000000]
	'1122137_Kgwangyangens@AQXF01000004_1_49___43687_44985'[&!color=#000000]
	'1662421_Klipolytica@LRUB01000027_1_139___156758_158050'[&!color=#000000]
	'1919251_Dsp@MPNO01000006_1_36___32479_33816'[&!color=#000000]
	'1003237_Namazonense@EGY02626_1__FeS_assembly_protein_SufD'[&!color=#000000]
	'1121034_Nirakense@AUCG01000004_1_49___37739_39046'[&!color=#000000]
	'2022747_Ecyanobacteri@OYQ21000_1__Fe_S_cluster_assembly_protein_SufD'[&!color=#000000]
	'1948431_Abacterium@DJIB01000045_1_21___22261_23568'[&!color=#000000]
	'1948360_Abacterium@DBSY01000168_1_6___3127_4431'[&!color=#000000]
	'1948376_Abacterium@DEBE01000247_1_7___3615_4940'[&!color=#000000]
	'1948358_Abacterium@DBTE01000009_1_103___108722_110050'[&!color=#000000]
	'1842522_Abacterium@LXTF01000167_1_7___4452_5780'[&!color=#000000]
	'1842523_Abacterium@LXTL01000039_1_13___15114_16481'[&!color=#000000]
	'2013101_Abacterium@PPR35308_1__FeS_cluster_assembly_protein_SufD'[&!color=#000000]
	'1948388_Abacterium@DFPX01000240_1_6___5149_5760'[&!color=#000000]
	'1207063_Oindicum@EKE78116_1__ABC_transporter_involved_in_Fe_S_cluster_assembly_protein_SufD'[&!color=#000000]
	'580166_Opacificum@KZD02831_1__hypothetical_protein_AUP43_13415'[&!color=#000000]
	'2013074_Abacterium@PPR74702_1__FeS_cluster_assembly_protein_SufD'[&!color=#000000]
	'1948430_Abacterium@DJKK01000261_1_2___313_1950'[&!color=#000000]
	'1986865_Rbacterium@OUX30607_1__Fe_S_cluster_assembly_protein_SufD'[&!color=#000000]
	'69960_Rtrueperi@SDD67907_1__Fe_S_cluster_assembly_protein_SufD'[&!color=#000000]
	'1150469_Pphotometricu@CCG07667_1__FeS_assembly_protein_SufD'[&!color=#000000]
	'269796_Rrubrum@ABC23368_1__FeS_assembly_protein_SufD'[&!color=#000000]
	'414052_Cbisanense@SOD96149_1__Fe_S_cluster_assembly_protein_SufD'[&!color=#000000]
	'1238182_Csalinarum@EKV30136_1__Iron_sulfur_cluster_assembly_protein_SufD'[&!color=#000000]
	'80876_Iperegrinum@SIS73536_1__Iron_regulated_ABC_transporter_permease_protein_SufD'[&!color=#000000]
	'1629718_Rbacterium@KJS34990_1__hypothetical_protein_VR70_16590'[&!color=#000000]
	'1549855_Hjordaniae@AMW35633_1__hypothetical_protein_AY555_07580'[&!color=#000000]
	'1279038_Nitersonii@KB907344_1_96___97840_99150'[&!color=#000000]
	'91750_Ualphaproteob@SBV92339_1__ABC_transporter_involved_in_Fe_S_cluster_assembly_protein_SufD'[&!color=#000000]
	'1946152_CEsp@DKNU01000013_1_3___1309_2502'[&!color=#000000]
	'1461337_Ainsulae@RED52339_1__Fe_S_cluster_assembly_protein_SufD'[&!color=#000000]
	'1122607_Ndenitrifican@AUFM01000011_1_278___313572_314900'[&!color=#000000]
	'1123362_Tlitoreum@SDG00786_1__Fe_S_cluster_assembly_protein_SufD'[&!color=#000000]
	'1193729_CEfaulkneri@AFX99512_1__feS_assembly_protein_SufD'[&!color=#000000]
	'1401328_CEfaulkneri@AHC73919_1__feS_assembly_protein_SufD'[&!color=#000000]
	'1919269_Abacterium@MPMT01000003_1_33___34550_35857'[&!color=#000000]
	'1946151_CEsp@DKPU01000084_1_30___32124_33209'[&!color=#000000]
	'2162568_Scluster@QBVV01000005_1_58___48042_49346'[&!color=#000000]
	'1916141_Bef100@MPMV01000062_1_12___12355_13617'[&!color=#000000]
	'1946912_Msp@DDBY01000202_1_17___11101_12420'[&!color=#000000]
	'2220096_Iprofundi@CP030126_1_1937___2040518_2041843'[&!color=#000000]
	'414684_Rcentenum@ACI97928_1__FeS_assembly_protein_SufD'[&!color=#000000]
	'2171757_Rbacterium@QGNJ01000013_1_102___110934_112244'[&!color=#000000]
	'1121034_Nirakense@KE386933_1_53___38824_40170'[&!color=#000000]
	'1523418_Aproteobacter@KPF84649_1__Fe_S_cluster_assembly_protein_SufD'[&!color=#000000]
	'2164067_Rbacterium@QXNY01000010_1_87___89111_90460'[&!color=#000000]
	'570967_Ffenggangensi@JMLV01000003_1_233___247381_248718'[&!color=#000000]
	'1089552_Rsalinarum@KI911559_1_2741___3012458_3013786'[&!color=#000000]
	'1082479_Lhalophila@SDF68912_1__Iron_regulated_ABC_transporter_permease_protein_SufD'[&!color=#000000]
	'1952854_Rbacterium@DFRF01000077_1_14___17301_18653'[&!color=#000000]
	'1952857_Rbacterium@DGNZ01000109_1_10___7009_8337'[&!color=#000000]
	'2013069_Abacterium@PPR64372_1__FeS_cluster_assembly_protein_SufD'[&!color=#000000]
	'1952861_Rbacterium@DIHX01000147_1_10___5912_7264'[&!color=#000000]
	'1655503_Abacterium@LFEN01000018_1_10___10605_11963'[&!color=#000000]
	'1898112_Rbacterium@PCH82697_1__hypothetical_protein_COC02_05425'[&!color=#000000]
	'1122135_Klaminariae@KB893167_1_60___64889_66220'[&!color=#000000]
	'1856302_Rbacterium@OUS14327_1__Fe_S_cluster_assembly_protein_SufD'[&!color=#000000]
	'1952852_Rbacterium@DCWJ01000037_1_8___5089_6381'[&!color=#000000]
	'1986864_Rbacterium@OUT80656_1__Fe_S_cluster_assembly_protein_SufD'[&!color=#000000]
	'2013072_Abacterium@PPR58287_1__FeS_cluster_assembly_protein_SufD'[&!color=#000000]
	'2013073_Abacterium@PPR64979_1__FeS_cluster_assembly_protein_SufD'[&!color=#000000]
	'1862950_Rbacterium@ANK80074_1__Fe_S_cluster_assembly_protein_SufD'[&!color=#000000]
	'1980636_Wsp@MBJ90288_1__Fe_S_cluster_assembly_protein_SufD'[&!color=#000000]
	'1948448_Abacterium@DLRH01000265_1_8___6123_7370'[&!color=#000000]
	'2015204_Rbacterium@FZLR01000060_1_14___16522_17865'[&!color=#000000]
	'745714_Ohippocampi@SLN57573_1__FeS_cluster_assembly_protein_SufD'[&!color=#000000]
	'1948382_Abacterium@DEWR01000080_1_2___112_1410'[&!color=#000000]
	'1948414_Abacterium@DIYE01000043_1_18___16528_17820'[&!color=#000000]
	'1236958_Sglossodoripe@BAMS01000002_1_459___411561_412847'[&!color=#000000]
	'1856292_Abacterium@OUR78116_1__Fe_S_cluster_assembly_protein_SufD'[&!color=#000000]
	'2268457_Rbacterium@QOZR01000003_1_20___18062_19396'[&!color=#000000]
	'1948377_Abacterium@DEBC01000144_1_11___12042_13373'[&!color=#000000]
	'83401_Rparvum@SDG47548_1__Fe_S_cluster_assembly_protein_SufD'[&!color=#000000]
	'1074_Racidophilus@PPQ40281_1__Fe_S_cluster_assembly_protein_SufD'[&!color=#000000]
	'569860_Mligni@REF88942_1__iron_regulated_ABC_transporter_permease_protein_SufD'[&!color=#000000]
	'2004513_Msp@PMEX01000207_1_2___213_1508'[&!color=#000000]
	'1612308_Mpalsarum@SFK01594_1__Fe_S_cluster_assembly_protein_SufD'[&!color=#000000]
	'435_Aaceti@AQS83759_1__ABC_transporter_permease'[&!color=#000000]
	'1120919_Anitrogenifig@AUBI01000001_1_263___289107_290456'[&!color=#000000]
	'634452_Apasteurianus@BAH99789_1__iron_sulfur__Fe_S__assembly_protein_SufD'[&!color=#000000]
	'1231343_Asyzygii@GAN70028_1__iron_sulfur__Fe_S__assembly_protein_SufD'[&!color=#000000]
	'1234671_Apapayae@BAIN01000008_1_21___19830_21104'[&!color=#000000]
	'446692_Asenegalensis@CEF42318_1__Fe_S_cluster_assembly_protein_SufD'[&!color=#000000]
	'1670661_Asp@OUJ05501_1__ABC_transporter_permease'[&!color=#000000]
	'1076596_Apersici@AQT05702_1__ABC_transporter_permease'[&!color=#000000]
	'272568_Gdiazotrophic@ACI53038_1__FeS_assembly_protein_SufD'[&!color=#000000]
	'28448_Kxylinus@ATU72064_1__Fe_S_cluster_assembly_protein_SufD'[&!color=#000000]
	'436_Khansenii@LUCI01000032_1_40___43645_44913'[&!color=#000000]
	'1231623_Tsakaeratensi@GAN55066_1__FeS_assembly_protein_SufD'[&!color=#000000]
	'1231351_Amethanolica@GAJ29424_1__iron_sulfur__Fe_S__assembly_protein_SufD'[&!color=#000000]
	'320497_Nchiangmaiens@AQS87082_1__hypothetical_protein_A0U93_03030'[&!color=#000000]
	'1231624_Abogorensis@BAT19375_1__FeS_assembly_protein_SufD'[&!color=#000000]
	'290633_Goxydans@AAW59891_1__ABC_transporter_permease_protein'[&!color=#000000]
	'1088869_Gmorbifer@EHH68592_1__ABC_transporter_permease_protein'[&!color=#000000]
	'376620_Gjaponicus@KXV20248_1__ABC_transporter_permease'[&!color=#000000]
	'1223520_Nthailandica@BCZB01000021_1_8___10944_12143'[&!color=#000000]
	'1510841_Papium@CP020554_1_1621___1827856_1829055'[&!color=#000000]
	'1123227_Sfloricola@KB899334_1_239___236221_237423'[&!color=#000000]
	'391165_Gbethesdensis@ABI62221_1__SufD_protein'[&!color=#000000]
	'1951301_Abacterium@DIUL01000032_1_53___65673_66974'[&!color=#000000]
	'1660159_Abacterium@ODU55709_1__Fe_S_cluster_assembly_protein_SufD'[&!color=#000000]
	'1231350_Arubrifaciens@GAN76040_1__iron_sulfur__Fe_S__assembly_protein_SufD'[&!color=#000000]
	'526_Arubrum@SIR03749_1__Iron_regulated_ABC_transporter_permease_protein_SufD'[&!color=#000000]
	'349163_Acryptum@ABQ31465_1__Iron_regulated_ABC_transporter_permease_protein_SufD'[&!color=#000000]
	'1970303_Asp@OYV38644_1__Fe_S_cluster_assembly_protein_SufD'[&!color=#000000]
	'1214225_Asp@EKN00742_1__FeS_assembly_protein_SufD'[&!color=#000000]
	'1120923_Aaminolytica@GAN78917_1__iron_sulfur__Fe_S__assembly_protein_SufD'[&!color=#000000]
	'1970565_Rbacterium@OYV53597_1__Fe_S_cluster_assembly_protein_SufD'[&!color=#000000]
	'1969806_Asp@CP029176_1_954___991463_992635'[&!color=#000000]
	'209650_Aorganivorans@KN173883_1_22___21775_23019'[&!color=#000000]
	'2185104_Esp@QMDI01000002_1_368___397423_398763'[&!color=#000000]
	'1121861_Etepidiphila@KB899911_1_218___222385_223722'[&!color=#000000]
	'1123072_Rflocculans@AUDH01000025_1_9___7498_8778'[&!color=#000000]
	'568898_Raestuarii@PWC29334_1__Fe_S_cluster_assembly_protein_SufD'[&!color=#000000]
	'257708_Rgilardii@APT59159_1__Fe_S_cluster_assembly_protein_SufD'[&!color=#000000]
	'990373_Hrosea@PZW42215_1__iron_regulated_ABC_transporter_permease_protein_SufD'[&!color=#000000]
	'1953134_Abacterium@DHNJ01000031_1_17___13045_14397'[&!color=#000000]
	'1088868_Cintestini@EHD14724_1__hypothetical_protein_CIN_06560'[&!color=#000000]
	'2478912_Csp@AYN86737_1__Fe_S_cluster_assembly_protein_SufD'[&!color=#000000]
	'1946915_Msp@DDSC01000026_1_6___4956_5897'[&!color=#000000]
	'1946151_CEsp@DKPU01000276_1_47___46909_47151'[&!color=#000000]
	'1946933_Msp@DBNN01000149_1_7___5438_6460'[&!color=#000000]
	'1946925_Msp@DIHH01000040_1_6___2298_3236'[&!color=#000000]
	'1973899_Abacterium@PJB69266_1__Fe_S_cluster_assembly_protein_SufD'[&!color=#000000]
	'1946938_Msp@DLHX01000012_1_24___20545_21507'[&!color=#000000]
	'1946908_Msp@DCKO01000112_1_17___9055_10017'[&!color=#000000]
	'1946921_Msp@DEPL01000042_1_47___46080_47027'[&!color=#000000]
	'1946935_Msp@DJZA01000053_1_17___13110_14072'[&!color=#000000]
	'1797220_Abacterium@OFW88718_1__Fe_S_cluster_assembly_protein_SufD'[&!color=#000000]
	'1803508_Abacterium@OIN87054_1__Fe_S_cluster_assembly_protein_SufD'[&!color=#000000]
	'1946924_Msp@DIMG01000021_1_7___7308_8297'[&!color=#000000]
	'856793_Maeruginosavo@AEP09412_1__feS_assembly_protein_SufD'[&!color=#000000]
	'1946929_Msp@DIUX01000001_1_455___491200_492639'[&!color=#000000]
	'1946928_Msp@DIUZ01000002_1_333___316352_317593'[&!color=#000000]
	'1946939_Msp@DLGR01000015_1_11___6514_7527'[&!color=#000000]
	'349221_Maeruginosavo@PZO79458_1__Fe_S_cluster_assembly_protein_SufD'[&!color=#000000]
	'1946909_Msp@DDIM01000011_1_15___9818_10720'[&!color=#000000]
	'1946913_Msp@DCXL01000004_1_211___220618_221775'[&!color=#000000]
	'488538_CPmarinum@ADE38259_1__sufD__needed_for_fhuF_Fe_S_center_production_stability'[&!color=#000000]
	'1811626_Scluster@LUQE01000172_1_4___1938_3176'[&!color=#000000]
	'1948362_Abacterium@DCQV01000053_1_4___2598_3836'[&!color=#000000]
	'1948434_Abacterium@DBMZ01000122_1_19___15123_16319'[&!color=#000000]
	'1948398_Abacterium@DGPQ01000016_1_16___15495_16703'[&!color=#000000]
	'909943_Scluster@EHI49741_1__FeS_assembly_protein_SufD__group_1'[&!color=#000000]
	'1948375_Abacterium@DEBO01000157_1_2___615_1826'[&!color=#000000]
	'1948355_Abacterium@DBVF01000017_1_3___1539_2738'[&!color=#000000]
	'1948411_Abacterium@DJCL01000142_1_2___900_2144'[&!color=#000000]
	'2162580_Scluster@QCNN01000015_1_17___13816_15069'[&!color=#000000]
	'1986632_Abacterium@OUW58288_1__Fe_S_cluster_assembly_protein_SufD'[&!color=#000000]
	'939296_Aproteobacter@KB910566_1_81___73804_75063'[&!color=#000000]
	'2162572_Scluster@QBYJ01000001_1_101___102291_103550'[&!color=#000000]
	'1009708_Aproteobacter@ARQU01000004_1_112___114873_116150'[&!color=#000000]
	'1009709_Aproteobacter@ATWQ01000003_1_98___86767_88029'[&!color=#000000]
	'2026786_Rbacterium@MAO90990_1__Fe_S_cluster_assembly_protein_SufD'[&!color=#000000]
	'1948371_Abacterium@DEIC01000086_1_29___27638_28867'[&!color=#000000]
	'1948408_Abacterium@DHWN01000159_1_4___1577_2608'[&!color=#000000]
	'1768772_Ssp@LSJF01000615_1_7___3805_4560'[&!color=#000000]
	'715226_Abiprosthecum@EGF90413_1__uncharacterized_protein_family_UPF0051_family_protein'[&!color=#000000]
	'260084_Ataihuensis@SCW31582_1__Fe_S_cluster_assembly_protein_SufD'[&!color=#000000]
	'2135738_Asp@PTW96902_1__Fe_S_cluster_assembly_protein_SufD'[&!color=#000000]
	'78587_Aexcentricus@BBF82302_1__iron_sulfur_cluster_assembly_protein_SufD'[&!color=#000000]
	'1946063_Asp@DDPE01000002_1_29___33697_34743'[&!color=#000000]
	'2487274_Bsp@RQWJ01000004_1_80___69537_70562'[&!color=#000000]
	'1391729_Babyssalis@GAD59319_1__iron_sulfur_cluster_assembly_protein_SufD'[&!color=#000000]
	'1938605_Bsp@AQR61774_1__Fe_S_cluster_assembly_protein_SufD'[&!color=#000000]
	'2293980_Bsp@QUOQ01000004_1_58___54525_55538'[&!color=#000000]
	'1946144_Bsp@DBBK01000193_1_8___5544_6572'[&!color=#000000]
	'1946130_Bsp@DIGV01000041_1_88___93875_94897'[&!color=#000000]
	'1970502_Cbacterium@OYW89837_1__Fe_S_cluster_assembly_protein_SufD__partial'[&!color=#000000]
	'41276_Bvesicularis@ASE38113_1__Fe_S_cluster_assembly_protein_SufD'[&!color=#000000]
	'1736353_Bsp@KQS56310_1__ABC_transporter_permease'[&!color=#000000]
	'588932_Bnaejangsanen@ANF54175_1__Fe_S_cluster_assembly_protein_SufD'[&!color=#000000]
	'2033726_Bsp@PRA22452_1__Fe_S_cluster_assembly_protein_SufD'[&!color=#000000]
	'1946140_Bsp@DLIT01000132_1_4___3021_4043'[&!color=#000000]
	'1797585_Cbacterium@OGN44290_1__Fe_S_cluster_assembly_protein_SufD'[&!color=#000000]
	'1946125_Bsp@DDOJ01000015_1_106___106063_107085'[&!color=#000000]
	'1121123_Baveniformis@KE386797_1_10___8317_9333'[&!color=#000000]
	'1382303_Cbacterium@JPOM01000001_1_1398___1423905_1424948'[&!color=#000000]
	'1951539_Cbacterium@DGYN01000122_1_14___11403_12434'[&!color=#000000]
	'450851_Pzucineum@ACG78129_1__ABC_type_transport_system_involved_in_Fe_S_cluster_assembly__permease_component'[&!color=#000000]
	'2201350_Psp@AWM77582_1__Fe_S_cluster_assembly_protein_SufD'[&!color=#000000]
	'1813876_Phankyongense@RAK61444_1__Fe_S_cluster_assembly_protein_SufD'[&!color=#000000]
	'1445034_Pkunshanense@RAK69034_1__Fe_S_cluster_assembly_protein_SufD'[&!color=#000000]
	'1801944_Psp@OHB27140_1__Fe_S_cluster_assembly_protein_SufD'[&!color=#000000]
	'31967_Pimmobile@CVJQ01000001_1_1792___1848015_1849043'[&!color=#000000]
	'2015570_Abacterium@OYU70353_1__Fe_S_cluster_assembly_protein_SufD'[&!color=#000000]
	'1736445_Psp@KQW94399_1__ABC_transporter_permease'[&!color=#000000]
	'1801945_Psp@OHB34827_1__Fe_S_cluster_assembly_protein_SufD'[&!color=#000000]
	'1970502_Cbacterium@OYW95500_1__Fe_S_cluster_assembly_protein_SufD'[&!color=#000000]
	'69666_Cmirabilis@ATQ43173_1__Fe_S_cluster_assembly_protein_SufD'[&!color=#000000]
	'190650_Cvibrioides@AAK23836_1__conserved_hypothetical_protein'[&!color=#000000]
	'394221_Mmaris@ABI65610_1__Iron_regulated_ABC_transporter_permease_protein_SufD'[&!color=#000000]
	'144026_Msalignorans@SDM58809_1__Fe_S_cluster_assembly_protein_SufD'[&!color=#000000]
	'1974086_Rbacterium@PIW28975_1__Fe_S_cluster_assembly_protein_SufD__partial'[&!color=#000000]
	'1948361_Abacterium@DCRT01000066_1_3___1556_2662'[&!color=#000000]
	'2135793_Msp@PWE17293_1__Fe_S_cluster_assembly_protein_SufD'[&!color=#000000]
	'314254_Osp@EAP91152_1__hypothetical_protein_OA2633_03221'[&!color=#000000]
	'1666904_Osp@KPP82742_1__Fe_S_cluster_assembly_protein_SufD'[&!color=#000000]
	'1852617_Osp@LYSW01000034_1_20___22105_23196'[&!color=#000000]
	'1123503_Wmaritima@KB908061_1_12___12269_13372'[&!color=#000000]
	'1951949_Hbacterium@DHHV01000066_1_7___5707_6618'[&!color=#000000]
	'1986776_Hbacterium@OUY00567_1__hypothetical_protein_CBB65_03775'[&!color=#000000]
	'1951945_Hbacterium@DDIN01000006_1_174___195032_196246'[&!color=#000000]
	'582402_Hbaltica@ACT59135_1__SufBD_protein'[&!color=#000000]
	'1951950_Hbacterium@DHZO01000023_1_2___500_1237'[&!color=#000000]
	'228405_Hneptunium@ABI75639_1__FeS_assembly_protein_SufD'[&!color=#000000]
	'1280947_Hchukchiensis@KCZ56008_1__hypothetical_protein_HY30_07065'[&!color=#000000]
	'1629720_Hbacterium@KJS27146_1__hypothetical_protein_VR75_04455'[&!color=#000000]
	'81029_Hadhaerens@HAE28975_1__TPA_asm__Fe_S_cluster_assembly_protein_SufD'[&!color=#000000]
	'1280946_Hberingensis@KCZ55458_1__hypothetical_protein_HY29_12100'[&!color=#000000]
	'1946620_Hsp@DEMW01000040_1_141___142220_143446'[&!color=#000000]
	'1946637_Hsp@DHZF01000023_1_16___10004_11230'[&!color=#000000]
	'1951952_Hbacterium@DHQQ01000049_1_9___5869_7101'[&!color=#000000]
	'1951950_Hbacterium@DHZO01000023_1_3___1254_1457'[&!color=#000000]
	'1906738_Hsp@CP017718_1_593___611081_612328'[&!color=#000000]
	'1986605_Hsp@OUX95163_1__hypothetical_protein_CBB77_03055'[&!color=#000000]
	'2305467_Hsp@RIJ18864_1__SufD_family_Fe_S_cluster_assembly_protein'[&!color=#000000]
	'545261_Haquimarina@NCST01000019_1_220___222444_223682'[&!color=#000000]
	'568102_Hlitoralis@NCSS01000006_1_409___416205_417449'[&!color=#000000]
	'1608422_Halgicola@RIJ28968_1__Fe_S_cluster_assembly_protein_SufD'[&!color=#000000]
	'1951951_Hbacterium@DHXH01000008_1_319___319377_320621'[&!color=#000000]
	'1951957_Hbacterium@DLHI01000002_1_187___175326_176333'[&!color=#000000]
	'1951943_Hbacterium@DBAV01000142_1_13___15172_16077'[&!color=#000000]
	'1951948_Hbacterium@DDSN01000051_1_48___41827_42699'[&!color=#000000]
	'1752192_Abacterium@LNEK01000020_1_448___421330_422235'[&!color=#000000]
	'1759059_Cbacterium@ANP44423_1__hypothetical_protein_ATE48_00030'[&!color=#000000]
	'1123059_Rantarcticum@KB823011_1_258___273876_274949'[&!color=#000000]
	'287478_Hbalneolensis@QIKS01000300_1_3___1011_2063'[&!color=#000000]
	'1121948_Hbalneolensis@AUAC01000002_1_495___496326_497369'[&!color=#000000]
	'568099_Ltaeanensis@RKQ71281_1__Fe_S_cluster_assembly_protein_SufD'[&!color=#000000]
	'1690484_Hbacterium@AMS30854_1__hypothetical_protein_AEM38_05935'[&!color=#000000]
	'1951944_Hbacterium@DCNN01000029_1_8___6101_7243'[&!color=#000000]
	'1161401_Ecaribicus@ASJA01000007_1_22___24870_26096'[&!color=#000000]
	'1247963_Poceani@JPHU01000004_1_61___78519_79694'[&!color=#000000]
	'314260_Pbermudensis@ADM10034_1__hypothetical_protein_PB2503_09909'[&!color=#000000]
	'2292771_Psp@RFB04208_1__Fe_S_cluster_assembly_protein_SufD'[&!color=#000000]
	'1519374_Ametriothermo@SNT73254_1__Fe_S_cluster_assembly_protein_SufD'[&!color=#000000]
	'1852618_Psp@LYSZ01000001_1_620___717417_718682'[&!color=#000000]
	'2058213_Mflavus@PQA88975_1__Fe_S_cluster_assembly_protein_SufD'[&!color=#000000]
	'1953057_Pbacterium@DGNI01000017_1_2___90_1322'[&!color=#000000]
	'648757_Rvannielii@ADP72085_1__FeS_assembly_protein_SufD'[&!color=#000000]
	'1495045_Tsp@KN050829_1_212___227451_228749'[&!color=#000000]
	'2219703_Rbacterium@PZF76185_1__Fe_S_cluster_assembly_protein_SufD'[&!color=#000000]
	'1922226_Asp@LT703007_1_148___158532_159827'[&!color=#000000]
	'1970390_Hsp@OYY00665_1__Fe_S_cluster_assembly_protein_SufD'[&!color=#000000]
	'1029756_Hnitrativoran@AHB49444_1__FeS_assembly_protein_SufD'[&!color=#000000]
	'1660102_Hsp@ODT30441_1__Fe_S_cluster_assembly_protein_SufD'[&!color=#000000]
	'1752223_Rbacterium@LNEA01000396_1_14___10406_11728'[&!color=#000000]
	'2015799_Hbacterium@PKEY01000008_1_2___535_1857'[&!color=#000000]
	'670307_Hdenitrifican@AGK58741_1__FeS_assembly_protein_SufD'[&!color=#000000]
	'82_Hsp@PPC81925_1__Fe_S_cluster_assembly_protein_SufD'[&!color=#000000]
	'1892846_Hsp@FPEJ01000003_1_84___86861_88204'[&!color=#000000]
	'121290_Hsulfonivoran@KWT70498_1__Iron_sulfur_cluster_assembly_protein_SufD'[&!color=#000000]
	'2024831_Fsp@MAI47904_1__Fe_S_cluster_assembly_protein_SufD'[&!color=#000000]
	'2005733_Bbms3bbin10@GBE43099_1__feS_cluster_assembly_protein_SufD'[&!color=#000000]
	'1951935_Hbacterium@DEIT01000158_1_19___16574_17785'[&!color=#000000]
	'1384459_Mcaenitepidi@BAQ17208_1__iron_sulfur_cluster_assembly_protein_SufD'[&!color=#000000]
	'1951936_Hbacterium@DFXC01000117_1_9___11025_12377'[&!color=#000000]
	'1177755_Mhalotolerans@ODA68818_1__FeS_cluster_assembly_protein_SufD'[&!color=#000000]
	'933063_Dthermohaloph@RIA56687_1__Fe_S_cluster_assembly_protein_SufD'[&!color=#000000]
	'2172049_Rbacterium@QDFX01000006_1_117___109043_110350'[&!color=#000000]
	'1101190_Msp@ARWB01000001_1_1161___1244886_1246202'[&!color=#000000]
	'1437817_Msp@GBD49323_1__FeS_assembly_protein_SufD'[&!color=#000000]
	'2015577_Rbacterium@OYU50643_1__Fe_S_cluster_assembly_protein_SufD'[&!color=#000000]
	'1895816_Rbacterium@OJY35350_1__Fe_S_cluster_assembly_protein_SufD'[&!color=#000000]
	'2072420_Bbacterium@PWB60497_1__Fe_S_cluster_assembly_protein_SufD'[&!color=#000000]
[truncated: 4,512 more rows]
