# Supplementary material for: Components of iron–Sulfur cluster assembly machineries are robust phylogenetic markers to trace the origin of mitochondria and plastids
Source: PLoS Biol. 2023 Nov 8;21(11):e3002374. doi: 10.1371/journal.pbio.3002374 (PMC10631705; doi:10.1371/journal.pbio.3002374)
Supplement: S1 Data — (ZIP) [file pbio.3002374.s017.zip › S1 Data/Phylogenies_of_entire_families/Prokaryotes_eukaryotes/SufB_Proka_Euka.figtree]

#NEXUS
begin taxa;
	dimensions ntax=6837;
	taxlabels
	'1948562_Dbacterium@DKAI01000136_1_3___1877_3331'[&!color=#000000]
	'1948547_Dbacterium@DGPZ01000054_1_17___16904_18364'[&!color=#000000]
	'1986848_Pbacterium@RPG09313_1__Fe_S_cluster_assembly_protein_SufB'[&!color=#000000]
	'1986661_Btmed88@OUV36821_1__Fe_S_cluster_assembly_protein_SufB__partial'[&!color=#000000]
	'1986661_Btmed88@OUV29134_1__Fe_S_cluster_assembly_protein_SufB'[&!color=#000000]
	'1674893_Abacterium@LUZX01000380_1_2___307_1755'[&!color=#000000]
	'1948373_Abacterium@DECL01000042_1_4___1774_3222'[&!color=#000000]
	'1948391_Abacterium@DFKU01000032_1_27___24936_26438'[&!color=#000000]
	'1948392_Abacterium@DFKH01000125_1_9___7404_8843'[&!color=#000000]
	'1948394_Abacterium@DFFU01000022_1_6___3394_4830'[&!color=#000000]
	'1948396_Abacterium@DGGW01000031_1_11___8647_10092'[&!color=#000000]
	'1948423_Abacterium@DJRO01000002_1_65___73675_74190'[&!color=#000000]
	'1948423_Abacterium@DJRO01000002_1_64___72767_73678'[&!color=#000000]
	'1948446_Abacterium@DBJI01000065_1_3___1312_2745'[&!color=#000000]
	'1948409_Abacterium@DHQH01000043_1_2___767_2221'[&!color=#000000]
	'1262987_Pbacterium@CCZ29713_1__iron_regulated_ABC_transporter_membrane_component_SufB'[&!color=#000000]
	'1896972_Asp@OLA81965_1__Fe_S_cluster_assembly_protein_SufB'[&!color=#000000]
	'1262705_Asp@CDB54077_1__iron_regulated_ABC_transporter_membrane_component_SufB'[&!color=#000000]
	'1896971_Asp@OLA79104_1__Fe_S_cluster_assembly_protein_SufB'[&!color=#000000]
	'1948383_Abacterium@DEST01000009_1_38___33784_35229'[&!color=#000000]
	'1948373_Abacterium@DECL01000012_1_1___3_743'[&!color=#000000]
	'1896965_Asp@OLA65553_1__Fe_S_cluster_assembly_protein_SufB'[&!color=#000000]
	'1948370_Abacterium@DEKL01000003_1_14___13299_14744'[&!color=#000000]
	'1961465_Mbacterium@DFPW01000285_1_3___1030_2673'[&!color=#000000]
	'1951204_Pbacterium@DKMA01000197_1_15___12601_14001'[&!color=#000000]
	'1797895_Dbacterium@OGQ78282_1__Fe_S_cluster_assembly_protein_SufB'[&!color=#000000]
	'1121034_Nirakense@AUCG01000004_1_47___35427_36908'[&!color=#000000]
	'1003237_Namazonense@EGY02426_1__cysteine_desulfurase_activator_complex_subunit_SufB'[&!color=#000000]
	'2022747_Ecyanobacteri@OYQ20998_1__Fe_S_cluster_assembly_protein_SufB'[&!color=#000000]
	'552518_Elitoralis@KJV10961_1__cysteine_desulfurase__partial'[&!color=#000000]
	'552518_Elitoralis@KJV08652_1__cysteine_desulfurase__partial'[&!color=#000000]
	'1703408_Mbacterium@KPK53795_1__cysteine_desulfurase'[&!color=#000000]
	'1703358_Gsp@KPK66642_1__cysteine_desulfurase'[&!color=#000000]
	'1916148_Abacterium@MPMW01000055_1_8___6200_7666'[&!color=#000000]
	'1986779_Btmed198@OUW62678_1__Fe_S_cluster_assembly_protein_SufB__partial'[&!color=#000000]
	'1919251_Dsp@MPNO01000006_1_34___30256_31713'[&!color=#000000]
	'1948376_Abacterium@DEBE01000247_1_9___5737_7242'[&!color=#000000]
	'1948358_Abacterium@DBTE01000009_1_101___106484_107938'[&!color=#000000]
	'1948431_Abacterium@DJIB01000045_1_19___20006_21466'[&!color=#000000]
	'1948360_Abacterium@DBSY01000168_1_8___5228_5965'[&!color=#000000]
	'1842523_Abacterium@LXTL01000039_1_11___12825_14288'[&!color=#000000]
	'2013098_Abacterium@PPR16328_1__FeS_cluster_assembly_protein_SufB'[&!color=#000000]
	'2026776_Pbacterium@MAC42078_1__Fe_S_cluster_assembly_protein_SufB'[&!color=#000000]
	'2013101_Abacterium@PPR35306_1__FeS_cluster_assembly_protein_SufB'[&!color=#000000]
	'1948388_Abacterium@DFPX01000029_1_56___57705_59165'[&!color=#000000]
	'1951964_Kbacterium@DFVX01000053_1_23___26888_28342'[&!color=#000000]
	'2043170_Econgregatus@PHZ84232_1__Fe_S_cluster_assembly_protein_SufB'[&!color=#000000]
	'1492281_Aproteobacter@GAK32509_1__hypothetical_protein_AQ1_00375'[&!color=#000000]
	'645617_Hcaeni@RIA45737_1__iron_regulated_ABC_transporter_membrane_component_SufB'[&!color=#000000]
	'1985172_Ssp@OSZ70271_1__Fe_S_cluster_assembly_protein_SufB'[&!color=#000000]
	'1327635_Ssp@ATY33597_1__Fe_S_cluster_assembly_protein_SufB'[&!color=#000000]
	'1219055_Ssoli@BCTZ01000019_1_18___19023_20504'[&!color=#000000]
	'1609977_Shengshuiensi@AJP70731_1__cysteine_desulfurase'[&!color=#000000]
	'2305907_Ssp@RHW18268_1__Fe_S_cluster_assembly_protein_SufB'[&!color=#000000]
	'2172047_Sbacterium@QDFY01000004_1_260___306841_308313'[&!color=#000000]
	'2068657_Ssp@PWG02411_1__Fe_S_cluster_assembly_protein_SufB'[&!color=#000000]
	'941907_Sindica@SMF64724_1__Iron_regulated_ABC_transporter_membrane_component_SufB'[&!color=#000000]
	'2315330_Ssp@RST32053_1__Fe_S_cluster_assembly_protein_SufB'[&!color=#000000]
	'1123267_Sastaxanthini@JONN01000001_1_1726___1720690_1722171'[&!color=#000000]
	'1706000_Sginsengisoli@QOCK01000001_1_1121___1192723_1194204'[&!color=#000000]
	'2303576_Ssp@QWDF01000001_1_1872___1889163_1890638'[&!color=#000000]
	'2315689_Ssp@RIX32751_1__Fe_S_cluster_assembly_protein_SufB'[&!color=#000000]
	'1380389_Ssp@JIAU01000008_1_137___137433_138902'[&!color=#000000]
	'1298856_Ssp@PVZ17992_1__Fe_S_cluster_assembly_protein_SufB'[&!color=#000000]
	'614671_Svermicompost@PXYJ01000003_1_319___302394_303866'[&!color=#000000]
	'264203_Zmobilis@AAV89047_1__FeS_assembly_protein_SufB'[&!color=#000000]
	'861865_Slaterariae@SNS51424_1__Iron_regulated_ABC_transporter_membrane_component_SufB'[&!color=#000000]
	'745310_Ssp@AGH49487_1__cysteine_desulfurase_activator_complex_subunit_SufB'[&!color=#000000]
	'2320861_Ssp@RJF93572_1__Fe_S_cluster_assembly_protein_SufB'[&!color=#000000]
	'2072936_Ssp@AUW56743_1__Fe_S_cluster_assembly_protein_SufB'[&!color=#000000]
	'1843368_Ssp@AOF98346_1__FeS_assembly_protein_SufB'[&!color=#000000]
	'2185111_Ssp@CP029335_1_3558___3852686_3854170'[&!color=#000000]
	'2082188_Ssp@BBD01001_1__Fe_S_cluster_assembly_protein_SufB'[&!color=#000000]
	'1332080_Sbaderi@ALR19611_1__Fe_S_cluster_assembly_protein_SufB'[&!color=#000000]
	'452662_Sjaponicum@BAI98233_1__Fe_S_cluster_assembly_protein_SufB'[&!color=#000000]
	'1219033_Nlentum@BCTW01000021_1_73___72042_73523'[&!color=#000000]
	'1560345_Spanacis@AOH82983_1__Fe_S_cluster_assembly_protein_SufB'[&!color=#000000]
	'1768772_Ssp@LSJF01000615_1_2___221_1684'[&!color=#000000]
	'2013662_Abacterium@PKP94796_1__Fe_S_cluster_assembly_protein_SufB'[&!color=#000000]
	'1768769_Ssp@LSJC01000206_1_32___33706_35169'[&!color=#000000]
	'1550073_Ssp@JROH01000046_1_4___3578_5050'[&!color=#000000]
	'2056845_Ssp@PTS83304_1__Fe_S_cluster_assembly_protein_SufB'[&!color=#000000]
	'1660141_Ssp@ODU21777_1__Fe_S_cluster_assembly_protein_SufB'[&!color=#000000]
	'397260_Ssanxanigenen@PZO89001_1__Fe_S_cluster_assembly_protein_SufB'[&!color=#000000]
	'93064_Skoreensis@APR52336_1__Fe_S_cluster_assembly_protein_SufB'[&!color=#000000]
	'1888892_Sturrisvirgat@ODP36615_1__Fe_S_cluster_assembly_protein_SufB'[&!color=#000000]
	'1978761_Pbacterium@OQW71046_1__Fe_S_cluster_assembly_protein_SufB'[&!color=#000000]
	'1827382_Pbacterium@OQW42247_1__Fe_S_cluster_assembly_protein_SufB'[&!color=#000000]
	'1985879_Ssp@RSV13376_1__Fe_S_cluster_assembly_protein_SufB'[&!color=#000000]
	'1855283_Ssp@SEK50390_1__Iron_regulated_ABC_transporter_membrane_component_SufB'[&!color=#000000]
	'2283317_Ssp@RDE05728_1__Fe_S_cluster_assembly_protein_SufB'[&!color=#000000]
	'1166340_Ssp@SEN35069_1__Iron_regulated_ABC_transporter_membrane_component_SufB'[&!color=#000000]
	'1219040_Sasaccharolyt@BCYU01000107_1_8___7919_9382'[&!color=#000000]
	'179878_Selodea@RKR21418_1__iron_regulated_ABC_transporter_membrane_component_SufB'[&!color=#000000]
	'1895848_Ssp@OJU16688_1__Fe_S_cluster_assembly_protein_SufB'[&!color=#000000]
	'1881068_Ssp@SEI95122_1__Iron_regulated_ABC_transporter_membrane_component_SufB'[&!color=#000000]
	'1141887_Ssp@PAX07797_1__Fe_S_cluster_assembly_protein_SufB'[&!color=#000000]
	'1390395_Ssp@APX65469_1__Fe_S_cluster_assembly_protein_SufB'[&!color=#000000]
	'2219696_Ssp@AXJ95939_1__Fe_S_cluster_assembly_protein_SufB'[&!color=#000000]
	'33053_Nperflava@LSII01000199_1_7___8618_10081'[&!color=#000000]
	'1920129_Ssp@RSU48596_1__Fe_S_cluster_assembly_protein_SufB'[&!color=#000000]
	'1736370_Ssp@KQT32493_1__Fe_S_cluster_assembly_protein_SufB'[&!color=#000000]
	'2052949_Saeria@PGFU01000001_1_307___307099_308562'[&!color=#000000]
	'1736215_Ssp@KQN24771_1__Fe_S_cluster_assembly_protein_SufB'[&!color=#000000]
	'1895847_Sbacterium@HCB76001_1__TPA_asm__Fe_S_cluster_assembly_protein_SufB'[&!color=#000000]
	'1141889_Sspermidinifa@PCD02894_1__Fe_S_cluster_assembly_protein_SufB'[&!color=#000000]
	'634430_Srubra@SFP72652_1__Fe_S_cluster_assembly_protein_SufB'[&!color=#000000]
	'1736301_Ssp@KQN92665_1__Fe_S_cluster_assembly_protein_SufB'[&!color=#000000]
	'1961362_Ssp@ANC87755_1__Fe_S_cluster_assembly_protein_SufB'[&!color=#000000]
	'2171974_Asp@PVE61250_1__Fe_S_cluster_assembly_protein_SufB'[&!color=#000000]
	'1735683_Ssp@KQM67763_1__Fe_S_cluster_assembly_protein_SufB'[&!color=#000000]
	'185950_Sfaeni@PTW47525_1__iron_regulated_ABC_transporter_membrane_component_SufB'[&!color=#000000]
	'1736343_Ssp@KQU62113_1__Fe_S_cluster_assembly_protein_SufB'[&!color=#000000]
	'2483355_Bsp@RPSH01000002_1_83___91153_92616'[&!color=#000000]
	'1735676_Ssp@KQM38080_1__Fe_S_cluster_assembly_protein_SufB'[&!color=#000000]
	'1951254_Sbacterium@DDFE01000031_1_10___8220_9689'[&!color=#000000]
	'685778_Ssp@AORL01000022_1_262___252286_253779'[&!color=#000000]
	'1882773_Ssp@SDC35631_1__Iron_regulated_ABC_transporter_membrane_component_SufB'[&!color=#000000]
	'1736594_Ssp@KRB80756_1__Fe_S_cluster_assembly_protein_SufB'[&!color=#000000]
	'1736447_Ssp@KQX25433_1__Fe_S_cluster_assembly_protein_SufB'[&!color=#000000]
	'1697973_Scrusticola@QTJP01000001_1_1894___2017933_2019396'[&!color=#000000]
	'1843236_Smontana@KV887143_1_23___21812_23293'[&!color=#000000]
	'1603897_Esp@KPL69119_1__cysteine_desulfurase'[&!color=#000000]
	'645517_Anamhicola@ANU06794_1__FeS_cluster_assembly_protein_SufB'[&!color=#000000]
	'1974094_Sbacterium@PIW53987_1__Fe_S_cluster_assembly_protein_SufB__partial'[&!color=#000000]
	'314225_Elitoralis@ABC64649_1__ABC_type_transport_system'[&!color=#000000]
	'502682_Egangjinensis@KLE31536_1__cysteine_desulfurase'[&!color=#000000]
	'476157_Aishigakiensi@CP015963_1_397___417446_418942'[&!color=#000000]
	'1958945_Eaquimixticol@RJY09537_1__Fe_S_cluster_assembly_protein_SufB'[&!color=#000000]
	'266951_Eseohaensis@CP024920_1_1445___1497002_1498486'[&!color=#000000]
	'2307003_Esp@RIV86514_1__Fe_S_cluster_assembly_protein_SufB'[&!color=#000000]
	'1316679_Axiamenensis@SMQ68937_1__Iron_regulated_ABC_transporter_membrane_component_SufB'[&!color=#000000]
	'1951752_Ebacterium@DDCE01000039_1_35___27545_29026'[&!color=#000000]
	'192812_Eflavus@ASP28975_1__Fe_S_cluster_assembly_protein_SufB'[&!color=#000000]
	'361183_Aepoxidivoran@ALE17771_1__Iron_sulfur_cluster_assembly_protein_SufB'[&!color=#000000]
	'1581420_Eluteus@KLE34288_1__cysteine_desulfurase'[&!color=#000000]
	'1734407_Sbacterium@KUO57647_1__Fe_S_cluster_assembly_protein_SufB'[&!color=#000000]
	'1122970_Pcryptus@AUHC01000011_1_61___58929_60425'[&!color=#000000]
	'1735012_Esp@KWV91446_1__Fe_S_cluster_assembly_protein_SufB'[&!color=#000000]
	'383381_Esp@KEO85779_1__cysteine_desulfurase'[&!color=#000000]
	'2011159_Esp@AWW73255_1__Fe_S_cluster_assembly_protein_SufB'[&!color=#000000]
	'1922225_Esp@LT702999_1_1885___1991991_1993481'[&!color=#000000]
	'1044_Elongus@KEO89415_1__cysteine_desulfurase'[&!color=#000000]
	'1798193_Esp@SDS78010_1__Iron_regulated_ABC_transporter_membrane_component_SufB'[&!color=#000000]
	'2023229_Pht@AUX68631_1__Fe_S_cluster_assembly_protein_SufB'[&!color=#000000]
	'2013662_Abacterium@PKP89470_1__Fe_S_cluster_assembly_protein_SufB__partial'[&!color=#000000]
	'2013670_Abacterium@PKP64997_1__Fe_S_cluster_assembly_protein_SufB'[&!color=#000000]
	'1708790_Arigui@RSEL01000011_1_13___6098_7570'[&!color=#000000]
	'692370_Adongtanensis@ANY19058_1__FeS_cluster_assembly_protein_SufB'[&!color=#000000]
	'2338327_Asp@CP032570_1_1513___1538616_1540088'[&!color=#000000]
	'1844758_Esp@LXQI01000015_1_68___62193_63701'[&!color=#000000]
	'1946471_Esp@DFBR01000095_1_1___2_226'[&!color=#000000]
	'1811540_Esp@LUNY01000198_1_2___152_1645'[&!color=#000000]
	'2185142_Asp@CP031155_1_1597___1640920_1642401'[&!color=#000000]
	'874156_Emarinus@KLI64711_1__cysteine_desulfurase'[&!color=#000000]
	'1860125_Esp@OBX20116_1__Fe_S_cluster_assembly_protein_SufB'[&!color=#000000]
	'2161824_Asp@RDC61193_1__UPF0051_protein_ycf24'[&!color=#000000]
	'1648404_Eatlanticus@AKQ41067_1__cysteine_desulfarase'[&!color=#000000]
	'2488860_Esp@RPF71429_1__Fe_S_cluster_assembly_protein_SufB'[&!color=#000000]
	'1572751_Pmercurialis@KHL25116_1__cysteine_desulfurase'[&!color=#000000]
	'1784712_Exanthus@RIV92350_1__Fe_S_cluster_assembly_protein_SufB'[&!color=#000000]
	'2306996_Asp@RJX69260_1__Fe_S_cluster_assembly_protein_SufB'[&!color=#000000]
	'1982042_Amangrovi@CP022889_1_1753___1796850_1798331'[&!color=#000000]
	'543877_Amarensis@AKM08323_1__Cysteine_desulfurase'[&!color=#000000]
	'2306995_Asp@RIV80782_1__Fe_S_cluster_assembly_protein_SufB'[&!color=#000000]
	'2306995_Asp@RIV75963_1__Fe_S_cluster_assembly_protein_SufB'[&!color=#000000]
	'1634516_Csp@ALG59966_1__cysteine_desulfurase'[&!color=#000000]
	'1267766_Aatlanticus@AKH43293_1__FeS_cluster_assembly_protein_SufB'[&!color=#000000]
	'2320269_Asp@RKF19115_1__Fe_S_cluster_assembly_protein_SufB'[&!color=#000000]
	'1736584_Asp@KRA81590_1__Fe_S_cluster_assembly_protein_SufB'[&!color=#000000]
	'1970586_Sbacterium@OYW47113_1__Fe_S_cluster_assembly_protein_SufB'[&!color=#000000]
	'762261_Axinjiangensi@RSEK01000005_1_79___82519_84000'[&!color=#000000]
	'1172626_Asp@OCC23965_1__Fe_S_cluster_assembly_protein_SufB'[&!color=#000000]
	'1219035_Ntardaugens@GAD48897_1__iron_sulfur_cluster_assembly_protein_SufB'[&!color=#000000]
	'2067455_Nsp@PLK27253_1__Fe_S_cluster_assembly_protein_SufB'[&!color=#000000]
	'1211806_Nkunmingense@PKB13971_1__iron_regulated_ABC_transporter_membrane_component_SufB'[&!color=#000000]
	'1946984_Nsp@DJUW01000002_1_187___176156_177631'[&!color=#000000]
	'1961849_Nsp@MWLM01000062_1_117___116942_118423'[&!color=#000000]
	'47920_Adelafieldii@LSHP01000080_1_55___52853_54349'[&!color=#000000]
	'1842535_Bsp@AOG02527_1__FeS_assembly_protein_SufB'[&!color=#000000]
	'2339262_Sbacterium@RJT25063_1__Fe_S_cluster_assembly_protein_SufB'[&!color=#000000]
	'267128_Sgranuli@AMG73759_1__FeS_cluster_assembly_protein_SufB'[&!color=#000000]
	'1515612_Sfribergensis@AJA07939_1__UPF0051_family_protein'[&!color=#000000]
	'317655_Salaskensis@ABF52395_1__Iron_regulated_ABC_transporter_membrane_component_SufB'[&!color=#000000]
	'1951261_Sbacterium@DBOA01000002_1_2___418_1920'[&!color=#000000]
	'1951263_Sbacterium@DLOX01000263_1_14___13961_14512'[&!color=#000000]
	'2292257_Ssp@RDV05982_1__Fe_S_cluster_assembly_protein_SufB'[&!color=#000000]
	'1951263_Sbacterium@DLOX01000093_1_1___1_930'[&!color=#000000]
	'680125_Plamellibrach@RED17185_1__iron_regulated_ABC_transporter_membrane_component_SufB'[&!color=#000000]
	'1922222_Ssp@LT703001_1_2133___2185418_2186929'[&!color=#000000]
	'1951256_Sbacterium@DELZ01000005_1_442___436450_437958'[&!color=#000000]
	'266812_Sflavimaris@ASK89203_1__FeS_cluster_assembly_protein_SufB'[&!color=#000000]
	'1123270_Sbaekryungens@ATUR01000007_1_73___81958_83493'[&!color=#000000]
	'1913578_Ssp@APG61814_1__Fe_S_cluster_assembly_protein_SufB'[&!color=#000000]
	'1348774_Cnaphthovoran@AKM11145_1__cysteine_desulfurase'[&!color=#000000]
	'1703339_Cmobilis@LYWZ01000022_1_731___758432_759958'[&!color=#000000]
	'450378_Cmarinus@ARU17541_1__Fe_S_cluster_assembly_protein_SufB'[&!color=#000000]
	'627192_Ssp@BAK68541_1__iron_sulfur_cluster_assembly_protein_SufB'[&!color=#000000]
	'1895845_Ssp@OJY65969_1__Fe_S_cluster_assembly_protein_SufB'[&!color=#000000]
	'1166337_Sjatrophae@SFS05704_1__Iron_regulated_ABC_transporter_membrane_component_SufB'[&!color=#000000]
	'279238_Naromaticivor@ABD24644_1__Iron_regulated_ABC_transporter_membrane_component_SufB'[&!color=#000000]
	'1970402_Nsp@OYW50313_1__Fe_S_cluster_assembly_protein_SufB'[&!color=#000000]
	'1970599_Sbacterium@OZA68167_1__Fe_S_cluster_assembly_protein_SufB'[&!color=#000000]
	'1970410_Nsp@OYX61204_1__Fe_S_cluster_assembly_protein_SufB'[&!color=#000000]
	'1970402_Nsp@OYW50635_1__Fe_S_cluster_assembly_protein_SufB'[&!color=#000000]
	'1117702_Nfuchskuhlens@KUR72184_1__cysteine_desulfurase'[&!color=#000000]
	'983920_Nnitrogenifig@EGD59721_1__cysteine_desulfurase_activator_complex_subunit_SufB'[&!color=#000000]
	'1739113_Nsp@KUR78210_1__cysteine_desulfurase'[&!color=#000000]
	'2183925_Nsp@PYG61396_1__iron_regulated_ABC_transporter_membrane_component_SufB'[&!color=#000000]
	'1946983_Nsp@DDES01000047_1_1___1_684'[&!color=#000000]
	'1895900_Nsp@OJX89153_1__Fe_S_cluster_assembly_protein_SufB'[&!color=#000000]
	'1206458_Nsp@GAM04537_1__cysteine_desulfurase_activator_complex_subunit_SufB'[&!color=#000000]
	'1114963_Nbarchaimii@KMS52751_1__cysteine_desulfarase'[&!color=#000000]
	'1420591_Nbarchaimii@KTR84731_1__cysteine_desulfurase'[&!color=#000000]
	'205844_Npentaromativ@PZQ53073_1__Fe_S_cluster_assembly_protein_SufB'[&!color=#000000]
	'1096930_Nlindaniclast@EQB16178_1__cysteine_desulfarase'[&!color=#000000]
	'1962403_Nsp@PEQ12173_1__Fe_S_cluster_assembly_protein_SufB'[&!color=#000000]
	'1348853_Nmalaysiense@KHK89647_1__cysteine_desulfurase'[&!color=#000000]
	'702113_Nsp@CCA94385_1__cysteine_desulfurase_activator_complex_subunit_SufB'[&!color=#000000]
	'1884364_Nsp@SFG23398_1__Iron_regulated_ABC_transporter_membrane_component_SufB'[&!color=#000000]
	'1946983_Nsp@DDES01000050_1_8___4638_4886'[&!color=#000000]
	'1947531_Ssp@DBAW01000267_1_11___8657_10126'[&!color=#000000]
	'1735121_Soleivorans@PTQ10786_1__Fe_S_cluster_assembly_protein_SufB'[&!color=#000000]
	'1970594_Sbacterium@OYX76431_1__Fe_S_cluster_assembly_protein_SufB'[&!color=#000000]
	'1985171_Ssp@OSZ71974_1__Fe_S_cluster_assembly_protein_SufB'[&!color=#000000]
	'1523432_Aproteobacter@KPF78478_1__cysteine_desulfurase'[&!color=#000000]
	'2015572_Abacterium@OYU16509_1__Fe_S_cluster_assembly_protein_SufB'[&!color=#000000]
	'335406_Smicrocystini@RKS89200_1__iron_regulated_ABC_transporter_membrane_component_SufB'[&!color=#000000]
	'1948389_Abacterium@DFLT01000006_1_15___16969_18432'[&!color=#000000]
	'1234595_Pflava@EMD83562_1__Iron_sulfur_cluster_assembly_protein_SufB'[&!color=#000000]
	'1921510_Ssp@API60456_1__Fe_S_cluster_assembly_protein_SufB'[&!color=#000000]
	'1219043_Schangbaiensi@GAO40346_1__iron_sulfur_cluster_assembly_protein_SufB'[&!color=#000000]
	'2030814_Kbacterium@PCI62888_1__Fe_S_cluster_assembly_protein_SufB'[&!color=#000000]
	'911205_Emilleporae@RMB00587_1__iron_regulated_ABC_transporter_membrane_component_SufB'[&!color=#000000]
	'1122137_Kgwangyangens@AQXF01000004_1_51___45758_47227'[&!color=#000000]
	'1662421_Klipolytica@LRUB01000027_1_137___154491_155960'[&!color=#000000]
	'1948371_Abacterium@DEIC01000086_1_26___26110_26580'[&!color=#000000]
	'1074_Racidophilus@PPQ40283_1__Fe_S_cluster_assembly_protein_SufB'[&!color=#000000]
	'569860_Mligni@REF88940_1__iron_regulated_ABC_transporter_membrane_component_SufB'[&!color=#000000]
	'2004513_Msp@PMEX01000059_1_3___857_1471'[&!color=#000000]
	'1612308_Mpalsarum@SFK01617_1__Fe_S_cluster_assembly_protein_SufB'[&!color=#000000]
	'2004513_Msp@PMEX01000059_1_2___169_918'[&!color=#000000]
	'1948408_Abacterium@DHWN01000159_1_1___3_641'[&!color=#000000]
	'1122218_Nperideroedes@KB893653_1_513___555492_557042'[&!color=#000000]
	'1189325_Oactignis@SET59826_1__Iron_regulated_ABC_transporter_membrane_component_SufB'[&!color=#000000]
	'356660_Adonghaensis@SDW30780_1__Iron_regulated_ABC_transporter_membrane_component_SufB'[&!color=#000000]
	'595589_Hhalocynthiae@PRY95249_1__iron_regulated_ABC_transporter_membrane_component_SufB'[&!color=#000000]
	'2030815_Msp@PHQ97725_1__Fe_S_cluster_assembly_protein_SufB'[&!color=#000000]
	'373675_Thalodurans@SEF97281_1__Iron_regulated_ABC_transporter_membrane_component_SufB'[&!color=#000000]
	'490829_Lsaemankumens@SDH95081_1__Iron_regulated_ABC_transporter_membrane_component_SufB'[&!color=#000000]
	'870908_Cmaritima@SHG29952_1__Iron_regulated_ABC_transporter_membrane_component_SufB'[&!color=#000000]
	'321267_Smarina@CUH53728_1__FeS_cluster_assembly_protein_SufB'[&!color=#000000]
	'1662395_Sabyssi@PSL19313_1__iron_regulated_ABC_transporter_membrane_component_SufB'[&!color=#000000]
	'1922229_Rbacterium@FREU01000003_1_195___213691_215214'[&!color=#000000]
	'1715693_Psp@CUJ93589_1__FeS_cluster_assembly_protein_SufB'[&!color=#000000]
	'1470563_Pgijangensis@SHK10676_1__Iron_regulated_ABC_transporter_membrane_component_SufB'[&!color=#000000]
	'1280847_Shaliotis@SFK62397_1__Iron_regulated_ABC_transporter_membrane_component_SufB'[&!color=#000000]
	'576131_Lalgarum@SDY55540_1__Iron_regulated_ABC_transporter_membrane_component_SufB'[&!color=#000000]
	'1267768_Bpacifica@APX88737_1__Fe_S_cluster_assembly_protein_SufB'[&!color=#000000]
	'2072018_Rbacterium@PWR03481_1__Fe_S_cluster_assembly_protein_SufB'[&!color=#000000]
	'1947397_Rsp@DLCC01000022_1_7___5307_6830'[&!color=#000000]
	'1947395_Rsp@DIUD01000050_1_38___42579_44102'[&!color=#000000]
	'2013655_Abacterium@PKQ14112_1__Fe_S_cluster_assembly_protein_SufB'[&!color=#000000]
	'2200892_Rbacterium@PYC48288_1__Fe_S_cluster_assembly_protein_SufB'[&!color=#000000]
	'1005928_Rlutimaris@SFN36961_1__Iron_regulated_ABC_transporter_membrane_component_SufB'[&!color=#000000]
	'314264_Rsp@EAQ26951_1__FeS_assembly_protein_SufB'[&!color=#000000]
	'2203213_Rsp@AWZ21752_1__Iron_sulfur_cluster_assembly_protein_SufB'[&!color=#000000]
	'311180_Ypacifica@AWI83866_1__Fe_S_cluster_assembly_protein_SufB'[&!color=#000000]
	'1317116_Osp@OWU83550_1__cysteine_desulfurase'[&!color=#000000]
	'1570360_Rsp@GAW35080_1__FeS_cluster_assembly_protein_SufB'[&!color=#000000]
	'1247613_Pantarcticus@PJE25843_1__Fe_S_cluster_assembly_protein_SufB'[&!color=#000000]
	'1537215_Rbacterium@RJE38101_1__FeS_cluster_assembly_protein_SufB'[&!color=#000000]
	'2211117_Psp@RII40803_1__Fe_S_cluster_assembly_protein_SufB'[&!color=#000000]
	'2044597_Rnitratireduc@PDNI01000005_1_26___24141_25664'[&!color=#000000]
	'252305_Pbatsensis@EAQ01087_1__FeS_assembly_protein_SufB'[&!color=#000000]
	'1123247_Sqiaohouensis@AUIJ01000002_1_210___202561_204120'[&!color=#000000]
	'2301226_Rbacterium@RFP89052_1__Fe_S_cluster_assembly_protein_SufB'[&!color=#000000]
	'569882_Sflavidus@SEO46282_1__Iron_regulated_ABC_transporter_membrane_component_SufB'[&!color=#000000]
	'1529041_Rjejudonensis@SLN29612_1__FeS_cluster_assembly_protein_SufB'[&!color=#000000]
	'1379903_Rmarinus@ETW14594_1__cysteine_desulfurase_activator_complex_subunit_SufB'[&!color=#000000]
	'1449350_Rhalodurans@ETX16553_1__cysteine_desulfarase'[&!color=#000000]
	'321339_Csalinaria@SDX97986_1__Iron_regulated_ABC_transporter_membrane_component_SufB'[&!color=#000000]
	'1305735_Osp@JAFT01000005_1_2819___2891955_2893475'[&!color=#000000]
	'1387277_Pflagellatus@SMC91532_1__Iron_regulated_ABC_transporter_membrane_component_SufB'[&!color=#000000]
	'2282382_Tsp@RDD67454_1__Fe_S_cluster_assembly_protein_SufB'[&!color=#000000]
	'1608407_Psediminis@SNR41466_1__Iron_regulated_ABC_transporter_membrane_component_SufB'[&!color=#000000]
	'93684_Rhalotolerans@SFQ25159_1__Fe_S_cluster_assembly_protein_SufB'[&!color=#000000]
	'1267769_Rpacificus@PTX46104_1__iron_regulated_ABC_transporter_membrane_component_SufB'[&!color=#000000]
	'1940533_Rsediminis@REC56888_1__Fe_S_cluster_assembly_protein_SufB'[&!color=#000000]
	'2259333_Rsp@RBI87648_1__Fe_S_cluster_assembly_protein_SufB'[&!color=#000000]
	'1449351_Risoporae@ETX29085_1__cysteine_desulfarase'[&!color=#000000]
	'1666913_Rbacterium@KPP86955_1__Fe_S_cluster_assembly_protein_SufB'[&!color=#000000]
	'1666914_Rbacterium@KPP87714_1__FeS_assembly_protein_SufB'[&!color=#000000]
	'1914409_Rbacterium@PWG17460_1__Fe_S_cluster_assembly_protein_SufB'[&!color=#000000]
	'351016_Rsp@EDM70932_1__FeS_assembly_protein_SufB'[&!color=#000000]
	'2211448_Rsp@QITQ01000010_1_56___55775_57322'[&!color=#000000]
	'2249812_Rsp@RBI72299_1__Fe_S_cluster_assembly_protein_SufB'[&!color=#000000]
	'1641875_Ratlanticus@KRS14355_1__cysteine_desulfurase'[&!color=#000000]
	'871652_Psedimentorum@SFR19542_1__Iron_regulated_ABC_transporter_membrane_component_SufB'[&!color=#000000]
	'871651_Ppacifica@SFB14593_1__Iron_regulated_ABC_transporter_membrane_component_SufB'[&!color=#000000]
	'2070369_Ssp@AXI54859_1__Fe_S_cluster_assembly_protein_SufB'[&!color=#000000]
	'2109625_Tsp@AVO39218_1__Fe_S_cluster_assembly_protein_SufB'[&!color=#000000]
	'1470562_Aboseongensis@JXYH01000057_1_15___13245_14765'[&!color=#000000]
	'999627_Snanhaiensis@SFU21561_1__Iron_regulated_ABC_transporter_membrane_component_SufB'[&!color=#000000]
	'1856299_Rbacterium@OUS37167_1__Fe_S_cluster_assembly_protein_SufB'[&!color=#000000]
	'2340860_Rbacterium@QZEX01000002_1_53___52206_53747'[&!color=#000000]
	'1914328_Psp@MAY89245_1__Fe_S_cluster_assembly_protein_SufB'[&!color=#000000]
	'1317111_Psp@OWU70618_1__cysteine_desulfurase'[&!color=#000000]
	'1312363_Plitorisedimi@SLN13565_1__FeS_cluster_assembly_protein_SufB'[&!color=#000000]
	'89187_Rnubinhibens@EAP76385_1__FeS_assembly_protein_SufB'[&!color=#000000]
	'1380367_Ssp@JIBC01000007_1_363___374077_375603'[&!color=#000000]
	'1227549_Cmarinus@SEJ14560_1__Iron_regulated_ABC_transporter_membrane_component_SufB'[&!color=#000000]
	'1510460_Adonghaensis@SPH21188_1__FeS_cluster_assembly_protein_SufB'[&!color=#000000]
	'314270_Rbacterium@EDZ42605_1__FeS_assembly_protein_SufB'[&!color=#000000]
	'314262_Rsp@EAQ45022_1__FeS_assembly_protein_SufB'[&!color=#000000]
	'999552_Lmethylohalid@AHD00676_1__cysteine_desulfarase'[&!color=#000000]
	'1952815_Rbacterium@DJZD01000103_1_1___1_354'[&!color=#000000]
	'644107_Rlacuscaerule@EEX10819_1__protein_SufB'[&!color=#000000]
	'2107583_Rbacterium@OMPR01000009_1_262___278290_279810'[&!color=#000000]
	'1922228_Rbacterium@FREY01000003_1_221___233296_234816'[&!color=#000000]
	'1317121_Patlantica@KNG95225_1__cysteine_desulfurase'[&!color=#000000]
	'1121479_Pxiamenensis@AUBS01000016_1_14___10484_12007'[&!color=#000000]
	'299262_Tomphalii@APX11533_1__Fe_S_cluster_assembly_protein_SufB'[&!color=#000000]
	'2133951_Msp@PWL33687_1__Fe_S_cluster_assembly_protein_SufB'[&!color=#000000]
	'375451_Rdenitrifican@ABG32237_1__FeS_assembly_protein_SufB'[&!color=#000000]
	'1685382_Pmarisrubri@KUF11454_1__Fe_S_cluster_assembly_protein_SufB'[&!color=#000000]
	'441103_Tnaphthaleniv@CUH76789_1__FeS_cluster_assembly_protein_SufB'[&!color=#000000]
	'1961370_Psp@DIBM01000045_1_71___69526_71058'[&!color=#000000]
	'1169855_Rbacterium@ETA49856_1__cysteine_desulfurase'[&!color=#000000]
	'2029103_Apelagium@NSBU01000007_1_982___1023518_1025050'[&!color=#000000]
	'1590614_Aureilyticum@NSBT01000037_1_43___45865_47385'[&!color=#000000]
	'2107584_Rbacterium@ONZJ01000002_1_1586___1602731_1604251'[&!color=#000000]
	'1247867_Ralbus@SLN34771_1__FeS_cluster_assembly_protein_SufB'[&!color=#000000]
	'1290553_Hnamhaensis@JWIF01000040_1_73___75212_76732'[&!color=#000000]
	'1300350_Sdonghicola@KIN69644_1__FeS_assembly_protein_SufB'[&!color=#000000]
	'314267_Ssp@EAP79275_1__FeS_assembly_protein_SufB'[&!color=#000000]
	'1917485_Ssp@APE43381_1__Fe_S_cluster_assembly_protein_SufB'[&!color=#000000]
	'2320272_Rsp@RKF17042_1__Fe_S_cluster_assembly_protein_SufB'[&!color=#000000]
	'2170575_Psediminicola@PVA08810_1__Fe_S_cluster_assembly_protein_SufB'[&!color=#000000]
	'1389005_Ssp@AXI46601_1__Fe_S_cluster_assembly_protein_SufB'[&!color=#000000]
	'2175247_Psp@PWE35170_1__Fe_S_cluster_assembly_protein_SufB'[&!color=#000000]
	'1822238_Ssp@KZY52848_1__Fe_S_cluster_assembly_protein_SufB'[&!color=#000000]
	'1822268_Ssp@KZZ71532_1__Fe_S_cluster_assembly_protein_SufB'[&!color=#000000]
	'1652492_Dtyrosinivora@PRY90291_1__iron_regulated_ABC_transporter_membrane_component_SufB'[&!color=#000000]
	'292414_Rsp@ABF63975_1__Iron_regulated_ABC_transporter_membrane_component_SufB'[&!color=#000000]
	'1286148_Ysediminilito@PUB12776_1__iron_regulated_ABC_transporter_membrane_component_SufB'[&!color=#000000]
	'245188_Yvestfoldensi@ARU00920_1__FeS_cluster_assembly_protein_SufB'[&!color=#000000]
	'1946765_Lsp@DDBG01000026_1_91___84946_86469'[&!color=#000000]
	'245187_Lfryxellensis@SEN27568_1__Iron_regulated_ABC_transporter_membrane_component_SufB'[&!color=#000000]
	'1225657_Lsp@KQI69773_1__cysteine_desulfurase'[&!color=#000000]
	'1933035_Psp@OSP55583_1__Fe_S_cluster_assembly_protein_SufB'[&!color=#000000]
	'1819565_Fmarinus@SMY07598_1__FeS_cluster_assembly_protein_SufB'[&!color=#000000]
	'2135611_Lsp@PXW70225_1__iron_regulated_ABC_transporter_membrane_component_SufB'[&!color=#000000]
	'2267230_Lsp@RBW44238_1__Fe_S_cluster_assembly_protein_SufB'[&!color=#000000]
	'1508389_Csediminum@SHG70119_1__Iron_regulated_ABC_transporter_membrane_component_SufB'[&!color=#000000]
	'2171755_Rbacterium@AXX99762_1__Fe_S_cluster_assembly_protein_SufB'[&!color=#000000]
	'1952801_Rbacterium@DEIK01000022_1_7___4531_6054'[&!color=#000000]
	'2267619_Asp@QOLB01000113_1_4___2131_3642'[&!color=#000000]
	'1579316_Harcticus@AML52912_1__Fe_S_cluster_assembly_protein_SufB'[&!color=#000000]
	'696760_Pvarians@PYG29850_1__iron_regulated_ABC_transporter_membrane_component_SufB'[&!color=#000000]
	'1125964_Lcinnabarinus@PHP29589_1__Fe_S_cluster_assembly_protein_SufB'[&!color=#000000]
	'1122600_Nignava@SFJ47094_1__Iron_regulated_ABC_transporter_membrane_component_SufB'[&!color=#000000]
	'1960284_Csp@HBM58566_1__TPA_asm__Fe_S_cluster_assembly_protein_SufB'[&!color=#000000]
	'568098_Saestuarii@RAK10976_1__iron_regulated_ABC_transporter_membrane_component_SufB'[&!color=#000000]
	'60890_Pgallaeciensi@ANP35156_1__cysteine_desulfarase'[&!color=#000000]
	'2072972_Tautumnalis@CUH65787_1__FeS_cluster_assembly_protein_SufB'[&!color=#000000]
	'1930667_Mniveibacter@OUD10917_1__Fe_S_cluster_assembly_protein_SufB'[&!color=#000000]
	'398580_Dshibae@ABV93373_1__sufB'[&!color=#000000]
	'1952799_Rbacterium@DDEJ01000017_1_11___10641_12164'[&!color=#000000]
	'1454373_Amucosum@KAJ55373_1__cysteine_desulfurase'[&!color=#000000]
	'488547_Jthermophila@SEF47883_1__Iron_regulated_ABC_transporter_membrane_component_SufB'[&!color=#000000]
	'1946582_Hsp@DFQR01000076_1_2___507_941'[&!color=#000000]
	'1461693_Aatlanticum@KCV83775_1__cysteine_desulfurase_activator_complex_subunit_SufB'[&!color=#000000]
	'1811619_Rbacterium@LUPX01000030_1_6___3880_5403'[&!color=#000000]
	'939301_Aproteobacter@KB910696_1_6___5094_6617'[&!color=#000000]
	'1986860_Rbacterium@RPF93475_1__Fe_S_cluster_assembly_protein_SufB__partial'[&!color=#000000]
	'1952815_Rbacterium@DJZD01000083_1_5___5632_6177'[&!color=#000000]
	'1156985_Eulvae@PHJF01000001_1_591___616446_617966'[&!color=#000000]
	'1952806_Rbacterium@DFSG01000061_1_30___29362_30393'[&!color=#000000]
	'393663_Paquimaris@SLN10364_1__FeS_cluster_assembly_protein_SufB'[&!color=#000000]
	'154981_Acrassostreae@KPN62430_1__cysteine_desulfurase'[&!color=#000000]
	'1920883_Msp@APO86644_1__Fe_S_cluster_assembly_protein_SufB'[&!color=#000000]
	'644107_Rlacuscaerule@EEX10820_1__FeS_assembly_protein_SufB'[&!color=#000000]
	'928856_Emultivorans@CUH82304_1__FeS_cluster_assembly_protein_SufB'[&!color=#000000]
	'1695997_Pinsulae@SPF80675_1__FeS_cluster_assembly_protein_SufB'[&!color=#000000]
	'1366046_Rbacterium@ERL98173_1__Iron_regulated_ABC_transporter_membrane_component_SufB'[&!color=#000000]
	'1656909_Abacterium@LFER01000067_1_8___5139_6662'[&!color=#000000]
	'246200_Rpomeroyi@AAV95296_1__FeS_assembly_protein_SufB'[&!color=#000000]
	'1952802_Rbacterium@DFBX01000123_1_46___46310_47827'[&!color=#000000]
	'1849170_Rbacterium@OAN65374_1__Fe_S_cluster_assembly_protein_SufB'[&!color=#000000]
	'1609966_Csp@ALG90341_1__cysteine_desulfurase'[&!color=#000000]
	'1945960_Asp@DBND01000124_1_7___4150_5673'[&!color=#000000]
	'657014_Ltaeanense@SEP57822_1__Iron_regulated_ABC_transporter_membrane_component_SufB'[&!color=#000000]
	'53501_Tgelatinovoru@CUH62789_1__FeS_cluster_assembly_protein_SufB'[&!color=#000000]
	'880591_Kvulgare@ADO42596_1__FeS_assembly_protein_SufB'[&!color=#000000]
	'1526414_Aproteobacter@JPPB01000045_1_2___814_2397'[&!color=#000000]
	'1622230_Rbacterium@LAQD01000025_1_76___79128_80636'[&!color=#000000]
	'2024851_Psp@MAR04431_1__Fe_S_cluster_assembly_protein_SufB'[&!color=#000000]
	'666509_Ptemperata@AII87165_1__FeS_assembly_protein_SufB'[&!color=#000000]
	'633131_Tsp@EET49727_1__FeS_assembly_protein_SufB'[&!color=#000000]
	'388401_Rbacterium@EBA03516_1__FeS_assembly_protein_SufB'[&!color=#000000]
	'1391910_Pjejudonensis@SLN17193_1__FeS_cluster_assembly_protein_SufB'[&!color=#000000]
	'2170577_Rbacterium@PVA08261_1__Fe_S_cluster_assembly_protein_SufB'[&!color=#000000]
	'1889778_Akogurei@PIB24687_1__Fe_S_cluster_assembly_protein_SufB'[&!color=#000000]
	'2035344_Acionae@PLS20608_1__Fe_S_cluster_assembly_protein_SufB'[&!color=#000000]
	'1639689_Pinsulae@RED13247_1__iron_regulated_ABC_transporter_membrane_component_SufB'[&!color=#000000]
	'1690039_Mmarinum@SOH93708_1__Fe_S_cluster_assembly_protein_SufB'[&!color=#000000]
	'391626_Oantarcticus@AGI69051_1__protein_SufB'[&!color=#000000]
	'1952816_Rbacterium@DLQI01000131_1_1___1_1374'[&!color=#000000]
	'420998_Jdonghaensis@CTQ50460_1__FeS_cluster_assembly_protein_SufB'[&!color=#000000]
	'2259592_Jsp@QPLJ01000008_1_99___108541_110082'[&!color=#000000]
	'475081_Jseohaensis@PWJ20855_1__Fe_S_cluster_assembly_protein_SufB'[&!color=#000000]
	'282197_Jrubra@CTQ33960_1__FeS_cluster_assembly_protein_SufB'[&!color=#000000]
	'935700_Jaquimarina@KIT17894_1__FeS_cluster_assembly_protein_SufB'[&!color=#000000]
	'390807_Jpohangensis@SFI21365_1__Iron_regulated_ABC_transporter_membrane_component_SufB'[&!color=#000000]
	'1123361_Tstenotrophic@SHI56324_1__Iron_regulated_ABC_transporter_membrane_component_SufB'[&!color=#000000]
	'1519096_Asoesokkakens@SLN41613_1__FeS_cluster_assembly_protein_SufB'[&!color=#000000]
	'576117_Chalophilus@LRUD01000067_1_80___75015_76556'[&!color=#000000]
	'588602_Cneptunius@SFI82480_1__Iron_regulated_ABC_transporter_membrane_component_SufB'[&!color=#000000]
	'1397108_Cmarinus@ALI54501_1__iron_sulfur_cluster_assembly_protein_SufB'[&!color=#000000]
	'658057_Pmarinus@SEK99177_1__Iron_regulated_ABC_transporter_membrane_component_SufB'[&!color=#000000]
	'1208324_Cindicus@AJE47062_1__cysteine_desulfurase_activator_complex_subunit_SufB'[&!color=#000000]
	'1123501_Wmarina@KB902277_1_67___66613_68202'[&!color=#000000]
	'1447782_Wsaemankumens@SHJ16628_1__Iron_regulated_ABC_transporter_membrane_component_SufB'[&!color=#000000]
	'2480588_Rbacterium@ROU04111_1__Fe_S_cluster_assembly_protein_SufB'[&!color=#000000]
	'254357_Rantarcticus@SLN65588_1__FeS_cluster_assembly_protein_SufB'[&!color=#000000]
	'314256_Ogranulosus@EAR51656_1__FeS_assembly_protein_SufB'[&!color=#000000]
	'314271_Malkaliphilus@EAQ11561_1__FeS_assembly_protein_SufB'[&!color=#000000]
	'1811548_Msp@LUOP01000001_1_671___678041_679576'[&!color=#000000]
	'1805338_Rbacterium@OIP83080_1__Fe_S_cluster_assembly_protein_SufB'[&!color=#000000]
	'1162418_Msp@SMH56719_1__Iron_regulated_ABC_transporter_membrane_component_SufB'[&!color=#000000]
	'441112_Tisoalkanivor@SFC46110_1__Iron_regulated_ABC_transporter_membrane_component_SufB'[&!color=#000000]
	'1280846_Phaliotis@PRY26564_1__iron_regulated_ABC_transporter_membrane_component_SufB'[&!color=#000000]
	'2248760_Tsp@QMEK01000001_1_932___1010481_1012052'[&!color=#000000]
	'1981892_Rsalinarum@PHNT01000025_1_9___7558_9102'[&!color=#000000]
	'1928334_Rbacterium@NHTQ01000001_1_521___543358_544905'[&!color=#000000]
	'2203891_Rsp@RDC72206_1__Fe_S_cluster_assembly_protein_SufB'[&!color=#000000]
	'2248759_Tsp@QMEJ01000001_1_513___521962_523485'[&!color=#000000]
	'1231392_Oguishaninsul@EKE43519_1__hypothetical_protein_OCGS_2251'[&!color=#000000]
	'568105_Haestuarii@PZX18463_1__iron_regulated_ABC_transporter_membrane_component_SufB'[&!color=#000000]
	'1501240_Pabyssalis@SPJ22731_1__FeS_cluster_assembly_protein_SufB'[&!color=#000000]
	'1530186_Msp@JQEY01000022_1_31___24575_26116'[&!color=#000000]
	'2483814_Rbacterium@VDC30590_1__FeS_cluster_assembly_protein_SufB'[&!color=#000000]
	'313368_Msalinus@SHI39717_1__Iron_regulated_ABC_transporter_membrane_component_SufB'[&!color=#000000]
	'1737570_Kroseum@PNOS01000004_1_46___44712_46229'[&!color=#000000]
	'1947396_Rsp@DISF01000085_1_11___8715_9215'[&!color=#000000]
	'1217970_Olitoreus@SIN89878_1__Iron_regulated_ABC_transporter_membrane_component_SufB'[&!color=#000000]
	'1564506_Rsp@ARE41687_1__Iron_sulfur_cluster_assembly_protein_SufB'[&!color=#000000]
	'365340_Rimhoffii@PTN03494_1__iron_regulated_ABC_transporter_membrane_component_SufB'[&!color=#000000]
	'35806_Rsulfidophilu@BAQ69548_1__FeS_assembly_protein_SufB'[&!color=#000000]
	'308754_Rsp@ARC88498_1__Fe_S_cluster_assembly_protein_SufB'[&!color=#000000]
	'68292_Rrobiginosum@RSK32282_1__Fe_S_cluster_assembly_protein_SufB'[&!color=#000000]
	'1882821_Rsp@SIO16184_1__Iron_regulated_ABC_transporter_membrane_component_SufB'[&!color=#000000]
	'1411902_Cmanganoxidan@ATI41847_1__Fe_S_cluster_assembly_protein_SufB'[&!color=#000000]
	'1795041_Paestuarii@PYE81290_1__iron_regulated_ABC_transporter_membrane_component_SufB'[&!color=#000000]
	'1675527_CRlobularis@KMW56878_1__Iron_sulfur_cluster_assembly_protein_SufB'[&!color=#000000]
	'1919265_Rbacterium@MPNP01000001_1_122___133510_135024'[&!color=#000000]
	'1470561_Baestuarii@SMX24476_1__FeS_cluster_assembly_protein_SufB'[&!color=#000000]
	'290400_Jsp@ABD55281_1__Iron_regulated_ABC_transporter_membrane_component_SufB'[&!color=#000000]
	'1510457_Lponti@PTX55843_1__iron_regulated_ABC_transporter_membrane_component_SufB'[&!color=#000000]
	'2136177_Osp@QAGK01000006_1_226___232225_233742'[&!color=#000000]
	'1952806_Rbacterium@DFSG01000061_1_29___28589_29290'[&!color=#000000]
	'1123360_Larenae@EPX79069_1__Iron_sulfur_cluster_assembly_protein_SufB'[&!color=#000000]
	'1294273_Relongatum@AHM05306_1__Iron_sulfur_cluster_assembly_protein_SufB'[&!color=#000000]
	'1852017_Rbacterium@RMA41908_1__Fe_S_cluster_assembly_protein_SufB'[&!color=#000000]
	'1666917_Rbacterium@KPQ18516_1__Fe_S_cluster_assembly_protein_SufB'[&!color=#000000]
	'164332_Rmahoneyensis@PWK62466_1__iron_regulated_ABC_transporter_membrane_component_SufB'[&!color=#000000]
	'2003366_Dsp@MAN13504_1__Fe_S_cluster_assembly_protein_SufB'[&!color=#000000]
	'1287720_Nnitratireduc@MNBW01000017_1_18___17531_19051'[&!color=#000000]
	'1974083_Rbacterium@PIV73485_1__Fe_S_cluster_assembly_protein_SufB'[&!color=#000000]
	'2174844_Msp@PWE33108_1__Fe_S_cluster_assembly_protein_SufB'[&!color=#000000]
	'633194_Rlentus@SIS92313_1__Iron_regulated_ABC_transporter_membrane_component_SufB'[&!color=#000000]
	'641238_Rroseus@SES21132_1__Iron_regulated_ABC_transporter_membrane_component_SufB'[&!color=#000000]
	'441119_Talkanivorans@SFP60702_1__Iron_regulated_ABC_transporter_membrane_component_SufB'[&!color=#000000]
	'1826607_Salgicola@PWK57845_1__iron_regulated_ABC_transporter_membrane_component_SufB'[&!color=#000000]
	'1795308_Tarenosa@PCD76783_1__Fe_S_cluster_assembly_protein_SufB'[&!color=#000000]
	'272942_Rcapsulatus@ADE85626_1__FeS_assembly_protein_SufB'[&!color=#000000]
	'1850250_Rsp@AOZ69591_1__Fe_S_cluster_assembly_protein_SufB'[&!color=#000000]
	'2183910_Rsp@RBP95495_1__iron_regulated_ABC_transporter_membrane_component_SufB'[&!color=#000000]
	'1889770_Tsp@OCX67020_1__Fe_S_cluster_assembly_protein_SufB'[&!color=#000000]
	'1915078_Tnitratireduc@AQS48288_1__Fe_S_cluster_assembly_protein_SufB'[&!color=#000000]
	'1185766_Tdalianensis@KEP71574_1__cysteine_desulfurase'[&!color=#000000]
	'1367847_Paminophilus@AGT09116_1__SUF_system_FeS_cluster_assembly'[&!color=#000000]
	'1105367_Penshiensis@KFI24498_1__cysteine_desulfurase'[&!color=#000000]
	'2033435_Rbacterium@CP023454_1_1694___1724717_1726252'[&!color=#000000]
	'765699_Dindica@SDW19041_1__Iron_regulated_ABC_transporter_membrane_component_SufB'[&!color=#000000]
	'1542388_Daquaemixtae@SPH17943_1__FeS_cluster_assembly_protein_SufB'[&!color=#000000]
	'1185920_Rveldkampii@PTE16928_1__Fe_S_cluster_assembly_protein_SufB'[&!color=#000000]
	'2013669_Abacterium@PKP74985_1__Fe_S_cluster_assembly_protein_SufB'[&!color=#000000]
	'407234_Rvinaykumarii@SIS49191_1__Iron_regulated_ABC_transporter_membrane_component_SufB'[&!color=#000000]
	'2013667_Abacterium@PKP71575_1__Fe_S_cluster_assembly_protein_SufB'[&!color=#000000]
	'1075_Rblasticus@AWD20681_1__Fe_S_cluster_assembly_protein_SufB'[&!color=#000000]
	'2483812_Xsp@VDC31883_1__FeS_cluster_assembly_protein_SufB'[&!color=#000000]
	'2488730_Gsp@RRH73520_1__Fe_S_cluster_assembly_protein_SufB'[&!color=#000000]
	'2052957_Psp@PJF10857_1__Fe_S_cluster_assembly_protein_SufB'[&!color=#000000]
	'2015560_Psp@OYU39124_1__Fe_S_cluster_assembly_protein_SufB'[&!color=#000000]
	'2487931_Psp@RUS64984_1__Fe_S_cluster_assembly_protein_SufB'[&!color=#000000]
	'1120568_Pwandonensis@LGHT01000025_1_17___16549_18066'[&!color=#000000]
	'371731_Rsp@EEW26361_1__FeS_assembly_protein_SufB'[&!color=#000000]
	'402884_Cchanglensis@PZX57430_1__iron_regulated_ABC_transporter_membrane_component_SufB'[&!color=#000000]
	'1472418_Fsp@BBJC02000003_1_338___353621_355141'[&!color=#000000]
	'2033869_Rsp@CP023548_1_2343___2431978_2433507'[&!color=#000000]
	'349101_Rsphaeroides@ABN77197_1__Iron_regulated_ABC_transporter_membrane_component_SufB'[&!color=#000000]
	'1121271_Gnectariphilu@AUCM01000013_1_71___69105_70631'[&!color=#000000]
	'933059_Gaquatilis@SEM80131_1__Iron_regulated_ABC_transporter_membrane_component_SufB'[&!color=#000000]
	'2169400_Gsp@AWB48508_1__Fe_S_cluster_assembly_protein_SufB'[&!color=#000000]
	'2494374_Tsp@AZL57656_1__Fe_S_cluster_assembly_protein_SufB'[&!color=#000000]
	'1970559_Rbacterium@OYX17811_1__Fe_S_cluster_assembly_protein_SufB__partial'[&!color=#000000]
	'2249421_Rsp@QMJY01000083_1_315___323612_325132'[&!color=#000000]
	'1077935_Pzhejiangensi@AUH65950_1__Fe_S_cluster_assembly_protein_SufB'[&!color=#000000]
	'1947052_Psp@DGGG01000150_1_8___6012_7538'[&!color=#000000]
	'2233774_Psp@QLUV01000004_1_155___158102_159628'[&!color=#000000]
	'1545044_Psanguinis@KGJ15464_1__cysteine_desulfurase'[&!color=#000000]
	'1945662_Pcontaminans@ARJ69802_1__Fe_S_cluster_assembly_protein_SufB'[&!color=#000000]
	'2259340_Psp@AXC48647_1__Fe_S_cluster_assembly_protein_SufB'[&!color=#000000]
	'591205_Pisoporae@SDE89840_1__Iron_regulated_ABC_transporter_membrane_component_SufB'[&!color=#000000]
	'2065379_Psp@AUM74817_1__Fe_S_cluster_assembly_protein_SufB'[&!color=#000000]
	'1947051_Psp@DENX01000034_1_1___2_592'[&!color=#000000]
	'82367_Ppantotrophus@RDD97127_1__Fe_S_cluster_assembly_protein_SufB'[&!color=#000000]
	'266_Pdenitrifican@PPGA01000001_1_196___198961_200487'[&!color=#000000]
	'1529068_Psp@AUH32416_1__Fe_S_cluster_assembly_protein_SufB'[&!color=#000000]
	'364199_Phomiensis@SET46750_1__Iron_regulated_ABC_transporter_membrane_component_SufB'[&!color=#000000]
	'72022_Mmarina@RNF36246_1__Fe_S_cluster_assembly_protein_SufB'[&!color=#000000]
	'2487129_Dsp@RJRZ01000018_1_16___12743_14311'[&!color=#000000]
	'184748_Pseriniphilus@SNT74356_1__Iron_regulated_ABC_transporter_membrane_component_SufB'[&!color=#000000]
	'2283626_Psp@RJE80113_1__Fe_S_cluster_assembly_protein_SufB'[&!color=#000000]
	'1192054_Psp@KIX17022_1__cysteine_desulfurase'[&!color=#000000]
	'34002_Palcaliphilus@SEO06652_1__Iron_regulated_ABC_transporter_membrane_component_SufB'[&!color=#000000]
	'1947054_Psp@DHXG01000075_1_15___12377_12922'[&!color=#000000]
	'2259589_Rbacterium@QNVJ01000003_1_11___10876_12399'[&!color=#000000]
	'2086263_Rbacterium@PQO23451_1__Fe_S_cluster_assembly_protein_SufB'[&!color=#000000]
	'564137_Rantarcticum@SDX62285_1__Fe_S_cluster_assembly_protein_SufB'[&!color=#000000]
	'441209_Rbarguzinensi@ATX66185_1__Fe_S_cluster_assembly_protein_SufB'[&!color=#000000]
	'1666912_Rcalidilacus@KPP93525_1__Fe_S_cluster_assembly_protein_SufB'[&!color=#000000]
	'2172121_Psp@PVH27950_1__Fe_S_cluster_assembly_protein_SufB'[&!color=#000000]
	'2479545_Psp@REEZ01000006_1_217___230139_231662'[&!color=#000000]
	'404875_Paggregans@PTX04131_1__iron_regulated_ABC_transporter_membrane_component_SufB'[&!color=#000000]
	'1666916_Rbacterium@KPQ06147_1__Fe_S_cluster_assembly_protein_SufB'[&!color=#000000]
	'442562_Rmesophilum@EYD76649_1__Iron_sulfur_cluster_assembly_protein_SufB'[&!color=#000000]
	'1123069_Rthermophilum@EPX86196_1__ABC_type_transport_system_involved_in_Fe_S_cluster_assembly__permease_component'[&!color=#000000]
	'1985299_Asp@PJN96120_1__Fe_S_cluster_assembly_protein_SufB'[&!color=#000000]
	'515897_Pmethylaminiv@SIT77942_1__Iron_regulated_ABC_transporter_membrane_component_SufB'[&!color=#000000]
	'990712_Axiamenense@PRX38086_1__Fe_S_cluster_assembly_protein_SufB'[&!color=#000000]
	'196587_Ainexpectatum@PPB79717_1__Fe_S_cluster_assembly_protein_SufB'[&!color=#000000]
	'1946582_Hsp@DFQR01000076_1_3___911_2071'[&!color=#000000]
	'1947054_Psp@DHXG01000075_1_16___12922_14214'[&!color=#000000]
	'1123069_Rthermophilum@EPX86197_1__FeS_assembly_protein_SufB'[&!color=#000000]
	'2013665_Abacterium@PKP84715_1__Fe_S_cluster_assembly_protein_SufB__partial'[&!color=#000000]
	'2026339_Rbacterium@QGNX01000004_1_77___80471_81994'[&!color=#000000]
	'2219044_Rbacterium@QKPN01000003_1_295___311080_312603'[&!color=#000000]
	'1951235_Rbacterium@DKMK01000096_1_11___10163_10861'[&!color=#000000]
	'1986771_Gbacterium@OUV19005_1__Fe_S_cluster_assembly_protein_SufB'[&!color=#000000]
	'367336_Rbacterium@EAU52630_1__FeS_assembly_protein_SufB'[&!color=#000000]
	'2013665_Abacterium@PKP83717_1__Fe_S_cluster_assembly_protein_SufB__partial'[&!color=#000000]
	'2494554_CHsymbioticus@RWJS01000149_1_3___1883_3412'[&!color=#000000]
	'1986637_Rbacterium@OUX44013_1__Fe_S_cluster_assembly_protein_SufB'[&!color=#000000]
	'1951231_Rbacterium@DFBM01000035_1_9___6625_8145'[&!color=#000000]
	'2013671_Abacterium@PKP65528_1__Fe_S_cluster_assembly_protein_SufB__partial'[&!color=#000000]
	'89524_Rcliftonensis@SEA45747_1__Iron_regulated_ABC_transporter_membrane_component_SufB'[&!color=#000000]
	'569860_Mligni@REF84161_1__iron_regulated_ABC_transporter_membrane_component_SufB'[&!color=#000000]
	'1612308_Mpalsarum@SFK39126_1__Fe_S_cluster_assembly_protein_SufB'[&!color=#000000]
	'395965_Msilvestris@ACK50556_1__FeS_assembly_protein_SufB'[&!color=#000000]
	'2004513_Msp@PMEX01000164_1_5___3874_4395'[&!color=#000000]
	'663610_Maurea@JQKO01000004_1_258___270623_272098'[&!color=#000000]
	'395964_Macidiphila@KE386496_1_2102___2303069_2304544'[&!color=#000000]
	'395963_Bindica@ACB93757_1__FeS_assembly_protein_SufB'[&!color=#000000]
	'876269_Mstellata@ARWA01000001_1_2229___2431057_2432583'[&!color=#000000]
	'2293567_Msp@RFB80790_1__Fe_S_cluster_assembly_protein_SufB'[&!color=#000000]
	'1074_Racidophilus@PPQ39921_1__Fe_S_cluster_assembly_protein_SufB'[&!color=#000000]
	'2056219_Msp@PHSQ01000004_1_66___67146_68615'[&!color=#000000]
	'173366_Mrosea@AZG76458_1__Fe_S_cluster_assembly_protein_SufB'[&!color=#000000]
	'622637_Msp@KE124774_1_895___916643_918112'[&!color=#000000]
	'655015_Mbryophila@ARN80601_1__Fe_S_cluster_assembly_protein_SufB'[&!color=#000000]
	'655015_Mbryophila@ARN80987_1__Fe_S_cluster_assembly_protein_SufB'[&!color=#000000]
	'428_Msporium@PWB92924_1__Fe_S_cluster_assembly_protein_SufB'[&!color=#000000]
	'107635_Msp@AZUO01000001_1_2130___2263337_2264806'[&!color=#000000]
	'2052174_Mbacterium@PWB80612_1__Fe_S_cluster_assembly_protein_SufB'[&!color=#000000]
	'2172049_Rbacterium@QDFX01000006_1_114___106445_107920'[&!color=#000000]
	'2015577_Rbacterium@OYU50276_1__Fe_S_cluster_assembly_protein_SufB'[&!color=#000000]
	'1970325_Bsp@OYX00203_1__Fe_S_cluster_assembly_protein_SufB__partial'[&!color=#000000]
	'1892849_Bsp@FYAS01000011_1_49___62961_64433'[&!color=#000000]
	'1333996_Vgotjawalensi@BAT60848_1__FeS_cluster_assembly_protein_SufB'[&!color=#000000]
	'1892846_Hsp@FPEJ01000001_1_734___776096_777577'[&!color=#000000]
	'1950222_Abacterium@DKKP01000348_1_14___13850_14437'[&!color=#000000]
	'1895814_Rbacterium@OJY46140_1__Fe_S_cluster_assembly_protein_SufB'[&!color=#000000]
	'1429916_Asp@ETR75005_1__cysteine_desulfarase'[&!color=#000000]
	'504832_Ocarboxidovor@ACI93119_1__FeS_assembly_protein_SufB'[&!color=#000000]
	'258594_Rpalustris@CAE27905_1__sufB__needed_for_fhuF_Fe_S_center_stability'[&!color=#000000]
	'323098_Nwinogradskyi@ABA04925_1__Iron_regulated_ABC_transporter_membrane_component_SufB'[&!color=#000000]
	'1094929_Bsp@AUOJ02000011_1_56___58893_60374'[&!color=#000000]
	'1187851_Rsp@EJW11220_1__Iron_sulfur_cluster_assembly_protein_SufB'[&!color=#000000]
	'1117244_Xsp@JNIB01000001_1_1366___1448534_1450018'[&!color=#000000]
	'438753_Acaulinodans@BAF87042_1__FeS_assembly_SufB_protein'[&!color=#000000]
	'173366_Mrosea@AZG78225_1__Fe_S_cluster_assembly_protein_SufB'[&!color=#000000]
	'1895816_Rbacterium@OJY35347_1__Fe_S_cluster_assembly_protein_SufB'[&!color=#000000]
	'1752229_Rbacterium@LNFH01000279_1_18___16310_17782'[&!color=#000000]
	'1868589_Pcathodiphilu@AVO45184_1__Fe_S_cluster_assembly_protein_SufB'[&!color=#000000]
	'1411123_Rbacterium@JQNH01000001_1_1071___1173496_1174965'[&!color=#000000]
	'1653334_Sbacterium@KPQ09300_1__Fe_S_cluster_assembly_protein_SufB'[&!color=#000000]
	'1123229_Srosea@AUBC01000017_1_81___85313_86785'[&!color=#000000]
	'582675_Mgossipiicola@SFH08188_1__Iron_regulated_ABC_transporter_membrane_component_SufB'[&!color=#000000]
	'419610_Mextorquens@ABY32348_1__FeS_assembly_protein_SufB'[&!color=#000000]
	'1736382_Msp@KQT61484_1__Fe_S_cluster_assembly_protein_SufB'[&!color=#000000]
	'2082949_Msp@AWM86868_1__Fe_S_cluster_assembly_protein_SufB'[&!color=#000000]
	'549386_Mguangxiensis@SCY78871_1__Fe_S_cluster_assembly_protein_SufB'[&!color=#000000]
	'2249811_Msp@QMKH01000006_1_143___143896_145368'[&!color=#000000]
	'1079_Bviridis@ALK08928_1__FeS_cluster_assembly_protein_SufB'[&!color=#000000]
	'2109933_Asp@PSC05783_1__Fe_S_cluster_assembly_protein_SufB'[&!color=#000000]
	'1702325_Csp@ALA19058_1__cysteine_desulfurase'[&!color=#000000]
	'1736466_Psp@KQZ00726_1__Fe_S_cluster_assembly_protein_SufB'[&!color=#000000]
	'639283_Snovella@ADH88654_1__FeS_assembly_protein_SufB'[&!color=#000000]
	'1125973_Bsp@JNLC01000016_1_195___218223_219701'[&!color=#000000]
	'1117244_Xsp@JNIB01000001_1_4453___4856808_4858280'[&!color=#000000]
	'438753_Acaulinodans@BAF89613_1__FeS_assembly_protein'[&!color=#000000]
	'1101190_Msp@ARWB01000001_1_1159___1242517_1243989'[&!color=#000000]
	'1437817_Msp@GBD49321_1__FeS_assembly_protein_SufB'[&!color=#000000]
	'454601_Mmyrionectae@AVX04526_1__UPF0051_protein_ycf24'[&!color=#000000]
	'422296_Cmarinus@AUCR01000001_1_328___311771_313240'[&!color=#000000]
	'2083786_Dsp@AVF05464_1__Fe_S_cluster_assembly_protein_SufB'[&!color=#000000]
	'1736374_Dsp@KQT51218_1__Fe_S_cluster_assembly_protein_SufB'[&!color=#000000]
	'443610_Dgeojensis@KKB11239_1__cysteine_desulfurase'[&!color=#000000]
	'1643450_Dsp@AKR55769_1__Iron_sulfur_cluster_assembly_protein_SufB'[&!color=#000000]
	'2082392_Dsp@PYVW01000009_1_13___13962_15464'[&!color=#000000]
	'1736575_Dsp@KRA42577_1__Fe_S_cluster_assembly_protein_SufB'[&!color=#000000]
	'1736537_Dsp@KQX42788_1__Fe_S_cluster_assembly_protein_SufB'[&!color=#000000]
	'665118_Denhydra@SFZ82687_1__Fe_S_cluster_assembly_protein_SufB'[&!color=#000000]
	'1895753_Dsp@OJX53792_1__Fe_S_cluster_assembly_protein_SufB'[&!color=#000000]
	'1736675_Dsp@CP012945_1_4633___4782949_4784448'[&!color=#000000]
	'1783274_Aaurantiaca@RUT32913_1__Fe_S_cluster_assembly_protein_SufB'[&!color=#000000]
	'2248761_Psp@QMEL01000005_1_33___33482_35011'[&!color=#000000]
	'440168_Pluteolum@SDG66327_1__Fe_S_cluster_assembly_protein_SufB'[&!color=#000000]
	'1082931_Phalotolerans@AEQ51552_1__iron_sulfur_cluster_assembly_protein_SufB'[&!color=#000000]
	'2185280_Pmontanilacus@RZMX01000014_1_129___119416_120945'[&!color=#000000]
	'2029865_Plentulum@RZMW01000004_1_32___35764_37293'[&!color=#000000]
	'631454_Lbaratangense@ESR25092_1__Iron_sulfur_cluster_assembly_protein_SufB'[&!color=#000000]
	'1482074_Hdiazotrophic@SON56499_1__FeS_cluster_assembly_protein_SufB'[&!color=#000000]
	'1439726_Mpamukkalensi@ODN71250_1__FeS_cluster_assembly_protein_SufB'[&!color=#000000]
	'1709001_Mterrestris@MSIG01000002_1_258___303323_304801'[&!color=#000000]
	'1885025_Psp@BBE71385_1__FeS_cluster_assembly_protein_SufB'[&!color=#000000]
	'1122962_Pkoreensis@AULH01000023_1_17___15943_17418'[&!color=#000000]
	'1855383_Ba52c2@SEQ05689_1__Iron_regulated_ABC_transporter_membrane_component_SufB'[&!color=#000000]
	'1120955_Amarina@RAI21549_1__Fe_S_cluster_assembly_protein_SufB'[&!color=#000000]
	'1120956_Apfennigii@JHZK01000006_1_76___87872_89401'[&!color=#000000]
	'1177755_Mhalotolerans@ODA68820_1__FeS_cluster_assembly_protein_SufB'[&!color=#000000]
	'648757_Rvannielii@ADP72081_1__FeS_assembly_protein_SufB'[&!color=#000000]
	'1951936_Hbacterium@DFXC01000117_1_7___8596_10065'[&!color=#000000]
	'1384459_Mcaenitepidi@BAQ17206_1__iron_sulfur_cluster_assembly_protein_SufB'[&!color=#000000]
	'1922226_Asp@LT703007_1_152___161214_162731'[&!color=#000000]
	'2219703_Rbacterium@PZF76187_1__Fe_S_cluster_assembly_protein_SufB'[&!color=#000000]
	'933063_Dthermohaloph@RIA56689_1__iron_regulated_ABC_transporter_membrane_component_SufB'[&!color=#000000]
	'1660102_Hsp@ODT30445_1__Fe_S_cluster_assembly_protein_SufB'[&!color=#000000]
	'1752223_Rbacterium@LNEA01000396_1_11___7454_8983'[&!color=#000000]
	'1970390_Hsp@OYY00663_1__Fe_S_cluster_assembly_protein_SufB'[&!color=#000000]
	'1029756_Hnitrativoran@AHB49442_1__cysteine_desulfarase'[&!color=#000000]
	'1892846_Hsp@FPEJ01000003_1_86___89062_90531'[&!color=#000000]
	'121290_Hsulfonivoran@KWT70496_1__Iron_sulfur_cluster_assembly_protein_SufB'[&!color=#000000]
	'670307_Hdenitrifican@AGK58743_1__cysteine_desulfurase_activator_complex_subunit_SufB'[&!color=#000000]
	'82_Hsp@PPC81926_1__Fe_S_cluster_assembly_protein_SufB'[&!color=#000000]
	'2024831_Fsp@MAI47902_1__Fe_S_cluster_assembly_protein_SufB'[&!color=#000000]
	'1495045_Tsp@KN050829_1_210___224974_226437'[&!color=#000000]
	'1951935_Hbacterium@DEIT01000158_1_22___18862_20382'[&!color=#000000]
	'2005733_Bbms3bbin10@GBE43096_1__feS_cluster_assembly_protein_SufB'[&!color=#000000]
	'1215343_Lcrescens@AGA64866_1__Iron_sulfur_cluster_assembly_protein_SufB'[&!color=#000000]
	'658172_CLsolanacearum@ADR52395_1__cysteine_desulfurase_activator_complex_subunit_SufB'[&!color=#000000]
	'1277257_CLafricanus@AKK20575_1__cysteine_desulfurase_activator_complex_subunit_SufB'[&!color=#000000]
	'34021_CLasiaticus@ALK07809_1__cysteine_desulfurase'[&!color=#000000]
	'744859_CLeuropaeus@PTL86327_1__Fe_S_cluster_assembly_protein_SufB'[&!color=#000000]
	'1261131_CLamericanus@AHA27964_1__Iron_sulfur_cluster_assembly_protein'[&!color=#000000]
	'744979_Asp@EFL90124_1__FeS_assembly_protein_SufB'[&!color=#000000]
	'1876515_Nmarinus@OXS99604_1__Fe_S_cluster_assembly_protein_SufB'[&!color=#000000]
	'1365950_Csalsifontis@SJZ57244_1__Iron_regulated_ABC_transporter_membrane_component_SufB'[&!color=#000000]
	'1121026_Aaltamirensis@SHI69618_1__Iron_regulated_ABC_transporter_membrane_component_SufB'[&!color=#000000]
	'1349819_Asp@ALN73344_1__cysteine_desulfarase'[&!color=#000000]
	'1638161_Asp@BBWH01000001_1_165___165612_167135'[&!color=#000000]
	'1166073_Ajatrophae@SDO78682_1__Iron_regulated_ABC_transporter_membrane_component_SufB'[&!color=#000000]
	'1166078_Aphyllosphaer@SFF03708_1__Iron_regulated_ABC_transporter_membrane_component_SufB'[&!color=#000000]
	'2066697_Mendophytica@PKMZ01000001_1_892___988435_989955'[&!color=#000000]
	'1736384_Asp@KQT79281_1__Fe_S_cluster_assembly_protein_SufB'[&!color=#000000]
	'937218_Fmanganoxydan@SMD03972_1__Iron_regulated_ABC_transporter_membrane_component_SufB'[&!color=#000000]
	'314231_Fpelagi@EAU42557_1__hypothetical_protein_FP2506_06946'[&!color=#000000]
	'287752_Amanganoxydan@EAS51015_1__conserved_hypothetical_protein_with_2S_2Fe_iron_binding_domain'[&!color=#000000]
	'1736378_Asp@KQT83597_1__Fe_S_cluster_assembly_protein_SufB'[&!color=#000000]
	'2079007_CTsp@RCL02477_1__Fe_S_cluster_assembly_protein_SufB'[&!color=#000000]
	'2079008_CTsp@RCL00400_1__Fe_S_cluster_assembly_protein_SufB'[&!color=#000000]
	'2079009_CTsp@RCL02666_1__Fe_S_cluster_assembly_protein_SufB'[&!color=#000000]
	'2079010_CTsp@RCL04054_1__Fe_S_cluster_assembly_protein_SufB'[&!color=#000000]
	'1902579_CThoelldobleri@AQS41625_1__FeS_assembly_protein_SufB'[&!color=#000000]
	'1094489_Baustralis@AGF74541_1__FeS_assembly_protein_SufB'[&!color=#000000]
	'360095_Bbacilliformi@ABM45588_1__FeS_assembly_protein_SufB'[&!color=#000000]
	'1318743_Bancashensis@ALE03790_1__Iron_sulfur_cluster_assembly_protein_SufB'[&!color=#000000]
	'687861_Bschoenbuchen@AQX30728_1__Fe_S_cluster_assembly_protein_SufB'[&!color=#000000]
	'696125_Bclarridgeiae@CBI76454_1__ABC_transporter_subunit'[&!color=#000000]
	'283166_Bhenselae@CAF27662_1__ABC_transporter_subunit'[&!color=#000000]
	'687861_Bschoenbuchen@AQX30729_1__Fe_S_cluster_assembly_protein_SufB'[&!color=#000000]
	'1221525_Bqueenslanden@HE997985_1_56___58462_60357'[&!color=#000000]
	'1094559_Btamiae@EJF94865_1__FeS_assembly_protein_SufB'[&!color=#000000]
	'1686310_Bapis@OLY45509_1__Fe_S_cluster_assembly_protein_SufB'[&!color=#000000]
	'354351_Pasaccharolyt@RBO91992_1__iron_regulated_ABC_transporter_membrane_component_SufB'[&!color=#000000]
	'1144343_Psp@EJN06555_1__FeS_assembly_protein_SufB'[&!color=#000000]
	'1293442_Fovis@RAK28589_1__iron_regulated_ABC_transporter_membrane_component_SufB'[&!color=#000000]
	'204722_Bsuis@AAN29857_1__conserved_hypothetical_protein'[&!color=#000000]
	'1756988_Nsp@CP029208_1_3007___3182167_3183690'[&!color=#000000]
	'472175_Nbasaltis@KFB09905_1__FeS_assembly_protein_SufB'[&!color=#000000]
	'2341112_Abacterium@AZN73768_1__Fe_S_cluster_assembly_protein_SufB'[&!color=#000000]
	'2037914_Phaloflavum@NWUC01000015_1_34___23255_24724'[&!color=#000000]
	'373_Avitis@RCU54041_1__Fe_S_cluster_assembly_protein_SufB'[&!color=#000000]
	'391_Rsp@PJI44074_1__Fe_S_cluster_assembly_protein_SufB'[&!color=#000000]
	'1736543_Rsp@KQY14457_1__Fe_S_cluster_assembly_protein_SufB'[&!color=#000000]
	'28320_Mdimorpha@PTM90228_1__iron_regulated_ABC_transporter_membrane_component_SufB'[&!color=#000000]
	'1953064_Rbacterium@DEZG01000026_1_39___35453_36922'[&!color=#000000]
	'2127050_Rsp@PST18927_1__Fe_S_cluster_assembly_protein_SufB'[&!color=#000000]
	'464029_Roryzae@OLP59797_1__Fe_S_cluster_assembly_protein_SufB'[&!color=#000000]
	'2135647_Rsp@PYE27252_1__iron_regulated_ABC_transporter_membrane_component_SufB'[&!color=#000000]
	'2052828_Abohemicum@KXG86123_1__Fe_S_cluster_assembly_protein_SufB'[&!color=#000000]
	'1914541_Rsp@AUC09951_1__Fe_S_cluster_assembly_protein_SufB'[&!color=#000000]
	'1183428_Agenomosp@CUX21747_1__transport_protein_associated_with_Fe_S_cluster_assembly__sufB'[&!color=#000000]
	'1736335_Rsp@KQQ72633_1__Fe_S_cluster_assembly_protein_SufB'[&!color=#000000]
	'2060726_Nsp@AXV15448_1__Fe_S_cluster_assembly_protein_SufB'[&!color=#000000]
	'1125847_Rsp@CCF19578_1__transport_protein_associated_with_Fe_S_cluster_assembly__sufB'[&!color=#000000]
	'1370122_Rundicola@JHXQ01000002_1_198___216378_217847'[&!color=#000000]
	'1842536_Asp@AOG09753_1__FeS_assembly_protein_SufB'[&!color=#000000]
	'1953065_Rbacterium@DFQL01000095_1_29___26184_27650'[&!color=#000000]
	'274592_Hmarina@PWW04316_1__iron_regulated_ABC_transporter_membrane_component_SufB'[&!color=#000000]
	'714899_Hhalophila@SOE08460_1__Iron_regulated_ABC_transporter_membrane_component_SufB'[&!color=#000000]
	'411684_Hphototrophic@EDQ33398_1__FeS_assembly_protein_SufB'[&!color=#000000]
	'1620421_Hsp@AKI00390_1__Iron_regulated_ABC_transporter_membrane_component_SufB'[&!color=#000000]
	'2108445_Msp@CP031834_1_2499___2594188_2595711'[&!color=#000000]
	'1121003_Aaerolatum@SFI75922_1__Fe_S_cluster_assembly_protein_SufB'[&!color=#000000]
	'935261_Asp@JAGL01000007_1_111___119936_121444'[&!color=#000000]
	'314237_Pleguminum@PYE88208_1__iron_regulated_ABC_transporter_membrane_component_SufB'[&!color=#000000]
	'266779_Csp@ABG63175_1__Iron_regulated_ABC_transporter_membrane_component_SufB'[&!color=#000000]
	'1871068_Pbacterium@MBA89532_1__Fe_S_cluster_assembly_protein_SufB'[&!color=#000000]
	'1895815_Rbacterium@OJU05403_1__Fe_S_cluster_assembly_protein_SufB'[&!color=#000000]
	'2126741_Nsp@PSM17919_1__Fe_S_cluster_assembly_protein_SufB'[&!color=#000000]
	'1381123_Asp@AYOD01000001_1_101___114624_116138'[&!color=#000000]
	'2495581_Msp@RST85659_1__Fe_S_cluster_assembly_protein_SufB'[&!color=#000000]
	'71433_Mamorphae@PZO75212_1__Fe_S_cluster_assembly_protein_SufB'[&!color=#000000]
	'1953060_Pbacterium@DDFA01000080_1_49___41410_42927'[&!color=#000000]
	'93369_Psalicylatoxi@PWJ85927_1__iron_regulated_ABC_transporter_membrane_component_SufB'[&!color=#000000]
	'1873176_Pmanganicus@OQM76660_1__Fe_S_cluster_assembly_protein_SufB'[&!color=#000000]
	'69279_Adefluvii@EXL09081_1__cysteine_desulfurase'[&!color=#000000]
	'2294114_Msp@RFC64867_1__Fe_S_cluster_assembly_protein_SufB'[&!color=#000000]
	'1953059_Pbacterium@DCDI01000178_1_69___55312_56847'[&!color=#000000]
	'1736420_Asp@KQU75344_1__Fe_S_cluster_assembly_protein_SufB'[&!color=#000000]
	'1486262_Mendophytica@AJY47107_1__cysteine_desulfurase'[&!color=#000000]
	'2184161_Pbacterium@RKF08390_1__Fe_S_cluster_assembly_protein_SufB'[&!color=#000000]
	'1120961_Akielensis@KB894528_1_711___747142_748611'[&!color=#000000]
	'1514904_Amarina@KPB01461_1__cysteine_desulfurase'[&!color=#000000]
	'34017_Rorientis@RAI29104_1__Fe_S_cluster_assembly_protein_SufB'[&!color=#000000]
	'1122601_Nexalbescens@KE383919_1_22___22096_23568'[&!color=#000000]
	'989403_Paxinellae@KZL17577_1__FeS_cluster_assembly_protein_SufB'[&!color=#000000]
	'1807766_Pstylochi@LLWE01000018_1_354___390135_391607'[&!color=#000000]
	'1647556_Phongkongensi@LLWC01000010_1_72___79941_81413'[&!color=#000000]
	'372072_Cgelatinilyti@SNZ07996_1__Iron_regulated_ABC_transporter_membrane_component_SufB'[&!color=#000000]
	'2211145_Csp@QODK01000002_1_263___305593_307077'[&!color=#000000]
	'1798205_Csp@SNY93773_1__Iron_regulated_ABC_transporter_membrane_component_SufB'[&!color=#000000]
	'655353_Cmarisflavi@SFO26426_1__Iron_regulated_ABC_transporter_membrane_component_SufB'[&!color=#000000]
	'1162980_Chaloalkalito@QNUM01000003_1_268___314279_315763'[&!color=#000000]
	'1123029_Psoli@SHO61427_1__Iron_regulated_ABC_transporter_membrane_component_SufB'[&!color=#000000]
	'1120983_Acoralli@KB894573_1_156___156905_158422'[&!color=#000000]
	'1317123_Ssp@ORE95997_1__cysteine_desulfurase_activator_complex_subunit_SufB'[&!color=#000000]
	'1951228_Rbacterium@DBMN01000195_1_2___1148_2617'[&!color=#000000]
	'665467_Blitoralis@SDB11440_1__Iron_regulated_ABC_transporter_membrane_component_SufB'[&!color=#000000]
	'1122133_Ksoli@SHG08219_1__Iron_regulated_ABC_transporter_membrane_component_SufB'[&!color=#000000]
	'1122131_Kadipata@AUHO01000006_1_727___754732_756207'[&!color=#000000]
	'665038_Bcorrubedonen@PTW60565_1__iron_regulated_ABC_transporter_membrane_component_SufB'[&!color=#000000]
	'991905_Pgilvum@ADZ70788_1__ABC_transporter_involved_in_Fe_S_cluster_assembly__permease_protein'[&!color=#000000]
	'2171494_Lsp@PVB63654_1__Fe_S_cluster_assembly_protein_SufB'[&!color=#000000]
	'1905358_Abacterium@OJJ11856_1__Fe_S_cluster_assembly_protein_SufB'[&!color=#000000]
	'735517_Lsuaedae@SHM72749_1__Iron_regulated_ABC_transporter_membrane_component_SufB'[&!color=#000000]
	'1402210_Pphragmitetus@CP032312_1_2430___2664208_2665680'[&!color=#000000]
	'2067569_Pcarbonis@PUDR01000006_1_62___66922_68394'[&!color=#000000]
	'2135615_Ssp@RKE41148_1__iron_regulated_ABC_transporter_membrane_component_SufB'[&!color=#000000]
	'1881061_Ssp@SDU12876_1__Iron_regulated_ABC_transporter_membrane_component_SufB'[&!color=#000000]
	'1986852_Rbacterium@RPF96316_1__Fe_S_cluster_assembly_protein_SufB'[&!color=#000000]
	'1986855_Rbacterium@OUT82944_1__Fe_S_cluster_assembly_protein_SufB'[&!color=#000000]
	'2175152_Pclade@RCL73699_1__Fe_S_cluster_assembly_protein_SufB'[&!color=#000000]
	'1952829_Rbacterium@DJCF01000114_1_3___776_2260'[&!color=#000000]
	'1952830_Rbacterium@DJLM01000037_1_29___33848_35329'[&!color=#000000]
	'1952833_Rbacterium@DKNW01000052_1_20___23005_24486'[&!color=#000000]
	'1952820_Rbacterium@DBUX01000032_1_30___33175_34656'[&!color=#000000]
	'2183982_Tsp@RMA85021_1__iron_regulated_ABC_transporter_membrane_component_SufB'[&!color=#000000]
	'1952827_Rbacterium@DHZE01000005_1_7___5456_6910'[&!color=#000000]
	'1282876_Aproteobacter@BAOK01000001_1_1393___1400845_1402299'[&!color=#000000]
	'1458461_CPectocarpi@CDO60930_1__Iron_sulfur_cluster_assembly_protein_SufB'[&!color=#000000]
	'2024848_Psp@MAB14360_1__Fe_S_cluster_assembly_protein_SufB'[&!color=#000000]
	'2013658_Abacterium@PKQ09075_1__Fe_S_cluster_assembly_protein_SufB'[&!color=#000000]
	'402881_Plavamentivor@ABS64867_1__FeS_assembly_protein_SufB'[&!color=#000000]
	'2013666_Abacterium@PKP78578_1__Fe_S_cluster_assembly_protein_SufB'[&!color=#000000]
	'2013658_Abacterium@PKQ03890_1__Fe_S_cluster_assembly_protein_SufB__partial'[&!color=#000000]
	'1948371_Abacterium@DEIC01000086_1_25___25236_25988'[&!color=#000000]
	'1948408_Abacterium@DHWN01000009_1_9___6043_6609'[&!color=#000000]
	'2030921_Ocluster@PCI98933_1__Fe_S_cluster_assembly_protein_SufB'[&!color=#000000]
	'394221_Mmaris@ABI65605_1__Iron_regulated_ABC_transporter_membrane_component_SufB'[&!color=#000000]
	'144026_Msalignorans@SDM58929_1__Iron_regulated_ABC_transporter_membrane_component_SufB'[&!color=#000000]
	'1666904_Osp@KPP82739_1__Fe_S_cluster_assembly_protein_SufB'[&!color=#000000]
	'2135793_Msp@PWE17296_1__Fe_S_cluster_assembly_protein_SufB'[&!color=#000000]
	'1852617_Osp@LYSW01000034_1_24___24886_26388'[&!color=#000000]
	'314254_Osp@EAP91155_1__hypothetical_protein_OA2633_03236'[&!color=#000000]
	'1123503_Wmaritima@KB908061_1_14___14144_15661'[&!color=#000000]
	'1951957_Hbacterium@DLHI01000002_1_181___170572_172104'[&!color=#000000]
	'1986776_Hbacterium@OUY00570_1__Fe_S_cluster_assembly_protein_SufB'[&!color=#000000]
	'1951945_Hbacterium@DDIN01000006_1_177___197273_198835'[&!color=#000000]
	'582402_Hbaltica@ACT59133_1__FeS_assembly_protein_SufB'[&!color=#000000]
	'1951950_Hbacterium@DHZO01000029_1_6___3614_5263'[&!color=#000000]
	'1906738_Hsp@CP017718_1_589___608105_609676'[&!color=#000000]
	'1986605_Hsp@OUX95161_1__Fe_S_cluster_assembly_protein_SufB'[&!color=#000000]
	'568102_Hlitoralis@NCSS01000006_1_405___412579_414120'[&!color=#000000]
	'1608422_Halgicola@RIJ28964_1__Fe_S_cluster_assembly_protein_SufB'[&!color=#000000]
	'1951951_Hbacterium@DHXH01000008_1_315___315765_317306'[&!color=#000000]
	'2305467_Hsp@RIJ18868_1__Fe_S_cluster_assembly_protein_SufB'[&!color=#000000]
	'545261_Haquimarina@NCST01000019_1_217___219532_221067'[&!color=#000000]
	'1951952_Hbacterium@DHQQ01000049_1_3___2246_2761'[&!color=#000000]
	'1629720_Hbacterium@KJS27118_1__cysteine_desulfurase'[&!color=#000000]
	'228405_Hneptunium@ABI75650_1__FeS_assembly_protein_SufB'[&!color=#000000]
	'1280946_Hberingensis@KCZ55461_1__cysteine_desulfarase'[&!color=#000000]
	'1946637_Hsp@DHZF01000139_1_39___43191_43976'[&!color=#000000]
	'1946637_Hsp@DHZF01000023_1_19___12499_13095'[&!color=#000000]
	'1946620_Hsp@DEMW01000040_1_144___144718_146280'[&!color=#000000]
	'1280947_Hchukchiensis@KCZ56010_1__cysteine_desulfarase'[&!color=#000000]
	'1951949_Hbacterium@DHHV01000066_1_10___7867_9339'[&!color=#000000]
	'1951943_Hbacterium@DBAV01000142_1_11___12892_14364'[&!color=#000000]
	'1951948_Hbacterium@DDSN01000051_1_53___44359_45846'[&!color=#000000]
	'1752192_Abacterium@LNEK01000020_1_452___423722_425209'[&!color=#000000]
	'1759059_Cbacterium@ANP44419_1__Fe_S_cluster_assembly_protein_SufB'[&!color=#000000]
	'1161401_Ecaribicus@ASJA01000007_1_20___22612_24084'[&!color=#000000]
	'2292771_Psp@RFB04213_1__Fe_S_cluster_assembly_protein_SufB'[&!color=#000000]
	'1247963_Poceani@JPHU01000004_1_64___81489_83009'[&!color=#000000]
	'314260_Pbermudensis@ADM10031_1__hypothetical_protein_PB2503_09894'[&!color=#000000]
	'1519374_Ametriothermo@SNT73251_1__Iron_regulated_ABC_transporter_membrane_component_SufB'[&!color=#000000]
	'1852618_Psp@LYSZ01000001_1_622___719509_721050'[&!color=#000000]
	'1953057_Pbacterium@DGNI01000052_1_6___2526_2933'[&!color=#000000]
	'2058213_Mflavus@PQA88981_1__Fe_S_cluster_assembly_protein_SufB'[&!color=#000000]
	'2030823_Rsp@PHQ58748_1__Fe_S_cluster_assembly_protein_SufB'[&!color=#000000]
	'1123059_Rantarcticum@KB823011_1_252___269365_270873'[&!color=#000000]
	'1121948_Hbalneolensis@AUAC01000002_1_500___499635_501134'[&!color=#000000]
	'568099_Ltaeanensis@RKQ71276_1__iron_regulated_ABC_transporter_membrane_component_SufB'[&!color=#000000]
	'1121123_Baveniformis@KE386797_1_14___10689_12158'[&!color=#000000]
	'1946144_Bsp@DBBK01000193_1_11___7654_8661'[&!color=#000000]
	'2487274_Bsp@RQWJ01000004_1_77___66864_68330'[&!color=#000000]
	'1797585_Cbacterium@OGN44287_1__Fe_S_cluster_assembly_protein_SufB'[&!color=#000000]
	'1391729_Babyssalis@GAD59486_1__LOW_QUALITY_PROTEIN__iron_sulfur_cluster_assembly_protein_SufB'[&!color=#000000]
	'2293980_Bsp@QUOQ01000004_1_60___56297_57766'[&!color=#000000]
	'2033726_Bsp@PRA22454_1__Fe_S_cluster_assembly_protein_SufB'[&!color=#000000]
	'41276_Bvesicularis@ASE38115_1__Fe_S_cluster_assembly_protein_SufB'[&!color=#000000]
	'1736353_Bsp@KQS56308_1__Fe_S_cluster_assembly_protein_SufB'[&!color=#000000]
	'1938605_Bsp@AQR61771_1__Fe_S_cluster_assembly_protein_SufB'[&!color=#000000]
	'1946125_Bsp@DDOJ01000015_1_112___109576_111042'[&!color=#000000]
	'588932_Bnaejangsanen@ANF54173_1__Fe_S_cluster_assembly_protein_SufB'[&!color=#000000]
	'751586_Bdiminuta@EGF94437_1__feS_assembly_protein_SufB'[&!color=#000000]
	'1946130_Bsp@DIGV01000041_1_86___91646_93112'[&!color=#000000]
	'1946140_Bsp@DLIT01000132_1_2___913_2259'[&!color=#000000]
	'1813876_Phankyongense@RAK61447_1__Fe_S_cluster_assembly_protein_SufB'[&!color=#000000]
	'1801944_Psp@OHB27144_1__Fe_S_cluster_assembly_protein_SufB'[&!color=#000000]
	'1445034_Pkunshanense@RAK69038_1__Fe_S_cluster_assembly_protein_SufB'[&!color=#000000]
	'450851_Pzucineum@ACG78131_1__ABC_type_transport_system_involved_in_Fe_S_cluster_assembly__permease_component'[&!color=#000000]
	'1801945_Psp@OHB34824_1__Fe_S_cluster_assembly_protein_SufB'[&!color=#000000]
	'2201350_Psp@AWM77585_1__Fe_S_cluster_assembly_protein_SufB'[&!color=#000000]
	'31967_Pimmobile@CVJQ01000001_1_1789___1845431_1846900'[&!color=#000000]
	'1736445_Psp@KQW94396_1__Fe_S_cluster_assembly_protein_SufB'[&!color=#000000]
	'2015570_Abacterium@OYU70356_1__Fe_S_cluster_assembly_protein_SufB'[&!color=#000000]
	'190650_Cvibrioides@AAK23839_1__conserved_hypothetical_protein'[&!color=#000000]
	'1382303_Cbacterium@JPOM01000001_1_1401___1425829_1427310'[&!color=#000000]
	'69666_Cmirabilis@ATQ43175_1__Fe_S_cluster_assembly_protein_SufB'[&!color=#000000]
	'1951539_Cbacterium@DGYN01000122_1_18___14034_15500'[&!color=#000000]
	'1946063_Asp@DDPE01000002_1_27___31465_32931'[&!color=#000000]
	'715226_Abiprosthecum@EGF90410_1__feS_assembly_protein_SufB'[&!color=#000000]
	'260084_Ataihuensis@SCW31552_1__Fe_S_cluster_assembly_protein_SufB'[&!color=#000000]
	'2135738_Asp@PTW96900_1__iron_regulated_ABC_transporter_membrane_component_SufB'[&!color=#000000]
	'78587_Aexcentricus@BBF82305_1__iron_sulfur_cluster_assembly_protein_SufB'[&!color=#000000]
	'1690484_Hbacterium@AMS29102_1__cysteine_desulfurase'[&!color=#000000]
	'1951944_Hbacterium@DCNN01000029_1_10___8019_9512'[&!color=#000000]
	'1797213_Abacterium@OFW83998_1__Fe_S_cluster_assembly_protein_SufB'[&!color=#000000]
	'1948441_Abacterium@DKOD01000136_1_5___3203_4648'[&!color=#000000]
	'1946925_Msp@DIHH01000129_1_18___15167_15997'[&!color=#000000]
	'257708_Rgilardii@APT56833_1__Fe_S_cluster_assembly_protein_SufB'[&!color=#000000]
	'1123072_Rflocculans@AUDH01000025_1_7___5290_6744'[&!color=#000000]
	'568898_Raestuarii@PWC29332_1__Fe_S_cluster_assembly_protein_SufB'[&!color=#000000]
	'990373_Hrosea@PZW44969_1__Fe_S_cluster_assembly_protein_SufB'[&!color=#000000]
	'2185104_Esp@QMDI01000002_1_370___399591_401045'[&!color=#000000]
	'1121861_Etepidiphila@KB899911_1_216___220156_221613'[&!color=#000000]
	'391165_Gbethesdensis@ABI62223_1__ABC_transporter_associated_protein_sufB'[&!color=#000000]
	'209650_Aorganivorans@KN173883_1_24___23857_25344'[&!color=#000000]
	'1969806_Asp@CP029176_1_956___993398_994894'[&!color=#000000]
	'1231350_Arubrifaciens@GAN76038_1__cysteine_desulfurase_activator_complex_subunit_SufB'[&!color=#000000]
	'1660159_Abacterium@ODU55707_1__Fe_S_cluster_assembly_protein_SufB'[&!color=#000000]
	'1891238_Bbacterium@PLEY01000155_1_10___8816_9268'[&!color=#000000]
	'1970303_Asp@OYV32127_1__Fe_S_cluster_assembly_protein_SufB__partial'[&!color=#000000]
	'1970303_Asp@OYV29778_1__Fe_S_cluster_assembly_protein_SufB__partial'[&!color=#000000]
	'1214225_Asp@EKN00740_1__cysteine_desulfurase_activator_complex_subunit_SufB'[&!color=#000000]
	'1120923_Aaminolytica@GAN78919_1__cysteine_desulfurase_activator_complex_subunit_SufB'[&!color=#000000]
	'1970565_Rbacterium@OYV53599_1__Fe_S_cluster_assembly_protein_SufB'[&!color=#000000]
	'1948196_Pbacterium@DJLG01000018_1_1___1_516'[&!color=#000000]
	'526_Arubrum@SIR03808_1__Iron_regulated_ABC_transporter_membrane_component_SufB'[&!color=#000000]
	'349163_Acryptum@ABQ31467_1__Iron_regulated_ABC_transporter_membrane_component_SufB'[&!color=#000000]
	'2478912_Csp@AYN86735_1__Fe_S_cluster_assembly_protein_SufB'[&!color=#000000]
	'1088868_Cintestini@EHD14722_1__cysteine_desulfurase_activator_complex_subunit_SufB'[&!color=#000000]
	'1231623_Tsakaeratensi@GAN55068_1__ABC_transporter_FeS_assembly_protein_SufB'[&!color=#000000]
	'320497_Nchiangmaiens@AQS87084_1__Fe_S_cluster_assembly_protein_SufB'[&!color=#000000]
	'1231351_Amethanolica@GAJ29426_1__cysteine_desulfurase_activator_complex_subunit_SufB'[&!color=#000000]
	'1231624_Abogorensis@BAT19373_1__FeS_assembly_protein_SufB'[&!color=#000000]
	'376620_Gjaponicus@KXV20250_1__cysteine_desulfurase'[&!color=#000000]
	'1088869_Gmorbifer@EHH68594_1__cysteine_desulfurase_activator_complex_subunit_SufB'[&!color=#000000]
	'290633_Goxydans@AAW59893_1__ABC_transporter_subunit'[&!color=#000000]
	'1223520_Nthailandica@BCZB01000021_1_6___8690_10174'[&!color=#000000]
	'1510841_Papium@CP020554_1_1623___1829826_1831307'[&!color=#000000]
	'1123227_Sfloricola@KB899334_1_241___238195_239679'[&!color=#000000]
	'1120919_Anitrogenifig@AUBI01000001_1_265___291322_292812'[&!color=#000000]
	'272568_Gdiazotrophic@ACI53036_1__FeS_assembly_protein_SufB'[&!color=#000000]
	'446692_Asenegalensis@CEF42316_1__cysteine_desulfurase_activator_complex_subunit_SufB'[&!color=#000000]
	'1076596_Apersici@AQT05700_1__Fe_S_cluster_assembly_protein_SufB'[&!color=#000000]
	'1234671_Apapayae@BAIN01000008_1_19___18324_19043'[&!color=#000000]
	'634452_Apasteurianus@BAH99791_1__ABC_transporter_FeS_assembly_protein_SufB'[&!color=#000000]
	'1231343_Asyzygii@GAN70030_1__cysteine_desulfurase_activator_complex_subunit_SufB'[&!color=#000000]
	'1670661_Asp@OUJ05499_1__cysteine_desulfurase'[&!color=#000000]
	'28448_Kxylinus@ATU72062_1__Fe_S_cluster_assembly_protein_SufB'[&!color=#000000]
	'436_Khansenii@LUCI01000032_1_42___45701_47191'[&!color=#000000]
	'435_Aaceti@AQS83758_1__Fe_S_cluster_assembly_protein_SufB'[&!color=#000000]
	'1973898_Abacterium@PIZ31635_1__Fe_S_cluster_assembly_protein_SufB'[&!color=#000000]
	'1946915_Msp@DDSC01000026_1_8___6624_8081'[&!color=#000000]
	'2013092_Abacterium@PPR34039_1__FeS_cluster_assembly_protein_SufB'[&!color=#000000]
	'2013090_Abacterium@PPR34915_1__FeS_cluster_assembly_protein_SufB'[&!color=#000000]
	'1842522_Abacterium@LXTF01000167_1_9___6585_7037'[&!color=#000000]
	'1842522_Abacterium@LXTF01000028_1_1___3_1322'[&!color=#000000]
	'2268457_Rbacterium@QOZR01000003_1_18___15818_17272'[&!color=#000000]
	'1207063_Oindicum@EKE78118_1__cysteine_desulfurase_activator_complex_subunit_SufB'[&!color=#000000]
	'580166_Opacificum@KZD02830_1__Fe_S_cluster_assembly_protein_SufB'[&!color=#000000]
	'2171757_Rbacterium@QGNJ01000013_1_99___107694_109175'[&!color=#000000]
	'2220096_Iprofundi@CP030126_1_1934___2037228_2038709'[&!color=#000000]
	'1003237_Namazonense@EGY01166_1__cysteine_desulfurase_activator_complex_subunit_SufB'[&!color=#000000]
	'414684_Rcentenum@ACI97930_1__FeS_assembly_protein_SufB'[&!color=#000000]
	'1523418_Aproteobacter@KPF84616_1__cysteine_desulfurase'[&!color=#000000]
	'1121034_Nirakense@KE386933_1_57___42450_43931'[&!color=#000000]
	'1986647_Abacterium@RPH17080_1__Fe_S_cluster_assembly_protein_SufB'[&!color=#000000]
	'1916141_Bef100@MPMV01000062_1_14___14393_15853'[&!color=#000000]
	'1986864_Rbacterium@OUT80654_1__Fe_S_cluster_assembly_protein_SufB'[&!color=#000000]
	'1952852_Rbacterium@DCWJ01000037_1_10___7157_8620'[&!color=#000000]
	'2013073_Abacterium@PPR64977_1__FeS_cluster_assembly_protein_SufB'[&!color=#000000]
	'2013072_Abacterium@PPR58285_1__FeS_cluster_assembly_protein_SufB'[&!color=#000000]
	'1919267_Abacterium@MPNF01000314_1_3___915_2369'[&!color=#000000]
	'2015204_Rbacterium@FZLR01000060_1_12___14239_15708'[&!color=#000000]
	'745714_Ohippocampi@SLN57545_1__FeS_cluster_assembly_protein_SufB'[&!color=#000000]
	'1948414_Abacterium@DIYE01000043_1_16___14215_15684'[&!color=#000000]
	'1948382_Abacterium@DEWR01000066_1_7___3840_4247'[&!color=#000000]
	'1236958_Sglossodoripe@BAMS01000002_1_461___413689_415158'[&!color=#000000]
	'1856292_Abacterium@OUR77989_1__Fe_S_cluster_assembly_protein_SufB'[&!color=#000000]
	'1948382_Abacterium@DEWR01000066_1_6___2617_3843'[&!color=#000000]
	'1082479_Lhalophila@SDF68977_1__Iron_regulated_ABC_transporter_membrane_component_SufB'[&!color=#000000]
	'1089552_Rsalinarum@KI911559_1_2739___3010055_3011512'[&!color=#000000]
	'1862950_Rbacterium@ANK80072_1__Fe_S_cluster_assembly_protein_SufB'[&!color=#000000]
	'1986865_Rbacterium@OUX30605_1__Fe_S_cluster_assembly_protein_SufB'[&!color=#000000]
	'2013074_Abacterium@PPR74704_1__FeS_cluster_assembly_protein_SufB'[&!color=#000000]
	'2026786_Rbacterium@MAO90988_1__Fe_S_cluster_assembly_protein_SufB'[&!color=#000000]
	'1461337_Ainsulae@RED52337_1__Fe_S_cluster_assembly_protein_SufB'[&!color=#000000]
	'1856302_Rbacterium@OUS14325_1__Fe_S_cluster_assembly_protein_SufB'[&!color=#000000]
	'1122135_Klaminariae@KB893167_1_62___67029_68486'[&!color=#000000]
	'2164067_Rbacterium@QXNY01000010_1_85___86800_88251'[&!color=#000000]
	'570967_Ffenggangensi@JMLV01000003_1_235___249524_250978'[&!color=#000000]
	'1952854_Rbacterium@DFRF01000077_1_12___15053_16510'[&!color=#000000]
	'2013069_Abacterium@PPR64370_1__FeS_cluster_assembly_protein_SufB'[&!color=#000000]
	'1952861_Rbacterium@DIHX01000147_1_12___8094_8921'[&!color=#000000]
	'1655503_Abacterium@LFEN01000018_1_8___8331_9788'[&!color=#000000]
	'1952857_Rbacterium@DGNZ01000109_1_12___9113_10579'[&!color=#000000]
	'1946929_Msp@DIUX01000001_1_453___488917_490386'[&!color=#000000]
	'1948377_Abacterium@DEBC01000144_1_13___14182_14496'[&!color=#000000]
	'1946921_Msp@DEPL01000042_1_43___43064_44533'[&!color=#000000]
	'1946912_Msp@DDBY01000202_1_19___13172_14623'[&!color=#000000]
	'1946928_Msp@DIUZ01000002_1_329___313621_315072'[&!color=#000000]
	'1946939_Msp@DLGR01000015_1_15___8884_10353'[&!color=#000000]
	'349221_Maeruginosavo@PZO82703_1__Fe_S_cluster_assembly_protein_SufB__partial'[&!color=#000000]
	'1973899_Abacterium@PJB69269_1__Fe_S_cluster_assembly_protein_SufB'[&!color=#000000]
	'1946909_Msp@DDIM01000011_1_17___11476_12957'[&!color=#000000]
	'1946913_Msp@DCXL01000004_1_207___217346_218821'[&!color=#000000]
	'1797220_Abacterium@OFW88715_1__Fe_S_cluster_assembly_protein_SufB'[&!color=#000000]
	'1803508_Abacterium@OIN87052_1__Fe_S_cluster_assembly_protein_SufB'[&!color=#000000]
	'1946924_Msp@DIMG01000021_1_5___5017_6459'[&!color=#000000]
	'1946906_Msp@DCMQ01000125_1_5___1941_3401'[&!color=#000000]
	'1946918_Msp@DELD01000043_1_15___11704_13164'[&!color=#000000]
	'1946938_Msp@DLHX01000012_1_29___23910_25367'[&!color=#000000]
	'856793_Maeruginosavo@AEP09407_1__feS_assembly_protein_SufB'[&!color=#000000]
	'1946908_Msp@DCKO01000112_1_10___5232_6710'[&!color=#000000]
	'1946933_Msp@DBNN01000149_1_5___3113_4582'[&!color=#000000]
	'1946935_Msp@DJZA01000053_1_10___8670_10145'[&!color=#000000]
	'1946925_Msp@DIHH01000040_1_1___2_283'[&!color=#000000]
	'1948450_Abacterium@DBHM01000014_1_10___7605_8012'[&!color=#000000]
	'1980636_Wsp@MBJ90290_1__Fe_S_cluster_assembly_protein_SufB'[&!color=#000000]
	'69960_Rtrueperi@SDD67834_1__Fe_S_cluster_assembly_protein_SufB'[&!color=#000000]
	'1150469_Pphotometricu@CCG07665_1__Iron_regulated_ABC_transporter_membrane_component_SufB'[&!color=#000000]
	'269796_Rrubrum@ABC23370_1__Iron_regulated_ABC_transporter_membrane_component_SufB'[&!color=#000000]
	'83401_Rparvum@SDG47632_1__Fe_S_cluster_assembly_protein_SufB'[&!color=#000000]
	'1238182_Csalinarum@EKV30138_1__Iron_sulfur_cluster_assembly_protein_SufB'[&!color=#000000]
	'414052_Cbisanense@SOD96153_1__Fe_S_cluster_assembly_protein_SufB'[&!color=#000000]
	'1549855_Hjordaniae@AMW35057_1__Fe_S_cluster_assembly_protein_SufB'[&!color=#000000]
	'1279038_Nitersonii@KB907344_1_94___95571_97019'[&!color=#000000]
	'1629718_Rbacterium@KJS34975_1__cysteine_desulfurase'[&!color=#000000]
	'80876_Iperegrinum@SIS73579_1__Iron_regulated_ABC_transporter_membrane_component_SufB'[&!color=#000000]
	'1122607_Ndenitrifican@AUFM01000011_1_276___311295_312752'[&!color=#000000]
	'1946152_CEsp@DKNU01000013_1_5___3289_4746'[&!color=#000000]
	'2162580_Scluster@QCNN01000015_1_15___11592_13043'[&!color=#000000]
	'939296_Aproteobacter@KB910566_1_79___71580_73031'[&!color=#000000]
	'1986632_Abacterium@OUW58286_1__Fe_S_cluster_assembly_protein_SufB'[&!color=#000000]
	'2162572_Scluster@QBYJ01000001_1_103___104327_105778'[&!color=#000000]
	'1009708_Aproteobacter@ARQU01000004_1_114___116925_118586'[&!color=#000000]
	'1009709_Aproteobacter@ATWQ01000003_1_96___84548_85999'[&!color=#000000]
	'1948385_Abacterium@DFSK01000048_1_6___2713_3582'[&!color=#000000]
	'1948355_Abacterium@DBVF01000017_1_1___1_750'[&!color=#000000]
	'488538_CPmarinum@ADE38257_1__FeS_assembly_protein_SufB'[&!color=#000000]
	'1948362_Abacterium@DCQV01000053_1_2___548_1801'[&!color=#000000]
	'1986765_Obacterium@OUX78525_1__Fe_S_cluster_assembly_protein_SufB'[&!color=#000000]
	'1811626_Scluster@LUQE01000172_1_7___3799_5250'[&!color=#000000]
	'1948398_Abacterium@DGPQ01000016_1_18___17475_18872'[&!color=#000000]
	'1948411_Abacterium@DJCL01000142_1_4___2888_4183'[&!color=#000000]
	'1948375_Abacterium@DEBO01000157_1_4___2592_4043'[&!color=#000000]
	'909943_Scluster@EHI49739_1__FeS_assembly_protein_SufB'[&!color=#000000]
	'1948434_Abacterium@DBMZ01000122_1_17___12938_14389'[&!color=#000000]
	'1919269_Abacterium@MPMT01000003_1_31___32317_33774'[&!color=#000000]
	'1946151_CEsp@DKPU01000084_1_28___29873_31330'[&!color=#000000]
	'2162568_Scluster@QBVV01000005_1_56___45794_47251'[&!color=#000000]
	'91750_Ualphaproteob@SBV92322_1__component_of_SufBCD_complex'[&!color=#000000]
	'1123362_Tlitoreum@SDG00833_1__Fe_S_cluster_assembly_protein_SufB'[&!color=#000000]
	'1401328_CEfaulkneri@AHC73921_1__feS_assembly_protein_SufB'[&!color=#000000]
	'1193729_CEfaulkneri@AFX99514_1__feS_assembly_protein_SufB'[&!color=#000000]
	'1915775_Earchaeon@DAZP01000091_1_14___11523_12971'[&!color=#000000]
	'1889001_Mgroup@OIR20298_1__Fe_S_cluster_assembly_protein_SufB'[&!color=#000000]
	'1915769_Earchaeon@DAHL01000032_1_4___2721_4178'[&!color=#000000]
	'1986658_Btmed264@OUX34299_1__Fe_S_cluster_assembly_protein_SufB'[&!color=#000000]
	'1888996_Mgroup@OIR22587_1__Fe_S_cluster_assembly_protein_SufB'[&!color=#000000]
	'1915776_Earchaeon@DAOO01000040_1_3___1654_3108'[&!color=#000000]
	'2026739_Earchaeon@PBO81587_1__Fe_S_cluster_assembly_protein_SufB'[&!color=#000000]
	'1953264_CObacterium@DDUN01000076_1_5___2455_3894'[&!color=#000000]
	'1801835_Obacterium@OGX10900_1__Fe_S_cluster_assembly_protein_SufB'[&!color=#000000]
	'1953259_CObacterium@DCTJ01000013_1_7___4466_5815'[&!color=#000000]
	'1801834_Obacterium@OGX05268_1__Fe_S_cluster_assembly_protein_SufB'[&!color=#000000]
	'1801829_Obacterium@OGW88137_1__Fe_S_cluster_assembly_protein_SufB'[&!color=#000000]
	'1798295_Gbacterium@OGT69198_1__Fe_S_cluster_assembly_protein_SufB'[&!color=#000000]
	'1950619_Bbacterium@DHRZ01000003_1_7___4825_5613'[&!color=#000000]
	'1797401_Bbacterium@OFZ77010_1__Fe_S_cluster_assembly_protein_SufB'[&!color=#000000]
	'1961488_Bbacterium@DIVA01000028_1_72___67899_69329'[&!color=#000000]
	'1961500_Bbacterium@DBGV01000016_1_54___51684_53117'[&!color=#000000]
	'1961476_Bbacterium@DBSX01000148_1_4___2224_3657'[&!color=#000000]
	'1353529_Bsp@EQC45168_1__FeS_assembly_protein_SufB'[&!color=#000000]
	'1973929_Bbacterium@PIQ57456_1__Fe_S_cluster_assembly_protein_SufB'[&!color=#000000]
	'1961485_Bbacterium@DFTR01000038_1_25___21904_23358'[&!color=#000000]
	'1961490_Bbacterium@DIUE01000057_1_36___36955_38385'[&!color=#000000]
	'960_Bstolpii@AUN97945_1__Fe_S_cluster_assembly_protein_SufB'[&!color=#000000]
	'1797384_Bbacterium@OFZ17232_1__Fe_S_cluster_assembly_protein_SufB'[&!color=#000000]
	'97084_Hmarinus@OUR96985_1__Fe_S_cluster_assembly_protein_SufB'[&!color=#000000]
	'862908_Hmarinus@CBW26118_1__putative_ABC_transportsystem__membrane_protein'[&!color=#000000]
	'2109558_Hsp@AYF44266_1__FeS_assembly_protein_SufB'[&!color=#000000]
	'1860085_Bsp@OIQ17997_1__Fe_S_cluster_assembly_protein_SufB'[&!color=#000000]
	'1201288_Bsp@EQC46055_1__FeS_assembly_protein_SufB'[&!color=#000000]
	'1961497_Bbacterium@DKQD01000104_1_3___2656_4092'[&!color=#000000]
	'1975528_Bsp@PIQ61475_1__Fe_S_cluster_assembly_protein_SufB'[&!color=#000000]
	'1797388_Bbacterium@OFZ10517_1__Fe_S_cluster_assembly_protein_SufB'[&!color=#000000]
	'1827384_Pbacterium@OQW50542_1__Fe_S_cluster_assembly_protein_SufB'[&!color=#000000]
	'1752195_Bbacterium@LNDT01000028_1_7___4926_6356'[&!color=#000000]
	'1961506_Bbacterium@DDUL01000035_1_156___156859_158289'[&!color=#000000]
	'2053517_Bbacterium@HAG90489_1__TPA_asm__Fe_S_cluster_assembly_protein_SufB__partial'[&!color=#000000]
	'2026715_Bbacterium@MAE73080_1__Fe_S_cluster_assembly_protein_SufB'[&!color=#000000]
	'1961504_Bbacterium@DCMZ01000003_1_223___249043_250500'[&!color=#000000]
	'1961525_Bbacterium@DBHA01000057_1_31___34673_36127'[&!color=#000000]
	'1961513_Bbacterium@DFOS01000017_1_27___26603_28045'[&!color=#000000]
	'1961515_Bbacterium@DGYJ01000077_1_15___14601_16046'[&!color=#000000]
	'1797390_Bbacterium@OFZ35054_1__Fe_S_cluster_assembly_protein_SufB'[&!color=#000000]
	'1184267_Bexovorus@AGH96532_1__cysteine_desulfurase_activator_complex_subunit_SufB'[&!color=#000000]
	'1752196_Bbacterium@LNEB01000015_1_67___61101_62549'[&!color=#000000]
	'1970323_Bsp@OYZ23609_1__Fe_S_cluster_assembly_protein_SufB'[&!color=#000000]
	'1975526_Bsp@PIS11076_1__Fe_S_cluster_assembly_protein_SufB'[&!color=#000000]
	'765869_Bbacteriovoru@AHI04643_1__cysteine_desulfurase_activator_complex_subunit_SufB'[&!color=#000000]
	'1569284_Bsp@KHD88498_1__cysteine_desulfurase'[&!color=#000000]
	'264462_Bbacteriovoru@CAE77852_1__ABC_transporter_permease'[&!color=#000000]
	'1961378_Bsp@DFXZ01000004_1_775___788255_789706'[&!color=#000000]
	'1973927_Bbacterium@PIU00281_1__Fe_S_cluster_assembly_protein_SufB'[&!color=#000000]
	'1121404_Dmediterraneu@AUCW01000017_1_12___18797_20212'[&!color=#000000]
	'1919263_Sbacterium@MPNH01000003_1_14___14884_16395'[&!color=#000000]
	'1798576_Lbacterium@OGV47262_1__Fe_S_cluster_assembly_protein_SufB'[&!color=#000000]
	'1948270_Vbacterium@DIYK01000048_1_73___69981_71411'[&!color=#000000]
	'1948269_Vbacterium@DIYN01000017_1_58___71387_72817'[&!color=#000000]
	'1919266_Pbacterium@MPNI01000003_1_76___108025_109482'[&!color=#000000]
	'34097_Bandersonii@SFB78403_1__Iron_regulated_ABC_transporter_membrane_component_SufB'[&!color=#000000]
	'1868283_Pgroup@OED34355_1__Fe_S_cluster_assembly_protein_SufB'[&!color=#000000]
	'1801856_Owor_2@OGX24390_1__Fe_S_cluster_assembly_protein_SufB'[&!color=#000000]
	'1801840_Owor_2@OGX05498_1__Fe_S_cluster_assembly_protein_SufB__partial'[&!color=#000000]
	'1801841_Owor_2@OGX09783_1__Fe_S_cluster_assembly_protein_SufB'[&!color=#000000]
	'1801845_Owor_2@OGX21035_1__Fe_S_cluster_assembly_protein_SufB'[&!color=#000000]
	'227086_Bnatans@XP_001712812_1__SufB_involved_in_iron_sulfur_protein_biogenesis__nucleomorph_'[&!color=#794684]
	'1975037_CUbacterium@PJE76091_1__Fe_S_cluster_assembly_protein_SufB'[&!color=#000000]
	'1948374_Abacterium@DEBV01000014_1_75___68973_70313'[&!color=#000000]
	'1948352_Abacterium@DBYN01000006_1_229___243530_244870'[&!color=#000000]
	'1948390_Abacterium@DFKW01000009_1_23___20382_21707'[&!color=#000000]
	'1948444_Abacterium@DLKX01000009_1_15___12209_13537'[&!color=#000000]
	'153809_Uproteobacter@OMPY01000005_1_33___31957_33306'[&!color=#000000]
	'2052156_Cbacterium@PMZB01000255_1_9___8786_10204'[&!color=#000000]
	'1704235_Cbacterium@KPK33742_1__cysteine_desulfurase'[&!color=#000000]
	'1478174_Nsp@KIC71799_1__UPF0051_protein'[&!color=#000000]
	'1895743_Cbacterium@OJV11228_1__Fe_S_cluster_assembly_protein_SufB'[&!color=#000000]
	'1895742_Csp@OJU80743_1__Fe_S_cluster_assembly_protein_SufB'[&!color=#000000]
	'264201_CPamoebophila@CAF22913_1__probable_ABC_transporter_protein_sufB'[&!color=#000000]
	'765952_Pacanthamoeba@CCB85439_1__UPF0051_protein_slr0074'[&!color=#000000]
	'1314958_Pbacterium@BBPT01000023_1_135___156131_157570'[&!color=#000000]
	'716544_Wchondrophila@ADI37460_1__FeS_assembly_protein_SufB'[&!color=#000000]
	'2026802_Wbacterium@MBB65358_1__Fe_S_cluster_assembly_protein_SufB'[&!color=#000000]
	'483423_Elausannensis@CRX37394_1__FeS_assembly_protein_SufB'[&!color=#000000]
	'1437425_Csequanensis@CDR34553_1__FeS_assembly_protein_SufB'[&!color=#000000]
	'2081524_Cbacterium@PWU13870_1__Fe_S_cluster_assembly_protein_SufB'[&!color=#000000]
	'1752208_Cbacterium@LNES01000006_1_416___444170_445609'[&!color=#000000]
	'1973935_Cbacterium@PIS01750_1__Fe_S_cluster_assembly_protein_SufB'[&!color=#000000]
	'1973936_Cbacterium@PIS02218_1__Fe_S_cluster_assembly_protein_SufB'[&!color=#000000]
	'1797610_Cbacterium@OGN68968_1__Fe_S_cluster_assembly_protein_SufB'[&!color=#000000]
	'2052178_Pbacterium@PLXF01000183_1_7___4787_5377'[&!color=#000000]
	'331113_Snegevensis@CCB88142_1__UPF0051_protein_slr0074'[&!color=#000000]
	'2030807_CAbacterium@PCI77856_1__Fe_S_cluster_assembly_protein_SufB'[&!color=#000000]
	'1903953_CSepinepheli@PPEU01000001_1_7___10452_11870'[&!color=#000000]
	'272561_Ctrachomatis@AAC68279_1__ABC_Transporter'[&!color=#000000]
	'227941_Ccaviae@AAP04802_1__conserved_hypothetical_protein'[&!color=#000000]
	'83558_Cpneumoniae@CRI33210_1__UPF0051_protein_slr0074'[&!color=#000000]
	'1234367_Cpecorum@AGW37563_1__FeS_assembly_protein'[&!color=#000000]
	'1405396_Cibidis@EPP34800_1__feS_assembly_protein_SufB'[&!color=#000000]
	'1140_Selongatus@ABB57765_1__Iron_regulated_ABC_transporter_membrane_component_SufB'[&!color=#dd85ab]
	'317619_Phollandica@KB235941_1_294___341748_343187'[&!color=#dd85ab]
	'2053605_Rsp@HAE05181_1__TPA_asm__Fe_S_cluster_assembly_protein_SufB__partial'[&!color=#dd85ab]
	'321327_Ssp@ABD00330_1__FeS_assembly_protein_SufB'[&!color=#dd85ab]
	'1188229_Glithophora@APB33064_1__cysteine_desulfurase_activator_complex_subunit_SufB'[&!color=#dd85ab]
	'1947904_Cbacterium@DBAX01000040_1_1___3_1232'[&!color=#dd85ab]
	'2055767_Cbacterium@HAN46948_1__TPA_asm__Fe_S_cluster_assembly_protein_SufB'[&!color=#dd85ab]
	'685565_Psp@BBC24007_1__FeS_assembly_protein'[&!color=#dd85ab]
	'1173263_Ssp@AFY74967_1__FeS_assembly_protein_SufB'[&!color=#dd85ab]
	'55529_Gtheta@NP_050730_1__putative_ABC_transporter__chloroplast_'[&!color=#a5fb7f]
	'2898_Cparamecium@YP_003359225_1__putative_ABC_transporter__plastid_'[&!color=#ffef82]
	'2769_Ccrispus@CCP38184_1__cysteine_desulfurase_activator_complex_subunit_SufB__plastid_'[&!color=#6e4f37]
	'159749_Toceanica@ADB27540_1__FeS_cluster_assembly_protein_SufB__chloroplast_'[&!color=#c463ba]
	'1245607_Pbacterium@ATZN01000175_1_4___3485_4930'[&!color=#000000]
	'82654_Psp@AFY70209_1__Iron_regulated_ABC_transporter_membrane_component_SufB'[&!color=#dd85ab]
	'1666911_Ppriestleyi@KPQ36782_1__Fe_S_cluster_assembly_protein_SufB'[&!color=#dd85ab]
	'2099687_Cbacterium@PXDR01000072_1_7___3978_5375'[&!color=#dd85ab]
	'2099684_Cbacterium@PWRG01000117_1_20___19619_21058'[&!color=#dd85ab]
	'268115_Lantarctica@PZO39356_1__Fe_S_cluster_assembly_protein_SufB'[&!color=#dd85ab]
	'2420338_Cbacterium@RMG14946_1__Fe_S_cluster_assembly_protein_SufB__partial'[&!color=#dd85ab]
	'1080068_Lsp@BAU44122_1__FeS_cluster_assembly_protein_SufB'[&!color=#dd85ab]
	'282423_Pagardhii@BBD56071_1__FeS_assembly_protein_SufB'[&!color=#dd85ab]
	'1671698_Hsp@OZH53012_1__cysteine_desulfurase'[&!color=#dd85ab]
	'203124_Terythraeum@ABG53347_1__Iron_regulated_ABC_transporter_membrane_component_SufB'[&!color=#dd85ab]
	'1982223_Asp@RAQ44041_1__Fe_S_cluster_assembly_protein_SufB'[&!color=#dd85ab]
	'2055792_Mbacterium@HAT15871_1__TPA_asm__Fe_S_cluster_assembly_protein_SufB'[&!color=#dd85ab]
	'1880991_Ocyanobacteri@OCQ91736_1__Fe_S_cluster_assembly_protein_SufB'[&!color=#dd85ab]
	'1080068_Lsp@BAU44121_1__FeS_cluster_assembly_protein_SufB'[&!color=#dd85ab]
	'2420339_Cbacterium@RMH79033_1__Fe_S_cluster_assembly_protein_SufB'[&!color=#dd85ab]
	'197221_Telongatus@BAC08042_1__ABC_transporter_subunit'[&!color=#dd85ab]
	'195253_Ssp@AFY61542_1__Iron_regulated_ABC_transporter_membrane_component_SufB'[&!color=#dd85ab]
	'1497020_Nsphagnicola@KGF71869_1__cysteine_desulfurase'[&!color=#dd85ab]
	'1173022_Cepipsammum@AFZ11924_1__FeS_assembly_protein_SufB'[&!color=#dd85ab]
	'1296344_Mglauca@PSB00537_1__Fe_S_cluster_assembly_protein_SufB'[&!color=#dd85ab]
	'1781255_Dsp@OEJ73509_1__Fe_S_cluster_assembly_protein_SufB'[&!color=#dd85ab]
	'1947889_Cbacterium@DIYQ01000113_1_22___21543_22979'[&!color=#dd85ab]
	'1378066_Csp@PPS39798_1__Fe_S_cluster_assembly_protein_SufB'[&!color=#dd85ab]
	'2107693_Csp@PSB33446_1__Fe_S_cluster_assembly_protein_SufB'[&!color=#dd85ab]
	'1618023_Aatlantica@KJH70604_1__cysteine_desulfurase'[&!color=#dd85ab]
	'1453429_CAthalassa@ADB95434_1__Iron_regulated_ABC_transporter_membrane_component_SufB'[&!color=#dd85ab]
	'1920663_Asacrum@GBF78654_1__cysteine_desulfurase_activator_complex_subunit_SufB'[&!color=#dd85ab]
	'41431_Csp@ACK64512_1__FeS_assembly_protein_SufB'[&!color=#dd85ab]
	'1228987_Cendosymbiont@BAP18453_1__cysteine_desulfurase_activator_complex_subunit_SufB'[&!color=#dd85ab]
	'102232_Gsp@ELR96798_1__FeS_assembly_protein_SufB'[&!color=#dd85ab]
	'2107694_Ahegewaldii@PSF36039_1__Fe_S_cluster_assembly_protein_SufB'[&!color=#dd85ab]
	'1641812_Maeruginosa@AKE63030_1__Iron_sulfur_cluster_assembly_protein_SufB'[&!color=#dd85ab]
	'118163_Psp@AFY79654_1__FeS_assembly_protein_SufB'[&!color=#dd85ab]
	'423474_Cwatsonii@CCQ50232_1__Iron_sulfur_cluster_assembly_protein_SufB'[&!color=#dd85ab]
	'113355_Gherdmanii@CM001775_1_2390___2471277_2472716'[&!color=#dd85ab]
	'2054282_Csp@AUC59752_1__Fe_S_cluster_assembly_protein_SufB'[&!color=#dd85ab]
	'755178_Caponinum@AFZ54679_1__Iron_regulated_ABC_transporter_membrane_component_SufB'[&!color=#dd85ab]
	'2164131_Ssp@PZV23070_1__hypothetical_protein_DCF12_19685'[&!color=#dd85ab]
	'1147_Ssp@AIE73525_1__Iron_sulfur_cluster_assembly_protein_SufB'[&!color=#dd85ab]
	'111780_Scyanosphaera@AFZ35004_1__Iron_regulated_ABC_transporter_membrane_component_SufB'[&!color=#dd85ab]
	'2005460_Csp@BAZ44565_1__FeS_assembly_protein_SufB'[&!color=#dd85ab]
	'32049_Ssp@ACA99802_1__FeS_assembly_protein_SufB'[&!color=#dd85ab]
	'1128427_Fcyanobacteri@KB904821_1_4639___5301241_5302683'[&!color=#dd85ab]
	'1173029_Ssubsalsa@JH980292_1_1108___1312735_1314177'[&!color=#dd85ab]
	'129961_Smajor@KV878783_1_2552___2939615_2941060'[&!color=#dd85ab]
	'13035_Dsalina@AFZ49973_1__FeS_assembly_protein_SufB'[&!color=#dd85ab]
	'65093_Hsp@AFZ44320_1__Iron_regulated_ABC_transporter_membrane_component_SufB'[&!color=#dd85ab]
	'1919144_Cbacterium@PSO51415_1__Fe_S_cluster_assembly_protein_SufB'[&!color=#dd85ab]
	'111611_Gsp@LNDC01000104_1_13___11996_13432'[&!color=#dd85ab]
	'1919134_Cbacterium@PSP18591_1__Fe_S_cluster_assembly_protein_SufB'[&!color=#dd85ab]
	'1919135_Cbacterium@PSO92793_1__Fe_S_cluster_assembly_protein_SufB'[&!color=#dd85ab]
	'582515_Rlacunae@ERN42681_1__FeS_assembly_protein_SufB'[&!color=#dd85ab]
	'1643526_Gsp@LWRO01000008_1_93___127857_129296'[&!color=#dd85ab]
	'2099686_Cbacterium@PXCV01000481_1_4___1937_3376'[&!color=#dd85ab]
	'1666905_Psp@KPQ36895_1__Fe_S_cluster_assembly_protein_SufB'[&!color=#dd85ab]
	'1173025_Gsp@AFY66715_1__Iron_regulated_ABC_transporter_membrane_component_SufB'[&!color=#dd85ab]
	'1880902_Lsp@OCQ94574_1__Fe_S_cluster_assembly_protein_SufB'[&!color=#dd85ab]
	'2005462_Csp@BAZ07101_1__putative_ABC_transporter_membrane_protein'[&!color=#dd85ab]
	'52271_Asp@LUHI01000068_1_50___55821_57260'[&!color=#dd85ab]
	'1752063_Fsp@BAU08221_1__putative_ABC_transporter_membrane_protein'[&!color=#dd85ab]
	'551115_Nazollae@ADI63224_1__FeS_assembly_protein_SufB'[&!color=#dd85ab]
	'46234_Asp@AFW95766_1__FeS_assembly_protein_SufB'[&!color=#dd85ab]
	'1973482_Rcurvata@BAZ89918_1__FeS_assembly_protein_SufB'[&!color=#dd85ab]
	'864702_Ocyanobacteri@EKQ68508_1__Iron_regulated_ABC_transporter_membrane_component_SufB'[&!color=#dd85ab]
	'47254_Lsp@PZV13218_1__Fe_S_cluster_assembly_protein_SufB'[&!color=#dd85ab]
	'195250_Ssp@CM001776_1_2853___3105589_3107028'[&!color=#dd85ab]
	'3055_Creinhardtii@PNW72802_1__hypothetical_protein_CHLRE_15g643600v5'[&!color=#92894a]
	'436017_Olucimarinus@ABO97340_1__ABC_membrane__family_transporter__Fe_S_assembly_SufBCD_system_'[&!color=#92894a]
	'3075_Aprotothecoid@RMZ53370_1__hypothetical_protein_APUTEX25_004858'[&!color=#92894a]
	'3197_Mpolymorpha@PTQ39800_1__hypothetical_protein_MARPO_0043s0049'[&!color=#92894a]
	'3218_Ppatens@PNR60943_1__hypothetical_protein_PHYPA_003736'[&!color=#92894a]
	'3702_Athaliana@AEE82423_1__ATP_binding_cassette_protein_1'[&!color=#92894a]
	'3702_Athaliana@AED95095_1__Stabilizer_of_iron_transporter_SufD_superfamily_protein'[&!color=#92894a]
	'39947_Osativa@KAF2953116_1__hypothetical_protein_DAI22_01g387300'[&!color=#92894a]
	'1764295_Cprimus@QDZ24465_1__Fe_S_cluster_assembly_protein_SufB'[&!color=#92894a]
	'1948355_Abacterium@DBVF01000073_1_2___136_1587'[&!color=#000000]
	'2162190_Psp@QCFN01000002_1_62___55482_56924'[&!color=#dd85ab]
	'2162204_Psp@QCJQ01000004_1_4___3202_4644'[&!color=#dd85ab]
	'59920_Pmarinus@AAZ58924_1__Iron_regulated_ABC_transporter_membrane_component_SufB'[&!color=#dd85ab]
	'1499498_Psp@KGG13309_1__Iron_sulfur_cluster_assembly_protein_SufB'[&!color=#dd85ab]
	'167539_Pmarinus@AAP99132_1__ABC_type_transport_system_involved_in_Fe_S_cluster_assembly_permease_component'[&!color=#dd85ab]
	'59919_Pmarinus@CAE18532_1__ABC_transporter__membrane_component'[&!color=#dd85ab]
	'2024880_Ssp@MAB54705_1__Fe_S_cluster_assembly_protein_SufB__partial'[&!color=#dd85ab]
	'1608213_CSspongiarum@KKZ14301_1__cysteine_desulfurase'[&!color=#dd85ab]
	'316278_Ssp@CAK28921_1__SufB_protein__Fe_Scluster_assembly'[&!color=#dd85ab]
	'2055796_Sbacterium@HBU26770_1__TPA_asm__Fe_S_cluster_assembly_protein_SufB'[&!color=#dd85ab]
	'64471_Ssp@ABI46778_1__FeS_assembly_protein_SufB'[&!color=#dd85ab]
	'84588_Ssp@CAE06834_1__ABC_transporter__membrane_component'[&!color=#dd85ab]
	'74547_Pmarinus@CAE21781_1__ABC_transporter__membrane_component'[&!color=#dd85ab]
	'1655601_Cbacl30@KRO94781_1__cysteine_desulfurase'[&!color=#dd85ab]
	'2026889_Csp@PHX67884_1__Fe_S_cluster_assembly_protein_SufB__partial'[&!color=#dd85ab]
	'210768_Ssp@NQKX01000006_1_59___55271_56713'[&!color=#dd85ab]
	'292564_Cgracile@AFY28694_1__FeS_assembly_protein_SufB'[&!color=#dd85ab]
	'1928728_Pmicropora@BBL86395_1__FeS_assembly_protein_SufB__chromatophore_'[&!color=#794684]
	'903818_Hfoetida@KI912268_1_1291___1532502_1533941'[&!color=#000000]
	'1951931_Hbacterium@DBME01000068_1_7___4361_5800'[&!color=#000000]
	'1121920_Gfermentans@AUAU01000006_1_80___95782_97221'[&!color=#000000]
	'2052165_Hbacterium@PMJK01000073_1_3___454_1371'[&!color=#000000]
	'1948458_Bbacterium@DGAL01000045_1_4___1486_2778'[&!color=#000000]
	'1986845_Bbacterium@OUT76844_1__Fe_S_cluster_assembly_protein_SufB'[&!color=#000000]
	'1797492_Bbacterium@OGA25553_1__Fe_S_cluster_assembly_protein_SufB'[&!color=#000000]
	'1797482_Bbacterium@OGA08320_1__Fe_S_cluster_assembly_protein_SufB'[&!color=#000000]
	'38080_Nsp@QIFK01000093_1_12___11521_12840'[&!color=#000000]
	'1952267_Nbacterium@DKAF01000015_1_26___30285_31721'[&!color=#000000]
	'1895901_Nsp@OJY07303_1__Fe_S_cluster_assembly_protein_SufB'[&!color=#000000]
	'1855333_Nsp@SFH45600_1__Iron_regulated_ABC_transporter_membrane_component_SufB'[&!color=#000000]
	'323848_Nmultiformis@ABB74003_1__Iron_regulated_ABC_transporter_membrane_component_SufB'[&!color=#000000]
	'1855339_Nsp@SFW24906_1__Iron_regulated_ABC_transporter_membrane_component_SufB'[&!color=#000000]
	'1288494_Nlacus@ARO87292_1__Fe_S_cluster_assembly_protein_SufB'[&!color=#000000]
	'1855332_Nsp@SCY02284_1__Iron_regulated_ABC_transporter_membrane_component_SufB'[&!color=#000000]
	'1408164_Bbacterium@ESS15074_1__FeS_cluster_assembly_protein_SufB'[&!color=#000000]
	'1970511_Gbacterium@OYY47304_1__Fe_S_cluster_assembly_protein_SufB'[&!color=#000000]
	'2184309_CNsp@RFC39786_1__Iron_regulated_ABC_transporter_membrane_component_SufB'[&!color=#000000]
	'1951095_Gbacterium@DKNB01000080_1_41___34228_35664'[&!color=#000000]
	'1946978_Nsp@DDIT01000086_1_9___5150_6586'[&!color=#000000]
	'44576_Nhalophila@SDX91085_1__Iron_regulated_ABC_transporter_membrane_component_SufB'[&!color=#000000]
	'228410_Neuropaea@CAD85361_1__Uncharacterized_protein_family_UPF0051'[&!color=#000000]
	'335283_Neutropha@ABI59494_1__Iron_regulated_ABC_transporter_membrane_component_SufB'[&!color=#000000]
	'52441_Naestuarii@PTN11676_1__iron_regulated_ABC_transporter_membrane_component_SufB'[&!color=#000000]
	'917_Nmarina@SEM92080_1__Iron_regulated_ABC_transporter_membrane_component_SufB'[&!color=#000000]
	'1881053_Nsp@SDG86160_1__Iron_regulated_ABC_transporter_membrane_component_SufB'[&!color=#000000]
	'44574_Ncommunis@AKH36700_1__cysteine_desulfurase'[&!color=#000000]
	'52442_Nnitrosa@PTM68772_1__iron_regulated_ABC_transporter_membrane_component_SufB'[&!color=#000000]
	'44575_Ncryotolerans@SFP60676_1__Iron_regulated_ABC_transporter_membrane_component_SufB'[&!color=#000000]
	'200123_Nsp@RAR94256_1__iron_regulated_ABC_transporter_membrane_component_SufB'[&!color=#000000]
	'1881054_Nsp@SFE61705_1__Iron_regulated_ABC_transporter_membrane_component_SufB'[&!color=#000000]
	'1931235_Pbacterium@OQW82013_1__Fe_S_cluster_assembly_protein_SufB'[&!color=#000000]
	'153948_Nsp@ADZ27239_1__FeS_assembly_protein_SufB'[&!color=#000000]
	'1827381_Pbacterium@OQW41125_1__Fe_S_cluster_assembly_protein_SufB'[&!color=#000000]
	'261292_Nsp@AEJ01809_1__FeS_assembly_protein_SufB'[&!color=#000000]
	'1797484_Bbacterium@OGA04066_1__Fe_S_cluster_assembly_protein_SufB'[&!color=#000000]
	'1797557_Bbacterium@OGA95187_1__Fe_S_cluster_assembly_protein_SufB'[&!color=#000000]
	'338969_Rferrireducen@ABD69586_1__Iron_regulated_ABC_transporter_membrane_component_SufB'[&!color=#000000]
	'50421_Rsp@PKWM01000032_1_9___7734_9170'[&!color=#000000]
	'1752213_Gbacterium@LNEJ01000071_1_31___32200_33636'[&!color=#000000]
	'1752215_Gbacterium@LNFF01000021_1_37___40823_42259'[&!color=#000000]
	'1789004_Fsp@KXW57770_1__FeS_cluster_assembly_protein_SufB'[&!color=#000000]
	'1797475_Bbacterium@OFZ66118_1__Fe_S_cluster_assembly_protein_SufB'[&!color=#000000]
	'2052161_Gsp@PLBS01000167_1_10___6386_7822'[&!color=#000000]
	'1548548_Bsediminis@AWV88107_1__Fe_S_cluster_assembly_protein_SufB'[&!color=#000000]
	'2283320_Bbacterium@RDV39516_1__Fe_S_cluster_assembly_protein_SufB'[&!color=#000000]
	'1194090_Aroseus@SHF52175_1__Iron_regulated_ABC_transporter_membrane_component_SufB'[&!color=#000000]
	'2021605_Bbacterium@NNSL01000485_1_5___4026_5486'[&!color=#000000]
	'2032627_Asp@PAU93806_1__Fe_S_cluster_assembly_protein_SufB'[&!color=#000000]
	'1951514_Bbacterium@DIAA01000023_1_165___200496_201938'[&!color=#000000]
	'1951518_Bbacterium@DKGJ01000036_1_152___166337_167782'[&!color=#000000]
	'1951483_Bbacterium@DBVB01000061_1_15___12147_13592'[&!color=#000000]
	'1121104_Bvulgaris@AQXH01000001_1_266___290389_291834'[&!color=#000000]
	'1951504_Bbacterium@DGCQ01000010_1_260___270671_272128'[&!color=#000000]
	'1953152_Bbacterium@DEMS01000028_1_178___206432_207874'[&!color=#000000]
	'2079485_Gsp@PWN07126_1__Fe_S_cluster_assembly_protein_SufB'[&!color=#000000]
	'2053187_Rbarkolensis@PKD44785_1__Fe_S_cluster_assembly_protein_SufB'[&!color=#000000]
	'1729466_Cbacterium@LKNA01000020_1_10___8721_10163'[&!color=#000000]
	'2293433_Rsp@REL38098_1__Fe_S_cluster_assembly_protein_SufB'[&!color=#000000]
	'1953139_Bbacterium@DDIC01000075_1_2___705_2159'[&!color=#000000]
	'1457365_CCproteinivoru@AXJ00847_1__Iron_regulated_ABC_transporter_membrane_component_SufB'[&!color=#000000]
	'1666909_Bbacterium@KPQ00400_1__Fe_S_cluster_assembly_protein_SufB'[&!color=#000000]
	'2094027_Bbacterium@PUKH01000008_1_32___32231_33673'[&!color=#000000]
	'1805288_CObacterium@OIO38404_1__Fe_S_cluster_assembly_protein_SufB'[&!color=#000000]
	'1801823_Obacterium@OGW83795_1__Fe_S_cluster_assembly_protein_SufB'[&!color=#000000]
	'1801817_Obacterium@OGW78635_1__Fe_S_cluster_assembly_protein_SufB'[&!color=#000000]
	'1974748_CObacterium@PIQ86706_1__Fe_S_cluster_assembly_protein_SufB'[&!color=#000000]
	'1973957_Dbacterium@PJA20360_1__Fe_S_cluster_assembly_protein_SufB'[&!color=#000000]
	'1797862_Dbacterium@OGQ23155_1__Fe_S_cluster_assembly_protein_SufB'[&!color=#000000]
	'2184345_CMbacterium@RAP33319_1__Fe_S_cluster_assembly_protein_SufB'[&!color=#000000]
	'2184343_CMbacterium@RAP30264_1__Fe_S_cluster_assembly_protein_SufB'[&!color=#000000]
	'2184347_CMbacterium@RAP37716_1__Fe_S_cluster_assembly_protein_SufB'[&!color=#000000]
	'2044594_CDbacterium@PIE81381_1__Fe_S_cluster_assembly_protein_SufB'[&!color=#000000]
	'758823_Vchlorellavor@LAPX01000003_1_130___137230_138669'[&!color=#000000]
	'1704280_Fbacterium@LIUH01000121_1_8___5169_6590'[&!color=#000000]
	'1704279_CFtermitidis@LIUG01000090_1_3___1392_2819'[&!color=#000000]
	'1704281_Fbacterium@LIUI01000067_1_4___8706_10118'[&!color=#000000]
	'1946526_Fsp@DBTP01000197_1_1___3_533'[&!color=#000000]
	'1896222_Fsp@PJJ42479_1__Fe_S_cluster_assembly_protein_SufB'[&!color=#000000]
	'1946538_Fsp@DGSB01000002_1_10___8342_9775'[&!color=#000000]
	'1945872_Fsp@PRZ08442_1__Fe_S_cluster_assembly_protein_SufB'[&!color=#000000]
	'1896214_Fsp@SHK77849_1__Fe_S_cluster_assembly_protein_SufB'[&!color=#000000]
	'1674899_Fbacterium@LVAD01000044_1_23___22607_24022'[&!color=#000000]
	'1946528_Fsp@DCGZ01000139_1_44___56790_58205'[&!color=#000000]
	'1674900_Fbacterium@LVAE01000107_1_6___5609_7024'[&!color=#000000]
	'1946537_Fsp@DGUN01000078_1_44___62701_64116'[&!color=#000000]
	'1896225_Fsp@SOE78183_1__Fe_S_cluster_assembly_protein_SufB'[&!color=#000000]
	'1896216_Fsp@SHI46305_1__Fe_S_cluster_assembly_protein_SufB'[&!color=#000000]
	'1964352_Fsp@OWV02379_1__Fe_S_cluster_assembly_protein_SufB'[&!color=#000000]
	'1946531_Fsp@DFHR01000013_1_147___185454_186869'[&!color=#000000]
	'59374_Fsuccinogenes@ACX75938_1__FeS_assembly_protein_SufB'[&!color=#000000]
	'1896212_Fsp@SHK89337_1__Fe_S_cluster_assembly_protein_SufB'[&!color=#000000]
	'1896218_Fsp@PWJ71983_1__Fe_S_cluster_assembly_protein_SufB'[&!color=#000000]
	'1948761_Sbacterium@DKAT01000002_1_22___24915_26372'[&!color=#000000]
	'1801684_Nbacterium@OGW01811_1__Fe_S_cluster_assembly_protein_SufB'[&!color=#000000]
	'1266370_Ngracilis@CCQ89340_1__Iron_sulfur_cluster_assembly_protein_SufB'[&!color=#000000]
	'1974049_Nbacterium@PIQ97260_1__Fe_S_cluster_assembly_protein_SufB'[&!color=#000000]
	'1974048_Nbacterium@PIR01222_1__Fe_S_cluster_assembly_protein_SufB'[&!color=#000000]
	'1974050_Nbacterium@PIP71939_1__Fe_S_cluster_assembly_protein_SufB'[&!color=#000000]
	'1946980_Nsp@DKID01000009_1_6___3851_5314'[&!color=#000000]
	'1671875_Nsp@LFLA01000003_1_150___148521_149972'[&!color=#000000]
	'913337_Nsp@AQTY01000010_1_47___48401_49849'[&!color=#000000]
	'1131269_Nsp@AQVV01000108_1_1___2_466'[&!color=#000000]
	'2012633_Csp@OYT73379_1__Fe_S_cluster_assembly_protein_SufB'[&!color=#000000]
	'981222_Cthermophilum@AEP13410_1__Iron_regulated_ABC_transporter_membrane_component_SufB'[&!color=#000000]
	'454194_Pmethylalipha@CDM64966_1__Iron_regulated_ABC_transporter_membrane_component_SufB'[&!color=#000000]
	'1946320_Csp@DIYZ01000236_1_9___7422_8858'[&!color=#000000]
	'2052146_Bbacterium@PLCD01000020_1_37___39934_41370'[&!color=#000000]
	'1946318_Csp@DGBD01000153_1_2___770_2206'[&!color=#000000]
	'1617423_Abacterium@KXJ98411_1__Iron_regulated_ABC_transporter_membrane_component_SufB'[&!color=#000000]
	'1962177_Abacterium@MWYZ01000070_1_10___10144_11583'[&!color=#000000]
	'1752184_Abacterium@LNEI01000018_1_602___659367_660806'[&!color=#000000]
	'1946317_Csp@DEQS01000100_1_31___26128_27567'[&!color=#000000]
	'1946322_Csp@DLHV01000023_1_32___25522_26961'[&!color=#000000]
	'1752182_Abacterium@LNDP01000024_1_295___327325_328764'[&!color=#000000]
	'1946316_Csp@DDUF01000054_1_148___179072_180511'[&!color=#000000]
	'1916130_Scluster@MPMJ01000017_1_22___20539_22005'[&!color=#000000]
	'1948530_Dbacterium@DLTP01000047_1_23___24889_26025'[&!color=#000000]
	'1948489_Dbacterium@DEBF01000036_1_28___31308_32777'[&!color=#000000]
	'1948530_Dbacterium@DLTP01000047_1_24___26276_26683'[&!color=#000000]
	'1948468_Dbacterium@DCAS01000052_1_4___2600_3541'[&!color=#000000]
	'1948493_Dbacterium@DEAJ01000015_1_9___8710_9957'[&!color=#000000]
	'1926612_Scluster@PKB67205_1__Fe_S_cluster_assembly_protein_SufB'[&!color=#000000]
	'1926612_Scluster@PKB66778_1__Fe_S_cluster_assembly_protein_SufB'[&!color=#000000]
	'1948522_Dbacterium@DJZM01000120_1_15___11699_12685'[&!color=#000000]
	'1131272_Cbacterium@KB912848_1_30___27158_28615'[&!color=#000000]
	'1948493_Dbacterium@DEAJ01000015_1_10___10079_10486'[&!color=#000000]
	'1948518_Dbacterium@DKAM01000014_1_1___3_1145'[&!color=#000000]
	'1948470_Dbacterium@DBZV01000147_1_12___9656_11119'[&!color=#000000]
	'1916135_Scluster@MPNN01000006_1_199___210158_211627'[&!color=#000000]
	'1986676_Cbacterium@OUU77059_1__Fe_S_cluster_assembly_protein_SufB'[&!color=#000000]
	'1948466_Dbacterium@DCAX01000212_1_4___1937_3244'[&!color=#000000]
	'1948476_Dbacterium@DBSW01000155_1_9___7806_9269'[&!color=#000000]
	'1948466_Dbacterium@DCAX01000212_1_3___1446_1934'[&!color=#000000]
	'1948475_Dbacterium@DBTA01000022_1_31___31990_33453'[&!color=#000000]
	'1948533_Dbacterium@DLRG01000140_1_4___4609_6072'[&!color=#000000]
	'1915757_Tarchaeon@DAZR01000012_1_24___18415_19884'[&!color=#000000]
	'1842519_Cbacterium@LXTD01000002_1_12___8617_10083'[&!color=#000000]
	'1797658_Cbacterium@OGO46769_1__Fe_S_cluster_assembly_protein_SufB'[&!color=#000000]
	'2035420_Bhr25@GBD15089_1__FeS_cluster_assembly_protein_SufB'[&!color=#000000]
	'2035419_Bhr24@GBD12290_1__FeS_cluster_assembly_protein_SufB'[&!color=#000000]
	'1952861_Rbacterium@DIHX01000147_1_13___8921_9484'[&!color=#000000]
	'1948469_Dbacterium@DCAE01000047_1_10___9929_11401'[&!color=#000000]
	'1926616_Scluster@PKB73146_1__Fe_S_cluster_assembly_protein_SufB'[&!color=#000000]
	'1926613_Scluster@PKB66215_1__Fe_S_cluster_assembly_protein_SufB'[&!color=#000000]
	'1926618_Scluster@PKB80054_1__Fe_S_cluster_assembly_protein_SufB'[&!color=#000000]
	'1926618_Scluster@PKB81392_1__Fe_S_cluster_assembly_protein_SufB'[&!color=#000000]
	'1948480_Dbacterium@DCWQ01000002_1_24___30589_32046'[&!color=#000000]
	'1926614_Scluster@PKB69781_1__Fe_S_cluster_assembly_protein_SufB'[&!color=#000000]
	'1926619_Scluster@PKB76198_1__Fe_S_cluster_assembly_protein_SufB'[&!color=#000000]
	'1926619_Scluster@PKB76053_1__Fe_S_cluster_assembly_protein_SufB'[&!color=#000000]
	'1926618_Scluster@PKB80663_1__Fe_S_cluster_assembly_protein_SufB'[&!color=#000000]
	'1926605_Scluster@PKB57832_1__Fe_S_cluster_assembly_protein_SufB'[&!color=#000000]
	'1916129_Scluster@MPMM01000009_1_26___25850_27307'[&!color=#000000]
	'1948607_Gbacterium@DEQY01000010_1_5___2816_4282'[&!color=#000000]
	'1916131_Scluster@MPNC01000008_1_61___67385_68857'[&!color=#000000]
	'1948523_Dbacterium@DJZL01000111_1_1___2_739'[&!color=#000000]
	'1948534_Dbacterium@DBHO01000065_1_182___164797_166593'[&!color=#000000]
	'1948477_Dbacterium@DCLD01000207_1_7___3559_3906'[&!color=#000000]
	'1948511_Dbacterium@DJMH01000113_1_7___4417_5880'[&!color=#000000]
	'1948477_Dbacterium@DCLD01000205_1_8___5574_6611'[&!color=#000000]
	'1926612_Scluster@PKB68349_1__Fe_S_cluster_assembly_protein_SufB'[&!color=#000000]
	'1948523_Dbacterium@DJZL01000101_1_1___3_590'[&!color=#000000]
	'1948467_Dbacterium@DCAW01000096_1_1___3_659'[&!color=#000000]
	'1948481_Dbacterium@DCWO01000083_1_37___35460_36920'[&!color=#000000]
	'1948467_Dbacterium@DCAW01000137_1_1___1_615'[&!color=#000000]
	'1916132_Scluster@MPND01000015_1_53___56240_57700'[&!color=#000000]
	'1926606_Scluster@PKB61688_1__Fe_S_cluster_assembly_protein_SufB'[&!color=#000000]
	'1948519_Dbacterium@DKAL01000048_1_4___2690_4468'[&!color=#000000]
	'2030809_CHbacterium@PCJ57446_1__Fe_S_cluster_assembly_protein_SufB'[&!color=#000000]
	'1953211_CHbacterium@DDYW01000179_1_24___32977_34521'[&!color=#000000]
	'1953212_CHbacterium@DIWA01000016_1_17___19620_21107'[&!color=#000000]
	'1951150_Lbacterium@DHXK01000147_1_6___3359_4054'[&!color=#000000]
	'146939_Aoryzae@PZP54985_1__Fe_S_cluster_assembly_protein_SufB__partial'[&!color=#000000]
	'1953084_Gbacterium@DDYH01000043_1_113___124668_126113'[&!color=#000000]
	'1974028_Hbacterium@PIX95950_1__Fe_S_cluster_assembly_protein_SufB'[&!color=#000000]
	'1970376_Fsp@OZB34521_1__Fe_S_cluster_assembly_protein_SufB'[&!color=#000000]
	'1789004_Fsp@KXW58844_1__FeS_cluster_assembly_protein_SufB'[&!color=#000000]
	'364030_Tdelicata@SBP89449_1__component_of_SufBCD_complex'[&!color=#000000]
	'75379_Tintermedia@ADG31816_1__FeS_assembly_protein_SufB'[&!color=#000000]
	'2005884_Tsp@ATE62388_1__Fe_S_cluster_assembly_protein_SufB'[&!color=#000000]
	'1895733_Bbacterium@OJX05085_1__Fe_S_cluster_assembly_protein_SufB'[&!color=#000000]
	'1660104_Lsp@ODS99543_1__Fe_S_cluster_assembly_protein_SufB'[&!color=#000000]
	'1952844_Rbacterium@DINT01000134_1_2___1789_2865'[&!color=#000000]
	'1792543_Tphenolivoran@MBFM01000003_1_362___372068_373516'[&!color=#000000]
	'1348657_Tterpenica@EPZ16068_1__cysteine_desulfurase_activator_complex_subunit_SufB'[&!color=#000000]
	'1219356_Tbutanivorans@BCUG01000038_1_36___38479_39993'[&!color=#000000]
	'85643_Tsp@ACK54650_1__FeS_assembly_protein_SufB'[&!color=#000000]
	'683354_Cnitroreducen@OWT66205_1__Fe_S_cluster_assembly_protein_SufB'[&!color=#000000]
	'305977_Pnoertemannii@PVY60439_1__iron_regulated_ABC_transporter_membrane_component_SufB'[&!color=#000000]
	'511_Afaecalis@KGP03108_1__cysteine_desulfurase'[&!color=#000000]
	'643674_Phominis@AQS50489_1__Fe_S_cluster_assembly_protein_SufB'[&!color=#000000]
	'1674887_Bbacterium@LUZQ01000013_1_11___11986_13431'[&!color=#000000]
	'266123_Ccaeni@PGEK01000008_1_69___77281_78729'[&!color=#000000]
	'1437824_Cdefragrans@CDM24272_1__Iron_sulfur_cluster_assembly_protein_SufB'[&!color=#000000]
	'2497686_Csp@RTZ39326_1__Fe_S_cluster_assembly_protein_SufB'[&!color=#000000]
	'1007105_Psp@AEC19787_1__hypothetical_protein_PT7_1247'[&!color=#000000]
	'645616_Ecaeni@RBP40742_1__iron_regulated_ABC_transporter_membrane_component_SufB'[&!color=#000000]
	'709839_Nautotrophicu@KIF83221_1__cysteine_desulfurase'[&!color=#000000]
	'1797562_Bbacterium@OGB21042_1__Fe_S_cluster_assembly_protein_SufB'[&!color=#000000]
	'1825523_Nkurashikiens@GBG12685_1__Fe_S_cluster_assembly_protein_SufB'[&!color=#000000]
	'1848039_Msp@OAJ70252_1__Fe_S_cluster_assembly_protein_SufB'[&!color=#000000]
	'583345_Mmobilis@ACT48036_1__FeS_assembly_protein_SufB'[&!color=#000000]
	'2052162_Gbacterium@PLYB01000128_1_17___13129_13623'[&!color=#000000]
	'198107_Asp@AKU12642_1__cysteine_desulfurase'[&!color=#000000]
	'748280_Psp@BAK76996_1__FeS_assembly_protein_SufB'[&!color=#000000]
	'2013703_Bbacterium@PKO88986_1__Fe_S_cluster_assembly_protein_SufB'[&!color=#000000]
	'281362_Ddenitrifican@KXB31805_1__Fe_S_cluster_assembly_protein_SufB'[&!color=#000000]
	'1798266_Gbacterium@OGT19351_1__Fe_S_cluster_assembly_protein_SufB'[&!color=#000000]
	'1974059_Nbacterium@PJB94879_1__Fe_S_cluster_assembly_protein_SufB'[&!color=#000000]
	'2035425_Bhr30@GBD27023_1__FeS_cluster_assembly_protein_SufB'[&!color=#000000]
	'1750597_Ithermothioph@ROR32593_1__iron_regulated_ABC_transporter_membrane_component_SufB'[&!color=#000000]
	'1198232_Czancles@AGS39874_1__Fe_S_cluster_assembly_protein_SufB'[&!color=#000000]
	'1856281_Csp@OUR81848_1__Fe_S_cluster_assembly_protein_SufB'[&!color=#000000]
	'1840537_Csp@ORU90109_1__Fe_S_cluster_assembly_protein_SufB'[&!color=#000000]
	'1284675_Csp@ORU93060_1__Fe_S_cluster_assembly_protein_SufB'[&!color=#000000]
	'1840472_Csp@ORU93325_1__Fe_S_cluster_assembly_protein_SufB'[&!color=#000000]
	'1856282_Csp@OUR88331_1__Fe_S_cluster_assembly_protein_SufB'[&!color=#000000]
	'1671877_Gbacterium@LFLB01000022_1_194___203542_204993'[&!color=#000000]
	'1948221_Pbacterium@DLQY01000100_1_9___6854_8302'[&!color=#000000]
	'1948217_Pbacterium@DLPS01000064_1_13___10128_11033'[&!color=#000000]
	'1948189_Pbacterium@DJCN01000075_1_4___3370_4818'[&!color=#000000]
	'1948156_Pbacterium@DDZY01000093_1_10___6178_7911'[&!color=#000000]
	'1948217_Pbacterium@DLPS01000045_1_1___3_701'[&!color=#000000]
	'1811666_Gbacterium@LUSG01000052_1_26___20513_21961'[&!color=#000000]
	'1948142_Pbacterium@DDCK01000071_1_19___17105_18553'[&!color=#000000]
	'1948214_Pbacterium@DKML01000010_1_186___182672_184153'[&!color=#000000]
	'644221_Axantha@RBP53629_1__iron_regulated_ABC_transporter_membrane_component_SufB'[&!color=#000000]
	'1961106_Ibacterium@OQY77569_1__Fe_S_cluster_assembly_protein_SufB__partial'[&!color=#000000]
	'1947928_Fbacterium@DIAU01000297_1_14___17925_18332'[&!color=#000000]
	'1952220_Mbacterium@DEII01000060_1_12___10872_12320'[&!color=#000000]
	'243233_Mcapsulatus@AAU92946_1__FeS_assembly_protein_SufB'[&!color=#000000]
	'675524_Mszegediense@KE386490_1_1466___1568877_1570322'[&!color=#000000]
	'1283300_Mcrimeensis@ATXB01000001_1_981___974475_975926'[&!color=#000000]
	'1798802_Mbacteria@KXJ41218_1__Fe_S_cluster_assembly_protein_SufB'[&!color=#000000]
	'1760988_Mishizawai@SMF96392_1__Fe_S_cluster_assembly_protein_SufB'[&!color=#000000]
	'1495050_Moryzae@JYNS01000009_1_69___73385_74830'[&!color=#000000]
	'1920888_Mbacterium@MPSY01000083_1_1___3_455'[&!color=#000000]
	'2013799_Gbacterium@PKM10719_1__Fe_S_cluster_assembly_protein_SufB'[&!color=#000000]
	'1095552_Mluteus@KE386569_1_1563___1793834_1795282'[&!color=#000000]
	'1132443_Mfibrata@KB889965_1_1288___1449080_1450528'[&!color=#000000]
	'1917482_Mbacterium@OYV15745_1__Fe_S_cluster_assembly_protein_SufB__partial'[&!color=#000000]
	'697282_Mtundripaludu@EGW19879_1__FeS_assembly_protein_SufB'[&!color=#000000]
	'1917481_Mbacterium@OYV15435_1__Fe_S_cluster_assembly_protein_SufB'[&!color=#000000]
	'360316_Cpolyspora@SJM90706_1__component_of_SufBCD_complex'[&!color=#000000]
	'1116472_Mmorosus@ESS73930_1__ABC_transporter__permease'[&!color=#000000]
	'1952228_Mbacterium@DLHW01000064_1_18___14235_15680'[&!color=#000000]
	'1933926_Mbacterium@PMDM01000180_1_19___12873_13292'[&!color=#000000]
	'1952225_Mbacterium@DIUY01000009_1_168___192702_194150'[&!color=#000000]
	'1952226_Mbacterium@DBNZ01000187_1_3___658_2106'[&!color=#000000]
	'1952227_Mbacterium@DBNW01000066_1_17___15543_15830'[&!color=#000000]
	'686340_Malbum@EIC28991_1__FeS_assembly_protein_SufB'[&!color=#000000]
	'1091494_Malcaliphilum@CCE23684_1__ABC_transporter__permease__Fe_S_cluster_assembly_protein'[&!color=#000000]
	'2282321_Msymbiont@QPIM01000054_1_14___12022_13470'[&!color=#000000]
	'1420851_Msedimenti@OQK18376_1__Fe_S_cluster_assembly_protein_SufB'[&!color=#000000]
	'113268_Bplatifrons@GAW84850_1__Fe_S_cluster_assembly_protein_SufB'[&!color=#000000]
	'438855_Mvadi@JPON01000001_1_3943___4232224_4233669'[&!color=#000000]
	'421_Mmethanica@OAH96966_1__Fe_S_cluster_assembly_protein_SufB'[&!color=#000000]
	'980561_Mlenta@OAI12937_1__Fe_S_cluster_assembly_protein_SufB'[&!color=#000000]
	'857087_Mmethanica@AEF99653_1__FeS_assembly_protein_SufB'[&!color=#000000]
	'1920888_Mbacterium@MPSY01000156_1_1___3_1046'[&!color=#000000]
	'1952221_Mbacterium@DEIG01000002_1_147___153402_154850'[&!color=#000000]
	'1952219_Mbacterium@DBZZ01000032_1_16___13723_15171'[&!color=#000000]
	'1913989_Gbacterium@PCH62322_1__Fe_S_cluster_assembly_protein_SufB'[&!color=#000000]
	'1913989_Gbacterium@PCH64776_1__Fe_S_cluster_assembly_protein_SufB'[&!color=#000000]
	'1951154_Lbacterium@DKOI01000032_1_40___44753_46201'[&!color=#000000]
	'1951632_Cbacterium@DJAM01000068_1_7___5928_7376'[&!color=#000000]
	'1951150_Lbacterium@DHXK01000147_1_5___2298_3362'[&!color=#000000]
	'1798285_Gbacterium@OGT55297_1__Fe_S_cluster_assembly_protein_SufB'[&!color=#000000]
	'1798283_Gbacterium@OGT45935_1__Fe_S_cluster_assembly_protein_SufB'[&!color=#000000]
	'1798287_Gbacterium@OGT61500_1__Fe_S_cluster_assembly_protein_SufB'[&!color=#000000]
	'254246_Alusitana@RDI41342_1__iron_regulated_ABC_transporter_membrane_component_SufB'[&!color=#000000]
	'1798277_Gbacterium@OGT41649_1__Fe_S_cluster_assembly_protein_SufB'[&!color=#000000]
	'45496_Msulfidovoran@SFJ96072_1__Iron_regulated_ABC_transporter_membrane_component_SufB'[&!color=#000000]
	'637616_Mthiooxydans@EEF79263_1__FeS_assembly_protein_SufB'[&!color=#000000]
	'754476_Mnitratireduc@AFI84360_1__Fe_S_cluster_assembly_protein_SufB'[&!color=#000000]
	'754477_Mfrappieri@AFJ01456_1__Iron_sulfur_cluster_assembly_protein_SufB'[&!color=#000000]
	'1286106_Mlonarensis@EMR12476_1__cysteine_desulfurase_activator_complex_subunit_SufB'[&!color=#000000]
	'1856284_Msp@OUR70933_1__Fe_S_cluster_assembly_protein_SufB'[&!color=#000000]
	'1948194_Pbacterium@DBOH01000040_1_3___1660_3120'[&!color=#000000]
	'1798568_Lbacterium@OGV25944_1__Fe_S_cluster_assembly_protein_SufB'[&!color=#000000]
	'1798567_Lbacterium@OGV28780_1__Fe_S_cluster_assembly_protein_SufB'[&!color=#000000]
	'45065_Lgeestiana@KTD03814_1__cysteine_desulfurase'[&!color=#000000]
	'1951147_Lbacterium@DEND01000040_1_2___578_2023'[&!color=#000000]
	'1798569_Lbacterium@OGV51417_1__Fe_S_cluster_assembly_protein_SufB'[&!color=#000000]
	'1034944_Ltunisiensis@CALJ01000310_1_19___14839_15969'[&!color=#000000]
	'453_Lfeeleii@KTC96279_1__cysteine_desulfurase'[&!color=#000000]
	'1268635_Loakridgensis@AHE67826_1__FeS_assembly_protein_SufB'[&!color=#000000]
	'45068_Llondiniensis@KTD20697_1__cysteine_desulfurase'[&!color=#000000]
	'45056_Ladelaidensis@KTC65525_1__cysteine_desulfurase'[&!color=#000000]
	'28083_Lbirminghamen@KTC74307_1__cysteine_desulfurase'[&!color=#000000]
	'2498108_Lsp@RUR10623_1__Fe_S_cluster_assembly_protein_SufB'[&!color=#000000]
	'66969_Lwaltersii@KTD79363_1__cysteine_desulfurase'[&!color=#000000]
	'272624_Lpneumophila@AAU26690_1__ABC_transporter__permease'[&!color=#000000]
	'1212491_Lfallonii@CEG58708_1__component_of_SufBCD_complex'[&!color=#000000]
	'45072_Lquateirensis@KTD46189_1__cysteine_desulfurase'[&!color=#000000]
	'450_Llongbeachae@ARB93196_1__Fe_S_cluster_assembly_protein_SufB'[&!color=#000000]
	'2498111_Lsp@RUR12417_1__Fe_S_cluster_assembly_protein_SufB'[&!color=#000000]
	'448_Lerythra@KTC99503_1__cysteine_desulfurase'[&!color=#000000]
	'454_Lisraelensis@KTD33767_1__cysteine_desulfurase'[&!color=#000000]
	'451_Tmicdadei@CEG60306_1__component_of_SufBCD_complex'[&!color=#000000]
	'1408444_Lfairfieldens@JHYC01000008_1_65___67565_69013'[&!color=#000000]
	'1034943_Lmassiliensis@CDZ76990_1__FeS_cluster_assembly_protein_SufB'[&!color=#000000]
	'449_Lhackeliae@CEK09963_1__component_of_SufBCD_complex'[&!color=#000000]
	'1867846_Lclemsonensis@ASQ46670_1__FeS_cluster_assembly_protein_SufB'[&!color=#000000]
	'1212489_Ldrozanskii@KTC85881_1__cysteine_desulfurase'[&!color=#000000]
	'1951153_Lbacterium@DKFW01000036_1_34___34532_35980'[&!color=#000000]
	'452_Lspiritensis@KTD66138_1__cysteine_desulfurase'[&!color=#000000]
	'91822_Lbeliardensis@STX29437_1__component_of_SufBCD_complex'[&!color=#000000]
	'1948267_Vbacterium@DINM01000152_1_5___2178_2528'[&!color=#000000]
	'1951894_Fbacterium@DITK01000018_1_3___2067_3497'[&!color=#000000]
	'1950794_Cbacterium@DGNJ01000125_1_36___45173_46627'[&!color=#000000]
	'452629_Abalenae@RRD01785_1__Fe_S_cluster_assembly_protein_SufB'[&!color=#000000]
	'1856287_Tsp@OUS28741_1__Fe_S_cluster_assembly_protein_SufB'[&!color=#000000]
	'357804_Pingrahamii@ABM03321_1__Iron_regulated_ABC_transporter_membrane_component_SufB'[&!color=#000000]
	'1156986_Dmassiliensis@AJGC01000001_1_245___188727_189545'[&!color=#000000]
	'1225476_CRisopodorum@OIZ95118_1__Fe_S_cluster_assembly_protein_SufB'[&!color=#000000]
	'59196_Rgrylli@EDP46468_1__FeS_assembly_protein_SufB'[&!color=#000000]
	'676208_CRviridis@BBB15097_1__FeS_assembly_protein_SufB'[&!color=#000000]
	'1156986_Dmassiliensis@AJGC01000001_1_244___188149_188772'[&!color=#000000]
	'2026754_Lbacterium@PCH55635_1__Fe_S_cluster_assembly_protein_SufB'[&!color=#000000]
	'1895767_Gbacterium@OJV88504_1__Fe_S_cluster_assembly_protein_SufB'[&!color=#000000]
	'2052162_Gbacterium@PLYB01000128_1_18___13620_14054'[&!color=#000000]
	'1948197_Pbacterium@DJIM01000061_1_17___11312_12466'[&!color=#000000]
	'1986653_Btmed178@OUX68287_1__Fe_S_cluster_assembly_protein_SufB'[&!color=#000000]
	'1948133_Pbacterium@DBUY01000024_1_2___753_2198'[&!color=#000000]
	'1948137_Pbacterium@DCKN01000020_1_18___17328_18038'[&!color=#000000]
	'1948137_Pbacterium@DCKN01000070_1_1___3_755'[&!color=#000000]
	'2026760_CMbacterium@PCH58047_1__Fe_S_cluster_assembly_protein_SufB__partial'[&!color=#000000]
	'1946123_Bsp@DDSO01000070_1_8___4119_4712'[&!color=#000000]
	'1797696_Csp@OGO91161_1__Fe_S_cluster_assembly_protein_SufB'[&!color=#000000]
	'1797697_Csp@OGO91826_1__Fe_S_cluster_assembly_protein_SufB'[&!color=#000000]
	'227377_Cburnetii@AAO90863_2__ABC_transporter_associated_protein'[&!color=#000000]
	'2054173_CCmudrowiae@AKQ33784_1__FeS_assembly_protein_SufB'[&!color=#000000]
	'1592897_Clike@PMB54729_1__Iron_sulfur_cluster_assembly_protein_SufB'[&!color=#000000]
	'1798282_Gbacterium@OGT50455_1__Fe_S_cluster_assembly_protein_SufB'[&!color=#000000]
	'59288_Csp@PHQ80802_1__Fe_S_cluster_assembly_protein_SufB'[&!color=#000000]
	'1798281_Gbacterium@OGT43400_1__Fe_S_cluster_assembly_protein_SufB'[&!color=#000000]
	'1798280_Gbacterium@OGT49613_1__Fe_S_cluster_assembly_protein_SufB'[&!color=#000000]
	'1974021_Gbacterium@PIZ03970_1__Fe_S_cluster_assembly_protein_SufB'[&!color=#000000]
	'1798275_Gbacterium@OGT39292_1__Fe_S_cluster_assembly_protein_SufB'[&!color=#000000]
	'1798289_Gbacterium@OGT64147_1__Fe_S_cluster_assembly_protein_SufB'[&!color=#000000]
	'1630141_CNterrae@BAW80878_1__FeS_assembly_protein_SufB'[&!color=#000000]
	'323261_Noceani@ABA58943_1__Iron_regulated_ABC_transporter_membrane_component_SufB'[&!color=#000000]
	'472759_Nhalophilus@ADE13868_1__FeS_assembly_protein_SufB'[&!color=#000000]
	'1238_Psalmonis@ALB22701_1__cysteine_desulfurase_activator_complex_subunit_SufB'[&!color=#000000]
	'1542390_Fsp@APC97641_1__FeS_assembly_protein_SufB'[&!color=#000000]
	'594679_Aguangzhouens@AJC49558_1__cysteine_desulfurase'[&!color=#000000]
	'2007306_Fsp@AXA33950_1__Fe_S_cluster_assembly_protein_SufB'[&!color=#000000]
	'484022_Fphilomiragia@ABZ87989_1__SufS_activator_complex__SufB_subunit'[&!color=#000000]
	'177416_Ftularensis@CAG45604_1__ABC_transporter__membrane_protein'[&!color=#000000]
	'1547445_Fsp@AIT08711_1__cysteine_desulfurase'[&!color=#000000]
	'549298_Fhalioticida@ASG67971_1__Fe_S_cluster_assembly_protein_SufB'[&!color=#000000]
	'1089439_Fhongkongensi@KB902239_1_124___127736_129178'[&!color=#000000]
	'2056695_Flacustris@QLIR01000024_1_7___10450_11892'[&!color=#000000]
	'2219059_Fbacterium@QLIU01000028_1_51___44045_45487'[&!color=#000000]
	'28907_Ctaeniospiral@PGGB01000011_1_7___6341_7783'[&!color=#000000]
	'2219058_Fbacterium@QLIT01000084_1_38___37029_38471'[&!color=#000000]
	'1822265_Osp@KZZ54307_1__Fe_S_cluster_assembly_protein_SufB'[&!color=#000000]
	'1822246_Osp@KZY78964_1__Fe_S_cluster_assembly_protein_SufB'[&!color=#000000]
	'1822266_Osp@KZZ60831_1__Fe_S_cluster_assembly_protein_SufB'[&!color=#000000]
	'1982043_Msediminis@NTLB01000001_1_262___261169_262617'[&!color=#000000]
	'626887_Mnanhaiticus@ENO16228_1__Fe_S_cluster_assembly_protein_SufB'[&!color=#000000]
	'1484056_Tsalinus@PAV26594_1__Fe_S_cluster_assembly_protein_SufB'[&!color=#000000]
	'2109942_Mfuscus@PSF07216_1__Fe_S_cluster_assembly_protein_SufB'[&!color=#000000]
	'351348_Mhydrocarbono@ABM20225_1__Iron_regulated_ABC_transporter_membrane_component_SufB'[&!color=#000000]
	'930118_Mpersicus@PPK56340_1__iron_regulated_ABC_transporter_membrane_component_SufB'[&!color=#000000]
	'650891_Mdaqiaonensis@SFR57162_1__Iron_regulated_ABC_transporter_membrane_component_SufB'[&!color=#000000]
	'490759_Msp@AFP30864_1__component_of_SufBCD_complex'[&!color=#000000]
	'1946817_Msp@DELK01000027_1_122___140415_141863'[&!color=#000000]
	'490759_Msp@AFP32142_1__component_of_SufBCD_complex'[&!color=#000000]
	'1323740_Mhalophilus@PSF08504_1__Fe_S_cluster_assembly_protein_SufB'[&!color=#000000]
	'488533_Mmobilis@SDW12441_1__Iron_regulated_ABC_transporter_membrane_component_SufB'[&!color=#000000]
	'1897620_Msp@OEY65537_1__Fe_S_cluster_assembly_protein_SufB'[&!color=#000000]
	'2033727_Msp@PHQ15760_1__Fe_S_cluster_assembly_protein_SufB'[&!color=#000000]
	'391615_Gproteobacter@EDY87431_1__FeS_assembly_protein_SufB'[&!color=#000000]
	'86177_Hutahensis@LT727794_1_1145___1225482_1226996'[&!color=#000000]
	'1948612_Gbacterium@DGCN01000016_1_7___5037_6494'[&!color=#000000]
	'1109445_Pstutzeri@AGSX01000067_1_45___40105_41562'[&!color=#000000]
	'83406_Gproteobacter@CBL45714_1__FeS_assembly_protein'[&!color=#000000]
	'1917421_Kalkanivorans@AUM13555_1__Fe_S_cluster_assembly_protein_SufB'[&!color=#000000]
	'2083498_Ksp@RLP55289_1__Fe_S_cluster_assembly_protein_SufB'[&!color=#000000]
	'1948582_Gbacterium@DCBA01000100_1_50___48425_49897'[&!color=#000000]
	'1919270_Gbacterium@MPMU01000042_1_12___17371_18843'[&!color=#000000]
	'2013796_Gbacterium@PKM22493_1__Fe_S_cluster_assembly_protein_SufB'[&!color=#000000]
	'391936_Apacificus@AJD47169_1__cysteine_desulfurase_activator_complex_subunit_SufB'[&!color=#000000]
	'2202653_Aindicus@QGMP01000001_1_560___608501_609943'[&!color=#000000]
	'393595_Aborkumensis@CAL17313_1__permease_component_of_ABC_transporter_for_Fe_S_cluster_assmb'[&!color=#000000]
	'2014542_Asp@ASK36638_1__Fe_S_cluster_assembly_protein_SufB__plasmid_'[&!color=#000000]
	'2014542_Asp@ASK33195_1__Fe_S_cluster_assembly_protein_SufB'[&!color=#000000]
	'930169_Adieselolei@AFT69472_1__Permease_component_of_ABC_transporter_for_Fe_S_cluster_assmb'[&!color=#000000]
	'2026793_Sbacterium@MAY34778_1__Fe_S_cluster_assembly_protein_SufB'[&!color=#000000]
	'1620392_Ssp@AKH70270_1__Iron_regulated_ABC_transporter_membrane_component_SufB'[&!color=#000000]
	'1946807_Msp@DJFQ01000091_1_18___16496_16663'[&!color=#000000]
	'1951921_Hbacterium@DIYG01000140_1_6___3775_5214'[&!color=#000000]
	'314285_Clitoralis@EAQ96705_1__Iron_regulated_ABC_transporter_membrane_component_SufB'[&!color=#000000]
	'1265313_Prubra@KGE03102_1__Iron_sulfur_cluster_assembly_protein_SufB'[&!color=#000000]
	'1132028_Chalotolerans@QQSW01000008_1_196___213104_214543'[&!color=#000000]
	'287487_Hsalexigens@HAN29328_1__TPA_asm__Fe_S_cluster_assembly_protein_SufB__partial'[&!color=#000000]
	'1905677_Csp@PLW82336_1__Fe_S_cluster_assembly_protein_SufB'[&!color=#000000]
	'651086_Pmediterranea@QEWO01000003_1_388___426379_427818'[&!color=#000000]
	'565045_Lsyltensis@EED34212_1__FeS_assembly_protein_SufB'[&!color=#000000]
	'876044_Gproteobacter@EGG29606_1__Iron_sulfur_cluster_assembly_protein_SufB'[&!color=#000000]
	'1986733_Gbacterium@OUX75135_1__Fe_S_cluster_assembly_protein_SufB'[&!color=#000000]
	'1986733_Gbacterium@OUX73833_1__Fe_S_cluster_assembly_protein_SufB'[&!color=#000000]
	'1045558_Nqingdaonensi@SFG96512_1__Fe_S_cluster_assembly_protein_SufB'[&!color=#000000]
	'1629722_Gbacterium@KJS08700_1__cysteine_desulfurase'[&!color=#000000]
	'2161747_Smangrovi@QAPE01000003_1_294___326609_328045'[&!color=#000000]
	'1123228_Simpatiens@AUIH01000036_1_28___35381_36817'[&!color=#000000]
	'314283_Rblandensis@EAR08528_1__Cysteine_desulfurase_activator_SufB'[&!color=#000000]
	'1336806_Rforsetii@ATX77193_1__iron_sulfur_cluster_assembly_protein_SufB'[&!color=#000000]
	'1286364_Cbacterium@LANB01000001_1_3446___4140312_4141814'[&!color=#000000]
	'203122_Sdegradans@ABD80676_1__Iron_regulated_ABC_transporter_membrane_component_SufB'[&!color=#000000]
	'1946807_Msp@DJFQ01000229_1_1___3_839'[&!color=#000000]
	'1304902_Cbacterium@JDFY01000001_1_2611___2901963_2903402'[&!color=#000000]
	'1895005_Abacterium@MRUG01000025_1_232___305671_307110'[&!color=#000000]
	'2013869_Ahaliotis@NKQJ01000010_1_37___40313_41752'[&!color=#000000]
	'1304903_Abacterium@SMF58226_1__Iron_regulated_ABC_transporter_membrane_component_SufB'[&!color=#000000]
	'2022661_Cbacterium@NOXC01000002_1_31___29711_31150'[&!color=#000000]
	'1304900_Abacterium@RKQ99030_1__iron_regulated_ABC_transporter_membrane_component_SufB'[&!color=#000000]
	'1513270_Malgicola@LGAK01000010_1_51___52738_54225'[&!color=#000000]
	'377629_Tturnerae@ACR12256_1__FeS_assembly_protein_SufB'[&!color=#000000]
	'1948653_Gbacterium@DLPT01000113_1_36___34242_35681'[&!color=#000000]
	'1950788_Cbacterium@DDNV01000011_1_11___7651_9087'[&!color=#000000]
	'1950783_Cbacterium@DCRV01000050_1_11___12055_13422'[&!color=#000000]
	'1122194_Magarilyticum@AUHU01000005_1_139___165040_166479'[&!color=#000000]
	'2202654_Msp@QGMQ01000001_1_468___523803_525242'[&!color=#000000]
	'498211_Cjaponicus@ACE83171_1__FeS_assembly_protein_SufB'[&!color=#000000]
	'1987723_Csp@ARU26952_1__Fe_S_cluster_assembly_protein_SufB'[&!color=#000000]
	'1121921_Gchinensis@KB898708_1_36___38477_39913'[&!color=#000000]
	'679259_Gagarilyticus@JXCJ01000001_1_2383___2783290_2784726'[&!color=#000000]
	'472181_Psabulinigri@SDR82314_1__Fe_S_cluster_assembly_protein_SufB'[&!color=#000000]
	'1798299_Gbacterium@OGT71558_1__Fe_S_cluster_assembly_protein_SufB'[&!color=#000000]
	'1948627_Gbacterium@DIAM01000005_1_46___47241_48677'[&!color=#000000]
	'1249552_Pspirulinae@ALO45921_1__FeS_cluster_assembly_protein_SufB'[&!color=#000000]
	'1948587_Gbacterium@DDGM01000014_1_94___86305_87741'[&!color=#000000]
	'1524254_Pacticola@OFE12170_1__Fe_S_cluster_assembly_protein_SufB'[&!color=#000000]
	'553151_Ppelagia@PCD00984_1__Fe_S_cluster_assembly_protein_SufB'[&!color=#000000]
	'1720063_Pyangmingensi@SFM39371_1__Fe_S_cluster_assembly_protein_SufB'[&!color=#000000]
	'1002526_Pformosensis@SFQ86521_1__Fe_S_cluster_assembly_protein_SufB'[&!color=#000000]
	'797277_Plitoralis@SDS32781_1__Iron_regulated_ABC_transporter_membrane_component_SufB'[&!color=#000000]
	'487184_Pxinjiangensi@SDS25936_1__Iron_regulated_ABC_transporter_membrane_component_SufB'[&!color=#000000]
	'1931241_Psp@AQZ95834_1__Fe_S_cluster_assembly_protein_SufB'[&!color=#000000]
	'1434072_Psalegens@SDU02442_1__Iron_regulated_ABC_transporter_membrane_component_SufB'[&!color=#000000]
	'1948625_Gbacterium@DGYG01000031_1_21___17941_18255'[&!color=#000000]
	'1229521_Nnitratireduc@EXJ12177_1__FeS_cluster_assembly_protein_sufB'[&!color=#000000]
	'267850_Nlacisaponens@KDE40583_1__Iron_sulfur_cluster_assembly_protein_SufB'[&!color=#000000]
	'207949_Bmarisrubri@EAT11698_1__Cysteine_desulfurase_activator_SufB'[&!color=#000000]
	'1856278_Bsp@OUR64457_1__Fe_S_cluster_assembly_protein_SufB'[&!color=#000000]
	'1249553_Bsanyensis@ASP40969_1__Fe_S_cluster_assembly_protein_SufB'[&!color=#000000]
	'1122615_Okriegii@KE383931_1_439___516134_517606'[&!color=#000000]
	'1947669_Tsp@DBHQ01000296_1_9___8951_10405'[&!color=#000000]
	'1822263_Tsp@KZZ49636_1__Fe_S_cluster_assembly_protein_SufB'[&!color=#000000]
	'484498_Omarinus@SIS91795_1__Iron_regulated_ABC_transporter_membrane_component_SufB'[&!color=#000000]
	'2030817_Osp@PHS01585_1__Fe_S_cluster_assembly_protein_SufB'[&!color=#000000]
	'1208320_Toleivorans@AHK15449_1__cysteine_desulfurase_activator_complex_subunit_SufB'[&!color=#000000]
	'523701_Pmediterranea@PWK50006_1__iron_regulated_ABC_transporter_membrane_component_SufB'[&!color=#000000]
	'1853216_Obacterium@QPEP01000004_1_184___207469_208905'[&!color=#000000]
	'2259342_Asp@RPJ65671_1__Fe_S_cluster_assembly_protein_SufB'[&!color=#000000]
	'366582_Bdenitrifican@PEBU01000003_1_319___350112_351548'[&!color=#000000]
	'1946570_Gsp@DDIL01000108_1_41___47863_49299'[&!color=#000000]
	'56804_Gpunicea@OFA31890_1__Fe_S_cluster_assembly_protein_SufB'[&!color=#000000]
	'1085623_Gnitratireduc@AEP29496_1__cysteine_desulfurase_activator_complex_subunit_SufB'[&!color=#000000]
	'2267264_Asp@AYA65160_1__Fe_S_cluster_assembly_protein_SufB'[&!color=#000000]
	'1774373_Amediterranea@AEA98715_1__cysteine_desulfurase_activator_complex_subunit_SufB'[&!color=#000000]
	'2303538_Ssp@AXR07280_1__Fe_S_cluster_assembly_protein_SufB'[&!color=#000000]
	'2048004_Afacilis@PEAY01000004_1_589___640098_641645'[&!color=#000000]
	'634436_Aaggregatus@SHG62641_1__Fe_S_cluster_assembly_protein_SufB'[&!color=#000000]
	'1929465_Isp@MSEI01000006_1_130___148757_150193'[&!color=#000000]
	'152573_Aamylolytica@SEA45363_1__Fe_S_cluster_assembly_protein_SufB'[&!color=#000000]
	'1632859_Asp@KKO47632_1__cysteine_desulfurase'[&!color=#000000]
	'1526571_Lalkaliphilum@ALS99342_1__Fe_S_cluster_assembly_protein_SufB'[&!color=#000000]
	'2183582_Ssp@AWL12706_1__FeS_cluster_assembly_protein_SufB'[&!color=#000000]
	'880057_Aminuta@RUO25454_1__Fe_S_cluster_assembly_protein_SufB'[&!color=#000000]
	'2100422_Isp@AVJ54886_1__Fe_S_cluster_assembly_protein_SufB'[&!color=#000000]
	'314276_Ibaltica@EAQ33247_1__Cysteine_desulfurase_activator_SufB'[&!color=#000000]
	'283942_Iloihiensis@AAV80997_1__Cysteine_desulfurase_activator_SufB'[&!color=#000000]
	'531312_Amaris@RAJ96487_1__iron_regulated_ABC_transporter_membrane_component_SufB'[&!color=#000000]
	'1434071_Airanensis@RUO20857_1__Fe_S_cluster_assembly_protein_SufB'[&!color=#000000]
	'946228_Ataiwanensis@RUO44261_1__Fe_S_cluster_assembly_protein_SufB'[&!color=#000000]
	'1249555_Asanyensis@RUO35407_1__Fe_S_cluster_assembly_protein_SufB'[&!color=#000000]
	'2249757_Asp@RTE87085_1__Fe_S_cluster_assembly_protein_SufB'[&!color=#000000]
	'1298881_Ibacterium@KPQ04113_1__Fe_S_cluster_assembly_protein_SufB'[&!color=#000000]
	'2249428_Asp@QMIL01000001_1_379___406620_408056'[&!color=#000000]
	'247633_Mgamma@EAW31487_1__Cysteine_desulfurase_activator_SufB'[&!color=#000000]
	'1904639_Osp@FQLF01000001_1_362___378947_380383'[&!color=#000000]
	'716816_Osagamiensis@ARN76046_1__Fe_S_cluster_assembly_protein_SufB'[&!color=#000000]
	'569599_Umarinipunice@RMA78775_1__iron_regulated_ABC_transporter_membrane_component_SufB'[&!color=#000000]
	'1121374_Dmarina@KB891576_1_30___33012_34448'[&!color=#000000]
	'1330036_Osymbiont@EPJ49004_1__cysteine_desulfurase_activator_SufB'[&!color=#000000]
	'1856298_Osymbiont@OUS23200_1__Fe_S_cluster_assembly_protein_SufB'[&!color=#000000]
	'1951542_Cbacterium@DBNH01000129_1_6___5310_6746'[&!color=#000000]
	'717774_Mmediterranea@ADZ90483_1__FeS_assembly_protein_SufB'[&!color=#000000]
	'1117647_Sagarivorans@AFU98157_1__cysteine_desulfurase_activator_complex_subunit_SufB'[&!color=#000000]
	'1137284_Mfungiae@LIQF01000006_1_243___262329_263765'[&!color=#000000]
	'2267226_Psp@RBW41704_1__Fe_S_cluster_assembly_protein_SufB'[&!color=#000000]
	'400668_Msp@ABR70273_1__FeS_assembly_protein_SufB'[&!color=#000000]
	'1902503_Msp@NHNK01000032_1_11___7534_8970'[&!color=#000000]
	'1856283_Msp@OUR71131_1__Fe_S_cluster_assembly_protein_SufB'[&!color=#000000]
	'1120953_Asalexigens@AUBH01000012_1_48___48313_49749'[&!color=#000000]
	'1953215_CMbacterium@DBZW01000018_1_18___18232_19710'[&!color=#000000]
	'1948629_Gbacterium@DHQM01000033_1_7___5858_7306'[&!color=#000000]
	'1123354_Tmargaritifer@AUDR01000014_1_272___290851_292278'[&!color=#000000]
	'1948603_Gbacterium@DEBD01000013_1_28___22438_23877'[&!color=#000000]
	'1948591_Gbacterium@DCWG01000131_1_1___2_517'[&!color=#000000]
	'1948591_Gbacterium@DCWG01000005_1_1___3_1016'[&!color=#000000]
	'1948616_Gbacterium@DGQF01000022_1_78___75106_76572'[&!color=#000000]
	'1948584_Gbacterium@DBUT01000048_1_10___7561_9054'[&!color=#000000]
	'1986764_Gbacterium@RPG26171_1__Fe_S_cluster_assembly_protein_SufB'[&!color=#000000]
	'1948588_Gbacterium@DDEF01000106_1_1___1_549'[&!color=#000000]
	'1948649_Gbacterium@DKNY01000060_1_98___97833_99314'[&!color=#000000]
	'1948642_Gbacterium@DJYW01000052_1_7___5747_7258'[&!color=#000000]
	'1986770_Gbacterium@RPG26955_1__Fe_S_cluster_assembly_protein_SufB__partial'[&!color=#000000]
	'1948660_Gbacterium@DLSB01000185_1_1___1_1200'[&!color=#000000]
	'1948589_Gbacterium@DDDN01000035_1_33___31640_33121'[&!color=#000000]
	'1317117_Oatlanticus@ORE88383_1__cysteine_desulfurase_activator_complex_subunit_SufB'[&!color=#000000]
	'2029166_Sbacterium@PTU32137_1__Fe_S_cluster_assembly_protein_SufB'[&!color=#000000]
	'2303331_Ssp@AXQ29019_1__Fe_S_cluster_assembly_protein_SufB'[&!color=#000000]
	'1076937_Fthermophila@SFF45015_1__Iron_regulated_ABC_transporter_membrane_component_SufB'[&!color=#000000]
	'985250_Sflocculans@PXV68473_1__iron_regulated_ABC_transporter_membrane_component_SufB'[&!color=#000000]
	'1172194_Heffusa@EIT68054_1__Fe_S_cluster_assembly_protein_SufB'[&!color=#000000]
	'490188_Hdaqingensis@SHH29939_1__Fe_S_cluster_assembly_protein_SufB'[&!color=#000000]
	'1122603_Nramosa@ATVI01000005_1_204___232427_233914'[&!color=#000000]
	'1123257_Sflava@AUFV01000007_1_197___231920_233401'[&!color=#000000]
	'489703_Saquatica@SEQ07685_1__Fe_S_cluster_assembly_protein_SufB'[&!color=#000000]
	'1953077_Sbacterium@DIBD01000035_1_7___7548_9005'[&!color=#000000]
	'2026766_Nbacterium@MBV62672_1__Fe_S_cluster_assembly_protein_SufB'[&!color=#000000]
	'1415780_Aaromaticivor@JPOG01000001_1_1416___1529685_1531133'[&!color=#000000]
	'966_Olinum@OOV88744_1__Fe_S_cluster_assembly_protein_SufB'[&!color=#000000]
	'1122616_Obeijerinckii@AULT01000008_1_112___129252_130694'[&!color=#000000]
	'64969_Omultiglobuli@OPX56378_1__Fe_S_cluster_assembly_protein_SufB'[&!color=#000000]
	'1336245_Cnigrificans@JAGO01000010_1_168___178397_179842'[&!color=#000000]
	'376489_Halkalilenta@ANF57438_1__Fe_S_cluster_assembly_protein_SufB'[&!color=#000000]
	'33074_Zpalmae@BBG30602_1__ABC_type_transport_system'[&!color=#000000]
	'2081032_Hbacterium@PVRV01000024_1_107___116864_118306'[&!color=#000000]
	'442341_Hxianhensis@SFH21043_1__Iron_regulated_ABC_transporter_membrane_component_SufB'[&!color=#000000]
	'28258_Cmarina@AOM01851_1__Fe_S_cluster_assembly_protein_SufB'[&!color=#000000]
	'1121942_Hilicicola@SHE29153_1__Iron_regulated_ABC_transporter_membrane_component_SufB'[&!color=#000000]
	'290398_Csalexigens@ABE58588_1__Iron_regulated_ABC_transporter_membrane_component_SufB'[&!color=#000000]
	'595502_Ksinocarnis@RKQ96310_1__iron_regulated_ABC_transporter_membrane_component_SufB'[&!color=#000000]
	'1122139_Kaurantia@KB907897_1_20___17526_18968'[&!color=#000000]
	'698828_Kkonosiri@ARS51647_1__Fe_S_cluster_assembly_protein_SufB'[&!color=#000000]
	'1771309_Stamaricis@CP023559_1_3218___3023370_3024812'[&!color=#000000]
	'768066_Helongata@CBV41668_1__iron_sulfur_cluster_assembly_complex_subunit_SufB'[&!color=#000000]
	'574349_Ahalophila@SDW15455_1__Iron_regulated_ABC_transporter_membrane_component_SufB'[&!color=#000000]
	'1121939_Hanticariensi@EPC01330_1__cysteine_desulfurase_activator_complex_subunit_SufB'[&!color=#000000]
	'1178482_Hhuangheensis@ERL51319_1__cysteine_desulfurase_activator_complex_subunit_SufB'[&!color=#000000]
	'2306583_Hsp@AXY40992_1__Fe_S_cluster_assembly_protein_SufB'[&!color=#000000]
	'1121940_Hhalocynthiae@KE384439_1_628___672225_673667'[&!color=#000000]
	'1897729_Haestuarii@APE29931_1__Fe_S_cluster_assembly_protein_SufB'[&!color=#000000]
	'272774_Halkaliphila@AYF35523_1__Fe_S_cluster_assembly_protein_SufB'[&!color=#000000]
	'1238190_Hjeotgali@AMQY01000014_1_55___58760_60202'[&!color=#000000]
	'29571_Hsubglaciesco@SHM43603_1__Iron_regulated_ABC_transporter_membrane_component_SufB'[&!color=#000000]
	'2282306_Hsp@RCV91437_1__Fe_S_cluster_assembly_protein_SufB'[&!color=#000000]
	'507626_Hchromatiredu@AMD02160_1__FeS_cluster_assembly_protein_SufB'[&!color=#000000]
	'1387883_Hheilongjiang@PMR71389_1__Fe_S_cluster_assembly_protein_SufB'[&!color=#000000]
	'284577_Htaeanensis@RAR62153_1__iron_regulated_ABC_transporter_membrane_component_SufB'[&!color=#000000]
	'1122252_Mcelere@SFC21554_1__Fe_S_cluster_assembly_protein_SufB'[&!color=#000000]
	'1122209_Malkaliphilum@SFX29646_1__Fe_S_cluster_assembly_protein_SufB'[&!color=#000000]
	'1122211_Minsulare@KK366037_1_136___131359_132816'[&!color=#000000]
	'64971_Pjaponicum@SEI42314_1__Fe_S_cluster_assembly_protein_SufB'[&!color=#000000]
	'197479_Tpapahanaumok@ODC02431_1__Fe_S_cluster_assembly_protein_SufB'[&!color=#000000]
	'2026789_Sbacterium@MAA75252_1__Fe_S_cluster_assembly_protein_SufB'[&!color=#000000]
	'1051139_Shalophila@ROO32279_1__cysteine_desulfurase_activator_complex_subunit_SufB'[&!color=#000000]
	'1033802_Sshabanensis@ERJ19955_1__ABC_transporter_associated_protein'[&!color=#000000]
	'1947455_Ssp@DJIE01000024_1_7___5543_7030'[&!color=#000000]
	'1947454_Ssp@DCKU01000180_1_8___5834_7321'[&!color=#000000]
	'2183911_Ssp@AWN17074_1__Iron_sulfur_cluster_assembly_protein_SufB'[&!color=#000000]
	'1953075_Sbacterium@DHHU01000048_1_19___13515_14984'[&!color=#000000]
	'1304158_Shalophila@QJOD01000001_1_307___346936_348405'[&!color=#000000]
	'2321229_Ssp@RJS95312_1__Fe_S_cluster_assembly_protein_SufB'[&!color=#000000]
	'1986760_Obacterium@RPG20266_1__Fe_S_cluster_assembly_protein_SufB'[&!color=#000000]
	'1986769_Obacterium@OUX72121_1__Fe_S_cluster_assembly_protein_SufB'[&!color=#000000]
	'1986765_Obacterium@OUX79593_1__Fe_S_cluster_assembly_protein_SufB'[&!color=#000000]
	'1948659_Gbacterium@DLBQ01000020_1_9___5988_7430'[&!color=#000000]
	'1611323_Hochraceum@LVEG02000001_1_312___328306_329757'[&!color=#000000]
	'1131290_Zproteobacter@AQUP01000094_1_4___2771_4216'[&!color=#000000]
	'1974123_Zbacterium@PIU70102_1__Fe_S_cluster_assembly_protein_SufB'[&!color=#000000]
	'1974110_Zbacterium@PIZ39695_1__Fe_S_cluster_assembly_protein_SufB'[&!color=#000000]
	'1921087_Mferrinatatus@ATX80936_1__Iron_regulated_ABC_transporter_membrane_component_SufB'[&!color=#000000]
	'1921086_Maestuarium@ATX78546_1__Iron_regulated_ABC_transporter_membrane_component_SufB'[&!color=#000000]
	'314345_Mferrooxydans@EAU55259_1__FeS_assembly_protein_SufB'[&!color=#000000]
	'1805427_Zbacterium@OIO74405_1__Fe_S_cluster_assembly_protein_SufB'[&!color=#000000]
	'1485545_Gbivora@JQLW01000008_1_171___150010_151467'[&!color=#000000]
	'1131285_Zproteobacter@KB901311_1_24___15268_16725'[&!color=#000000]
	'1871037_Fbacterium@PCH49328_1__Fe_S_cluster_assembly_protein_SufB__partial'[&!color=#000000]
	'1946828_Msp@DCPU01000014_1_26___21509_22966'[&!color=#000000]
	'1974118_Zbacterium@PJA35076_1__Fe_S_cluster_assembly_protein_SufB'[&!color=#000000]
	'92487_Teikelboomii@SKA97070_1__Fe_S_cluster_assembly_protein_SufB'[&!color=#000000]
	'1123399_Tdisciformis@AQVE01000013_1_89___91926_93374'[&!color=#000000]
	'525918_Tcaldifontis@SEB04197_1__Iron_regulated_ABC_transporter_membrane_component_SufB'[&!color=#000000]
	'1947697_Tsp@DILV01000022_1_26___22940_24388'[&!color=#000000]
	'1978339_Cbacterium@CP019936_1_2626___2772819_2774264'[&!color=#000000]
	'631362_Tsp@EIC20357_1__FeS_assembly_protein_SufB'[&!color=#000000]
	'1434775_Uchromatiacea@AZMQ01000072_1_10___7565_9073'[&!color=#000000]
	'765912_Tmobilis@AGA90963_1__FeS_assembly_protein_SufB'[&!color=#000000]
	'1048_Mgracile@KXX65162_1__Fe_S_cluster_assembly_protein_SufB'[&!color=#000000]
	'1947692_Tsp@DIUM01000066_1_45___51868_53313'[&!color=#000000]
	'1058_Troseopersici@SDX20916_1__Iron_regulated_ABC_transporter_membrane_component_SufB'[&!color=#000000]
	'765911_Tviolascens@AFL73118_1__Iron_regulated_ABC_transporter_membrane_component_SufB'[&!color=#000000]
	'61644_Cokenii@PQJ96381_1__Fe_S_cluster_assembly_protein_SufB'[&!color=#000000]
	'572477_Avinosum@ADC61687_1__FeS_assembly_protein_SufB'[&!color=#000000]
	'61595_Awarmingii@SDY05135_1__Fe_S_cluster_assembly_protein_SufB'[&!color=#000000]
	'765913_Tdrewsii@EGV31378_1__FeS_assembly_protein_SufB'[&!color=#000000]
	'1249627_Ipurpurea@EXJ16791_1__Iron_sulfur_cluster_assembly_protein_SufB'[&!color=#000000]
	'1703406_Gbacterium@KPK37123_1__cysteine_desulfurase'[&!color=#000000]
	'585455_Tthiocyanatic@BAZ94680_1__ABC_type_transporter__permease_component'[&!color=#000000]
	'1221601_Bendosymbiont@RLJ20567_1__Fe_S_cluster_assembly_protein_SufB'[&!color=#000000]
	'2496632_Gbacterium@RRS33621_1__cysteine_desulfurase'[&!color=#000000]
	'1655433_CTendolucinida@ODJ89126_1__FeS_cluster_assembly_protein_SufB'[&!color=#000000]
	'1818881_CTendoloripes@ODB90411_1__Fe_S_cluster_assembly_protein_SufB'[&!color=#000000]
	'1703402_Gbacterium@KPJ92150_1__cysteine_desulfurase'[&!color=#000000]
	'1076588_Tbrandeum@BAO44165_1__Fe_S_cluster_assembly_protein_SufB'[&!color=#000000]
	'1703403_Gbacterium@KPJ94832_1__cysteine_desulfurase'[&!color=#000000]
	'1948199_Pbacterium@DKIB01000018_1_15___12979_14421'[&!color=#000000]
	'1986758_Mbacterium@OUX52302_1__Fe_S_cluster_assembly_protein_SufB'[&!color=#000000]
	'1948174_Pbacterium@DGOV01000069_1_2___484_1932'[&!color=#000000]
	'1948226_Pbacterium@DBBP01000023_1_64___71638_73086'[&!color=#000000]
	'1986766_Mbacterium@OUU75221_1__Fe_S_cluster_assembly_protein_SufB'[&!color=#000000]
	'1953014_Tbacterium@DGNS01000015_1_301___294718_296166'[&!color=#000000]
	'1953017_Tbacterium@DKOP01000006_1_45___41439_42887'[&!color=#000000]
	'1798301_Gbacterium@OGT71423_1__Fe_S_cluster_assembly_protein_SufB'[&!color=#000000]
	'1842524_Pbacterium@LXTI01000141_1_4___1573_2292'[&!color=#000000]
	'1798300_Gbacterium@OGT84513_1__Fe_S_cluster_assembly_protein_SufB'[&!color=#000000]
	'1798305_Gbacterium@OGT85396_1__Fe_S_cluster_assembly_protein_SufB__partial'[&!color=#000000]
	'1934255_Cbacterium@OOO03053_1__FeS_cluster_assembly_protein_SufB'[&!color=#000000]
	'1948198_Pbacterium@DBNU01000223_1_4___1609_3057'[&!color=#000000]
	'1948181_Pbacterium@DHQP01000030_1_51___38478_39926'[&!color=#000000]
	'287487_Hsalexigens@HAN26509_1__TPA_asm__Fe_S_cluster_assembly_protein_SufB__partial'[&!color=#000000]
	'1810504_Icernigliae@ANX05286_1__Fe_S_cluster_assembly_protein_SufB'[&!color=#000000]
	'465721_Sdenitrifican@AMN47612_1__cysteine_desulfurase'[&!color=#000000]
	'1948225_Pbacterium@DBCG01000114_1_9___5669_7114'[&!color=#000000]
	'1703404_Gbacterium@KPJ82389_1__cysteine_desulfurase'[&!color=#000000]
	'1948155_Pbacterium@DEIQ01000103_1_15___16558_18003'[&!color=#000000]
	'1948131_Pbacterium@DBZY01000046_1_21___19229_20677'[&!color=#000000]
	'1948196_Pbacterium@DJLG01000077_1_1___3_920'[&!color=#000000]
	'1986767_Gbacterium@OUU78585_1__Fe_S_cluster_assembly_protein_SufB'[&!color=#000000]
	'1548547_Woceani@ANO51587_1__Fe_S_cluster_assembly_protein_SufB'[&!color=#000000]
	'1948138_Pbacterium@DDIS01000132_1_27___22112_23560'[&!color=#000000]
	'1948139_Pbacterium@DDIP01000394_1_10___7429_7818'[&!color=#000000]
	'2026806_Wbacterium@MAD29081_1__Fe_S_cluster_assembly_protein_SufB'[&!color=#000000]
	'1980636_Wsp@MBJ89759_1__Fe_S_cluster_assembly_protein_SufB'[&!color=#000000]
	'2026725_Cbacterium@MAF83613_1__Fe_S_cluster_assembly_protein_SufB'[&!color=#000000]
	'1948222_Pbacterium@DBIP01000043_1_98___145010_146458'[&!color=#000000]
	'1725326_Ebacterium@MEID01000157_1_12___10754_12202'[&!color=#000000]
	'1732023_Gbacterium@MEIF01000126_1_1___3_818'[&!color=#000000]
	'1158291_Tsp@KB898476_1_100___101089_102534'[&!color=#000000]
	'1895869_Xbacterium@OJY94679_1__Fe_S_cluster_assembly_protein_SufB'[&!color=#000000]
	'1974109_Xbacterium@PIQ38086_1__Fe_S_cluster_assembly_protein_SufB'[&!color=#000000]
	'1798290_Gbacterium@OGT60505_1__Fe_S_cluster_assembly_protein_SufB'[&!color=#000000]
	'2021234_Aaffigens@AVP99187_1__Fe_S_cluster_assembly_protein_SufB'[&!color=#000000]
	'265719_Avoraii@SDD32872_1__Iron_regulated_ABC_transporter_membrane_component_SufB'[&!color=#000000]
	'634155_Pgallinarii@MJEV01000075_1_110___128583_130028'[&!color=#000000]
	'1974108_Xbacterium@PIV33066_1__Fe_S_cluster_assembly_protein_SufB'[&!color=#000000]
	'1300342_Dkoreensis@ANB17880_1__FeS_assembly_protein_SufB'[&!color=#000000]
	'993689_Mscheffleri@LDOS01000002_1_1638___1783351_1784814'[&!color=#000000]
	'578942_Dimmobilis@SFN23723_1__Iron_regulated_ABC_transporter_membrane_component_SufB'[&!color=#000000]
	'1123073_Rcellulosilyt@KB899241_1_202___214547_216022'[&!color=#000000]
	'2006849_Xbacterium@NSJK01000020_1_35___27279_28793'[&!color=#000000]
	'2052182_Rbacterium@PKYR01000039_1_18___14863_15354'[&!color=#000000]
	'1946150_CAsp@DBMG01000036_1_41___35738_37177'[&!color=#000000]
	'1123253_Slenta@AUBD01000005_1_284___309964_311436'[&!color=#000000]
	'1121013_Acomposti@AUFF01000003_1_178___186915_188357'[&!color=#000000]
	'1384056_Ametalli@KFN45671_1__cysteine_desulfurase_activator_complex_subunit_SufB'[&!color=#000000]
	'2058085_Acaeni@PRH82076_1__Fe_S_cluster_assembly_protein_SufB'[&!color=#000000]
	'1385517_Ldaejeonensis@KGM54502_1__cysteine_desulfurase'[&!color=#000000]
	'1605891_Lmaris@AWV06600_1__cysteine_desulfurase'[&!color=#000000]
	'141949_Thaemolytica@QLKV01000005_1_32___38021_39466'[&!color=#000000]
	'213588_Thydrothermal@SHE27682_1__Fe_S_cluster_assembly_protein_SufB'[&!color=#000000]
	'1123377_Tfusca@AUIV01000009_1_25___28567_30012'[&!color=#000000]
	'2303539_Lsp@RFP62406_1__Fe_S_cluster_assembly_protein_SufB'[&!color=#000000]
	'1247514_Labyssi@KQ759763_1_766___937567_939042'[&!color=#000000]
	'2032582_Xbacterium@PJJ97249_1__Fe_S_cluster_assembly_protein_SufB'[&!color=#000000]
	'1896164_Lsp@AOH36321_1__Fe_S_cluster_assembly_protein_SufB'[&!color=#000000]
	'935863_Lsp@AWZR01000007_1_228___249358_250827'[&!color=#000000]
	'336566_Sginsengisoli@KRG77307_1__cysteine_desulfurase'[&!color=#000000]
	'128780_Sacidaminiphi@ALJ29055_1__cysteine_desulfurase_activator_complex_subunit_SufB'[&!color=#000000]
	'522373_Smaltophilia@CAQ44713_1__conserved_hypothetical_protein'[&!color=#000000]
	'1045855_Pspadix@AER55812_1__cysteine_desulfurase_activator_complex_subunit_SufB'[&!color=#000000]
	'1855303_Psp@SDQ51349_1__Fe_S_cluster_assembly_protein_SufB'[&!color=#000000]
	'1122183_Lmephitis@AULN01000012_1_376___424090_425532'[&!color=#000000]
	'2006110_Lsp@ATD68177_1__Fe_S_cluster_assembly_protein_SufB'[&!color=#000000]
	'1073196_Pwuyuanensis@SOD56625_1__Iron_regulated_ABC_transporter_membrane_component_SufB'[&!color=#000000]
	'128785_Pmexicana@LSIF01000026_1_10___6239_7678'[&!color=#000000]
	'190485_Xcampestris@AAM42038_1__ABC_transporter_permease'[&!color=#000000]
	'1720302_Xmassiliensis@FCOY01000006_1_1335___1550981_1552438'[&!color=#000000]
	'343_Xtranslucens@LNSU01000226_1_3___1045_2487'[&!color=#000000]
	'29447_Xalbilineans@JZIC01000001_1_971___1139600_1141042'[&!color=#000000]
	'314722_Psuwonensis@AKC87643_1__cysteine_desulfurase'[&!color=#000000]
	'743721_Psuwonensis@ADV26949_1__FeS_assembly_protein_SufB'[&!color=#000000]
	'913325_Larseniciresi@KGM56901_1__cysteine_desulfurase'[&!color=#000000]
	'1385515_Ldefluvii@AUHT01000005_1_314___338104_339588'[&!color=#000000]
	'1122185_Lconcretionis@KGM51040_1__cysteine_desulfurase'[&!color=#000000]
	'2172536_Lsp@AXA84564_1__Fe_S_cluster_assembly_protein_SufB'[&!color=#000000]
	'2032574_Xbacterium@PJK15429_1__Fe_S_cluster_assembly_protein_SufB'[&!color=#000000]
	'160492_Xfastidiosa@AAF84285_1__ABC_transporter_membrane_protein'[&!color=#000000]
	'1802657_Xbacterium@OHE87188_1__Fe_S_cluster_assembly_protein_SufB'[&!color=#000000]
	'1645665_Lsilvestris@PNS09411_1__sufB__FeS_assembly_protein_SufB'[&!color=#000000]
	'2290922_Lsp@AXK71429_1__Fe_S_cluster_assembly_protein_SufB'[&!color=#000000]
	'1736588_Lsp@KRB02484_1__Fe_S_cluster_assembly_protein_SufB'[&!color=#000000]
	'1736559_Lsp@KQZ60156_1__Fe_S_cluster_assembly_protein_SufB'[&!color=#000000]
	'1327343_Lsp@RNF86089_1__Fe_S_cluster_assembly_protein_SufB'[&!color=#000000]
	'453783_Lsoli@RDY67139_1__Fe_S_cluster_assembly_protein_SufB'[&!color=#000000]
	'2315424_Lsp@QXJI01000001_1_1367___1486159_1487628'[&!color=#000000]
	'1300345_Ldokdonensis@KGQ17730_1__Iron_sulfur_cluster_assembly_protein_SufB'[&!color=#000000]
	'1736549_Lsp@KQY51085_1__Fe_S_cluster_assembly_protein_SufB'[&!color=#000000]
	'1273429_Vtengchongens@RPE81042_1__iron_regulated_ABC_transporter_membrane_component_SufB'[&!color=#000000]
	'1926873_Xbacterium@PVBP01000050_1_5___1817_3259'[&!color=#000000]
	'1972610_Msp@QILI01000120_1_32___16445_17917'[&!color=#000000]
	'2010829_Rbacterium@BBD80062_1__iron_sulfur_cluster_assembly_protein_SufB'[&!color=#000000]
	'1927958_Dsp@RDS84714_1__Fe_S_cluster_assembly_protein_SufB'[&!color=#000000]
	'1379159_Djiangningens@AHX12349_1__cysteine_desulfurase'[&!color=#000000]
	'1475481_Msediminis@GAP66492_1__sufBCD_complex_protein'[&!color=#000000]
	'1895868_Xbacterium@OJY82709_1__Fe_S_cluster_assembly_protein_SufB'[&!color=#000000]
	'1947376_Rsp@DHXA01000225_1_11___8693_10171'[&!color=#000000]
	'529704_Fterrea@SEI43406_1__Fe_S_cluster_assembly_protein_SufB'[&!color=#000000]
	'582702_Rglycinis@SFL03541_1__Iron_regulated_ABC_transporter_membrane_component_SufB'[&!color=#000000]
	'1970613_Xbacterium@OZB60363_1__Fe_S_cluster_assembly_protein_SufB'[&!color=#000000]
	'445710_Dthiooxydans@AND69250_1__cysteine_desulfurase_activator_complex_subunit_SufB'[&!color=#000000]
	'1798240_Dsp@SDF91045_1__Iron_regulated_ABC_transporter_membrane_component_SufB'[&!color=#000000]
	'767434_Faurantia@AFC86410_1__FeS_assembly_protein_SufB'[&!color=#000000]
	'1543381_Osoli@KGI77740_1__cysteine_desulfurase'[&!color=#000000]
	'1579979_Wmarina@AKS42817_1__Cysteine_desulfurase'[&!color=#000000]
	'2301224_Wsp@RFF26670_1__Fe_S_cluster_assembly_protein_SufB'[&!color=#000000]
	'1792836_Wsediminis@RFF31220_1__Fe_S_cluster_assembly_protein_SufB'[&!color=#000000]
	'644220_Mlitoralis@NIHB01000002_1_286___376227_377720'[&!color=#000000]
	'1792834_Msediminis@MVBD01000005_1_142___162988_164457'[&!color=#000000]
	'1811664_Gbacterium@LUSE01000045_1_7___5733_7187'[&!color=#000000]
	'1948200_Pbacterium@DKHZ01000106_1_14___8875_10329'[&!color=#000000]
	'1947928_Fbacterium@DIAU01000071_1_1___3_827'[&!color=#000000]
	'2109913_Msp@AVO50776_1__Fe_S_cluster_assembly_protein_SufB'[&!color=#000000]
	'2116657_Msp@AVP58015_1__Fe_S_cluster_assembly_protein_SufB'[&!color=#000000]
	'1896170_Bbacterium@OJX33430_1__Fe_S_cluster_assembly_protein_SufB'[&!color=#000000]
	'1895730_Bbacterium@OJV56186_1__Fe_S_cluster_assembly_protein_SufB'[&!color=#000000]
	'2052576_Cbacterium@PGEI01000082_1_11___9704_11197'[&!color=#000000]
	'1895727_Bbacterium@OJW98681_1__Fe_S_cluster_assembly_protein_SufB'[&!color=#000000]
	'1660138_Rsp@ODU06608_1__Fe_S_cluster_assembly_protein_SufB'[&!color=#000000]
	'1660161_Cbacterium@ODU60817_1__Fe_S_cluster_assembly_protein_SufB'[&!color=#000000]
	'1945857_Psp@OOG53076_1__Fe_S_cluster_assembly_protein_SufB'[&!color=#000000]
	'94132_Rtataouinensi@AMO24528_1__cysteine_desulfurase'[&!color=#000000]
	'13373_Bmallei@AIP75832_1__FeS_assembly_protein_SufB'[&!color=#000000]
	'1660161_Cbacterium@ODU58397_1__Fe_S_cluster_assembly_protein_SufB'[&!color=#000000]
	'2135643_Ssp@PVY55966_1__iron_regulated_ABC_transporter_membrane_component_SufB'[&!color=#000000]
	'2315688_Ssp@RID99066_1__Fe_S_cluster_assembly_protein_SufB'[&!color=#000000]
	'2109915_Ssuum@AVO39942_1__Fe_S_cluster_assembly_protein_SufB'[&!color=#000000]
	'2341113_Gsp@RRQ20256_1__Fe_S_cluster_assembly_protein_SufB'[&!color=#000000]
	'555778_Hneapolitanus@ACX96028_1__FeS_assembly_protein_SufB'[&!color=#000000]
	'1970388_Hsp@OZA80606_1__Fe_S_cluster_assembly_protein_SufB'[&!color=#000000]
	'1860122_Hsp@ANJ66328_1__Fe_S_cluster_assembly_protein_SufB'[&!color=#000000]
	'1255043_Tnitratireduc@AGA33504_1__Iron_sulfur_cluster_assembly_protein_SufB'[&!color=#000000]
	'1158175_Tsp@PYG04511_1__iron_regulated_ABC_transporter_membrane_component_SufB'[&!color=#000000]
	'765914_Tsibirica@EGZ43231_1__FeS_assembly_protein_SufB'[&!color=#000000]
	'297_Hthermoluteol@BBD77318_1__Fe_S_cluster_assembly_protein_SufB'[&!color=#000000]
	'1675686_Svariabilis@BAU48136_1__cysteine_desulfurase_activator_complex_subunit_SufB'[&!color=#000000]
	'547122_Tdenitrifican@RCX30614_1__iron_regulated_ABC_transporter_membrane_component_SufB'[&!color=#000000]
	'1842525_Pbacterium@LXTK01000133_1_4___2438_3886'[&!color=#000000]
	'1970504_Cbacterium@OYV76991_1__Fe_S_cluster_assembly_protein_SufB'[&!color=#000000]
	'381306_Tdenitrifican@KPV41669_1__cysteine_desulfurase'[&!color=#000000]
	'1948541_Dbacterium@DDTP01000012_1_203___206557_208002'[&!color=#000000]
	'1953249_CMbacterium@DKAH01000018_1_65___76613_78094'[&!color=#000000]
	'1811604_CMbacterium@LUOD01000040_1_14___11390_12871'[&!color=#000000]
	'1953213_CMbacterium@DCAL01000079_1_2___168_1622'[&!color=#000000]
	'1953215_CMbacterium@DBZW01000040_1_39___40382_40984'[&!color=#000000]
	'1986777_CMbacterium@OUV42561_1__Fe_S_cluster_assembly_protein_SufB'[&!color=#000000]
	'1986778_Btmed144@RPH03104_1__Fe_S_cluster_assembly_protein_SufB'[&!color=#000000]
	'1953231_CMbacterium@DEAI01000010_1_17___20756_22201'[&!color=#000000]
	'1986783_Btmed6@OUT42871_1__Fe_S_cluster_assembly_protein_SufB'[&!color=#000000]
	'1986782_Btmed46@RPH05795_1__Fe_S_cluster_assembly_protein_SufB'[&!color=#000000]
	'1953216_CMbacterium@DCMX01000044_1_14___12294_13745'[&!color=#000000]
[truncated: 4,913 more rows]
