# Supplementary material for: Components of iron–Sulfur cluster assembly machineries are robust phylogenetic markers to trace the origin of mitochondria and plastids
Source: PLoS Biol. 2023 Nov 8;21(11):e3002374. doi: 10.1371/journal.pbio.3002374 (PMC10631705; doi:10.1371/journal.pbio.3002374)
Supplement: S1 Data — (ZIP) [file pbio.3002374.s017.zip › S1 Data/Phylogenies_of_entire_families/Prokaryotes_eukaryotes/IscS_Proka_Euka.figtree]

#NEXUS
begin taxa;
	dimensions ntax=1119;
	taxlabels
	'1904640_Bbacterium@APV51857_1__IscS_subfamily_cysteine_desulfurase'[&!color=#000000]
	'1690485_Bbacterium@AMS33134_1__cysteine_desulfurase'[&!color=#000000]
	'1891241_Bbacterium@PWB58881_1__IscS_subfamily_cysteine_desulfurase'[&!color=#000000]
	'1122158_Loryzae@AQXU01000025_1_50___51603_52814'[&!color=#000000]
	'1121279_Ctaiwanensis@SFZ79249_1__cysteine_desulfurase'[&!color=#000000]
	'1121278_Ckoreensis@KE386746_1_35___30406_31614'[&!color=#000000]
	'2013705_Bbacterium@PKO69567_1__IscS_subfamily_cysteine_desulfurase'[&!color=#000000]
	'2211108_Sbacterium@AP018718_1_1542___1573866_1575080'[&!color=#000000]
	'1381557_Ssediminicola@RLJ64556_1__cysteine_desulfurase_IscS'[&!color=#000000]
	'1223802_Shydrogenivor@BAO29397_1__cysteine_desulfurase'[&!color=#000000]
	'1565605_Raromaticivor@AJP47725_1__cysteine_desulfurase'[&!color=#000000]
	'2013702_Bbacterium@PKO83895_1__IscS_subfamily_cysteine_desulfurase'[&!color=#000000]
	'1974089_Rbacterium@PJA58671_1__IscS_subfamily_cysteine_desulfurase'[&!color=#000000]
	'1930021_Rbacterium@MSHG01000079_1_53___54216_55427'[&!color=#000000]
	'2067960_Asp@AUN94847_1__IscS_subfamily_cysteine_desulfurase'[&!color=#000000]
	'1952844_Rbacterium@DINT01000174_1_44___42205_43416'[&!color=#000000]
	'1121029_Acommunis@PZA15922_1__IscS_subfamily_cysteine_desulfurase'[&!color=#000000]
	'2013704_Bbacterium@PKO80402_1__IscS_subfamily_cysteine_desulfurase'[&!color=#000000]
	'29544_Asp@PLX68870_1__IscS_subfamily_cysteine_desulfurase'[&!color=#000000]
	'1792543_Tphenolivoran@MBFM01000002_1_40___43251_44462'[&!color=#000000]
	'85643_Tsp@ACK54945_1__cysteine_desulfurase_IscS'[&!color=#000000]
	'1219356_Tbutanivorans@BCUG01000033_1_70___71030_72241'[&!color=#000000]
	'1348657_Tterpenica@EPZ13929_1__cysteine_desulfurase'[&!color=#000000]
	'2005884_Tsp@ATE59967_1__IscS_subfamily_cysteine_desulfurase'[&!color=#000000]
	'62928_Asp@CAL94633_1__cysteine_desulfurase'[&!color=#000000]
	'2136175_Tsp@PTD98033_1__IscS_subfamily_cysteine_desulfurase'[&!color=#000000]
	'1947678_Tsp@DFZY01000068_1_7___5000_5476'[&!color=#000000]
	'2080469_Zbacteirum@AVZ79184_1__IscS_subfamily_cysteine_desulfurase'[&!color=#000000]
	'1842540_Msp@AOF81004_1__cysteine_desulfurase_IscS'[&!color=#000000]
	'1000565_Muniversalis@EGK73384_1__Cysteine_desulfurase'[&!color=#000000]
	'198107_Asp@AKU12664_1__cysteine_desulfurase'[&!color=#000000]
	'76114_Aaromaticum@CAI09787_1__Cysteine_desulfurase_involved_in_Fe_S_cluster_formation__EC_4_4_1___'[&!color=#000000]
	'1123487_Ugangwonense@KB892840_1_16___17492_18700'[&!color=#000000]
	'1691980_Rbacterium@LGUD01000009_1_109___133306_134517'[&!color=#000000]
	'1860101_CPaalborgensis@SBT06028_1__cysteine_desulfurase_used_in_synthesis_of_Fe_S_cluster__tRNA_4_thiouridine_sulf'[&!color=#000000]
	'1457154_CAsp@KFB68274_1__Cysteine_desulfurase'[&!color=#000000]
	'522306_CAphosphatis@ACV35317_1__cysteine_desulfurase_IscS'[&!color=#000000]
	'1454004_CAsp@EXI86219_1__Cysteine_desulfurase'[&!color=#000000]
	'1454004_CAsp@EXI90806_1__Cysteine_desulfurase'[&!color=#000000]
	'1454003_CAsp@EXI78179_1__Cysteine_desulfurase'[&!color=#000000]
	'2053492_CAsp@HAY28590_1__TPA_asm__IscS_subfamily_cysteine_desulfurase'[&!color=#000000]
	'1946150_CAsp@DBMG01000061_1_15___15910_17121'[&!color=#000000]
	'83767_Pdicarboxylic@SDH47763_1__cysteine_desulfurase_IscS'[&!color=#000000]
	'1895689_CAsp@OJW50774_1__IscS_subfamily_cysteine_desulfurase'[&!color=#000000]
	'1121035_Arestrictus@AUCH01000013_1_19___36050_37261'[&!color=#000000]
	'640081_Aoryzae@AEV26731_1__cysteine_desulfurase_IscS'[&!color=#000000]
	'1304883_Dagitata@KI912532_1_2488___2617102_2618313'[&!color=#000000]
	'1946402_Dsp@DGXX01000237_1_8___3729_4940'[&!color=#000000]
	'146940_Afungiphilus@RKT60621_1__cysteine_desulfurase_IscS'[&!color=#000000]
	'2013703_Bbacterium@PKO85522_1__IscS_subfamily_cysteine_desulfurase'[&!color=#000000]
	'2013716_Bbacterium@PKO48401_1__IscS_subfamily_cysteine_desulfurase'[&!color=#000000]
	'159087_Daromatica@AAZ46696_1__cysteine_desulfurase_IscS'[&!color=#ff9696]
	'281362_Ddenitrifican@KXB32588_1__cysteine_desulfurase'[&!color=#000000]
	'2067453_Usp@PLK47543_1__IscS_subfamily_cysteine_desulfurase'[&!color=#000000]
	'857335_CDcarminicum@PAS93900_1__IscS_subfamily_cysteine_desulfurase'[&!color=#000000]
	'1121004_Aserpens@ATVC01000007_1_12___11315_12523'[&!color=#000000]
	'1121275_Caquatile@AUMS01000008_1_52___62607_63818'[&!color=#000000]
	'1121375_Drivuli@KK211082_1_309___326412_327626'[&!color=#000000]
	'1339254_Csp@JTLG01000034_1_153___168749_169963'[&!color=#000000]
	'2496266_Isp@AZN35273_1__IscS_subfamily_cysteine_desulfurase'[&!color=#000000]
	'1121280_Cshinanonensi@KB895336_1_12___8531_9739'[&!color=#000000]
	'857265_Aursilacus@KPC53240_1__Cysteine_desulfurase'[&!color=#000000]
	'1121001_Alacus@SMC19854_1__cysteine_desulfurase'[&!color=#000000]
	'1906741_Jsp@AOY01645_1__IscS_subfamily_cysteine_desulfurase'[&!color=#000000]
	'1895862_Tsp@OJZ16855_1__IscS_subfamily_cysteine_desulfurase'[&!color=#000000]
	'292415_Tdenitrifican@AAZ97117_1__Cysteine_desulfurase_IscS'[&!color=#000000]
	'1970528_Hbacterium@OZA34752_1__IscS_subfamily_cysteine_desulfurase'[&!color=#000000]
	'1970517_Hbacterium@OYW64830_1__IscS_subfamily_cysteine_desulfurase'[&!color=#000000]
	'1970515_Hbacterium@OYW40297_1__IscS_subfamily_cysteine_desulfurase'[&!color=#000000]
	'1974028_Hbacterium@PIX95711_1__IscS_subfamily_cysteine_desulfurase'[&!color=#000000]
	'1947689_Tsp@DEQR01000074_1_5___2184_3395'[&!color=#000000]
	'1974034_Hbacterium@PIW37802_1__IscS_subfamily_cysteine_desulfurase'[&!color=#000000]
	'1914471_Scalidifontis@AP018721_1_2057___2047315_2048526'[&!color=#000000]
	'1122928_Pyongneupense@KE383962_1_90___89720_90937'[&!color=#000000]
	'557598_Lhongkongensi@ACO75844_1__NifS'[&!color=#000000]
	'2153366_Asp@RQO76968_1__IscS_subfamily_cysteine_desulfurase'[&!color=#000000]
	'243365_Cviolaceum@AAQ58769_1__pyridoxal_phosphate_dependent_aminotransferase'[&!color=#ff9696]
	'2290923_Csp@AXK39515_1__IscS_subfamily_cysteine_desulfurase'[&!color=#000000]
	'748280_Psp@BAK78177_1__cysteine_desulfurase_IscS'[&!color=#000000]
	'375574_Gindica@LION01000009_1_74___73803_75017'[&!color=#000000]
	'57480_Maerodenitrif@AVY94252_1__IscS_subfamily_cysteine_desulfurase'[&!color=#000000]
	'2490538_Rbacterium@RQW29435_1__IscS_subfamily_cysteine_desulfurase'[&!color=#000000]
	'45465_Vindigofera@RKQ58916_1__cysteine_desulfurase_IscS'[&!color=#000000]
	'1192162_Vsp@SCK07526_1__cysteine_desulfurase'[&!color=#000000]
	'1229489_Bproteobacter@AMYZ01000005_1_126___131647_132864'[&!color=#000000]
	'649841_Sdenitrifican@NSJJ01000019_1_28___31301_32509'[&!color=#000000]
	'1706046_Sautotrophica@BHVT01000073_1_136___140343_141554'[&!color=#000000]
	'1163617_Sdenitrifican@BAN35084_1__cysteine_desulfurase'[&!color=#000000]
	'1953084_Gbacterium@DDYH01000027_1_10___6159_7370'[&!color=#000000]
	'1947685_Tsp@DCVO01000187_1_22___12384_13637'[&!color=#000000]
	'1559896_Smultivorans@GBL45172_1__cysteine_desulfurase__IscS_subfamily'[&!color=#000000]
	'1970528_Hbacterium@OZA32290_1__IscS_subfamily_cysteine_desulfurase'[&!color=#000000]
	'1188319_Famnicola@BBE51303_1__Cysteine_desulfurase_IscS'[&!color=#000000]
	'1952234_Mbacterium@DCNE01000044_1_31___31399_31983'[&!color=#000000]
	'1798245_Gbacterium@OGS92990_1__IscS_subfamily_cysteine_desulfurase'[&!color=#000000]
	'1798257_Gbacterium@OGT11244_1__IscS_subfamily_cysteine_desulfurase'[&!color=#000000]
	'1798244_Gbacterium@OGS80840_1__IscS_subfamily_cysteine_desulfurase'[&!color=#000000]
	'395494_Gcapsiferrifo@ADL54685_1__cysteine_desulfurase_IscS'[&!color=#000000]
	'1974017_Gbacterium@PIV14889_1__IscS_subfamily_cysteine_desulfurase'[&!color=#000000]
	'1951900_Gbacterium@DISA01000002_1_69___57125_58345'[&!color=#000000]
	'1974012_Gbacterium@PIR09592_1__IscS_subfamily_cysteine_desulfurase__partial'[&!color=#000000]
	'2052162_Gbacterium@PLYB01000164_1_15___12132_13346'[&!color=#000000]
	'580332_Slithotrophic@ADE12483_1__cysteine_desulfurase_IscS'[&!color=#000000]
	'2184309_CNsp@RFC39795_1__cysteine_desulfurase_IscS'[&!color=#000000]
	'1951095_Gbacterium@DKNB01000080_1_33___27543_28715'[&!color=#000000]
	'1116472_Mmorosus@ESS73730_1__cysteine_desulfurase_IscS'[&!color=#000000]
	'675524_Mszegediense@KE386489_1_374___375303_376520'[&!color=#000000]
	'1760988_Mishizawai@SMF97611_1__cysteine_desulfurase'[&!color=#000000]
	'1495050_Moryzae@JYNS01000006_1_130___144521_145735'[&!color=#000000]
	'243233_Mcapsulatus@AAU90595_1__cysteine_desulfurase'[&!color=#000000]
	'1970513_Gbacterium@OYY75591_1__IscS_subfamily_cysteine_desulfurase'[&!color=#000000]
	'1952234_Mbacterium@DCNE01000044_1_32___31992_32669'[&!color=#000000]
	'1974025_Gbacterium@PIP80881_1__IscS_subfamily_cysteine_desulfurase'[&!color=#000000]
	'1951154_Lbacterium@DKOI01000119_1_1___1_630'[&!color=#000000]
	'2162566_Scluster@QCHF01000001_1_40___33575_34780'[&!color=#000000]
	'1986738_Gbacterium@OUW09470_1__IscS_subfamily_cysteine_desulfurase'[&!color=#000000]
	'1948182_Pbacterium@DIIU01000021_1_74___64492_65718'[&!color=#000000]
	'1986751_Gbacterium@RPG39851_1__IscS_subfamily_cysteine_desulfurase'[&!color=#000000]
	'1986734_Gbacterium@RPG42801_1__IscS_subfamily_cysteine_desulfurase'[&!color=#000000]
	'2162564_Scluster@QCEV01000023_1_4___977_1741'[&!color=#000000]
	'1123867_Scluster@EJP73534_1__cysteine_desulfurase_IscS'[&!color=#000000]
	'1986752_Gbacterium@OUX09956_1__IscS_subfamily_cysteine_desulfurase'[&!color=#000000]
	'1123865_Scluster@JH612123_1_13___9526_10572'[&!color=#000000]
	'1123865_Scluster@JH612099_1_6___4825_5433'[&!color=#000000]
	'1009426_Gproteobacter@ARRL01000004_1_32___25457_26677'[&!color=#000000]
	'1986756_Gbacterium@OUX42962_1__IscS_subfamily_cysteine_desulfurase'[&!color=#000000]
	'1986756_Gbacterium@OUX42692_1__IscS_subfamily_cysteine_desulfurase'[&!color=#000000]
	'2162561_Scluster@QCMW01000001_1_45___39021_40241'[&!color=#000000]
	'939745_Obacterium@ARRF01000036_1_1___2_814'[&!color=#000000]
	'1986748_Gbacterium@RPG37577_1__IscS_subfamily_cysteine_desulfurase'[&!color=#000000]
	'939745_Obacterium@ARRF01000170_1_1___166_579'[&!color=#000000]
	'1123866_Scluster@EJP71737_1__cysteine_desulfurase_IscS'[&!color=#000000]
	'1123864_Scluster@JH611911_1_1___102_1001'[&!color=#000000]
	'1798274_Gbacterium@OGT31169_1__IscS_subfamily_cysteine_desulfurase'[&!color=#000000]
	'1889775_Mbacterium@PCI51084_1__IscS_subfamily_cysteine_desulfurase'[&!color=#000000]
	'1948605_Gbacterium@DFBZ01000118_1_37___38593_39807'[&!color=#000000]
	'437022_CBcookevillens@KRG18293_1__Cysteine_desulfurase'[&!color=#000000]
	'295108_CBaquae@KRG18192_1__Cysteine_desulfurase'[&!color=#000000]
	'1895767_Gbacterium@OJV88856_1__IscS_subfamily_cysteine_desulfurase'[&!color=#000000]
	'1974024_Gbacterium@PIQ42707_1__IscS_subfamily_cysteine_desulfurase'[&!color=#000000]
	'1948640_Gbacterium@DJZY01000045_1_16___21869_23089'[&!color=#000000]
	'349106_Psp@ABQ94570_1__cysteine_desulfurase_IscS'[&!color=#000000]
	'480_Mcatarrhalis@AIK00848_1__cysteine_desulfurase_IscS'[&!color=#ff9696]
	'2014877_Msp@OXL28671_1__IscS_subfamily_cysteine_desulfurase'[&!color=#000000]
	'29433_Movis@ANB91723_1__cysteine_desulfurase'[&!color=#000000]
	'476_Mbovis@OOR87342_1__IscS_subfamily_cysteine_desulfurase'[&!color=#000000]
	'1349775_Moblonga@BCYQ01000043_1_14___10230_11453'[&!color=#000000]
	'90241_Mlincolnii@OOS21644_1__IscS_subfamily_cysteine_desulfurase'[&!color=#000000]
	'259536_Parcticus@AAZ19325_1__cysteine_desulfurase_IscS'[&!color=#000000]
	'1947358_Psp@DKJU01000004_1_472___555785_557011'[&!color=#000000]
	'34059_Matlantae@OBX75823_1__cysteine_desulfurase_IscS'[&!color=#000000]
	'1122243_Mboevrei@KB903771_1_145___133650_134867'[&!color=#000000]
	'479_Msp@HCC66829_1__TPA_asm__IscS_subfamily_cysteine_desulfurase'[&!color=#000000]
	'1811615_Mbacterium@LUOU01000177_1_6___3028_4245'[&!color=#000000]
	'1096779_Apuyangensis@SNX45836_1__cysteine_desulfurase_IscS'[&!color=#000000]
	'1392540_Anectaris@ESK40952_1__cysteine_desulfurase'[&!color=#000000]
	'1229165_Aapis@SNQ28536_1__cysteine_desulfurase_IscS'[&!color=#000000]
	'1219383_Aboissieri@SDB88080_1__cysteine_desulfurase_IscS'[&!color=#000000]
	'28090_Alwoffii@BBSQ01000004_1_131___120767_121984'[&!color=#000000]
	'106649_Aguillouiae@BBRY01000010_1_115___106008_107225'[&!color=#000000]
	'1945945_Asp@DJDJ01000017_1_11___10339_11556'[&!color=#000000]
	'1341683_Abrisouii@ESK50970_1__cysteine_desulfurase'[&!color=#000000]
	'1789224_Alarvae@AOA58129_1__IscS_subfamily_cysteine_desulfurase'[&!color=#000000]
	'871585_Apittii@ADY81588_1__cysteine_desulfurase_used_in_synthesis_of_Fe_S_cluster__tRNA_4_thiouridine_sulf'[&!color=#000000]
	'62977_Asp@CAG68269_1__cysteine_desulfurase_used_in_synthesis_of_Fe_S_cluster__tRNA_4_thiouridine_sulf'[&!color=#000000]
	'2419602_Asp@RKG35460_1__IscS_subfamily_cysteine_desulfurase'[&!color=#000000]
	'1120977_Aillinoisensi@JHUX01000003_1_849___871853_873070'[&!color=#000000]
	'2283318_Mbacterium@AXI02547_1__IscS_subfamily_cysteine_desulfurase'[&!color=#000000]
	'1077255_Alubricus@PTQ90841_1__cysteine_desulfurase_IscS'[&!color=#000000]
	'748120_Pbaekdonensis@REH38812_1__cysteine_desulfurase_IscS'[&!color=#000000]
	'1952265_Mbacterium@DDPD01000085_1_9___6276_7493'[&!color=#000000]
	'2094561_Psp@PQA49389_1__IscS_subfamily_cysteine_desulfurase'[&!color=#000000]
	'1952987_Obacterium@DCAT01000191_1_16___13370_14584'[&!color=#000000]
	'1501432_Tdenitrifican@LNJZ01000005_1_32___35566_36780'[&!color=#000000]
	'1676152_Gbacterium@LFTS01000285_1_25___19891_21105'[&!color=#000000]
	'1970544_Pbacterium@OYW93054_1__IscS_subfamily_cysteine_desulfurase__partial'[&!color=#000000]
	'1283330_Avinelandii@ACO80176_1__IscS_0_0_1328314_Achroococcum@AJE20486_1_'[&!color=#000000]
	'1328314_Achroococcum@AJE20486_1__cysteine_desulfurase'[&!color=#000000]
	'1245526_Pguangdongens@SDT91454_1__cysteine_desulfurase_IscS'[&!color=#000000]
	'364197_Ppohangensis@SDU20644_1__cysteine_desulfurase_IscS'[&!color=#000000]
	'1914538_Pbacterium@MAB99151_1__IscS_subfamily_cysteine_desulfurase__partial'[&!color=#000000]
	'306_Psp@MAE23837_1__IscS_subfamily_cysteine_desulfurase'[&!color=#000000]
	'399739_Pmendocina@ABP86259_1__cysteine_desulfurase_IscS'[&!color=#000000]
	'743720_Pfulva@AEF23265_1__Cysteine_desulfurase'[&!color=#000000]
	'1109445_Pstutzeri@AGSX01000105_1_15___11534_12748'[&!color=#000000]
	'379731_Pstutzeri@ABP80683_1__L_cysteine_desulfurase__pyridoxal_phosphate_dependent_'[&!color=#000000]
	'1312921_Pputida@ARYY01001059_1_1___135_548'[&!color=#000000]
	'157783_Pcremoricolor@AIR88079_1__cysteine_desulfurase'[&!color=#000000]
	'296_Pfragi@AMB78399_1__cysteine_desulfurase'[&!color=#000000]
	'1948627_Gbacterium@DIAM01000005_1_141___158167_159381'[&!color=#000000]
	'1802009_Pbacterium@OHC28406_1__IscS_subfamily_cysteine_desulfurase'[&!color=#000000]
	'1985301_Psp@PAV46692_1__IscS_subfamily_cysteine_desulfurase'[&!color=#000000]
	'1123021_Pthermotolera@KB822600_1_191___189185_190399'[&!color=#000000]
	'706570_Pflexibilis@KHL71084_1__cysteine_desulfurase'[&!color=#000000]
	'2479392_Psp@AYN95499_1__IscS_subfamily_cysteine_desulfurase'[&!color=#000000]
	'1429083_Phussainii@MPIO01000001_1_482___531298_532512'[&!color=#000000]
	'1680762_Vgracilis@KXU35707_1__cysteine_desulfurase'[&!color=#000000]
	'2213226_Psp@AZS50515_1__IscS_subfamily_cysteine_desulfurase'[&!color=#000000]
	'1697053_Oalkaliphila@AKX45685_1__cysteine_desulfurase'[&!color=#000000]
	'1671662_Gbacterium@LFRZ01000082_1_26___25324_26538'[&!color=#000000]
	'1950797_Cbacterium@DKTD01000043_1_5___1429_2643'[&!color=#000000]
	'62101_CEsertula@ODS23349_1__IscS_subfamily_cysteine_desulfurase'[&!color=#000000]
	'937772_Gproteobacter@EGG94585_1__Cysteine_desulfurase'[&!color=#000000]
	'1950796_Cbacterium@DJFY01000097_1_67___78308_79522'[&!color=#000000]
	'1856294_Gbacterium@OUS15298_1__IscS_subfamily_cysteine_desulfurase'[&!color=#000000]
	'1856295_Gbacterium@OUS11182_1__IscS_subfamily_cysteine_desulfurase'[&!color=#000000]
	'1950790_Cbacterium@DFBC01000133_1_11___11343_12557'[&!color=#000000]
	'2024853_Psp@MAD57729_1__IscS_subfamily_cysteine_desulfurase'[&!color=#000000]
	'1950791_Cbacterium@DGPR01000035_1_21___20221_21435'[&!color=#000000]
	'1950788_Cbacterium@DDNV01000103_1_21___21426_22610'[&!color=#000000]
	'1950783_Cbacterium@DCRV01000043_1_90___83383_84597'[&!color=#000000]
	'1411685_Gbacterium@ETN92123_1__Cysteine_desulfurase'[&!color=#000000]
	'1952748_Pbacterium@DCBC01000001_1_1___3_425'[&!color=#000000]
	'1952762_Pbacterium@DJBT01000137_1_20___16669_17883'[&!color=#000000]
	'1950789_Cbacterium@DDJS01000158_1_43___41208_42422'[&!color=#000000]
	'1950784_Cbacterium@DDII01000042_1_67___60593_61807'[&!color=#000000]
	'1986840_Cbacterium@RPG91791_1__IscS_subfamily_cysteine_desulfurase'[&!color=#000000]
	'2026782_Pbacterium@MAA54373_1__IscS_subfamily_cysteine_desulfurase'[&!color=#000000]
	'933926_Scaligoides@ROS05178_1__cysteine_desulfurase'[&!color=#000000]
	'1950785_Cbacterium@DDED01000122_1_5___2834_4048'[&!color=#000000]
	'1951901_Hbacterium@DDJW01000102_1_19___16184_17398'[&!color=#000000]
	'930805_Hjaponicus@AQA19682_1__IscS_subfamily_cysteine_desulfurase'[&!color=#000000]
	'930806_Hpacificus@CP019046_1_2651___2864731_2865945'[&!color=#000000]
	'2283635_Hsp@RLQ23847_1__IscS_subfamily_cysteine_desulfurase'[&!color=#000000]
	'247634_Mgamma@EEB80467_1__cysteine_desulfurase_IscS'[&!color=#000000]
	'247639_Mgamma@EAW39954_1__cysteine_desulfurase'[&!color=#000000]
	'1951913_Hbacterium@DGPA01000046_1_30___36604_37830'[&!color=#000000]
	'1951907_Hbacterium@DFQW01000085_1_28___32368_33600'[&!color=#000000]
	'1951911_Hbacterium@DGQD01000080_1_8___4346_5578'[&!color=#000000]
	'1986254_Hbacterium@PDH36098_1__IscS_subfamily_cysteine_desulfurase'[&!color=#000000]
	'1986649_Abacterium@RPH10065_1__IscS_subfamily_cysteine_desulfurase'[&!color=#000000]
	'1986773_Cbacterium@RPG91500_1__aminotransferase_class_V_fold_PLP_dependent_enzyme__partial'[&!color=#000000]
	'1951923_Hbacterium@DKNT01000004_1_8___4745_5977'[&!color=#000000]
	'1122224_Smarinus@AULP01000003_1_188___202261_203475'[&!color=#000000]
	'1470434_Zaliphaticivo@AMO69054_1__cysteine_desulfurase'[&!color=#000000]
	'305900_Eelysicola@KEI71537_1__cysteine_desulfurase'[&!color=#000000]
	'1868284_Esp@OED40159_1__IscS_subfamily_cysteine_desulfurase'[&!color=#000000]
	'570277_Emontiporae@AMO56023_1__cysteine_desulfurase'[&!color=#000000]
	'1137799_Enumazuensis@KEQ12105_1__cysteine_desulfurase'[&!color=#000000]
	'1732023_Gbacterium@MEIF01000007_1_6___5180_6409'[&!color=#000000]
	'1960125_Phaliclonae@SMA33094_1__Cysteine_desulfurase'[&!color=#000000]
	'1919249_Ksp@MPMQ01000055_1_11___10085_11302'[&!color=#000000]
	'1572645_Nphycophila@MRCJ01000007_1_294___319397_320611'[&!color=#000000]
	'619304_Nantarctica@LJSI01000037_1_15___13007_14221'[&!color=#000000]
	'1045558_Nqingdaonensi@SFG74517_1__cysteine_desulfurase'[&!color=#000000]
	'1122200_Mjannaschii@JHVJ01000033_1_44___46649_47863'[&!color=#000000]
	'1821621_Maestuarii@ANG62117_1__cysteine_desulfurase_IscS'[&!color=#000000]
	'207954_Ncaesariensis@EAR59653_1__cysteine_desulfurase'[&!color=#000000]
	'1806670_Nmarinus@LUTR01000037_1_16___13070_14284'[&!color=#000000]
	'1122198_Mgeorgiense@SEB12867_1__cysteine_desulfurase_IscS'[&!color=#000000]
	'49186_Mstanieri@SIQ56541_1__cysteine_desulfurase_IscS'[&!color=#000000]
	'1635171_Pplantistimul@PXF32243_1__cysteine_desulfurase'[&!color=#000000]
	'1121103_Balpica@KK211041_1_367___376337_377551'[&!color=#000000]
	'1122201_Mlitorale@AUAZ01000021_1_74___70607_71821'[&!color=#000000]
	'1902815_Msp@QKGH01000446_1_8___6093_7067'[&!color=#000000]
	'1902815_Msp@QKGH01000020_1_5___1466_2158'[&!color=#000000]
	'260552_Magarilyticus@AQQ68475_1__IscS_subfamily_cysteine_desulfurase'[&!color=#000000]
	'407164_Mpacificus@PREV01000026_1_339___415556_416809'[&!color=#000000]
	'252514_Mthermotolera@AMX03099_1__cysteine_desulfurase'[&!color=#000000]
	'494016_Mdonghaiensis@SHF52706_1__cysteine_desulfurase_IscS'[&!color=#000000]
	'1769779_Maggregans@AOS97271_1__Cysteine_desulfurase'[&!color=#000000]
	'359370_Msp@AWF83357_1__IscS_subfamily_cysteine_desulfurase'[&!color=#000000]
	'1948624_Gbacterium@DGKA01000235_1_5___2152_3366'[&!color=#000000]
	'1986771_Gbacterium@OUV23430_1__IscS_subfamily_cysteine_desulfurase'[&!color=#000000]
	'1948638_Gbacterium@DKIG01000007_1_54___68858_70072'[&!color=#000000]
	'1948654_Gbacterium@DLPP01000151_1_8___6847_8061'[&!color=#000000]
	'1986731_Gbacterium@RPG51057_1__IscS_subfamily_cysteine_desulfurase'[&!color=#000000]
	'1986740_Gbacterium@OUW40998_1__IscS_subfamily_cysteine_desulfurase'[&!color=#000000]
	'447471_Sagarivorans@RRJ83413_1__IscS_subfamily_cysteine_desulfurase'[&!color=#000000]
	'434085_Gproteobacter@EGG98847_1__Cysteine_desulfurase2C_IscS_subfamily'[&!color=#000000]
	'1948595_Gbacterium@DEMO01000008_1_24___21553_22767'[&!color=#000000]
	'1948581_Gbacterium@DCBB01000038_1_29___27852_29066'[&!color=#000000]
	'1986733_Gbacterium@OUX73929_1__IscS_subfamily_cysteine_desulfurase'[&!color=#000000]
	'1986256_Obacterium@PDH33218_1__IscS_subfamily_cysteine_desulfurase'[&!color=#000000]
	'1948661_Gbacterium@DLRP01000147_1_19___16792_18006'[&!color=#000000]
	'1948607_Gbacterium@DEQY01000267_1_13___12233_13447'[&!color=#000000]
	'1986737_Gbacterium@OUV78353_1__IscS_subfamily_cysteine_desulfurase'[&!color=#000000]
	'2030880_Scluster@PCH61719_1__IscS_subfamily_cysteine_desulfurase'[&!color=#000000]
	'2283196_Mcoralliicola@RDE19619_1__IscS_subfamily_cysteine_desulfurase'[&!color=#000000]
	'355243_Aatlantica@SER05618_1__cysteine_desulfurase_IscS'[&!color=#000000]
	'1278309_Ajaponica@KB907105_1_157___164641_165855'[&!color=#000000]
	'452629_Abalenae@RRC99764_1__IscS_subfamily_cysteine_desulfurase'[&!color=#000000]
	'1703402_Gbacterium@KPJ91142_1__cysteine_desulfurase_IscS__partial'[&!color=#000000]
	'1948171_Pbacterium@DFMR01000116_1_9___5913_6194'[&!color=#000000]
	'1798262_Gbacterium@OGT10016_1__IscS_subfamily_cysteine_desulfurase'[&!color=#000000]
	'1798295_Gbacterium@OGT67971_1__IscS_subfamily_cysteine_desulfurase'[&!color=#000000]
	'2028576_Btaxon@RIY32452_1__IscS_subfamily_cysteine_desulfurase'[&!color=#000000]
	'2027912_Btaxon@RIY33987_1__IscS_subfamily_cysteine_desulfurase'[&!color=#000000]
	'2028574_Btaxon@RIY34665_1__IscS_subfamily_cysteine_desulfurase'[&!color=#000000]
	'2028575_Btaxon@RIY35570_1__IscS_subfamily_cysteine_desulfurase'[&!color=#000000]
	'1122938_Ptestudinis@SMB89667_1__cysteine_desulfurase_IscS'[&!color=#000000]
	'1938151_Pbacterium@HBO37200_1__TPA_asm__IscS_subfamily_cysteine_desulfurase__partial'[&!color=#000000]
	'557723_Gparasuis@ACL31758_1__cysteine_desulfurase'[&!color=#000000]
	'1443036_Vpulmonis@RPE86145_1__cysteine_desulfurase_IscS'[&!color=#000000]
	'75985_Mhaemolytica@KIX30787_1__cysteine_desulfurase'[&!color=#000000]
	'416269_Apleuropneumo@ABN74027_1__cysteine_desulfurase'[&!color=#000000]
	'233412_Hducreyi@AAP95948_1__cysteine_desulfurase'[&!color=#000000]
	'97481_Pskyensis@SEM42508_1__cysteine_desulfurase'[&!color=#000000]
	'1005058_Ganatis@AEC17800_1__cysteine_desulfurase'[&!color=#000000]
	'339671_Asuccinogenes@ABR74234_1__cysteine_desulfurase_IscS'[&!color=#000000]
	'221988_Msuccinicipro@AAU38333_1__NifS_protein'[&!color=#000000]
	'714_Aactinomycete@AMQ91350_1__cysteine_desulfurase_IscS'[&!color=#000000]
	'71421_Hinfluenzae@AAC22035_1__nifS_protein__nifS_'[&!color=#000000]
	'762_Avolantium@VEB22987_1__Cysteine_desulfurase'[&!color=#000000]
	'272843_Pmultocida@AAK02402_1__NifS'[&!color=#ff9696]
	'754_Pdagmatis@SNV42364_1__cysteine_desulfurase_IscS'[&!color=#000000]
	'28161_Cflavescens@PJG85772_1__IscS_subfamily_cysteine_desulfurase'[&!color=#000000]
	'1938151_Pbacterium@HBO37199_1__TPA_asm__IscS_subfamily_cysteine_desulfurase__partial'[&!color=#000000]
	'51161_Adelphinicola@VEJ09242_1__cysteine_desulfurase'[&!color=#000000]
	'703_Pshigelloides@JWHQ01000042_1_20___21032_22246'[&!color=#000000]
	'158841_Lrichardii@SQI36648_1__Cysteine_desulfurase'[&!color=#000000]
	'1951658_Ebacterium@DDVL01000037_1_55___64397_65611'[&!color=#000000]
	'83333_Ecoli@AIZ52348_1__cysteine_desulfurase__tRNA_sulfurtransferase___PLP_dependent'[&!color=#ff9696]
	'218491_Patrosepticum@CAG76135_1__cysteine_desulfurase'[&!color=#000000]
	'582_Mmorganii@JQGP01000011_1_41___51889_53103'[&!color=#000000]
	'529507_Pmirabilis@CAR43855_1__cysteine_desulfurase'[&!color=#000000]
	'1247024_Aendosymbiont@JRLH01000002_1_172___204467_205681'[&!color=#000000]
	'243265_Plaumondii@CAE15657_1__Cysteine_desulfurase'[&!color=#000000]
	'406818_Xbovienii@CBJ82152_1__cysteine_desulfurase__tRNA_sulfurtransferase___PLP_dependent'[&!color=#000000]
	'1387197_CSbombi@AWGA01000014_1_9___12916_14130'[&!color=#000000]
	'593135_Ohercynius@RKS84527_1__cysteine_desulfurase_IscS'[&!color=#000000]
	'1267021_Fperrara@AJA44005_1__cysteine_desulfurase_IscS'[&!color=#000000]
	'1196095_Gapicola@AHN24710_1__Cysteine_desulfurase__IscS_subfamily'[&!color=#000000]
	'1336237_Pflectens@KI912487_1_621___707122_708336'[&!color=#000000]
	'1123402_Tanophelis@SET01302_1__cysteine_desulfurase_IscS'[&!color=#000000]
	'2303987_Msp@RJG47604_1__IscS_subfamily_cysteine_desulfurase'[&!color=#000000]
	'1278312_Paquimarina@AUAM01000007_1_55___70052_71266'[&!color=#000000]
	'314282_Psp@AGH80792_1__cysteine_desulfurase_IscS'[&!color=#000000]
	'1278302_Phadalis@ATUO01000127_1_7___4774_5988'[&!color=#000000]
	'2058089_Psp@PKF63573_1__IscS_subfamily_cysteine_desulfurase'[&!color=#000000]
	'2267226_Psp@RBW46430_1__IscS_subfamily_cysteine_desulfurase'[&!color=#000000]
	'357804_Pingrahamii@ABM03149_1__cysteine_desulfurase_IscS'[&!color=#000000]
	'2164068_Abacterium@RKF15537_1__IscS_subfamily_cysteine_desulfurase'[&!color=#000000]
	'680279_Agilvus@CP013021_1_4199___4332012_4333226'[&!color=#000000]
	'1120970_Ataiwanensis@AUBZ01000019_1_21___19088_20302'[&!color=#000000]
	'1755811_Pmarinum@ASK78436_1__IscS_subfamily_cysteine_desulfurase'[&!color=#000000]
	'265726_Phalotolerans@KKD01546_1__cysteine_desulfurase'[&!color=#000000]
	'1195763_Paquae@KLV05997_1__cysteine_desulfurase'[&!color=#000000]
	'38294_Pdamselae@OLQ83569_1__IscS_subfamily_cysteine_desulfurase'[&!color=#000000]
	'2479546_Vsp@CP033078_1_1995___2199032_2200246'[&!color=#000000]
	'1947768_Vsp@DDQR01000025_1_8___6267_7481'[&!color=#000000]
	'2487322_Vsp@RQW62292_1__IscS_subfamily_cysteine_desulfurase'[&!color=#000000]
	'1236703_CPkatoptron@EPE37334_1__cysteine_desulfurase_IscS'[&!color=#000000]
	'1179155_CPblepharus@KEY91697_1__cysteine_desulfurase'[&!color=#000000]
	'1216006_Vaerogenes@SHI16809_1__Cysteine_desulfurase'[&!color=#000000]
	'687_Vgazogenes@ASA56447_1__IscS_subfamily_cysteine_desulfurase'[&!color=#000000]
	'1891186_Vaphrogenes@AP018689_1_493___566483_567697'[&!color=#000000]
	'553239_Vbreoganii@ANO33600_1__cysteine_desulfurase_IscS'[&!color=#000000]
	'1603038_Vsp@ORT48920_1__cysteine_desulfurase'[&!color=#000000]
	'575788_Vtasmaniensis@CAV17600_1__Cysteine_desulfurase'[&!color=#000000]
	'701176_Vsp@EGU32518_1__cysteine_desulfurase'[&!color=#000000]
	'223926_Vparahaemolyt@BAC58859_1__aminotransferase_NifS__class_V'[&!color=#000000]
	'673519_Vharveyi@EEZ87026_1__cysteine_desulfurase'[&!color=#000000]
	'216895_Vvulnificus@AAO08961_1__cysteine_desulfurase_IscS'[&!color=#000000]
	'243277_Vcholerae@AAF93913_1__aminotransferase_NifS__class_V'[&!color=#ff9696]
	'674_Vmimicus@KFE31279_1__cysteine_desulfurase_IscS'[&!color=#000000]
	'312309_Afischeri@AAW85112_1__Sulfur_mobilization_protein_for_Fe_S_synthesis__cysteine_desulfurase__tRNA_sulf'[&!color=#000000]
	'1891184_Toccultus@BDGP01000225_1_71___72210_73424'[&!color=#000000]
	'868280_Ssocompensis@AQOE01000037_1_78___57466_58680'[&!color=#000000]
	'51367_Scosticola@LT897818_1_128___133597_134811'[&!color=#000000]
	'1927128_CEluxaltus@ATF10237_1__Cysteine_desulfurase__IscS_subfamily'[&!color=#000000]
	'673_Ghollisae@AMG31186_1__IscS_subfamily_cysteine_desulfurase'[&!color=#000000]
	'1121868_Enigricans@SKA55287_1__cysteine_desulfurase'[&!color=#000000]
	'1927127_CEescacola@PCS23526_1__Cysteine_desulfurase'[&!color=#000000]
	'80854_Mviscosa@CED58717_1__cysteine_desulfurase'[&!color=#000000]
	'1856287_Tsp@OUS26539_1__IscS_subfamily_cysteine_desulfurase'[&!color=#000000]
	'1763536_Tcrassostreae@LRUI01000005_1_4___2846_4060'[&!color=#000000]
	'2026726_Cbacterium@MAG75468_1__IscS_subfamily_cysteine_desulfurase__partial'[&!color=#000000]
	'2305464_Csp@RHW77459_1__IscS_subfamily_cysteine_desulfurase'[&!color=#000000]
	'1967665_Cberingensis@ASP46735_1__IscS_subfamily_cysteine_desulfurase'[&!color=#000000]
	'1911682_Cagarivorans@MUZU01000007_1_115___155384_156598'[&!color=#000000]
	'56799_Csp@PHR83871_1__IscS_subfamily_cysteine_desulfurase'[&!color=#000000]
	'58049_Csp@ALO34070_1__cysteine_desulfurase'[&!color=#000000]
	'167879_Cpsychrerythr@AAZ24811_1__cysteine_desulfurase'[&!color=#000000]
	'1742724_Tsp@OKY25691_1__IscS_subfamily_cysteine_desulfurase'[&!color=#000000]
	'349064_Tagarivorans@SES70863_1__cysteine_desulfurase_IscS'[&!color=#000000]
	'1816218_Csp@AOW78040_1__cysteine_desulfurase'[&!color=#000000]
	'1953076_Sbacterium@DDNL01000049_1_54___60180_61394'[&!color=#000000]
	'2013866_Phaliotis@NRRC01000001_1_622___674614_675828'[&!color=#000000]
	'375674_Psedimenticol@NRIR01000005_1_58___65638_66852'[&!color=#000000]
	'1515746_Smangrovi@KFZ37130_1__cysteine_desulfurase'[&!color=#000000]
	'342950_Sspongiae@RJY07675_1__IscS_subfamily_cysteine_desulfurase'[&!color=#000000]
	'2338552_Sbacterium@RLV58791_1__IscS_subfamily_cysteine_desulfurase'[&!color=#000000]
	'323850_Sloihica@ABO24183_1__cysteine_desulfurase_IscS'[&!color=#000000]
	'458817_Shalifaxensis@ABZ76138_1__cysteine_desulfurase_IscS'[&!color=#000000]
	'2058304_Ssp@PKH63176_1__IscS_subfamily_cysteine_desulfurase'[&!color=#000000]
	'637905_Sviolacea@BAJ01562_1__cysteine_desulfurase'[&!color=#000000]
	'1236542_Smarina@BALM01000024_1_55___53329_54543'[&!color=#000000]
	'326297_Samazonensis@ABL99500_1__cysteine_desulfurase'[&!color=#000000]
	'560080_Scorallii@QRCS01000024_1_61___67974_69188'[&!color=#000000]
	'211586_Soneidensis@AAN55304_1__cysteine_desulfurase_IscS'[&!color=#000000]
	'93973_Sjaponica@ARD22873_1__Cysteine_desulfurase_IscS'[&!color=#000000]
	'318167_Sfrigidimarin@ABI72269_1__cysteine_desulfurase_IscS'[&!color=#000000]
	'718193_Fsediminum@SDI61652_1__cysteine_desulfurase_IscS'[&!color=#000000]
	'1121878_Ffuttsuensis@KE383896_1_238___258481_259695'[&!color=#000000]
	'550540_Fbalearica@ADN76962_1__cysteine_desulfurase_IscS'[&!color=#000000]
	'1121880_Fsenticii@AUGM01000013_1_101___119314_120528'[&!color=#000000]
	'299255_Fmarina@SHH33677_1__cysteine_desulfurase'[&!color=#000000]
	'1907416_Asp@SIQ85005_1__cysteine_desulfurase_IscS'[&!color=#000000]
	'595494_Tauensis@ACQ93618_1__cysteine_desulfurase_IscS'[&!color=#000000]
	'380703_Ahydrophila@ABK37836_1__cysteine_desulfurase_IscS'[&!color=#ff9696]
	'641510_Oarctica@PPL17837_1__IscS_subfamily_cysteine_desulfurase'[&!color=#000000]
	'1903694_Oavium@ART78747_1__IscS_subfamily_cysteine_desulfurase'[&!color=#000000]
	'2059725_Zmaritima@QCZE01000001_1_1430___1600737_1601951'[&!color=#000000]
	'511062_Osp@AEY01063_1__cysteine_desulfurase'[&!color=#000000]
	'508461_Nmarina@NGNS01000002_1_260___305367_306581'[&!color=#000000]
	'2282215_Csp@RCU48784_1__IscS_subfamily_cysteine_desulfurase'[&!color=#000000]
	'2234133_Csp@QMED01000011_1_102___122173_123387'[&!color=#000000]
	'2172099_Csp@AWB67479_1__IscS_subfamily_cysteine_desulfurase'[&!color=#000000]
	'1513271_Cmaritimum@KMT65525_1__cysteine_desulfurase'[&!color=#000000]
	'1046714_Gjoobiniege@AMRX01000006_1_368___400614_401828'[&!color=#000000]
	'659495_Cagarivorans@JH767523_1_242___262079_263293'[&!color=#000000]
	'1737567_Abacterium@LXWE01000013_1_46___53203_54426'[&!color=#000000]
	'455436_Gsp@DS989814_1_148___156605_157828'[&!color=#000000]
	'2161813_Gsp@GBL04758_1__cysteine_desulfurase_IscS'[&!color=#000000]
	'1085623_Gnitratireduc@AEP29156_1__cysteine_desulfurase_IscS'[&!color=#000000]
	'56804_Gpunicea@OFA30591_1__cysteine_desulfurase_IscS'[&!color=#000000]
	'1946570_Gsp@DDIL01000100_1_27___28917_30140'[&!color=#000000]
	'342610_Patlantica@ABG39764_1__cysteine_desulfurase_IscS'[&!color=#000000]
	'1128911_Parctica@QIJM01000567_1_13___11609_12832'[&!color=#000000]
	'1799789_Phydrolytica@KXI28554_1__cysteine_desulfurase'[&!color=#000000]
	'1127673_Alipolytica@GAC15137_1__cysteine_desulfurase'[&!color=#000000]
	'1120963_Asagamiensis@KB894498_1_75___96154_97368'[&!color=#000000]
	'716813_Psaromensis@PQJ54936_1__IscS_subfamily_cysteine_desulfurase'[&!color=#000000]
	'1268239_Pluteoviolace@CCQ11054_1__Cysteine_desulfurase'[&!color=#000000]
	'43657_Pluteoviolace@KID54909_1__cysteine_desulfurase'[&!color=#000000]
	'1859457_Pamylolytica@OHU92846_1__IscS_subfamily_cysteine_desulfurase'[&!color=#000000]
	'2077096_Psp@PQBY01000016_1_91___104603_105820'[&!color=#000000]
	'161398_Pphenolica@ALO43390_1__Cysteine_desulfurase_IscS'[&!color=#000000]
	'43662_Ppiscicida@ATD07766_1__cysteine_desulfurase'[&!color=#000000]
	'326442_Phaloplanktis@CAI87719_1__cysteine_desulfurase__tRNA_sulfurtransferase__RNA_4_thiouridine_sulfurtransfera'[&!color=#ff9696]
	'1348114_Ppiratica@AIY63755_1__cysteine_desulfurase'[&!color=#000000]
	'314281_Ptunicata@ATC95896_1__cysteine_desulfurase'[&!color=#000000]
	'2025950_Psp@PAJ74301_1__IscS_subfamily_cysteine_desulfurase'[&!color=#000000]
	'2058087_Abacterium@PKF57550_1__IscS_subfamily_cysteine_desulfurase'[&!color=#000000]
	'1628148_Rsalexigens@OEY68843_1__IscS_subfamily_cysteine_desulfurase'[&!color=#000000]
	'152573_Aamylolytica@SDZ94668_1__cysteine_desulfurase'[&!color=#000000]
	'2498451_Rsp@CP034683_1_3247___3616500_3617714'[&!color=#000000]
	'1970316_Asp@OZB35470_1__IscS_subfamily_cysteine_desulfurase'[&!color=#000000]
	'1632859_Asp@KKO49714_1__cysteine_desulfurase'[&!color=#000000]
	'2291597_Gsp@CP031416_1_877___954645_955859'[&!color=#000000]
	'523791_Kkoreensis@ACV26918_1__cysteine_desulfurase_IscS'[&!color=#000000]
	'914150_Kgeojedonensi@AKE51909_1__cysteine_desulfurase'[&!color=#000000]
	'859059_Ahaloalkalito@RUO18288_1__IscS_subfamily_cysteine_desulfurase'[&!color=#000000]
	'740709_Ixiamenensis@EKE85239_1__cysteine_desulfurase'[&!color=#000000]
	'1122124_Isediminum@KE383983_1_500___539360_540574'[&!color=#000000]
	'1946650_Isp@DKAB01000226_1_4___2570_3784'[&!color=#000000]
	'1323738_Iplanktonica@RUO65975_1__IscS_subfamily_cysteine_desulfurase'[&!color=#000000]
	'519453_Imaritima@PWW10327_1__cysteine_desulfurase_IscS'[&!color=#000000]
	'435908_Isalinarum@KFZ31314_1__cysteine_desulfurase'[&!color=#000000]
	'2487133_Isp@RJLC01000016_1_173___192856_194070'[&!color=#000000]
	'1517416_Iatlantica@KFZ29135_1__cysteine_desulfurase'[&!color=#000000]
	'337250_Itaiwanensis@RUO78454_1__IscS_subfamily_cysteine_desulfurase'[&!color=#000000]
	'1159017_Iindica@SDB19201_1__cysteine_desulfurase'[&!color=#000000]
	'1970393_Isp@OZB05363_1__IscS_subfamily_cysteine_desulfurase'[&!color=#000000]
	'1445662_Ityrosinivora@RUO80320_1__IscS_subfamily_cysteine_desulfurase'[&!color=#000000]
	'2171752_Fbacterium@PVZ72350_1__IscS_subfamily_cysteine_desulfurase'[&!color=#000000]
	'288004_Bleptomitofor@ALG67583_1__cysteine_desulfurase'[&!color=#000000]
	'1934247_Bsp@OQW93949_1__IscS_subfamily_cysteine_desulfurase__partial'[&!color=#000000]
	'1827136_CMsp@MCBW01000066_1_97___101876_103087'[&!color=#000000]
	'1934247_Bsp@OQW94126_1__IscS_subfamily_cysteine_desulfurase'[&!color=#000000]
	'40754_Tingrica@BAP56933_1__aminotransferase__class_V'[&!color=#000000]
	'1934247_Bsp@OQW92467_1__IscS_subfamily_cysteine_desulfurase'[&!color=#000000]
	'1934247_Bsp@OQW93062_1__IscS_subfamily_cysteine_desulfurase__partial'[&!color=#000000]
	'1570016_Tpsekupsii@OUD13368_1__IscS_subfamily_cysteine_desulfurase'[&!color=#000000]
	'1962953_Bsp@QKBZ01000322_1_3___2006_3226'[&!color=#000000]
	'1918949_Selarraichens@OOZ36177_1__IscS_subfamily_cysteine_desulfurase'[&!color=#000000]
	'1543721_Sthiotaurini@AKH22148_1__cysteine_desulfurase'[&!color=#000000]
	'1940809_Gbacterium@OQX48491_1__IscS_subfamily_cysteine_desulfurase__partial'[&!color=#000000]
	'54398_Eof@KRT54527_1__cysteine_desulfurase_IscS'[&!color=#000000]
	'1818881_CTendoloripes@ODB86025_1__cysteine_desulfurase_IscS'[&!color=#000000]
	'1655433_CTendolucinida@ODJ89554_1__cysteine_desulfurase'[&!color=#000000]
	'2496632_Gbacterium@RRS35295_1__cysteine_desulfurase'[&!color=#000000]
	'1221601_Bendosymbiont@RLJ15780_1__IscS_subfamily_cysteine_desulfurase'[&!color=#000000]
	'589554_CToneisti@FLUZ01000928_1_5___6498_7712'[&!color=#000000]
	'1604836_Asp@KOR32324_1__cysteine_desulfurase'[&!color=#000000]
	'1604835_Asp@KOR29933_1__cysteine_desulfurase'[&!color=#000000]
	'1798308_Gbacterium@OGT88678_1__IscS_subfamily_cysteine_desulfurase'[&!color=#000000]
	'1811807_Smobilis@AP018725_1_1031___1001735_1002949'[&!color=#000000]
	'1918948_Svelesiana@OOZ42186_1__IscS_subfamily_cysteine_desulfurase'[&!color=#000000]
	'1748243_CTelectrophaga@ALP53627_1__cysteine_desulfurase'[&!color=#000000]
	'1703406_Gbacterium@KPK37152_1__cysteine_desulfurase_IscS__partial'[&!color=#000000]
	'2030882_Tbacterium@PCI65220_1__IscS_subfamily_cysteine_desulfurase'[&!color=#000000]
	'2030882_Tbacterium@PCI71177_1__IscS_subfamily_cysteine_desulfurase'[&!color=#000000]
	'2049432_Cbacterium@QIJH01000009_1_8___4596_5852'[&!color=#000000]
	'1948211_Pbacterium@DKAR01000166_1_1___1_702'[&!color=#000000]
	'1703403_Gbacterium@KPJ94130_1__cysteine_desulfurase_IscS'[&!color=#000000]
	'2005734_Bbms3bbin11@GBE46650_1__cysteine_desulfurase'[&!color=#000000]
	'1951925_Hbacterium@DHQN01000024_1_43___34925_36145'[&!color=#000000]
	'1952748_Pbacterium@DCBC01000148_1_1___3_554'[&!color=#000000]
	'1953015_Tbacterium@DJFZ01000047_1_30___29864_31078'[&!color=#000000]
	'1798266_Gbacterium@OGT21275_1__IscS_subfamily_cysteine_desulfurase'[&!color=#000000]
	'1948207_Pbacterium@DKAX01000108_1_6___2284_3498'[&!color=#000000]
	'415747_Tdenitrifican@SCZ55446_1__cysteine_desulfurase'[&!color=#000000]
	'2013791_Gbacterium@PKM43500_1__IscS_subfamily_cysteine_desulfurase'[&!color=#000000]
	'1948171_Pbacterium@DFMR01000116_1_10___6194_6469'[&!color=#000000]
	'1703383_Abacterium@KPK10655_1__cysteine_desulfurase_IscS'[&!color=#000000]
	'1620215_Slimicola@BAV33988_1__cysteine_desulfurase'[&!color=#000000]
	'1817759_CMbacterium@OGI44330_1__IscS_subfamily_cysteine_desulfurase'[&!color=#000000]
	'1703384_Abacterium@KPL27435_1__cysteine_desulfurase_IscS'[&!color=#000000]
	'1948205_Pbacterium@DKBE01000065_1_16___16190_16894'[&!color=#000000]
	'1948211_Pbacterium@DKAR01000218_1_9___5739_6266'[&!color=#000000]
	'1281578_Asp@AWP23766_1__IscS_subfamily_cysteine_desulfurase'[&!color=#000000]
	'547122_Tdenitrifican@RCX31828_1__cysteine_desulfurase_IscS'[&!color=#000000]
	'160660_Aprosperus@OBS10730_1__cysteine_desulfurase_NifS'[&!color=#000000]
	'160660_Aprosperus@OBS10634_1__cysteine_desulfurase_NifS'[&!color=#000000]
	'1765967_Aferrooxidans@APZ43058_1__IscS_subfamily_cysteine_desulfurase'[&!color=#000000]
	'1926875_CPsp@MRSX01000009_1_16___8276_9499'[&!color=#000000]
	'1032_Tsp@RUM94376_1__IscS_subfamily_cysteine_desulfurase'[&!color=#000000]
	'867345_Emagna@SEP66716_1__cysteine_desulfurase'[&!color=#000000]
	'867345_Emagna@SEP56696_1__cysteine_desulfurase'[&!color=#000000]
	'396588_Tsulfidiphilu@ACL73139_1__cysteine_desulfurase_IscS'[&!color=#000000]
	'396588_Tsulfidiphilu@ACL72571_1__cysteine_desulfurase_IscS'[&!color=#000000]
	'1158175_Tsp@PYG00762_1__cysteine_desulfurase_IscS'[&!color=#000000]
	'1158146_Tsp@KB907128_1_78___79910_81133'[&!color=#000000]
	'396595_Tsp@ADC71345_1__cysteine_desulfurase_IscS'[&!color=#000000]
	'1442136_Esp@ANB03518_1__cysteine_desulfurase'[&!color=#000000]
	'195064_Emobilis@SFM37429_1__cysteine_desulfurase_IscS'[&!color=#ff9696]
	'1442136_Esp@ANB03495_1__cysteine_desulfurase'[&!color=#000000]
	'233100_Emongolicus@SIT74020_1__cysteine_desulfurase__partial'[&!color=#000000]
	'260704_Oalgarvensis@DS021198_1_1464___1669468_1670691'[&!color=#000000]
	'1986754_Gbacterium@OUX17703_1__IscS_subfamily_cysteine_desulfurase'[&!color=#000000]
	'1948176_Pbacterium@DGKH01000014_1_22___16728_17951'[&!color=#000000]
	'1948140_Pbacterium@DDIE01000004_1_4___2400_3623'[&!color=#000000]
	'1951896_Fbacterium@DLTR01000086_1_9___5871_7082'[&!color=#000000]
	'1946980_Nsp@DKID01000002_1_39___34370_35560'[&!color=#000000]
	'1125411_CTsingularis@ALE01958_1__cysteine_desulfurase'[&!color=#000000]
	'1811595_CTsp@LURO01000247_1_1___1_681'[&!color=#000000]
	'1811595_CTsp@LURO01000146_1_6___3726_4520'[&!color=#000000]
	'1303921_Eof@BAS67915_1__cysteine_desulfurase'[&!color=#000000]
	'235205_Bazoricus@SEH91224_1__Aminotransferase__class_V_Cysteine_desulfurase'[&!color=#000000]
	'2058498_CTperditus@PNQY01000162_1_12___11795_13009'[&!color=#000000]
	'1705394_CTautotrophicu@ALE53076_1__cysteine_desulfurase'[&!color=#000000]
	'413404_CRmagnifica@ABL02328_1__cysteine_desulfurase_IscS'[&!color=#000000]
	'412965_CVokutanii@BAF61650_1__cysteine_desulfurase'[&!color=#000000]
	'2360_Bthermophilus@OIR25660_1__IscS_subfamily_cysteine_desulfurase'[&!color=#000000]
	'1615892_Gbacterium@JYIN01000009_1_32___30248_31462'[&!color=#000000]
	'655186_Usup05@EEZ80343_1__Cysteine_sulfinate_desulfinase_cysteine_desulfurase'[&!color=#000000]
	'1946226_CRsp@DDCF01000031_1_21___18648_19862'[&!color=#000000]
	'1123400_Tflexile@KB904780_1_11___9094_10317'[&!color=#000000]
	'92487_Teikelboomii@SKA96266_1__cysteine_desulfurase_IscS'[&!color=#000000]
	'1031_Tnivea@PIE00454_1__IscS_subfamily_cysteine_desulfurase'[&!color=#000000]
	'525918_Tcaldifontis@SEA79819_1__cysteine_desulfurase_IscS'[&!color=#000000]
	'1947697_Tsp@DILV01000014_1_10___6856_8079'[&!color=#000000]
	'870187_Tnivea@EIJ33887_1__cysteine_desulfurase_IscS'[&!color=#000000]
	'998674_Lmucor@ATTE01000001_1_4326___4799576_4800799'[&!color=#000000]
	'1247513_Lpacifica@PWQ97045_1__IscS_subfamily_cysteine_desulfurase'[&!color=#000000]
	'1481894_Lsp@PWQ94127_1__IscS_subfamily_cysteine_desulfurase'[&!color=#000000]
	'2340_Svelum@KHF24915_1__cysteine_desulfurase_IscS'[&!color=#000000]
	'1978339_Cbacterium@CP019936_1_1715___1783726_1784940'[&!color=#000000]
	'1248727_Eof@BAN68897_1__cysteine_desulfurase'[&!color=#000000]
	'1076588_Tbrandeum@BAO44012_1__cysteine_desulfurase'[&!color=#000000]
	'1732024_Bbacterium@MEIE01000153_1_4___923_2143'[&!color=#000000]
	'1123397_Thalophila@SFD23873_1__cysteine_desulfurase_IscS'[&!color=#000000]
	'1561003_B2013arg42i@CUT17620_1__Cysteine_desulfurase'[&!color=#000000]
	'2014784_Nbacterium@RTK93807_1__IscS_subfamily_cysteine_desulfurase'[&!color=#000000]
	'244582_CPsymbiosus@JQAK01000001_1_1049___1163572_1164813'[&!color=#acf97f]
	'985867_COthessalonice@AEWF01000003_1_155___165689_166942'[&!color=#acf97f]
	'91604_CPacanthamoeba@AIK97035_1__cysteine_desulfurase'[&!color=#acf97f]
	'1951934_Hbacterium@DLRV01000014_1_10___5992_7209'[&!color=#acf97f]
	'1951533_CPbacterium@DITM01000047_1_9___8882_10117'[&!color=#acf97f]
	'1414854_CNamoebiphila@ARN85225_1__cysteine_desulfurase'[&!color=#acf97f]
	'1629334_Cvaricaedens@GAO99049_1__cysteine_desulfurase'[&!color=#acf97f]
	'244581_CPacanthamoeba@AIL13114_1__cysteine_desulfurase'[&!color=#acf97f]
	'1948365_Abacterium@DDGG01000005_1_10___5755_6993'[&!color=#acf97f]
	'1895706_Abacterium@OJW46271_1__IscS_subfamily_cysteine_desulfurase'[&!color=#acf97f]
	'1797230_Abacterium@OFX07133_1__IscS_subfamily_cysteine_desulfurase'[&!color=#acf97f]
	'1970491_Abacterium@OZA44089_1__IscS_subfamily_cysteine_desulfurase'[&!color=#acf97f]
	'1895707_Abacterium@OJV45442_1__IscS_subfamily_cysteine_desulfurase'[&!color=#acf97f]
	'1973897_Abacterium@PIZ33683_1__IscS_subfamily_cysteine_desulfurase'[&!color=#acf97f]
	'1986869_Rbacterium@OUW71859_1__IscS_subfamily_cysteine_desulfurase'[&!color=#ecf181]
	'1986627_Pbacterium@OUT43762_1__IscS_subfamily_cysteine_desulfurase'[&!color=#ecf181]
	'2007300_Aproteobacter@PDH55367_1__IscS_subfamily_cysteine_desulfurase'[&!color=#ecf181]
	'1986644_Pbacterium@OUU51628_1__IscS_subfamily_cysteine_desulfurase'[&!color=#ecf181]
	'1986631_Pbacterium@RPG12602_1__IscS_subfamily_cysteine_desulfurase'[&!color=#ecf181]
	'2032658_Abacterium@PDZW01000015_1_24___31056_32291'[&!color=#519a4c]
	'1437059_Mmoscoviense@OAN50883_1__cysteine_desulfurase_IscS'[&!color=#519a4c]
	'1895778_Msp@OJX80887_1__IscS_subfamily_cysteine_desulfurase'[&!color=#519a4c]
	'55518_Mgryphiswalde@AVM77261_1__Cysteine_desulfurase'[&!color=#519a4c]
	'342108_Mmagneticum@BAE51832_1__Cysteine_sulfinate_desulfinase_cysteine_desulfurase_and_related_enzyme'[&!color=#519a4c]
	'2053833_Msp@RAU21464_1__IscS_subfamily_cysteine_desulfurase'[&!color=#519a4c]
	'1082_Pfulvum@SEH48767_1__cysteine_desulfurase_IscS'[&!color=#519a4c]
	'1544451_Tsp@OKH86956_1__cysteine_desulfurase'[&!color=#519a4c]
	'1891279_Tindica@AXO15342_1__IscS_subfamily_cysteine_desulfurase'[&!color=#519a4c]
	'1947674_Tsp@DENO01000137_1_9___11182_12468'[&!color=#519a4c]
	'1288970_Msp@CCQ74481_1__cysteine_desulfurase'[&!color=#519a4c]
	'28181_Mblakemorei@OEJ65215_1__IscS_subfamily_cysteine_desulfurase'[&!color=#519a4c]
	'1867952_CTmagnetica@SCA58071_1__cysteine_desulfurase__tRNA_sulfurtransferase___PLP_dependent'[&!color=#519a4c]
	'1123355_Tpusilla@JHYO01000018_1_27___23866_25092'[&!color=#519a4c]
	'1802023_Rbacterium@OHC80672_1__IscS_subfamily_cysteine_desulfurase'[&!color=#519a4c]
	'1802022_Rbacterium@OHC77462_1__IscS_subfamily_cysteine_desulfurase'[&!color=#519a4c]
	'1974092_Rbacterium@PIW30692_1__IscS_subfamily_cysteine_desulfurase'[&!color=#519a4c]
	'1264899_Zcompransoris@PWR23753_1__IscS_subfamily_cysteine_desulfurase'[&!color=#3d766b]
	'1948447_Abacterium@DLRN01000152_1_11___7778_9016'[&!color=#6e3937]
	'5888_Ptetraurelia@CAK61124_1__unnamed_protein_product__macronuclear_'[&!color=#47468a]
	'5949_Slemnae@CDW77257_1__UNKNOWN'[&!color=#47468a]
	'5874_Tannulata@CAI74000_1__cysteine_desulfurase__putative'[&!color=#47468a]
	'133412_Sculicis@OMJ26176_1__putative_cysteine_desulfurase__mitochondrial'[&!color=#924e4e]
	'1144522_Tfoetus@OHS99315_1__Cysteine_desulfurase__mitosomal'[&!color=#7170de]
	'412133_Tvaginalis@EAY20051_1__IscS_NifS_like_protein'[&!color=#7170de]
	'5763_Nfowleri@KAF0984303_1__hypothetical_protein_FDP41_007480'[&!color=#3d764a]
	'37360_Pbrassicae@CEP03584_1__hypothetical_protein_PBRA_009469'[&!color=#794684]
	'436017_Olucimarinus@ABO94933_1__predicted_protein'[&!color=#92894a]
	'1764295_Cprimus@QDZ20158_1__cysteine_desulfurase_IscS'[&!color=#92894a]
	'3055_Creinhardtii@PNW87417_1__hypothetical_protein_CHLRE_02g146250v5'[&!color=#92894a]
	'3218_Ppatens@PNR60216_1__hypothetical_protein_PHYPA_003009'[&!color=#92894a]
	'3197_Mpolymorpha@PTQ27764_1__hypothetical_protein_MARPO_0184s0007'[&!color=#92894a]
	'39947_Osativa@KAF2915722_1__hypothetical_protein_DAI22_09g061000'[&!color=#92894a]
	'3702_Athaliana@AED98094_1__nitrogen_fixation_S__NIFS__like_1'[&!color=#92894a]
	'3075_Aprotothecoid@RMZ57262_1__hypothetical_protein_APUTEX25_004096'[&!color=#92894a]
	'35688_Ppurpureum@KAA8499988_1__Cysteine_desulfurase__mitochondrial'[&!color=#6e4f37]
	'2769_Ccrispus@CDF37567_1__cysteine_desulfurase_IscS__mitochondrial_precursor'[&!color=#6e4f37]
	'448386_Gchorda@PXF47457_1__Cysteine_desulfurase__mitochondrial'[&!color=#6e4f37]
	'73501_Cmilitaris@ATY64829_1__cysteine_desulfurase'[&!color=#924e4e]
	'227321_Anidulans@CBF86995_1__TPA__cysteine_desulfurase__alanine_biosynthesis__putative__Eurofung_'[&!color=#924e4e]
	'573826_Cdubliniensis@CAX40612_1__cysteine_desulfurase__mitochondrial_precursor__putative'[&!color=#924e4e]
	'4896_Spombe@CAA20767_2__mitochondrial_cysteine_desulfurase_Nfs1__predicted_'[&!color=#924e4e]
	'669202_Tkitauei@KII72374_1__Cysteine_desulfurase__mitochondrial'[&!color=#924e4e]
	'6239_Celegans@CCD61301_1__Aminotran_5_domain_containing_protein'[&!color=#924e4e]
	'623744_Dtranslucida@TRY59705_1__hypothetical_protein_DNTS_002504'[&!color=#924e4e]
	'9606_Hsapiens@NP_066923_3__cysteine_desulfurase__mitochondrial_isoform_a_precursor'[&!color=#924e4e]
	'29159_Cgigas@XP_011432149_2__cysteine_desulfurase__mitochondrial'[&!color=#924e4e]
	'7240_Dsimulans@KMY89853_1__uncharacterized_protein_Dsimw501_GD23806'[&!color=#924e4e]
	'400682_Aqueenslandic@XP_003383786_1__PREDICTED__cysteine_desulfurase__mitochondrial_like'[&!color=#924e4e]
	'45264_Amillepora@XP_029186486_1__cysteine_desulfurase__mitochondrial_like'[&!color=#924e4e]
	'45351_Nvectensis@XP_001624644_2__cysteine_desulfurase__mitochondrial'[&!color=#924e4e]
	'6087_Hvulgaris@XP_002167506_3__PREDICTED__cysteine_desulfurase__mitochondrial'[&!color=#924e4e]
	'246409_Rdelemar@EIE87017_1__cysteine_desulfurase'[&!color=#924e4e]
	'1357716_Bsalamandrivo@OON10066_1__cysteine_desulfurase__mitochondrial'[&!color=#924e4e]
	'56615_Pgraminis@KAA1110876_1__cysteine_desulfurase'[&!color=#924e4e]
	'237631_Umaydis@KIS66994_1__putative_cysteine_desulfurase__tRNA_splicing_protein_SPL1_'[&!color=#924e4e]
	'1314807_Dbispora@THV07800_1__cysteine_desulfurase'[&!color=#924e4e]
	'235443_Cneoformans@AFR94701_1__cysteine_desulfurase_IscS'[&!color=#924e4e]
	'578462_Amacrogynus@KNE55635_1__cysteine_desulfurase_IscS'[&!color=#924e4e]
	'1460289_Csp_@KOO23614_1__cysteine_mitochondrial_isoform_1'[&!color=#6ed6d9]
	'1890364_Pfungivorum@PRP81916_1__cysteine_desulfurase__mitochondrial_precursor'[&!color=#ff9696]
	'352472_Ddiscoideum@XP_641773_1__cysteine_desulfurase__mitochondrial_precursor'[&!color=#ff9696]
	'670386_Halbum@EFA85765_1__cysteine_desulfurase'[&!color=#ff9696]
	'505711_Agodoyi@KAF0853110_1__mitochondrial_iron_sulfur_cluster_biosynthesis_Nfs1__IscS___cysteine_desulfuras'[&!color=#3d7678]
	'1169540_Vbrassicaform@CEL96582_1__unnamed_protein_product'[&!color=#47468a]
	'4787_Pinfestans@KAF4130798_1__Aminotransferase_class_V__partial'[&!color=#c463ba]
	'2880_Esiliculosus@CBN75233_1__Cysteine_desulfurase'[&!color=#c463ba]
	'159749_Toceanica@EJK67611_1__hypothetical_protein_THAOC_11333'[&!color=#c463ba]
	'46433_Rfilosa@ETO13652_1__cysteine_desulfurylase'[&!color=#794684]
	'1314962_Psp_@KNH05525_1__cysteine_desulfurase'[&!color=#62ba5d]
	'75058_Bsaltans@CUG88689_1__cysteine_desulfurase__putative'[&!color=#62ba5d]
	'59799_Adeanei@EPY27409_1__cysteine_desulfurase'[&!color=#62ba5d]
	'5693_Tcruzi@RNC48723_1__putative_mitochondrial_cysteine_desulfurase'[&!color=#62ba5d]
	'478820_Bsp_@OAO16743_1__IscS__cysteine_desulfurase'[&!color=#c463ba]
	'1948187_Pbacterium@DIHW01000032_1_1___2_763'[&!color=#000000]
	'1948134_Pbacterium@DBUW01000095_1_9___6017_7228'[&!color=#000000]
	'234826_Amarginale@AAV86639_1__cysteine_desulfurase'[&!color=#7d753f]
	'212042_Aphagocytophi@ABD43242_1__cysteine_desulfurase'[&!color=#7d753f]
	'1359163_CNlotoris@KJV68819_1__cysteine_desulfurase_IscS'[&!color=#7d753f]
	'302409_Eruminantium@CAI27877_1__Cysteine_desulfurase__NifS_protein_homolog_'[&!color=#7d753f]
	'269484_Ecanis@AAZ68453_1__Amino_transferase__class_V'[&!color=#7d753f]
	'169402_Wendosymbiont@APR99101_1__IscS_subfamily_cysteine_desulfurase'[&!color=#7d753f]
	'163164_Wendosymbiont@AAS14658_1__cysteine_desulfurase'[&!color=#7d753f]
	'292805_Wendosymbiont@AAW70620_1__Cysteine_sulfinate_desulfinase_cysteine_desulfurase'[&!color=#7d753f]
	'1410384_Wendosymbiont@HG810405_1_308___389998_391332'[&!color=#7d753f]
	'246273_Wendosymbiont@BAO99868_1__cysteine_desulfurase'[&!color=#7d753f]
	'118728_Wendosymbiont@RDD33984_1__Cysteine_desulfurase'[&!color=#7d753f]
	'570417_Wendosymbiont@CAQ55123_1__cysteine_desulfurase'[&!color=#7d753f]
	'222891_Nsennetsu@ABD45695_1__cysteine_desulfurase'[&!color=#7d753f]
	'1286528_Nhelminthoeca@AHX11243_1__cysteine_desulfurase'[&!color=#7d753f]
	'1401685_CXpacificiensi@ETO91885_1__cysteine_desulfurase'[&!color=#7d753f]
	'2025905_Rbacterium@NQOV01000007_1_152___185547_186785'[&!color=#c9bc66]
	'1895705_Abacterium@OJU73307_1__IscS_subfamily_cysteine_desulfurase'[&!color=#acf97f]
	'1321371_Hundulata@ETZ05040_1__cysteine_desulfurase'[&!color=#acf97f]
	'1082868_Hcurviuscula@PPE04233_1__Cysteine_desulfurase'[&!color=#acf97f]
	'1399147_Hobtusa@ETZ07486_1__cysteine_desulfurase'[&!color=#acf97f]
	'1919268_Abacterium@MPNG01000003_1_58___55580_56791'[&!color=#acf97f]
	'1274402_CHpenaei@JQAJ01000001_1_219___246950_248257'[&!color=#acf97f]
	'1951240_Rbacterium@DGUL01000007_1_52___46359_47582'[&!color=#000000]
	'1951240_Rbacterium@DGUL01000007_1_62___56515_57897'[&!color=#000000]
	'348837_Ssalmonicida@EST44485_1__Cysteine_desulfurase'[&!color=#7fbafa]
	'5741_Gintestinalis@ESU45823_1__Cysteine_desulfurase___Selenocysteine_lyase'[&!color=#7fbafa]
	'797122_Kbialata@GCA64564_1__hypothetical_protein_KIPB_014660__partial'[&!color=#7fbafa]
	'1951932_Hbacterium@DGIE01000035_1_26___22238_23386'[&!color=#acf97f]
	'2486578_Rendosymbiont@AZL15214_1__IscS_subfamily_cysteine_desulfurase'[&!color=#7d753f]
	'2026788_Rbacterium@PCJ24716_1__IscS_subfamily_cysteine_desulfurase'[&!color=#000000]
	'1961830_Rendosymbiont@OZG31625_1__IscS_subfamily_cysteine_desulfurase'[&!color=#7d753f]
	'336407_Rbellii@ABE05028_1__Cysteine_desulfurase_IscS'[&!color=#7d753f]
	'272947_Rprowazekii@CAA14939_1__NIFS_PROTEIN_HOMOLOG__spl1_'[&!color=#7d753f]
	'293613_Rcanadensis@ABV73412_1__NADH_dehydrogenase_subunit_N'[&!color=#7d753f]
	'752179_Omassiliensis@CANJ01000117_1_1___1_447'[&!color=#7d753f]
	'2115978_CPtrachydisci@AVP87447_1__cysteine_desulfurase'[&!color=#7d753f]
	'1359168_Ochuto@KJV57246_1__cysteine_desulfurase_IscS'[&!color=#7d753f]
	'752179_Omassiliensis@CANJ01000026_1_68___71771_73024'[&!color=#7d753f]
	'1951236_Rbacterium@DDCV01000015_1_2___375_1598'[&!color=#7d753f]
	'1951237_Rbacterium@DDPT01000018_1_17___17112_18329'[&!color=#7d753f]
	'1797231_Abacterium@OFX10666_1__IscS_subfamily_cysteine_desulfurase'[&!color=#7d753f]
	'1895704_Abacterium@OJV15817_1__IscS_subfamily_cysteine_desulfurase'[&!color=#7d753f]
	'1528098_Rbacterium@AIL65392_1__Cysteine_desulfurase'[&!color=#7d753f]
	'696127_CMmitochondrii@AEI88597_1__cysteine_desulfurase'[&!color=#7d753f]
	'86106_Eof@AIF81813_1__cysteine_desulfurase'[&!color=#7d753f]
	'1973900_Abacterium@PIR38712_1__IscS_subfamily_cysteine_desulfurase'[&!color=#7d753f]
	'1948417_Abacterium@DITJ01000004_1_81___80707_81930'[&!color=#7d753f]
	'1948415_Abacterium@DIUV01000048_1_54___55843_57060'[&!color=#7d753f]
	'1948416_Abacterium@DITS01000020_1_92___86621_87862'[&!color=#7d753f]
	'1948380_Abacterium@DDZS01000017_1_27___24621_25877'[&!color=#7d753f]
	'1948418_Abacterium@DITH01000040_1_5___2900_3376'[&!color=#7d753f]
	'2032647_Mbacterium@PEAO01000039_1_19___14059_15270'[&!color=#b26464]
	'2032648_Mbacterium@PEAN01000118_1_9___5725_6936'[&!color=#b26464]
	'2032649_Mbacterium@PEAJ01000079_1_11___8946_10160'[&!color=#b26464]
	'2032651_Mbacterium@PDZX01000120_1_3___1611_2822'[&!color=#b26464]
	'1434232_Maustralis@OSM02404_1__putative_cysteine_desulfurase_IscS'[&!color=#b26464]
	'156889_Mmarinus@ABK45553_1__cysteine_desulfurase_IscS'[&!color=#b26464]
	'2032650_Mbacterium@PEAG01000067_1_17___18394_19605'[&!color=#b26464]
	'2032652_Mbacterium@PDZV01000030_1_17___10596_11810'[&!color=#b26464]
	'2032646_Mbacterium@PEAP01000018_1_32___25954_27168'[&!color=#b26464]
	'1805333_Pbacterium@OIO61045_1__IscS_subfamily_cysteine_desulfurase'[&!color=#000000]
	'2026735_Dbacterium@MAA79347_1__IscS_subfamily_cysteine_desulfurase'[&!color=#000000]
	'1948544_Dbacterium@DEBL01000215_1_5___4741_5964'[&!color=#000000]
	'1961470_Mbacterium@DBLJ01000166_1_42___49201_50418'[&!color=#000000]
	'290397_Adehalogenans@ABC80368_1__cysteine_desulfurase_IscS'[&!color=#ff9696]
	'404589_Asp@ABS24850_1__aminotransferase_class_V'[&!color=#000000]
	'1948114_Lbacterium@DDZW01000022_1_4___3456_4616'[&!color=#000000]
	'1842517_Cdivision@LXTG01000064_1_4___2987_4225'[&!color=#000000]
	'1640515_Abacterium@KRT75621_1__cysteine_desulfurase__Nitrogenase_metalloclusters_biosynthesis_protein_nifS_'[&!color=#000000]
	'1640516_Cdivision@KRT68650_1__cysteine_desulfurase__Nitrogenase_metalloclusters_biosynthesis_protein_nifS_'[&!color=#000000]
	'1801659_Cdivision@OGB98122_1__IscS_subfamily_cysteine_desulfurase'[&!color=#000000]
	'2033718_CMlimnetica@PTL35418_1__IscS_subfamily_cysteine_desulfurase'[&!color=#000000]
	'2032687_CMsp@NSJM01000012_1_23___19286_20512'[&!color=#000000]
	'671143_CMoxyfera@CBE68667_1__cysteine_desulfurase__Nitrogenase_metalloclusters_biosynthesis_protein_nifS_'[&!color=#000000]
	'1927149_CMsp@MRWO01000270_1_2___1392_1883'[&!color=#000000]
	'2072417_Cdivision@PWB46252_1__IscS_subfamily_cysteine_desulfurase'[&!color=#000000]
	'2211376_CMlanthanidiph@SYW90098_1__cysteine_desulfurase'[&!color=#000000]
	'1797884_Dbacterium@OGQ49204_1__IscS_subfamily_cysteine_desulfurase'[&!color=#000000]
	'1797894_Dbacterium@OGQ80660_1__IscS_subfamily_cysteine_desulfurase'[&!color=#000000]
	'1953413_Bubp10_uba753@DLMJ01000013_1_196___190943_192160'[&!color=#000000]
	'1801967_Pbacterium@OHB69379_1__hypothetical_protein_A2W23_01630'[&!color=#000000]
	'1802095_CRbacterium@OGK81799_1__IscS_subfamily_cysteine_desulfurase'[&!color=#000000]
	'1805354_CRbacterium@OLD40246_1__IscS_subfamily_cysteine_desulfurase'[&!color=#000000]
	'1802103_CRbacterium@OGL02838_1__IscS_subfamily_cysteine_desulfurase'[&!color=#000000]
	'1805372_CRbacterium@OLB08911_1__IscS_subfamily_cysteine_desulfurase'[&!color=#000000]
	'1817752_Nbacterium@OGW15936_1__IscS_subfamily_cysteine_desulfurase'[&!color=#000000]
	'330214_Ndefluvii@CBK43693_1__Cysteine_desulfurase'[&!color=#000000]
	'1946992_Nsp@DJMO01000020_1_21___22777_23994'[&!color=#000000]
	'1985130_Nsp@PLY24803_1__IscS_subfamily_cysteine_desulfurase'[&!color=#000000]
	'1985132_Nsp@PLY31833_1__IscS_subfamily_cysteine_desulfurase'[&!color=#000000]
	'1946995_Nsp@DKBD01000037_1_38___28854_30071'[&!color=#000000]
	'1985133_Nsp@PLY35067_1__IscS_subfamily_cysteine_desulfurase'[&!color=#000000]
	'2026887_Nbacterium@PHX90051_1__IscS_subfamily_cysteine_desulfurase'[&!color=#000000]
	'1325564_Njaponica@SLM46743_1__cysteine_desulfurase__tRNA_sulfurtransferase___PLP_dependent'[&!color=#000000]
	'42253_Nmoscoviensis@ALA60695_1__cysteine_desulfurase__tRNA_sulfurtransferase___PLP_dependent'[&!color=#000000]
	'1842520_Nbacterium@LXTH01000235_1_6___2554_3768'[&!color=#000000]
	'1952976_Nbacterium@DCWI01000047_1_21___15166_16380'[&!color=#000000]
	'1952747_Pbacterium@DBCB01000314_1_32___29390_30607'[&!color=#000000]
	'1703412_Pbacterium@KPK78946_1__cysteine_desulfurase_IscS'[&!color=#000000]
	'1703762_Bsm23_31@KPK94194_1__cysteine_desulfurase_IscS'[&!color=#000000]
	'1797403_Bbacterium@OFZ78908_1__IscS_subfamily_cysteine_desulfurase'[&!color=#000000]
	'1961475_Bbacterium@DBAE01000217_1_20___16168_17124'[&!color=#000000]
	'1797387_Bbacterium@OFZ42326_1__IscS_subfamily_cysteine_desulfurase'[&!color=#000000]
	'1797386_Bbacterium@OFZ20884_1__IscS_subfamily_cysteine_desulfurase'[&!color=#000000]
	'1797397_Bbacterium@OFZ51328_1__IscS_subfamily_cysteine_desulfurase'[&!color=#000000]
	'1961501_Bbacterium@DBDV01000044_1_44___50393_51628'[&!color=#000000]
	'1961112_Pbacterium@OQZ06742_1__IscS_subfamily_cysteine_desulfurase'[&!color=#000000]
	'1961478_Bbacterium@DDSI01000262_1_33___27238_28515'[&!color=#000000]
	'1961509_Bbacterium@DENF01000150_1_17___16966_18180'[&!color=#000000]
	'2030808_CCbacterium@PCJ20129_1__IscS_subfamily_cysteine_desulfurase'[&!color=#000000]
	'2030808_CCbacterium@PCJ18083_1__IscS_subfamily_cysteine_desulfurase'[&!color=#000000]
	'1953420_Bubp17_uba619@DITF01000055_1_19___15348_16565'[&!color=#000000]
	'1961479_Bbacterium@DDRA01000134_1_12___8894_10111'[&!color=#000000]
	'2035771_CLbacterium@PDZZ01000040_1_25___20764_21978'[&!color=#000000]
	'2035771_CLbacterium@PDZZ01000480_1_3___1262_2476'[&!color=#000000]
	'1948563_Dbacterium@DJYX01000040_1_6___4918_5166'[&!color=#000000]
	'1811636_Scluster@LUQN01000102_1_5___4282_5496'[&!color=#000000]
	'913331_Scluster@AFIA01000001_1_83___92275_93489'[&!color=#000000]
	'2162549_Scluster@QBXB01000069_1_6___5571_6785'[&!color=#000000]
	'2162551_Scluster@QCPS01000013_1_22___25724_26938'[&!color=#000000]
	'1948565_Dbacterium@DLRI01000264_1_14___14244_15458'[&!color=#000000]
	'1948536_Dbacterium@DCAY01000105_1_10___7573_8787'[&!color=#000000]
	'1948563_Dbacterium@DJYX01000255_1_4___2928_3914'[&!color=#000000]
	'2024889_Scluster@PCI30308_1__IscS_subfamily_cysteine_desulfurase'[&!color=#000000]
	'1817773_CLbacterium@OGH00229_1__IscS_subfamily_cysteine_desulfurase'[&!color=#000000]
	'1953052_Nbacterium@DCWK01000252_1_1___2_496'[&!color=#000000]
	'1953052_Nbacterium@DCWK01000025_1_1___3_749'[&!color=#000000]
	'1919264_Nbacterium@MPNJ01000007_1_40___41470_42690'[&!color=#000000]
	'1802342_CTbacterium@OGL61418_1__IscS_subfamily_cysteine_desulfurase'[&!color=#000000]
	'1951189_Pbacterium@DDEK01000366_1_6___4336_5559'[&!color=#000000]
	'1951202_Pbacterium@DIDT01000052_1_36___31789_33030'[&!color=#000000]
	'1951200_Pbacterium@DHLW01000127_1_3___539_1777'[&!color=#000000]
	'1951193_Pbacterium@DDSA01000027_1_19___23367_24617'[&!color=#000000]
	'1951192_Pbacterium@DDSG01000190_1_4___1129_2373'[&!color=#000000]
	'2030824_Psp@PHQ82117_1__IscS_subfamily_cysteine_desulfurase'[&!color=#000000]
	'1951203_Pbacterium@DIYM01000050_1_7___5467_6705'[&!color=#000000]
	'1852623_Pbacterium@LYTA01000002_1_648___792431_793669'[&!color=#000000]
	'1951188_Pbacterium@DDFO01000015_1_4___2132_3373'[&!color=#000000]
	'1986611_Psp@RPG15138_1__IscS_subfamily_cysteine_desulfurase'[&!color=#000000]
	'1951211_Pbacterium@DBCE01000082_1_5___2576_4000'[&!color=#000000]
	'1948561_Dbacterium@DJIF01000051_1_44___43687_44958'[&!color=#000000]
	'1048260_Lferriphilum@AFS52721_1__cysteine_desulfurase'[&!color=#000000]
	'1162668_Lferrooxidans@BAM07525_1__cysteine_desulfurase'[&!color=#000000]
	'1948130_Pbacterium@DLRM01000035_1_22___21526_22743'[&!color=#000000]
	'1953109_Abacterium@DKLY01000170_1_6___5957_7078'[&!color=#000000]
	'1951101_Gbacterium@DCAH01000062_1_17___13873_14985'[&!color=#000000]
	'1948124_Pbacterium@DCAK01000046_1_25___22594_23778'[&!color=#000000]
	'370354_Edispar@EDR23480_1__cysteine_desulfurase__putative'[&!color=#ff9696]
	'1928728_Pmicropora@BBL85924_1__possible_cysteine_desulfurase__chromatophore_'[&!color=#794684]
	'1953213_CMbacterium@DCAL01000077_1_6___4031_5221'[&!color=#000000]
	'1953215_CMbacterium@DBZW01000004_1_31___34927_36114'[&!color=#000000]
	'1811604_CMbacterium@LUOD01000132_1_2___841_2028'[&!color=#000000]
	'1953249_CMbacterium@DKAH01000014_1_92___114228_115406'[&!color=#000000]
	'1953216_CMbacterium@DCMX01000182_1_4___1967_3145'[&!color=#000000]
	'1953218_CMbacterium@DCXW01000006_1_18___14474_15658'[&!color=#000000]
	'1953258_CMbacterium@DLRS01000188_1_13___10528_11712'[&!color=#000000]
	'1803461_Abacterium@OLB82984_1__IscS_subfamily_cysteine_desulfurase__partial'[&!color=#000000]
	'1953112_Abacterium@DLMH01000054_1_96___100582_101802'[&!color=#000000]
	'204669_CKversatilis@ABF39489_1__cysteine_desulfurase_IscS'[&!color=#000000]
	'1577687_Tgabretensis@LAIJ01000009_1_725___904696_905952'[&!color=#000000]
	'2303751_Asp@RFU14878_1__IscS_subfamily_cysteine_desulfurase'[&!color=#000000]
	'240015_Acapsulatum@ACO32575_1__cysteine_desulfurase_IscS'[&!color=#000000]
	'1969471_Gsp@PKWU01000033_1_96___111959_113311'[&!color=#000000]
	'1895690_Abacterium@OJV44632_1__IscS_subfamily_cysteine_desulfurase'[&!color=#000000]
	'682795_Gmallensis@AEU34852_1__cysteine_desulfurase_IscS'[&!color=#000000]
	'863522_Belongata@SEG44399_1__cysteine_desulfurase_IscS'[&!color=#000000]
	'1560005_Edinghuensis@RKQ66890_1__cysteine_desulfurase_IscS'[&!color=#000000]
	'1198114_Gtundricola@ADW70686_1__Cysteine_desulfurase'[&!color=#000000]
	'474952_Grosea@SNS25270_1__cysteine_desulfurase_IscS'[&!color=#000000]
	'401053_Tsaanensis@ADV80973_1__cysteine_desulfurase_IscS'[&!color=#000000]
	'926566_Troseus@AFL90362_1__cysteine_desulfurase_family_protein'[&!color=#000000]
	'474950_Gpectinivoran@SFR98102_1__cysteine_desulfurase_IscS'[&!color=#000000]
	'1382359_Aailaaui@JIAL01000001_1_845___966216_967472'[&!color=#000000]
	'2043161_CSgaucii@SPE18322_1__cysteine_desulfurase__tRNA_sulfurtransferase___PLP_dependent'[&!color=#000000]
	'1951344_Abacterium@DBTV01000022_1_8___5181_6434'[&!color=#000000]
	'1803424_Abacterium@OLE89391_1__IscS_subfamily_cysteine_desulfurase'[&!color=#000000]
	'1953107_Abacterium@DDZV01000005_1_39___33204_34421'[&!color=#000000]
	'1797183_Abacterium@OFW13044_1__IscS_subfamily_cysteine_desulfurase'[&!color=#000000]
	'251221_Gviolaceus@BAC92325_1__cysteine_desulfurase'[&!color=#000000]
	'517418_Cthalassium@ACF15138_1__cysteine_desulfurase_IscS'[&!color=#000000]
	'1519464_CTbacterium@KER10515_1__cysteine_desulfurase'[&!color=#000000]
	'1868324_CTaerophilum@RFM23564_1__IscS_subfamily_cysteine_desulfurase'[&!color=#000000]
	'1953264_CObacterium@DDUN01000005_1_1___9_1205'[&!color=#000000]
	'1801819_Obacterium@OGW79771_1__IscS_subfamily_cysteine_desulfurase'[&!color=#000000]
	'1974748_CObacterium@PIQ86797_1__IscS_subfamily_cysteine_desulfurase'[&!color=#000000]
	'1801829_Obacterium@OGW89170_1__IscS_subfamily_cysteine_desulfurase'[&!color=#000000]
	'1801834_Obacterium@OGX06381_1__IscS_subfamily_cysteine_desulfurase'[&!color=#000000]
	'1801820_Obacterium@OGW86382_1__IscS_subfamily_cysteine_desulfurase'[&!color=#000000]
	'1391653_Vincomptus@AKU91903_1__Cysteine_desulfurase'[&!color=#ff9696]
	'1882918_Pabortibovis@APR99843_1__IscS_subfamily_cysteine_desulfurase'[&!color=#000000]
	'1970199_Sbacterium@OQX69095_1__IscS_subfamily_cysteine_desulfurase'[&!color=#000000]
	'1798559_Cdivision@OGC06208_1__IscS_subfamily_cysteine_desulfurase'[&!color=#000000]
	'1961461_Mbacterium@DCPY01000381_1_9___4527_5741'[&!color=#000000]
	'1123368_Ttepidarius@AUIS01000004_1_160___173934_175217'[&!color=#000000]
	'1945924_Asp@DDOU01000014_1_10___5489_6367'[&!color=#000000]
	'930_Athiooxidans@JMEB01000172_1_43___40042_41307'[&!color=#000000]
	'243159_Aferrooxidans@ACK80697_1__cysteine_desulfurase_IscS'[&!color=#000000]
	'1867749_Asp@RNF60568_1__IscS_subfamily_cysteine_desulfurase'[&!color=#000000]
	'637389_Acaldus@AIA54687_1__Cysteine_desulfurase'[&!color=#000000]
	'1948465_Bbacterium@DBDC01000042_1_7___7320_8558'[&!color=#000000]
	'1834205_Bbacterium@ANU67270_1__IscS_subfamily_cysteine_desulfurase'[&!color=#000000]
	'487175_Pexcrementiho@HAI61805_1__TPA_asm__IscS_subfamily_cysteine_desulfurase'[&!color=#000000]
	'1262976_Ssp@CDD70237_1__cysteine_desulfurase'[&!color=#000000]
	'1947612_Ssp@DHJT01000002_1_6___3579_4796'[&!color=#000000]
	'2292075_Ssp@RHJ35556_1__IscS_subfamily_cysteine_desulfurase'[&!color=#000000]
	'762967_Sparvirubra@EHY30965_1__cysteine_desulfurase_IscS'[&!color=#000000]
	'2494234_Smegalosphaer@BBF24105_1__cysteine_desulfurase_IscS'[&!color=#000000]
	'1263111_Swadsworthens@CCZ16560_1__cysteine_desulfurase'[&!color=#000000]
	'1574262_Ssp@KXT30738_1__cysteine_desulfurase_IscS'[&!color=#000000]
	'1262977_Ssp@CDE76141_1__cysteine_desulfurase'[&!color=#000000]
	'286133_Usutterella@OMVG01000119_1_2___423_698'[&!color=#000000]
	'286133_Usutterella@OMVG01000119_1_1___3_275'[&!color=#000000]
	'2292253_Ssp@RGU79819_1__IscS_subfamily_cysteine_desulfurase'[&!color=#000000]
	'1072685_Bpsittacipulm@AIL32692_1__cysteine_desulfurase'[&!color=#000000]
	'1581147_Osp@OFV48528_1__cysteine_desulfurase_IscS'[&!color=#000000]
	'1122619_Oureolytica@KB892332_1_3___1775_2989'[&!color=#000000]
	'1008459_Tasinigenital@AEP36450_1__Cysteine_desulfurase_IscS_subfamily'[&!color=#000000]
	'1121118_Boedipodis@JHZJ01000009_1_169___184607_185824'[&!color=#000000]
	'206506_Kgyiorum@KKO72475_1__cysteine_desulfurase'[&!color=#000000]
	'1671635_Abacterium@LFTA01000039_1_37___37963_39174'[&!color=#000000]
	'1247726_Amimigardefor@AHG63933_1__cysteine_desulfurase'[&!color=#000000]
	'1416803_Bgenomosp@ARP86320_1__IscS_subfamily_cysteine_desulfurase'[&!color=#000000]
	'1697043_Bsp@AOB31787_1__cysteine_desulfurase'[&!color=#000000]
	'257310_Bbronchisepti@CAE32772_1__cysteine_desulfurase'[&!color=#ff9696]
	'1159870_Bsp@KB907784_1_3108___3368226_3369437'[&!color=#000000]
	'1851544_Odioscoreae@SOE49172_1__Cysteine_desulfurase__IscS_subfamily'[&!color=#000000]
	'2163011_Bsp@AWB33326_1__IscS_subfamily_cysteine_desulfurase'[&!color=#000000]
	'323426_Bproteobacter@PRY99070_1__cysteine_desulfurase_IscS'[&!color=#000000]
	'938785_Bproteobacter@ATZQ02000011_1_10___10843_12054'[&!color=#000000]
	'1951378_Abacterium@DBBZ01000285_1_19___16776_17987'[&!color=#000000]
	'2026239_Psp@RII83724_1__IscS_subfamily_cysteine_desulfurase'[&!color=#000000]
	'1548123_Psp@OXR48311_1__IscS_subfamily_cysteine_desulfurase'[&!color=#000000]
	'2175229_Bsp@PWF23063_1__IscS_subfamily_cysteine_desulfurase'[&!color=#000000]
	'683354_Cnitroreducen@OWT65709_1__IscS_subfamily_cysteine_desulfurase'[&!color=#000000]
	'305977_Pnoertemannii@PVY60366_1__cysteine_desulfurase_IscS'[&!color=#000000]
	'2497686_Csp@RTZ47773_1__IscS_subfamily_cysteine_desulfurase'[&!color=#000000]
	'645616_Ecaeni@RBP40843_1__cysteine_desulfurase_IscS'[&!color=#000000]
	'1720297_Psp@LT628275_1_889___920179_921390'[&!color=#000000]
	'1689272_Vmassiliensis@LN898221_1_1166___1228430_1229644'[&!color=#000000]
	'96942_Vsp@AUZ04374_1__cysteine_desulfurase_IscS'[&!color=#000000]
	'629741_Koralis@EEP67992_1__cysteine_desulfurase_IscS'[&!color=#000000]
	'641147_Smuelleri@EFG30749_1__cysteine_desulfurase'[&!color=#000000]
	'1150867_Kkingae@EIC13465_1__cysteine_desulfurase'[&!color=#000000]
	'1522312_Knegevensis@CCNJ01000048_1_5___1594_2808'[&!color=#000000]
	'1051972_Nweaveri@EGV34722_1__cysteine_desulfurase_IscS'[&!color=#000000]
	'1032488_Nshayeganii@EGY51712_1__cysteine_desulfurase'[&!color=#000000]
	'326522_Nanimaloris@OSI08358_1__IscS_subfamily_cysteine_desulfurase'[&!color=#000000]
	'1120980_Acrassa@JQKH01000039_1_10___7689_8900'[&!color=#000000]
	'1120981_Afiliformis@SOD64906_1__cysteine_desulfurase'[&!color=#000000]
	'1030841_Nwadsworthii@EGZ47143_1__cysteine_desulfurase'[&!color=#000000]
	'1121351_Ckuhniae@KE386799_1_84___85504_86718'[&!color=#000000]
	'1121352_Csteedae@JHZP01000001_1_927___989408_990622'[&!color=#000000]
	'88719_Nelongata@JVVT01000019_1_34___33511_34725'[&!color=#000000]
	'888741_Kdenitrifican@EGC17708_1__cysteine_desulfurase_IscS'[&!color=#000000]
	'539_Ecorrodens@JVFA01000025_1_28___23537_24751'[&!color=#000000]
	'122586_Nmeningitidis@AAF62329_1__nifS_protein'[&!color=#ff9696]
	'655307_Nsp@ASP17056_1__IscS_subfamily_cysteine_desulfurase'[&!color=#000000]
	'1470200_Narctica@KLT72523_1__cysteine_desulfurase'[&!color=#000000]
	'1123296_Sacetivorans@JQKE01000041_1_9___6333_7547'[&!color=#000000]
	'1775559_Ssp@LQXR01000016_1_26___22415_23248'[&!color=#000000]
	'1196094_Salvi@AHN27932_1__Cysteine_desulfurase__IscS_subfamily'[&!color=#000000]
	'1775559_Ssp@LQXR01000016_1_25___22035_22463'[&!color=#000000]
	'1951605_Cbacterium@DFPM01000252_1_9___7017_8237'[&!color=#000000]
	'1951612_Cbacterium@DLAU01000040_1_7___3933_5153'[&!color=#000000]
	'1895730_Bbacterium@OJV48794_1__IscS_subfamily_cysteine_desulfurase'[&!color=#000000]
	'1082851_Cserinivorans@ARU05506_1__IscS_subfamily_cysteine_desulfurase'[&!color=#000000]
	'2109914_Ooryzae@AVO35156_1__IscS_subfamily_cysteine_desulfurase'[&!color=#000000]
	'2116657_Msp@AVP58007_1__IscS_subfamily_cysteine_desulfurase'[&!color=#000000]
	'2109913_Msp@AVO50784_1__IscS_subfamily_cysteine_desulfurase'[&!color=#000000]
	'1917811_Tsediminis@RPE70784_1__cysteine_desulfurase_IscS'[&!color=#000000]
	'1031594_Evulgaris@RCX09843_1__cysteine_desulfurase_IscS'[&!color=#ff9696]
	'1888168_Csp@HBH36936_1__TPA_asm__IscS_subfamily_cysteine_desulfurase'[&!color=#000000]
	'1660161_Cbacterium@ODU61437_1__IscS_subfamily_cysteine_desulfurase'[&!color=#000000]
	'2109915_Ssuum@AVO42832_1__IscS_subfamily_cysteine_desulfurase'[&!color=#000000]
	'2315688_Ssp@RID99251_1__IscS_subfamily_cysteine_desulfurase'[&!color=#000000]
	'1735686_Xsp@KQM75316_1__cysteine_desulfurase_IscS'[&!color=#000000]
	'1951599_Cbacterium@DCYB01000010_1_397___443883_445103'[&!color=#000000]
	'1896170_Bbacterium@OJX29812_1__IscS_subfamily_cysteine_desulfurase'[&!color=#000000]
	'391735_Veiseniae@ABM58119_1__cysteine_desulfurase_IscS'[&!color=#000000]
	'2491057_Cbacterium@RRD57393_1__IscS_subfamily_cysteine_desulfurase'[&!color=#000000]
	'1658672_Osp@AKU66543_1__cysteine_desulfurase'[&!color=#000000]
	'365046_Rtataouinensi@AEG92927_1__Candidate_cysteine_desulfurase'[&!color=#000000]
	'94132_Rtataouinensi@AMO24866_1__cysteine_desulfurase'[&!color=#000000]
	'2485130_Csp@ROR24993_1__cysteine_desulfurase_IscS'[&!color=#000000]
	'1950777_Bbacterium@DFTY01000164_1_16___10928_12142'[&!color=#000000]
	'2493092_Asp@RRS03365_1__IscS_subfamily_cysteine_desulfurase'[&!color=#000000]
	'1296669_Aolei@AWI52761_1__IscS_subfamily_cysteine_desulfurase'[&!color=#000000]
	'1797568_Bbacterium@OGB66613_1__IscS_subfamily_cysteine_desulfurase'[&!color=#000000]
	'1797552_Bbacterium@OGA80886_1__IscS_subfamily_cysteine_desulfurase'[&!color=#000000]
	'1946043_Asp@DBNS01000026_1_43___47576_48880'[&!color=#000000]
	'1658665_Msp@ANH67851_1__cysteine_desulfurase'[&!color=#000000]
	'1768242_Psp@ALT77072_1__cysteine_desulfurase'[&!color=#000000]
	'1736528_Rsp@KQW36251_1__cysteine_desulfurase_IscS'[&!color=#000000]
	'1158291_Tsp@KB898487_1_38___34419_35639'[&!color=#000000]
	'364030_Tdelicata@SBP89029_1__cysteine_desulfurase__tRNA_sulfurtransferase___PLP_dependent'[&!color=#000000]
	'75379_Tintermedia@ADG30451_1__cysteine_desulfurase_IscS'[&!color=#000000]
	'1265502_Cmanganoxidan@KB905931_1_120___126642_127862'[&!color=#000000]
	'2259336_Cbacterium@QNUI01000019_1_4___1495_2715'[&!color=#000000]
	'215580_Sthermodepoly@PPE69178_1__IscS_subfamily_cysteine_desulfurase'[&!color=#000000]
	'864051_Bbacterium@EHR72434_1__cysteine_desulfurase_IscS'[&!color=#000000]
	'1660139_Rsp@ODV12610_1__IscS_subfamily_cysteine_desulfurase'[&!color=#000000]
	'1523424_Bproteobacter@KPF47761_1__cysteine_desulfurase_IscS'[&!color=#000000]
	'983917_Rgelatinosus@BAL94883_1__cysteine_desulfurase_IscS'[&!color=#000000]
	'420662_Mpetroleiphil@ABM95218_1__cysteine_desulfurase'[&!color=#000000]
	'395495_Lcholodnii@ACB33316_1__cysteine_desulfurase_IscS'[&!color=#ff9696]
	'744406_Shippei@PXW92834_1__cysteine_desulfurase_IscS'[&!color=#000000]
	'34103_Snatans@SIS07957_1__cysteine_desulfurase_IscS'[&!color=#000000]
	'1965230_Bbacterium@RUS67941_1__Cysteine_desulfurase_IscS'[&!color=#000000]
	'946483_CSmobilis@AGX87026_1__cysteine_desulfurase'[&!color=#000000]
	'183670_Mbipunctata@NWBQ01000058_1_47___46104_47324'[&!color=#000000]
	'307486_Ttaiwanensis@KN714329_1_12___8947_10167'[&!color=#000000]
	'1797572_Bbacterium@OGB71126_1__IscS_subfamily_cysteine_desulfurase'[&!color=#000000]
	'1947650_Tsp@DBAZ01000005_1_50___54630_55850'[&!color=#000000]
	'1458426_Smccroryi@BAO82656_1__cysteine_sulfinate_desulfinase_cysteine_desulfurase_and_related_enzyme'[&!color=#000000]
	'1973952_Cbacterium@PIQ52790_1__IscS_subfamily_cysteine_desulfurase'[&!color=#000000]
	'2013709_Bbacterium@PKO61004_1__IscS_subfamily_cysteine_desulfurase'[&!color=#000000]
	'28066_Rfermentans@OOV07881_1__IscS_subfamily_cysteine_desulfurase'[&!color=#000000]
	'50421_Rsp@PKWM01000041_1_6___5536_6756'[&!color=#000000]
	'338969_Rferrireducen@ABD69901_1__cysteine_desulfurase_IscS'[&!color=#000000]
	'1797566_Bbacterium@OGB34428_1__IscS_subfamily_cysteine_desulfurase'[&!color=#000000]
	'1484693_Rsaidenbachen@APW43150_1__cysteine_desulfurase'[&!color=#000000]
	'1945857_Psp@OOG51972_1__IscS_subfamily_cysteine_desulfurase'[&!color=#000000]
	'1951610_Cbacterium@DJBO01000010_1_10___11324_12541'[&!color=#000000]
	'1408164_Bbacterium@ESS14027_1__Cysteine_desulfurase'[&!color=#000000]
	'1951601_Cbacterium@DDUQ01000139_1_7___4707_5924'[&!color=#000000]
	'1947819_Buba7470@DLPA01000186_1_5___2183_3400'[&!color=#000000]
	'1842537_Hsp@AOF86115_1__cysteine_desulfurase_IscS'[&!color=#000000]
	'795665_Hsp@AOS79883_1__IscS_subfamily_cysteine_desulfurase'[&!color=#000000]
	'1871071_Cbacterium@HAJ12877_1__TPA_asm__IscS_subfamily_cysteine_desulfurase'[&!color=#000000]
	'365044_Pnaphthaleniv@ABM37598_1__cysteine_desulfurase_IscS'[&!color=#000000]
	'2268087_Psp@AYQ29983_1__IscS_subfamily_cysteine_desulfurase'[&!color=#000000]
	'1797557_Bbacterium@OGB10934_1__IscS_subfamily_cysteine_desulfurase'[&!color=#000000]
	'2013715_Bbacterium@PKO40822_1__IscS_subfamily_cysteine_desulfurase'[&!color=#000000]
	'137716_Isp@BADL01000031_1_14___9493_10713'[&!color=#000000]
	'2015568_Bbacterium@OYT84908_1__IscS_subfamily_cysteine_desulfurase'[&!color=#000000]
	'63_Vfiliformis@ASM77714_1__Cysteine_desulfurase_IscS'[&!color=#000000]
	'433924_Pintermedius@KTT23163_1__cysteine_desulfurase'[&!color=#000000]
	'1795631_Vsp@AMM23099_1__cysteine_desulfurase_IscS'[&!color=#000000]
	'1970496_Bbacterium@OYZ74610_1__IscS_subfamily_cysteine_desulfurase'[&!color=#000000]
	'180197_Ganulus@SEQ37320_1__cysteine_desulfurase_IscS'[&!color=#000000]
	'1797747_Csp@OGO99911_1__IscS_subfamily_cysteine_desulfurase'[&!color=#000000]
	'1678128_Lsp@ALK89180_1__Cysteine_desulfurase'[&!color=#000000]
	'1678129_Lsp@ALK91991_1__Cysteine_desulfurase'[&!color=#000000]
	'1458275_Hgracilis@EYC51606_1__cysteine_desulfurase'[&!color=#000000]
	'397945_Acitrulli@ABM33018_1__cysteine_desulfurase_IscS'[&!color=#000000]
	'1797556_Bbacterium@OGA98604_1__IscS_subfamily_cysteine_desulfurase'[&!color=#000000]
	'2135643_Ssp@PVY55648_1__cysteine_desulfurase_IscS'[&!color=#000000]
	'32013_Cterrigena@DDHF01000002_1_16___18824_20044'[&!color=#000000]
	'285_Ctestosteroni@BBJZ01000002_1_75___85760_86980'[&!color=#000000]
	'1122156_Lhyalina@SHF26740_1__cysteine_desulfurase'[&!color=#000000]
	'2491056_Cbacterium@RRD67474_1__IscS_subfamily_cysteine_desulfurase'[&!color=#000000]
	'1550736_Cpopuli@RMX08442_1__IscS_subfamily_cysteine_desulfurase'[&!color=#000000]
	'1121117_Bdenitrifican@SEN61930_1__cysteine_desulfurase_IscS'[&!color=#000000]
	'1121116_Bchironomi@KB894771_1_120___116681_117895'[&!color=#000000]
	'351345_Pcosmopolitan@OXL14489_1__IscS_subfamily_cysteine_desulfurase'[&!color=#000000]
	'556055_Prarus@NTGB01000001_1_1505___1611243_1612502'[&!color=#000000]
	'312153_Pasymbioticus@ABP34707_1__cysteine_desulfurase_IscS'[&!color=#000000]
	'556053_Pacidiphobus@CP023277_1_570___536923_538182'[&!color=#000000]
	'1951147_Lbacterium@DEND01000004_1_134___136619_137878'[&!color=#000000]
	'28092_Randropogonis@KKB62536_1__cysteine_desulfurase'[&!color=#000000]
	'1888893_Placunae@RCS59607_1__IscS_subfamily_cysteine_desulfurase'[&!color=#000000]
	'1553431_Mcysteinexige@BBE09261_1__cysteine_desulfurase'[&!color=#000000]
	'1070319_CGgigasporarum@CCD29738_1__Cysteine_desulfurase'[&!color=#000000]
	'132144_CGgigasporarum@LXRJ01000001_1_62___61208_62446'[&!color=#000000]
	'882378_Prhizoxinica@CBW75493_1__Cysteine_desulfurase__EC_2_8_1_7____Selenocysteine_lyase__EC_4_4_1_16_'[&!color=#000000]
	'2211211_Psp@CP029640_1_1074___1222697_1223920'[&!color=#000000]
	'13373_Bmallei@AIP75297_1__cysteine_desulfurase_IscS'[&!color=#ff9696]
	'1074049_CBcrenata@KNE75893_1__Cysteine_desulfurase__IscS_subfamily'[&!color=#000000]
	'1770053_Bsp@SDV49265_1__cysteine_desulfurase_IscS'[&!color=#000000]
	'93218_Papista@AJE99393_1__cysteine_desulfurase'[&!color=#000000]
	'1808959_CPnovymonadis@PSB92075_1__Cysteine_desulfurase_IscS'[&!color=#000000]
	'445709_Pthiooxydans@AKJ67361_1__IscS_subfamily_cysteine_desulfurase'[&!color=#000000]
	'795666_Rsp@EIZ05081_1__cysteine_desulfurase'[&!color=#000000]
	'402626_Rpickettii@ACD26034_1__cysteine_desulfurase_IscS'[&!color=#000000]
	'1267562_Cgilardii@ALD90187_1__cysteine_desulfurase'[&!color=#000000]
	'1950779_Bbacterium@DHLX01000009_1_41___45182_46399'[&!color=#000000]
	'1121388_Dgummosa@KI519499_1_604___741750_742967'[&!color=#000000]
	'2099400_Ssilvestre@PRC91243_1__IscS__cysteine_desulfurase_IscS'[&!color=#000000]
	'1797562_Bbacterium@OGB20369_1__IscS_subfamily_cysteine_desulfurase'[&!color=#000000]
	'375286_Jsp@ABR89375_1__cysteine_desulfurase'[&!color=#000000]
	'709839_Nautotrophicu@KIF80882_1__cysteine_desulfurase'[&!color=#000000]
	'401471_Uparvum@AZP13544_1__IscS_subfamily_cysteine_desulfurase'[&!color=#000000]
	'1688639_Nhumi@SNS29908_1__cysteine_desulfurase_IscS'[&!color=#000000]
	'2320865_Nsp@RJG00189_1__IscS_subfamily_cysteine_desulfurase'[&!color=#000000]
	'964_Hseropedicae@AKN66548_1__cysteine_desulfurase'[&!color=#000000]
	'1005048_Cfungivorans@AEK62955_1__Cysteine_desulfurase'[&!color=#000000]
	'1736266_Dsp@KQQ31903_1__cysteine_desulfurase_IscS'[&!color=#000000]
	'945844_Moculi@AWL06708_1__IscS_subfamily_cysteine_desulfurase'[&!color=#000000]
	'1603353_Mpsychrophila@PIL38406_1__IscS_subfamily_cysteine_desulfurase'[&!color=#000000]
	'2093374_Osp@RJX32006_1__IscS_subfamily_cysteine_desulfurase'[&!color=#000000]
	'847_Oformigenes@ARQ46985_1__Cysteine_desulfurase_IscS'[&!color=#000000]
	'556268_Oformigenes@EEO28909_1__cysteine_desulfurase'[&!color=#000000]
	'1523428_Bproteobacter@KPF68998_1__cysteine_desulfurase_IscS'[&!color=#000000]
	'1891238_Bbacterium@PLEY01000085_1_51___60119_61339'[&!color=#000000]
	'93218_Papista@AJE99265_1__cysteine_desulfurase'[&!color=#000000]
	'1660092_Bsp@ODU88341_1__IscS_subfamily_cysteine_desulfurase'[&!color=#000000]
	'1797484_Bbacterium@OGA03464_1__IscS_subfamily_cysteine_desulfurase'[&!color=#000000]
	'1797505_Bbacterium@OGA69448_1__IscS_subfamily_cysteine_desulfurase'[&!color=#000000]
	'1813033_Lsp@KYP10445_1__cysteine_desulfurase_IscS'[&!color=#000000]
	'1950780_Bbacterium@DIYC01000015_1_46___45320_46534'[&!color=#000000]
	'2053568_Lsp@HAB48390_1__TPA_asm__IscS_subfamily_cysteine_desulfurase'[&!color=#000000]
	'1469502_Bbacterium@BAP88191_1__cysteine_desulfurase'[&!color=#000000]
	'1986667_Bbacterium@OUW05646_1__IscS_subfamily_cysteine_desulfurase'[&!color=#000000]
	'1986668_Bbacterium@OUT97346_1__IscS_subfamily_cysteine_desulfurase'[&!color=#000000]
	'1986666_Bbacterium@OUV31728_1__IscS_subfamily_cysteine_desulfurase'[&!color=#000000]
	'1950782_Bbacterium@DBCQ01000022_1_10___5804_6715'[&!color=#000000]
	'1950771_Bbacterium@DDPR01000004_1_25___26137_27345'[&!color=#000000]
	'1950782_Bbacterium@DBCQ01000063_1_4___3117_3458'[&!color=#000000]
	'47671_Lmirabilis@VEH02446_1__Cysteine_desulfurase'[&!color=#000000]
	'1946575_Gsp@DIAX01000029_1_1___87_1295'[&!color=#000000]
	'1703390_Bbacterium@KPK08904_1__cysteine_desulfurase_IscS'[&!color=#000000]
	'1797503_Bbacterium@OGA55856_1__IscS_subfamily_cysteine_desulfurase'[&!color=#000000]
	'1948461_Bbacterium@DKBI01000068_1_6___3154_4362'[&!color=#000000]
	'1797490_Bbacterium@OGA15312_1__IscS_subfamily_cysteine_desulfurase'[&!color=#000000]
	'1007105_Psp@AEC19281_1__cysteine_desulfurase'[&!color=#000000]
	'1660138_Rsp@ODU10161_1__IscS_subfamily_cysteine_desulfurase'[&!color=#000000]
	'1895727_Bbacterium@OJW98594_1__IscS_subfamily_cysteine_desulfurase'[&!color=#000000]
	'2052576_Cbacterium@PGEI01000082_1_5___2458_3651'[&!color=#000000]
	'511_Afaecalis@KGP03348_1__cysteine_desulfurase'[&!color=#000000]
	'643674_Phominis@AQS50807_1__IscS_subfamily_cysteine_desulfurase'[&!color=#000000]
	'1674887_Bbacterium@LUZQ01000008_1_11___14045_15238'[&!color=#000000]
	'1123354_Tmargaritifer@AUDR01000014_1_35___37746_38897'[&!color=#000000]
	'1437824_Cdefragrans@CDM24691_1__Cysteine_desulfurase'[&!color=#000000]
	'266123_Ccaeni@PGEK01000015_1_45___48494_49714'[&!color=#000000]
	'2052576_Cbacterium@PGEI01000193_1_1___3_737'[&!color=#000000]
	'1948181_Pbacterium@DHQP01000005_1_155___157799_159022'[&!color=#000000]
	'964_Hseropedicae@AKN66257_1__cysteine_desulfurase'[&!color=#000000]
	'1469502_Bbacterium@BAP88488_1__cysteine_desulfurase'[&!color=#000000]
	'1810504_Icernigliae@ANX02760_1__cysteine_desulfurase_IscS'[&!color=#000000]
	'1797552_Bbacterium@OGA82641_1__IscS_subfamily_cysteine_desulfurase'[&!color=#000000]
	'1946043_Asp@DBNS01000082_1_116___99205_100128'[&!color=#000000]
	'365044_Pnaphthaleniv@ABM36883_1__cysteine_desulfurase_IscS'[&!color=#000000]
	'28066_Rfermentans@OOV07513_1__IscS_subfamily_cysteine_desulfurase'[&!color=#000000]
	'1842540_Msp@AOF83474_1__cysteine_desulfurase_IscS'[&!color=#000000]
	'2067453_Usp@PLK47818_1__IscS_subfamily_cysteine_desulfurase'[&!color=#000000]
	'1121388_Dgummosa@AXWS01000007_1_516___600150_601361'[&!color=#000000]
	'34103_Snatans@SIR96004_1__cysteine_desulfurase_IscS'[&!color=#000000]
	'983917_Rgelatinosus@BAL97640_1__cysteine_desulfurase_IscS'[&!color=#000000]
	'395495_Lcholodnii@ACB33628_1__cysteine_desulfurase_IscS'[&!color=#ff9696]
	'744406_Shippei@PXW94312_1__cysteine_desulfurase_IscS'[&!color=#000000]
	'864051_Bbacterium@EHR69883_1__cysteine_desulfurase_IscS'[&!color=#000000]
	'63_Vfiliformis@ASM77407_1__Cysteine_desulfurase_IscS'[&!color=#000000]
	'137716_Isp@BADL01000350_1_13___9802_11016'[&!color=#000000]
	'1948151_Pbacterium@DDPS01000089_1_9___4867_6081'[&!color=#000000]
	'1848039_Msp@OAJ69526_1__cysteine_desulfurase_IscS'[&!color=#000000]
	'2013711_Bbacterium@PKO51238_1__IscS_subfamily_cysteine_desulfurase__partial'[&!color=#000000]
	'1581680_CMturicensis@CEN55562_1__cysteine_desulfurase_used_in_synthesis_of_Fe_S_cluster__tRNA_4_thiouridine_sulf'[&!color=#000000]
	'1952234_Mbacterium@DCNE01000005_1_10___4482_5726'[&!color=#000000]
	'582744_Mglucosetroph@ACT51091_1__cysteine_desulfurase_IscS'[&!color=#000000]
	'2013711_Bbacterium@PKO54115_1__IscS_subfamily_cysteine_desulfurase__partial'[&!color=#000000]
	'1236959_Mglycogenes@BAMT01000001_1_106___101193_102410'[&!color=#000000]
	'265072_Mflagellatus@ABE49076_1__cysteine_desulfurase_IscS'[&!color=#ff9696]
	'583345_Mmobilis@ACT48577_1__cysteine_desulfurase_IscS'[&!color=#000000]
	'666681_Mversatilis@ADI30343_1__cysteine_desulfurase_IscS'[&!color=#000000]
	'1970536_Mbacterium@OYZ00812_1__IscS_subfamily_cysteine_desulfurase'[&!color=#000000]
	'417_Mclara@CP033953_1_1930___2058603_2059820'[&!color=#000000]
	'383631_Mbacterium@EAV46991_1__cysteine_desulfurase'[&!color=#000000]
	'1623448_Mbacterium@AKO64202_1__cysteine_desulfurase'[&!color=#000000]
	'1581557_CMplanktonicus@CEZ19885_1__cysteine_desulfurase_used_in_synthesis_of_Fe_S_cluster__tRNA_4_thiouridine_sulf'[&!color=#000000]
	'1978760_Pbacterium@OQW68962_1__IscS_subfamily_cysteine_desulfurase'[&!color=#000000]
	'1825523_Nkurashikiens@GBG14138_1__cysteine_desulfurase'[&!color=#000000]
	'1801614_Mbacterium@OGV71625_1__IscS_subfamily_cysteine_desulfurase__partial'[&!color=#000000]
	'1985873_Ssp@ARU30250_1__IscS_subfamily_cysteine_desulfurase'[&!color=#000000]
	'1938604_Asp@AQR65795_1__IscS_subfamily_cysteine_desulfurase'[&!color=#000000]
	'2268024_Hsp@AXF85042_1__Cysteine_desulfurase_IscS'[&!color=#000000]
	'1559896_Smultivorans@GBL45459_1__cysteine_desulfurase__IscS_subfamily'[&!color=#000000]
	'1985873_Ssp@ARU31756_1__IscS_subfamily_cysteine_desulfurase'[&!color=#000000]
	'1947686_Tsp@DDOT01000154_1_10___9279_10487'[&!color=#000000]
;
end;
begin trees;
	tree tree_1 = [&R]((1904640_Bbacterium@APV51857_1__IscS_subfamily_cysteine_desulfurase:0.08876,(1690485_Bbacterium@AMS33134_1__cysteine_desulfurase:0.15339,1891241_Bbacterium@PWB58881_1__IscS_subfamily_cysteine_desulfurase:0.08990)0.136:0.03435)0.993:0.07045,(1122158_Loryzae@AQXU01000025_1_50___51603_52814:0.08312,(1121279_Ctaiwanensis@SFZ79249_1__cysteine_desulfurase:0.06546,1121278_Ckoreensis@K…
end;
begin figtree;
	set appearance.backgroundColorAttribute="User Selection";
	set appearance.backgroundColour=#-1;
	set appearance.branchColorAttribute="User Selection";
	set appearance.branchLineWidth=1.0;
	set appearance.foregroundColour=#-16777216;
	set appearance.selectionColour=#-2144520576;
	set branchLabels.colorAttribute="User Selection";
	set branchLabels.displayAttribute="Branch length";
	set branchLabels.fontName="Arial";
	set branchLabels.fontSize=8;
	set branchLabels.fontStyle=0;
	set branchLabels.isShown=false;
	set branchLabels.significantDigits=2;
	set layout.expansion=0;
	set layout.layoutType="RECTILINEAR";
	set layout.zoom=0;
	set nodeBars.barWidth=4.0;
	set nodeLabels.colorAttribute="User Selection";
	set nodeLabels.displayAttribute="label";
	set nodeLabels.fontName="Arial";
	set nodeLabels.fontSize=10;
	set nodeLabels.fontStyle=0;
	set nodeLabels.isShown=true;
	set nodeLabels.significantDigits=2;
	set polarLayout.alignTipLabels=false;
	set polarLayout.angularRange=0;
	set polarLayout.rootAngle=0;
	set polarLayout.rootLength=100;
	set polarLayout.showRoot=true;
	set radialLayout.spread=0.0;
	set rectilinearLayout.alignTipLabels=false;
	set rectilinearLayout.curvature=0;
	set rectilinearLayout.rootLength=100;
	set scale.offsetAge=0.0;
	set scale.rootAge=1.0;
	set scale.scaleFactor=1.0;
	set scale.scaleRoot=false;
	set scaleAxis.automaticScale=true;
	set scaleAxis.fontSize=8.0;
	set scaleAxis.isShown=false;
	set scaleAxis.lineWidth=1.0;
	set scaleAxis.majorTicks=1.0;
	set scaleAxis.origin=0.0;
	set scaleAxis.reverseAxis=false;
	set scaleAxis.showGrid=true;
	set scaleAxis.significantDigits=4;
	set scaleBar.automaticScale=true;
	set scaleBar.fontSize=10.0;
	set scaleBar.isShown=true;
	set scaleBar.lineWidth=1.0;
	set scaleBar.scaleRange=0.0;
	set scaleBar.significantDigits=4;
	set tipLabels.colorAttribute="User Selection";
	set tipLabels.displayAttribute="Names";
	set tipLabels.fontName="Arial";
	set tipLabels.fontSize=12;
	set tipLabels.fontStyle=1;
	set tipLabels.isShown=true;
	set tipLabels.significantDigits=4;
	set trees.order=true;
	set trees.orderType="increasing";
	set trees.rooting=false;
	set trees.rootingType="User Selection";
	set trees.transform=false;
	set trees.transformType="cladogram";
end;
