# Supplementary material for: Components of iron–Sulfur cluster assembly machineries are robust phylogenetic markers to trace the origin of mitochondria and plastids
Source: PLoS Biol. 2023 Nov 8;21(11):e3002374. doi: 10.1371/journal.pbio.3002374 (PMC10631705; doi:10.1371/journal.pbio.3002374)
Supplement: S1 Data — (ZIP) [file pbio.3002374.s017.zip › S1 Data/Phylogenies_of_entire_families/Prokaryotes_eukaryotes/SufU_Proka_Euka.figtree]

#NEXUS
begin taxa;
	dimensions ntax=4182;
	taxlabels
	'1839807_Risraeli@LXHZ01000026_1_152___119537_119977'[&!color=#000000]
	'797473_Cvalvarum@EHM55147_1__SUF_system_FeS_assembly_protein__NifU_family'[&!color=#000000]
	'638300_Chominis@EEV89120_1__SUF_system_FeS_assembly_protein__NifU_family'[&!color=#000000]
	'279832_Sornithocola@LWHB01000027_1_3___2556_2996'[&!color=#000000]
	'13276_Sindologenes@SUO98155_1__NifU_like_protein'[&!color=#000000]
	'246195_Dnodosus@ABQ14238_1__SUF_system_FeS_assembly_protein__NifU_family'[&!color=#000000]
	'1457365_CCproteinivoru@AXJ00851_1__nitrogen_fixation_protein_NifU'[&!color=#000000]
	'2094027_Bbacterium@PUKH01000008_1_36___37133_37588'[&!color=#000000]
	'1666909_Bbacterium@KPQ00396_1__Fe_S_cluster_assembly_scaffold_protein_SufE2'[&!color=#000000]
	'1261130_Wchitiniclast@ELV07534_1__NifU_like_protein'[&!color=#000000]
	'1940240_Wpopuli@MVDN01000001_1_186___195588_196043'[&!color=#000000]
	'1111732_Ilarvae@AZOD01000010_1_10___8944_9390'[&!color=#000000]
	'2182793_Icameli@PWD89397_1__SUF_system_NifU_family_Fe_S_cluster_assembly_protein'[&!color=#000000]
	'886464_Pacidivorans@PWV58897_1__nitrogen_fixation_NifU_like_protein'[&!color=#000000]
	'1951620_Cbacterium@DEHU01000166_1_4___2770_3057'[&!color=#000000]
	'1951619_Cbacterium@DEHY01000209_1_3___1750_2193'[&!color=#000000]
	'2053538_CCbacterium@HAO31936_1__TPA_asm__SUF_system_NifU_family_Fe_S_cluster_assembly_protein__partial'[&!color=#000000]
	'1400863_CCdenitrifican@CDI04410_1__conserved_hypothetical_protein'[&!color=#000000]
	'1951622_Cbacterium@DGQQ01000104_1_12___11042_11485'[&!color=#000000]
	'1951621_Cbacterium@DGFE01000182_1_17___16475_16918'[&!color=#000000]
	'1948148_Pbacterium@DDST01000129_1_15___16083_16331'[&!color=#000000]
	'1948148_Pbacterium@DDST01000161_1_1___3_254'[&!color=#000000]
	'351052_Aehrlichii@RFA39015_1__SUF_system_NifU_family_Fe_S_cluster_assembly_protein'[&!color=#000000]
	'297_Hthermoluteol@BBD77322_1__iron_sulfur_cluster_assembly_scaffold_protein'[&!color=#000000]
	'765914_Tsibirica@EGZ43235_1__SUF_system_FeS_assembly_protein__NifU_family'[&!color=#000000]
	'1255043_Tnitratireduc@AGA34720_1__Putative_iron_sulfur_cluster_assembly_scaffold_protein_for_SUF_system__SufE2'[&!color=#000000]
	'1434775_Uchromatiacea@AZMQ01000417_1_21___39542_40009'[&!color=#000000]
	'1434775_Uchromatiacea@AZMQ01000352_1_2___1305_1772'[&!color=#000000]
	'1948131_Pbacterium@DBZY01000046_1_25___24010_24465'[&!color=#000000]
	'1986767_Gbacterium@OUU78581_1__SUF_system_NifU_family_Fe_S_cluster_assembly_protein'[&!color=#000000]
	'1948196_Pbacterium@DJLG01000018_1_5___3843_4298'[&!color=#000000]
	'1801971_Pbacterium@OHB79310_1__SUF_system_NifU_family_Fe_S_cluster_assembly_protein'[&!color=#000000]
	'1948181_Pbacterium@DHQP01000030_1_55___43274_43717'[&!color=#000000]
	'1674887_Bbacterium@LUZQ01000013_1_15___16783_17229'[&!color=#000000]
	'305977_Pnoertemannii@PVY60443_1__nitrogen_fixation_NifU_like_protein'[&!color=#000000]
	'2005884_Tsp@ATE58667_1__SUF_system_NifU_family_Fe_S_cluster_assembly_protein'[&!color=#000000]
	'1895733_Bbacterium@OJX05088_1__SUF_system_NifU_family_Fe_S_cluster_assembly_protein'[&!color=#000000]
	'1660104_Lsp@ODS99540_1__SUF_system_NifU_family_Fe_S_cluster_assembly_protein'[&!color=#000000]
	'1219356_Tbutanivorans@BCUG01000038_1_32___34649_35101'[&!color=#000000]
	'1348657_Tterpenica@EPZ16072_1__hypothetical_protein_M622_02540'[&!color=#000000]
	'85643_Tsp@ACK54646_1__SUF_system_FeS_assembly_protein__NifU_family'[&!color=#000000]
	'1952844_Rbacterium@DINT01000123_1_2___736_1188'[&!color=#000000]
	'1792543_Tphenolivoran@MBFM01000003_1_358___368268_368720'[&!color=#000000]
	'683354_Cnitroreducen@OWT66209_1__SUF_system_NifU_family_Fe_S_cluster_assembly_protein'[&!color=#000000]
	'1007105_Psp@AEC19783_1___Fe_S__cluster_formation_repair_protein'[&!color=#000000]
	'511_Afaecalis@KGP03104_1__nitrogen_fixation_protein_NifU'[&!color=#000000]
	'643674_Phominis@AQS50491_1__SUF_system_NifU_family_Fe_S_cluster_assembly_protein'[&!color=#000000]
	'266123_Ccaeni@PGEK01000008_1_73___82167_82619'[&!color=#000000]
	'1437824_Cdefragrans@CDM24276_1__hypothetical_protein_BN940_09071'[&!color=#000000]
	'645616_Ecaeni@RBP40738_1__nitrogen_fixation_NifU_like_protein'[&!color=#000000]
	'2497686_Csp@RTZ39330_1__SUF_system_NifU_family_Fe_S_cluster_assembly_protein'[&!color=#000000]
	'1948114_Lbacterium@DDZW01000014_1_4___3136_3588'[&!color=#000000]
	'1951185_Pbacterium@DDIR01000124_1_56___74486_74938'[&!color=#000000]
	'1895717_Abacterium@OJU61797_1__SUF_system_NifU_family_Fe_S_cluster_assembly_protein'[&!color=#000000]
	'1946325_Csp@DDEQ01000036_1_15___10425_10874'[&!color=#000000]
	'661478_Fginsengisoli@AIE83919_1__Putative_iron_sulfur_cluster_assembly_scaffold_protein_for_SUF_system__SufE2'[&!color=#000000]
	'2250252_CSchitinovoran@AXA35260_1__Putative_iron_sulfur_cluster_assembly_scaffold_protein_for_SUF_system__SufE2'[&!color=#000000]
	'1985431_Asubdivision@NFUN01000109_1_14___12527_12985'[&!color=#000000]
	'1986661_Btmed88@OUV29130_1__SUF_system_NifU_family_Fe_S_cluster_assembly_protein'[&!color=#000000]
	'1948547_Dbacterium@DGPZ01000054_1_13___12887_13339'[&!color=#000000]
	'1986848_Pbacterium@RPG09317_1__SUF_system_NifU_family_Fe_S_cluster_assembly_protein'[&!color=#000000]
	'314278_Nmobilis@EAR22219_1__hypothetical_protein_NB231_04900'[&!color=#000000]
	'2182432_Ssp@PWG64654_1__SUF_system_NifU_family_Fe_S_cluster_assembly_protein'[&!color=#000000]
	'1121016_Aaquaeolei@KB894807_1_42___47769_48215'[&!color=#000000]
	'1335757_Scurvatus@AGY91770_1__hypothetical_protein_SPICUR_03915'[&!color=#000000]
	'1930901_Ssp@PWEP01000141_1_3___2369_2815'[&!color=#000000]
	'1260251_Ssalinus@AGM40822_1__hypothetical_protein_SPISAL_03640'[&!color=#000000]
	'1725326_Ebacterium@MEID01000157_1_8___6673_7134'[&!color=#000000]
	'1948222_Pbacterium@DBIP01000043_1_102___150081_150539'[&!color=#000000]
	'1974059_Nbacterium@PJB94875_1__SUF_system_NifU_family_Fe_S_cluster_assembly_protein'[&!color=#000000]
	'1974028_Hbacterium@PIX95953_1__SUF_system_NifU_family_Fe_S_cluster_assembly_protein'[&!color=#000000]
	'2032648_Mbacterium@PEAN01000020_1_41___37542_38000'[&!color=#000000]
	'1675686_Svariabilis@BAU48140_1__nitrogen_fixation_protein_NifU'[&!color=#000000]
	'547122_Tdenitrifican@RCX30610_1__nitrogen_fixation_NifU_like_protein'[&!color=#000000]
	'1798266_Gbacterium@OGT19348_1__SUF_system_NifU_family_Fe_S_cluster_assembly_protein'[&!color=#000000]
	'2053569_Lbacterium@HAR67597_1__TPA_asm__SUF_system_NifU_family_Fe_S_cluster_assembly_protein'[&!color=#000000]
	'1971726_CCbacterium@OQY29245_1__SUF_system_NifU_family_Fe_S_cluster_assembly_protein'[&!color=#000000]
	'1121404_Dmediterraneu@AUCW01000017_1_16___23565_24038'[&!color=#000000]
	'1953213_CMbacterium@DCAL01000068_1_3___1863_2324'[&!color=#000000]
	'1953214_CMbacterium@DCAG01000032_1_9___7304_7747'[&!color=#000000]
	'1953254_CMbacterium@DKQU01000058_1_25___23075_23518'[&!color=#000000]
	'1953249_CMbacterium@DKAH01000018_1_68___80169_80612'[&!color=#000000]
	'1811604_CMbacterium@LUOD01000040_1_11___8874_9317'[&!color=#000000]
	'1953215_CMbacterium@DBZW01000040_1_36___37853_38296'[&!color=#000000]
	'1781247_Mbacterium@LSCG01000097_1_4___3818_4267'[&!color=#000000]
	'1953258_CMbacterium@DLRS01000110_1_10___7269_7709'[&!color=#000000]
	'1953218_CMbacterium@DCXW01000049_1_13___14136_14576'[&!color=#000000]
	'2030809_CHbacterium@PCJ57442_1__SUF_system_NifU_family_Fe_S_cluster_assembly_protein'[&!color=#000000]
	'1953212_CHbacterium@DIWA01000016_1_21___24497_24949'[&!color=#000000]
	'1953211_CHbacterium@DDYW01000179_1_20___29100_29555'[&!color=#000000]
	'1948686_Ibacterium@DKBG01000211_1_10___4940_5392'[&!color=#000000]
	'1948685_Ibacterium@DKJQ01000026_1_5___4337_4795'[&!color=#000000]
	'2053306_Ibacterium@PLX32020_1__SUF_system_NifU_family_Fe_S_cluster_assembly_protein'[&!color=#000000]
	'1948696_Lbacterium@DDLT01000314_1_20___22878_23336'[&!color=#000000]
	'880073_Cabyssi@EHO42799_1__SUF_system_FeS_assembly_protein__NifU_family'[&!color=#000000]
	'1798429_Ibacterium@OGU44449_1__SUF_system_NifU_family_Fe_S_cluster_assembly_protein'[&!color=#000000]
	'1619898_Cbacterium@KXK52541_1__nifU_like_protein'[&!color=#000000]
	'1801835_Obacterium@OGX10905_1__SUF_system_NifU_family_Fe_S_cluster_assembly_protein'[&!color=#000000]
	'1953259_CObacterium@DCTJ01000013_1_14___10255_10710'[&!color=#000000]
	'454194_Pmethylalipha@CDM64970_1__SUF_system_FeS_assembly_protein__NifU_family'[&!color=#000000]
	'1946318_Csp@DGBD01000153_1_6___5836_6285'[&!color=#000000]
	'1617423_Abacterium@KXJ98422_1__NifU_family_SUF_system_FeS_assembly_protein'[&!color=#000000]
	'1962177_Abacterium@MWYZ01000070_1_32___22753_23202'[&!color=#000000]
	'1752182_Abacterium@LNDP01000024_1_274___313001_313450'[&!color=#000000]
	'1946316_Csp@DDUF01000054_1_163___191783_192232'[&!color=#000000]
	'1946322_Csp@DLHV01000023_1_49___38870_39319'[&!color=#000000]
	'1946317_Csp@DEQS01000100_1_20___18115_18564'[&!color=#000000]
	'1752184_Abacterium@LNEI01000018_1_587___645117_645566'[&!color=#000000]
	'1946320_Csp@DIYZ01000236_1_13___12628_13095'[&!color=#000000]
	'2052146_Bbacterium@PLCD01000020_1_42___45758_46207'[&!color=#000000]
	'1973917_Abacterium@PIU62813_1__SUF_system_NifU_family_Fe_S_cluster_assembly_protein'[&!color=#000000]
	'2211376_CMlanthanidiph@SYW90501_1__nitrogen_fixation_protein_NifU'[&!color=#000000]
	'2072417_Cdivision@PWB42380_1__SUF_system_NifU_family_Fe_S_cluster_assembly_protein'[&!color=#000000]
	'1927149_CMsp@MRWO01000349_1_4___1400_1852'[&!color=#000000]
	'2033718_CMlimnetica@PTL35764_1__SUF_system_NifU_family_Fe_S_cluster_assembly_protein'[&!color=#000000]
	'2032687_CMsp@NSJM01000007_1_53___55200_55652'[&!color=#000000]
	'671143_CMoxyfera@CBE69427_1__conserved_protein_of_unknown_function'[&!color=#000000]
	'1797835_Dbacterium@OGP81811_1__SUF_system_NifU_family_Fe_S_cluster_assembly_protein__partial'[&!color=#000000]
	'1948235_Vbacterium@DBTJ01000059_1_28___33876_34322'[&!color=#000000]
	'1382359_Aailaaui@JIAL01000001_1_705___801525_801971'[&!color=#000000]
	'2043161_CSgaucii@SPE18819_1__NifU_like_protein'[&!color=#000000]
	'2012633_Csp@OYT73383_1__SUF_system_NifU_family_Fe_S_cluster_assembly_protein'[&!color=#000000]
	'981222_Cthermophilum@AEP13414_1__SUF_system_FeS_assembly_protein__NifU_family'[&!color=#000000]
	'1801820_Obacterium@OGW86380_1__SUF_system_NifU_family_Fe_S_cluster_assembly_protein'[&!color=#000000]
	'1801829_Obacterium@OGW88140_1__SUF_system_NifU_family_Fe_S_cluster_assembly_protein'[&!color=#000000]
	'1801834_Obacterium@OGX05265_1__SUF_system_NifU_family_Fe_S_cluster_assembly_protein'[&!color=#000000]
	'1640516_Cdivision@KRT69201_1__hypothetical_protein_XU15_C0012G0012'[&!color=#000000]
	'1842517_Cdivision@LXTG01000068_1_25___16269_16721'[&!color=#000000]
	'1640515_Abacterium@KRT75976_1__hypothetical_protein_XU14_C0077G0011'[&!color=#000000]
	'1797823_Dbacterium@OGP46709_1__SUF_system_NifU_family_Fe_S_cluster_assembly_protein'[&!color=#000000]
	'1797894_Dbacterium@OGQ82242_1__SUF_system_NifU_family_Fe_S_cluster_assembly_protein'[&!color=#000000]
	'1797884_Dbacterium@OGQ52579_1__SUF_system_NifU_family_Fe_S_cluster_assembly_protein'[&!color=#000000]
	'1801659_Cdivision@OGB95891_1__SUF_system_NifU_family_Fe_S_cluster_assembly_protein'[&!color=#000000]
	'1797981_Earchaeon@OGS51314_1__SUF_system_NifU_family_Fe_S_cluster_assembly_protein'[&!color=#000000]
	'2035405_Bhr10@GBC81258_1__Iron_sulfur_cluster_assembly_scaffold_protein_IscU'[&!color=#000000]
	'1797982_Earchaeon@OGS48262_1__SUF_system_NifU_family_Fe_S_cluster_assembly_protein'[&!color=#000000]
	'1703358_Gsp@KPK65789_1__nitrogen_fixation_protein_NifU'[&!color=#000000]
	'1703359_Gsp@KPK80853_1__nitrogen_fixation_protein_NifU'[&!color=#000000]
	'1798309_Gbacterium@OGU01483_1__SUF_system_NifU_family_Fe_S_cluster_assembly_protein'[&!color=#000000]
	'1703357_Gsp@KPJ96852_1__nitrogen_fixation_protein_NifU'[&!color=#000000]
	'1703355_Gsp@KPJ93490_1__nitrogen_fixation_protein_NifU'[&!color=#000000]
	'1798313_Gbacterium@OGU14876_1__SUF_system_NifU_family_Fe_S_cluster_assembly_protein'[&!color=#000000]
	'2035428_Bhr33@GBD32020_1__Zinc_dependent_sulfurtransferase_SufU'[&!color=#000000]
	'1797946_Ebacterium@OGR92697_1__SUF_system_NifU_family_Fe_S_cluster_assembly_protein'[&!color=#000000]
	'1674917_Vbacterium@LVBZ01000061_1_3___1879_2349'[&!color=#000000]
	'1952930_Vsubdivision@DGDZ01000041_1_11___8889_9344'[&!color=#000000]
	'1952934_Vsubdivision@DLMG01000184_1_15___13428_13883'[&!color=#000000]
	'2052186_Vsubdivision@PKXD01000249_1_16___12643_13098'[&!color=#000000]
	'1303518_Ccalidirosea@CCW34431_1__Modular_FeS_cluster_scaffolding_protein_NifU'[&!color=#000000]
	'1797891_Dbacterium@OGQ66847_1__SUF_system_NifU_family_Fe_S_cluster_assembly_protein'[&!color=#000000]
	'1797949_Ebacterium@OGR91394_1__SUF_system_NifU_family_Fe_S_cluster_assembly_protein'[&!color=#000000]
	'1805240_CMbacterium@OIO63405_1__SUF_system_NifU_family_Fe_S_cluster_assembly_protein'[&!color=#000000]
	'1974048_Nbacterium@PIR01226_1__SUF_system_NifU_family_Fe_S_cluster_assembly_protein'[&!color=#000000]
	'1974049_Nbacterium@PIQ97263_1__SUF_system_NifU_family_Fe_S_cluster_assembly_protein'[&!color=#000000]
	'1131269_Nsp@AQVV01000001_1_191___199968_200426'[&!color=#000000]
	'913337_Nsp@AQTY01000010_1_43___44331_44789'[&!color=#000000]
	'1671875_Nsp@LFLA01000003_1_154___153458_153916'[&!color=#000000]
	'1946980_Nsp@DKID01000009_1_10___8787_9245'[&!color=#000000]
	'1974050_Nbacterium@PIP72695_1__SUF_system_NifU_family_Fe_S_cluster_assembly_protein__partial'[&!color=#000000]
	'1801688_Nbacterium@OGW14401_1__SUF_system_NifU_family_Fe_S_cluster_assembly_protein'[&!color=#000000]
	'1842521_Nsp@LXTJ01000281_1_2___820_1272'[&!color=#000000]
	'1266370_Ngracilis@CCQ89336_1__Iron_sulfur_cluster_assembly_scaffold_protein'[&!color=#000000]
	'1801684_Nbacterium@OGW01815_1__SUF_system_NifU_family_Fe_S_cluster_assembly_protein'[&!color=#000000]
	'1948761_Sbacterium@DKAT01000002_1_26___29792_30244'[&!color=#000000]
	'1842518_Bspgg8@LXTE01000096_1_9___6738_7511'[&!color=#000000]
	'945713_Ialbum@AFH50600_1__NifU_like_protein'[&!color=#000000]
	'1961105_Ibacterium@OQY74975_1__SUF_system_NifU_family_Fe_S_cluster_assembly_protein'[&!color=#000000]
	'1974046_Ibacterium@PIW70655_1__SUF_system_NifU_family_Fe_S_cluster_assembly_protein'[&!color=#000000]
	'1798426_Ibacterium@OGU52410_1__SUF_system_NifU_family_Fe_S_cluster_assembly_protein'[&!color=#000000]
	'1798433_Ibacterium@OGU74891_1__SUF_system_NifU_family_Fe_S_cluster_assembly_protein'[&!color=#000000]
	'1805221_Ibacterium@OIP55936_1__SUF_system_NifU_family_Fe_S_cluster_assembly_protein'[&!color=#000000]
	'1951143_Ibacterium@DJMM01000122_1_5___3545_4006'[&!color=#000000]
	'2049428_Ibacterium@PLLW01000046_1_68___71775_72230'[&!color=#000000]
	'1805220_Ibacterium@OIO15647_1__SUF_system_NifU_family_Fe_S_cluster_assembly_protein'[&!color=#000000]
	'1951141_Ibacterium@DBTY01000017_1_166___181654_182106'[&!color=#000000]
	'2382229_Bchlorobi@ROL56799_1__SUF_system_NifU_family_Fe_S_cluster_assembly_protein'[&!color=#000000]
	'2382228_Bchlorobi@ROL58752_1__SUF_system_NifU_family_Fe_S_cluster_assembly_protein'[&!color=#000000]
	'1798441_Ibacterium@OGU93047_1__SUF_system_NifU_family_Fe_S_cluster_assembly_protein'[&!color=#000000]
	'2013808_Ibacterium@PKL84443_1__SUF_system_NifU_family_Fe_S_cluster_assembly_protein'[&!color=#000000]
	'1948687_Ibacterium@DLHF01000062_1_84___126252_126701'[&!color=#000000]
	'1948688_Ibacterium@DBCJ01000108_1_4___3946_4428'[&!color=#000000]
	'1801845_Owor_2@OGX19294_1__SUF_system_NifU_family_Fe_S_cluster_assembly_protein'[&!color=#000000]
	'1801840_Owor_2@OGX05502_1__SUF_system_NifU_family_Fe_S_cluster_assembly_protein'[&!color=#000000]
	'1801841_Owor_2@OGX09787_1__SUF_system_NifU_family_Fe_S_cluster_assembly_protein'[&!color=#000000]
	'1797362_Bbacterium@OFY67368_1__SUF_system_NifU_family_Fe_S_cluster_assembly_protein'[&!color=#000000]
	'1868283_Pgroup@OED34359_1__SUF_system_NifU_family_Fe_S_cluster_assembly_protein'[&!color=#000000]
	'1915757_Tarchaeon@DAZR01000012_1_21___15777_16244'[&!color=#000000]
	'1948467_Dbacterium@DCAW01000137_1_4___2878_3342'[&!color=#000000]
	'1916132_Scluster@MPND01000015_1_50___53562_54008'[&!color=#000000]
	'1926606_Scluster@PKB61686_1__SUF_system_NifU_family_Fe_S_cluster_assembly_protein'[&!color=#000000]
	'1948481_Dbacterium@DCWO01000083_1_40___39220_39684'[&!color=#000000]
	'1948519_Dbacterium@DKAL01000048_1_1___63_518'[&!color=#000000]
	'1948523_Dbacterium@DJZL01000111_1_4___2808_3260'[&!color=#000000]
	'1948477_Dbacterium@DCLD01000207_1_4___1015_1467'[&!color=#000000]
	'1948511_Dbacterium@DJMH01000113_1_10___7973_8425'[&!color=#000000]
	'1948534_Dbacterium@DBHO01000065_1_185___168696_169148'[&!color=#000000]
	'1926613_Scluster@PKB66206_1__SUF_system_NifU_family_Fe_S_cluster_assembly_protein'[&!color=#000000]
	'1948469_Dbacterium@DCAE01000047_1_6___5942_6391'[&!color=#000000]
	'1926616_Scluster@PKB73138_1__SUF_system_NifU_family_Fe_S_cluster_assembly_protein'[&!color=#000000]
	'1948480_Dbacterium@DCWQ01000002_1_20___26754_27200'[&!color=#000000]
	'1926619_Scluster@PKB76194_1__SUF_system_NifU_family_Fe_S_cluster_assembly_protein'[&!color=#000000]
	'1926614_Scluster@PKB69777_1__SUF_system_NifU_family_Fe_S_cluster_assembly_protein'[&!color=#000000]
	'1926619_Scluster@PKB76050_1__SUF_system_NifU_family_Fe_S_cluster_assembly_protein'[&!color=#000000]
	'1926618_Scluster@PKB80660_1__SUF_system_NifU_family_Fe_S_cluster_assembly_protein'[&!color=#000000]
	'1926618_Scluster@PKB81370_1__SUF_system_NifU_family_Fe_S_cluster_assembly_protein'[&!color=#000000]
	'1926611_Scluster@PKB64236_1__SUF_system_NifU_family_Fe_S_cluster_assembly_protein'[&!color=#000000]
	'1948607_Gbacterium@DEQY01000010_1_9___7754_8203'[&!color=#000000]
	'1948485_Dbacterium@DDKW01000004_1_6___5268_5717'[&!color=#000000]
	'1948512_Dbacterium@DJLI01000028_1_6___4324_4773'[&!color=#000000]
	'1926605_Scluster@PKB57829_1__SUF_system_NifU_family_Fe_S_cluster_assembly_protein'[&!color=#000000]
	'1916131_Scluster@MPNC01000008_1_65___72468_72917'[&!color=#000000]
	'1916129_Scluster@MPMM01000009_1_30___30916_31365'[&!color=#000000]
	'1948468_Dbacterium@DCAS01000044_1_4___2755_3210'[&!color=#000000]
	'1946342_Csp@DKKT01000071_1_125___136745_137185'[&!color=#000000]
	'1951137_Hbacterium@DIAY01000007_1_13___14724_15176'[&!color=#000000]
	'758823_Vchlorellavor@LAPX01000003_1_134___142194_142643'[&!color=#000000]
	'1660160_Abacterium@ODS52331_1__SUF_system_NifU_family_Fe_S_cluster_assembly_protein'[&!color=#000000]
	'75379_Tintermedia@ADG31812_1__SUF_system_FeS_assembly_protein__NifU_family'[&!color=#000000]
	'364030_Tdelicata@SBP89445_1__SUF_system_FeS_assembly_protein__NifU_family'[&!color=#000000]
	'1424659_Cflavum@SDO09086_1__nitrogen_fixation_protein_NifU'[&!color=#000000]
	'1802009_Pbacterium@OHC27267_1__SUF_system_NifU_family_Fe_S_cluster_assembly_protein'[&!color=#000000]
	'1934255_Cbacterium@OOO03049_1__Zinc_dependent_sulfurtransferase_SufU'[&!color=#000000]
	'1797289_Abacterium@OFX14840_1__SUF_system_NifU_family_Fe_S_cluster_assembly_protein'[&!color=#000000]
	'1797815_Dbacterium@OGP29190_1__SUF_system_NifU_family_Fe_S_cluster_assembly_protein'[&!color=#000000]
	'1872119_Asp@PHY11002_1__SUF_system_NifU_family_Fe_S_cluster_assembly_protein'[&!color=#000000]
	'1797183_Abacterium@OFW16560_1__SUF_system_NifU_family_Fe_S_cluster_assembly_protein'[&!color=#000000]
	'1630141_CNterrae@BAW80874_1__iron_sulfur_cluster_assembly_protein_SufU'[&!color=#000000]
	'323261_Noceani@ABA58939_1__SUF_system_FeS_assembly_protein'[&!color=#000000]
	'472759_Nhalophilus@ADE13872_1__SUF_system_FeS_assembly_protein__NifU_family'[&!color=#000000]
	'1895690_Abacterium@OJV42287_1__SUF_system_NifU_family_Fe_S_cluster_assembly_protein'[&!color=#000000]
	'1951894_Fbacterium@DITK01000040_1_14___13581_14036'[&!color=#000000]
	'1121034_Nirakense@AUCG01000004_1_51___40308_40772'[&!color=#000000]
	'1003237_Namazonense@EGY02624_1__SUF_system_FeS_assembly_protein__NifU_family'[&!color=#000000]
	'45496_Msulfidovoran@SFJ96163_1__Fe_S_cluster_assembly_protein_SufU'[&!color=#000000]
	'637616_Mthiooxydans@EEF79146_1__SUF_system_FeS_assembly_protein__NifU_family'[&!color=#000000]
	'1286106_Mlonarensis@EMR13488_1__iron_sulfur_cluster_assembly_scaffold_protein_for_SUF_system__SufE2'[&!color=#000000]
	'754477_Mfrappieri@AFJ01452_1__Putative_iron_sulfur_cluster_assembly_scaffold_protein_for_SUF_system__SufE2'[&!color=#000000]
	'754476_Mnitratireduc@AFI84364_2__SUF_system_NifU_family_Fe_S_cluster_assembly_protein'[&!color=#000000]
	'1856284_Msp@OUR70937_1__SUF_system_NifU_family_Fe_S_cluster_assembly_protein'[&!color=#000000]
	'1948194_Pbacterium@DBOH01000148_1_3___1769_2218'[&!color=#000000]
	'1797562_Bbacterium@OGB21039_1__SUF_system_NifU_family_Fe_S_cluster_assembly_protein'[&!color=#000000]
	'709839_Nautotrophicu@KIF83219_1__SUF_system_FeS_assembly_protein__NifU_family'[&!color=#000000]
	'1798300_Gbacterium@OGT84509_1__SUF_system_NifU_family_Fe_S_cluster_assembly_protein'[&!color=#000000]
	'1798301_Gbacterium@OGT71427_1__SUF_system_NifU_family_Fe_S_cluster_assembly_protein'[&!color=#000000]
	'1798305_Gbacterium@OGT85389_1__SUF_system_NifU_family_Fe_S_cluster_assembly_protein'[&!color=#000000]
	'1953017_Tbacterium@DKOP01000006_1_41___37627_38073'[&!color=#000000]
	'1842524_Pbacterium@LXTI01000141_1_8___5844_6299'[&!color=#000000]
	'1953014_Tbacterium@DGNS01000015_1_297___290838_291284'[&!color=#000000]
	'1131290_Zproteobacter@AQUP01000094_1_9___7816_8268'[&!color=#000000]
	'1131289_Zproteobacter@KB900798_1_9___7331_7807'[&!color=#000000]
	'1283300_Mcrimeensis@ATXB01000001_1_975___970186_970638'[&!color=#000000]
	'1798802_Mbacteria@KXJ41223_1__iron_sulfur_cluster_assembly_scaffold_protein'[&!color=#000000]
	'1760988_Mishizawai@SMF96399_1__nitrogen_fixation_protein_NifU'[&!color=#000000]
	'675524_Mszegediense@KE386490_1_1462___1564996_1565448'[&!color=#000000]
	'1495050_Moryzae@JYNS01000009_1_73___78267_78719'[&!color=#000000]
	'243233_Mcapsulatus@AAU92957_1__NifU_family_protein'[&!color=#000000]
	'1952221_Mbacterium@DEIG01000002_1_151___158262_158714'[&!color=#000000]
	'1920888_Mbacterium@MPSY01000083_1_5___3919_4371'[&!color=#000000]
	'421_Mmethanica@OAI06776_1__iron_sulfur_cluster_assembly_scaffold_protein'[&!color=#000000]
	'980561_Mlenta@OAI12944_1__iron_sulfur_cluster_assembly_scaffold_protein'[&!color=#000000]
	'857087_Mmethanica@AEF99659_1__SUF_system_FeS_assembly_protein__NifU_family'[&!color=#000000]
	'1095552_Mluteus@KE386569_1_1557___1789424_1789876'[&!color=#000000]
	'2282321_Msymbiont@QPIM01000054_1_10___7878_8330'[&!color=#000000]
	'686340_Malbum@EIC28996_1__SUF_system_FeS_assembly_protein__NifU_family'[&!color=#000000]
	'1917480_Mbacterium@OYV15716_1__nitrogen_fixation_protein_NifU'[&!color=#000000]
	'113268_Bplatifrons@GAW84846_1__nitrogen_fixation_protein_NifU_and_related_proteins'[&!color=#000000]
	'1420851_Msedimenti@OQK18372_1__iron_sulfur_cluster_assembly_scaffold_protein'[&!color=#000000]
	'343232_Mendosymbiont@SCN46684_1__Putative_iron_sulfur_cluster_assembly_scaffold_protein_for_SUF_system__SufE2'[&!color=#000000]
	'1116472_Mmorosus@ESS73919_1__NifU_like_protein_NifU'[&!color=#000000]
	'360316_Cpolyspora@SJM92996_1__NifU_like_protein'[&!color=#000000]
	'1933926_Mbacterium@PMDM01000180_1_10___7537_7914'[&!color=#000000]
	'1952228_Mbacterium@DLHW01000064_1_25___20887_21339'[&!color=#000000]
	'1704499_Mpsychrotoler@ASF44614_1__SUF_system_NifU_family_Fe_S_cluster_assembly_protein'[&!color=#000000]
	'1952225_Mbacterium@DIUY01000023_1_3___1797_2249'[&!color=#000000]
	'1952226_Mbacterium@DBNZ01000104_1_5___1871_2329'[&!color=#000000]
	'1952227_Mbacterium@DBNW01000064_1_7___7459_7917'[&!color=#000000]
	'1917481_Mbacterium@OYV15148_1__nitrogen_fixation_protein_NifU'[&!color=#000000]
	'1091494_Malcaliphilum@CCE23691_1__NifU_like_protein'[&!color=#000000]
	'438855_Mvadi@JPON01000001_1_3950___4238695_4239147'[&!color=#000000]
	'1132443_Mfibrata@KB889965_1_1282___1444278_1444730'[&!color=#000000]
	'697282_Mtundripaludu@EGW19873_1__SUF_system_FeS_assembly_protein__NifU_family'[&!color=#000000]
	'2013799_Gbacterium@PKM10724_1__SUF_system_NifU_family_Fe_S_cluster_assembly_protein'[&!color=#000000]
	'1856281_Csp@OUR81852_1__SUF_system_NifU_family_Fe_S_cluster_assembly_protein'[&!color=#000000]
	'1284675_Csp@ORU93056_1__iron_sulfur_cluster_assembly_scaffold_protein'[&!color=#000000]
	'1840537_Csp@ORU90113_1__iron_sulfur_cluster_assembly_scaffold_protein'[&!color=#000000]
	'1840472_Csp@ORU93323_1__iron_sulfur_cluster_assembly_scaffold_protein'[&!color=#000000]
	'1198232_Czancles@AGS39870_1__SUF_system_FeS_assembly_protein_SufE2'[&!color=#000000]
	'1952219_Mbacterium@DBZZ01000032_1_20___18554_19006'[&!color=#000000]
	'1952220_Mbacterium@DEII01000060_1_16___15699_16151'[&!color=#000000]
	'1970504_Cbacterium@OYV76994_1__SUF_system_NifU_family_Fe_S_cluster_assembly_protein'[&!color=#000000]
	'1948462_Bbacterium@DKBC01000269_1_7___8736_9182'[&!color=#000000]
	'146939_Aoryzae@PZP56767_1__SUF_system_NifU_family_Fe_S_cluster_assembly_protein'[&!color=#000000]
	'1750597_Ithermothioph@ROR32597_1__Fe_S_cluster_assembly_protein_SufU'[&!color=#000000]
	'2202731_Kbacterium@QIHI01000008_1_2___140_589'[&!color=#000000]
	'2026752_Kbacterium@MAI20405_1__SUF_system_NifU_family_Fe_S_cluster_assembly_protein'[&!color=#000000]
	'1948243_Vbacterium@DDID01000089_1_10___7707_8153'[&!color=#000000]
	'910028_Bbacterium@ASKJ01000043_1_5___4149_4610'[&!color=#000000]
	'1953110_Abacterium@DKBB01000366_1_12___10975_11424'[&!color=#000000]
	'1797178_Abacterium@OFW18296_1__SUF_system_NifU_family_Fe_S_cluster_assembly_protein'[&!color=#000000]
	'1797179_Abacterium@OFV99578_1__SUF_system_NifU_family_Fe_S_cluster_assembly_protein'[&!color=#000000]
	'1797397_Bbacterium@OFZ52680_1__SUF_system_NifU_family_Fe_S_cluster_assembly_protein'[&!color=#000000]
	'251221_Gviolaceus@BAC89315_1__glr1374'[&!color=#dd85ab]
	'2268457_Rbacterium@QOZR01000003_1_22___20681_21139'[&!color=#000000]
	'1842522_Abacterium@LXTF01000167_1_5___2721_3179'[&!color=#000000]
	'2013101_Abacterium@PPR35310_1__Zinc_dependent_sulfurtransferase_SufU'[&!color=#000000]
	'1948388_Abacterium@DFPX01000240_1_4___3422_3871'[&!color=#000000]
	'1842523_Abacterium@LXTL01000039_1_15___17763_18215'[&!color=#000000]
	'1660251_Abacterium@ANM28411_1__nitrogen_fixation_protein_NifU'[&!color=#000000]
	'1986658_Btmed264@OUX34294_1__SUF_system_NifU_family_Fe_S_cluster_assembly_protein'[&!color=#000000]
	'1915776_Earchaeon@DAOO01000040_1_7___6298_6738'[&!color=#000000]
	'2026739_Earchaeon@PBO81768_1__SUF_system_NifU_family_Fe_S_cluster_assembly_protein'[&!color=#000000]
	'1888996_Mgroup@OIR22561_1__SUF_system_NifU_family_Fe_S_cluster_assembly_protein'[&!color=#000000]
	'1915979_Earchaeon@DAGL01000006_1_2___733_1170'[&!color=#000000]
	'1915775_Earchaeon@DAZP01000091_1_10___7882_8319'[&!color=#000000]
	'1617424_Abacterium@KXK19787_1__Modular_FeS_cluster_scaffolding_protein_NifU'[&!color=#000000]
	'2013722_Cdivision@PKO16441_1__SUF_system_NifU_family_Fe_S_cluster_assembly_protein'[&!color=#000000]
	'1948748_Sbacterium@DJHJ01000029_1_71___83988_84437'[&!color=#000000]
	'1916148_Abacterium@MPMW01000055_1_4___2418_2867'[&!color=#000000]
	'1825523_Nkurashikiens@GBG12689_1__nitrogen_fixation_protein_NifU_and_related_proteins'[&!color=#000000]
	'2052162_Gbacterium@PLYB01000128_1_13___9311_9751'[&!color=#000000]
	'583345_Mmobilis@ACT48032_1__SUF_system_FeS_assembly_protein__NifU_family'[&!color=#000000]
	'1848039_Msp@OAJ70248_1__SUF_system_NifU_family_Fe_S_cluster_assembly_protein'[&!color=#000000]
	'1948125_Pbacterium@DCAA01000006_1_138___169094_169546'[&!color=#000000]
	'1986654_Btmed181@OUW43129_1__SUF_system_NifU_family_Fe_S_cluster_assembly_protein'[&!color=#000000]
	'1986839_Pbacterium@OUU25414_1__SUF_system_NifU_family_Fe_S_cluster_assembly_protein'[&!color=#000000]
	'2013703_Bbacterium@PKO88982_1__SUF_system_NifU_family_Fe_S_cluster_assembly_protein'[&!color=#000000]
	'281362_Ddenitrifican@KXB31809_1__iron_sulfur_cluster_assembly_scaffold_protein'[&!color=#000000]
	'1946150_CAsp@DBMG01000036_1_36___31388_31846'[&!color=#000000]
	'748280_Psp@BAK76992_1__SUF_system_FeS_assembly_protein__NifU_family'[&!color=#000000]
	'198107_Asp@AKU12638_1__iron_sulfur_cluster_assembly_protein_SufU'[&!color=#000000]
	'1789004_Fsp@KXW58840_1__zinc_dependent_sulfurtransferase_SufU'[&!color=#000000]
	'1953106_Abacterium@DEAA01000004_1_5___2684_3130'[&!color=#000000]
	'1953109_Abacterium@DKLY01000101_1_7___6568_7017'[&!color=#000000]
	'1953108_Abacterium@DHXC01000151_1_20___28783_29235'[&!color=#000000]
	'1953102_Abacterium@DCXI01000002_1_6___6667_7119'[&!color=#000000]
	'1948562_Dbacterium@DKAI01000060_1_5___2898_3353'[&!color=#000000]
	'1674893_Abacterium@LUZX01000331_1_3___2183_2638'[&!color=#000000]
	'1810504_Icernigliae@ANX05291_1__iron_sulfur_cluster_assembly_scaffold_protein'[&!color=#000000]
	'1703358_Gsp@KPK66644_1__nitrogen_fixation_protein_NifU'[&!color=#000000]
	'1703408_Mbacterium@KPK53792_1__nitrogen_fixation_protein_NifU'[&!color=#000000]
	'2099671_CHbacterium@PWKT01000107_1_5___4132_4584'[&!color=#000000]
	'1970376_Fsp@OZB34525_1__SUF_system_NifU_family_Fe_S_cluster_assembly_protein'[&!color=#000000]
	'34097_Bandersonii@SFB78460_1__nitrogen_fixation_protein_NifU'[&!color=#000000]
	'1889001_Mgroup@OIR20293_1__SUF_system_NifU_family_Fe_S_cluster_assembly_protein'[&!color=#000000]
	'1915769_Earchaeon@DAHL01000019_1_1___3_422'[&!color=#000000]
	'381306_Tdenitrifican@KPV41672_1__nitrogen_fixation_protein_NifU'[&!color=#000000]
	'1948142_Pbacterium@DDCK01000071_1_15___13249_13698'[&!color=#000000]
	'1811666_Gbacterium@LUSG01000052_1_22___16637_17095'[&!color=#000000]
	'1974118_Zbacterium@PJA35081_1__SUF_system_NifU_family_Fe_S_cluster_assembly_protein'[&!color=#000000]
	'1485545_Gbivora@JQLW01000008_1_167___146182_146637'[&!color=#000000]
	'1131285_Zproteobacter@KB901311_1_28___20001_20456'[&!color=#000000]
	'1946828_Msp@DCPU01000014_1_30___26222_26677'[&!color=#000000]
	'1871037_Fbacterium@PCH49331_1__SUF_system_NifU_family_Fe_S_cluster_assembly_protein'[&!color=#000000]
	'1974123_Zbacterium@PIU70099_1__SUF_system_NifU_family_Fe_S_cluster_assembly_protein'[&!color=#000000]
	'1974110_Zbacterium@PIZ39698_1__SUF_system_NifU_family_Fe_S_cluster_assembly_protein'[&!color=#000000]
	'314345_Mferrooxydans@EAU55263_1__hypothetical_protein_SPV1_11041'[&!color=#000000]
	'1805427_Zbacterium@OIO74402_1__SUF_system_NifU_family_Fe_S_cluster_assembly_protein'[&!color=#000000]
	'1921087_Mferrinatatus@ATX80940_1__Fe_S_cluster_assembly_protein_SufU'[&!color=#000000]
	'1921086_Maestuarium@ATX78542_1__nitrogen_fixation_protein_NifU'[&!color=#000000]
	'1948199_Pbacterium@DKIB01000018_1_11___9274_9738'[&!color=#000000]
	'1948155_Pbacterium@DEIQ01000042_1_3___2101_2550'[&!color=#000000]
	'1948198_Pbacterium@DBNU01000223_1_8___6495_6953'[&!color=#000000]
	'1953084_Gbacterium@DDYH01000043_1_117___129561_130013'[&!color=#000000]
	'2026731_Dbacterium@MBR74428_1__SUF_system_NifU_family_Fe_S_cluster_assembly_protein'[&!color=#000000]
	'2202734_Sbacterium@QIDR01000372_1_5___3955_4398'[&!color=#000000]
	'1951795_Fbacterium@DBBU01000031_1_24___21723_22157'[&!color=#000000]
	'1797384_Bbacterium@OFZ17426_1__hypothetical_protein_A2X86_02910'[&!color=#000000]
	'1961103_Abacterium@OQY83227_1__hypothetical_protein_B6D42_08020'[&!color=#000000]
	'2133949_Rsp@PWL31878_1__SUF_system_NifU_family_Fe_S_cluster_assembly_protein'[&!color=#000000]
	'1947389_Rsp@DIYO01000001_1_357___403641_404078'[&!color=#000000]
	'1267423_Fpacificus@RKQ43160_1__nitrogen_fixation_NifU_like_protein'[&!color=#000000]
	'1973954_Cbacterium@PIQ49743_1__SUF_system_NifU_family_Fe_S_cluster_assembly_protein'[&!color=#000000]
	'1563681_Fmisakiensis@OEK04696_1__SUF_system_NifU_family_Fe_S_cluster_assembly_protein'[&!color=#000000]
	'1947388_Rsp@DGJR01000027_1_8___4470_4916'[&!color=#000000]
	'2035771_CLbacterium@PDZZ01000080_1_12___10038_10496'[&!color=#000000]
	'1948135_Pbacterium@DCQP01000028_1_4___1977_2402'[&!color=#000000]
	'1915309_Saquatica@APJ03367_1__SUF_system_NifU_family_Fe_S_cluster_assembly_protein'[&!color=#000000]
	'1952203_Lbacterium@DFRK01000013_1_7___6106_6543'[&!color=#000000]
	'2013833_Sbacterium@PKL32021_1__SUF_system_NifU_family_Fe_S_cluster_assembly_protein'[&!color=#000000]
	'1986653_Btmed178@OUX68292_1__SUF_system_NifU_family_Fe_S_cluster_assembly_protein'[&!color=#000000]
	'2026760_CMbacterium@PCH59024_1__SUF_system_NifU_family_Fe_S_cluster_assembly_protein'[&!color=#000000]
	'1948719_Obacterium@DFOT01000011_1_44___52255_52701'[&!color=#000000]
	'1948703_Obacterium@DCBD01000040_1_14___15000_15446'[&!color=#000000]
	'2067063_Vbacterium@PNEW01000013_1_5___3252_3701'[&!color=#000000]
	'2200854_CMtarae@AWT61038_1__Zinc_dependent_sulfurtransferase_SufU'[&!color=#000000]
	'1674912_Pbacterium@LVBV01000023_1_39___56838_57281'[&!color=#000000]
	'1674913_Pbacterium@LVBW01000032_1_50___55153_55599'[&!color=#000000]
	'1974104_Vbacterium@PJA43805_1__SUF_system_NifU_family_Fe_S_cluster_assembly_protein'[&!color=#000000]
	'1802431_Vbacterium@OHE72936_1__SUF_system_NifU_family_Fe_S_cluster_assembly_protein'[&!color=#000000]
	'1952998_Obacterium@DFZW01000235_1_14___18058_18489'[&!color=#000000]
	'2026799_Vbacterium@ATC66012_1__SUF_system_NifU_family_Fe_S_cluster_assembly_protein'[&!color=#000000]
	'1796921_Eluteus@AWI08506_1__SUF_system_NifU_family_Fe_S_cluster_assembly_protein'[&!color=#000000]
	'1953001_Obacterium@DKPT01000028_1_27___36365_36817'[&!color=#000000]
	'452637_Oterrae@ACB73893_1__SUF_system_FeS_assembly_protein__NifU_family'[&!color=#000000]
	'1982319_Obacterium@PAW64578_1__SUF_system_NifU_family_Fe_S_cluster_assembly_protein'[&!color=#000000]
	'1952997_Obacterium@DFDG01000042_1_7___6479_6931'[&!color=#000000]
	'1548208_Ccapnophilus@KXU37083_1__iron_sulfur_cluster_assembly_scaffold_protein'[&!color=#000000]
	'1982321_Obacterium@PAW91257_1__SUF_system_NifU_family_Fe_S_cluster_assembly_protein'[&!color=#000000]
	'1952996_Obacterium@DDRG01000038_1_39___42626_43078'[&!color=#000000]
	'1838286_Llimnophila@AOS44635_1__NifU_like_protein'[&!color=#000000]
	'2055843_CDmandela@NJAL01000002_1_28___20363_20818'[&!color=#000000]
	'1802434_Vbacterium@OHE77764_1__SUF_system_NifU_family_Fe_S_cluster_assembly_protein'[&!color=#000000]
	'1948732_Obacterium@DJHP01000170_1_2___179_634'[&!color=#000000]
	'1895767_Gbacterium@OJV88508_1__SUF_system_NifU_family_Fe_S_cluster_assembly_protein'[&!color=#000000]
	'295108_CBaquae@KRG21327_1__NifU_like_protein'[&!color=#000000]
	'1948231_Vbacterium@DBYP01000018_1_84___80224_80700'[&!color=#000000]
	'1948254_Vbacterium@DEWA01000004_1_24___24641_25153'[&!color=#000000]
	'1951369_Abacterium@DJZS01000243_1_14___14460_14909'[&!color=#000000]
	'1951357_Abacterium@DDTJ01000048_1_31___30381_30833'[&!color=#000000]
	'1951177_Obacterium@DDZZ01000038_1_212___214473_214898'[&!color=#000000]
	'856736_Dreticuliterm@SEJ87626_1__nitrogen_fixation_protein_NifU'[&!color=#000000]
	'2320857_Dsp@RJF73487_1__SUF_system_NifU_family_Fe_S_cluster_assembly_protein'[&!color=#000000]
	'1182571_Dswuensis@AIZ44617_1__hypothetical_protein_QR90_05215'[&!color=#000000]
	'2054903_Dkoreensis@PNY80708_1__SUF_system_NifU_family_Fe_S_cluster_assembly_protein'[&!color=#000000]
	'1946335_Csp@DDSL01000049_1_29___32355_32636'[&!color=#000000]
	'321327_Ssp@ABC99670_1__SUF_system_FeS_assembly_protein__NifU_family'[&!color=#dd85ab]
	'1140_Selongatus@ABB57817_1__SUF_system_FeS_assembly_protein'[&!color=#dd85ab]
	'2420339_Cbacterium@RMH78164_1__SUF_system_NifU_family_Fe_S_cluster_assembly_protein'[&!color=#dd85ab]
	'2107693_Csp@PSB29837_1__SUF_system_NifU_family_Fe_S_cluster_assembly_protein'[&!color=#dd85ab]
	'1618023_Aatlantica@KJH71620_1__nitrogen_fixation_protein_NifU'[&!color=#dd85ab]
	'1378066_Csp@PPS44991_1__SUF_system_NifU_family_Fe_S_cluster_assembly_protein'[&!color=#dd85ab]
	'1497020_Nsphagnicola@KGF72720_1__nitrogen_fixation_protein_NifU'[&!color=#dd85ab]
	'864702_Ocyanobacteri@EKQ67857_1__Modular_FeS_cluster_scaffolding_protein_NifU'[&!color=#dd85ab]
	'1173025_Gsp@AFY65639_1__SUF_system_FeS_assembly_protein__NifU_family'[&!color=#dd85ab]
	'1781255_Dsp@OEJ72683_1__SUF_system_NifU_family_Fe_S_cluster_assembly_protein'[&!color=#dd85ab]
	'1173022_Cepipsammum@AFZ15284_1__Modular_FeS_cluster_scaffolding_protein_NifU'[&!color=#dd85ab]
	'1296344_Mglauca@PSB03769_1__SUF_system_NifU_family_Fe_S_cluster_assembly_protein'[&!color=#dd85ab]
	'1080068_Lsp@BAU41647_1__NifU_like_protein'[&!color=#dd85ab]
	'2107703_Fcyanobacteri@PSB60845_1__SUF_system_NifU_family_Fe_S_cluster_assembly_protein'[&!color=#dd85ab]
	'197221_Telongatus@BAC08646_1__tll1093'[&!color=#dd85ab]
	'195253_Ssp@AFY59561_1__Modular_FeS_cluster_scaffolding_protein_NifU'[&!color=#dd85ab]
	'317619_Phollandica@KB235937_1_83___76159_76674'[&!color=#dd85ab]
	'41431_Csp@ACK66170_1__SUF_system_FeS_assembly_protein__NifU_family'[&!color=#dd85ab]
	'1121382_Dmisasensis@KN050783_1_3___1698_2111'[&!color=#000000]
	'1951642_Dbacterium@DJZH01000007_1_146___154795_155223'[&!color=#000000]
	'1919250_Tsp@MPNL01000026_1_23___24393_24848'[&!color=#000000]
	'670487_Oprofundus@ADR36871_1__SUF_system_FeS_assembly_protein__NifU_family'[&!color=#000000]
	'926560_Mchliarophilu@KE387023_1_85___83838_84257'[&!color=#000000]
	'526227_Msilvanus@ADH62909_1__SUF_system_FeS_assembly_protein__NifU_family'[&!color=#000000]
	'1227551_Mgranaticius@RIH93165_1__Zinc_dependent_sulfurtransferase_SufU'[&!color=#000000]
	'869210_Mhydrothermal@AEB12631_1__SUF_system_FeS_assembly_protein__NifU_family'[&!color=#000000]
	'2026184_Mluteus@RIH81710_1__Zinc_dependent_sulfurtransferase_SufU'[&!color=#000000]
	'604331_Mrufus@AUHY01000016_1_12___12747_13181'[&!color=#000000]
	'504728_Mruber@ADD29064_1__SUF_system_FeS_assembly_protein__NifU_family'[&!color=#000000]
	'276_Tfiliformis@KGQ22705_1__SUF_system_FeS_assembly_protein'[&!color=#000000]
	'1123389_Tislandicus@ATXJ01000013_1_28___25458_25874'[&!color=#000000]
	'1293587_Tkawarayensis@BBBL01000118_1_5___1745_2113'[&!color=#000000]
	'1293589_Tsp@BBBN01000129_1_4___2085_2501'[&!color=#000000]
	'300852_Tthermophilus@BAD71559_1__iron_sulfur_cluster_biosynthesis_protein_IscU'[&!color=#000000]
	'1239287_Fbacterium@AYKY01000014_1_16___12284_12700'[&!color=#000000]
	'1239287_Fbacterium@AYKY01000006_1_29___25783_26199'[&!color=#000000]
	'1239287_Fbacterium@AYKY01000005_1_7___4032_4448'[&!color=#000000]
	'1239287_Fbacterium@AYKY01000112_1_2___442_858'[&!color=#000000]
	'56956_Tbrockianus@APD09633_1__iron_sulfur_cluster_biosynthesis_protein_IscU'[&!color=#000000]
	'271_Taquaticus@KOX89752_1__NifU_like_protein'[&!color=#000000]
	'694435_Dyavapaiensis@PYE54384_1__nitrogen_fixation_NifU_like_protein'[&!color=#000000]
	'926554_Dpimensis@KI912655_1_21___19389_19826'[&!color=#000000]
	'319795_Dgeothermalis@ABF44510_1__SUF_system_FeS_assembly_protein'[&!color=#000000]
	'1768108_Dactinoscleru@ALW89561_1__SUF_system_FeS_assembly_protein'[&!color=#000000]
	'745776_Dgobiensis@AFD26687_1__SUF_system_FeS_assembly_protein'[&!color=#000000]
	'2202254_Dirradiatisol@AWN24620_1__SUF_system_NifU_family_Fe_S_cluster_assembly_protein'[&!color=#000000]
	'2039167_Ssp@POB10738_1__SUF_system_NifU_family_Fe_S_cluster_assembly_protein'[&!color=#000000]
	'929705_Sthermosulfid@SMC06125_1__nitrogen_fixation_protein_NifU'[&!color=#000000]
	'261388_Fsp@EQB71763_1__hypothetical_protein_AMDU4_FER2C00175G0024'[&!color=#000000]
	'261388_Fsp@EQB67765_1__hypothetical_protein_AMDU4_FER2C00348G0002__partial'[&!color=#000000]
	'261388_Fsp@EQB70676_1__hypothetical_protein_AMDU4_FER2C00229G0002'[&!color=#000000]
	'53633_Sacidophilus@PSR24128_1__SUF_system_NifU_family_Fe_S_cluster_assembly_protein'[&!color=#000000]
	'679936_Sacidophilus@AEW05088_1__SUF_system_FeS_assembly_protein__NifU_family'[&!color=#000000]
	'453960_Sbenefaciens@PSR33343_1__SUF_system_NifU_family_Fe_S_cluster_assembly_protein'[&!color=#000000]
	'481448_Minfernorum@ACD82358_1__NifU_like_protein_involved_in_Fe_S_cluster_formation'[&!color=#000000]
	'1896170_Bbacterium@OJX33434_1__SUF_system_NifU_family_Fe_S_cluster_assembly_protein'[&!color=#000000]
	'2109913_Msp@AVO50773_1__SUF_system_NifU_family_Fe_S_cluster_assembly_protein'[&!color=#000000]
	'2052576_Cbacterium@PGEI01000082_1_15___14552_15028'[&!color=#000000]
	'1895727_Bbacterium@OJW98679_1__SUF_system_NifU_family_Fe_S_cluster_assembly_protein'[&!color=#000000]
	'1895730_Bbacterium@OJV56190_1__SUF_system_NifU_family_Fe_S_cluster_assembly_protein'[&!color=#000000]
	'2116657_Msp@AVP58019_1__SUF_system_NifU_family_Fe_S_cluster_assembly_protein'[&!color=#000000]
	'1660161_Cbacterium@ODU60813_1__SUF_system_NifU_family_Fe_S_cluster_assembly_protein'[&!color=#000000]
	'2109915_Ssuum@AVO39945_1__SUF_system_NifU_family_Fe_S_cluster_assembly_protein'[&!color=#000000]
	'2315688_Ssp@RID99063_1__SUF_system_NifU_family_Fe_S_cluster_assembly_protein'[&!color=#000000]
	'2135643_Ssp@PVY55969_1__nitrogen_fixation_NifU_like_protein'[&!color=#000000]
	'1945857_Psp@OOG53072_1__SUF_system_NifU_family_Fe_S_cluster_assembly_protein'[&!color=#000000]
	'1660161_Cbacterium@ODU58393_1__SUF_system_NifU_family_Fe_S_cluster_assembly_protein'[&!color=#000000]
	'13373_Bmallei@AIP76247_1__SUF_system_FeS_assembly_protein__NifU_family'[&!color=#000000]
	'94132_Rtataouinensi@AMO24531_1__nitrogen_fixation_protein_NifU'[&!color=#000000]
	'2161866_Sbacterium@PTX98306_1__SUF_system_NifU_family_Fe_S_cluster_assembly_protein'[&!color=#000000]
	'1948752_Sbacterium@DBMP01000030_1_20___18402_20129'[&!color=#000000]
	'2052183_Sbacterium@PKVC01000019_1_106___124977_125441'[&!color=#000000]
	'1805405_Vbacterium@OLE10015_1__SUF_system_NifU_family_Fe_S_cluster_assembly_protein'[&!color=#000000]
	'1952942_Vbacterium@DDQZ01000056_1_34___54627_55097'[&!color=#000000]
	'1970334_Csp@OYW29764_1__SUF_system_NifU_family_Fe_S_cluster_assembly_protein'[&!color=#000000]
	'1158291_Tsp@KB898476_1_96___97299_97775'[&!color=#000000]
	'1956161_Pbacterium@OPX22294_1__SUF_system_NifU_family_Fe_S_cluster_assembly_protein'[&!color=#000000]
	'1150474_Mlauensis@JQJI01000025_1_32___31681_32109'[&!color=#000000]
	'2060323_Msp@PMP80915_1__SUF_system_NifU_family_Fe_S_cluster_assembly_protein'[&!color=#000000]
	'2173173_Asp@PVZ95649_1__hypothetical_protein_DDQ50_03975'[&!color=#000000]
	'1948100_Fbacterium@DKEX01000079_1_9___11464_12117'[&!color=#000000]
	'869212_Tparva@AFM11346_1__NifU_family_SUF_system_FeS_assembly_protein'[&!color=#000000]
	'1941207_Ebacterium@OSY18080_1__hypothetical_protein_B0D74_03455'[&!color=#000000]
	'340047_Mcapricolum@ABC01849_1__conserved_hypothetical_protein'[&!color=#000000]
	'1664275_Msp@KNG79508_1__NifU_like_protein'[&!color=#000000]
	'2123_Mputrefaciens@SYV95684_1__Nitrogen_fixation_protein_NifU'[&!color=#000000]
	'81459_Emelaleucae@ATZ17848_1__FeS_assembly_protein'[&!color=#000000]
	'2114_Eellychniae@PPE05046_1__FeS_assembly_protein'[&!color=#000000]
	'1408448_Mphoturis@JNJI01000007_1_18___10631_11062'[&!color=#000000]
	'1278299_Amultilocale@AXXW01000005_1_26___11698_12138'[&!color=#000000]
	'1399795_Esomnilux@JAGV01000003_1_18___9160_9588'[&!color=#000000]
	'216931_Salleghenense@AXK51319_1__FeS_assembly_protein'[&!color=#000000]
	'1276257_Ssabaudiense@AHI54032_1__FeS_assembly_protein'[&!color=#000000]
	'216942_Slitorale@AKX33884_1__FeS_assembly_protein'[&!color=#000000]
	'216934_Scorruscae@ASP27987_1__FeS_assembly_protein_sufU'[&!color=#000000]
	'216946_Sturonicum@AKU79463_1__FeS_assembly_protein'[&!color=#000000]
	'1276220_Staiwanense@AGR41491_1__FeS_assembly_protein'[&!color=#000000]
	'362837_Scantharicola@ALD66705_1__FeS_assembly_protein'[&!color=#000000]
	'1336749_Sfloricola@AUB31903_1__Fe_S_cluster_assembly_protein'[&!color=#000000]
	'1276258_Sapis@AHB36626_1__FeS_assembly_protein'[&!color=#000000]
	'216938_Shelicoides@AOG60691_1__FeS_assembly_protein'[&!color=#000000]
	'1276246_Sculicicola@AHI53147_1__FeS_assembly_protein'[&!color=#000000]
	'214888_Eluminosum@ATZ17117_1__FeS_assembly_protein'[&!color=#000000]
	'1399797_Elucivorax@JADH01000001_1_285___141212_141622'[&!color=#000000]
	'1950316_Bbacterium@DJSP01000040_1_19___12812_13225'[&!color=#000000]
	'1262997_Fbacterium@CDB28772_1__sUF_system_FeS_assembly_protein_NifU_family'[&!color=#000000]
	'1950341_Bbacterium@DJYF01000009_1_3___1623_2057'[&!color=#000000]
	'1262906_Msp@CDF12248_1__sUF_system_FeS_cluster_assembly_protein'[&!color=#000000]
	'1262904_Msp@CDE38524_1__sUF_system_FeS_assembly_protein_NifU_family'[&!color=#000000]
	'1950283_Bbacterium@DHKU01000072_1_11___12035_12454'[&!color=#000000]
	'1262908_Msp@CCY88765_1__sUF_system_FeS_assembly_protein_NifU_family'[&!color=#000000]
	'1262855_Csp@CCZ89533_1__sUF_system_FeS_cluster_assembly_protein'[&!color=#000000]
	'1262905_Msp@CDA23126_1__sUF_system_FeS_assembly_protein_NifU_family'[&!color=#000000]
	'1262809_Csp@CDE74281_1__sUF_system_FeS_cluster_assembly_protein'[&!color=#000000]
	'1950268_Bbacterium@DFEZ01000009_1_113___115499_115930'[&!color=#000000]
	'1262804_Csp@CDC61532_1__sUF_system_FeS_cluster_assembly_protein'[&!color=#000000]
	'1950253_Bbacterium@DEKE01000006_1_62___45302_45742'[&!color=#000000]
	'1262833_Csp@CCZ60486_1__sUF_system_FeS_assembly_protein_NifU_family'[&!color=#000000]
	'1263024_Fbacterium@CDE50462_1__sUF_system_FeS_cluster_assembly_protein'[&!color=#000000]
	'1262827_Csp@CDF20681_1__sUF_system_FeS_assembly_protein_NifU_family'[&!color=#000000]
	'1950344_Bbacterium@DLAC01000007_1_2___1430_1849'[&!color=#000000]
	'1262771_Csp@CCY45325_1__sUF_system_FeS_assembly_protein_NifU_family'[&!color=#000000]
	'1950298_Bbacterium@DHQC01000015_1_38___30328_30759'[&!color=#000000]
	'1262826_Csp@CDA80250_1__sUF_system_FeS_assembly_protein_NifU_family'[&!color=#000000]
	'1950333_Bbacterium@DBNY01000022_1_10___7800_8213'[&!color=#000000]
	'1262686_Asp@CCY28601_1__sUF_system_FeS_cluster_assembly_protein'[&!color=#000000]
	'1262990_Fbacterium@CCY93437_1__nifU_family_SUF_system_FeS_assembly_protein'[&!color=#000000]
	'1950304_Bbacterium@DIMA01000001_1_45___40077_40511'[&!color=#000000]
	'1950296_Bbacterium@DICM01000035_1_47___46607_47032'[&!color=#000000]
	'1263032_Fbacterium@CCY46669_1__sUF_system_FeS_assembly_protein_NifU_family'[&!color=#000000]
	'1262806_Csp@CDD29266_1__sUF_system_FeS_cluster_assembly_protein'[&!color=#000000]
	'1262837_Csp@CCZ57595_1__sUF_system_FeS_cluster_assembly_protein'[&!color=#000000]
	'1950255_Bbacterium@DECX01000011_1_14___18137_18556'[&!color=#000000]
	'1262793_Csp@CDB92220_1__sUF_system_FeS_assembly_protein_NifU_family'[&!color=#000000]
	'1263018_Fbacterium@CDE39541_1__sUF_system_FeS_assembly_protein_NifU_family'[&!color=#000000]
	'1262846_Csp@CDE95062_1__sUF_system_FeS_assembly_protein_NifU_family'[&!color=#000000]
	'1941208_Ebacterium@OSY19088_1__hypothetical_protein_B0D75_02800'[&!color=#000000]
	'1276227_Schrysopicola@AGM25532_1__FeS_assembly_protein'[&!color=#000000]
	'315358_Seriocheiris@AKM54710_1__FeS_assembly_protein'[&!color=#000000]
	'2133_Scitri@APE75692_1__FeS_assembly_protein'[&!color=#000000]
	'1914410_Ssp@APE13789_1__FeS_assembly_protein'[&!color=#000000]
	'1262996_Fbacterium@CCZ85220_1__sUF_system_FeS_assembly_protein_NifU_family'[&!color=#000000]
	'1950245_Bbacterium@DCJD01000007_1_3___2195_2635'[&!color=#000000]
	'1950338_Bbacterium@DKCH01000021_1_37___34667_35125'[&!color=#000000]
	'1915675_Marchaeon@DATC01000059_1_27___25827_26267'[&!color=#000000]
	'1236689_CMalvus@AGI85673_1__Putative_iron_sulfur_cluster_assembly_scaffold_protein_for_SUF_system__SufE2'[&!color=#000000]
	'1915608_CMsp@DARY01000032_1_9___9426_9848'[&!color=#000000]
	'1950359_Bbacterium@DLEG01000082_1_4___1978_2436'[&!color=#000000]
	'1950290_Bbacterium@DHDT01000067_1_38___38999_39448'[&!color=#000000]
	'1950259_Bbacterium@DEWB01000049_1_5___5594_6046'[&!color=#000000]
	'1950282_Bbacterium@DHKY01000003_1_60___44766_45233'[&!color=#000000]
	'1950327_Bbacterium@DJPB01000077_1_10___9421_9879'[&!color=#000000]
	'1950356_Bbacterium@DLIM01000009_1_16___13381_13839'[&!color=#000000]
	'1950310_Bbacterium@DJEK01000033_1_51___57150_57605'[&!color=#000000]
	'1263020_Fbacterium@CDD22647_1__putative_uncharacterized_protein'[&!color=#000000]
	'1262821_Csp@CDA36818_1__putative_uncharacterized_protein'[&!color=#000000]
	'1950329_Bbacterium@DJOB01000006_1_241___310963_311412'[&!color=#000000]
	'1263023_Fbacterium@CDC41376_1__nifU_family_SUF_system_FeS_assembly_protein'[&!color=#000000]
	'1950258_Bbacterium@DEWM01000051_1_11___10413_10865'[&!color=#000000]
	'1262791_Csp@CDE16397_1__nifU_family_SUF_system_FeS_assembly_protein'[&!color=#000000]
	'1780379_Cbacterium@CVH77872_1__NifU_like_protein'[&!color=#000000]
	'451640_Cmitsuokai@EEF93168_1__SUF_system_FeS_assembly_protein__NifU_family'[&!color=#000000]
	'1951745_Ebacterium@DEPZ01000043_1_7___5622_6059'[&!color=#000000]
	'1574263_CSsp@KXU43606_1__SUF_system_FeS_assembly_protein__NifU_family'[&!color=#000000]
	'1965564_Msp@OUQ10309_1__SUF_system_NifU_family_Fe_S_cluster_assembly_protein'[&!color=#000000]
	'1946671_Ksp@DJXU01000193_1_4___2372_2821'[&!color=#000000]
	'999415_Ecatenaformis@EMD16943_1__NifU_family_SUF_system_FeS_assembly_protein'[&!color=#000000]
	'2487118_Ebacterium@BBH27138_1__zinc_dependent_sulfurtransferase_SufU'[&!color=#000000]
	'1410657_Kvitulina@JNKN01000033_1_13___13828_14268'[&!color=#000000]
	'1585974_Bmassiliensis@CDPP01000003_1_266___287498_287935'[&!color=#000000]
	'2109692_Ebacterium@AP018537_1_1088___1080521_1080973'[&!color=#000000]
	'2292032_Csp@RHM59038_1__SUF_system_NifU_family_Fe_S_cluster_assembly_protein'[&!color=#000000]
	'556270_Csp@EEO32359_1__NifU_family_SUF_system_FeS_assembly_protein'[&!color=#000000]
	'1965566_Esp@OUQ06300_1__SUF_system_NifU_family_Fe_S_cluster_assembly_protein'[&!color=#000000]
	'2491058_Ebacterium@RRC93113_1__SUF_system_NifU_family_Fe_S_cluster_assembly_protein'[&!color=#000000]
	'1947467_Ssp@DBOW01000112_1_8___5848_6282'[&!color=#000000]
	'1947458_Ssp@DCGB01000039_1_13___13557_13982'[&!color=#000000]
	'1947457_Ssp@DCHD01000002_1_22___20947_21378'[&!color=#000000]
	'1947464_Ssp@DESX01000080_1_8___5927_6355'[&!color=#000000]
	'1951749_Ebacterium@DITO01000168_1_5___4431_4865'[&!color=#000000]
	'1951750_Ebacterium@DISS01000035_1_13___9880_10326'[&!color=#000000]
	'1951744_Ebacterium@DDYT01000015_1_58___51614_52057'[&!color=#000000]
	'1702221_Frodentium@AMK54611_1__hypothetical_protein_AALO17_14770'[&!color=#000000]
	'1235796_Fbacterium@EOS60604_1__NifU_family_SUF_system_FeS_assembly_protein'[&!color=#000000]
	'1862672_Dnewyorkensis@OLU44999_1__SUF_system_NifU_family_Fe_S_cluster_assembly_protein'[&!color=#000000]
	'545696_Hfiliformis@EEF68109_1__SUF_system_FeS_assembly_protein__NifU_family'[&!color=#000000]
	'1798010_Fbacterium@OGS58230_1__SUF_system_NifU_family_Fe_S_cluster_assembly_protein'[&!color=#000000]
	'2049044_Ebacterium@HAE16417_1__TPA_asm__SUF_system_NifU_family_Fe_S_cluster_assembly_protein'[&!color=#000000]
	'1947465_Ssp@DFIS01000049_1_106___155129_155578'[&!color=#000000]
	'331630_Uerysipelotri@OMRM01000077_1_2___891_1349'[&!color=#000000]
	'679192_Bextructa@EFC05257_1__SUF_system_FeS_assembly_protein__NifU_family'[&!color=#000000]
	'1947462_Ssp@DEEJ01000077_1_3___1945_2397'[&!color=#000000]
	'1947468_Ssp@DLEV01000107_1_3___2328_2783'[&!color=#000000]
	'1947460_Ssp@DEGP01000053_1_3___2099_2554'[&!color=#000000]
	'102148_Smoorei@RGT56001_1__SUF_system_NifU_family_Fe_S_cluster_assembly_protein'[&!color=#000000]
	'118967_Afurcosa@SJZ76219_1__nitrogen_fixation_protein_NifU'[&!color=#000000]
	'877415_Ebacterium@JNJQ01000002_1_129___144790_145239'[&!color=#000000]
	'1263076_Edolichum@CDE22676_1__sUF_system_FeS_assembly_protein_NifU_family'[&!color=#000000]
	'1871030_Mmassiliensis@LT699728_1_171___191516_191971'[&!color=#000000]
	'1951742_Ebacterium@DCGH01000015_1_17___13982_14425'[&!color=#000000]
	'2291994_Asp@RGB72891_1__SUF_system_NifU_family_Fe_S_cluster_assembly_protein'[&!color=#000000]
	'1903263_Tmassiliensis@LT629968_1_204___200349_200786'[&!color=#000000]
	'1034346_Dfastidiosa@HE578927_1_224___231880_232323'[&!color=#000000]
	'1768196_Ebacterium@OCN05213_1__iron_sulfur_cluster_assembly_scaffold_protein'[&!color=#000000]
	'1522_Cinnocuum@KGJ53421_1__nitrogen_fixation_protein_NifU'[&!color=#000000]
	'2292044_Esp@RHO24816_1__SUF_system_NifU_family_Fe_S_cluster_assembly_protein'[&!color=#000000]
	'2302953_Esp@RJW27113_1__SUF_system_NifU_family_Fe_S_cluster_assembly_protein'[&!color=#000000]
	'1323_Fpleomorphus@RGD73296_1__SUF_system_NifU_family_Fe_S_cluster_assembly_protein'[&!color=#000000]
	'2292893_Fbacterium@RHT01314_1__SUF_system_NifU_family_Fe_S_cluster_assembly_protein'[&!color=#000000]
	'2486714_Csp@RNM31812_1__SUF_system_NifU_family_Fe_S_cluster_assembly_protein'[&!color=#000000]
	'717960_Fcylindroides@CBK88616_1__SUF_system_FeS_assembly_protein__NifU_family'[&!color=#000000]
	'1917463_Ebacterium@OLU38487_1__SUF_system_NifU_family_Fe_S_cluster_assembly_protein'[&!color=#000000]
	'1946521_Fsp@DLOJ01000062_1_3___2281_2649'[&!color=#000000]
	'1050201_Astercoricani@KB913034_1_394___477948_478406'[&!color=#000000]
	'2292232_Esp@RGS29790_1__SUF_system_NifU_family_Fe_S_cluster_assembly_protein'[&!color=#000000]
	'1950347_Bbacterium@DBKU01000005_1_40___45796_46245'[&!color=#000000]
	'1950288_Bbacterium@DHEH01000015_1_36___44041_44493'[&!color=#000000]
	'1674919_Ebacterium@LVBS01000193_1_6___6866_7294'[&!color=#000000]
	'1950252_Bbacterium@DDQE01000050_1_13___14153_14584'[&!color=#000000]
	'1950254_Bbacterium@DEJH01000007_1_5___3561_3992'[&!color=#000000]
	'1950337_Bbacterium@DKCJ01000016_1_30___27741_28190'[&!color=#000000]
	'1950246_Bbacterium@DCIT01000054_1_68___51002_51436'[&!color=#000000]
	'1950345_Bbacterium@DKRQ01000022_1_31___38544_38990'[&!color=#000000]
	'1950326_Bbacterium@DJPJ01000011_1_205___240086_240556'[&!color=#000000]
	'1950350_Bbacterium@DBKI01000019_1_10___10186_10629'[&!color=#000000]
	'1950248_Bbacterium@DCHU01000081_1_17___24292_24735'[&!color=#000000]
	'1950294_Bbacterium@DHAP01000019_1_9___8552_8995'[&!color=#000000]
	'1950352_Bbacterium@DLLP01000002_1_133___137810_138262'[&!color=#000000]
	'1950277_Bbacterium@DGXA01000045_1_4___3515_3967'[&!color=#000000]
	'1950233_Bbacterium@DCCK01000068_1_27___29082_29540'[&!color=#000000]
	'1950366_Bbacterium@DBCA01000050_1_11___7819_8253'[&!color=#000000]
	'1950242_Bbacterium@DCUC01000017_1_12___9092_9538'[&!color=#000000]
	'1950354_Bbacterium@DLKT01000024_1_6___6943_7398'[&!color=#000000]
	'1262857_Csp@CDD92518_1__putative_uncharacterized_protein'[&!color=#000000]
	'1950313_Bbacterium@DIVY01000017_1_46___46707_47147'[&!color=#000000]
	'1950303_Bbacterium@DIQT01000006_1_23___28785_29234'[&!color=#000000]
	'1946467_Esp@DEQB01000060_1_13___12728_13153'[&!color=#000000]
	'1514105_Elarvae@AMC93528_1__iron_sulfur_cluster_assembly_scaffold_protein'[&!color=#000000]
	'1648_Erhusiopathia@AMS11494_1__iron_sulfur_cluster_assembly_scaffold_protein'[&!color=#000000]
	'1946468_Esp@DEPV01000026_1_14___11620_12057'[&!color=#000000]
	'1950240_Bbacterium@DBRT01000030_1_46___47125_47580'[&!color=#000000]
	'272633_Mpenetrans@BAC44536_1__nitrogen_fixation_protein_NifU'[&!color=#000000]
	'1394179_Miowae@KFB07583_1__Fe_S_cluster_assembly_scaffold_like_protein'[&!color=#000000]
	'300027_Umycoplasmata@ONDN01000008_1_12___5049_5513'[&!color=#000000]
	'1952266_Mbacterium@DFHG01000009_1_448___240192_240656'[&!color=#000000]
	'1161917_Uurealyticum@AJGA01000015_1_73___41110_41559'[&!color=#000000]
	'1408476_Ucanigenitali@JONZ01000004_1_342___232108_232557'[&!color=#000000]
	'1525752_Mbacterium@KLL03153_1__SUF_system_FeS_assembly_protein__NifU_family'[&!color=#000000]
	'2039283_Egvmre@RHZ36409_1__SUF_system_FeS_assembly_protein__NifU_family'[&!color=#000000]
	'2039283_Egvmre@RHZ36807_1__SUF_system_FeS_assembly_protein__NifU_family'[&!color=#000000]
	'2039283_Egvmre@RHZ35463_1__NifU_family_SUF_system_FeS_assembly_protein'[&!color=#000000]
	'1528105_Mbacterium@KLL05098_1__NifU_family_SUF_system_FeS_assembly_protein'[&!color=#000000]
	'1524337_Mbacterium@KLL02035_1__SUF_system_FeS_cluster_assembly_protein'[&!color=#000000]
	'171280_Mbuteonis@JPOK01000008_1_77___43661_44002'[&!color=#000000]
	'1246955_Mcynos@CCP23892_1__NITROGEN_FIXATION_PROTEIN_NIFU'[&!color=#000000]
	'53558_Medwardii@SYV97795_1__nitrogen_fixation_protein_nifu__partial'[&!color=#000000]
	'1415781_Mcricetuli@JAHB01000009_1_9___3637_3975'[&!color=#000000]
	'1122249_Msturni@KL370785_1_400___248162_248590'[&!color=#000000]
	'1408458_Mcolumborale@JNJZ01000006_1_48___30777_31115'[&!color=#000000]
	'171279_Manatis@AWX70478_1__iron_sulfur_cluster_assembly_scaffold_protein'[&!color=#000000]
	'48003_Mpullorum@APJ38520_1__hypothetical_protein_BLA55_02520'[&!color=#000000]
	'496833_Mfermentans@BAH69481_1__hypothetical_protein_MBIO_0216'[&!color=#000000]
	'55603_Mcaviae@VDR42069_1__nitrogen_fixation_protein_nifu'[&!color=#000000]
	'1408465_Mlipofaciens@JMKY01000007_1_5___1602_2027'[&!color=#000000]
	'1408457_Mcolumbinum@JONY01000005_1_99___56371_56799'[&!color=#000000]
	'1408464_Miners@JNJW01000001_1_71___35998_36432'[&!color=#000000]
	'1408468_Mprimatum@JNJV01000003_1_52___22830_23258'[&!color=#000000]
	'347257_Magalactiae@CAL58771_1__Nitrogen_fixation_protein_NifU'[&!color=#000000]
	'1408461_Mfelifaucium@JHXS01000011_1_11___4449_4877'[&!color=#000000]
	'1408466_Mopalescens@KL544019_1_100___54728_55153'[&!color=#000000]
	'1408469_Msimbae@JNJG01000004_1_151___73441_73857'[&!color=#000000]
	'1122248_Mgallinarum@JHZE01000005_1_60___34012_34443'[&!color=#000000]
	'1408470_Mspumans@JHVF01000006_1_18___10256_10690'[&!color=#000000]
	'1408455_Mcloacale@JNJL01000011_1_122___59685_60080'[&!color=#000000]
	'1408454_Manseris@JNJX01000009_1_20___11347_11781'[&!color=#000000]
	'244584_Mtestudineum@OYD26668_1__hypothetical_protein_CG473_02605'[&!color=#000000]
	'33922_Magassizii@PAF55275_1__iron_sulfur_cluster_assembly_scaffold_protein'[&!color=#000000]
	'272635_Mpulmonis@CAC13347_1__NITROGEN_FIXATION_PROTEIN_NIFU'[&!color=#000000]
	'936139_Mhyorhinis@AEC45646_1__aminotransferase_protein_U_like_protein'[&!color=#000000]
	'1408459_Melephantis@JHXU01000016_1_13___5034_5441'[&!color=#000000]
	'1408471_Mtestudinis@JHXT01000004_1_19___8474_8887'[&!color=#000000]
	'710127_Mgallisepticu@AAP56630_1__NifU_like_protein'[&!color=#000000]
	'1399794_Mimitans@JADI01000008_1_111___60511_60945'[&!color=#000000]
	'1408453_Malvi@JNJU01000001_1_76___42331_42750'[&!color=#000000]
	'1430898_Mpirum@KK365982_1_156___82676_83128'[&!color=#000000]
	'2015901_Fsp@LT963434_1_263___265559_265975'[&!color=#000000]
	'2094027_Bbacterium@PUKH01000068_1_13___14115_14564'[&!color=#000000]
	'1307761_Spacifica@AHC15059_1__Putative_iron_sulfur_cluster_assembly_scaffold_protein_for_SUF_system__SufE2'[&!color=#000000]
	'1480694_Slutea@KGE72228_1__hypothetical_protein_DC28_07560'[&!color=#000000]
	'1948724_Obacterium@DGMY01000029_1_60___66864_67310'[&!color=#000000]
	'2014249_CDbacterium@PJA14826_1__hypothetical_protein_COX64_01560'[&!color=#000000]
	'2030811_CPbacterium@PCI24879_1__hypothetical_protein_COB57_03865'[&!color=#000000]
	'2013744_Dbacterium@PKN44236_1__hypothetical_protein_CVU59_12165'[&!color=#000000]
	'1317117_Oatlanticus@ORE88326_1__scaffold_protein'[&!color=#000000]
	'1926873_Xbacterium@PVBP01000065_1_9___13070_13657'[&!color=#000000]
	'1950797_Cbacterium@DKTD01000042_1_11___9304_9780'[&!color=#000000]
	'1605891_Lmaris@AWV07350_1__Fe_S_biogenesis_protein_NfuA'[&!color=#000000]
	'29447_Xalbilineans@JZIC01000001_1_1545___1824728_1825324'[&!color=#000000]
	'1547897_Hsalina@RCIH01000008_1_60___58047_59681'[&!color=#000000]
	'553469_Hrufum@SFR69780_1__cysteine_desulfurase'[&!color=#000000]
	'555875_Hlimi@SFR65526_1__cysteine_desulfurase'[&!color=#000000]
	'469382_Hborinquense@ADQ68966_1__cysteine_desulfurase__plasmid_'[&!color=#000000]
	'2249761_Hsp@RAW44531_1__cysteine_desulfurase'[&!color=#000000]
	'1758255_Haethiopicum@LOAJ01000001_1_1140___1155408_1157039'[&!color=#000000]
	'1383851_Hhalodurans@OYR58985_1__cysteine_desulfurase'[&!color=#000000]
	'756883_Harchaeon@AEN04719_1__cysteine_desulfurase__SufS_subfamily'[&!color=#000000]
	'890420_Haranensis@SDK14951_1__cysteine_desulfurase___selenocysteine_lyase'[&!color=#000000]
	'1710536_Hsp@KZ859517_1_64___57636_59285'[&!color=#000000]
	'1853690_Hsp@OPF21785_1__cysteine_desulfurase'[&!color=#000000]
	'1380430_Hrubra@BBJN01000039_1_81___75901_77541'[&!color=#000000]
	'699431_Hpelagica@KPN31089_1__putative_cysteine_desulfurase_2'[&!color=#000000]
	'1765655_Htropicale@KOX95344_1__cysteine_desulfurase'[&!color=#000000]
	'2480582_Hsp@RDQE01000016_1_36___37759_39369'[&!color=#000000]
	'1227485_Htebenquichen@ELZ32402_1__cysteine_desulfurase'[&!color=#000000]
	'1765655_Htropicale@KOX96997_1__cysteine_desulfurase'[&!color=#000000]
	'1230455_Harcis@EMA72248_1__cysteine_desulfurase__partial'[&!color=#000000]
	'35743_Hsodomense@SFR48355_1__cysteine_desulfurase___selenocysteine_lyase'[&!color=#000000]
	'29284_Htrapanicum@AP017569_1_336___354935_356545'[&!color=#000000]
	'1227465_Hcaliforniens@ELZ44892_1__cysteine_desulfurase'[&!color=#000000]
	'1194088_Hsp@JH815329_1_1033___1052461_1054071'[&!color=#000000]
	'1950259_Bbacterium@DEWB01000150_1_1___44_370'[&!color=#000000]
	'1950785_Cbacterium@DDED01000213_1_13___14372_14617'[&!color=#000000]
	'1951598_Cbacterium@DKRJ01000013_1_1___108_359'[&!color=#000000]
	'903818_Hfoetida@KI912268_1_1072___1313614_1314150'[&!color=#000000]
	'2052165_Hbacterium@PMJK01000082_1_41___38486_39031'[&!color=#000000]
	'1121920_Gfermentans@AUAU01000012_1_100___109093_109635'[&!color=#000000]
	'1951931_Hbacterium@DBME01000016_1_5___4171_4599'[&!color=#000000]
	'1801873_Owor_2@OGX49327_1__hypothetical_protein_A2243_08950'[&!color=#000000]
	'1947928_Fbacterium@DIAU01000279_1_8___6214_6801'[&!color=#000000]
	'1801604_CMbacterium@OGH95205_1__hypothetical_protein_A2039_03885'[&!color=#000000]
	'2005712_Bbms3abin04@GBD90874_1__hypothetical_protein_BMS3Abin04_01594'[&!color=#000000]
	'2013809_Ibacterium@PKL88088_1__thioredoxin'[&!color=#000000]
	'2026749_Ibacterium@MAT59694_1__thioredoxin'[&!color=#000000]
	'1798424_Ibacterium@OGU34613_1__thioredoxin'[&!color=#000000]
	'945713_Ialbum@AFH50801_1__Thioredoxin_like_protein'[&!color=#000000]
	'2049428_Ibacterium@PLLW01000057_1_50___57576_58118'[&!color=#000000]
	'1805220_Ibacterium@OIO17193_1__thioredoxin'[&!color=#000000]
	'1798426_Ibacterium@OGU53159_1__thioredoxin'[&!color=#000000]
	'2005711_Bbms3abin03@GBD87598_1__fe_S_biogenesis_protein_NfuA'[&!color=#000000]
	'1951143_Ibacterium@DJMM01000065_1_3___4265_4807'[&!color=#000000]
	'1798433_Ibacterium@OGU76951_1__thioredoxin'[&!color=#000000]
	'1951141_Ibacterium@DBTY01000041_1_17___21710_22252'[&!color=#000000]
	'1734400_Bbrh_c32@KUO59402_1__thioredoxin'[&!color=#000000]
	'2052167_Msp@PMDS01000037_1_98___110772_111320'[&!color=#000000]
	'2013810_Ibacterium@PKL84050_1__thioredoxin'[&!color=#000000]
	'1121920_Gfermentans@AUAU01000006_1_75___91134_91694'[&!color=#000000]
	'903818_Hfoetida@KI912268_1_1297___1538778_1539326'[&!color=#000000]
	'454194_Pmethylalipha@CDM65316_1__thioredoxin_like_protein'[&!color=#000000]
	'1962177_Abacterium@MWYZ01000044_1_18___19755_20327'[&!color=#000000]
	'1946322_Csp@DLHV01000023_1_63___48990_49556'[&!color=#000000]
	'1752184_Abacterium@LNEI01000025_1_99___117224_117796'[&!color=#000000]
	'1946316_Csp@DDUF01000054_1_179___208332_208898'[&!color=#000000]
	'1946317_Csp@DEQS01000090_1_2___676_1245'[&!color=#000000]
	'1617423_Abacterium@KXJ99003_1__thioredoxin_like_protein'[&!color=#000000]
	'1752182_Abacterium@LNDP01000024_1_263___303113_303679'[&!color=#000000]
	'1946320_Csp@DIYZ01000072_1_24___24900_25460'[&!color=#000000]
	'2052146_Bbacterium@PLCD01000006_1_245___266154_266714'[&!color=#000000]
	'1548548_Bsediminis@AWV88117_1__hypothetical_protein_DN745_01710'[&!color=#000000]
	'2283320_Bbacterium@RDV39511_1__NifU_family_protein'[&!color=#000000]
	'2094027_Bbacterium@PUKH01000008_1_37___37660_38214'[&!color=#000000]
	'1951514_Bbacterium@DIAA01000023_1_161___196266_196817'[&!color=#000000]
	'1951504_Bbacterium@DGCQ01000010_1_256___266635_267186'[&!color=#000000]
	'1121104_Bvulgaris@AQXH01000001_1_262___286377_286928'[&!color=#000000]
	'2053187_Rbarkolensis@PKD44781_1__NifU_family_protein'[&!color=#000000]
	'2079485_Gsp@PWN07130_1__NifU_family_protein'[&!color=#000000]
	'1951483_Bbacterium@DBVB01000061_1_19___16977_17528'[&!color=#000000]
	'1789004_Fsp@KXW57765_1__hypothetical_protein_FEMY_16990'[&!color=#000000]
	'1797475_Bbacterium@OFZ66113_1__hypothetical_protein_A2V79_00280'[&!color=#000000]
	'1952267_Nbacterium@DKAF01000015_1_31___35584_36144'[&!color=#000000]
	'1986845_Bbacterium@OUT76839_1__hypothetical_protein_CBB82_07200'[&!color=#000000]
	'1752215_Gbacterium@LNFF01000021_1_42___46128_46685'[&!color=#000000]
	'1797484_Bbacterium@OGA04061_1__hypothetical_protein_A3H35_20305'[&!color=#000000]
	'1797484_Bbacterium@OGA00919_1__hypothetical_protein_A3H35_12805'[&!color=#000000]
	'50421_Rsp@PKWM01000032_1_4___3289_3849'[&!color=#000000]
	'85643_Tsp@ACR01587_1__nitrogen_fixing_NifU_domain_protein'[&!color=#000000]
	'1952976_Nbacterium@DCWI01000009_1_17___19543_20097'[&!color=#000000]
	'2026770_Nbacterium@MBQ27814_1__thioredoxin'[&!color=#000000]
	'1805216_CHbacterium@OIO31193_1__hypothetical_protein_AUJ18_06770'[&!color=#000000]
	'1797896_Dbacterium@OGQ93515_1__hypothetical_protein_A2284_03095'[&!color=#000000]
	'2026715_Bbacterium@MAE73084_1__hypothetical_protein_CL675_03240'[&!color=#000000]
	'1961504_Bbacterium@DCMZ01000003_1_219___245110_245712'[&!color=#000000]
	'1961506_Bbacterium@DDUL01000035_1_152___152989_153552'[&!color=#000000]
	'1961515_Bbacterium@DGYJ01000125_1_4___3308_3883'[&!color=#000000]
	'1184267_Bexovorus@AGH96528_1__putative_nitrogen_fixing_protein_NifU'[&!color=#000000]
	'1752196_Bbacterium@LNEB01000015_1_63___57353_57928'[&!color=#000000]
	'1797390_Bbacterium@OFZ35058_1__hypothetical_protein_A3D17_06650'[&!color=#000000]
	'1961378_Bsp@DFXZ01000004_1_779___793007_793573'[&!color=#000000]
	'765869_Bbacteriovoru@AHI04647_1__putative_nitrogen_fixing_protein_NifU'[&!color=#000000]
	'264462_Bbacteriovoru@CAE77856_1__putative_nitrogen_fixing_protein_NifU'[&!color=#000000]
	'1569284_Bsp@KHD88494_1__nitrogen_fixation_protein_NifU'[&!color=#000000]
	'1970323_Bsp@OYZ23613_1__hypothetical_protein_B7Y39_03930'[&!color=#000000]
	'1975526_Bsp@PIS11061_1__NifU_family_protein'[&!color=#000000]
	'1961488_Bbacterium@DIVA01000028_1_68___64296_64847'[&!color=#000000]
	'1961500_Bbacterium@DBGV01000016_1_58___56346_56918'[&!color=#000000]
	'1961476_Bbacterium@DBSX01000145_1_2___1037_1609'[&!color=#000000]
	'960_Bstolpii@AUO00181_1__NifU_family_protein'[&!color=#000000]
	'862908_Hmarinus@CBW26114_1__putative_nitrogen_fixation_related_protein'[&!color=#000000]
	'1961490_Bbacterium@DIUE01000057_1_40___41648_42211'[&!color=#000000]
	'1961485_Bbacterium@DFTR01000038_1_29___26543_27112'[&!color=#000000]
	'1973929_Bbacterium@PIQ57452_1__hypothetical_protein_COW01_00530'[&!color=#000000]
	'1961513_Bbacterium@DFOS01000017_1_23___22900_23439'[&!color=#000000]
	'1919266_Pbacterium@MPNI01000003_1_79___112099_112656'[&!color=#000000]
	'1868283_Pgroup@OED34360_1__hypothetical_protein_AB834_07045'[&!color=#000000]
	'1671875_Nsp@LFLA01000021_1_278___283936_284529'[&!color=#000000]
	'1946980_Nsp@DKID01000034_1_9___6888_7487'[&!color=#000000]
	'1842521_Nsp@LXTJ01000278_1_1___2_553'[&!color=#000000]
	'1131269_Nsp@AQVV01000019_1_30___24205_24798'[&!color=#000000]
	'1974750_CObacterium@PIQ82511_1__hypothetical_protein_COV76_03430'[&!color=#000000]
	'1974048_Nbacterium@PIQ98670_1__hypothetical_protein_COV66_15440'[&!color=#000000]
	'913337_Nsp@AQTY01000010_1_16___13123_13611'[&!color=#000000]
	'1974048_Nbacterium@PIR01633_1__hypothetical_protein_COV66_00460'[&!color=#000000]
	'1946980_Nsp@DKID01000027_1_16___14119_14781'[&!color=#000000]
	'1671875_Nsp@LFLA01000014_1_69___68962_69630'[&!color=#000000]
	'1974050_Nbacterium@PIP71660_1__hypothetical_protein_COW89_10780'[&!color=#000000]
	'1842521_Nsp@LXTJ01000277_1_2___321_974'[&!color=#000000]
	'1266370_Ngracilis@CCQ89301_1__putative_nitrogen_fixing_protein_NifU'[&!color=#000000]
	'1974049_Nbacterium@PIQ97728_1__NifU_family_protein'[&!color=#000000]
	'1974050_Nbacterium@PIP73550_1__NifU_family_protein'[&!color=#000000]
	'1946980_Nsp@DKID01000002_1_13___12208_12891'[&!color=#000000]
	'1842521_Nsp@LXTJ01000024_1_5___3967_4581'[&!color=#000000]
	'1266370_Ngracilis@CCQ90752_1__putative_Scaffold_protein_Nfu_NifU'[&!color=#000000]
	'1131269_Nsp@AQVV01000004_1_61___65638_66336'[&!color=#000000]
	'1948373_Abacterium@DECL01000009_1_40___40504_41025'[&!color=#000000]
	'2052156_Cbacterium@PMZB01000162_1_7___5321_6034'[&!color=#000000]
	'1121438_Dalcoholivora@JNJA01000001_1_582___665035_665481'[&!color=#000000]
	'1121438_Dalcoholivora@JNJA01000020_1_54___56430_56891'[&!color=#000000]
	'596151_Dfructosivora@EFL49393_1__nitrogen_fixing_NifU_domain_protein'[&!color=#000000]
	'644968_Dsp@EHJ48896_1__nitrogen_fixing_NifU_domain_protein'[&!color=#000000]
	'184917_Dmagneticus@DLGG01000167_1_24___22406_22900'[&!color=#000000]
	'573370_Dmagneticus@BAH74618_1__nitrogen_fixing_NifU_like_N_terminal_domain_protein'[&!color=#000000]
	'1948127_Pbacterium@DDSQ01000127_1_5___6870_7223'[&!color=#000000]
	'1097667_Pmedicamentiv@EHN09013_1__tRNA__5_methylaminomethyl_2_thiouridylate__methyltransferase'[&!color=#000000]
	'1122939_Pamericanus@ATUD01000005_1_57___61452_62912'[&!color=#000000]
	'2133960_Csp@PTL56156_1__tRNA_2_thiouridine_34__synthase_MnmA'[&!color=#000000]
	'1909295_Sbacterium@PKXY01000028_1_73___64908_66287'[&!color=#000000]
	'1817824_CDbacterium@OGE77742_1__hypothetical_protein_A2751_01640'[&!color=#000000]
	'1666909_Bbacterium@KPP99177_1__Fe_S_cluster_assembly_scaffold_IscU'[&!color=#000000]
	'889378_Safricana@AFG37125_1__iron_sulfur_cluster_biosynthesis_protein__NifU_like_protein'[&!color=#000000]
	'1660163_Gbacterium@ODT00362_1__hypothetical_protein_ABS52_18625'[&!color=#000000]
	'1802095_CRbacterium@OGK76815_1__hypothetical_protein_A2X53_11785'[&!color=#000000]
	'1802103_CRbacterium@OGL03711_1__hypothetical_protein_A3E31_14430'[&!color=#000000]
	'1952738_Pbacterium@DITY01000276_1_7___6810_7427'[&!color=#000000]
	'2053489_CLarchaeon@RLI60779_1__hypothetical_protein_DRO88_13885'[&!color=#000000]
	'1805216_CHbacterium@OIO33083_1__hypothetical_protein_AUJ18_04115'[&!color=#000000]
	'243265_Plaumondii@CAE17045_1__unnamed_protein_product'[&!color=#000000]
	'1267021_Fperrara@AJA45232_1__NifU_involved_in_Fe_S_cluster_formation'[&!color=#000000]
	'1121375_Drivuli@JHVM01000020_1_37___29336_29701'[&!color=#000000]
	'391735_Veiseniae@ABM58724_1__nitrogen_fixing_NifU_domain_protein'[&!color=#000000]
	'1821621_Maestuarii@ANG61612_1__iron_sulfur_cluster_assembly_scaffold_protein'[&!color=#000000]
	'1968527_Cdivision@OQX51316_1__hypothetical_protein_B5M47_01260'[&!color=#000000]
	'1946595_Hsp@DEPC01000138_1_5___3824_4225'[&!color=#000000]
	'242230_Esinensis@RDB65436_1__hypothetical_protein_C1876_15870'[&!color=#000000]
	'523701_Pmediterranea@PWK53196_1__FeS_assembly_scaffold_apoprotein_IscU'[&!color=#000000]
	'349064_Tagarivorans@SES80587_1__nitrogen_fixation_protein_NifU'[&!color=#000000]
	'1742724_Tsp@OKY26279_1__hypothetical_protein_BI291_12775'[&!color=#000000]
	'2026726_Cbacterium@MAG76464_1__SUF_system_NifU_family_Fe_S_cluster_assembly_protein'[&!color=#000000]
	'2013869_Ahaliotis@NKQJ01000010_1_96___118909_119328'[&!color=#000000]
	'1961465_Mbacterium@DFPW01000261_1_9___9169_9639'[&!color=#000000]
	'1948238_Vbacterium@DBPO01000037_1_4___2727_3158'[&!color=#000000]
	'1674902_Lbacterium@LVAY01000007_1_4___3268_3693'[&!color=#000000]
	'1948266_Vbacterium@DHVN01000057_1_24___31415_31837'[&!color=#000000]
	'187272_Aehrlichii@ABI56917_1__nitrogen_fixing_NifU_domain_protein'[&!color=#000000]
	'1384056_Ametalli@KFN45991_1__hypothetical_protein_N787_11935'[&!color=#000000]
	'1618989_CUbacterium@KKW29612_1__Iron_sulfur_cluster_assembly_protein'[&!color=#000000]
	'2013653_Abacterium@PKQ14718_1__hypothetical_protein_CVT68_10425__partial'[&!color=#000000]
	'1974108_Xbacterium@PIV33070_1__hypothetical_protein_COS34_09685'[&!color=#000000]
	'2021234_Aaffigens@AVP99181_1__SUF_system_NifU_family_Fe_S_cluster_assembly_protein'[&!color=#000000]
	'391165_Gbethesdensis@ABI62219_1__IscU_protein'[&!color=#000000]
	'1970303_Asp@OYV32180_1__SUF_system_NifU_family_Fe_S_cluster_assembly_protein'[&!color=#000000]
	'1120923_Aaminolytica@GAN78915_1__Fe_S_cluster_assembling_protein_of_nitrogenase_NifU_SUF'[&!color=#000000]
	'1214225_Asp@EKN00744_1__NifU_family_SUF_system_FeS_assembly_protein'[&!color=#000000]
	'1970303_Asp@OYV38646_1__SUF_system_NifU_family_Fe_S_cluster_assembly_protein'[&!color=#000000]
	'1970565_Rbacterium@OYV53595_1__SUF_system_NifU_family_Fe_S_cluster_assembly_protein'[&!color=#000000]
	'349163_Acryptum@ABQ31463_1__SUF_system_FeS_assembly_protein__NifU_family'[&!color=#000000]
	'526_Arubrum@SIR03687_1__Modular_FeS_cluster_scaffolding_protein_NifU'[&!color=#000000]
	'1076596_Apersici@AQT06218_1__iron_sulfur_cluster_assembly_scaffold_protein'[&!color=#000000]
	'446692_Asenegalensis@CEF42320_1__nitrogen_fixation_protein_NifU_and_related_proteins'[&!color=#000000]
	'634452_Apasteurianus@BAH99787_1__NifU_family_SUF_system_FeS_assembly_protein'[&!color=#000000]
	'1234671_Apapayae@BAIN01000008_1_24___22353_22838'[&!color=#000000]
	'1231343_Asyzygii@GAN70026_1__Fe_S_cluster_assembling_protein_of_nitrogenase_NifU_SUF'[&!color=#000000]
	'1670661_Asp@OUJ05503_1__nitrogen_fixation_protein_NifU'[&!color=#000000]
	'1120919_Anitrogenifig@AUBI01000001_1_261___287425_287850'[&!color=#000000]
	'435_Aaceti@AQS83761_1__iron_sulfur_cluster_assembly_scaffold_protein'[&!color=#000000]
	'28448_Kxylinus@ATU72066_1__SUF_system_NifU_family_Fe_S_cluster_assembly_protein'[&!color=#000000]
	'436_Khansenii@LUCI01000032_1_38___41942_42370'[&!color=#000000]
	'272568_Gdiazotrophic@ACI53040_1__SUF_system_FeS_assembly_protein__NifU_family'[&!color=#000000]
	'1946568_Gsp@DLHL01000031_1_11___8299_8742'[&!color=#000000]
	'1379270_Gphototrophic@AMW05803_1__hypothetical_protein_GEMMAAP_15380'[&!color=#000000]
	'379066_Gaurantiaca@BAH40075_1__iron_sulfur_cluster_biosynthesis_protein'[&!color=#000000]
	'1579979_Wmarina@AKS42812_1__hypothetical_protein_WM2015_2451'[&!color=#000000]
	'1792836_Wsediminis@RFF31216_1__SUF_system_NifU_family_Fe_S_cluster_assembly_protein'[&!color=#000000]
	'2301224_Wsp@RFF26674_1__SUF_system_NifU_family_Fe_S_cluster_assembly_protein'[&!color=#000000]
	'993689_Mscheffleri@LDOS01000002_1_1633___1778927_1779391'[&!color=#000000]
	'1972610_Msp@QILI01000120_1_37___21985_22437'[&!color=#000000]
	'265719_Avoraii@SDD32951_1__nitrogen_fixation_protein_NifU'[&!color=#000000]
	'1895869_Xbacterium@OJY94675_1__SUF_system_NifU_family_Fe_S_cluster_assembly_protein'[&!color=#000000]
	'1123073_Rcellulosilyt@KB899241_1_191___204161_204610'[&!color=#000000]
	'1953068_Rbacterium@DBMH01000221_1_3___1708_2694'[&!color=#000000]
	'1475481_Msediminis@GAP66496_1__hypothetical_protein_MBSD_n1804'[&!color=#000000]
	'406100_Aasiatica@SEO78912_1__nitrogen_fixation_protein_NifU'[&!color=#000000]
	'875328_Msinensis@AEF37423_1__conserved_hypothetical_protein'[&!color=#000000]
	'1986647_Abacterium@RPH17075_1__iron_sulfur_cluster_assembly_scaffold_protein'[&!color=#000000]
	'1948270_Vbacterium@DIYK01000086_1_75___87875_88369'[&!color=#000000]
	'1948269_Vbacterium@DIYN01000028_1_75___76371_76781'[&!color=#000000]
	'262768_Oyellows@BAD04552_1__nifU_homolog'[&!color=#000000]
	'980422_Slethal@AGL90262_1__NifU_like_protein'[&!color=#000000]
	'980422_Slethal@AGL90167_1__NifU_like_protein'[&!color=#000000]
	'262768_Oyellows@BAD04185_1__nifU_like_protein'[&!color=#000000]
	'1104446_Bturcica@AYE35980_1__hypothetical_protein_DB313_00430'[&!color=#000000]
	'1302858_Bmiyamotoi@AGT27088_1__hypothetical_protein_I871_00430'[&!color=#000000]
	'1278300_Mmoatsii@ATUN01000002_1_133___70922_71344'[&!color=#000000]
	'743968_Movipneumonia@KV765949_1_24___13271_13693'[&!color=#000000]
	'1961415_Sbacterium@DCDF01000202_1_6___4788_5210'[&!color=#000000]
	'1725326_Ebacterium@MEID01000006_1_8___7959_8492'[&!color=#000000]
	'1948222_Pbacterium@DBIP01000035_1_35___41252_41752'[&!color=#000000]
	'1974092_Rbacterium@PIW26633_1__iron_sulfur_cluster_assembly_scaffold_protein'[&!color=#000000]
	'1660166_Rbacterium@ODT98830_1__hypothetical_protein_ABS83_03635'[&!color=#000000]
	'1611323_Hochraceum@LVEG02000008_1_149___160230_160679'[&!color=#000000]
	'2013739_Dbacterium@PKN67750_1__iron_sulfur_cluster_assembly_scaffold_protein'[&!color=#000000]
	'2053833_Msp@RAU22320_1__iron_sulfur_cluster_assembly_scaffold_protein'[&!color=#000000]
	'342108_Mmagneticum@BAE51682_1__NifU_homolog_involved_in_Fe_S_cluster_formation'[&!color=#000000]
	'1948447_Abacterium@DLRN01000124_1_2___1206_1637'[&!color=#000000]
	'2013705_Bbacterium@PKO67287_1__iron_sulfur_cluster_assembly_scaffold_protein'[&!color=#000000]
	'76114_Aaromaticum@CAI07277_1__Possible_NifU_homolog'[&!color=#000000]
	'198107_Asp@AKU11689_1__NifU_like_protein'[&!color=#000000]
	'1974089_Rbacterium@PJA58234_1__iron_sulfur_cluster_assembly_scaffold_protein'[&!color=#000000]
	'1797505_Bbacterium@OGA67961_1__hypothetical_protein_A3G83_06695'[&!color=#000000]
	'2035435_Bhr40@GBD44763_1__Iron_sulfur_cluster_assembly_scaffold_protein_IscU'[&!color=#000000]
	'2035434_Bhr39@GBD41645_1__Zinc_dependent_sulfurtransferase_SufU'[&!color=#000000]
	'1963835_Apini@SNB62979_1__nitrogen_fixation_protein_NifU'[&!color=#000000]
	'1919269_Abacterium@MPMT01000029_1_12___11422_11847'[&!color=#000000]
	'1122607_Ndenitrifican@AUFM01000011_1_558___602274_602711'[&!color=#000000]
	'1946152_CEsp@DKNU01000090_1_8___6338_6790'[&!color=#000000]
	'2162568_Scluster@QBVV01000110_1_2___249_674'[&!color=#000000]
	'1946151_CEsp@DKPU01000094_1_7___5406_5825'[&!color=#000000]
	'1123362_Tlitoreum@SDG39774_1__NifU_homolog_involved_in_Fe_S_cluster_formation'[&!color=#000000]
	'2022747_Ecyanobacteri@OYQ21002_1__hypothetical_protein_CHR90_03470'[&!color=#000000]
	'1948355_Abacterium@DBVF01000007_1_6___3979_4398'[&!color=#000000]
	'909943_Scluster@EHI49004_1__iron_sulfur_cluster_biosynthesis_protein__NifU_like_protein'[&!color=#000000]
	'1948434_Abacterium@DBMZ01000184_1_11___7970_8380'[&!color=#000000]
	'488538_CPmarinum@ADE38713_1__NifU_like_protein_involved_in_Fe_S_cluster_formation'[&!color=#000000]
	'1948411_Abacterium@DJCL01000005_1_2___359_778'[&!color=#000000]
	'1948398_Abacterium@DGPQ01000010_1_3___2138_2560'[&!color=#000000]
	'2162573_Scluster@QBYK01000024_1_5___2094_2498'[&!color=#000000]
	'1948385_Abacterium@DFSK01000099_1_4___1085_1495'[&!color=#000000]
	'1948362_Abacterium@DCQV01000069_1_4___3262_3708'[&!color=#000000]
	'2162572_Scluster@QBYJ01000001_1_32___28394_28822'[&!color=#000000]
	'1009708_Aproteobacter@ARQU01000004_1_42___40601_41020'[&!color=#000000]
	'939296_Aproteobacter@KB910535_1_15___12097_12567'[&!color=#000000]
	'2162580_Scluster@QCNN01000053_1_7___4195_4533'[&!color=#000000]
	'1009709_Aproteobacter@ATWQ01000023_1_14___13025_13450'[&!color=#000000]
	'1811626_Scluster@LUQE01000170_1_9___4559_4972'[&!color=#000000]
	'269796_Rrubrum@ABC21764_1__MifU_like_protein__Fe_S_cluster_formation'[&!color=#000000]
	'1925548_CFubiquis@CP024034_1_539___485665_486057'[&!color=#000000]
	'1266999_Marginini@AUAH01000007_1_22___12614_12964'[&!color=#000000]
	'1643676_Bt2@LBFR01000051_1_9___4614_4997'[&!color=#000000]
	'2162056_Pbacterium@QBVU01000007_1_11___8258_8653'[&!color=#000000]
	'2162021_Pbacterium@QBYC01000014_1_3___848_1249'[&!color=#000000]
	'1144932_CPubique@ATTF01000006_1_31___27905_28306'[&!color=#000000]
	'1986808_CPsp@OUW59484_1__hypothetical_protein_CBD57_00470'[&!color=#000000]
	'2162024_Pbacterium@QBYF01000003_1_67___57772_58179'[&!color=#000000]
	'2162037_Pbacterium@QCAW01000011_1_5___2263_2667'[&!color=#000000]
	'1986659_Btmed277@OUX42110_1__hypothetical_protein_CBE37_03630'[&!color=#000000]
	'1002672_CPsp@AEA81478_1__nifU_like_N_terminal_domain'[&!color=#000000]
	'2162019_Pbacterium@QCOH01000009_1_35___30803_31159'[&!color=#000000]
	'2161996_Pbacterium@QCNT01000005_1_14___14051_14410'[&!color=#000000]
	'684719_Aproteobacter@EMH80272_1__iron_sulfur_cluster_biosynthesis_protein__NifU_like_protein'[&!color=#000000]
	'1388755_CPsp@SMF71793_1__nitrogen_fixation_protein_NifU'[&!color=#000000]
	'2162046_Pbacterium@QCHE01000001_1_106___94218_94616'[&!color=#000000]
	'859653_Aproteobacter@AFS47036_1__NifU_family_protein'[&!color=#000000]
	'2162047_Pbacterium@QCJE01000003_1_47___42413_42814'[&!color=#000000]
	'1655605_Pbacterium@KRO64938_1__nitrogen_fixation_protein_NifU'[&!color=#000000]
	'938639_Aproteobacter@ATTB01000004_1_20___12501_12896'[&!color=#000000]
	'1925548_CFubiquis@CP024034_1_320___290186_290584'[&!color=#000000]
	'1986816_CPsp@RPG96969_1__iron_sulfur_cluster_assembly_scaffold_protein'[&!color=#000000]
	'335992_CPubique@AAZ21502_1__NifU_like_N_terminal_domain'[&!color=#000000]
	'2162022_Pbacterium@QBYD01000037_1_4___2731_3132'[&!color=#000000]
	'1265756_CPubique@KI421433_1_185___182107_182505'[&!color=#000000]
	'2162054_Pbacterium@QCOG01000003_1_107___108923_109324'[&!color=#000000]
	'1986826_CPsp@OUX38615_1__hypothetical_protein_CBE33_00495'[&!color=#000000]
	'2162012_Pbacterium@QCKW01000001_1_84___83447_83845'[&!color=#000000]
	'1977864_CPsp@ARJ48159_1__iron_sulfur_cluster_assembly_scaffold_protein'[&!color=#000000]
	'2162055_Pbacterium@QCOL01000010_1_32___27808_28206'[&!color=#000000]
	'2162038_Pbacterium@QCDD01000004_1_44___40120_40518'[&!color=#000000]
	'2162023_Pbacterium@QBYE01000007_1_36___34732_35130'[&!color=#000000]
	'1986816_CPsp@RPG97005_1__iron_sulfur_cluster_assembly_scaffold_protein'[&!color=#000000]
	'2162016_Pbacterium@QCLN01000010_1_9___7882_8280'[&!color=#000000]
	'2162053_Pbacterium@QCNR01000001_1_51___49977_50375'[&!color=#000000]
	'2162041_Pbacterium@QCGH01000002_1_33___31755_32153'[&!color=#000000]
	'1977865_CPsp@ARJ48708_1__iron_sulfur_cluster_assembly_scaffold_protein'[&!color=#000000]
	'2162002_Pbacterium@QCPT01000006_1_17___12466_12864'[&!color=#000000]
	'2161987_Pbacterium@QCJD01000025_1_3___1034_1432'[&!color=#000000]
	'2162031_Pbacterium@QBZW01000002_1_28___22396_22788'[&!color=#000000]
	'1696175_Pbacterium@OCW82858_1__nitrogen_fixation_protein_NifU'[&!color=#000000]
	'1696173_Pbacterium@OCW77182_1__hypothetical_protein_AKH19_03485'[&!color=#000000]
	'2161995_Pbacterium@QCNP01000001_1_754___731851_732264'[&!color=#000000]
	'2162008_Pbacterium@QCSA01000008_1_19___16083_16484'[&!color=#000000]
	'939346_Aproteobacter@AZYB01000006_1_60___48926_49336'[&!color=#000000]
	'2162007_Pbacterium@QCRZ01000004_1_11___8097_8507'[&!color=#000000]
	'2162014_Pbacterium@QCLK01000001_1_148___143325_143735'[&!color=#000000]
	'1946225_CPsp@DCWU01000047_1_4___1376_1786'[&!color=#000000]
	'1131276_Aproteobacter@AQVO01000001_1_68___59521_59931'[&!color=#000000]
	'939306_Aproteobacter@AZHR01000001_1_103___90624_91034'[&!color=#000000]
	'1986830_CPsp@OUU65942_1__iron_sulfur_cluster_assembly_scaffold_protein'[&!color=#000000]
	'1948659_Gbacterium@DLBQ01000169_1_4___2618_3136'[&!color=#000000]
	'1238182_Csalinarum@EKV31751_1__Putative_iron_sulfur_cluster_assembly_scaffold_protein_for_SUF_system__SufE2'[&!color=#000000]
	'414052_Cbisanense@SOD90117_1__nitrogen_fixation_protein_NifU'[&!color=#000000]
	'985250_Sflocculans@PXV65713_1__nitrogen_fixation_NifU_like_protein'[&!color=#000000]
	'2182432_Ssp@PWG62604_1__SUF_system_NifU_family_Fe_S_cluster_assembly_protein'[&!color=#000000]
	'146939_Aoryzae@PZP51682_1__SUF_system_NifU_family_Fe_S_cluster_assembly_protein'[&!color=#000000]
	'260704_Oalgarvensis@DS021203_1_64___76650_77096'[&!color=#000000]
	'2013799_Gbacterium@PKM13582_1__SUF_system_NifU_family_Fe_S_cluster_assembly_protein'[&!color=#000000]
	'1123228_Simpatiens@AUIH01000004_1_103___109434_109844'[&!color=#000000]
	'2013702_Bbacterium@PKO82938_1__SUF_system_NifU_family_Fe_S_cluster_assembly_protein'[&!color=#000000]
	'1619075_Cdivision@KKR96841_1__SUF_system_FeS_assembly_protein__NifU_family'[&!color=#000000]
	'1797683_Cbacterium@OGO89158_1__hypothetical_protein_A2Y17_09625'[&!color=#000000]
	'1619076_Cdivision@KKS68408_1__SUF_system_FeS_assembly_protein__NifU_family'[&!color=#000000]
	'1457365_CCproteinivoru@AXJ02308_1__Modular_FeS_cluster_scaffolding_protein_NifU'[&!color=#000000]
	'432608_CMhaemobos@OAL10721_1__hypothetical_protein_A6V39_01500'[&!color=#000000]
	'1111676_Mhaemocanis@AEW45063_1__NifU_like_protein'[&!color=#000000]
	'1441379_Mpneumoniae@CP008895_1_1143___669106_669528'[&!color=#000000]
	'1212765_CMhaemolamae@AFO51940_1__hypothetical_protein_MHLP_01800'[&!color=#000000]
	'1122974_Pmacacae@KB904125_1_14___27306_27605'[&!color=#000000]
	'443906_Cmichiganensi@CAN01978_1__conserved_hypothetical_protein'[&!color=#000000]
	'1619081_Cdivision@KKP95644_1__hypothetical_protein_US03_C0003G0044'[&!color=#000000]
	'1953330_CSbacterium@DEGE01000013_1_5___2279_2671'[&!color=#000000]
	'2081795_CCbacterium@PWU23499_1__Fe_S_cluster_protein'[&!color=#000000]
	'1948541_Dbacterium@DDTP01000011_1_103___99460_99867'[&!color=#000000]
	'1262803_Csp@CDC13109_1__nifU_like_domain'[&!color=#000000]
	'1262700_Asp@CDA12219_1__nifU_like_domain'[&!color=#000000]
	'1952431_Rbacterium@DKYL01000091_1_74___83819_84061'[&!color=#000000]
	'1896992_Csp@OKZ79614_1__thioredoxin'[&!color=#000000]
	'2052317_Cdivision@PKUW01000230_1_16___12997_13392'[&!color=#000000]
	'1953415_Bubp12_uba518@DHWK01000148_1_4___2506_2889'[&!color=#000000]
	'2026888_Tbacterium@PHX81530_1__SUF_system_NifU_family_Fe_S_cluster_assembly_protein'[&!color=#000000]
	'1002870_Gocculta@RDI75600_1__SUF_system_FeS_assembly_protein__NifU_family'[&!color=#000000]
	'1802114_CRbacterium@OGZ43634_1__SUF_system_NifU_family_Fe_S_cluster_assembly_protein'[&!color=#000000]
	'1909295_Sbacterium@PKXY01000036_1_1___403_795'[&!color=#000000]
	'2133960_Csp@PTL60406_1__Fe_S_cluster_protein'[&!color=#000000]
	'1301082_Csp@BBFB01000072_1_4___1558_2313'[&!color=#000000]
	'1097667_Pmedicamentiv@EHN08911_1__Putative_iron_sulfur_cluster_assembly_scaffold_protein_for_SUF_system_SufE2'[&!color=#000000]
	'1122939_Pamericanus@ATUD01000009_1_155___175043_175480'[&!color=#000000]
	'29539_Talbum@SEH11488_1__nitrogen_fixation_protein_NifU'[&!color=#000000]
	'1895832_Sbacterium@OJU93550_1__Fe_S_cluster_protein'[&!color=#000000]
	'1803475_Abacterium@OLE36366_1__Fe_S_cluster_protein__partial'[&!color=#000000]
	'1825093_Ttikiterensis@RAQ96826_1__SUF_system_NifU_family_Fe_S_cluster_assembly_protein'[&!color=#000000]
	'1932716_Ksp@HAE84265_1__TPA_asm__SUF_system_NifU_family_Fe_S_cluster_assembly_protein'[&!color=#000000]
	'1947835_Cbacterium@DHWF01000042_1_49___38708_39079'[&!color=#000000]
	'1797661_Cbacterium@OGO53585_1__SUF_system_NifU_family_Fe_S_cluster_assembly_protein'[&!color=#000000]
	'1797616_Cbacterium@OGN88140_1__SUF_system_NifU_family_Fe_S_cluster_assembly_protein'[&!color=#000000]
	'1640513_Cbacterium@KRT63010_1__NifU_family_SUF_system_FeS_assembly_protein__nitrogen_fixation_protein_NifU'[&!color=#000000]
	'1801638_CMbacterium@OGI21831_1__hypothetical_protein_A2808_02710'[&!color=#000000]
	'1801642_CMbacterium@OGI19753_1__SUF_system_NifU_family_Fe_S_cluster_assembly_protein'[&!color=#000000]
	'521674_Plimnophila@ADG67155_1__nitrogen_fixing_NifU_domain_protein'[&!color=#000000]
	'530564_Pstaleyi@ADB15993_1__SUF_system_FeS_assembly_protein__NifU_family'[&!color=#000000]
	'1952728_Pbacterium@DBSQ01000178_1_2___382_942'[&!color=#000000]
	'1986614_Rsp@OUT59157_1__iron_sulfur_cluster_assembly_scaffold_protein'[&!color=#000000]
	'2053591_Pbacterium@QIEC01001173_1_2___1274_1801'[&!color=#000000]
	'1331910_Tterrifontis@ASV74896_1__Putative_iron_sulfur_cluster_assembly_scaffold_protein_for_SUF_system__SufE2'[&!color=#000000]
	'1752218_Pbacterium@LNDY01000447_1_6___4554_4940'[&!color=#000000]
	'1798483_CKbacterium@OGG49724_1__SUF_system_NifU_family_Fe_S_cluster_assembly_protein'[&!color=#000000]
	'2080755_Ibacterium@RUL88884_1__Fe_S_cluster_protein'[&!color=#000000]
	'575540_Ipallida@ADV62549_1__nitrogen_fixing_NifU_domain_protein'[&!color=#000000]
	'1947833_Cbacterium@DHWR01000183_1_6___7777_8148'[&!color=#000000]
	'1972460_Abacterium@OQY49113_1__SUF_system_NifU_family_Fe_S_cluster_assembly_protein'[&!color=#000000]
	'1915752_Tarchaeon@DASW01000008_1_311___341896_342285'[&!color=#000000]
	'1915751_Tarchaeon@DAEB01000035_1_7___4000_4389'[&!color=#000000]
	'1974784_CPbacterium@PIR55526_1__SUF_system_NifU_family_Fe_S_cluster_assembly_protein'[&!color=#000000]
	'2013826_CPbacterium@PKL36424_1__SUF_system_NifU_family_Fe_S_cluster_assembly_protein'[&!color=#000000]
	'1953307_CPbacterium@DBRL01000011_1_22___20711_21088'[&!color=#000000]
	'1130284_CAarchaeon@ASMO01000004_1_21___19495_19872'[&!color=#000000]
	'1797298_CAbacterium@OGD33908_1__hypothetical_protein_A2988_00235'[&!color=#000000]
	'2420334_Tbacterium@RME33931_1__iron_sulfur_cluster_assembly_scaffold_protein__partial'[&!color=#000000]
	'1974525_CBbacterium@PIS05778_1__Fe_S_cluster_protein'[&!color=#000000]
	'1948858_Pgroup@DJKP01000058_1_11___11616_11996'[&!color=#000000]
	'1797542_CBbacterium@OGY50938_1__hypothetical_protein_A3J59_00325'[&!color=#000000]
	'1974458_CWarchaeon@PIN81094_1__SUF_system_NifU_family_Fe_S_cluster_assembly_protein'[&!color=#000000]
	'1798689_CMbacterium@OGH80698_1__hypothetical_protein_A3I29_01150'[&!color=#000000]
	'1802452_CWbacterium@OHA68391_1__hypothetical_protein_A3D59_04465'[&!color=#000000]
	'1980982_Aarchaeon@PUA34250_1__SUF_system_NifU_family_Fe_S_cluster_assembly_protein'[&!color=#000000]
	'1805250_CMarchaeon@OIO26437_1__Fe_S_cluster_protein__partial'[&!color=#000000]
	'1618826_Pgroup@KKS94201_1__SUF_system_FeS_assembly_protein__NifU_family'[&!color=#000000]
	'2014248_CKbacterium@PIY95750_1__SUF_system_NifU_family_Fe_S_cluster_assembly_protein'[&!color=#000000]
	'2014244_CKbacterium@PIS42345_1__SUF_system_NifU_family_Fe_S_cluster_assembly_protein'[&!color=#000000]
	'1802078_CRbacterium@OGK61896_1__SUF_system_NifU_family_Fe_S_cluster_assembly_protein'[&!color=#000000]
	'2053565_CKbacterium@HBY74232_1__TPA_asm__hypothetical_protein_DEG44_06130__partial'[&!color=#000000]
	'1798546_CKbacterium@OGY87461_1__SUF_system_NifU_family_Fe_S_cluster_assembly_protein'[&!color=#000000]
	'2014243_CKbacterium@PJA92764_1__Fe_S_cluster_protein'[&!color=#000000]
	'1802375_Cdivision@OGB83310_1__hypothetical_protein_A3F66_05620'[&!color=#000000]
	'1619080_Cdivision@KKP53086_1__NifU_family_SUF_system_FeS_assembly_protein'[&!color=#000000]
	'1619079_Cdivision@KKP35647_1__SUF_system_FeS_assembly_protein__NifU_family'[&!color=#000000]
	'1802376_Cdivision@OGB97531_1__hypothetical_protein_A3F06_03290'[&!color=#000000]
	'1655309_Cdivision@LDIW01000008_1_20___23841_24323'[&!color=#000000]
	'1619077_Cdivision@KKP24518_1__SUF_system_FeS_assembly_protein'[&!color=#000000]
	'1655310_Cdivision@LDIX01000003_1_33___32791_33174'[&!color=#000000]
	'1655308_Cdivision@LDIV01000001_1_605___688993_689379'[&!color=#000000]
	'1619084_Cdivision@KKQ49814_1__hypothetical_protein_US69_C0002G0089'[&!color=#000000]
	'1619083_Cdivision@KKQ33138_1__hypothetical_protein_US49_C0002G0033'[&!color=#000000]
	'1619078_Cdivision@KKP29478_1__SUF_system_FeS_assembly_protein__NifU_family'[&!color=#000000]
	'1655311_Cdivision@LDIY01000042_1_49___43715_44086'[&!color=#000000]
	'2066483_CDbacterium@AXK60746_1__iron_sulfur_cluster_assembly_scaffold_protein'[&!color=#000000]
	'2026809_Ebacterium@MBM17522_1__Fe_S_cluster_protein'[&!color=#000000]
	'673862_CBmassiliensis@CDK30465_1__NifU_homolog_involved_in_Fe_S_cluster_formation'[&!color=#000000]
	'1655312_Cdivision@LDIZ01000004_1_117___131616_132116'[&!color=#000000]
	'1953210_CDbacterium@DJWM01000004_1_75___89140_89529'[&!color=#000000]
	'1617429_Mbacterium@KXK12215_1__NifU_like_protein'[&!color=#000000]
	'1802030_CRbacterium@OGK16441_1__hypothetical_protein_A2690_03780'[&!color=#000000]
	'1802038_CRbacterium@OGK22975_1__SUF_system_NifU_family_Fe_S_cluster_assembly_protein'[&!color=#000000]
	'1802025_CRbacterium@OGK10848_1__SUF_system_NifU_family_Fe_S_cluster_assembly_protein'[&!color=#000000]
	'1802031_CRbacterium@OGK17297_1__hypothetical_protein_A2774_03785'[&!color=#000000]
	'1802036_CRbacterium@OGK20914_1__SUF_system_NifU_family_Fe_S_cluster_assembly_protein'[&!color=#000000]
	'1802057_CRbacterium@OGK42329_1__SUF_system_NifU_family_Fe_S_cluster_assembly_protein'[&!color=#000000]
	'1802087_CRbacterium@OGK67949_1__SUF_system_NifU_family_Fe_S_cluster_assembly_protein'[&!color=#000000]
	'1974826_CRbacterium@PIY71556_1__Fe_S_cluster_protein'[&!color=#000000]
	'1974829_CRbacterium@PIY69165_1__SUF_system_NifU_family_Fe_S_cluster_assembly_protein'[&!color=#000000]
	'1974848_CRbacterium@PIU73960_1__SUF_system_NifU_family_Fe_S_cluster_assembly_protein'[&!color=#000000]
	'1953309_CRbacterium@DJWA01000002_1_299___282387_282740'[&!color=#000000]
	'1618483_CRbacterium@KKQ24249_1__Nitrogen_fixation_protein_NifU'[&!color=#000000]
	'1974830_CRbacterium@PIX69688_1__SUF_system_NifU_family_Fe_S_cluster_assembly_protein'[&!color=#000000]
	'1961107_Mbacterium@OQY68383_1__SUF_system_NifU_family_Fe_S_cluster_assembly_protein'[&!color=#000000]
	'1802035_CRbacterium@OGK20662_1__SUF_system_NifU_family_Fe_S_cluster_assembly_protein'[&!color=#000000]
	'1802079_CRbacterium@OGK60159_1__SUF_system_NifU_family_Fe_S_cluster_assembly_protein'[&!color=#000000]
	'1802049_CRbacterium@OGK35591_1__SUF_system_NifU_family_Fe_S_cluster_assembly_protein'[&!color=#000000]
	'1802052_CRbacterium@OGK37366_1__hypothetical_protein_A3F03_04235'[&!color=#000000]
	'1974823_CRbacterium@PIZ64276_1__SUF_system_NifU_family_Fe_S_cluster_assembly_protein'[&!color=#000000]
	'1953308_CRbacterium@DCTC01000002_1_273___272386_272745'[&!color=#000000]
	'1618481_CRbacterium@KKQ38283_1__SUF_system_FeS_assembly_protein__NifU_family'[&!color=#000000]
	'1974839_CRbacterium@PJC30385_1__SUF_system_NifU_family_Fe_S_cluster_assembly_protein'[&!color=#000000]
	'1974825_CRbacterium@PIZ63804_1__SUF_system_NifU_family_Fe_S_cluster_assembly_protein'[&!color=#000000]
	'1618519_Mgroup@KKS23369_1__hypothetical_protein_UU81_C0031G0013'[&!color=#000000]
	'1798390_CGbacterium@OGG25069_1__hypothetical_protein_A3A59_00185'[&!color=#000000]
	'1618436_CGbacterium@KKS84218_1__SUF_system_FeS_assembly_protein__NifU_family'[&!color=#000000]
	'1974443_CParchaeon@PIO08246_1__Fe_S_cluster_protein'[&!color=#000000]
	'1579377_Agw2011_ar19@KHO55547_1__nitrogen_fixation_protein_NifU'[&!color=#000000]
	'1805296_CParchaeon@OIO41918_1__hypothetical_protein_AUJ62_01665'[&!color=#000000]
	'1797702_Cdivision@OGB64804_1__hypothetical_protein_A2250_05195'[&!color=#000000]
	'1802045_CRbacterium@OGK30184_1__hypothetical_protein_A3F29_00805'[&!color=#000000]
	'1579364_Agw2011_ar1@KHO46727_1__hypothetical_protein_QJ16_C0010G0001__partial'[&!color=#000000]
	'1974442_CParchaeon@PJE81895_1__Fe_S_cluster_protein'[&!color=#000000]
	'1448132_Mmolare@JHWG01000019_1_10___4349_4621'[&!color=#000000]
	'1579378_Agw2011_ar20@AJF62844_1__SUF_system_FeS_assembly_protein__NifU_family'[&!color=#000000]
	'1974441_CParchaeon@PIN89159_1__cysteine_desulfurase_CsdA'[&!color=#000000]
	'1798490_CKbacterium@OGG60430_1__hypothetical_protein_A3C86_02960'[&!color=#000000]
	'1618852_Pgroup@KKW10528_1__SUF_system_FeS_assembly_protein__NifU_family'[&!color=#000000]
	'1798480_CKbacterium@OGG52994_1__hypothetical_protein_A2851_02940'[&!color=#000000]
	'1798488_CKbacterium@OGG61603_1__hypothetical_protein_A2766_02890'[&!color=#000000]
	'1974551_CDbacterium@PIR97065_1__Fe_S_cluster_protein'[&!color=#000000]
	'1817828_CDbacterium@OGE89635_1__hypothetical_protein_A2722_02175'[&!color=#000000]
	'1817747_Mgroup@OGV97118_1__hypothetical_protein_A2W24_00215'[&!color=#000000]
	'1797711_CCbacterium@OGD87402_1__hypothetical_protein_A2870_01505'[&!color=#000000]
	'1797735_CCbacterium@OGE14095_1__hypothetical_protein_A3G14_02270'[&!color=#000000]
	'1797710_CCbacterium@OGD89189_1__hypothetical_protein_A2693_02285'[&!color=#000000]
	'1618405_CCbacterium@KKR51075_1__SUF_system_FeS_assembly_protein__NifU_family'[&!color=#000000]
	'1797736_CCbacterium@OGE02359_1__hypothetical_protein_A3G16_03995'[&!color=#000000]
	'1797731_CCbacterium@OGE07379_1__hypothetical_protein_A2W70_03240'[&!color=#000000]
	'1618945_Pgroup@KKS83993_1__SUF_system_FeS_cluster_assembly_protein'[&!color=#000000]
	'1802593_CWbacterium@OGY23875_1__hypothetical_protein_A2172_05060'[&!color=#000000]
	'1802076_CRbacterium@OGK58678_1__SUF_system_NifU_family_Fe_S_cluster_assembly_protein'[&!color=#000000]
	'1797515_CBbacterium@OGY08916_1__hypothetical_protein_A3D24_04725'[&!color=#000000]
	'1953392_CDbacterium@DDBW01000007_1_18___13448_13804'[&!color=#000000]
	'1619100_Cdivision@KKR05572_1__SUF_system_FeS_assembly_protein__NifU_family'[&!color=#000000]
	'1619125_Cdivision@KKT83070_1__SUF_system_FeS_assembly_protein__NifU_family'[&!color=#000000]
	'1975085_Cdivision@PIS22515_1__Fe_S_cluster_protein'[&!color=#000000]
	'1802610_Cdivision@OGC48893_1__hypothetical_protein_A2W32_00400'[&!color=#000000]
	'1802615_Cdivision@OGC46916_1__hypothetical_protein_A2793_01535'[&!color=#000000]
	'1802643_Cdivision@OGC70042_1__hypothetical_protein_A2415_01645'[&!color=#000000]
	'1802626_Cdivision@OGC56928_1__hypothetical_protein_A2976_00760'[&!color=#000000]
	'1953405_Cdivision@DBRB01000005_1_12___9383_9769'[&!color=#000000]
	'1953407_Cdivision@DBQF01000001_1_95___92668_93051'[&!color=#000000]
	'1953406_Cdivision@DBQJ01000021_1_58___45542_45907'[&!color=#000000]
	'1394710_Cdivision@AHB40688_1__NifU_family_SUF_system_FeS_assembly_protein'[&!color=#000000]
	'1953305_CPbacterium@DITQ01000001_1_41___23293_23673'[&!color=#000000]
	'1618471_CPbacterium@KKQ08278_1__SUF_system_FeS_assembly_protein__NifU_family__partial'[&!color=#000000]
	'1953304_CPbacterium@DBRQ01000003_1_3___1757_2137'[&!color=#000000]
	'1802616_Cdivision@OGC50817_1__SUF_system_NifU_family_Fe_S_cluster_assembly_protein'[&!color=#000000]
	'1974853_CRbacterium@PJE62503_1__Fe_S_cluster_protein'[&!color=#000000]
	'1802276_CSbacterium@OHA05835_1__hypothetical_protein_A2934_04910'[&!color=#000000]
	'1802270_CSbacterium@OGZ98665_1__hypothetical_protein_A3C07_02450'[&!color=#000000]
	'1618834_Pgroup@KKU05977_1__SUF_system_FeS_assembly_protein__NifU_family'[&!color=#000000]
	'1801725_CNbacterium@OGZ31609_1__hypothetical_protein_A3J00_00130'[&!color=#000000]
	'1802094_CRbacterium@OGK75331_1__hypothetical_protein_A2575_01835'[&!color=#000000]
	'1948774_Pgroup@DBQA01000007_1_58___59570_59932'[&!color=#000000]
	'1798462_CJbacterium@OGY76340_1__hypothetical_protein_A2240_04220'[&!color=#000000]
	'1618929_Pgroup@KKT46088_1__SUF_system_FeS_assembly_protein__NifU_family'[&!color=#000000]
	'1974862_CRbacterium@PIP61655_1__Fe_S_cluster_protein'[&!color=#000000]
	'1917431_Auba490@DACC01000001_1_7___4801_5184'[&!color=#000000]
	'1802601_CWbacterium@OGY29626_1__hypothetical_protein_A3J50_00235'[&!color=#000000]
	'1618450_CGbacterium@KKR33206_1__SUF_system_FeS_assembly_protein__NifU_family'[&!color=#000000]
	'1798371_CGbacterium@OGG04014_1__SUF_system_NifU_family_Fe_S_cluster_assembly_protein__partial'[&!color=#000000]
	'1798398_CGbacterium@OGG33698_1__hypothetical_protein_A3I80_05155'[&!color=#000000]
	'1974575_CGbacterium@PIR07923_1__SUF_system_NifU_family_Fe_S_cluster_assembly_protein'[&!color=#000000]
	'1798375_CGbacterium@OGG15167_1__Fe_S_cluster_protein'[&!color=#000000]
	'1798395_CGbacterium@OGG27324_1__SUF_system_NifU_family_Fe_S_cluster_assembly_protein'[&!color=#000000]
	'1798401_CGbacterium@OGG35296_1__SUF_system_NifU_family_Fe_S_cluster_assembly_protein'[&!color=#000000]
	'1953284_CGbacterium@DDSJ01000037_1_3___1289_1660'[&!color=#000000]
	'1798392_CGbacterium@OGG24359_1__SUF_system_NifU_family_Fe_S_cluster_assembly_protein'[&!color=#000000]
	'1798396_CGbacterium@OGG30537_1__hypothetical_protein_A2973_02535'[&!color=#000000]
	'1798374_CGbacterium@OGG01388_1__hypothetical_protein_A2Z33_02485'[&!color=#000000]
	'1798370_CGbacterium@OGG11540_1__SUF_system_NifU_family_Fe_S_cluster_assembly_protein'[&!color=#000000]
	'1618437_CGbacterium@KKT61082_1__Iron_sulfur_cluster_assembly_protein'[&!color=#000000]
	'1618514_Mgroup@KKR03154_1__FeS_assembly_protein_SufA'[&!color=#000000]
	'1798384_CGbacterium@OGG21210_1__hypothetical_protein_A3D03_04810'[&!color=#000000]
	'1618443_CGbacterium@KKS96447_1__NifU_family_SUF_system_FeS_assembly_protein__nitrogen_fixation_protein_NifU'[&!color=#000000]
	'1798382_CGbacterium@OGG16931_1__hypothetical_protein_A3D77_06010'[&!color=#000000]
	'1961136_Tarchaeon@OWP55985_1__SUF_system_NifU_family_Fe_S_cluster_assembly_protein'[&!color=#000000]
	'115547_Uarchaeon@AKA48629_1__Fe_S_cluster_protein'[&!color=#000000]
	'1295120_Tacidicola@BBCP01000003_1_212___112797_113180'[&!color=#000000]
	'667135_Tarchaeon@EQB70897_1__SUF_system_FeS_assembly_protein__NifU_family'[&!color=#000000]
	'1915748_Tarchaeon@DATM01000070_1_9___7105_7494'[&!color=#000000]
	'1915745_Tarchaeon@DAQB01000140_1_6___4428_4796'[&!color=#000000]
	'667137_Tarchaeon@EQB66757_1__NifU_family_SUF_system_FeS_assembly_protein'[&!color=#000000]
	'261391_Tarchaeon@EQB68476_1__NifU_family_SUF_system_FeS_assembly_protein'[&!color=#000000]
	'1618811_Pgroup@KKQ53682_1__SUF_system_FeS_assembly_protein__NifU_family'[&!color=#000000]
	'2080303_CDbacterium@QIHJ01000411_1_2___614_988'[&!color=#000000]
	'1798708_CMbacterium@OGH91439_1__SUF_system_NifU_family_Fe_S_cluster_assembly_protein'[&!color=#000000]
	'1735162_CPriflensis@ALM10264_1__nitrogen_fixation_protein_NifU_related_protein'[&!color=#000000]
	'1961371_CPsp@DCPB01000023_1_6___4114_4527'[&!color=#000000]
	'1801915_CPbacterium@OGJ59224_1__hypothetical_protein_A2635_03675'[&!color=#000000]
	'1961372_CPsp@DCXE01000043_1_6___4097_4453'[&!color=#000000]
	'1974791_CPbacterium@PIR48177_1__Fe_S_cluster_protein'[&!color=#000000]
	'1801943_CPbacterium@OGJ85365_1__hypothetical_protein_A2529_02805'[&!color=#000000]
	'1961374_CPsp@DJKT01000041_1_43___36234_36644'[&!color=#000000]
	'1801936_CPbacterium@OGJ77208_1__hypothetical_protein_A2327_05995'[&!color=#000000]
	'1974787_CPbacterium@PIR52878_1__Fe_S_cluster_protein'[&!color=#000000]
	'1974782_CPbacterium@PJA67866_1__SUF_system_NifU_family_Fe_S_cluster_assembly_protein'[&!color=#000000]
	'1801920_CPbacterium@OGJ60966_1__hypothetical_protein_A3D88_01355'[&!color=#000000]
	'1801929_CPbacterium@OGJ69208_1__hypothetical_protein_A3H90_00125'[&!color=#000000]
	'1801926_CPbacterium@OGJ67356_1__hypothetical_protein_A3B61_03125'[&!color=#000000]
	'1801924_CPbacterium@OGJ65706_1__hypothetical_protein_A3F36_03370'[&!color=#000000]
	'1974776_CPbacterium@PIZ73222_1__hypothetical_protein_COY07_02225'[&!color=#000000]
	'1801906_CPbacterium@OGJ52216_1__hypothetical_protein_A2335_04635'[&!color=#000000]
	'1619065_CPbacterium@KKP38097_1__NifU_family_SUF_system_FeS_assembly_protein__nitrogen_fixation_protein_NifU'[&!color=#000000]
	'1618808_Pgroup@KKP91663_1__SUF_system_FeS_assembly_protein__NifU_family'[&!color=#000000]
	'1795565_Pgroup@LSNU01000001_1_20___22417_22785'[&!color=#000000]
	'1798553_CKbacterium@OGY92261_1__hypothetical_protein_A3H70_03405'[&!color=#000000]
	'1797594_CCbacterium@OGY19550_1__hypothetical_protein_A2900_00325'[&!color=#000000]
	'1797590_CCbacterium@OGY17107_1__hypothetical_protein_A2785_00645'[&!color=#000000]
	'1817749_Mgroup@OGV90982_1__hypothetical_protein_A2783_04860'[&!color=#000000]
	'2093373_CMbacterium@RIK51171_1__Fe_S_cluster_protein'[&!color=#000000]
	'1618541_Mgroup@KKU88920_1__SUF_system_FeS_assembly_protein__NifU_family'[&!color=#000000]
	'1974536_CCbacterium@PIW08154_1__Fe_S_cluster_protein'[&!color=#000000]
	'1618535_Mgroup@KKU60821_1__SUF_system_FeS_assembly_protein__NifU_family'[&!color=#000000]
	'1618539_Mgroup@KKU02142_1__SUF_system_FeS_assembly_protein__NifU_family'[&!color=#000000]
	'1618356_CAbacterium@KKS30505_1__NifU_family_SUF_system_FeS_assembly_protein'[&!color=#000000]
	'1618494_Mgroup@KKU23404_1__hypothetical_protein_UX35_C0006G0080'[&!color=#000000]
	'1915609_Auba168@DAYW01000046_1_12___10570_10953'[&!color=#000000]
	'2056630_CKarchaeon@PMB78711_1__SUF_system_NifU_family_Fe_S_cluster_assembly_protein'[&!color=#000000]
	'1618372_CBbacterium@AKM78835_1__NifU_family_SUF_system_FeS_assembly_protein__nitrogen_fixation_protein_NifU_rel'[&!color=#000000]
	'1974494_CBbacterium@PJC66778_1__SUF_system_NifU_family_Fe_S_cluster_assembly_protein'[&!color=#000000]
	'1797457_CBbacterium@OGD62028_1__SUF_system_NifU_family_Fe_S_cluster_assembly_protein'[&!color=#000000]
	'1618404_CCbacterium@KKT47112_1__SUF_system_FeS_assembly_protein__NifU_family'[&!color=#000000]
	'1953274_CCbacterium@DDWV01000002_1_89___87708_88061'[&!color=#000000]
	'1618397_CCbacterium@KKS62855_1__SUF_system_FeS_assembly_protein__NifU_family'[&!color=#000000]
	'1618388_CCbacterium@KKU00478_1__NifU_family_SUF_system_FeS_assembly_protein'[&!color=#000000]
	'1974534_CCbacterium@PIS00090_1__FeS_assembly_protein_SufA'[&!color=#000000]
	'1817754_Pbacterium@OGD80301_1__hypothetical_protein_A2320_01075'[&!color=#000000]
	'1618396_CCbacterium@KKT61374_1__NifU_family_SUF_system_FeS_assembly_protein__partial'[&!color=#000000]
	'1618396_CCbacterium@KKT61176_1__SUF_system_FeS_assembly_protein__NifU_family__partial'[&!color=#000000]
	'1817731_CCbacterium@OGD84091_1__hypothetical_protein_A2572_03105'[&!color=#000000]
	'1802409_CUbacterium@OGL87882_1__hypothetical_protein_A3I42_03560'[&!color=#000000]
	'2014245_CKbacterium@PIS41784_1__SUF_system_NifU_family_Fe_S_cluster_assembly_protein'[&!color=#000000]
	'1798542_CKbacterium@OGY81435_1__hypothetical_protein_A3F54_02040'[&!color=#000000]
	'1798544_CKbacterium@OGY83225_1__SUF_system_NifU_family_Fe_S_cluster_assembly_protein'[&!color=#000000]
	'1948776_Pgroup@DCTD01000045_1_7___3016_3402'[&!color=#000000]
	'1953097_Abacterium@DFNI01000039_1_11___13363_13755'[&!color=#000000]
	'2026885_CBanaerobius@SQD93295_1__SUF_system_FeS_assembly_protein__NifU_family'[&!color=#000000]
	'1953100_Abacterium@DHGJ01000081_1_59___66352_66720'[&!color=#000000]
	'1953098_Abacterium@DFNF01000011_1_4___1915_2280'[&!color=#000000]
	'1935101_CAbacterium@MTNI01000028_1_2___1201_1569'[&!color=#000000]
	'2053493_CAbacterium@HAF71496_1__TPA_asm__SUF_system_NifU_family_Fe_S_cluster_assembly_protein'[&!color=#000000]
	'1919232_Tarchaeon@PSG97106_1__FeS_assembly_protein_SufA'[&!color=#000000]
	'1917429_Auba583@DAXK01000015_1_37___40703_41092'[&!color=#000000]
	'1085029_Harchaeon@ERH13390_1__NifU_like_protein_involved_in_Fe_S_cluster_formation__partial'[&!color=#000000]
	'671145_Horiensis@RRJ28027_1__SUF_system_NifU_family_Fe_S_cluster_assembly_protein'[&!color=#000000]
	'1985678_Harchaeon@PEND01000002_1_79___75479_75904'[&!color=#000000]
	'660520_Hamylolyticum@SEO58348_1__nitrogen_fixation_protein_NifU'[&!color=#000000]
	'555874_Hvescus@SEA19750_1__nitrogen_fixation_protein_NifU'[&!color=#000000]
	'660522_Haerogenes@RMB13302_1__nitrogen_fixation_NifU_like_protein'[&!color=#000000]
	'926690_Hnatans@KE386573_1_3125___2964747_2965166'[&!color=#000000]
	'1547899_Hsp@AXG05404_1__SUF_system_NifU_family_Fe_S_cluster_assembly_protein'[&!color=#000000]
	'1126245_Hsalinus@RCU47258_1__SUF_system_NifU_family_Fe_S_cluster_assembly_protein'[&!color=#000000]
	'756883_Harchaeon@AEN04731_1__SUF_system_FeS_assembly_protein__NifU_family'[&!color=#000000]
	'1480675_Hsediminis@CVUA01000001_1_619___608254_608673'[&!color=#000000]
	'1853690_Hsp@OPF23752_1__SUF_system_NifU_family_Fe_S_cluster_assembly_protein'[&!color=#000000]
	'699431_Hpelagica@KPN30302_1__scaffold_protein'[&!color=#000000]
	'1380430_Hrubra@BBJN01000009_1_47___55794_56213'[&!color=#000000]
	'2283527_Hsp@QQRR01000001_1_1700___1675389_1675811'[&!color=#000000]
	'1514971_Hmarisrubri@KTG07884_1__FeS_assembly_protein_SufA'[&!color=#000000]
	'1238428_Hsp@ERH03391_1__SUF_system_FeS_assembly_protein__NifU_family'[&!color=#000000]
	'63740_Hvacuolatum@SNR38281_1__nitrogen_fixation_protein_NifU'[&!color=#000000]
	'1879286_Hsp@PUMU01000031_1_5___4056_4475'[&!color=#000000]
	'1227466_Hcoriense@ELZ48448_1__SUF_system_FeS_assembly_protein__NifU_family'[&!color=#000000]
	'29284_Htrapanicum@AP017569_1_2019___2093110_2093535'[&!color=#000000]
	'35743_Hsodomense@SFR30687_1__nitrogen_fixation_protein_NifU'[&!color=#000000]
	'1765655_Htropicale@KOX97956_1__FeS_assembly_protein_SufA'[&!color=#000000]
	'1227485_Htebenquichen@ELZ34224_1__SUF_system_FeS_assembly_protein__NifU_family'[&!color=#000000]
	'1480728_Hsp@OYR46107_1__SUF_system_NifU_family_Fe_S_cluster_assembly_protein'[&!color=#000000]
	'1853699_Hsp@RNH95451_1__SUF_system_NifU_family_Fe_S_cluster_assembly_protein'[&!color=#000000]
	'1419722_Hsp@CVRT01000058_1_5___3739_4161'[&!color=#000000]
	'1498500_Hsp@JQKV01000002_1_342___336169_336594'[&!color=#000000]
	'413816_Hhalophilum@BBJP01000065_1_8___8367_8789'[&!color=#000000]
	'1227484_Hsaccharovoru@ELZ41770_1__SUF_system_FeS_assembly_protein__NifU_family'[&!color=#000000]
	'2485838_Hsp@RJJW01000003_1_249___238377_238799'[&!color=#000000]
	'1227482_Hlipolyticum@EMA58574_1__SUF_system_FeS_assembly_protein__NifU_family'[&!color=#000000]
	'1383844_Hpersicum@PHQ39814_1__SUF_system_NifU_family_Fe_S_cluster_assembly_protein'[&!color=#000000]
	'416348_Hlacusprofund@ACM57824_1__SUF_system_FeS_assembly_protein__NifU_family'[&!color=#000000]
	'2032630_Hsp@PAU82936_1__SUF_system_NifU_family_Fe_S_cluster_assembly_protein'[&!color=#000000]
	'1230454_Haidingense@EMA66486_1__SUF_system_FeS_assembly_protein__NifU_family'[&!color=#000000]
	'634157_Hsp@AZQ15371_1__SUF_system_NifU_family_Fe_S_cluster_assembly_protein'[&!color=#000000]
	'1230456_Hkocurii@EMA66262_1__SUF_system_FeS_assembly_protein__NifU_family'[&!color=#000000]
	'1121945_Hezzemoulense@ATXS01000002_1_200___187069_187491'[&!color=#000000]
	'1194088_Hsp@JH815330_1_494___504886_505311'[&!color=#000000]
	'1227465_Hcaliforniens@ELZ46413_1__SUF_system_FeS_assembly_protein__NifU_family'[&!color=#000000]
	'2282128_Hsp@RLM72412_1__SUF_system_NifU_family_Fe_S_cluster_assembly_protein'[&!color=#000000]
	'1230455_Harcis@EMA69371_1__SUF_system_FeS_assembly_protein__NifU_family'[&!color=#000000]
	'1412871_Uarchaeon@ESS03780_1__SUF_system_FeS_assembly_protein__NifU_family'[&!color=#000000]
	'2249761_Hsp@RAW45069_1__SUF_system_NifU_family_Fe_S_cluster_assembly_protein'[&!color=#000000]
	'1758255_Haethiopicum@LOAJ01000001_1_318___308241_308666'[&!color=#000000]
	'2480582_Hsp@RDQE01000001_1_314___295053_295478'[&!color=#000000]
	'1071085_H3a1_dgr@KK033114_1_1013___1030250_1030669'[&!color=#000000]
	'1048396_Hpersicus@AP017558_1_737___751848_752267'[&!color=#000000]
	'1267564_Hmalekzadehii@SEH62332_1__nitrogen_fixation_protein_NifU'[&!color=#000000]
	'1678448_Hsedimenti@LKIR01000135_1_8___9470_9889'[&!color=#000000]
	'2055893_Aaarc@AUX07908_1__nitrogen_fixation_protein_NifU_related_proteins'[&!color=#000000]
	'1073996_Hlitchfieldia@ATW87533_1__nitrogen_fixation_NifU_like_protein'[&!color=#000000]
	'1412873_Uarchaeon@ESS08603_1__SUF_system_FeS_assembly_protein__NifU_family'[&!color=#000000]
	'1732021_Harchaeon@LKML01000056_1_10___9153_9575'[&!color=#000000]
	'2216978_Hsp@RJX42292_1__SUF_system_NifU_family_Fe_S_cluster_assembly_protein'[&!color=#000000]
	'268735_Hpteroides@RJX51509_1__SUF_system_NifU_family_Fe_S_cluster_assembly_protein'[&!color=#000000]
	'1070774_Hsp@ERH07338_1__SUF_system_FeS_assembly_protein__NifU_family'[&!color=#000000]
	'2093797_Harchaeon@PUNH01000097_1_12___7025_7447'[&!color=#000000]
	'755307_Srubrum@AUV83619_1__SUF_system_NifU_family_Fe_S_cluster_assembly_protein'[&!color=#000000]
	'43928_Hgomorrense@SHH09010_1__nitrogen_fixation_protein_NifU'[&!color=#000000]
	'1919183_Harchaeon@PSQ04594_1__SUF_system_NifU_family_Fe_S_cluster_assembly_protein'[&!color=#000000]
	'1324957_CHtyrrellensis@ESP87888_1__FeS_assembly_protein_SufA'[&!color=#000000]
	'1230453_Helongans@ELZ87236_1__nitrogen_fixation_protein_NifU_like_protein'[&!color=#000000]
	'1227460_Hlarsenii@ELZ77060_1__nitrogen_fixation_protein_NifU_like_protein'[&!color=#000000]
	'662479_Hmucosum@ELZ95180_1__nitrogen_fixation_protein_NifU_like_protein'[&!color=#000000]
	'523841_Hmediterranei@AFK17861_1__nitrogen_fixation_protein_NifU_like_protein'[&!color=#000000]
	'35746_Hgibbonsii@AKU06298_1__FeS_assembly_protein_SufA'[&!color=#000000]
	'662480_Hsulfurifonti@ELZ89816_1__FeS_assembly_protein_SufA'[&!color=#000000]
	'1544719_Hsp@POG56902_1__SUF_system_NifU_family_Fe_S_cluster_assembly_protein'[&!color=#000000]
	'309800_Hvolcanii@ADE03671_1__iron_sulfur_cluster_assembly_protein'[&!color=#000000]
	'1544718_Hsp@KTG29350_1__FeS_assembly_protein_SufA'[&!color=#000000]
	'553469_Hrufum@SFR34842_1__nitrogen_fixation_protein_NifU'[&!color=#000000]
	'1227487_Hpallidum@ELZ30924_1__suf_system_fes_assembly_protein__nifu_family'[&!color=#000000]
	'469382_Hborinquense@ADQ65726_1__SUF_system_FeS_assembly_protein__NifU_family'[&!color=#000000]
	'2218585_Hsp@PYZ03164_1__FeS_assembly_protein_SufA'[&!color=#000000]
	'555875_Hlimi@SFR33031_1__nitrogen_fixation_protein_NifU'[&!color=#000000]
	'1238426_Hsp@ERG98816_1__NifU_like_protein_involved_in_Fe_S_cluster_formation'[&!color=#000000]
	'1238424_Hwalsbyi@ERG93528_1__SUF_system_FeS_assembly_protein__NifU_family'[&!color=#000000]
	'768065_Hwalsbyi@CCC41688_1__iron_sulfur_cluster_assembly_protein'[&!color=#000000]
	'1238425_Hwalsbyi@ERG95647_1__SUF_system_FeS_assembly_protein__NifU_family'[&!color=#000000]
	'699433_Hlimi@SEG00991_1__nitrogen_fixation_protein_NifU'[&!color=#000000]
	'1448860_Hrufus@BBJO01000009_1_143___142176_142595'[&!color=#000000]
	'2282130_Hsp@RLM56668_1__SUF_system_NifU_family_Fe_S_cluster_assembly_protein'[&!color=#000000]
	'2282131_Hsp@RLM90939_1__SUF_system_NifU_family_Fe_S_cluster_assembly_protein'[&!color=#000000]
	'660517_Hclavatus@SDX76794_1__nitrogen_fixation_protein_NifU'[&!color=#000000]
	'1236180_Hlongus@RDI71753_1__SUF_system_NifU_family_Fe_S_cluster_assembly_protein'[&!color=#000000]
	'553467_Hinordinatus@SFF77491_1__nitrogen_fixation_protein_NifU'[&!color=#000000]
	'1210908_Hsalarium@EJN59827_1__NifU_family_SUF_system_FeS_assembly_protein'[&!color=#000000]
	'660521_Hgelatinilyti@SDL93724_1__nitrogen_fixation_protein_NifU'[&!color=#000000]
	'1008153_Hpaucihalophi@KYH26884_1__iron_sulfur_cluster_assembly_scaffold_protein_IscU_2'[&!color=#000000]
	'795797_Hjeotgali@ADJ13665_1__SUF_system_FeS_assembly_protein__NifU_family'[&!color=#000000]
	'2480581_Hsp@RDQG01000095_1_3___727_1146'[&!color=#000000]
	'1412872_Uarchaeon@ESS06528_1__NifU_like_protein_involved_in_Fe_S_cluster_formation'[&!color=#000000]
	'1919204_Harchaeon@PSQ43389_1__SUF_system_NifU_family_Fe_S_cluster_assembly_protein'[&!color=#000000]
	'1919186_Harchaeon@PSQ26297_1__FeS_assembly_protein_SufA'[&!color=#000000]
	'1919154_Harchaeon@PSP43545_1__FeS_assembly_protein_SufA'[&!color=#000000]
	'1919162_Harchaeon@PSP61493_1__FeS_assembly_protein_SufA'[&!color=#000000]
	'1919172_Harchaeon@PSP73659_1__FeS_assembly_protein_SufA'[&!color=#000000]
	'1919177_Harchaeon@PSP87212_1__SUF_system_NifU_family_Fe_S_cluster_assembly_protein'[&!color=#000000]
	'1919166_Harchaeon@PSP74209_1__FeS_assembly_protein_SufA'[&!color=#000000]
	'1227455_Hsaccharolyti@EMA42807_1__SUF_system_FeS_assembly_protein__NifU_family'[&!color=#000000]
	'1232219_Hagarilyticus@BAFM01000009_1_47___42018_42437'[&!color=#000000]
	'1227456_Hsalifodinae@EMA55322_1__SUF_system_FeS_assembly_protein__NifU_family'[&!color=#000000]
	'1264579_Hsediminicola@BBMP01000022_1_554___530075_530494'[&!color=#000000]
	'931277_Hmorrhuae@EMA44382_1__SUF_system_FeS_assembly_protein__NifU_family'[&!color=#000000]
	'1227457_Hthailandensi@EMA53057_1__SUF_system_FeS_assembly_protein__NifU_family'[&!color=#000000]
	'1132509_Hhamelinensis@AJRK01000018_1_32___22152_22571'[&!color=#000000]
	'2321230_Hsp@RJS97142_1__iron_sulfur_cluster_assembly_scaffold_protein'[&!color=#000000]
	'1230458_Ntaiwanensis@ELY88391_1__NifU_family_SUF_system_FeS_assembly_protein'[&!color=#000000]
	'29540_Nasiatica@ELY97858_1__NifU_family_SUF_system_FeS_assembly_protein'[&!color=#000000]
	'1230457_Hlimicola@ELZ19031_1__NifU_family_SUF_system_FeS_assembly_protein'[&!color=#000000]
	'1202768_Hsalifodinae@JROF01000011_1_94___97149_97568'[&!color=#000000]
	'1869245_Nsp@OIB55436_1__SUF_system_NifU_family_Fe_S_cluster_assembly_protein'[&!color=#000000]
	'1227493_Nhulunbeirens@ELY91117_1__NifU_family_SUF_system_FeS_assembly_protein'[&!color=#000000]
	'1227492_Nchahannaoens@ELZ02921_1__NifU_family_SUF_system_FeS_assembly_protein'[&!color=#000000]
	'547559_Nmagadii@ADD05407_1__iron_sulfur_cluster_assembly_protein'[&!color=#000000]
	'1679086_Nhaloarchaeon@RQH00908_1__SUF_system_NifU_family_Fe_S_cluster_assembly_protein'[&!color=#000000]
	'1679083_Nhaloarchaeon@RQG95106_1__SUF_system_NifU_family_Fe_S_cluster_assembly_protein'[&!color=#000000]
	'1186196_Nsalaciae@SEQ83394_1__nitrogen_fixation_protein_NifU'[&!color=#000000]
	'373386_Nejinorense@PCR92071_1__SUF_system_NifU_family_Fe_S_cluster_assembly_protein'[&!color=#000000]
	'1227496_Nversiforme@ELY65179_1__SUF_system_FeS_assembly_protein__NifU_family'[&!color=#000000]
	'301967_Hsaccharevita@OLZ42295_1__FeS_assembly_protein_SufA'[&!color=#000000]
	'1416969_Hmahii@OAQ53223_1__hypothetical_protein_HTG_07030'[&!color=#000000]
	'797303_Npellirubrum@AGB33520_1__SUF_system_FeS_assembly_protein__NifU_family'[&!color=#000000]
	'222984_Naltunense@JNCS01000011_1_5___4710_5129'[&!color=#000000]
	'1227495_Npallidum@ELY79240_1__SUF_system_FeS_assembly_protein__NifU_family'[&!color=#000000]
	'406552_Nsp@AFO55579_1__SUF_system_FeS_assembly_protein__NifU_family'[&!color=#000000]
	'1608465_Nsp@PGF15889_1__SUF_system_NifU_family_Fe_S_cluster_assembly_protein'[&!color=#000000]
	'1293047_Hdjelfimassil@HG315687_1_214___201632_202051'[&!color=#000000]
	'1679091_Nhaloarchaeon@RQG93203_1__iron_sulfur_cluster_assembly_scaffold_protein'[&!color=#000000]
	'1495067_Hsp@KDE59421_1__FeS_assembly_protein_SufA'[&!color=#000000]
	'619731_Hkamekurae@SFS38158_1__nitrogen_fixation_protein_NifU'[&!color=#000000]
	'797299_Hlarsenii@AHF98347_1__iron_sulfur_cluster_assembly_protein'[&!color=#000000]
	'1702106_Harchaeon@QQTY01000004_1_297___283754_284173'[&!color=#000000]
	'745377_Naegyptiacus@ARS89126_1__SUF_system_NifU_family_Fe_S_cluster_assembly_protein'[&!color=#000000]
	'694430_Noccultus@AGB35972_1__SUF_system_FeS_assembly_protein__NifU_family'[&!color=#000000]
	'1227498_Njeotgali@ELY64033_1__NifU_family_SUF_system_FeS_assembly_protein'[&!color=#000000]
	'1227497_Namylolyticus@ELY59456_1__NifU_family_SUF_system_FeS_assembly_protein'[&!color=#000000]
	'797210_Hxanaduensis@AEH35913_1__SUF_system_FeS_assembly_protein__NifU_family'[&!color=#000000]
	'148449_Haswanensis@RKD93866_1__nitrogen_fixation_NifU_like_protein'[&!color=#000000]
	'358396_Hlacisalsi@APW97185_1__iron_sulfur_cluster_assembly_scaffold_protein'[&!color=#000000]
	'1227454_Hnitratireduc@EMA46478_1__NifU_family_SUF_system_FeS_assembly_protein'[&!color=#000000]
	'1230460_Nsulfidifacie@ELY46747_1__NifU_family_SUF_system_FeS_assembly_protein'[&!color=#000000]
	'2491022_Hsp@RQWN01000003_1_275___271326_271745'[&!color=#000000]
	'1227488_Hsalina@ELZ22819_1__NifU_family_SUF_system_FeS_assembly_protein'[&!color=#000000]
	'543526_Hturkmenica@ADB59120_1__SUF_system_FeS_assembly_protein__NifU_family'[&!color=#000000]
	'1227500_Nbangense@ELY48792_1__NifU_family_SUF_system_FeS_assembly_protein'[&!color=#000000]
	'308853_Nthiooxidans@SIR90872_1__nitrogen_fixation_protein_NifU'[&!color=#000000]
	'1729459_Narchaeon@LKMM01000181_1_3___1610_2029'[&!color=#000000]
	'392421_Hhispanica@SEU12860_1__nitrogen_fixation_protein_NifU'[&!color=#000000]
	'558529_Nphilippinens@SNZ17175_1__nitrogen_fixation_protein_NifU'[&!color=#000000]
	'1729461_Narchaeon@LKNC01000196_1_2___325_741'[&!color=#000000]
	'1227499_Ninnermongoli@ELY55918_1__NifU_family_SUF_system_FeS_assembly_protein'[&!color=#000000]
	'1095776_Ntexcoconense@SDK37853_1__nitrogen_fixation_protein_NifU'[&!color=#000000]
	'1114856_Ntibetense@ELY36494_1__NifU_family_SUF_system_FeS_assembly_protein'[&!color=#000000]
	'1295126_Nbaerhuensis@BBCV01000057_1_18___14794_15225'[&!color=#000000]
	'640943_Nsediminis@SEH13291_1__nitrogen_fixation_protein_NifU'[&!color=#000000]
	'588898_Hdaqingensis@APX97874_1__SUF_system_NifU_family_Fe_S_cluster_assembly_protein'[&!color=#000000]
	'1095778_Ntexcoconense@SDR28892_1__nitrogen_fixation_protein_NifU'[&!color=#000000]
	'797304_Ngregoryi@AFZ72726_1__SUF_system_FeS_assembly_protein__NifU_family'[&!color=#000000]
	'1729464_Narchaeon@LKNG01000029_1_14___9501_9914'[&!color=#000000]
	'1293048_Hgoleimassili@HG315691_1_764___786890_787309'[&!color=#000000]
	'1729458_Narchaeon@LKMK01000021_1_11___7668_8087'[&!color=#000000]
	'2044521_Nsp@AXR79717_1__Nitrogen_fixation_protein_NifU__related_proteins'[&!color=#000000]
	'2282654_Ssp@QPND01000004_1_60___58586_59011'[&!color=#000000]
	'1729462_Narchaeon@LKND01000006_1_38___42370_42804'[&!color=#000000]
	'797302_Hruber@AGB17331_1__SUF_system_FeS_assembly_protein__NifU_family'[&!color=#000000]
	'1227490_Hasiaticus@ELZ09279_1__NifU_family_SUF_system_FeS_assembly_protein'[&!color=#000000]
	'996166_Hiranensis@SDM32388_1__nitrogen_fixation_protein_NifU'[&!color=#000000]
	'1547897_Hsalina@RCIH01000001_1_169___147932_148360'[&!color=#000000]
	'2448456_Hsp@RCDI01000001_1_380___397608_398033'[&!color=#000000]
	'1919191_Harchaeon@PSQ25240_1__SUF_system_NifU_family_Fe_S_cluster_assembly_protein'[&!color=#000000]
	'1919187_Harchaeon@PSQ19797_1__SUF_system_NifU_family_Fe_S_cluster_assembly_protein'[&!color=#000000]
	'1915765_Earchaeon@DASO01000010_1_179___171125_171514'[&!color=#000000]
	'1729463_Narchaeon@LKNF01000002_1_14___17599_17928'[&!color=#000000]
	'268739_Nmoolapensis@CCQ36782_1__iron_sulfur_cluster_assembly_protein'[&!color=#000000]
	'660518_Hregularis@SDG15359_1__nitrogen_fixation_protein_NifU'[&!color=#000000]
	'1367881_Hpersicus@SEO51417_1__nitrogen_fixation_protein_NifU'[&!color=#000000]
	'1230456_Hkocurii@EMA69237_1__iron_sulfur_cluster_assembly_protein'[&!color=#000000]
	'2249761_Hsp@RAW46664_1__FeS_assembly_protein_SufA'[&!color=#000000]
	'1227465_Hcaliforniens@ELZ49142_1__iron_sulfur_cluster_assembly_protein'[&!color=#000000]
	'768065_Hwalsbyi@CCC40274_1__iron_sulfur_cluster_assembly_protein'[&!color=#000000]
	'2282131_Hsp@RLM83946_1__iron_sulfur_cluster_assembly_scaffold_protein'[&!color=#000000]
	'890420_Haranensis@SDK09852_1__nitrogen_fixation_protein_NifU'[&!color=#000000]
	'29295_Harchaeon@RBI63399_1__SUF_system_NifU_family_Fe_S_cluster_assembly_protein'[&!color=#000000]
	'1604004_Hsulfurireduc@AKH98568_1__SUF_system_FeS_assembly_protein__NifU_family'[&!color=#000000]
	'1873524_Hformicicum@AOW81186_1__iron_sulfur_cluster_scaffold_like_protein'[&!color=#000000]
	'355548_Hjilantaiense@SEW14770_1__nitrogen_fixation_protein_NifU'[&!color=#000000]
	'478009_Hsalinarum@CAP14852_1__iron_sulfur_cluster_assembly_protein'[&!color=#000000]
	'1407499_Hhubeiense@CQH61991_1__iron_sulfur_cluster_assembly_protein'[&!color=#000000]
	'1765057_Hsp@BCMZ01000001_1_2615___2429173_2429598'[&!color=#000000]
	'751944_Hsp@AHG02512_1__iron_sulfur_cluster_assembly_protein'[&!color=#000000]
	'1853682_Hsp@RNH90959_1__iron_sulfur_cluster_assembly_scaffold_protein'[&!color=#000000]
	'1261545_Hacidiphilum@BANO01000056_1_14___8393_8818'[&!color=#000000]
	'553468_Hlitoreus@SIR52397_1__nitrogen_fixation_protein_NifU'[&!color=#000000]
	'1455608_Hcibarius@JDTH01000001_1_342___323505_323921'[&!color=#000000]
	'797209_Hpaucihalophi@EFW93785_1__iron_sulfur_cluster_assembly_protein'[&!color=#000000]
	'1679489_Hsp@KZN25248_1__FeS_assembly_protein_SufA'[&!color=#000000]
	'485914_Hmukohataei@ACV47374_1__SUF_system_FeS_assembly_protein__NifU_family'[&!color=#000000]
	'1919173_Harchaeon@PSP94636_1__FeS_assembly_protein_SufA'[&!color=#000000]
	'1919210_Harchaeon@PSQ60796_1__FeS_assembly_protein_SufA'[&!color=#000000]
	'1919182_Harchaeon@PSP82669_1__FeS_assembly_protein_SufA'[&!color=#000000]
	'1932004_Htaiwanensis@AUG46292_1__SUF_system_NifU_family_Fe_S_cluster_assembly_protein'[&!color=#000000]
	'634497_Hhispanica@AEM55979_1__NifU_like_protein___SUF_system_FeS_assembly_protein__NifU_family'[&!color=#000000]
	'272569_Hmarismortui@AAV47814_1__NifU_like_protein'[&!color=#000000]
	'1230451_Hargentinensi@EMA22491_1__NifU_like_protein'[&!color=#000000]
	'1765055_Hsp@BCNB01000006_1_260___230320_230748'[&!color=#000000]
	'662477_Hvallismortis@EMA00691_1__NifU_like_protein'[&!color=#000000]
	'1705562_Hrubripromont@KOX94754_1__FeS_assembly_protein_SufA'[&!color=#000000]
	'1227453_Hjaponica@EMA28956_1__NifU_like_protein_SUF_system_FeS_assembly_protein__NifU_family'[&!color=#000000]
	'1710538_Hsp@QWGG01000006_1_175___173724_174155'[&!color=#000000]
	'1919163_Harchaeon@PSP67416_1__FeS_assembly_protein_SufA'[&!color=#000000]
	'797114_Hcarlsbadense@ELZ29726_1__NifU_like_protein_SUF_system_FeS_assembly_protein__NifU_family'[&!color=#000000]
	'1919149_Harchaeon@PSP34540_1__SUF_system_NifU_family_Fe_S_cluster_assembly_protein'[&!color=#000000]
	'1919203_Harchaeon@PSQ48240_1__FeS_assembly_protein_SufA'[&!color=#000000]
	'1919147_Harchaeon@PSP22394_1__FeS_assembly_protein_SufA__partial'[&!color=#000000]
	'1919156_Harchaeon@PSP76673_1__SUF_system_NifU_family_Fe_S_cluster_assembly_protein'[&!color=#000000]
	'1919179_Harchaeon@PSQ06880_1__SUF_system_NifU_family_Fe_S_cluster_assembly_protein'[&!color=#000000]
	'1919176_Harchaeon@PSQ01329_1__SUF_system_NifU_family_Fe_S_cluster_assembly_protein'[&!color=#000000]
	'1085028_Harchaeon@ERH10624_1__SUF_system_FeS_assembly_protein__NifU_family'[&!color=#000000]
	'1729450_Harchaeon@LKNH01000038_1_9___6550_6972'[&!color=#000000]
	'1325472_Harchaeon@ERG88519_1__SUF_system_FeS_assembly_protein__NifU_family'[&!color=#000000]
	'1457250_Hsalinum@BBMO01000002_1_293___317667_318092'[&!color=#000000]
	'1033806_Htiamatea@ERJ06092_1__Nitrogen_fixation_protein'[&!color=#000000]
	'519442_Hutahensis@ACV11402_1__SUF_system_FeS_assembly_protein__NifU_family'[&!color=#000000]
	'1932360_Hsp@AQL42655_1__SUF_system_NifU_family_Fe_S_cluster_assembly_protein'[&!color=#000000]
	'1367881_Hpersicus@SEN42991_1__nitrogen_fixation_protein_NifU'[&!color=#000000]
	'660518_Hregularis@SDF32889_1__nitrogen_fixation_protein_NifU'[&!color=#000000]
	'767519_Hzhouii@SFR89497_1__nitrogen_fixation_protein_NifU'[&!color=#000000]
	'1919169_Harchaeon@PSP74923_1__SUF_system_NifU_family_Fe_S_cluster_assembly_protein'[&!color=#000000]
	'1679096_Harchaeon@AWB27353_1__SUF_system_NifU_family_Fe_S_cluster_assembly_protein'[&!color=#000000]
	'1333523_Ssp@AGN00473_1__SUF_system_FeS_assembly_protein__NifU_family'[&!color=#000000]
	'1919167_Harchaeon@PSP56694_1__SUF_system_NifU_family_Fe_S_cluster_assembly_protein'[&!color=#000000]
	'1919201_Harchaeon@PSQ45183_1__FeS_assembly_protein_SufA'[&!color=#000000]
	'660515_Hrarus@QPMJ01000002_1_1419___1394702_1395130'[&!color=#000000]
	'1710536_Hsp@QLVG01000057_1_30___25187_25612'[&!color=#000000]
	'1954478_Hsp@PUMG01000051_1_12___10268_10687'[&!color=#000000]
	'890420_Haranensis@SDJ98716_1__nitrogen_fixation_protein_NifU'[&!color=#000000]
	'1919178_Harchaeon@PSQ01034_1__SUF_system_NifU_family_Fe_S_cluster_assembly_protein'[&!color=#000000]
	'268739_Nmoolapensis@CCQ35768_1__iron_sulfur_cluster_assembly_protein'[&!color=#000000]
	'1919197_Harchaeon@PSQ32930_1__FeS_assembly_protein_SufA'[&!color=#000000]
	'1919161_Harchaeon@PSP50669_1__FeS_assembly_protein_SufA__partial'[&!color=#000000]
	'1919171_Harchaeon@PSP68548_1__FeS_assembly_protein_SufA'[&!color=#000000]
	'348780_Npharaonis@CAI48561_1__iron_sulfur_cluster_assembly_protein'[&!color=#000000]
	'1919150_Harchaeon@PSP36380_1__FeS_assembly_protein_SufA'[&!color=#000000]
	'1919199_Harchaeon@PSQ40857_1__FeS_assembly_protein_SufA'[&!color=#000000]
	'1919192_Harchaeon@PSQ42435_1__FeS_assembly_protein_SufA'[&!color=#000000]
	'1919185_Harchaeon@PSQ12868_1__FeS_assembly_protein_SufA'[&!color=#000000]
	'1919188_Harchaeon@PSQ14592_1__FeS_assembly_protein_SufA'[&!color=#000000]
	'1919175_Harchaeon@PSP80590_1__FeS_assembly_protein_SufA'[&!color=#000000]
	'2487041_Nsp@RNJ25439_1__iron_sulfur_cluster_assembly_scaffold_protein'[&!color=#000000]
	'1919157_Harchaeon@PSP38805_1__FeS_assembly_protein_SufA'[&!color=#000000]
	'1919158_Harchaeon@PSP58634_1__FeS_assembly_protein_SufA'[&!color=#000000]
	'1919190_Harchaeon@PSQ19605_1__FeS_assembly_protein_SufA'[&!color=#000000]
	'1227456_Hsalifodinae@EMA55929_1__NifU_like_protein_SUF_system_FeS_assembly_protein__NifU_family'[&!color=#000000]
	'1919181_Harchaeon@PSQ00670_1__SUF_system_NifU_family_Fe_S_cluster_assembly_protein'[&!color=#000000]
	'1729454_Narchaeon@LKMO01000019_1_11___4403_4759'[&!color=#000000]
	'1737403_Narchaeon@AOV94717_1__hypothetical_protein_AQV86_02215'[&!color=#000000]
	'1406378_Narchaeon@AYGT01000003_1_52___35766_36113'[&!color=#000000]
	'889962_CNsp@EGQ39917_1__NifU_like_protein_involved_in_Fe_S_cluster_formation'[&!color=#000000]
	'889948_CNsp@EGQ43473_1__NifU_like_protein_involved_in_Fe_S_cluster_formation'[&!color=#000000]
	'1919220_Narchaeon@PSH00126_1__FeS_assembly_protein_SufA'[&!color=#000000]
	'1919221_Narchaeon@PSG98953_1__hypothetical_protein_BRC29_02380'[&!color=#000000]
	'1919219_Narchaeon@PSH01716_1__FeS_assembly_protein_SufA__partial'[&!color=#000000]
	'1727665_Narchaeon@LKMV01000019_1_9___6088_6444'[&!color=#000000]
	'1727664_Narchaeon@LKMW01000014_1_14___10995_11357'[&!color=#000000]
	'1729455_Narchaeon@LKMP01000016_1_13___14063_14419'[&!color=#000000]
	'1727666_Narchaeon@LKMX01000030_1_5___4751_5140'[&!color=#000000]
	'1729456_Narchaeon@LKMQ01000017_1_2___154_516'[&!color=#000000]
	'1072681_CHsp@EHK02179_1__SUF_system_FeS_assembly_protein__NifU_family'[&!color=#000000]
	'1072681_CHsp@EHK01923_1__SUF_system_FeS_assembly_protein__NifU_family'[&!color=#000000]
	'2055893_Aaarc@AUX10127_1__nitrogen_fixation_protein_NifU_related_proteins'[&!color=#000000]
	'1974771_CPbacterium@PIR61146_1__hypothetical_protein_COU68_01020'[&!color=#000000]
	'1974770_CPbacterium@PIR59870_1__hypothetical_protein_COU67_04390'[&!color=#000000]
	'1974759_CPbacterium@PIY80731_1__hypothetical_protein_COY80_01340'[&!color=#000000]
	'1974773_CPbacterium@PIQ81326_1__Fe_S_cluster_protein'[&!color=#000000]
	'1618469_CPbacterium@KKU18281_1__SUF_system_FeS_cluster_assembly_protein'[&!color=#000000]
	'1801889_CPbacterium@OGJ38803_1__hypothetical_protein_A2383_02980'[&!color=#000000]
	'1974766_CPbacterium@PIR64672_1__hypothetical_protein_COU63_01475'[&!color=#000000]
	'1948771_Pgroup@DBQS01000030_1_7___3370_3777'[&!color=#000000]
	'1948769_Pgroup@DBRK01000006_1_18___11745_12125'[&!color=#000000]
	'1974758_CPbacterium@PIZ78744_1__hypothetical_protein_COY01_03905'[&!color=#000000]
	'2053589_CPbacterium@PJMF01000030_1_67___54524_54919'[&!color=#000000]
	'1974760_CPbacterium@PIY79734_1__hypothetical_protein_COY81_01050'[&!color=#000000]
	'1974772_CPbacterium@PIR58773_1__Fe_S_cluster_protein'[&!color=#000000]
	'2026764_Narchaeon@MAF99444_1__Fe_S_cluster_protein'[&!color=#000000]
	'1974864_CRbacterium@PJE64328_1__Fe_S_cluster_protein'[&!color=#000000]
	'1802114_CRbacterium@OGZ44086_1__hypothetical_protein_A2719_03460'[&!color=#000000]
	'1802117_CRbacterium@OGZ46617_1__hypothetical_protein_A3J54_01100'[&!color=#000000]
	'1974465_CWarchaeon@PIN73118_1__SUF_system_NifU_family_Fe_S_cluster_assembly_protein'[&!color=#000000]
	'1906665_A@MAG72998_1__SUF_system_NifU_family_Fe_S_cluster_assembly_protein'[&!color=#000000]
	'1953295_CMbacterium@DBDW01000013_1_15___12831_13217'[&!color=#000000]
	'1618944_Pgroup@KKS36775_1__SUF_system_FeS_assembly_protein__NifU_family'[&!color=#000000]
	'1916026_CWarchaeon@DAGG01000025_1_26___16964_17476'[&!color=#000000]
	'1975029_CUbacterium@PIY62999_1__SUF_system_NifU_family_Fe_S_cluster_assembly_protein'[&!color=#000000]
	'2053613_CSbacterium@QKGR01000019_1_71___57733_58095'[&!color=#000000]
	'1953386_CSbacterium@DIKP01000056_1_13___10016_10369'[&!color=#000000]
	'1618491_CSbacterium@KKQ64895_1__SUF_system_FeS_assembly_protein__NifU_family'[&!color=#000000]
	'1802153_CSbacterium@OGL58221_1__hypothetical_protein_A2574_00135'[&!color=#000000]
	'1974874_CSbacterium@PJC80310_1__Fe_S_cluster_protein'[&!color=#000000]
	'1953383_CSbacterium@DDWP01000014_1_14___8504_8860'[&!color=#000000]
	'1617426_Cdivision@KXK25704_1__NifU_like_protein'[&!color=#000000]
	'1617427_Cdivision@KXK10020_1__NifU_like_protein'[&!color=#000000]
	'1802366_CTbacterium@OHA52222_1__hypothetical_protein_A3A97_04940'[&!color=#000000]
	'1975091_Cdivision@PIR42870_1__hypothetical_protein_COV25_00520'[&!color=#000000]
	'1802368_CTbacterium@OHA53843_1__hypothetical_protein_A3A30_01200'[&!color=#000000]
	'1974793_CPbacterium@PIQ78477_1__Fe_S_cluster_protein'[&!color=#000000]
	'1974780_CPbacterium@PJC36822_1__Fe_S_cluster_protein'[&!color=#000000]
	'1619057_CPbacterium@KKT75471_1__Iron_sulfur_cluster_assembly_protein'[&!color=#000000]
	'1619064_CPbacterium@KKR26430_1__SUF_system_FeS_assembly_protein__nitrogen_fixation_protein_NifU'[&!color=#000000]
	'1974526_CBbacterium@PIS04704_1__SUF_system_NifU_family_Fe_S_cluster_assembly_protein'[&!color=#000000]
	'1935120_CGarchaeon@MTMA01000002_1_294___296010_296387'[&!color=#000000]
	'1797263_CAbacterium@OGD08347_1__hypothetical_protein_A2397_03080'[&!color=#000000]
	'1948862_Pgroup@DKBN01000051_1_5___2737_3192'[&!color=#000000]
	'1798662_CLbacterium@OGZ09119_1__hypothetical_protein_A3C14_03990'[&!color=#000000]
	'1798666_CLbacterium@OGZ14405_1__hypothetical_protein_A2948_00515'[&!color=#000000]
	'1798660_CLbacterium@OGZ05990_1__hypothetical_protein_A3C13_03510'[&!color=#000000]
	'1975109_CYbacterium@PIQ32222_1__hypothetical_protein_COW61_02075'[&!color=#000000]
	'1802730_CYbacterium@OHA86427_1__hypothetical_protein_A2591_03190'[&!color=#000000]
	'1802729_CYbacterium@OHA84976_1__hypothetical_protein_A2481_02155'[&!color=#000000]
	'1618793_Pgroup@KKU81857_1__SUF_system_FeS_assembly_protein__NifU_family'[&!color=#000000]
	'1104576_CIandersonii@AQRS01000040_1_11___10867_11277'[&!color=#000000]
	'1579370_Agw2011_ar10@AJF60313_1__nitrogen_fixation_protein_NifU_related_protein'[&!color=#000000]
	'1915992_CDarchaeon@DAMB01000032_1_8___7188_7598'[&!color=#000000]
	'1974407_CDarchaeon@PIN85229_1__SUF_system_NifU_family_Fe_S_cluster_assembly_protein'[&!color=#000000]
	'1798686_CMbacterium@OGH78445_1__hypothetical_protein_A2983_04670'[&!color=#000000]
	'1798681_CMbacterium@OGH79787_1__hypothetical_protein_A3C10_04245'[&!color=#000000]
	'1974652_CMbacterium@PIR74720_1__Fe_S_cluster_protein'[&!color=#000000]
	'1974653_CMbacterium@PIR04112_1__Fe_S_cluster_protein'[&!color=#000000]
	'1974639_CMbacterium@PIZ93921_1__Fe_S_cluster_protein'[&!color=#000000]
	'1974649_CMbacterium@PIR76011_1__Fe_S_cluster_protein'[&!color=#000000]
	'1619044_CMbacterium@KKW42542_1__SUF_system_FeS_assembly_protein__NifU_family'[&!color=#000000]
	'1798671_CMbacterium@OGH58950_1__hypothetical_protein_A2725_04360'[&!color=#000000]
	'1952716_Pbacterium@DIFD01000015_1_273___316436_316885'[&!color=#000000]
	'1974774_CPbacterium@PIZ76015_1__SUF_system_NifU_family_Fe_S_cluster_assembly_protein'[&!color=#000000]
	'1975556_Acg10_big_fil@PIO00669_1__Fe_S_cluster_protein'[&!color=#000000]
	'1619041_CMbacterium@KKU07815_1__SUF_system_FeS_assembly_protein__NifU_family'[&!color=#000000]
	'1920749_CMacidiphilum@ASI13803_1__FeS_cluster_assembly_scaffold_protein_NifU'[&!color=#000000]
	'1915999_CMarchaeon@DAQD01000005_1_132___116078_116452'[&!color=#000000]
	'1912863_CMacidiphilum@OJI07067_1__hypothetical_protein_BK997_04415'[&!color=#000000]
	'1950190_Abacterium@DCVT01000058_1_137___146963_147361'[&!color=#000000]
	'1798543_CKbacterium@OGY83013_1__SUF_system_NifU_family_Fe_S_cluster_assembly_protein'[&!color=#000000]
	'1948870_Pgroup@DBDU01000018_1_17___16830_17222'[&!color=#000000]
	'1974461_CWarchaeon@PIN79411_1__SUF_system_NifU_family_Fe_S_cluster_assembly_protein'[&!color=#000000]
	'1978156_CMg1@PSN86031_1__SUF_system_NifU_family_Fe_S_cluster_assembly_protein'[&!color=#000000]
	'1978161_CMg2@PSO00307_1__SUF_system_NifU_family_Fe_S_cluster_assembly_protein'[&!color=#000000]
	'1974463_CWarchaeon@PIN74666_1__SUF_system_NifU_family_Fe_S_cluster_assembly_protein'[&!color=#000000]
	'1841598_CHarchaeon@OLS25848_1__NifU_like_protein'[&!color=#000000]
	'1104580_Narchaeon@AQRM01000016_1_14___12768_13148'[&!color=#000000]
	'1974413_CMarchaeon@PIU09462_1__hypothetical_protein_COT30_04225'[&!color=#000000]
	'1947834_Cbacterium@DHWL01000021_1_2___2170_2571'[&!color=#000000]
	'1579367_Agw2011_ar5@KHO48428_1__nitrogen_fixation_protein_NifU'[&!color=#000000]
	'872965_Amaritima@GAP64494_1__nitrogen_fixation_protein_NifU_and_related_proteins'[&!color=#000000]
	'1915760_Tarchaeon@DABY01000007_1_14___14046_14450'[&!color=#000000]
	'1915757_Tarchaeon@DAZR01000003_1_4___3057_3461'[&!color=#000000]
	'1903277_Nsp@FUYK01000007_1_177___156720_157160'[&!color=#000000]
	'1078905_CNdevanaterra@CUR51217_1__NifU_like_protein'[&!color=#000000]
	'1805382_Tarchaeon@OLE44183_1__SUF_system_NifU_family_Fe_S_cluster_assembly_protein'[&!color=#000000]
	'1903276_Nsp@SMH70227_1__NifU_like_protein'[&!color=#000000]
	'1499975_Nsp@SHO48066_1__NifU_like_protein'[&!color=#000000]
	'1915684_Narchaeon@DAOR01000031_1_38___27541_27969'[&!color=#000000]
	'1459636_CNevergladensi@AIF84696_1__SUF_system_FeS_assembly_protein__NifU_family'[&!color=#000000]
	'926571_Nviennensis@AIC15480_1__SUF_system_FeS_cluster_assembly_protein'[&!color=#000000]
	'1353260_CNoleophilus@ALI37303_1__NifU_like_protein'[&!color=#000000]
	'1826872_CNexaquare@CP017922_1_1465___1362380_1362808'[&!color=#000000]
	'1915599_Nsp@DADA01000023_1_53___46573_47001'[&!color=#000000]
	'1805396_Tarchaeon@OLC23570_1__SUF_system_NifU_family_Fe_S_cluster_assembly_protein'[&!color=#000000]
	'1237085_CNgargensis@AFU58030_1__SUF_system_FeS_cluster_assembly_protein'[&!color=#000000]
	'1915708_Narchaeon@DACA01000066_1_4___2438_2875'[&!color=#000000]
	'2058097_CNcavascurensi@SPC33426_1__NifU_like_protein'[&!color=#000000]
	'2035440_Ahr04@GBC73058_1__Zinc_dependent_sulfurtransferase_SufU'[&!color=#000000]
	'1640512_Tarchaeon@KRT61984_1__NifU_family_SUF_system_FeS_assembly_protein__nitrogen_fixation_protein_NifU'[&!color=#000000]
	'1410606_CNbrevis@AJA91825_1__SUF_system_FeS_assembly_protein__NifU_family'[&!color=#000000]
	'1298895_Earchaeum@AXWJ01000004_1_45___38846_39295'[&!color=#000000]
	'1811582_Nsp@LUOX01000009_1_10___5416_5808'[&!color=#000000]
	'1131277_Aproteobacter@AQVN01000115_1_3___520_918'[&!color=#000000]
	'1131266_Mgroup@ARWQ01000005_1_31___29623_30072'[&!color=#000000]
	'1131276_Aproteobacter@AQVO01000067_1_3___622_1071'[&!color=#000000]
	'913333_Tarchaeon@ARWO01000002_1_73___60737_61186'[&!color=#000000]
	'1089683_Umarine@AGBE01000263_1_2___987_1163'[&!color=#000000]
	'1811585_Nsp@LUPA01000004_1_13___8125_8568'[&!color=#000000]
	'1502294_Mgroup@KFM14885_1__NifU_like_protein'[&!color=#000000]
	'1407055_Tarchaeon@CDI04815_1__SUF_system_FeS_assembly_protein__NifU_family'[&!color=#000000]
	'1353246_CNchungbukensi@AVSQ01000014_1_13___14175_14615'[&!color=#000000]
	'1927150_Tarchaeon@MRWN01000143_1_2___156_596'[&!color=#000000]
	'1603555_CNcloacae@AJZ75611_1__Fe_S_cluster_protein'[&!color=#000000]
	'1846278_CNaquarius@CP024808_1_933___755766_756200'[&!color=#000000]
	'1915705_Narchaeon@DAMC01000065_1_50___34134_34568'[&!color=#000000]
	'1927150_Tarchaeon@MRWN01000172_1_1___3_161'[&!color=#000000]
	'414004_Csymbiosum@ABK77972_1__Fe_S_cluster_formation_protein'[&!color=#000000]
	'2026795_Tarchaeon@PBO85464_1__Fe_S_cluster_protein'[&!color=#000000]
	'1671876_Nsp@LFLC01000004_1_54___43096_43539'[&!color=#000000]
	'2478554_Nsp@RNJ75839_1__iron_sulfur_cluster_assembly_scaffold_protein'[&!color=#000000]
	'2478556_Nsp@RNJ75240_1__iron_sulfur_cluster_assembly_scaffold_protein'[&!color=#000000]
	'859350_CNsalaria@EIJ66398_1__SUF_system_FeS_assembly_protein__NifU_family'[&!color=#000000]
	'1170320_CNsalaria@QJZB01000061_1_6___4810_5253'[&!color=#000000]
	'1580092_CNadriaticus@AJW71369_1__NifU_family_SUF_system_FeS_assembly_protein'[&!color=#000000]
	'1679446_CNsp@KV575203_1_736___460374_460817'[&!color=#000000]
	'718286_CNsp@GBH33609_1__iron_sulfur_cluster_scaffold_like_protein'[&!color=#000000]
	'1229909_CNsediminis@AFS82308_1__NifU_family_SUF_system_FeS_assembly_protein'[&!color=#000000]
	'2022696_Narchaeon@PJC50883_1__Fe_S_cluster_protein'[&!color=#000000]
	'1915597_Nsp@DAXZ01000055_1_27___26193_26636'[&!color=#000000]
	'1661713_Tarchaeon@LFEY01000012_1_6___3533_3973'[&!color=#000000]
	'1298885_Tarchaeon@AXWL01000015_1_30___26620_27063'[&!color=#000000]
	'2202732_Narchaeon@QIDA01000125_1_6___3611_3913'[&!color=#000000]
	'2202732_Narchaeon@QIDA01000019_1_11___9822_10052'[&!color=#000000]
	'1898749_CNcatalina@ARS64793_1__scaffold_protein'[&!color=#000000]
	'1089683_Umarine@AGBE01000740_1_3___684_1127'[&!color=#000000]
	'2024843_Nsp@MAI01761_1__Fe_S_cluster_protein'[&!color=#000000]
	'2478979_CNsp@RMW36835_1__iron_sulfur_cluster_assembly_scaffold_protein'[&!color=#000000]
	'1776294_Nsp@LQMW01000009_1_100___73430_73873'[&!color=#000000]
	'1661711_Tarchaeon@LFEW01000019_1_6___3520_3963'[&!color=#000000]
	'1655561_Nsp@KRO29450_1__Fe_S_cluster_protein'[&!color=#000000]
	'1089683_Umarine@JH165328_1_21___19821_20261'[&!color=#000000]
	'1089683_Umarine@JH165500_1_73___54076_54519'[&!color=#000000]
	'1582439_CNpiranensis@AJM92992_1__NifU_family_SUF_system_FeS_assembly_protein'[&!color=#000000]
	'1502292_Mgroup@KER06956_1__NifU_like_protein'[&!color=#000000]
	'436308_Nmaritimus@ABX12394_1__SUF_system_FeS_assembly_protein__NifU_family'[&!color=#000000]
	'2022694_Narchaeon@PIW32472_1__Fe_S_cluster_protein__partial'[&!color=#000000]
	'886738_CNlimnia@EGG43081_1__NifU_family_SUF_system_FeS_assembly_protein'[&!color=#000000]
	'1001994_Nkoreense@EGP93224_1__SUF_system_FeS_assembly_protein__NifU_family'[&!color=#000000]
	'2026886_CNsp@PHY09410_1__Fe_S_cluster_protein'[&!color=#000000]
	'2056631_Carchaeon@RDJ39260_1__iron_sulfur_cluster_assembly_scaffold_protein'[&!color=#000000]
	'1805098_Carchaeon@OLD03027_1__SUF_system_NifU_family_Fe_S_cluster_assembly_protein'[&!color=#000000]
	'1805096_Carchaeon@OLD12411_1__SUF_system_NifU_family_Fe_S_cluster_assembly_protein'[&!color=#000000]
	'1915989_CBarchaeon@DAFH01000098_1_2___440_850'[&!color=#000000]
	'1805019_A13_2_20cm_2_@OLB72594_1__SUF_system_NifU_family_Fe_S_cluster_assembly_protein'[&!color=#000000]
	'1797286_Arbg_16_50_20@OFX16247_1__SUF_system_NifU_family_Fe_S_cluster_assembly_protein'[&!color=#000000]
	'1915753_Tarchaeon@DAEN01000021_1_13___11613_12023'[&!color=#000000]
	'1915756_Tarchaeon@DAEE01000053_1_6___2180_2602'[&!color=#000000]
	'2035438_Ahr02@GBC71383_1__Iron_sulfur_cluster_assembly_scaffold_protein_IscU'[&!color=#000000]
	'311458_CCsubterraneum@BAJ49985_1__nitrogen_fixation_protein_NifU'[&!color=#000000]
	'2035437_Ahr01@GBC69409_1__Iron_sulfur_cluster_assembly_scaffold_protein_IscU'[&!color=#000000]
	'1579371_Agw2011_ar11@KHO52831_1__SUF_system_FeS_assembly_protein__NifU_family'[&!color=#000000]
	'1817814_CAbacterium@OGC81576_1__SUF_system_NifU_family_Fe_S_cluster_assembly_protein'[&!color=#000000]
	'1579375_Agw2011_ar17@KHO52917_1__SUF_system_FeS_assembly_protein__NifU_family'[&!color=#000000]
	'644966_Tmarianensis@ADU50238_1__SUF_system_FeS_assembly_protein__NifU_family'[&!color=#000000]
	'1841597_CHarchaeon@OLS21400_1__NifU_like_protein'[&!color=#000000]
	'857041_CPbacterium@AQTV01000070_1_22___21416_21814'[&!color=#000000]
	'1104566_CPbacterium@ASZN01000098_1_5___1781_2170'[&!color=#000000]
	'1817857_CEbacterium@OGF21493_1__SUF_system_NifU_family_Fe_S_cluster_assembly_protein'[&!color=#000000]
	'2212470_CEbacterium@QJVW01000047_1_10___7107_7505'[&!color=#000000]
	'1953195_CAbacterium@DHFQ01000060_1_10___6944_7351'[&!color=#000000]
	'2035414_Bhr19@GBD03374_1__Zinc_dependent_sulfurtransferase_SufU'[&!color=#000000]
	'667138_Tarchaeon@EQB64821_1__NifU_family_SUF_system_FeS_assembly_protein'[&!color=#000000]
	'1130318_Escgc@AQVL01000021_1_4___3508_3870'[&!color=#000000]
	'2035406_Bhr11@GBC84501_1__Zinc_dependent_sulfurtransferase_SufU'[&!color=#000000]
	'1797755_CDbacterium@OGE23176_1__Fe_S_cluster_protein'[&!color=#000000]
	'2035432_Bhr37@GBD38891_1__Zinc_dependent_sulfurtransferase_SufU'[&!color=#000000]
	'1643428_CTmobilis@LDXU01000006_1_31___34505_34894'[&!color=#000000]
	'1643429_CKtengchongens@LDXV01000009_1_10___9986_10360'[&!color=#000000]
	'1937527_Tsp@PKEM01000021_1_3___2495_2884'[&!color=#000000]
	'1640516_Cdivision@KRT69204_1__NifU_family_SUF_system_FeS_assembly_protein__nitrogen_fixation_protein_NifU'[&!color=#000000]
	'1842517_Cdivision@LXTG01000068_1_22___14796_15185'[&!color=#000000]
	'877466_Thugenholtzii@SNB62232_1__nitrogen_fixation_protein_NifU'[&!color=#000000]
	'1128421_Bjkg1@JAGA01000002_1_1913___2156698_2157099'[&!color=#000000]
	'357808_Rsp@ABQ89127_1__SUF_system_FeS_assembly_protein__NifU_family'[&!color=#000000]
	'1953071_Rbacterium@DBCF01000170_1_2___1534_1938'[&!color=#000000]
	'324602_Caurantiacus@ABY36668_1__SUF_system_FeS_assembly_protein__NifU_family'[&!color=#000000]
	'765420_Otrichoides@EFO80658_1__NifU_family_SUF_system_FeS_assembly_protein'[&!color=#000000]
	'1506545_CCasiatica@PDV97595_1__SUF_system_NifU_family_Fe_S_cluster_assembly_protein'[&!color=#000000]
	'2024553_CVmediisalina@PDW02801_1__SUF_system_NifU_family_Fe_S_cluster_assembly_protein'[&!color=#000000]
	'2491704_CVsp@RRR67693_1__SUF_system_NifU_family_Fe_S_cluster_assembly_protein'[&!color=#000000]
	'71864_Hsp@HBW50838_1__TPA_asm__SUF_system_NifU_family_Fe_S_cluster_assembly_protein'[&!color=#000000]
	'525904_Tterrenum@ACZ42601_1__SUF_system_FeS_assembly_protein__NifU_family'[&!color=#000000]
	'2099665_Abacterium@PWH14961_1__SUF_system_NifU_family_Fe_S_cluster_assembly_protein'[&!color=#000000]
	'1797869_Dbacterium@OGQ38965_1__SUF_system_NifU_family_Fe_S_cluster_assembly_protein'[&!color=#000000]
	'1801684_Nbacterium@OGW04851_1__SUF_system_NifU_family_Fe_S_cluster_assembly_protein'[&!color=#000000]
	'2364212_CTclade@PJF48789_1__SUF_system_NifU_family_Fe_S_cluster_assembly_protein'[&!color=#000000]
	'1797659_Cbacterium@OGO47776_1__SUF_system_NifU_family_Fe_S_cluster_assembly_protein'[&!color=#000000]
	'1797646_Cbacterium@OGO26928_1__Fe_S_cluster_protein'[&!color=#000000]
	'2013731_Cbacterium@PKN87537_1__Fe_S_cluster_protein'[&!color=#000000]
	'2013725_Cbacterium@PKO10663_1__SUF_system_NifU_family_Fe_S_cluster_assembly_protein'[&!color=#000000]
	'1895927_Cbacterium@OJX47019_1__SUF_system_NifU_family_Fe_S_cluster_assembly_protein'[&!color=#000000]
	'1946750_Lsp@DCTP01000011_1_19___19078_19470'[&!color=#000000]
	'1946754_Lsp@DHPK01000019_1_46___55288_55680'[&!color=#000000]
	'1678840_Fflocculi@GAP40275_1__SUF_system_FeS_assembly_protein__NifU_family'[&!color=#000000]
	'913107_Psubmarina@REG10718_1__nitrogen_fixation_NifU_like_protein'[&!color=#000000]
	'167964_Athermophila@KUK47069_1__SUF_system_FeS_assembly_protein'[&!color=#000000]
	'1797613_Cbacterium@OGN82525_1__SUF_system_NifU_family_Fe_S_cluster_assembly_protein'[&!color=#000000]
	'869279_Tdaxensis@KPL84536_1__Fe_S_cluster_protein'[&!color=#000000]
	'2013727_Cbacterium@PKN99843_1__SUF_system_NifU_family_Fe_S_cluster_assembly_protein'[&!color=#000000]
	'1951440_Abacterium@DIWL01000068_1_22___19843_20247'[&!color=#000000]
	'360411_Bcaldifistula@GAP11164_1__NifU_homolog'[&!color=#000000]
	'360412_Larvoryzae@GAP14945_1__SUF_system_FeS_assembly_protein__NifU_family'[&!color=#000000]
	'926569_Athermophila@BAJ63819_1__SUF_system_FeS_assembly_protein'[&!color=#000000]
	'229919_Athermolimosa@GAP06551_1__SUF_system_FeS_assembly_protein__NifU_family'[&!color=#000000]
	'1134406_Oapprima@KPL72204_1__Fe_S_cluster_protein'[&!color=#000000]
	'1946752_Lsp@DHHC01000051_1_16___12234_12632'[&!color=#000000]
	'229921_Lsaccharolyti@GAP17789_1__SUF_system_FeS_assembly_protein__NifU_family'[&!color=#000000]
	'229920_Ltardivitalis@GAP22908_1__SUF_system_FeS_assembly_protein__NifU_family'[&!color=#000000]
	'1950210_Abacterium@DHFN01000133_1_13___13562_13960'[&!color=#000000]
	'1961101_Abacterium@OQY89449_1__SUF_system_NifU_family_Fe_S_cluster_assembly_protein'[&!color=#000000]
	'2052143_Abacterium@PWH20457_1__SUF_system_NifU_family_Fe_S_cluster_assembly_protein'[&!color=#000000]
	'1797669_Cbacterium@OGO63441_1__Fe_S_cluster_protein'[&!color=#000000]
	'1797639_Cbacterium@OGO11400_1__Fe_S_cluster_protein'[&!color=#000000]
	'2073117_Abacterium@PWB50895_1__SUF_system_NifU_family_Fe_S_cluster_assembly_protein'[&!color=#000000]
	'1968532_Asp@OQX61074_1__SUF_system_NifU_family_Fe_S_cluster_assembly_protein'[&!color=#000000]
	'1971724_Abacterium@OQY33025_1__SUF_system_NifU_family_Fe_S_cluster_assembly_protein'[&!color=#000000]
	'1797648_Cbacterium@OGO28168_1__SUF_system_NifU_family_Fe_S_cluster_assembly_protein'[&!color=#000000]
	'1973907_Abacterium@PIW20506_1__SUF_system_NifU_family_Fe_S_cluster_assembly_protein'[&!color=#000000]
	'1797612_Cbacterium@OGN75300_1__SUF_system_NifU_family_Fe_S_cluster_assembly_protein'[&!color=#000000]
	'1950227_Abacterium@DBFP01000051_1_5___3102_3497'[&!color=#000000]
	'1950217_Abacterium@DIDP01000062_1_28___29393_29788'[&!color=#000000]
	'1950194_Abacterium@DDVH01000010_1_13___11367_11762'[&!color=#000000]
	'1950193_Abacterium@DDWN01000093_1_31___31270_31665'[&!color=#000000]
	'1950196_Abacterium@DDTU01000208_1_2___798_1193'[&!color=#000000]
	'1961102_Abacterium@OQY82881_1__SUF_system_NifU_family_Fe_S_cluster_assembly_protein'[&!color=#000000]
	'1797644_Cbacterium@OGO24212_1__SUF_system_NifU_family_Fe_S_cluster_assembly_protein'[&!color=#000000]
	'2013729_Cbacterium@PKN90949_1__SUF_system_NifU_family_Fe_S_cluster_assembly_protein'[&!color=#000000]
	'1950216_Abacterium@DIDQ01000149_1_8___11757_12152'[&!color=#000000]
	'1973904_Abacterium@PJB67767_1__SUF_system_NifU_family_Fe_S_cluster_assembly_protein'[&!color=#000000]
	'1797641_Cbacterium@OGO17941_1__SUF_system_NifU_family_Fe_S_cluster_assembly_protein'[&!color=#000000]
	'1935047_Dsp@MTNP01000019_1_1___9_401'[&!color=#000000]
	'1703387_Abacterium@KPK95295_1__Fe_S_cluster_protein'[&!color=#000000]
	'1703387_Abacterium@KPK90244_1__Fe_S_cluster_protein'[&!color=#000000]
	'1950222_Abacterium@DKKP01000281_1_2___1156_1548'[&!color=#000000]
	'1950187_Abacterium@DCAJ01000001_1_8___6224_6610'[&!color=#000000]
	'1950205_Abacterium@DFQC01000039_1_8___7037_7423'[&!color=#000000]
	'1950226_Abacterium@DBHI01000135_1_6___3565_3951'[&!color=#000000]
	'1950202_Abacterium@DDZT01000022_1_8___5981_6367'[&!color=#000000]
	'1797657_Cbacterium@OGO49944_1__SUF_system_NifU_family_Fe_S_cluster_assembly_protein'[&!color=#000000]
	'2364220_CTbacterium@RMD47443_1__iron_sulfur_cluster_assembly_scaffold_protein'[&!color=#000000]
	'1806508_CPbreve@CUS02161_2__SUF_system_FeS_assembly_protein__NifU_family'[&!color=#000000]
	'1703386_Abacterium@KPK12515_1__Fe_S_cluster_protein'[&!color=#000000]
	'1950189_Abacterium@DDBP01000391_1_6___5877_6275'[&!color=#000000]
	'1950207_Abacterium@DGDY01000178_1_17___17358_17750'[&!color=#000000]
	'2364210_CTclade@PJF36540_1__SUF_system_NifU_family_Fe_S_cluster_assembly_protein'[&!color=#000000]
	'1950201_Abacterium@DEHQ01000069_1_5___3948_4331'[&!color=#000000]
	'1617416_Cbacterium@KXK20234_1__SUF_system_FeS_assembly_protein__NifU_family'[&!color=#000000]
	'1916092_Cbacterium@MPMG01000001_1_631___731745_732149'[&!color=#000000]
	'1961111_Cbacterium@OQY89059_1__SUF_system_NifU_family_Fe_S_cluster_assembly_protein'[&!color=#000000]
	'1950211_Abacterium@DHFK01000015_1_54___55603_55998'[&!color=#000000]
	'309801_Troseum@ACM04838_1__SUF_system_FeS_assembly_protein__NifU_family'[&!color=#000000]
	'2035421_Bhr26@GBD17095_1__Zinc_dependent_sulfurtransferase_SufU'[&!color=#000000]
	'1382356_Tpeleae@JQMP01000003_1_1196___1300833_1301213'[&!color=#000000]
	'1129897_Nhollandica@CCF85463_1__iron_sulfur_cluster_assembly_scaffold_protein'[&!color=#000000]
	'479434_Sthermophilus@ACZ38961_1__SUF_system_FeS_assembly_protein__NifU_family'[&!color=#000000]
	'1579365_Agw2011_ar3@KHO46102_1__nitrogen_fixation_protein_NifU'[&!color=#000000]
	'1919271_Cbacterium@MPMO01000008_1_27___27732_28127'[&!color=#000000]
	'926550_Caerophila@BAM00078_1__putative_SUF_system_FeS_assembly_protein'[&!color=#000000]
	'1950212_Abacterium@DIAV01000349_1_5___3606_4064'[&!color=#000000]
	'1805005_Abacterium@OIO93198_1__SUF_system_NifU_family_Fe_S_cluster_assembly_protein'[&!color=#000000]
	'2013723_Cbacterium@PKO24198_1__SUF_system_NifU_family_Fe_S_cluster_assembly_protein'[&!color=#000000]
	'2420332_Cbacterium@RME64601_1__SUF_system_NifU_family_Fe_S_cluster_assembly_protein__partial'[&!color=#000000]
	'1919272_Cbacterium@MPML01000003_1_155___178062_178439'[&!color=#000000]
	'2060325_Asp@PMP75473_1__SUF_system_NifU_family_Fe_S_cluster_assembly_protein'[&!color=#000000]
	'1801633_CMarchaeon@OGI15708_1__SUF_system_NifU_family_Fe_S_cluster_assembly_protein'[&!color=#000000]
	'1797984_Earchaeon@OGS61857_1__SUF_system_NifU_family_Fe_S_cluster_assembly_protein'[&!color=#000000]
	'1797982_Earchaeon@OGS48285_1__SUF_system_NifU_family_Fe_S_cluster_assembly_protein'[&!color=#000000]
	'1797261_CAbacterium@OGD08471_1__hypothetical_protein_A2899_01605'[&!color=#000000]
	'1306947_Cdivision@KIX85603_1__hypothetical_protein_J120_01450'[&!color=#000000]
	'1097667_Pmedicamentiv@EHN12592_1__Putative_iron_sulfur_cluster_assembly_scaffold_protein_for_SUF_system_SufE2'[&!color=#000000]
	'308853_Nthiooxidans@SIS15966_1__Modular_FeS_cluster_scaffolding_protein_NifU'[&!color=#000000]
	'1227500_Nbangense@ELY45647_1__NifU_family_SUF_system_FeS_assembly_protein'[&!color=#000000]
	'1070774_Hsp@ERH06272_1__NifU_like_protein_involved_in_Fe_S_cluster_formation'[&!color=#000000]
	'1412873_Uarchaeon@ESS09286_1__NifU_like_protein_involved_in_Fe_S_cluster_formation'[&!color=#000000]
	'1126245_Hsalinus@RCU44486_1__iron_sulfur_cluster_assembly_scaffold_protein'[&!color=#000000]
	'2249761_Hsp@RAW46770_1__FeS_assembly_protein_SufA'[&!color=#000000]
	'268735_Hpteroides@RJX48554_1__FeS_assembly_protein_SufA'[&!color=#000000]
	'1121945_Hezzemoulense@ATXS01000066_1_5___4754_5167'[&!color=#000000]
	'2249761_Hsp@RAW44342_1__hypothetical_protein_DQW50_14810'[&!color=#000000]
	'2093797_Harchaeon@PUNH01000195_1_4___2653_3183'[&!color=#000000]
	'1729463_Narchaeon@LKNF01000190_1_4___3830_4228'[&!color=#000000]
	'1817728_CCbacterium@OGD79608_1__SUF_system_NifU_family_Fe_S_cluster_assembly_protein'[&!color=#000000]
	'2013723_Cbacterium@PKO24202_1__iron_sulfur_cluster_assembly_scaffold_protein'[&!color=#000000]
	'1805005_Abacterium@OIO93200_1__hypothetical_protein_AUK03_08565'[&!color=#000000]
	'1953433_Bubp4_uba6127@DIVR01000040_1_33___42672_43139'[&!color=#000000]
	'1950207_Abacterium@DGDY01000178_1_15___15549_15986'[&!color=#000000]
	'1643675_Bt1@LBFQ01000054_1_36___36731_37099'[&!color=#000000]
	'1643674_Bt1@LBFP01000018_1_2___97_465'[&!color=#000000]
	'2364210_CTclade@PJF35322_1__iron_sulfur_cluster_assembly_scaffold_protein'[&!color=#000000]
	'1950201_Abacterium@DEHQ01000020_1_3___952_1377'[&!color=#000000]
	'1932716_Ksp@HAE82890_1__TPA_asm__iron_sulfur_cluster_assembly_scaffold_protein__partial'[&!color=#000000]
	'1825093_Ttikiterensis@RAQ94878_1__iron_sulfur_cluster_assembly_scaffold_protein'[&!color=#000000]
	'1961111_Cbacterium@OQY89062_1__hypothetical_protein_B6D41_10665'[&!color=#000000]
	'1950211_Abacterium@DHFK01000015_1_50___53060_53500'[&!color=#000000]
	'1916139_Bec214@MPMH01000024_1_19___16422_16811'[&!color=#000000]
	'2080303_CDbacterium@QIHJ01000391_1_3___1352_1753'[&!color=#000000]
	'1953209_CDbacterium@DEIM01000127_1_7___5604_6005'[&!color=#000000]
	'360412_Larvoryzae@GAP15423_1__nifU_homolog'[&!color=#000000]
	'1797755_CDbacterium@OGE23277_1__hypothetical_protein_A2V51_01595'[&!color=#000000]
	'2035432_Bhr37@GBD38363_1__Iron_sulfur_cluster_assembly_scaffold_protein_IscU'[&!color=#000000]
	'1986843_Dbacterium@RPG77517_1__iron_sulfur_cluster_assembly_scaffold_protein'[&!color=#000000]
	'1986843_Dbacterium@RPG78796_1__iron_sulfur_cluster_assembly_scaffold_protein'[&!color=#000000]
	'1953208_CDbacterium@DCAB01000012_1_274___276476_276910'[&!color=#000000]
	'1986674_Dbacterium@OUU32896_1__hypothetical_protein_CBC18_03485'[&!color=#000000]
	'644966_Tmarianensis@ADU52107_1__nitrogen_fixing_NifU_domain_protein'[&!color=#000000]
	'1555112_Lpilosa@BAS28541_1__nitrogen_fixing_NifU_domain_containing_protein'[&!color=#000000]
	'909625_Raplysinae@LEKH01000003_1_60___59307_59741'[&!color=#000000]
	'2051957_Rindicoceani@CP031115_1_1012___1021879_1022307'[&!color=#000000]
	'42256_Rradiotoleran@AHY46169_1__NifU_like_protein_involved_in_Fe_S_cluster_formation'[&!color=#000000]
	'266117_Rxylanophilus@ABG03944_1__nitrogen_fixing_NifU_like_protein'[&!color=#000000]
	'909625_Raplysinae@LEKH01000001_1_196___187914_188438'[&!color=#000000]
	'266117_Rxylanophilus@ABG05138_1__SUF_system_FeS_assembly_protein'[&!color=#000000]
	'2099683_Sbacterium@PWOJ01000231_1_2___510_992'[&!color=#000000]
	'1382356_Tpeleae@JQMP01000003_1_1202___1306881_1307378'[&!color=#000000]
	'309801_Troseum@ACM05779_1__NifU_family_protein'[&!color=#000000]
	'2035421_Bhr26@GBD16123_1__Zinc_dependent_sulfurtransferase_SufU'[&!color=#000000]
	'1129897_Nhollandica@CCF85874_1__Nitrogen_fixing_NifU_domain_protein'[&!color=#000000]
	'479434_Sthermophilus@ACZ38954_1__nitrogen_fixing_NifU_domain_protein'[&!color=#000000]
	'357808_Rsp@ABQ89135_1__nitrogen_fixing_NifU_domain_protein'[&!color=#000000]
	'765420_Otrichoides@EFO80081_1__NifU_family_SUF_system_FeS_assembly_protein'[&!color=#000000]
	'1506545_CCasiatica@PDV97591_1__iron_sulfur_cluster_assembly_scaffold_protein'[&!color=#000000]
	'2024553_CVmediisalina@PDW02797_1__iron_sulfur_cluster_assembly_scaffold_protein'[&!color=#000000]
	'2491704_CVsp@RRR73831_1__iron_sulfur_cluster_assembly_scaffold_protein'[&!color=#000000]
	'2035422_Bhr27@GBD18866_1__Zinc_dependent_sulfurtransferase_SufU'[&!color=#000000]
	'309801_Troseum@ACM05423_1__NifU_family_protein'[&!color=#000000]
	'324602_Caurantiacus@ABY36672_1__nitrogen_fixing_NifU_domain_protein'[&!color=#000000]
	'71864_Hsp@HBW51404_1__TPA_asm__iron_sulfur_cluster_assembly_scaffold_protein'[&!color=#000000]
	'1817864_CFbacterium@OGF55729_1__hypothetical_protein_A2Z21_06450'[&!color=#000000]
	'872965_Amaritima@GAP64492_1__nitrogen_fixation_protein_NifU_and_related_proteins'[&!color=#000000]
	'1643676_Bt2@LBFR01000043_1_13___10232_10615'[&!color=#000000]
	'2030827_CDbacterium@PCI74148_1__Fe_S_cluster_protein'[&!color=#000000]
	'1617428_Mbacterium@KXK09025_1__NifU_like_protein'[&!color=#000000]
	'1643353_Cdivision@AKH33261_1__hypothetical_protein_XF24_00938'[&!color=#000000]
	'1394709_Cdivision@AHB41289_1__SUF_system_FeS_assembly_protein__NifU_family'[&!color=#000000]
	'1974890_Cdivision@PJA48748_1__hypothetical_protein_CO170_01750'[&!color=#000000]
	'1540874_Sbacterium@RAL57050_1__hypothetical_protein_BSK20_02140'[&!color=#000000]
	'1912928_CGbacterium@RAL57651_1__hypothetical_protein_BLD25_01835'[&!color=#000000]
	'1540872_CGbacterium@ATU05723_1__hypothetical_protein_BKN14_04800'[&!color=#000000]
	'1805211_CGbacterium@OIP54112_1__hypothetical_protein_AUK10_01480'[&!color=#000000]
	'1974579_CGbacterium@PIQ40963_1__FeS_assembly_protein_SufA'[&!color=#000000]
	'1948788_Pgroup@DDBV01000033_1_40___27710_28114'[&!color=#000000]
	'1914866_CGbacterium@RAL55279_1__hypothetical_protein_BLM37_03395'[&!color=#000000]
	'1915999_CMarchaeon@DAQD01000007_1_18___15193_15579'[&!color=#000000]
	'1948318_Abacterium@DGOR01000022_1_7___5963_6442'[&!color=#000000]
	'1674866_Sbacterium@LVBL01000061_1_3___1176_2045'[&!color=#000000]
	'2035428_Bhr33@GBD32022_1__Zinc_dependent_sulfurtransferase_SufU'[&!color=#000000]
	'1916146_Gbacterium@MPNE01000025_1_24___29644_30078'[&!color=#000000]
	'1953441_Bubp7_uba7824@DLTY01000046_1_17___12779_13225'[&!color=#000000]
	'1953440_Bubp7_uba6624@DKMC01000007_1_80___71928_72377'[&!color=#000000]
	'1798576_Lbacterium@OGV47265_1__SUF_system_NifU_family_Fe_S_cluster_assembly_protein'[&!color=#000000]
	'665571_Sthermophila@ADN01541_1__hypothetical_protein_STHERM_c05760'[&!color=#000000]
	'1940821_Ssp@OQX28772_1__SUF_system_NifU_family_Fe_S_cluster_assembly_protein'[&!color=#000000]
	'260710_Oalgarvensis@VDA99471_1__Putative_iron_sulfur_cluster_assembly_scaffold_protein_for_SUF_system__SufE2'[&!color=#000000]
	'1947541_Ssp@DEIH01000137_1_7___6229_6681'[&!color=#000000]
	'2035427_Bhr32@GBD30761_1__Zinc_dependent_sulfurtransferase_SufU'[&!color=#000000]
	'1640515_Abacterium@KRT76103_1__NifU_family_SUF_system_FeS_assembly_protein'[&!color=#000000]
	'1797289_Abacterium@OFX14711_1__SUF_system_NifU_family_Fe_S_cluster_assembly_protein__partial'[&!color=#000000]
	'1974045_Ibacterium@PIU45012_1__SUF_system_NifU_family_Fe_S_cluster_assembly_protein'[&!color=#000000]
	'2051957_Rindicoceani@CP031115_1_2793___2816307_2816717'[&!color=#000000]
	'42256_Rradiotoleran@AHY48010_1__SUF_system_FeS_assembly_protein__NifU_family'[&!color=#000000]
	'266117_Rxylanophilus@ABG03143_1__SUF_system_FeS_assembly_protein'[&!color=#000000]
	'909625_Raplysinae@LEKH01000004_1_118___122187_122606'[&!color=#000000]
	'292459_Sthermophilum@BAD41022_1__nitrogen_fixation_protein'[&!color=#000000]
	'1348429_Elacus@GAX91205_1__iron_sulfur_cluster_assembly_scaffold_protein_NifU'[&!color=#000000]
	'1120973_Epohliae@AQXL01000088_1_7___4098_4538'[&!color=#000000]
	'2003555_Esp@PWFH01000031_1_19___21866_22324'[&!color=#000000]
	'2093810_Nbacterium@PUKE01000226_1_15___18596_19057'[&!color=#000000]
	'1919086_Abacterium@PSO47806_1__SUF_system_NifU_family_Fe_S_cluster_assembly_protein'[&!color=#000000]
	'2052804_Erosea@PGDQ01000003_1_283___314324_314800'[&!color=#000000]
	'591198_Etangerina@PPDK01000001_1_2537___2776055_2776525'[&!color=#000000]
	'2093808_Nbacterium@PULK01000199_1_5___3690_4154'[&!color=#000000]
	'1848755_Abacterium@CP015606_1_1102___1111078_1111515'[&!color=#000000]
	'1884907_CPvernalis@ASY20017_1__nitrogen_fixation_protein_NifU_and_related_proteins'[&!color=#000000]
	'573600_CPlimnetica@ASY27765_1__nitrogen_fixation_protein_NifU_and_related_proteins'[&!color=#000000]
	'1884914_CPdulcis@ASY11965_1__nitrogen_fixation_protein_NifU_and_related_proteins'[&!color=#000000]
	'1948327_Abacterium@DDMR01000077_1_5___4730_5167'[&!color=#000000]
	'1884916_CNabundans@ASY23921_1__nitrogen_fixation_protein_NifU_and_related_proteins'[&!color=#000000]
	'1948346_Abacterium@DKNC01000039_1_29___31552_31992'[&!color=#000000]
	'1871044_Csp@GBL22040_1__zinc_dependent_sulfurtransferase_SufU'[&!color=#000000]
	'1948336_Abacterium@DFCA01000088_1_2___1324_1770'[&!color=#000000]
	'1288083_Ssp@AUKR01000001_1_327___369181_369633'[&!color=#000000]
	'1303691_Slavendulae@BBGA01000405_1_2___297_662'[&!color=#000000]
	'549819_Ssp@BBZK01000003_1_736___910078_910542'[&!color=#000000]
	'1134445_Ssomaliensis@AJJM01000166_1_6___5088_5561'[&!color=#000000]
	'1302248_Ssp@BBFI01000540_1_2___262_717'[&!color=#000000]
	'1075402_Soceani@OEU96886_1__nitrogen_fixation_protein_NifU'[&!color=#000000]
	'1428644_Sgilvigriseus@OIV38958_1__SUF_system_NifU_family_Fe_S_cluster_assembly_protein'[&!color=#000000]
	'2487353_Abacterium@AYY12942_1__SUF_system_NifU_family_Fe_S_cluster_assembly_protein'[&!color=#000000]
	'391037_Sarenicola@ABV99108_1__SUF_system_FeS_assembly_protein__NifU_family'[&!color=#000000]
	'2201156_Abacterium@PZS07371_1__SUF_system_NifU_family_Fe_S_cluster_assembly_protein'[&!color=#000000]
	'2493553_Gsp@RRS00758_1__SUF_system_NifU_family_Fe_S_cluster_assembly_protein'[&!color=#000000]
	'1089549_Halbus@AZUQ01000001_1_2962___3273549_3274034'[&!color=#000000]
	'1121926_Garizonensis@AXWO01000003_1_225___283935_284402'[&!color=#000000]
	'2038139_Gxiaoerkulens@PGGV01000015_1_87___90416_90880'[&!color=#000000]
	'696763_Tcomposti@REF34996_1__nitrogen_fixation_NifU_like_protein'[&!color=#000000]
	'1948349_Abacterium@DBCL01000009_1_58___50848_51282'[&!color=#000000]
	'1948339_Abacterium@DGQA01000004_1_19___15274_15720'[&!color=#000000]
	'1948322_Abacterium@DCQE01000037_1_77___79383_79853'[&!color=#000000]
	'1948330_Abacterium@DDZN01000087_1_7___5437_5883'[&!color=#000000]
	'1629062_Asuffuscus@PRZ43741_1__nitrogen_fixation_NifU_like_protein'[&!color=#000000]
	'2086582_Bsp@OMPO01000001_1_238___248593_249051'[&!color=#000000]
	'445576_Psp@ALE77626_1__nitrogen_fixation_protein_NifU'[&!color=#000000]
	'1303679_Ptetrahydrofu@BBFU01001530_1_1___1_603'[&!color=#000000]
	'1120930_Acyanogriseus@AUBJ01000014_1_217___250466_250936'[&!color=#000000]
	'28042_Srectivirgula@KEI44867_1__nitrogen_fixation_protein_NifU'[&!color=#000000]
	'1500506_Halgeriensis@RCW40420_1__nitrogen_fixation_NifU_like_protein'[&!color=#000000]
	'673379_Aalba@SFE20428_1__nitrogen_fixation_protein_NifU'[&!color=#000000]
	'882081_Sazurea@EHY87090_1__SUF_system_FeS_assembly_protein__NifU_family'[&!color=#000000]
	'928729_Shalophila@KB912587_1_15___14368_14820'[&!color=#000000]
	'1962155_Ssp@OQO93727_1__iron_sulfur_cluster_assembly_scaffold_protein'[&!color=#000000]
	'471857_Sviridis@ACU96652_1__SUF_system_FeS_assembly_protein__NifU_family'[&!color=#000000]
	'1111738_Tagreste@ATYX01000005_1_221___244501_244965'[&!color=#000000]
	'1515610_Psp@KID30325_1__SUF_system_FeS_assembly_protein__NifU_family'[&!color=#000000]
	'664784_Halba@SNR50894_1__nitrogen_fixation_protein_NifU'[&!color=#000000]
	'469371_Tbispora@ADG88679_1__SUF_system_FeS_assembly_protein__NifU_family'[&!color=#000000]
	'526225_Gobscurus@ADB74757_1__SUF_system_FeS_assembly_protein__NifU_family'[&!color=#000000]
	'1566299_Abacterium@SCX57378_1__nitrogen_fixation_protein_NifU'[&!color=#000000]
	'1303688_Nnitrophenoli@BBGE01000436_1_3___539_838'[&!color=#000000]
	'1303691_Slavendulae@BBGA01000405_1_3___608_742'[&!color=#000000]
	'351607_Acellulolytic@ABK52911_1__SUF_system_FeS_assembly_protein__NifU_family'[&!color=#000000]
	'1469144_Sthermoautotr@KWX04377_1__nitrogen_fixation_protein_NifU'[&!color=#000000]
	'269800_Tfusca@AAZ56015_1__SUF_system_FeS_assembly_protein'[&!color=#000000]
	'1122192_Mthermotolera@SKA22863_1__nitrogen_fixation_protein_NifU'[&!color=#000000]
	'2487137_Nbacterium@RNL85261_1__SUF_system_NifU_family_Fe_S_cluster_assembly_protein'[&!color=#000000]
	'1246445_Nkunsanensis@ANAY01000035_1_39___40382_40855'[&!color=#000000]
[truncated: 2,258 more rows]
