# Supplementary material for: Components of iron–Sulfur cluster assembly machineries are robust phylogenetic markers to trace the origin of mitochondria and plastids
Source: PLoS Biol. 2023 Nov 8;21(11):e3002374. doi: 10.1371/journal.pbio.3002374 (PMC10631705; doi:10.1371/journal.pbio.3002374)
Supplement: S1 Data — (ZIP) [file pbio.3002374.s017.zip › S1 Data/Phylogenies_of_entire_families/Prokaryotes_eukaryotes/IscU_Proka_Euka_no_trimming.figtree]

#NEXUS
begin taxa;
	dimensions ntax=1132;
	taxlabels
	'1628148_Rsalexigens@OEY68844_1__Fe_S_cluster_assembly_scaffold_IscU'[&!color=#000000]
	'2067453_Usp@PLK47817_1__Fe_S_cluster_assembly_scaffold_IscU'[&!color=#000000]
	'1946043_Asp@DBNS01000082_1_115___98710_99156'[&!color=#000000]
	'1797552_Bbacterium@OGA82640_1__Fe_S_cluster_assembly_scaffold_IscU'[&!color=#000000]
	'50421_Rsp@PKWM01000026_1_84___82859_83293'[&!color=#000000]
	'28066_Rfermentans@OOV07512_1__Fe_S_cluster_assembly_scaffold_IscU'[&!color=#000000]
	'365044_Pnaphthaleniv@ABM36882_1__FeS_cluster_assembly_scaffold_IscU'[&!color=#000000]
	'395495_Lcholodnii@ACB33629_1__FeS_cluster_assembly_scaffold_IscU'[&!color=#ff9696]
	'34103_Snatans@SIS07940_1__FeS_assembly_scaffold_apoprotein_IscU'[&!color=#000000]
	'2093374_Osp@RJX32190_1__Fe_S_cluster_assembly_scaffold_IscU'[&!color=#000000]
	'63_Vfiliformis@ASM77715_1__iron_sulfur_cluster_scaffold_like_protein'[&!color=#000000]
	'864051_Bbacterium@EHR69882_1__FeS_cluster_assembly_scaffold_IscU'[&!color=#000000]
	'34103_Snatans@SIR95988_1__nitrogen_fixation_protein_NifU'[&!color=#000000]
	'1720297_Psp@LT628275_1_890___921417_921794'[&!color=#000000]
	'1970528_Hbacterium@OZA32291_1__Fe_S_cluster_assembly_scaffold_IscU'[&!color=#000000]
	'1559896_Smultivorans@GBL45173_1__iron_sulfur_cluster_assembly_scaffold_protein_IscU'[&!color=#000000]
	'1947685_Tsp@DCVO01000187_1_23___13731_14153'[&!color=#000000]
	'1965230_Bbacterium@RUS67942_1__Iron_sulfur_cluster_assembly_scaffold_protein_IscU'[&!color=#000000]
	'1121118_Boedipodis@JHZJ01000009_1_170___185846_186232'[&!color=#000000]
	'1948181_Pbacterium@DHQP01000005_1_154___157363_157776'[&!color=#000000]
	'1581147_Osp@OFV48529_1__scaffolding_protein'[&!color=#000000]
	'1122619_Oureolytica@KB892332_1_4___3029_3409'[&!color=#000000]
	'2015568_Bbacterium@OYT84909_1__Fe_S_cluster_assembly_scaffold_IscU'[&!color=#000000]
	'983917_Rgelatinosus@BAL94884_1__Fe_S_cluster_assembly_scaffold_protein_IscU'[&!color=#000000]
	'395495_Lcholodnii@ACB33315_1__FeS_cluster_assembly_scaffold_IscU'[&!color=#ff9696]
	'744406_Shippei@PXW92833_1__nitrogen_fixation_NifU_like_protein'[&!color=#000000]
	'864051_Bbacterium@EHR72433_1__FeS_cluster_assembly_scaffold_IscU'[&!color=#000000]
	'1523428_Bproteobacter@KPF68997_1__scaffolding_protein'[&!color=#000000]
	'1768242_Psp@ALT77073_1__scaffolding_protein'[&!color=#000000]
	'1658665_Msp@ANH67850_1__scaffolding_protein'[&!color=#000000]
	'2259336_Cbacterium@QNUI01000019_1_5___2816_3217'[&!color=#000000]
	'1660139_Rsp@ODV12611_1__Fe_S_cluster_assembly_scaffold_IscU'[&!color=#000000]
	'1523424_Bproteobacter@KPF47760_1__scaffolding_protein'[&!color=#000000]
	'420662_Mpetroleiphil@ABM95217_1___Fe_S__cluster_formation_repair_protein'[&!color=#000000]
	'1736528_Rsp@KQW36252_1__scaffolding_protein'[&!color=#000000]
	'215580_Sthermodepoly@PPE69177_1__Fe_S_cluster_assembly_scaffold_IscU'[&!color=#000000]
	'137716_Isp@BADL01000031_1_13___9059_9460'[&!color=#000000]
	'1797568_Bbacterium@OGB66614_1__Fe_S_cluster_assembly_scaffold_IscU'[&!color=#000000]
	'137716_Isp@BADL01000350_1_12___9351_9776'[&!color=#000000]
	'63_Vfiliformis@ASM77408_1__Iron_sulfur_cluster_assembly_scaffold_protein_IscU'[&!color=#000000]
	'1296669_Aolei@AWI52762_1__Fe_S_cluster_assembly_scaffold_IscU'[&!color=#000000]
	'2493092_Asp@RRS03364_1__Fe_S_cluster_assembly_scaffold_IscU'[&!color=#000000]
	'1950777_Bbacterium@DFTY01000164_1_15___10496_10882'[&!color=#000000]
	'1265502_Cmanganoxidan@KB905931_1_121___127899_128306'[&!color=#000000]
	'1797552_Bbacterium@OGA81123_1__Fe_S_cluster_assembly_scaffold_IscU'[&!color=#000000]
	'1946043_Asp@DBNS01000026_1_44___48899_49285'[&!color=#000000]
	'1658672_Osp@AKU66544_1__scaffolding_protein'[&!color=#000000]
	'1735686_Xsp@KQM75317_1__scaffolding_protein'[&!color=#000000]
	'2491056_Cbacterium@RRD67473_1__Fe_S_cluster_assembly_scaffold_IscU'[&!color=#000000]
	'1122156_Lhyalina@SHF26696_1__nitrogen_fixation_protein_NifU'[&!color=#000000]
	'1550736_Cpopuli@RMX08443_1__Fe_S_cluster_assembly_scaffold_IscU'[&!color=#000000]
	'1082851_Cserinivorans@ARU05505_1__Fe_S_cluster_assembly_scaffold_IscU'[&!color=#000000]
	'2491057_Cbacterium@RRD57392_1__Fe_S_cluster_assembly_scaffold_IscU'[&!color=#000000]
	'433924_Pintermedius@KTT23162_1__scaffolding_protein'[&!color=#000000]
	'2109914_Ooryzae@AVO35155_1__Fe_S_cluster_assembly_scaffold_IscU'[&!color=#000000]
	'1871071_Cbacterium@HAJ12876_1__TPA_asm__Fe_S_cluster_assembly_scaffold_IscU'[&!color=#000000]
	'2485130_Csp@ROR24992_1__FeS_assembly_scaffold_apoprotein_IscU'[&!color=#000000]
	'365046_Rtataouinensi@AEG92928_1__Candidate_Fe_S_cluster_assembly_protein'[&!color=#000000]
	'94132_Rtataouinensi@AMO24867_1__scaffolding_protein'[&!color=#000000]
	'1031594_Evulgaris@RCX09844_1__FeS_assembly_scaffold_apoprotein_IscU'[&!color=#ff9696]
	'1797557_Bbacterium@OGB10938_1__Fe_S_cluster_assembly_scaffold_IscU'[&!color=#000000]
	'2268087_Psp@AYQ29982_1__Fe_S_cluster_assembly_scaffold_IscU'[&!color=#000000]
	'365044_Pnaphthaleniv@ABM37597_1__FeS_cluster_assembly_scaffold_IscU'[&!color=#000000]
	'1678129_Lsp@ALK91992_1__NifU_like_protein'[&!color=#000000]
	'1408164_Bbacterium@ESS14028_1__NifU_like_protein'[&!color=#000000]
	'1951610_Cbacterium@DJBO01000010_1_11___12570_12959'[&!color=#000000]
	'1945857_Psp@OOG51971_1__Fe_S_cluster_assembly_scaffold_IscU'[&!color=#000000]
	'2013715_Bbacterium@PKO40823_1__Fe_S_cluster_assembly_scaffold_IscU'[&!color=#000000]
	'1121116_Bchironomi@KB894771_1_122___118289_118675'[&!color=#000000]
	'50421_Rsp@PKWM01000041_1_7___6769_7173'[&!color=#000000]
	'1973952_Cbacterium@PIQ52791_1__Fe_S_cluster_assembly_scaffold_IscU'[&!color=#000000]
	'28066_Rfermentans@OOV07880_1__Fe_S_cluster_assembly_scaffold_IscU'[&!color=#000000]
	'2013709_Bbacterium@PKO61003_1__Fe_S_cluster_assembly_scaffold_IscU'[&!color=#000000]
	'1797572_Bbacterium@OGB71125_1__Fe_S_cluster_assembly_scaffold_IscU'[&!color=#000000]
	'307486_Ttaiwanensis@KN714329_1_11___8514_8915'[&!color=#000000]
	'1917811_Tsediminis@RPE70785_1__FeS_assembly_scaffold_apoprotein_IscU'[&!color=#000000]
	'1947650_Tsp@DBAZ01000005_1_49___54215_54601'[&!color=#000000]
	'183670_Mbipunctata@NWBQ01000058_1_48___47364_47753'[&!color=#000000]
	'1458426_Smccroryi@BAO82657_1__NifU_homolog_involved_in_Fe_S_cluster_formation'[&!color=#000000]
	'1895730_Bbacterium@OJV48793_1__Fe_S_cluster_assembly_scaffold_IscU'[&!color=#000000]
	'1842537_Hsp@AOF85950_1__FeS_cluster_assembly_scaffold_IscU'[&!color=#000000]
	'1951601_Cbacterium@DDUQ01000139_1_6___4196_4582'[&!color=#000000]
	'795665_Hsp@AOS79882_1__Fe_S_cluster_assembly_scaffold_IscU'[&!color=#000000]
	'1458275_Hgracilis@EYC51605_1__scaffolding_protein'[&!color=#000000]
	'1888168_Csp@HBH36937_1__TPA_asm__Fe_S_cluster_assembly_scaffold_IscU'[&!color=#000000]
	'1484693_Rsaidenbachen@APW43149_1__iron_sulfur_cluster_scaffold_like_protein'[&!color=#000000]
	'1797747_Csp@OGO99912_1__Fe_S_cluster_assembly_scaffold_IscU'[&!color=#000000]
	'338969_Rferrireducen@ABD69902_1__FeS_cluster_assembly_scaffold_IscU'[&!color=#000000]
	'1797566_Bbacterium@OGB34427_1__Fe_S_cluster_assembly_scaffold_IscU'[&!color=#000000]
	'1678128_Lsp@ALK89179_1__NifU_like_protein'[&!color=#000000]
	'1970496_Bbacterium@OYZ74611_1__Fe_S_cluster_assembly_scaffold_IscU'[&!color=#000000]
	'1896170_Bbacterium@OJX29764_1__Fe_S_cluster_assembly_scaffold_IscU'[&!color=#000000]
	'32013_Cterrigena@DDHF01000002_1_17___20094_20492'[&!color=#000000]
	'285_Ctestosteroni@BBJZ01000002_1_74___85330_85725'[&!color=#000000]
	'1121117_Bdenitrifican@SEN61997_1__FeS_assembly_scaffold_apoprotein_IscU'[&!color=#000000]
	'180197_Ganulus@SEQ37364_1__FeS_assembly_scaffold_apoprotein_IscU'[&!color=#000000]
	'1660161_Cbacterium@ODU61436_1__Fe_S_cluster_assembly_scaffold_IscU'[&!color=#000000]
	'1951599_Cbacterium@DCYB01000010_1_398___445162_445575'[&!color=#000000]
	'1951605_Cbacterium@DFPM01000252_1_8___6582_6980'[&!color=#000000]
	'1951612_Cbacterium@DLAU01000040_1_6___3498_3896'[&!color=#000000]
	'2109913_Msp@AVO50785_1__Fe_S_cluster_assembly_scaffold_IscU'[&!color=#000000]
	'2116657_Msp@AVP58006_1__Fe_S_cluster_assembly_scaffold_IscU'[&!color=#000000]
	'2315688_Ssp@RID99250_1__Fe_S_cluster_assembly_scaffold_IscU'[&!color=#000000]
	'2109915_Ssuum@AVO42831_1__Fe_S_cluster_assembly_scaffold_IscU'[&!color=#000000]
	'1795631_Vsp@AMM23098_1__scaffolding_protein'[&!color=#000000]
	'397945_Acitrulli@ABM33019_1__FeS_cluster_assembly_scaffold_IscU'[&!color=#000000]
	'946483_CSmobilis@AGX87027_1__NifU_like_protein'[&!color=#000000]
	'1797556_Bbacterium@OGA98603_1__Fe_S_cluster_assembly_scaffold_IscU'[&!color=#000000]
	'2135643_Ssp@PVY55649_1__FeS_assembly_scaffold_apoprotein_IscU'[&!color=#000000]
	'391735_Veiseniae@ABM58120_1__FeS_cluster_assembly_scaffold_IscU'[&!color=#000000]
	'1947819_Buba7470@DLPA01000186_1_4___1820_2131'[&!color=#000000]
	'637389_Acaldus@AIA54688_1__Iron_sulfur_cluster_assembly_scaffold_protein_IscU'[&!color=#000000]
	'2053568_Lsp@HAB48389_1__TPA_asm__Fe_S_cluster_assembly_scaffold_IscU'[&!color=#000000]
	'1158291_Tsp@KB898487_1_39___35680_36102'[&!color=#000000]
	'364030_Tdelicata@SBP89030_1__scaffold_protein'[&!color=#000000]
	'1632859_Asp@KKO49715_1__scaffolding_protein'[&!color=#000000]
	'2498451_Rsp@CP034683_1_3246___3616087_3616470'[&!color=#000000]
	'152573_Aamylolytica@SDZ94643_1__nitrogen_fixation_protein_NifU'[&!color=#000000]
	'523791_Kkoreensis@ACV26917_1__FeS_cluster_assembly_scaffold_IscU'[&!color=#000000]
	'914150_Kgeojedonensi@AKE51910_1__FeS_cluster_assembly_scaffold_IscU'[&!color=#000000]
	'2171752_Fbacterium@PVZ72349_1__Fe_S_cluster_assembly_scaffold_IscU'[&!color=#000000]
	'1123397_Thalophila@SFD86837_1__nitrogen_fixation_protein_NifU'[&!color=#000000]
	'1123397_Thalophila@SFD23852_1__FeS_assembly_scaffold_apoprotein_IscU'[&!color=#000000]
	'2030882_Tbacterium@PCI71178_1__Fe_S_cluster_assembly_scaffold_IscU'[&!color=#000000]
	'2049432_Cbacterium@QIJH01000009_1_7___4155_4574'[&!color=#000000]
	'2030882_Tbacterium@PCI65219_1__Fe_S_cluster_assembly_scaffold_IscU'[&!color=#000000]
	'1703403_Gbacterium@KPJ94131_1__scaffolding_protein'[&!color=#000000]
	'1811807_Smobilis@AP018725_1_1032___1003009_1003392'[&!color=#000000]
	'1031_Tnivea@PIE00453_1__Fe_S_cluster_assembly_scaffold_IscU'[&!color=#000000]
	'1123400_Tflexile@KB904780_1_10___8652_9041'[&!color=#000000]
	'92487_Teikelboomii@SKA96260_1__nitrogen_fixation_protein_NifU'[&!color=#000000]
	'525918_Tcaldifontis@SEA79795_1__nitrogen_fixation_protein_NifU'[&!color=#000000]
	'870187_Tnivea@EIJ33886_1__FeS_cluster_assembly_scaffold_IscU'[&!color=#000000]
	'1947697_Tsp@DILV01000014_1_9___6447_6833'[&!color=#000000]
	'1247513_Lpacifica@PWQ97044_1__Fe_S_cluster_assembly_scaffold_IscU'[&!color=#000000]
	'1481894_Lsp@PWQ94126_1__Fe_S_cluster_assembly_scaffold_IscU'[&!color=#000000]
	'998674_Lmucor@ATTE01000001_1_4327___4800848_4801225'[&!color=#000000]
	'1948211_Pbacterium@DKAR01000223_1_18___14002_14430'[&!color=#000000]
	'1918948_Svelesiana@OOZ42187_1__Fe_S_cluster_assembly_scaffold_IscU'[&!color=#000000]
	'1948176_Pbacterium@DGKH01000014_1_23___18021_18425'[&!color=#000000]
	'1032_Tsp@RUM94375_1__Fe_S_cluster_assembly_scaffold_IscU'[&!color=#000000]
	'1948140_Pbacterium@DDIE01000004_1_5___3653_4051'[&!color=#000000]
	'1950785_Cbacterium@DDED01000122_1_6___4099_4494'[&!color=#000000]
	'434085_Gproteobacter@EGG98848_1__Iron_sulfur_cluster_assembly_scaffold_protein_IscU'[&!color=#000000]
	'1748243_CTelectrophaga@ALP53626_1__scaffolding_protein'[&!color=#000000]
	'288004_Bleptomitofor@ALG67584_1__scaffolding_protein'[&!color=#000000]
	'1934247_Bsp@OQW92466_1__Fe_S_cluster_assembly_scaffold_IscU'[&!color=#000000]
	'40754_Tingrica@BAP56932_1__FeS_cluster_assembly_scaffold_IscU'[&!color=#000000]
	'1827136_CMsp@MCBW01000066_1_98___103090_103476'[&!color=#000000]
	'930806_Hpacificus@CP019046_1_2652___2865956_2866342'[&!color=#000000]
	'2283635_Hsp@RLQ23848_1__Fe_S_cluster_assembly_scaffold_IscU'[&!color=#000000]
	'247634_Mgamma@EEB80491_1__FeS_cluster_assembly_scaffold_IscU'[&!color=#000000]
	'1951901_Hbacterium@DDJW01000102_1_18___15771_16160'[&!color=#000000]
	'930805_Hjaponicus@AQA19681_1__Fe_S_cluster_assembly_scaffold_IscU'[&!color=#000000]
	'247639_Mgamma@EAW39953_1__putative_NifU_like_protein'[&!color=#000000]
	'1951913_Hbacterium@DGPA01000046_1_31___37878_38261'[&!color=#000000]
	'1951923_Hbacterium@DKNT01000004_1_7___4332_4715'[&!color=#000000]
	'1951911_Hbacterium@DGQD01000080_1_7___3933_4316'[&!color=#000000]
	'1986649_Abacterium@RPH10064_1__Fe_S_cluster_assembly_scaffold_IscU'[&!color=#000000]
	'1986254_Hbacterium@PDH36097_1__Fe_S_cluster_assembly_scaffold_IscU'[&!color=#000000]
	'1951907_Hbacterium@DFQW01000085_1_29___33631_34014'[&!color=#000000]
	'1570016_Tpsekupsii@OUD13297_1__Fe_S_cluster_assembly_scaffold_IscU'[&!color=#000000]
	'1952748_Pbacterium@DCBC01000148_1_2___608_991'[&!color=#000000]
	'1952762_Pbacterium@DJBT01000137_1_19___16224_16607'[&!color=#000000]
	'1411685_Gbacterium@ETN92124_1__NifU_like_protein'[&!color=#000000]
	'1950784_Cbacterium@DDII01000042_1_68___61906_62289'[&!color=#000000]
	'1986840_Cbacterium@RPG91792_1__Fe_S_cluster_assembly_scaffold_IscU'[&!color=#000000]
	'2026782_Pbacterium@MAA54372_1__Fe_S_cluster_assembly_scaffold_IscU'[&!color=#000000]
	'1950789_Cbacterium@DDJS01000158_1_44___42528_42911'[&!color=#000000]
	'933926_Scaligoides@ROS05177_1__nitrogen_fixation_NifU_like_protein'[&!color=#000000]
	'937772_Gproteobacter@EGG94591_1__Iron_sulfur_cluster_assembly_scaffold_protein'[&!color=#000000]
	'62101_CEsertula@ODS23348_1__Fe_S_cluster_assembly_scaffold_IscU'[&!color=#000000]
	'260552_Magarilyticus@AQQ68474_1__Fe_S_cluster_assembly_scaffold_IscU'[&!color=#000000]
	'359370_Msp@AWF80148_1__Fe_S_cluster_assembly_scaffold_IscU'[&!color=#000000]
	'494016_Mdonghaiensis@SHF52674_1__nitrogen_fixation_protein_NifU'[&!color=#000000]
	'252514_Mthermotolera@AMX03098_1__iron_sulfur_cluster_scaffold_like_protein'[&!color=#000000]
	'1769779_Maggregans@AOS97272_1__NifU_like_protein'[&!color=#000000]
	'407164_Mpacificus@PREV01000026_1_338___415110_415514'[&!color=#000000]
	'1950796_Cbacterium@DJFY01000097_1_66___77889_78284'[&!color=#000000]
	'1856294_Gbacterium@OUS15299_1__Fe_S_cluster_assembly_scaffold_IscU'[&!color=#000000]
	'1856295_Gbacterium@OUS11181_1__Fe_S_cluster_assembly_scaffold_IscU'[&!color=#000000]
	'1950790_Cbacterium@DFBC01000133_1_12___12575_12964'[&!color=#000000]
	'2024853_Psp@MAD57728_1__Fe_S_cluster_assembly_scaffold_IscU'[&!color=#000000]
	'1950791_Cbacterium@DGPR01000035_1_22___21469_21873'[&!color=#000000]
	'1470434_Zaliphaticivo@AMO69053_1__scaffolding_protein'[&!color=#000000]
	'1122224_Smarinus@AULP01000003_1_189___203500_203883'[&!color=#000000]
	'1948654_Gbacterium@DLPP01000151_1_9___8083_8487'[&!color=#000000]
	'1986731_Gbacterium@RPG51056_1__Fe_S_cluster_assembly_scaffold_IscU'[&!color=#000000]
	'1948638_Gbacterium@DKIG01000007_1_55___70169_70591'[&!color=#000000]
	'1986865_Rbacterium@OUX26028_1__Fe_S_cluster_assembly_scaffold_IscU'[&!color=#77e270]
	'1948624_Gbacterium@DGKA01000235_1_4___1658_2071'[&!color=#000000]
	'1986771_Gbacterium@OUV23431_1__Fe_S_cluster_assembly_scaffold_IscU'[&!color=#000000]
	'1948595_Gbacterium@DEMO01000008_1_23___21015_21446'[&!color=#000000]
	'2030880_Scluster@PCH61718_1__Fe_S_cluster_assembly_scaffold_IscU'[&!color=#000000]
	'1986256_Obacterium@PDH33217_1__Fe_S_cluster_assembly_scaffold_IscU'[&!color=#000000]
	'1986737_Gbacterium@OUV78354_1__Fe_S_cluster_assembly_scaffold_IscU'[&!color=#000000]
	'1948607_Gbacterium@DEQY01000267_1_14___13515_13787'[&!color=#000000]
	'1948581_Gbacterium@DCBB01000038_1_30___29082_29465'[&!color=#000000]
	'1948661_Gbacterium@DLRP01000147_1_20___18022_18417'[&!color=#000000]
	'1732023_Gbacterium@MEIF01000007_1_7___6423_6839'[&!color=#000000]
	'589554_CToneisti@FLUZ01000928_1_6___7755_8150'[&!color=#000000]
	'1986740_Gbacterium@OUW40997_1__Fe_S_cluster_assembly_scaffold_IscU'[&!color=#000000]
	'364197_Ppohangensis@SDU20629_1__FeS_assembly_scaffold_apoprotein_IscU'[&!color=#000000]
	'296_Pfragi@AMB78400_1__scaffolding_protein'[&!color=#000000]
	'1802009_Pbacterium@OHC28407_1__Fe_S_cluster_assembly_scaffold_IscU'[&!color=#000000]
	'157783_Pcremoricolor@AIR88078_1__scaffolding_protein'[&!color=#000000]
	'1312921_Pputida@ARYY01001059_1_2___595_981'[&!color=#000000]
	'743720_Pfulva@AEF23264_1__FeS_cluster_assembly_scaffold_IscU'[&!color=#000000]
	'1914538_Pbacterium@MAB99152_1__Fe_S_cluster_assembly_scaffold_IscU'[&!color=#000000]
	'1948627_Gbacterium@DIAM01000005_1_140___157733_158119'[&!color=#000000]
	'1671662_Gbacterium@LFRZ01000082_1_27___26568_26954'[&!color=#000000]
	'1697053_Oalkaliphila@AKX45686_1__scaffolding_protein'[&!color=#000000]
	'1501432_Tdenitrifican@LNJZ01000005_1_33___36798_37184'[&!color=#000000]
	'1676152_Gbacterium@LFTS01000285_1_24___19490_19873'[&!color=#000000]
	'447471_Sagarivorans@RRJ83414_1__Fe_S_cluster_assembly_scaffold_IscU'[&!color=#000000]
	'1680762_Vgracilis@KXU35706_1__scaffolding_protein'[&!color=#000000]
	'379731_Pstutzeri@ABP80682_1__iron_binding_protein_IscU'[&!color=#000000]
	'1109445_Pstutzeri@AGSX01000105_1_14___11094_11486'[&!color=#000000]
	'1123021_Pthermotolera@KB822600_1_192___190436_190822'[&!color=#000000]
	'1245526_Pguangdongens@SDT91443_1__FeS_assembly_scaffold_apoprotein_IscU'[&!color=#000000]
	'706570_Pflexibilis@KHL71085_1__scaffold_protein'[&!color=#000000]
	'2479392_Psp@AYN95498_1__Fe_S_cluster_assembly_scaffold_IscU'[&!color=#000000]
	'1328314_Achroococcum@AJE20487_1__FeS_cluster_assembly_scaffold_IscU'[&!color=#000000]
	'1283330_Avinelandii@ACO80175_1__IscU_5_54e_91_1328314_Achroococcum@AJE20487_1_'[&!color=#000000]
	'1985301_Psp@PAV46691_1__Fe_S_cluster_assembly_scaffold_IscU'[&!color=#000000]
	'306_Psp@MAE23836_1__Fe_S_cluster_assembly_scaffold_IscU'[&!color=#000000]
	'399739_Pmendocina@ABP86258_1__FeS_cluster_assembly_scaffold_IscU'[&!color=#000000]
	'2213226_Psp@AZS50516_1__Fe_S_cluster_assembly_scaffold_IscU'[&!color=#000000]
	'1429083_Phussainii@MPIO01000001_1_481___530883_531269'[&!color=#000000]
	'1960125_Phaliclonae@SMA33097_1__NifU_like_protein'[&!color=#000000]
	'570277_Emontiporae@AMO56024_1__nitrogen_fixation_protein_NifU_like_protein'[&!color=#000000]
	'1137799_Enumazuensis@KEQ12104_1__scaffolding_protein'[&!color=#000000]
	'305900_Eelysicola@KEI71538_1__scaffolding_protein'[&!color=#000000]
	'1868284_Esp@OED40160_1__Fe_S_cluster_assembly_scaffold_IscU'[&!color=#000000]
	'1121103_Balpica@KK211041_1_368___377584_377967'[&!color=#000000]
	'1635171_Pplantistimul@PXF32244_1__scaffolding_protein'[&!color=#000000]
	'1952987_Obacterium@DCAT01000191_1_15___12902_13279'[&!color=#000000]
	'1919249_Ksp@MPMQ01000055_1_10___9605_10000'[&!color=#000000]
	'1122198_Mgeorgiense@SEB12857_1__nitrogen_fixation_protein_NifU'[&!color=#000000]
	'49186_Mstanieri@SIQ56515_1__FeS_assembly_scaffold_apoprotein_IscU'[&!color=#000000]
	'1902815_Msp@QKGH01000020_1_4___1055_1435'[&!color=#000000]
	'1122201_Mlitorale@AUAZ01000021_1_75___71853_72233'[&!color=#000000]
	'1572645_Nphycophila@MRCJ01000007_1_295___320636_321019'[&!color=#000000]
	'1122200_Mjannaschii@JHVJ01000033_1_45___47891_48271'[&!color=#000000]
	'452629_Abalenae@RRC99765_1__Fe_S_cluster_assembly_scaffold_IscU'[&!color=#000000]
	'1278309_Ajaponica@KB907105_1_158___165891_166277'[&!color=#000000]
	'355243_Aatlantica@SER05637_1__nitrogen_fixation_protein_NifU'[&!color=#000000]
	'207954_Ncaesariensis@EAR59654_1__FeS_cluster_assembly_scaffold_IscU'[&!color=#000000]
	'1806670_Nmarinus@LUTR01000037_1_15___12656_13039'[&!color=#000000]
	'619304_Nantarctica@LJSI01000037_1_14___12594_12977'[&!color=#000000]
	'1045558_Nqingdaonensi@SFG74541_1__nitrogen_fixation_protein_NifU'[&!color=#000000]
	'2283196_Mcoralliicola@RDE19618_1__Fe_S_cluster_assembly_scaffold_IscU'[&!color=#000000]
	'1821621_Maestuarii@ANG62118_1__Fe_S_cluster_assembly_scaffold_IscU'[&!color=#000000]
	'260704_Oalgarvensis@DS021198_1_1463___1669066_1669443'[&!color=#000000]
	'195064_Emobilis@SFM37445_1__nitrogen_fixation_protein_NifU'[&!color=#ff9696]
	'1442136_Esp@ANB03494_1__scaffolding_protein'[&!color=#000000]
	'1442136_Esp@ANB03517_1__scaffolding_protein'[&!color=#000000]
	'160660_Aprosperus@OBS10635_1__iron_sulfur_cluster_scaffold_like_protein'[&!color=#000000]
	'160660_Aprosperus@OBS10731_1__iron_sulfur_cluster_scaffold_like_protein'[&!color=#000000]
	'1926875_CPsp@MRSX01000009_1_15___7826_8251'[&!color=#000000]
	'1158175_Tsp@PYG00763_1__FeS_assembly_scaffold_apoprotein_IscU'[&!color=#000000]
	'396595_Tsp@ADC71346_1__FeS_cluster_assembly_scaffold_IscU'[&!color=#000000]
	'1158146_Tsp@KB907128_1_79___81188_81598'[&!color=#000000]
	'1703384_Abacterium@KPL27910_1__scaffolding_protein'[&!color=#000000]
	'396588_Tsulfidiphilu@ACL72572_1__FeS_cluster_assembly_scaffold_IscU'[&!color=#000000]
	'396588_Tsulfidiphilu@ACL73138_1__FeS_cluster_assembly_scaffold_IscU'[&!color=#000000]
	'867345_Emagna@SEP66751_1__nitrogen_fixation_protein_NifU'[&!color=#000000]
	'867345_Emagna@SEP56711_1__nitrogen_fixation_protein_NifU'[&!color=#000000]
	'1281578_Asp@AWP23765_1__Fe_S_cluster_assembly_scaffold_IscU'[&!color=#000000]
	'1620215_Slimicola@BAV33987_1__scaffolding_protein'[&!color=#000000]
	'1817759_CMbacterium@OGI44331_1__Fe_S_cluster_assembly_scaffold_IscU'[&!color=#000000]
	'1077255_Alubricus@PTQ90840_1__nitrogen_fixation_NifU_like_protein'[&!color=#000000]
	'1970199_Sbacterium@OQX69046_1__Fe_S_cluster_assembly_scaffold_IscU'[&!color=#000000]
	'479_Msp@HCC66828_1__TPA_asm__Fe_S_cluster_assembly_scaffold_IscU'[&!color=#000000]
	'1122243_Mboevrei@KB903771_1_144___133176_133559'[&!color=#000000]
	'34059_Matlantae@OBX75824_1__Fe_S_cluster_assembly_scaffold_IscU'[&!color=#000000]
	'90241_Mlincolnii@OOS21645_1__Fe_S_cluster_assembly_scaffold_IscU'[&!color=#000000]
	'2014877_Msp@OXL28669_1__Fe_S_cluster_assembly_scaffold_IscU'[&!color=#000000]
	'476_Mbovis@OOR87347_1__Fe_S_cluster_assembly_scaffold_IscU'[&!color=#000000]
	'1349775_Moblonga@BCYQ01000043_1_11___8859_9245'[&!color=#000000]
	'480_Mcatarrhalis@AIK00789_1__nifU_like_protein'[&!color=#ff9696]
	'29433_Movis@ANB91724_1__scaffolding_protein'[&!color=#000000]
	'349106_Psp@ABQ94571_1__FeS_cluster_assembly_scaffold_IscU'[&!color=#000000]
	'259536_Parcticus@AAZ19326_1__nitrogen_fixing_NifU_like_protein'[&!color=#000000]
	'1947358_Psp@DKJU01000004_1_473___557026_557418'[&!color=#000000]
	'1120977_Aillinoisensi@JHUX01000003_1_848___871367_871759'[&!color=#000000]
	'1811615_Mbacterium@LUOU01000177_1_7___4356_4706'[&!color=#000000]
	'1341683_Abrisouii@ESK50971_1__NifU_like_protein'[&!color=#000000]
	'1392540_Anectaris@ESK40951_1__NifU_like_protein'[&!color=#000000]
	'1229165_Aapis@SNQ28535_1__FeS_assembly_scaffold_apoprotein_IscU__Modular_FeS_cluster_scaffolding_protein'[&!color=#000000]
	'1219383_Aboissieri@SDB88089_1__FeS_assembly_scaffold_apoprotein_IscU__Modular_FeS_cluster_scaffolding_protein'[&!color=#000000]
	'2419602_Asp@RKG35461_1__Fe_S_cluster_assembly_scaffold_IscU'[&!color=#000000]
	'62977_Asp@CAG68268_1__iron_binding_protein_believed_to_be_involved_in_Fe_S_protein_formation_or_repai'[&!color=#000000]
	'1945945_Asp@DJDJ01000017_1_10___9848_10234'[&!color=#000000]
	'1096779_Apuyangensis@SNX45835_1__FeS_assembly_scaffold_apoprotein_IscU'[&!color=#000000]
	'28090_Alwoffii@BBSQ01000004_1_132___122089_122475'[&!color=#000000]
	'871585_Apittii@ADY81587_1__nitrogen_fixation_protein_NifU_like_protein'[&!color=#000000]
	'106649_Aguillouiae@BBRY01000010_1_114___105511_105897'[&!color=#000000]
	'1789224_Alarvae@AOA58128_1__Fe_S_cluster_assembly_scaffold_IscU'[&!color=#000000]
	'2283318_Mbacterium@AXI02546_1__Fe_S_cluster_assembly_scaffold_IscU'[&!color=#000000]
	'2014784_Nbacterium@RTK93806_1__Fe_S_cluster_assembly_scaffold_IscU'[&!color=#000000]
	'1948130_Pbacterium@DLRM01000035_1_23___22748_23131'[&!color=#000000]
	'1948134_Pbacterium@DBUW01000095_1_8___5567_5953'[&!color=#000000]
	'1623448_Mbacterium@AKO64201_1__scaffolding_protein'[&!color=#000000]
	'1581557_CMplanktonicus@CEZ19886_1__iron_binding_protein_believed_to_be_involved_in_Fe_S_protein_formation_or_repai'[&!color=#000000]
	'2013711_Bbacterium@PKO54116_1__Fe_S_cluster_assembly_scaffold_IscU'[&!color=#000000]
	'2030816_Mbacterium@PCI59810_1__Fe_S_cluster_assembly_scaffold_IscU'[&!color=#000000]
	'666681_Mversatilis@ADI30344_1__FeS_cluster_assembly_scaffold_IscU'[&!color=#000000]
	'583345_Mmobilis@ACT48578_1__FeS_cluster_assembly_scaffold_IscU'[&!color=#000000]
	'1952234_Mbacterium@DCNE01000005_1_9___3813_4208'[&!color=#000000]
	'1978760_Pbacterium@OQW68964_1__Fe_S_cluster_assembly_scaffold_IscU'[&!color=#000000]
	'1581680_CMturicensis@CEN55561_1__iron_binding_protein_believed_to_be_involved_in_Fe_S_protein_formation_or_repai'[&!color=#000000]
	'383631_Mbacterium@EAV46990_1__scaffold_protein'[&!color=#000000]
	'1848039_Msp@OAJ69525_1__Fe_S_cluster_assembly_scaffold_IscU'[&!color=#000000]
	'417_Mclara@CP033953_1_1929___2058040_2058423'[&!color=#000000]
	'1703383_Abacterium@KPK11003_1__scaffolding_protein'[&!color=#000000]
	'547122_Tdenitrifican@RCX31829_1__FeS_assembly_scaffold_apoprotein_IscU'[&!color=#000000]
	'1262977_Ssp@CDE76142_1__feS_cluster_assembly_scaffold_IscU'[&!color=#000000]
	'1947612_Ssp@DHJT01000002_1_7___4805_5203'[&!color=#000000]
	'2292075_Ssp@RHJ35555_1__Fe_S_cluster_assembly_scaffold_IscU'[&!color=#000000]
	'1262976_Ssp@CDD70239_1__putative_uncharacterized_protein'[&!color=#000000]
	'1263111_Swadsworthens@CCZ16561_1__feS_cluster_assembly_scaffold_IscU'[&!color=#000000]
	'2494234_Smegalosphaer@BBF24104_1__iron_sulfur_cluster_assembly_scaffold_protein_IscU'[&!color=#000000]
	'762967_Sparvirubra@EHY30964_1__FeS_cluster_assembly_scaffold_IscU'[&!color=#000000]
	'1574262_Ssp@KXT30737_1__FeS_cluster_assembly_scaffold_IscU'[&!color=#000000]
	'2292253_Ssp@RGU79818_1__Fe_S_cluster_assembly_scaffold_IscU'[&!color=#000000]
	'286133_Usutterella@OMVG01000119_1_3___814_1215'[&!color=#000000]
	'1798308_Gbacterium@OGT90450_1__Fe_S_cluster_assembly_scaffold_IscU'[&!color=#000000]
	'1818881_CTendoloripes@ODB86026_1__Fe_S_cluster_assembly_scaffold_IscU'[&!color=#000000]
	'1655433_CTendolucinida@ODJ89555_1__NifU_like_protein'[&!color=#000000]
	'54398_Eof@KRT54526_1__FeS_cluster_assembly_scaffold_IscU'[&!color=#000000]
	'1221601_Bendosymbiont@RLJ15779_1__Fe_S_cluster_assembly_scaffold_IscU'[&!color=#000000]
	'2496632_Gbacterium@RRS35294_1__scaffolding_protein'[&!color=#000000]
	'1918949_Selarraichens@OOZ36176_1__Fe_S_cluster_assembly_scaffold_IscU'[&!color=#000000]
	'1940809_Gbacterium@OQX48492_1__Fe_S_cluster_assembly_scaffold_IscU'[&!color=#000000]
	'1604836_Asp@KOR32325_1__hypothetical_protein_TI05_07970'[&!color=#000000]
	'1604835_Asp@KOR27990_1__scaffolding_protein__partial'[&!color=#000000]
	'1703406_Gbacterium@KPK37151_1__scaffolding_protein'[&!color=#000000]
	'1889775_Mbacterium@PCI51085_1__Fe_S_cluster_assembly_scaffold_IscU'[&!color=#000000]
	'1962953_Bsp@QKBZ01000322_1_4___3255_3674'[&!color=#000000]
	'2005734_Bbms3bbin11@GBE45939_1__nifU_like_protein'[&!color=#000000]
	'1125411_CTsingularis@ALE01957_1__FeS_cluster_assembly_scaffold_IscU'[&!color=#000000]
	'1811595_CTsp@LURO01000247_1_2___727_1107'[&!color=#000000]
	'2360_Bthermophilus@OIR25659_1__Fe_S_cluster_assembly_scaffold_IscU'[&!color=#000000]
	'1303921_Eof@BAS67914_1__nitrogen_fixation_protein_NifU_and_related_proteins'[&!color=#000000]
	'235205_Bazoricus@SEH91213_1__scaffold_protein'[&!color=#000000]
	'412965_CVokutanii@BAF61649_1__iron_sulfur_cofactor_synthesis_protein'[&!color=#000000]
	'413404_CRmagnifica@ABL02327_1__FeS_cluster_assembly_scaffold_IscU'[&!color=#000000]
	'1615892_Gbacterium@JYIN01000009_1_33___31539_31916'[&!color=#000000]
	'655186_Usup05@EEZ80344_1__probable_iron_binding_protein_IscU'[&!color=#000000]
	'1946226_CRsp@DDCF01000031_1_20___18193_18570'[&!color=#000000]
	'1705394_CTautotrophicu@ALE53077_1__scaffolding_protein'[&!color=#000000]
	'2058498_CTperditus@PNQY01000162_1_13___13089_13466'[&!color=#000000]
	'1543721_Sthiotaurini@AKH20408_1__scaffolding_protein'[&!color=#000000]
	'2340_Svelum@KHF24914_1__FeS_cluster_assembly_scaffold_IscU'[&!color=#000000]
	'1248727_Eof@BAN68964_1__nitrogen_fixation_protein_NifU_and_related_proteins'[&!color=#000000]
	'1248727_Eof@BAN68899_1__nitrogen_fixation_protein_NifU_and_related_proteins'[&!color=#000000]
	'1076588_Tbrandeum@BAO44013_1__nitrogen_fixation_protein_NifU_and_related_proteins'[&!color=#000000]
	'1978339_Cbacterium@CP019936_1_1717___1785514_1785897'[&!color=#000000]
	'1978339_Cbacterium@CP019936_1_2794___2954339_2954746'[&!color=#000000]
	'1765967_Aferrooxidans@APZ42683_1__Fe_S_cluster_assembly_scaffold_IscU'[&!color=#000000]
	'1765967_Aferrooxidans@APZ43059_1__Fe_S_cluster_assembly_scaffold_IscU'[&!color=#000000]
	'1810504_Icernigliae@ANX02759_1__scaffolding_protein'[&!color=#000000]
	'1952234_Mbacterium@DCNE01000044_1_33___32687_33106'[&!color=#000000]
	'1948640_Gbacterium@DJZY01000045_1_17___23114_23512'[&!color=#000000]
	'1948171_Pbacterium@DFMR01000116_1_11___6523_6909'[&!color=#000000]
	'2013791_Gbacterium@PKM43501_1__Fe_S_cluster_assembly_scaffold_IscU'[&!color=#000000]
	'2013791_Gbacterium@PKM46147_1__Fe_S_cluster_assembly_scaffold_IscU'[&!color=#000000]
	'1867749_Asp@RNF60569_1__Fe_S_cluster_assembly_scaffold_IscU'[&!color=#000000]
	'1948465_Bbacterium@DBDC01000042_1_8___8581_9021'[&!color=#000000]
	'556268_Oformigenes@EEO28908_1__NifU_like_protein'[&!color=#000000]
	'847_Oformigenes@ARQ46986_1__Iron_sulfur_cluster_assembly_scaffold_protein_IscU'[&!color=#000000]
	'1953015_Tbacterium@DJFZ01000047_1_29___29423_29827'[&!color=#000000]
	'1951533_CPbacterium@DITM01000047_1_8___8472_8861'[&!color=#acf97f]
	'415747_Tdenitrifican@SCZ55451_1__nitrogen_fixation_protein_NifU'[&!color=#000000]
	'1961461_Mbacterium@DCPY01000381_1_8___4122_4508'[&!color=#000000]
	'1281578_Asp@AWP24449_1__Fe_S_cluster_assembly_scaffold_IscU'[&!color=#000000]
	'1805333_Pbacterium@OIO61046_1__Fe_S_cluster_assembly_scaffold_IscU'[&!color=#000000]
	'1169540_Vbrassicaform@CEM21748_1__unnamed_protein_product'[&!color=#47468a]
	'5874_Tannulata@CAI73849_1__RNaseP_like_protein_with_Nifu_domain__putative'[&!color=#47468a]
	'1948365_Abacterium@DDGG01000005_1_9___5333_5722'[&!color=#acf97f]
	'1116472_Mmorosus@ESS73731_1__NifU_like_protein_NifU'[&!color=#000000]
	'1760988_Mishizawai@SMF97610_1__nitrogen_fixation_protein_NifU'[&!color=#000000]
	'675524_Mszegediense@KE386489_1_373___374847_375266'[&!color=#000000]
	'1495050_Moryzae@JYNS01000006_1_131___145775_146194'[&!color=#000000]
	'243233_Mcapsulatus@AAU90594_1__NifU_family_protein'[&!color=#000000]
	'1951925_Hbacterium@DHQN01000024_1_42___34506_34892'[&!color=#000000]
	'1950797_Cbacterium@DKTD01000043_1_4___1099_1407'[&!color=#000000]
	'1970536_Mbacterium@OYZ00811_1__Fe_S_cluster_assembly_scaffold_IscU__partial'[&!color=#000000]
	'1948207_Pbacterium@DKAX01000108_1_5___1776_2246'[&!color=#000000]
	'1970513_Gbacterium@OYY75556_1__Fe_S_cluster_assembly_scaffold_IscU'[&!color=#000000]
	'2032646_Mbacterium@PEAP01000018_1_31___25518_25910'[&!color=#b26464]
	'2032649_Mbacterium@PEAJ01000079_1_10___8538_8927'[&!color=#b26464]
	'2032650_Mbacterium@PEAG01000067_1_16___17965_18354'[&!color=#b26464]
	'2032652_Mbacterium@PDZV01000030_1_16___10141_10536'[&!color=#b26464]
	'2032647_Mbacterium@PEAO01000039_1_18___13637_14041'[&!color=#b26464]
	'2032648_Mbacterium@PEAN01000118_1_10___7029_7436'[&!color=#b26464]
	'156889_Mmarinus@ABK45552_1__FeS_cluster_assembly_scaffold_IscU'[&!color=#b26464]
	'1434232_Maustralis@OSM02405_1__putative_scaffold_protein'[&!color=#b26464]
	'2032651_Mbacterium@PDZX01000120_1_4___2852_3238'[&!color=#b26464]
	'28181_Mblakemorei@OEJ65214_1__Fe_S_cluster_assembly_scaffold_IscU'[&!color=#519a4c]
	'2025905_Rbacterium@NQOV01000007_1_151___185025_185408'[&!color=#c9bc66]
	'1414854_CNamoebiphila@ARN85226_1__scaffolding_protein'[&!color=#acf97f]
	'1986805_CPsp@OUW11023_1__Fe_S_cluster_assembly_scaffold_IscU'[&!color=#ecf181]
	'985867_COthessalonice@AEWF01000003_1_156___167068_167472'[&!color=#acf97f]
	'91604_CPacanthamoeba@AIK97036_1__scaffolding_protein'[&!color=#acf97f]
	'1986631_Pbacterium@RPG12601_1__Fe_S_cluster_assembly_scaffold_IscU'[&!color=#ecf181]
	'2007300_Aproteobacter@PDH55368_1__Fe_S_cluster_assembly_scaffold_IscU'[&!color=#ecf181]
	'1986869_Rbacterium@OUW71858_1__Fe_S_cluster_assembly_scaffold_IscU'[&!color=#ecf181]
	'1986644_Pbacterium@OUU51627_1__Fe_S_cluster_assembly_scaffold_IscU'[&!color=#ecf181]
	'1986627_Pbacterium@OUT43761_1__Fe_S_cluster_assembly_scaffold_IscU'[&!color=#ecf181]
	'2032658_Abacterium@PDZW01000015_1_23___30636_31043'[&!color=#519a4c]
	'1948605_Gbacterium@DFBZ01000118_1_38___39840_40229'[&!color=#000000]
	'1948380_Abacterium@DDZS01000067_1_36___34589_34783'[&!color=#7d753f]
	'1123355_Tpusilla@JHYO01000018_1_26___23422_23826'[&!color=#519a4c]
	'1867952_CTmagnetica@SCA58072_1__iron_binding_protein_believed_to_be_involved_in_Fe_S_protein_formation_or_repai'[&!color=#519a4c]
	'1264899_Zcompransoris@PWR23754_1__Fe_S_cluster_assembly_scaffold_IscU'[&!color=#3d766b]
	'1802022_Rbacterium@OHC77420_1__Fe_S_cluster_assembly_scaffold_IscU'[&!color=#519a4c]
	'1437059_Mmoscoviense@OAN50882_1__Fe_S_cluster_assembly_scaffold_IscU'[&!color=#519a4c]
	'55518_Mgryphiswalde@AVM77262_1__NifU_like_protein'[&!color=#519a4c]
	'1895778_Msp@OJX80888_1__Fe_S_cluster_assembly_scaffold_IscU'[&!color=#519a4c]
	'1082_Pfulvum@SEH48782_1__nitrogen_fixation_protein_NifU'[&!color=#519a4c]
	'1288970_Msp@CCQ74482_1__scaffold_protein_involved_in_assembly_of_Fe_S_clusters'[&!color=#519a4c]
	'2053833_Msp@RAU21465_1__Fe_S_cluster_assembly_scaffold_IscU'[&!color=#519a4c]
	'342108_Mmagneticum@BAE51831_1__NifU_homolog_involved_in_Fe_S_cluster_formation'[&!color=#519a4c]
	'1974092_Rbacterium@PIW30693_1__Fe_S_cluster_assembly_scaffold_IscU'[&!color=#519a4c]
	'1544451_Tsp@OKH86955_1__scaffolding_protein'[&!color=#519a4c]
	'1891279_Tindica@AXO15341_1__Fe_S_cluster_assembly_scaffold_IscU'[&!color=#519a4c]
	'1947674_Tsp@DENO01000137_1_10___12529_12927'[&!color=#519a4c]
	'1561003_B2013arg42i@CUT17619_1__FeS_cluster_assembly_scaffold'[&!color=#000000]
	'86106_Eof@AIF81812_1__FeS_cluster_assembly_scaffold_IscU'[&!color=#7d753f]
	'696127_CMmitochondrii@AEI88596_1__FeS_cluster_assembly_scaffold_IscU'[&!color=#7d753f]
	'237631_Umaydis@KIS66844_1__putative_iron_Sulfur_cluster_nifU_like_protein'[&!color=#924e4e]
	'1797211_Abacterium@OFW70434_1__Fe_S_cluster_assembly_scaffold_IscU'[&!color=#acf97f]
	'1973900_Abacterium@PIR38713_1__Fe_S_cluster_assembly_scaffold_IscU'[&!color=#7d753f]
	'1948417_Abacterium@DITJ01000004_1_82___82020_82394'[&!color=#7d753f]
	'1953413_Bubp10_uba753@DLMJ01000013_1_197___192198_192623'[&!color=#000000]
	'1951211_Pbacterium@DBCE01000082_1_4___2081_2512'[&!color=#000000]
	'1986611_Psp@RPG15137_1__Fe_S_cluster_assembly_scaffold_IscU'[&!color=#000000]
	'1951202_Pbacterium@DIDT01000052_1_35___31261_31728'[&!color=#000000]
	'1852623_Pbacterium@LYTA01000002_1_649___793758_794183'[&!color=#000000]
	'2030824_Psp@PHQ82116_1__Fe_S_cluster_assembly_scaffold_IscU'[&!color=#000000]
	'1951200_Pbacterium@DHLW01000127_1_1___2_124'[&!color=#000000]
	'1951203_Pbacterium@DIYM01000050_1_6___4923_5348'[&!color=#000000]
	'1951188_Pbacterium@DDFO01000015_1_5___3489_3938'[&!color=#000000]
	'1951192_Pbacterium@DDSG01000190_1_3___583_1011'[&!color=#000000]
	'1951193_Pbacterium@DDSA01000027_1_20___24682_25107'[&!color=#000000]
	'1948416_Abacterium@DITS01000020_1_91___86227_86619'[&!color=#7d753f]
	'244581_CPacanthamoeba@AIL13115_1__scaffolding_protein'[&!color=#acf97f]
	'1948415_Abacterium@DIUV01000048_1_55___57062_57451'[&!color=#7d753f]
	'1391653_Vincomptus@AKU91902_1__Iron_sulfur_cluster_assembly_scaffold_protein_IscU'[&!color=#ff9696]
	'1961470_Mbacterium@DBLJ01000166_1_43___50440_50832'[&!color=#000000]
	'290397_Adehalogenans@ABC80369_1__FeS_cluster_assembly_scaffold_IscU'[&!color=#ff9696]
	'404589_Asp@ABS24851_1__FeS_cluster_assembly_scaffold_IscU'[&!color=#000000]
	'1895704_Abacterium@OJV15816_1__Fe_S_cluster_assembly_scaffold_IscU'[&!color=#7d753f]
	'4896_Spombe@CAB61462_1__mitochondrial_iron_sulfur_cluster_assembly_scaffold_protein_Isu1'[&!color=#924e4e]
	'1973897_Abacterium@PIZ33682_1__Fe_S_cluster_assembly_scaffold_IscU'[&!color=#acf97f]
	'1961830_Rendosymbiont@OZG31324_1__iron_sulfur_cluster_scaffold_like_protein'[&!color=#7d753f]
	'1798266_Gbacterium@OGT21269_1__Fe_S_cluster_assembly_scaffold_IscU'[&!color=#000000]
	'1970491_Abacterium@OZA44090_1__Fe_S_cluster_assembly_scaffold_IscU'[&!color=#acf97f]
	'1801659_Cdivision@OGB98121_1__Fe_S_cluster_assembly_scaffold_IscU'[&!color=#000000]
	'1895707_Abacterium@OJV45441_1__Fe_S_cluster_assembly_scaffold_IscU'[&!color=#acf97f]
	'1629334_Cvaricaedens@GAO99048_1__NifU_like_protein'[&!color=#acf97f]
	'73501_Cmilitaris@ATY59324_1__iron_sulfur_cluster_assembly_1'[&!color=#924e4e]
	'56615_Pgraminis@KAA1073482_1__iron_binding_protein'[&!color=#924e4e]
	'1314807_Dbispora@THV08719_1__FeS_cluster_assembly_scaffold_IscU'[&!color=#924e4e]
	'246409_Rdelemar@EIE90597_1__iron_sulfur_cluster_assembly_protein_1'[&!color=#924e4e]
	'235443_Cneoformans@AFR93539_1__iron_sulfur_cluster_assembly_protein_2__mitochondrial'[&!color=#924e4e]
	'573826_Cdubliniensis@CAX40712_1__iron_sulfur_cluster_assembly_protein__mitochondrial_precursor__putative'[&!color=#924e4e]
	'133412_Sculicis@OMJ11580_1__Iron_sulfur_cluster_assembly_enzyme_ISCU__mitochondrial'[&!color=#924e4e]
	'1357716_Bsalamandrivo@OON07540_1__FeS_cluster_assembly_scaffold_IscU'[&!color=#924e4e]
	'1399147_Hobtusa@ETZ07485_1__NifU_like_protein'[&!color=#acf97f]
	'1082868_Hcurviuscula@PPE04234_1__NifU_like_protein'[&!color=#acf97f]
	'1321371_Hundulata@ETZ05041_1__iron_sulfur_cluster_assembly_enzyme_ISCU__mitochondrial'[&!color=#acf97f]
	'35688_Ppurpureum@KAA8493445_1__Iron_sulfur_cluster_assembly_protein_1'[&!color=#6e4f37]
	'578462_Amacrogynus@KNE70380_1__iron_sulfur_cluster_assembly_enzyme_ISCU__mitochondrial'[&!color=#924e4e]
	'1948855_Pgroup@DJKV01000056_1_10___3972_4112'[&!color=#000000]
	'1410384_Wendosymbiont@HG810405_1_704___851203_851595'[&!color=#7d753f]
	'118728_Wendosymbiont@RDD35598_1__NifU_like_protein'[&!color=#7d753f]
	'163164_Wendosymbiont@AAS14569_1__NifU_domain_protein'[&!color=#7d753f]
	'169402_Wendosymbiont@APR98516_1__Fe_S_cluster_assembly_scaffold_IscU'[&!color=#7d753f]
	'292805_Wendosymbiont@AAW71344_1__NifU_homolog_involved_in_Fe_S_cluster_formation'[&!color=#7d753f]
	'246273_Wendosymbiont@BAP00050_1__nitrogen_fixation_protein_NifU_and_related_proteins'[&!color=#7d753f]
	'570417_Wendosymbiont@CAQ55376_1__NifU_domain_protein'[&!color=#7d753f]
	'1528098_Rbacterium@AIL65393_1__NifU_like_protein'[&!color=#7d753f]
	'244582_CPsymbiosus@JQAK01000001_1_1048___1163127_1163522'[&!color=#acf97f]
	'2486578_Rendosymbiont@AZL15215_1__Fe_S_cluster_assembly_scaffold_IscU'[&!color=#7d753f]
	'1797230_Abacterium@OFX07132_1__Fe_S_cluster_assembly_scaffold_IscU'[&!color=#acf97f]
	'1895706_Abacterium@OJW46272_1__Fe_S_cluster_assembly_scaffold_IscU'[&!color=#acf97f]
	'1948447_Abacterium@DLRN01000152_1_10___7331_7741'[&!color=#6e3937]
	'752179_Omassiliensis@CANJ01000026_1_67___71315_71743'[&!color=#7d753f]
	'1359168_Ochuto@KJV57285_1__nifU_like_protein'[&!color=#7d753f]
	'357244_Otsutsugamush@CAM80171_1__FeS_cluster_assembly_scaffold_protein'[&!color=#7d753f]
	'1797403_Bbacterium@OFZ78909_1__Fe_S_cluster_assembly_scaffold_IscU'[&!color=#000000]
	'1948544_Dbacterium@DEBL01000215_1_6___5983_6369'[&!color=#000000]
	'2026735_Dbacterium@MAA79348_1__Fe_S_cluster_assembly_scaffold_IscU'[&!color=#000000]
	'6087_Hvulgaris@XP_002158802_2__PREDICTED__iron_sulfur_cluster_assembly_protein_2__partial'[&!color=#924e4e]
	'1961112_Pbacterium@OQZ06741_1__Fe_S_cluster_assembly_scaffold_IscU'[&!color=#000000]
	'1951189_Pbacterium@DDEK01000366_1_7___5687_6091'[&!color=#000000]
	'9606_Hsapiens@NP_998760_1__iron_sulfur_cluster_assembly_enzyme_ISCU__mitochondrial_isoform_2_precursor'[&!color=#924e4e]
	'2035771_CLbacterium@PDZZ01000480_1_2___701_1093'[&!color=#000000]
	'2035771_CLbacterium@PDZZ01000040_1_24___20198_20590'[&!color=#000000]
	'1817752_Nbacterium@OGW15935_1__Fe_S_cluster_assembly_scaffold_IscU'[&!color=#000000]
	'1811636_Scluster@LUQN01000195_1_4___2443_2652'[&!color=#000000]
	'1948565_Dbacterium@DLRI01000264_1_15___15493_15888'[&!color=#000000]
	'913331_Scluster@AFIA01000028_1_11___10921_11310'[&!color=#000000]
	'913331_Scluster@AFIA01000001_1_82___91852_92238'[&!color=#000000]
	'1811636_Scluster@LUQN01000102_1_4___3862_4248'[&!color=#000000]
	'2162551_Scluster@QCPS01000013_1_23___26978_27364'[&!color=#000000]
	'2162549_Scluster@QBXB01000069_1_5___5148_5534'[&!color=#000000]
	'1948536_Dbacterium@DCAY01000105_1_9___7156_7545'[&!color=#000000]
	'1948563_Dbacterium@DJYX01000040_1_5___4448_4852'[&!color=#000000]
	'2024889_Scluster@PCI30323_1__Fe_S_cluster_assembly_scaffold_IscU'[&!color=#000000]
	'1817773_CLbacterium@OGH00228_1__Fe_S_cluster_assembly_scaffold_IscU'[&!color=#000000]
	'2030808_CCbacterium@PCJ20130_1__Fe_S_cluster_assembly_scaffold_IscU'[&!color=#000000]
	'2030808_CCbacterium@PCJ18082_1__Fe_S_cluster_assembly_scaffold_IscU'[&!color=#000000]
	'1953420_Bubp17_uba619@DITF01000055_1_18___14936_15328'[&!color=#000000]
	'1805273_Nbacterium@OLB21620_1__Fe_S_cluster_assembly_scaffold_IscU'[&!color=#000000]
	'1952976_Nbacterium@DCWI01000047_1_22___16436_16843'[&!color=#000000]
	'330214_Ndefluvii@CBK43694_1__Iron_sulfur_cluster_assembly_protein_IscU'[&!color=#000000]
	'1985130_Nsp@PLY24804_1__Fe_S_cluster_assembly_scaffold_IscU'[&!color=#000000]
	'2026887_Nbacterium@PHX90052_1__Fe_S_cluster_assembly_scaffold_IscU'[&!color=#000000]
	'1805271_Nbacterium@OLB73911_1__Fe_S_cluster_assembly_scaffold_IscU'[&!color=#000000]
	'1985133_Nsp@PLY35066_1__Fe_S_cluster_assembly_scaffold_IscU'[&!color=#000000]
	'42253_Nmoscoviensis@ALA60696_1__Iron_sulfur_cluster_assembly_protein_IscU'[&!color=#000000]
	'1985132_Nsp@PLY31834_1__Fe_S_cluster_assembly_scaffold_IscU'[&!color=#000000]
	'1325564_Njaponica@SLM46744_1__iron_binding_protein_believed_to_be_involved_in_Fe_S_protein_formation_or_repai'[&!color=#000000]
	'1946995_Nsp@DKBD01000037_1_37___28359_28757'[&!color=#000000]
	'1946992_Nsp@DJMO01000020_1_20___22361_22744'[&!color=#000000]
	'1842520_Nbacterium@LXTH01000235_1_7___3837_4256'[&!color=#000000]
	'1961509_Bbacterium@DENF01000150_1_16___16560_16955'[&!color=#000000]
	'1961501_Bbacterium@DBDV01000044_1_45___51646_52038'[&!color=#000000]
	'1162668_Lferrooxidans@BAM07526_1__nitrogen_fixation_protein__NifU_like_protein'[&!color=#000000]
	'1048260_Lferriphilum@AFS52720_1__FeS_cluster_assembly_scaffold_IscU'[&!color=#000000]
	'1948127_Pbacterium@DDSQ01000113_1_1___1_228'[&!color=#000000]
	'1953052_Nbacterium@DCWK01000252_1_2___595_1008'[&!color=#000000]
	'1919264_Nbacterium@MPNJ01000007_1_39___40975_41385'[&!color=#000000]
	'1802342_CTbacterium@OGL61407_1__Fe_S_cluster_assembly_scaffold_IscU'[&!color=#000000]
	'1953157_Bbacterium@DGAK01000057_1_13___13234_13650'[&!color=#000000]
	'1953164_Bbacterium@DIYD01000297_1_4___3876_4274'[&!color=#000000]
	'1953168_Bbacterium@DJML01000113_1_14___13670_14083'[&!color=#000000]
	'1986664_Bbacterium@OUU01594_1__Fe_S_cluster_assembly_scaffold_IscU'[&!color=#000000]
	'1952881_Sbacterium@DIUC01000028_1_41___45415_45828'[&!color=#000000]
	'1952868_Sbacterium@DDUB01000004_1_46___54628_55026'[&!color=#000000]
	'1952878_Sbacterium@DEQQ01000085_1_8___7337_7729'[&!color=#000000]
	'1952871_Sbacterium@DDSX01000110_1_9___9272_9685'[&!color=#000000]
	'478744_Lagarilytica@SEQ13646_1__nitrogen_fixation_protein_NifU'[&!color=#000000]
	'1514080_Lxylanilytica@PPK87472_1__FeS_assembly_scaffold_apoprotein_IscU'[&!color=#000000]
	'2014804_Lbacterium@PHI18716_1__Fe_S_cluster_assembly_scaffold_IscU'[&!color=#000000]
	'984262_Sgrandis@AFC24617_1__FeS_cluster_assembly_scaffold_IscU'[&!color=#000000]
	'1952882_Sbacterium@DKPS01000211_1_30___31230_31646'[&!color=#000000]
	'1952883_Sbacterium@DLGT01000072_1_52___56049_56462'[&!color=#000000]
	'1617420_Bbacterium@KXK40665_1__FeS_cluster_assembly_scaffold_IscU'[&!color=#000000]
	'1617422_Bbacterium@KXK44451_1__FeS_cluster_assembly_scaffold_IscU'[&!color=#000000]
	'1951546_Cbacterium@DDEU01000008_1_84___88407_88823'[&!color=#000000]
	'1660119_Nsp@ODT51711_1__Fe_S_cluster_assembly_scaffold_IscU'[&!color=#000000]
	'1951559_Cbacterium@DGQO01000215_1_5___2870_3085'[&!color=#000000]
	'1953138_Bbacterium@DBTQ01000034_1_223___245041_245457'[&!color=#000000]
	'2077091_Fstenotrophus@PQJ11746_1__Fe_S_cluster_assembly_scaffold_IscU'[&!color=#000000]
	'1953143_Bbacterium@DDEO01000204_1_7___1968_2381'[&!color=#000000]
	'1953142_Bbacterium@DDET01000055_1_82___89594_90007'[&!color=#000000]
	'1895925_Bbacterium@OJW81405_1__Fe_S_cluster_assembly_scaffold_IscU'[&!color=#000000]
	'1953172_Bbacterium@DLHG01000007_1_219___245085_245501'[&!color=#000000]
	'1953167_Bbacterium@DISB01000010_1_59___61021_61437'[&!color=#000000]
	'1649169_Tsoli@PZF72856_1__Fe_S_cluster_assembly_scaffold_IscU'[&!color=#000000]
	'1951543_Cbacterium@DCNM01000131_1_1___1_348'[&!color=#000000]
	'1970493_Bbacterium@OYZ52196_1__Fe_S_cluster_assembly_scaffold_IscU'[&!color=#000000]
	'1400522_Ssalmoneum@KI866530_1_1648___1776340_1776756'[&!color=#000000]
	'1962172_Cbacterium@MWYU01000725_1_15___15003_15422'[&!color=#000000]
	'1951555_Cbacterium@DGDD01000276_1_5___4710_5129'[&!color=#000000]
	'1932005_Sbacterium@OWY26131_1__Fe_S_cluster_assembly_scaffold_IscU'[&!color=#000000]
	'1953146_Bbacterium@DDUT01000131_1_3___3030_3449'[&!color=#000000]
	'1970580_Sbacterium@OYW17307_1__Fe_S_cluster_assembly_scaffold_IscU'[&!color=#000000]
	'1985174_Cbacterium@OSZ73656_1__Fe_S_cluster_assembly_scaffold_IscU'[&!color=#000000]
	'1302690_Ctakakiae@OLY91389_1__Fe_S_cluster_assembly_scaffold_IscU'[&!color=#000000]
	'1953144_Bbacterium@DDYM01000038_1_46___52193_52609'[&!color=#000000]
	'400092_Pkorlensis@AKD05289_1__scaffolding_protein'[&!color=#000000]
	'323450_Pactiniarum@ARS35931_1__iron_sulfur_cluster_scaffold_like_protein'[&!color=#000000]
	'2080288_Psp@RAU81630_1__Fe_S_cluster_assembly_scaffold_IscU'[&!color=#000000]
	'1379909_Rsp@AMM50001_1__scaffolding_protein'[&!color=#000000]
	'2319843_Hsp@AYA35937_1__Fe_S_cluster_assembly_scaffold_IscU'[&!color=#000000]
	'1484116_Hsp@AMR26742_1__scaffolding_protein'[&!color=#000000]
	'1121955_Hdaecheongens@SHI91348_1__nitrogen_fixation_protein_NifU'[&!color=#000000]
	'1908236_Hglacialis@OGX84622_1__Fe_S_cluster_assembly_scaffold_IscU'[&!color=#000000]
	'1850093_Hnivis@AWM32763_1__Fe_S_cluster_assembly_scaffold_IscU'[&!color=#000000]
	'82805_Hactinoscleru@SET04154_1__nitrogen_fixation_protein_NifU'[&!color=#000000]
	'1356852_Hsp@AII53317_1__FeS_cluster_assembly_scaffold_IscU'[&!color=#000000]
	'1206103_Parcticus@JH947127_1_296___334309_334722'[&!color=#000000]
	'762903_Psaltans@ADY51925_1__FeS_cluster_assembly_scaffold_IscU'[&!color=#000000]
	'929556_Scanadensis@AFD05898_1__FeS_cluster_assembly_scaffold_IscU'[&!color=#000000]
	'1550579_Mgotjawali@BAU53926_1__NifU_like_protein'[&!color=#000000]
	'1886027_Msp@OCX52865_1__Fe_S_cluster_assembly_scaffold_IscU'[&!color=#000000]
	'572036_Pluteus@SKB43098_1__nitrogen_fixation_protein_NifU'[&!color=#000000]
	'1295612_Myixingensis@PTR01241_1__nitrogen_fixation_NifU_like_protein'[&!color=#000000]
	'485917_Pheparinus@ACU03775_1__FeS_cluster_assembly_scaffold_IscU'[&!color=#000000]
	'1986952_Sbacterium@ARS40118_1__iron_sulfur_cluster_scaffold_like_protein'[&!color=#000000]
	'517418_Cthalassium@ACF15137_1__FeS_cluster_assembly_scaffold_IscU'[&!color=#000000]
	'1868324_CTaerophilum@RFM23565_1__Fe_S_cluster_assembly_scaffold_IscU'[&!color=#000000]
	'1868324_CTaerophilum@RFM23964_1__Fe_S_cluster_assembly_scaffold_IscU__partial'[&!color=#000000]
	'1519464_CTbacterium@KER10516_1__scaffolding_protein'[&!color=#000000]
	'1953107_Abacterium@DDZV01000005_1_40___34481_34909'[&!color=#000000]
	'1986658_Btmed264@OUX29745_1__Fe_S_cluster_assembly_scaffold_IscU'[&!color=#000000]
	'1952882_Sbacterium@DKPS01000250_1_1___1_189'[&!color=#000000]
	'1986782_Btmed46@RPH07130_1__Fe_S_cluster_assembly_scaffold_IscU'[&!color=#000000]
	'204669_CKversatilis@ABF39488_1__FeS_cluster_assembly_scaffold_IscU'[&!color=#000000]
	'1969471_Gsp@PKWU01000033_1_97___113434_113856'[&!color=#000000]
	'926566_Troseus@AFL90364_1__FeS_cluster_assembly_scaffold_IscU'[&!color=#000000]
	'401053_Tsaanensis@ADV80975_1__FeS_cluster_assembly_scaffold_IscU'[&!color=#000000]
	'863522_Belongata@SEG60162_1__FeS_assembly_scaffold_apoprotein_IscU'[&!color=#000000]
	'474950_Gpectinivoran@SFR98076_1__FeS_assembly_scaffold_apoprotein_IscU'[&!color=#000000]
	'1198114_Gtundricola@ADW70685_1__FeS_cluster_assembly_scaffold_IscU'[&!color=#000000]
	'474952_Grosea@SNS25252_1__FeS_assembly_scaffold_apoprotein_IscU'[&!color=#000000]
	'1560005_Edinghuensis@RKQ66891_1__FeS_assembly_scaffold_apoprotein_IscU'[&!color=#000000]
	'682795_Gmallensis@AEU34848_1__FeS_cluster_assembly_scaffold_IscU'[&!color=#000000]
	'1577687_Tgabretensis@LAIJ01000009_1_726___906079_906504'[&!color=#000000]
	'1951344_Abacterium@DBTV01000022_1_9___6620_7039'[&!color=#000000]
	'2043161_CSgaucii@SPE18320_1__iron_binding_protein_believed_to_be_involved_in_Fe_S_protein_formation_or_repai'[&!color=#000000]
	'2303751_Asp@RFU14877_1__Fe_S_cluster_assembly_scaffold_IscU'[&!color=#000000]
	'1382359_Aailaaui@JIAL01000001_1_846___967581_968000'[&!color=#000000]
	'240015_Acapsulatum@ACO32992_1__FeS_cluster_assembly_scaffold_IscU'[&!color=#000000]
	'1953112_Abacterium@DLMH01000054_1_98___102183_102599'[&!color=#000000]
	'1803424_Abacterium@OLE89403_1__Fe_S_cluster_assembly_scaffold_IscU'[&!color=#000000]
	'1961475_Bbacterium@DBAE01000217_1_19___15697_16101'[&!color=#000000]
	'1797386_Bbacterium@OFZ20883_1__Fe_S_cluster_assembly_scaffold_IscU'[&!color=#000000]
	'1797397_Bbacterium@OFZ54467_1__Fe_S_cluster_assembly_scaffold_IscU__partial'[&!color=#000000]
	'1797387_Bbacterium@OFZ42325_1__Fe_S_cluster_assembly_scaffold_IscU'[&!color=#000000]
	'1961478_Bbacterium@DDSI01000262_1_32___26815_27231'[&!color=#000000]
	'1948561_Dbacterium@DJIF01000051_1_43___43211_43594'[&!color=#000000]
	'1617433_Obacterium@KXK32638_1__NifU_like_protein'[&!color=#000000]
	'1797189_Abacterium@OFW32010_1__Fe_S_cluster_assembly_scaffold_IscU'[&!color=#000000]
	'1961479_Bbacterium@DDRA01000134_1_11___8493_8882'[&!color=#000000]
	'1805354_CRbacterium@OLD37096_1__Fe_S_cluster_assembly_scaffold_IscU'[&!color=#000000]
	'1805354_CRbacterium@OLD40247_1__Fe_S_cluster_assembly_scaffold_IscU'[&!color=#000000]
	'1802103_CRbacterium@OGL02839_1__Fe_S_cluster_assembly_scaffold_IscU'[&!color=#000000]
	'1805372_CRbacterium@OLB08878_1__Fe_S_cluster_assembly_scaffold_IscU'[&!color=#000000]
	'1802095_CRbacterium@OGK81800_1__Fe_S_cluster_assembly_scaffold_IscU'[&!color=#000000]
	'1802277_CSbacterium@OHA05903_1__Fe_S_cluster_assembly_scaffold_IscU'[&!color=#000000]
	'1618820_Pgroup@KKS38012_1__hypothetical_protein_UV01_C0006G0056'[&!color=#000000]
	'1952747_Pbacterium@DBCB01000314_1_33___30658_30852'[&!color=#000000]
	'1952882_Sbacterium@DKPS01000190_1_9___3246_3464'[&!color=#000000]
	'1882918_Pabortibovis@APR99844_1__Fe_S_cluster_assembly_scaffold_IscU'[&!color=#000000]
	'1797231_Abacterium@OFX10668_1__hypothetical_protein_A3G22_06770'[&!color=#7d753f]
	'1951237_Rbacterium@DDPT01000018_1_16___16622_17008'[&!color=#7d753f]
	'1951236_Rbacterium@DDCV01000015_1_3___1718_2128'[&!color=#7d753f]
	'45264_Amillepora@XP_029214019_1__uncharacterized_protein_LOC114977482'[&!color=#924e4e]
	'29159_Cgigas@XP_011438196_1__iron_sulfur_cluster_assembly_scaffold_protein_IscU'[&!color=#924e4e]
	'669202_Tkitauei@KII64230_1__Iron_sulfur_cluster_assembly_protein_1__mitochondrial'[&!color=#924e4e]
	'1286528_Nhelminthoeca@AHX11242_1__nifU_like_protein'[&!color=#7d753f]
	'222891_Nsennetsu@ABD45828_1__FeS_cluster_assembly_scaffold_IscU'[&!color=#7d753f]
	'2026788_Rbacterium@PCJ24715_1__Fe_S_cluster_assembly_scaffold_IscU'[&!color=#000000]
	'1986747_Gbacterium@OUW82244_1__Fe_S_cluster_assembly_scaffold_IscU'[&!color=#000000]
	'293613_Rcanadensis@ABV73413_1__FeS_cluster_assembly_scaffold_IscU'[&!color=#7d753f]
	'623744_Dtranslucida@TRY71305_1__hypothetical_protein_DNTS_002246'[&!color=#924e4e]
	'336407_Rbellii@ABE05027_1__FeS_cluster_assembly_scaffold_IscU'[&!color=#7d753f]
	'272947_Rprowazekii@CAA14938_1__NIFU_PROTEIN__nifU_'[&!color=#7d753f]
	'1953076_Sbacterium@DDNL01000049_1_55___61428_61931'[&!color=#000000]
	'2115978_CPtrachydisci@AVP87446_1__scaffold_protein'[&!color=#7d753f]
	'370354_Edispar@EDR23707_1__iron_sulfur_cluster_assembly_enzyme_ISCU__mitochondrial_precursor__putative'[&!color=#ff9696]
	'75058_Bsaltans@CUI11161_1__iron_sulfur_cluster_assembly_protein__putative'[&!color=#62ba5d]
	'5693_Tcruzi@RNC49838_1__iron_sulfur_cluster_assembly_protein'[&!color=#62ba5d]
	'59799_Adeanei@EPY27510_1__hypothetical_protein_AGDE_10730'[&!color=#62ba5d]
	'412133_Tvaginalis@EAY19669_1__NifU_like_protein__putative'[&!color=#7170de]
	'1144522_Tfoetus@OHS98489_1__Iron_sulfur_cluster_assembly_protein_1__mitochondrial'[&!color=#7170de]
	'1798262_Gbacterium@OGT10038_1__Fe_S_cluster_assembly_scaffold_IscU'[&!color=#000000]
	'1314962_Psp_@KNH05732_1__scaffold_protein'[&!color=#62ba5d]
	'1895727_Bbacterium@OJW98595_1__Fe_S_cluster_assembly_scaffold_IscU'[&!color=#000000]
	'391615_Gproteobacter@EDY85478_1__FeS_cluster_assembly_scaffold_IscU'[&!color=#000000]
	'266123_Ccaeni@PGEK01000015_1_46___49714_50100'[&!color=#000000]
	'1437824_Cdefragrans@CDM24690_1__FeS_cluster_assembly_scaffold_IscU'[&!color=#000000]
	'1953108_Abacterium@DHXC01000174_1_7___7381_7797'[&!color=#000000]
	'1953102_Abacterium@DCXI01000037_1_10___11964_12380'[&!color=#000000]
	'2052576_Cbacterium@PGEI01000082_1_4___1935_2339'[&!color=#000000]
	'511_Afaecalis@KGP03347_1__scaffolding_protein'[&!color=#000000]
	'643674_Phominis@AQS50806_1__hypothetical_protein_PAEH1_03095'[&!color=#000000]
	'1674887_Bbacterium@LUZQ01000008_1_12___15284_15667'[&!color=#000000]
	'1895705_Abacterium@OJU73345_1__Fe_S_cluster_assembly_scaffold_IscU'[&!color=#acf97f]
	'227321_Anidulans@CBF77056_1__TPA__iron_sulfur_cofactor_synthesis_protein__Isu1___putative__AFU_orthologue__A'[&!color=#924e4e]
	'1974024_Gbacterium@PIQ42676_1__Fe_S_cluster_assembly_scaffold_IscU'[&!color=#000000]
	'1798274_Gbacterium@OGT31170_1__Fe_S_cluster_assembly_scaffold_IscU'[&!color=#000000]
	'400682_Aqueenslandic@XP_003384054_1__PREDICTED__uncharacterized_protein_LOC100636315'[&!color=#924e4e]
	'7240_Dsimulans@KMZ04812_1__uncharacterized_protein_Dsimw501_GD28003'[&!color=#924e4e]
	'45351_Nvectensis@XP_001630782_1__iron_sulfur_cluster_assembly_scaffold_protein_IscU'[&!color=#924e4e]
	'6239_Celegans@CAA16379_1__NifU_N_domain_containing_protein'[&!color=#924e4e]
	'1359163_CNlotoris@KJV68818_1__nifU_like_protein'[&!color=#7d753f]
	'212042_Aphagocytophi@ABD44109_1__FeS_cluster_assembly_scaffold_IscU'[&!color=#7d753f]
	'234826_Amarginale@AAV86638_1__iron_sulfur_cofactor_synthesis_protein'[&!color=#7d753f]
	'269484_Ecanis@AAZ68452_1__Nitrogen_fixing_NifU_like__N_terminal'[&!color=#7d753f]
	'302409_Eruminantium@CAI27878_1__NifU_like_protein'[&!color=#7d753f]
	'797122_Kbialata@GCA62815_1__ISC_system_FeS_cluster_assembly__IscU_scaffold'[&!color=#7fbafa]
	'5763_Nfowleri@KAF0985175_1__hypothetical_protein_FDP41_000214'[&!color=#3d764a]
	'1919268_Abacterium@MPNG01000003_1_59___56801_57172'[&!color=#acf97f]
	'1401685_CXpacificiensi@ETO91886_1__nifU_protein'[&!color=#7d753f]
	'159749_Toceanica@EJK65159_1__hypothetical_protein_THAOC_14022__partial'[&!color=#c463ba]
	'5949_Slemnae@CDW74468_1__scaffold_protein'[&!color=#47468a]
	'5888_Ptetraurelia@CAK75524_1__unnamed_protein_product__macronuclear_'[&!color=#47468a]
	'2184344_CMbacterium@RAP31830_1__Fe_S_cluster_assembly_scaffold_IscU'[&!color=#000000]
	'2162564_Scluster@QCEV01000023_1_3___573_971'[&!color=#000000]
	'1986734_Gbacterium@RPG42800_1__iron_binding_protein'[&!color=#000000]
	'1986752_Gbacterium@OUX09955_1__Fe_S_cluster_assembly_scaffold_IscU'[&!color=#000000]
	'1009426_Gproteobacter@ARRL01000004_1_33___26693_27097'[&!color=#000000]
	'1123864_Scluster@JH611806_1_3___362_514'[&!color=#000000]
	'1123865_Scluster@JH612123_1_15___10941_11237'[&!color=#000000]
	'1123865_Scluster@JH612121_1_1___3_350'[&!color=#000000]
	'1123865_Scluster@JH612099_1_5___4402_4806'[&!color=#000000]
	'1123867_Scluster@EJP73562_1__iron_sulfur_cluster_assembly_protein_1'[&!color=#000000]
	'1986756_Gbacterium@OUX42693_1__iron_binding_protein'[&!color=#000000]
	'1986756_Gbacterium@OUX42963_1__iron_binding_protein'[&!color=#000000]
	'1986748_Gbacterium@RPG37576_1__iron_binding_protein'[&!color=#000000]
	'1123866_Scluster@EJP71738_1__iron_sulfur_cluster_assembly_protein_1'[&!color=#000000]
	'1123864_Scluster@JH611806_1_2___111_356'[&!color=#000000]
	'2162561_Scluster@QCMW01000001_1_44___38607_39011'[&!color=#000000]
	'1948182_Pbacterium@DIIU01000021_1_75___65735_66139'[&!color=#000000]
	'1986751_Gbacterium@RPG39830_1__Fe_S_cluster_assembly_scaffold_IscU'[&!color=#000000]
	'1986738_Gbacterium@OUW09469_1__iron_binding_protein'[&!color=#000000]
	'2162566_Scluster@QCHF01000001_1_41___34808_35230'[&!color=#000000]
	'1986826_CPsp@OUX37312_1__iron_binding_protein'[&!color=#ecf181]
	'1986869_Rbacterium@OUW70116_1__iron_binding_protein'[&!color=#ecf181]
	'1986659_Btmed277@OUX43329_1__iron_binding_protein'[&!color=#000000]
	'2024880_Ssp@MAB54317_1__iron_binding_protein'[&!color=#000000]
	'1798295_Gbacterium@OGT67970_1__Fe_S_cluster_assembly_scaffold_IscU'[&!color=#000000]
	'1951240_Rbacterium@DGUL01000001_1_88___104886_105731'[&!color=#000000]
	'1951934_Hbacterium@DLRV01000014_1_11___7243_7632'[&!color=#acf97f]
	'1951932_Hbacterium@DGIE01000035_1_27___23437_23814'[&!color=#acf97f]
	'5741_Gintestinalis@ESU44384_1__Putative_iron_sulfur_cluster_scaffold_family_related_protein'[&!color=#7fbafa]
	'348837_Ssalmonicida@EST48017_1__NifU_like_protein'[&!color=#7fbafa]
	'1890364_Pfungivorum@PRP87117_1__iron_sulfur_cluster_assembly_protein__mitochondrial_precursor'[&!color=#ff9696]
	'295108_CBaquae@KRG18191_1__NifU_like_protein'[&!color=#000000]
	'1895767_Gbacterium@OJV88855_1__Fe_S_cluster_assembly_scaffold_IscU'[&!color=#000000]
	'437022_CBcookevillens@KRG18292_1__NifU_like_protein'[&!color=#000000]
	'1951896_Fbacterium@DLTR01000086_1_8___5456_5836'[&!color=#000000]
	'1274402_CHpenaei@JQAJ01000001_1_218___246536_246931'[&!color=#acf97f]
	'1460289_Csp_@KOO27550_1__iron_sulfur_cluster_assembly_protein_1_like_protein'[&!color=#6ed6d9]
	'1131268_Mgroup@AQVM01000003_1_42___43197_43580'[&!color=#000000]
	'4787_Pinfestans@KAF4128671_1__NifU_like_N_terminal_domain'[&!color=#c463ba]
	'2880_Esiliculosus@CBJ33232_1__conserved_unknown_protein'[&!color=#c463ba]
	'3702_Athaliana@AEE84576_1__SufE_NifU_family_protein'[&!color=#92894a]
	'39947_Osativa@KAF2932170_1__hypothetical_protein_DAI22_05g267100'[&!color=#92894a]
	'478820_Bsp_@OAO18113_1__iron_sulfur_cluster_assembly_enzyme_ISCU'[&!color=#c463ba]
	'3218_Ppatens@PNR44759_1__hypothetical_protein_PHYPA_014529'[&!color=#92894a]
	'3197_Mpolymorpha@PTQ28622_1__hypothetical_protein_MARPO_0158s0005'[&!color=#92894a]
	'1764295_Cprimus@QDZ20066_1__iron_sulfur_cluster_assembly_protein'[&!color=#92894a]
	'3075_Aprotothecoid@RMZ55380_1__hypothetical_protein_APUTEX25_003504'[&!color=#92894a]
	'37360_Pbrassicae@CEO99743_1__hypothetical_protein_PBRA_007477'[&!color=#794684]
	'3055_Creinhardtii@PNW73696_1__hypothetical_protein_CHLRE_13g568850v5'[&!color=#92894a]
	'436017_Olucimarinus@ABO94140_1__predicted_protein'[&!color=#92894a]
	'448386_Gchorda@PXF49303_1__Iron_sulfur_cluster_assembly_enzyme_ISCU__mitochondrial'[&!color=#6e4f37]
	'2769_Ccrispus@CDF32759_1__similar_to_nifU_like_iron_sulfur_cluster_protein_Isu1'[&!color=#6e4f37]
	'505711_Agodoyi@KAF0852459_1__mitochondrial_iron_sulfur_cluster_biosynthesis_Isu1_Isu2'[&!color=#3d7678]
	'703_Pshigelloides@JWHQ01000042_1_21___22271_22660'[&!color=#000000]
	'158841_Lrichardii@SQI36649_1__NifU_like_protein'[&!color=#000000]
	'406818_Xbovienii@CBJ82151_1__putative_Fe_S_assembly_protein'[&!color=#000000]
	'243265_Plaumondii@CAE15656_1__NifU_protein'[&!color=#000000]
	'1123402_Tanophelis@SET01274_1__FeS_assembly_scaffold_apoprotein_IscU__Modular_FeS_cluster_scaffolding_protein'[&!color=#000000]
	'1247024_Aendosymbiont@JRLH01000002_1_171___204056_204442'[&!color=#000000]
	'582_Mmorganii@JQGP01000011_1_42___53129_53515'[&!color=#000000]
	'529507_Pmirabilis@CAR43854_1__putative_iron_binding_protein'[&!color=#000000]
	'1951658_Ebacterium@DDVL01000037_1_54___63982_64368'[&!color=#000000]
	'218491_Patrosepticum@CAG76134_1__NifU_like_protein'[&!color=#000000]
	'83333_Ecoli@AIZ52347_1__iron_sulfur_cluster_assembly_scaffold_protein'[&!color=#ff9696]
	'1387197_CSbombi@AWGA01000014_1_10___14156_14542'[&!color=#000000]
	'1196095_Gapicola@AHN24711_1__Iron_sulfur_cluster_assembly_scaffold_protein_IscU'[&!color=#000000]
	'593135_Ohercynius@RKS84526_1__FeS_assembly_scaffold_apoprotein_IscU__modular_FeS_cluster_scaffolding_protein'[&!color=#000000]
	'1267021_Fperrara@AJA44006_1__FeS_cluster_assembly_scaffold_IscU'[&!color=#000000]
	'1732024_Bbacterium@MEIE01000153_1_3___484_906'[&!color=#000000]
	'2028576_Btaxon@RIY32453_1__Fe_S_cluster_assembly_scaffold_IscU'[&!color=#000000]
	'2028575_Btaxon@RIY35571_1__Fe_S_cluster_assembly_scaffold_IscU'[&!color=#000000]
	'2027912_Btaxon@RIY33988_1__Fe_S_cluster_assembly_scaffold_IscU'[&!color=#000000]
	'2028574_Btaxon@RIY34664_1__Fe_S_cluster_assembly_scaffold_IscU'[&!color=#000000]
	'487175_Pexcrementiho@HAI61804_1__TPA_asm__Fe_S_cluster_assembly_scaffold_IscU'[&!color=#000000]
	'1834205_Bbacterium@ANU67271_1__Fe_S_cluster_assembly_scaffold_IscU'[&!color=#000000]
	'1030841_Nwadsworthii@EGZ47145_1__FeS_cluster_assembly_scaffold_IscU'[&!color=#000000]
	'326522_Nanimaloris@OSI08361_1__Fe_S_cluster_assembly_scaffold_IscU'[&!color=#000000]
	'1470200_Narctica@KLT72522_1__scaffolding_protein'[&!color=#000000]
	'1032488_Nshayeganii@EGY51706_1__FeS_cluster_assembly_scaffold_IscU'[&!color=#000000]
	'1051972_Nweaveri@EGV34720_1__FeS_cluster_assembly_scaffold_IscU'[&!color=#000000]
	'88719_Nelongata@JVVT01000019_1_37___35377_35760'[&!color=#000000]
	'122586_Nmeningitidis@AAF62330_1__nifU_protein'[&!color=#ff9696]
	'655307_Nsp@ASP17053_1__iron_sulfur_cluster_scaffold_like_protein'[&!color=#000000]
	'539_Ecorrodens@JVFA01000025_1_25___22044_22427'[&!color=#000000]
	'888741_Kdenitrifican@EGC17701_1__FeS_cluster_assembly_scaffold_IscU'[&!color=#000000]
	'629741_Koralis@EEP67993_1__FeS_cluster_assembly_scaffold_IscU'[&!color=#000000]
	'641147_Smuelleri@EFG30744_1__NifU_like_protein'[&!color=#000000]
	'1945924_Asp@DDOU01000014_1_11___6391_6795'[&!color=#000000]
	'243159_Aferrooxidans@ACK79756_1__FeS_cluster_assembly_scaffold_protein_IscU'[&!color=#000000]
	'930_Athiooxidans@JMEB01000172_1_42___39589_40017'[&!color=#000000]
	'930_Athiooxidans@JMEB01000055_1_15___11232_11657'[&!color=#000000]
	'1522312_Knegevensis@CCNJ01000002_1_38___33238_33621'[&!color=#000000]
	'1150867_Kkingae@EIC13462_1__scaffold_protein'[&!color=#000000]
	'1120980_Acrassa@JQKH01000039_1_6___5583_5966'[&!color=#000000]
	'1120981_Afiliformis@SOD64904_1__FeS_assembly_scaffold_apoprotein_IscU'[&!color=#000000]
	'1121351_Ckuhniae@KE386799_1_85___86912_87301'[&!color=#000000]
	'1121352_Csteedae@JHZP01000001_1_925___987913_988302'[&!color=#000000]
	'1891184_Toccultus@BDGP01000225_1_70___71805_72185'[&!color=#000000]
	'1927128_CEluxaltus@ATF10238_1__Iron_sulfur_cluster_assembly_scaffold_protein_IscU'[&!color=#000000]
	'51367_Scosticola@LT897818_1_127___133160_133543'[&!color=#000000]
	'868280_Ssocompensis@AQOE01000037_1_77___57029_57412'[&!color=#000000]
	'1891186_Vaphrogenes@AP018689_1_494___567732_568112'[&!color=#000000]
	'312309_Afischeri@AAW85113_1__Fe_S_cluster_assembly_scaffold_protein_IscU'[&!color=#000000]
	'2487322_Vsp@RQW62293_1__Fe_S_cluster_assembly_scaffold_IscU'[&!color=#000000]
	'1216006_Vaerogenes@SHI16788_1__NifU_like_protein'[&!color=#000000]
	'687_Vgazogenes@ASA56448_1__Fe_S_cluster_assembly_scaffold_IscU'[&!color=#000000]
	'575788_Vtasmaniensis@CAV17601_1__NifU_related_protein'[&!color=#000000]
	'674_Vmimicus@KFE31345_1__nifU_like_protein'[&!color=#000000]
	'243277_Vcholerae@AAF93914_1__NifU_related_protein'[&!color=#ff9696]
	'701176_Vsp@EGU32517_1__scaffold_protein'[&!color=#000000]
	'223926_Vparahaemolyt@BAC58860_1__NifU_related_protein'[&!color=#000000]
	'1179155_CPblepharus@KEY91696_1__nifU_like_protein'[&!color=#000000]
	'1236703_CPkatoptron@EPE37335_1__feS_cluster_assembly_scaffold_IscU'[&!color=#000000]
	'1603038_Vsp@ORT48921_1__scaffolding_protein'[&!color=#000000]
	'216895_Vvulnificus@AAO08960_1__Iron_sulfur_cluster_assembly_scaffold_protein_IscU'[&!color=#000000]
	'673519_Vharveyi@EEZ87025_1__NifU_related_protein'[&!color=#000000]
	'553239_Vbreoganii@ANO33599_1__Fe_S_cluster_assembly_scaffold_IscU'[&!color=#000000]
	'1947768_Vsp@DDQR01000025_1_9___7515_7895'[&!color=#000000]
	'2479546_Vsp@CP033078_1_1994___2198605_2198994'[&!color=#000000]
	'673_Ghollisae@AMG31187_1__Fe_S_cluster_assembly_scaffold_IscU'[&!color=#000000]
	'1121868_Enigricans@SKA55286_1__FeS_assembly_scaffold_apoprotein_IscU__Modular_FeS_cluster_scaffolding_protein'[&!color=#000000]
	'1927127_CEescacola@PCS23525_1__Iron_sulfur_cluster_assembly_scaffold_protein_IscU'[&!color=#000000]
	'265726_Phalotolerans@KKD01545_1__scaffolding_protein'[&!color=#000000]
	'1195763_Paquae@KLV05996_1__scaffolding_protein'[&!color=#000000]
	'38294_Pdamselae@OLQ83568_1__Fe_S_cluster_assembly_scaffold_IscU'[&!color=#000000]
	'1755811_Pmarinum@ASK78437_1__Fe_S_cluster_assembly_scaffold_IscU'[&!color=#000000]
	'557723_Gparasuis@ACL31759_1__scaffold_protein__NifU_like_protein_involved_in_Fe_S_cluster_formation'[&!color=#000000]
	'1443036_Vpulmonis@RPE86144_1__FeS_assembly_scaffold_apoprotein_IscU__modular_FeS_cluster_scaffolding_protein'[&!color=#000000]
	'233412_Hducreyi@AAP95949_1__NifU_like_protein'[&!color=#000000]
	'416269_Apleuropneumo@ABN74026_1__NifU_like_protein'[&!color=#000000]
	'75985_Mhaemolytica@KIX30786_1__scaffolding_protein'[&!color=#000000]
	'97481_Pskyensis@SEM42487_1__nitrogen_fixation_protein_NifU'[&!color=#000000]
	'1122938_Ptestudinis@SMB89664_1__FeS_assembly_scaffold_apoprotein_IscU__Modular_FeS_cluster_scaffolding_protein'[&!color=#000000]
	'1005058_Ganatis@AEC17801_1__scaffold_protein'[&!color=#000000]
	'762_Avolantium@VEB22989_1__NifU_like_protein'[&!color=#000000]
	'754_Pdagmatis@SNV42370_1__iron_sulfur_cluster_assembly_scaffold_IscU'[&!color=#000000]
	'272843_Pmultocida@AAK02403_1__IscU'[&!color=#ff9696]
	'339671_Asuccinogenes@ABR74235_1__FeS_cluster_assembly_scaffold_IscU'[&!color=#000000]
	'28161_Cflavescens@PJG85771_1__Fe_S_cluster_assembly_scaffold_IscU'[&!color=#000000]
	'1938151_Pbacterium@HBO37201_1__TPA_asm__Fe_S_cluster_assembly_scaffold_IscU'[&!color=#000000]
	'221988_Msuccinicipro@AAU38331_1__IscU_protein'[&!color=#000000]
	'71421_Hinfluenzae@AAC22034_1__iscU_protein__iscU_'[&!color=#000000]
	'714_Aactinomycete@AMQ91349_1__scaffolding_protein'[&!color=#000000]
	'51161_Adelphinicola@VEJ09241_1__scaffold_protein'[&!color=#000000]
	'265072_Mflagellatus@ABE49075_1__FeS_cluster_assembly_scaffold_IscU'[&!color=#ff9696]
	'1236959_Mglycogenes@BAMT01000001_1_105___100618_101040'[&!color=#000000]
	'582744_Mglucosetroph@ACT51092_1__FeS_cluster_assembly_scaffold_IscU'[&!color=#000000]
	'1825523_Nkurashikiens@GBG14139_1__nitrogen_fixation_protein_NifU_and_related_proteins'[&!color=#000000]
	'1801614_Mbacterium@OGV71626_1__Fe_S_cluster_assembly_scaffold_IscU'[&!color=#000000]
	'1123368_Ttepidarius@AUIS01000004_1_161___175335_175742'[&!color=#000000]
	'2338552_Sbacterium@RLV58792_1__Fe_S_cluster_assembly_scaffold_IscU'[&!color=#000000]
	'342950_Sspongiae@RJY07676_1__Fe_S_cluster_assembly_scaffold_IscU'[&!color=#000000]
	'637905_Sviolacea@BAJ01563_1__NifU_family_protein'[&!color=#000000]
	'323850_Sloihica@ABO24182_1__FeS_cluster_assembly_scaffold_IscU'[&!color=#000000]
	'1236542_Smarina@BALM01000024_1_56___54600_54983'[&!color=#000000]
	'211586_Soneidensis@AAN55305_1__FeS_cluster_assembly_scaffold_protein_IscU'[&!color=#000000]
	'318167_Sfrigidimarin@ABI72268_1__FeS_cluster_assembly_scaffold_IscU'[&!color=#000000]
	'93973_Sjaponica@ARD22872_1__FeS_cluster_assembly_scaffold_IscU'[&!color=#000000]
	'458817_Shalifaxensis@ABZ76139_1__FeS_cluster_assembly_scaffold_IscU'[&!color=#000000]
	'2058304_Ssp@PKH63175_1__Fe_S_cluster_assembly_scaffold_IscU'[&!color=#000000]
	'1515746_Smangrovi@KFZ37129_1__scaffolding_protein'[&!color=#000000]
	'326297_Samazonensis@ABL99501_1__NifU_family_protein'[&!color=#000000]
	'560080_Scorallii@QRCS01000024_1_62___69222_69605'[&!color=#000000]
	'2013866_Phaliotis@NRRC01000001_1_623___675869_676252'[&!color=#000000]
	'375674_Psedimenticol@NRIR01000005_1_59___66889_67272'[&!color=#000000]
	'299255_Fmarina@SHH33638_1__FeS_assembly_scaffold_apoprotein_IscU'[&!color=#000000]
	'550540_Fbalearica@ADN76961_1__FeS_cluster_assembly_scaffold_IscU'[&!color=#000000]
	'1120963_Asagamiensis@KB894498_1_74___95745_96122'[&!color=#000000]
	'349064_Tagarivorans@SES70893_1__FeS_assembly_scaffold_apoprotein_IscU'[&!color=#000000]
	'1742724_Tsp@OKY25692_1__Fe_S_cluster_assembly_scaffold_IscU'[&!color=#000000]
	'1967665_Cberingensis@ASP46736_1__Fe_S_cluster_assembly_scaffold_IscU'[&!color=#000000]
	'1816218_Csp@AOW78041_1__iron_sulfur_cluster_scaffold_like_protein'[&!color=#000000]
	'1911682_Cagarivorans@MUZU01000007_1_114___154903_155283'[&!color=#000000]
	'2305464_Csp@RHW77458_1__Fe_S_cluster_assembly_scaffold_IscU'[&!color=#000000]
	'56799_Csp@PHR83872_1__Fe_S_cluster_assembly_scaffold_IscU'[&!color=#000000]
	'58049_Csp@ALO34071_1__scaffolding_protein'[&!color=#000000]
	'167879_Cpsychrerythr@AAZ25194_1__iron_sulfur_cluster_assembly_protein_IscU'[&!color=#000000]
	'80854_Mviscosa@CED58718_1__putative_iron_sulphur_cluster_biosynthesis_protein'[&!color=#000000]
	'1336237_Pflectens@KI912487_1_620___706710_707096'[&!color=#000000]
	'716813_Psaromensis@PQJ54935_1__Fe_S_cluster_assembly_scaffold_IscU'[&!color=#000000]
	'2291597_Gsp@CP031416_1_878___955878_956264'[&!color=#000000]
	'1159017_Iindica@SDB19220_1__FeS_assembly_scaffold_apoprotein_IscU'[&!color=#000000]
	'1763536_Tcrassostreae@LRUI01000005_1_5___4107_4490'[&!color=#000000]
	'1513271_Cmaritimum@KMT65524_1__scaffolding_protein'[&!color=#000000]
	'2058087_Abacterium@PKF57551_1__Fe_S_cluster_assembly_scaffold_IscU'[&!color=#000000]
	'1856287_Tsp@OUS26540_1__Fe_S_cluster_assembly_scaffold_IscU'[&!color=#000000]
	'1121880_Fsenticii@AUGM01000013_1_102___120602_120985'[&!color=#000000]
	'508461_Nmarina@NGNS01000002_1_261___306613_306996'[&!color=#000000]
	'2058089_Psp@PKF63574_1__Fe_S_cluster_assembly_scaffold_IscU'[&!color=#000000]
	'1278312_Paquimarina@AUAM01000007_1_54___69409_69795'[&!color=#000000]
	'357804_Pingrahamii@ABM03150_1__FeS_cluster_assembly_scaffold_IscU'[&!color=#000000]
	'314282_Psp@AGH80793_1__scaffold_protein'[&!color=#000000]
	'1278302_Phadalis@ATUO01000127_1_6___4037_4417'[&!color=#000000]
	'1121878_Ffuttsuensis@KE383896_1_237___258028_258414'[&!color=#000000]
	'718193_Fsediminum@SDI61608_1__FeS_assembly_scaffold_apoprotein_IscU'[&!color=#000000]
	'2059725_Zmaritima@QCZE01000001_1_1429___1600319_1600705'[&!color=#000000]
	'641510_Oarctica@PPL17836_1__Fe_S_cluster_assembly_scaffold_IscU'[&!color=#000000]
	'1903694_Oavium@ART78748_1__Fe_S_cluster_assembly_scaffold_IscU'[&!color=#000000]
	'511062_Osp@AEY01064_1__scaffold_protein'[&!color=#000000]
	'1907416_Asp@SIQ84969_1__FeS_assembly_scaffold_apoprotein_IscU'[&!color=#000000]
	'595494_Tauensis@ACQ93617_1__FeS_cluster_assembly_scaffold_IscU'[&!color=#000000]
	'380703_Ahydrophila@ABK37265_1__FeS_cluster_assembly_scaffold_IscU'[&!color=#ff9696]
	'859059_Ahaloalkalito@RUO18287_1__Fe_S_cluster_assembly_scaffold_IscU'[&!color=#000000]
	'1799789_Phydrolytica@KXI28555_1__scaffolding_protein'[&!color=#000000]
	'1128911_Parctica@QIJM01000567_1_12___11145_11525'[&!color=#000000]
	'342610_Patlantica@ABG39765_1__FeS_cluster_assembly_scaffold_IscU'[&!color=#000000]
	'1127673_Alipolytica@GAC15138_1__NifU_like_protein'[&!color=#000000]
	'1737567_Abacterium@LXWE01000013_1_45___52742_53125'[&!color=#000000]
	'2161813_Gsp@GBL04757_1__scaffold_protein'[&!color=#000000]
	'2303987_Msp@RJG47605_1__Fe_S_cluster_assembly_scaffold_IscU'[&!color=#000000]
	'2025950_Psp@PAJ74302_1__Fe_S_cluster_assembly_scaffold_IscU'[&!color=#000000]
	'1268239_Pluteoviolace@CCQ11053_1__Iron_sulfur_cluster_assembly_scaffold_protein_IscU'[&!color=#000000]
	'314281_Ptunicata@ATC95895_1__nitrogen_fixation_protein_NifU'[&!color=#000000]
	'1348114_Ppiratica@AIY63754_1__scaffolding_protein'[&!color=#000000]
	'2077096_Psp@PQBY01000016_1_90___104185_104568'[&!color=#000000]
	'43657_Pluteoviolace@KID54908_1__scaffolding_protein'[&!color=#000000]
	'1859457_Pamylolytica@OHU92847_1__Fe_S_cluster_assembly_scaffold_IscU'[&!color=#000000]
	'326442_Phaloplanktis@CAI87718_1__Fe_S_assembly_protein'[&!color=#ff9696]
	'43662_Ppiscicida@ATD07765_1__nitrogen_fixation_protein_NifU'[&!color=#000000]
	'161398_Pphenolica@ALO43389_1__NifU_like_protein'[&!color=#000000]
	'2172099_Csp@AWB67480_1__Fe_S_cluster_assembly_scaffold_IscU'[&!color=#000000]
	'2234133_Csp@QMED01000011_1_101___121706_122083'[&!color=#000000]
	'659495_Cagarivorans@JH767523_1_243___263311_263694'[&!color=#000000]
	'1046714_Gjoobiniege@AMRX01000006_1_369___401846_402226'[&!color=#000000]
	'2282215_Csp@RCU48785_1__Fe_S_cluster_assembly_scaffold_IscU'[&!color=#000000]
	'1445662_Ityrosinivora@RUO80319_1__Fe_S_cluster_assembly_scaffold_IscU'[&!color=#000000]
	'1120970_Ataiwanensis@AUBZ01000019_1_20___18683_19066'[&!color=#000000]
	'680279_Agilvus@CP013021_1_4200___4333256_4333639'[&!color=#000000]
	'455436_Gsp@DS989814_1_149___157892_158272'[&!color=#000000]
	'2164068_Abacterium@RKF15536_1__Fe_S_cluster_assembly_scaffold_IscU'[&!color=#000000]
	'740709_Ixiamenensis@EKE85238_1__FeS_cluster_assembly_scaffold_IscU'[&!color=#000000]
	'1517416_Iatlantica@KFZ29136_1__scaffolding_protein'[&!color=#000000]
	'2487133_Isp@RJLC01000016_1_174___194093_194476'[&!color=#000000]
	'435908_Isalinarum@KFZ31315_1__scaffolding_protein'[&!color=#000000]
	'1323738_Iplanktonica@RUO65974_1__Fe_S_cluster_assembly_scaffold_IscU'[&!color=#000000]
	'337250_Itaiwanensis@RUO78453_1__Fe_S_cluster_assembly_scaffold_IscU'[&!color=#000000]
	'1970393_Isp@OZB05362_1__Fe_S_cluster_assembly_scaffold_IscU'[&!color=#000000]
	'519453_Imaritima@PWW10328_1__FeS_assembly_scaffold_apoprotein_IscU'[&!color=#000000]
	'1122124_Isediminum@KE383983_1_501___540589_540972'[&!color=#000000]
	'1946650_Isp@DKAB01000226_1_5___3800_4183'[&!color=#000000]
	'1974025_Gbacterium@PIP80880_1__Fe_S_cluster_assembly_scaffold_IscU'[&!color=#000000]
	'1950782_Bbacterium@DBCQ01000022_1_9___5383_5793'[&!color=#000000]
	'1950771_Bbacterium@DDPR01000004_1_26___27393_27785'[&!color=#000000]
	'1986668_Bbacterium@OUT97347_1__Fe_S_cluster_assembly_scaffold_IscU'[&!color=#000000]
	'1986667_Bbacterium@OUW05647_1__Fe_S_cluster_assembly_scaffold_IscU'[&!color=#000000]
	'1986666_Bbacterium@OUV31727_1__Fe_S_cluster_assembly_scaffold_IscU'[&!color=#000000]
	'1948380_Abacterium@DDZS01000017_1_28___25889_26182'[&!color=#7d753f]
	'556055_Prarus@NTGB01000001_1_1504___1610827_1611216'[&!color=#000000]
	'556053_Pacidiphobus@CP023277_1_571___538216_538602'[&!color=#000000]
	'1951147_Lbacterium@DEND01000004_1_135___137912_138295'[&!color=#000000]
	'312153_Pasymbioticus@ABP34706_1__FeS_cluster_assembly_scaffold_IscU'[&!color=#000000]
	'351345_Pcosmopolitan@OXL14490_1__Fe_S_cluster_assembly_scaffold_IscU'[&!color=#000000]
	'1947686_Tsp@DDOT01000154_1_11___10503_10910'[&!color=#000000]
	'75379_Tintermedia@ADG30452_1__FeS_cluster_assembly_scaffold_IscU'[&!color=#000000]
	'1267562_Cgilardii@ALD90188_1__scaffold_protein'[&!color=#000000]
	'445709_Pthiooxydans@AKJ67362_1__Fe_S_cluster_assembly_scaffold_IscU'[&!color=#000000]
	'2290923_Csp@AXK39516_1__Fe_S_cluster_assembly_scaffold_IscU'[&!color=#000000]
	'93218_Papista@AJE99394_1__scaffolding_protein'[&!color=#000000]
	'1660092_Bsp@ODU95628_1__Fe_S_cluster_assembly_scaffold_IscU__partial'[&!color=#000000]
	'1808959_CPnovymonadis@PSB92074_1__Iron_sulfur_cluster_assembly_scaffold_protein_IscU'[&!color=#000000]
	'1123487_Ugangwonense@KB892840_1_15___17040_17429'[&!color=#000000]
	'857335_CDcarminicum@PAS93901_1__Fe_S_cluster_assembly_scaffold_IscU'[&!color=#000000]
	'2067453_Usp@PLK47542_1__Fe_S_cluster_assembly_scaffold_IscU'[&!color=#000000]
	'1888893_Placunae@RCS59608_1__Fe_S_cluster_assembly_scaffold_IscU'[&!color=#000000]
	'1950779_Bbacterium@DHLX01000009_1_40___44764_45165'[&!color=#000000]
	'1122158_Loryzae@AQXU01000025_1_49___51133_51519'[&!color=#000000]
	'938785_Bproteobacter@ATZQ02000011_1_11___12076_12459'[&!color=#000000]
	'1951378_Abacterium@DBBZ01000285_1_18___16371_16754'[&!color=#000000]
	'323426_Bproteobacter@PRY99069_1__FeS_assembly_scaffold_apoprotein_IscU'[&!color=#000000]
	'2268024_Hsp@AXF85040_1__Iron_sulfur_cluster_assembly_scaffold_protein_IscU'[&!color=#000000]
	'795666_Rsp@EIZ05080_1__scaffold_protein'[&!color=#000000]
	'1974028_Hbacterium@PIX95710_1__Fe_S_cluster_assembly_scaffold_IscU'[&!color=#000000]
	'1947689_Tsp@DEQR01000074_1_4___1692_2117'[&!color=#000000]
	'1974034_Hbacterium@PIW37803_1__Fe_S_cluster_assembly_scaffold_IscU'[&!color=#000000]
	'1008459_Tasinigenital@AEP36451_1__Iron_sulfur_cluster_assembly_scaffold_protein_IscU'[&!color=#000000]
	'670386_Halbum@EFA78553_1__hypothetical_protein_PPL_09205'[&!color=#ff9696]
	'352472_Ddiscoideum@XP_639309_1__hypothetical_protein_DDB_G0283003'[&!color=#ff9696]
	'1469502_Bbacterium@BAP88192_1__scaffold_protein'[&!color=#000000]
	'1072685_Bpsittacipulm@AIL32691_1__scaffolding_protein'[&!color=#000000]
	'1671635_Abacterium@LFTA01000039_1_36___37559_37942'[&!color=#000000]
	'1553431_Mcysteinexige@BBE09260_1__NifU_homolog_protein_involved_in_Fe_S_cluster_formation'[&!color=#000000]
	'645616_Ecaeni@RBP40842_1__FeS_assembly_scaffold_apoprotein_IscU__modular_FeS_cluster_scaffolding_protein'[&!color=#000000]
	'2497686_Csp@RTZ47774_1__Fe_S_cluster_assembly_scaffold_IscU'[&!color=#000000]
	'1007105_Psp@AEC19282_1___Fe_S__cluster_formation_repair_protein'[&!color=#000000]
	'683354_Cnitroreducen@OWT65882_1__Fe_S_cluster_assembly_scaffold_IscU'[&!color=#000000]
	'2026239_Psp@RII83723_1__Fe_S_cluster_assembly_scaffold_IscU'[&!color=#000000]
	'1548123_Psp@OXR48312_1__Fe_S_cluster_assembly_scaffold_IscU'[&!color=#000000]
	'305977_Pnoertemannii@PVY60365_1__FeS_assembly_scaffold_apoprotein_IscU__modular_FeS_cluster_scaffolding_protein'[&!color=#000000]
	'1697043_Bsp@AOB31786_1__scaffolding_protein'[&!color=#000000]
	'1416803_Bgenomosp@ARP86321_1__Fe_S_cluster_assembly_scaffold_IscU'[&!color=#000000]
	'257310_Bbronchisepti@CAE32773_1___Fe_S__cluster_formation_repair_protein'[&!color=#ff9696]
	'1797490_Bbacterium@OGA15313_1__Fe_S_cluster_assembly_scaffold_IscU'[&!color=#000000]
	'2163011_Bsp@AWB33325_1__Fe_S_cluster_assembly_scaffold_IscU'[&!color=#000000]
	'1851544_Odioscoreae@SOE49173_1__Iron_sulfur_cluster_assembly_scaffold_protein_IscU'[&!color=#000000]
	'206506_Kgyiorum@KKO72474_1__scaffolding_protein'[&!color=#000000]
	'1247726_Amimigardefor@AHG63934_1__putative_Fe_S_cluster_assembly_scaffold_protein_IscU'[&!color=#000000]
	'1121388_Dgummosa@KI519499_1_603___741316_741735'[&!color=#000000]
	'1797484_Bbacterium@OGA03465_1__Fe_S_cluster_assembly_scaffold_IscU'[&!color=#000000]
	'1797503_Bbacterium@OGA55855_1__Fe_S_cluster_assembly_scaffold_IscU'[&!color=#000000]
	'1797505_Bbacterium@OGA69449_1__Fe_S_cluster_assembly_scaffold_IscU'[&!color=#000000]
	'1748243_CTelectrophaga@ALP53388_1__scaffolding_protein'[&!color=#000000]
	'1952265_Mbacterium@DDPD01000085_1_8___5863_6246'[&!color=#000000]
	'2094561_Psp@PQA49388_1__Fe_S_cluster_assembly_scaffold_IscU'[&!color=#000000]
	'28092_Randropogonis@KKB62501_1__scaffolding_protein'[&!color=#000000]
	'1703390_Bbacterium@KPK08903_1__scaffolding_protein'[&!color=#000000]
	'748120_Pbaekdonensis@REH38813_1__FeS_assembly_scaffold_apoprotein_IscU'[&!color=#000000]
	'1770053_Bsp@SDV49266_1__nitrogen_fixation_protein_NifU'[&!color=#000000]
	'1974089_Rbacterium@PJA58662_1__Fe_S_cluster_assembly_scaffold_IscU'[&!color=#000000]
	'1122928_Pyongneupense@KE383962_1_89___89288_89674'[&!color=#000000]
	'1842540_Msp@AOF80312_1__FeS_cluster_assembly_scaffold_IscU'[&!color=#000000]
	'2175229_Bsp@PWF23062_1__Fe_S_cluster_assembly_scaffold_IscU'[&!color=#000000]
	'1950780_Bbacterium@DIYC01000015_1_45___44873_45262'[&!color=#000000]
	'1000565_Muniversalis@EGK73385_1__FeS_cluster_assembly_scaffold_IscU'[&!color=#000000]
	'1813033_Lsp@KYP10444_1__scaffolding_protein'[&!color=#000000]
	'1559896_Smultivorans@GBL45460_1__iron_sulfur_cluster_assembly_scaffold_protein_IscU'[&!color=#000000]
	'1985873_Ssp@ARU31755_1__Fe_S_cluster_assembly_scaffold_IscU'[&!color=#000000]
	'1842540_Msp@AOF80659_1__FeS_cluster_assembly_scaffold_IscU'[&!color=#000000]
	'1948151_Pbacterium@DDPS01000089_1_8___4464_4850'[&!color=#000000]
	'1906741_Jsp@AOY01644_1__Fe_S_cluster_assembly_scaffold_IscU'[&!color=#000000]
	'1891238_Bbacterium@PLEY01000085_1_52___61350_61757'[&!color=#000000]
	'1121278_Ckoreensis@KE386746_1_36___31722_32105'[&!color=#000000]
	'1797562_Bbacterium@OGB20368_1__Fe_S_cluster_assembly_scaffold_IscU'[&!color=#000000]
	'375286_Jsp@ABR90114_1__nitrogen_fixation_protein_NifU'[&!color=#000000]
	'2099400_Ssilvestre@PRC91242_1__iscU__FeS_cluster_assembly_scaffold_IscU'[&!color=#000000]
	'1603353_Mpsychrophila@PIL38405_1__Fe_S_cluster_assembly_scaffold_IscU'[&!color=#000000]
	'401471_Uparvum@AZP13543_1__Fe_S_cluster_assembly_scaffold_IscU'[&!color=#000000]
	'2496266_Isp@AZN35272_1__Fe_S_cluster_assembly_scaffold_IscU'[&!color=#000000]
	'1706046_Sautotrophica@BHVT01000073_1_137___141602_142012'[&!color=#000000]
	'2490538_Rbacterium@RQW29434_1__Fe_S_cluster_assembly_scaffold_IscU'[&!color=#000000]
	'1121280_Cshinanonensi@KB895336_1_11___7987_8367'[&!color=#000000]
	'1121275_Caquatile@AUMS01000008_1_53___63970_64350'[&!color=#000000]
	'1121375_Drivuli@KK211082_1_310___327798_328181'[&!color=#000000]
	'1121001_Alacus@SMC19863_1__FeS_assembly_scaffold_apoprotein_IscU__Modular_FeS_cluster_scaffolding_protein'[&!color=#000000]
	'709839_Nautotrophicu@KIF80881_1__scaffolding_protein'[&!color=#000000]
	'1736266_Dsp@KQQ31902_1__scaffolding_protein'[&!color=#000000]
	'1159870_Bsp@KB907784_1_3107___3367720_3368133'[&!color=#000000]
	'1688639_Nhumi@SNS29883_1__FeS_assembly_scaffold_apoprotein_IscU'[&!color=#000000]
	'964_Hseropedicae@AKN66547_1__scaffolding_protein'[&!color=#000000]
	'1005048_Cfungivorans@AEK62954_1__Iron_sulfur_cluster_assembly_scaffold_protein_IscU'[&!color=#000000]
	'2320865_Nsp@RJG00190_1__Fe_S_cluster_assembly_scaffold_IscU'[&!color=#000000]
	'1074049_CBcrenata@KNE75892_1__Iron_sulfur_cluster_assembly_scaffold_protein_IscU'[&!color=#000000]
	'13373_Bmallei@AIP76017_1__FeS_cluster_assembly_scaffold_IscU'[&!color=#ff9696]
	'2067960_Asp@AUN94848_1__Fe_S_cluster_assembly_scaffold_IscU'[&!color=#000000]
	'2211211_Psp@CP029640_1_1075___1224033_1224437'[&!color=#000000]
	'882378_Prhizoxinica@CBW75492_1__IscU_protein'[&!color=#000000]
	'1381557_Ssediminicola@RLJ64557_1__FeS_assembly_scaffold_apoprotein_IscU'[&!color=#000000]
	'1985873_Ssp@ARU30251_1__Fe_S_cluster_assembly_scaffold_IscU'[&!color=#000000]
	'964_Hseropedicae@AKN66258_1__scaffolding_protein'[&!color=#000000]
	'1930021_Rbacterium@MSHG01000079_1_52___53820_54203'[&!color=#000000]
	'1953084_Gbacterium@DDYH01000027_1_11___7422_7838'[&!color=#000000]
	'1188319_Famnicola@BBE51302_1__Iron_sulfur_cluster_assembly_scaffold_protein_IscU'[&!color=#000000]
	'1970528_Hbacterium@OZA34753_1__Fe_S_cluster_assembly_scaffold_IscU'[&!color=#000000]
	'1970515_Hbacterium@OYW40296_1__Fe_S_cluster_assembly_scaffold_IscU'[&!color=#000000]
	'1970517_Hbacterium@OYW64829_1__Fe_S_cluster_assembly_scaffold_IscU'[&!color=#000000]
	'1895862_Tsp@OJZ16856_1__Fe_S_cluster_assembly_scaffold_IscU'[&!color=#000000]
	'292415_Tdenitrifican@AAZ97118_1__FeS_cluster_assembly_scaffold_IscU'[&!color=#000000]
	'1798244_Gbacterium@OGS80813_1__Fe_S_cluster_assembly_scaffold_IscU'[&!color=#000000]
	'395494_Gcapsiferrifo@ADL54686_1__FeS_cluster_assembly_scaffold_IscU'[&!color=#000000]
	'76114_Aaromaticum@CAI09786_1__IscU_protein_involved_in_Fe_S_cluster_formation'[&!color=#000000]
	'1952844_Rbacterium@DINT01000174_1_43___41802_42185'[&!color=#000000]
	'198107_Asp@AKU12663_1__scaffold_protein'[&!color=#000000]
	'2013705_Bbacterium@PKO69568_1__Fe_S_cluster_assembly_scaffold_IscU'[&!color=#000000]
	'1974017_Gbacterium@PIV14888_1__Fe_S_cluster_assembly_scaffold_IscU'[&!color=#000000]
	'1798257_Gbacterium@OGT11243_1__Fe_S_cluster_assembly_scaffold_IscU'[&!color=#000000]
	'1798245_Gbacterium@OGS92989_1__Fe_S_cluster_assembly_scaffold_IscU'[&!color=#000000]
	'2052162_Gbacterium@PLYB01000164_1_14___11603_12025'[&!color=#000000]
	'1951900_Gbacterium@DISA01000002_1_68___56685_57101'[&!color=#000000]
	'580332_Slithotrophic@ADE12482_1__FeS_cluster_assembly_scaffold_IscU'[&!color=#000000]
	'1223802_Shydrogenivor@BAO29398_1__scaffold_protein'[&!color=#000000]
	'2013702_Bbacterium@PKO83896_1__Fe_S_cluster_assembly_scaffold_IscU'[&!color=#000000]
	'1690485_Bbacterium@AMS33133_1__scaffolding_protein'[&!color=#000000]
	'2080469_Zbacteirum@AVZ79183_1__Fe_S_cluster_assembly_scaffold_IscU'[&!color=#000000]
	'62928_Asp@CAL94632_1__NifU_related_protein'[&!color=#000000]
	'85643_Tsp@ACK54944_1__FeS_cluster_assembly_scaffold_IscU'[&!color=#000000]
	'1219356_Tbutanivorans@BCUG01000033_1_69___70607_70990'[&!color=#000000]
	'2136175_Tsp@PTD98032_1__Fe_S_cluster_assembly_scaffold_IscU'[&!color=#000000]
	'2005884_Tsp@ATE59968_1__Fe_S_cluster_assembly_scaffold_IscU'[&!color=#000000]
	'1348657_Tterpenica@EPZ13928_1__FeS_cluster_assembly_scaffold_IscU'[&!color=#000000]
	'1895689_CAsp@OJW50773_1__Fe_S_cluster_assembly_scaffold_IscU'[&!color=#000000]
	'1454004_CAsp@EXI86220_1__NifU_like_protein'[&!color=#000000]
	'1457154_CAsp@KFB68275_1__NifU_like_protein'[&!color=#000000]
	'1860101_CPaalborgensis@SBT06025_1__iron_binding_protein_believed_to_be_involved_in_Fe_S_protein_formation_or_repai'[&!color=#000000]
	'522306_CAphosphatis@ACV35318_1__FeS_cluster_assembly_scaffold_IscU'[&!color=#000000]
	'1454004_CAsp@EXI90805_1__NifU_like_protein'[&!color=#000000]
	'1454003_CAsp@EXI78180_1__NifU_like_protein'[&!color=#000000]
	'2053492_CAsp@HAY28589_1__TPA_asm__Fe_S_cluster_assembly_scaffold_IscU'[&!color=#000000]
	'1121035_Arestrictus@AUCH01000013_1_18___35644_36027'[&!color=#000000]
	'146940_Afungiphilus@RKT60620_1__FeS_assembly_scaffold_apoprotein_IscU'[&!color=#000000]
	'2013703_Bbacterium@PKO85521_1__Fe_S_cluster_assembly_scaffold_IscU'[&!color=#000000]
	'281362_Ddenitrifican@KXB32308_1__scaffolding_protein'[&!color=#000000]
	'1304883_Dagitata@KI912532_1_2489___2618401_2618784'[&!color=#000000]
	'159087_Daromatica@AAZ46697_1__FeS_cluster_assembly_scaffold_IscU'[&!color=#ff9696]
	'1946402_Dsp@DGXX01000237_1_9___4962_5345'[&!color=#000000]
	'2013716_Bbacterium@PKO48400_1__Fe_S_cluster_assembly_scaffold_IscU'[&!color=#000000]
	'1163617_Sdenitrifican@BAN35085_1__FeS_cluster_assembly_scaffold_IscU'[&!color=#000000]
	'640081_Aoryzae@AEV26732_1__FeS_cluster_assembly_scaffold_IscU'[&!color=#000000]
	'1691980_Rbacterium@LGUD01000009_1_110___134563_134949'[&!color=#000000]
	'2211108_Sbacterium@AP018718_1_1541___1573467_1573850'[&!color=#000000]
	'1904640_Bbacterium@APV51856_1__Fe_S_cluster_assembly_scaffold_IscU'[&!color=#000000]
	'1891241_Bbacterium@PWB58882_1__Fe_S_cluster_assembly_scaffold_IscU'[&!color=#000000]
	'1946150_CAsp@DBMG01000061_1_16___17181_17564'[&!color=#000000]
	'649841_Sdenitrifican@NSJJ01000019_1_29___32525_32941'[&!color=#000000]
	'83767_Pdicarboxylic@SDH47801_1__FeS_assembly_scaffold_apoprotein_IscU'[&!color=#000000]
	'1792543_Tphenolivoran@MBFM01000002_1_41___44488_44871'[&!color=#000000]
	'1565605_Raromaticivor@AJP47726_1__scaffolding_protein'[&!color=#000000]
	'1469502_Bbacterium@BAP88489_1__scaffold_protein'[&!color=#000000]
	'1070319_CGgigasporarum@CCD29737_1__scaffold_protein'[&!color=#000000]
	'132144_CGgigasporarum@LXRJ01000001_1_63___62489_62947'[&!color=#000000]
	'1121029_Acommunis@PZA15921_1__Fe_S_cluster_assembly_scaffold_IscU'[&!color=#000000]
	'2013704_Bbacterium@PKO80403_1__Fe_S_cluster_assembly_scaffold_IscU'[&!color=#000000]
	'29544_Asp@PLX68869_1__Fe_S_cluster_assembly_scaffold_IscU'[&!color=#000000]
	'57480_Maerodenitrif@AVY94253_1__Fe_S_cluster_assembly_scaffold_IscU'[&!color=#000000]
	'1339254_Csp@JTLG01000034_1_154___170048_170428'[&!color=#000000]
	'857265_Aursilacus@KPC53239_1__NifU_like_protein'[&!color=#000000]
	'1938604_Asp@AQR65796_1__Fe_S_cluster_assembly_scaffold_IscU'[&!color=#000000]
	'1121388_Dgummosa@AXWS01000007_1_517___601398_601817'[&!color=#000000]
	'748280_Psp@BAK78178_1__FeS_cluster_assembly_scaffold_IscU'[&!color=#000000]
	'375574_Gindica@LION01000009_1_73___73353_73739'[&!color=#000000]
	'1192162_Vsp@SCK07532_1__nitrogen_fixation_protein_NifU'[&!color=#000000]
	'45465_Vindigofera@RKQ58915_1__FeS_assembly_scaffold_apoprotein_IscU__modular_FeS_cluster_scaffolding_protein'[&!color=#000000]
	'1914471_Scalidifontis@AP018721_1_2056___2046856_2047293'[&!color=#000000]
	'1229489_Bproteobacter@AMYZ01000005_1_127___132917_133300'[&!color=#000000]
	'243365_Cviolaceum@AAQ58768_1__NifU_family_protein'[&!color=#ff9696]
	'47671_Lmirabilis@VEH02448_1__NifU_like_protein'[&!color=#000000]
	'2153366_Asp@RQO76967_1__Fe_S_cluster_assembly_scaffold_IscU'[&!color=#000000]
	'557598_Lhongkongensi@ACO75843_1__hypothetical_protein_LHK_02864'[&!color=#000000]
	'1121004_Aserpens@ATVC01000007_1_13___12551_12943'[&!color=#000000]
	'983917_Rgelatinosus@BAL97641_1__Fe_S_cluster_assembly_scaffold_protein_IscU'[&!color=#000000]
	'744406_Shippei@PXW94311_1__FeS_assembly_scaffold_apoprotein_IscU'[&!color=#000000]
	'402626_Rpickettii@ACD26035_1__FeS_cluster_assembly_scaffold_IscU'[&!color=#000000]
	'1689272_Vmassiliensis@LN898221_1_1167___1229693_1230079'[&!color=#000000]
	'96942_Vsp@AUZ04373_1__Fe_S_cluster_assembly_scaffold_IscU'[&!color=#000000]
	'1123296_Sacetivorans@JQKE01000041_1_8___5824_6207'[&!color=#000000]
	'1775559_Ssp@LQXR01000016_1_24___21595_21975'[&!color=#000000]
	'1196094_Salvi@AHN27931_1__Iron_sulfur_cluster_assembly_scaffold_protein_IscU'[&!color=#000000]
	'945844_Moculi@AWL06709_1__Fe_S_cluster_assembly_scaffold_IscU'[&!color=#000000]
	'1121279_Ctaiwanensis@SFZ79250_1__FeS_assembly_scaffold_apoprotein_IscU'[&!color=#000000]
;
end;
begin trees;
	tree tree_1 = [&R]((1628148_Rsalexigens@OEY68844_1__Fe_S_cluster_assembly_scaffold_IscU:0.70550,2067453_Usp@PLK47817_1__Fe_S_cluster_assembly_scaffold_IscU:0.54577)0.850:0.34625,(((1946043_Asp@DBNS01000082_1_115___98710_99156:0.23351,1797552_Bbacterium@OGA82640_1__Fe_S_cluster_assembly_scaffold_IscU:0.12246)0.987:0.55237,(50421_Rsp@PKWM01000026_1_84___82859_83293:0.52087,(28066_Rfermentans@OOV075…
end;
begin figtree;
	set appearance.backgroundColorAttribute="User Selection";
	set appearance.backgroundColour=#-1;
	set appearance.branchColorAttribute="User Selection";
	set appearance.branchLineWidth=1.0;
	set appearance.foregroundColour=#-16777216;
	set appearance.selectionColour=#-2144520576;
	set branchLabels.colorAttribute="User Selection";
	set branchLabels.displayAttribute="Branch length";
	set branchLabels.fontName="Arial";
	set branchLabels.fontSize=8;
	set branchLabels.fontStyle=0;
	set branchLabels.isShown=false;
	set branchLabels.significantDigits=2;
	set layout.expansion=0;
	set layout.layoutType="RECTILINEAR";
	set layout.zoom=0;
	set nodeBars.barWidth=4.0;
	set nodeLabels.colorAttribute="User Selection";
	set nodeLabels.displayAttribute="label";
	set nodeLabels.fontName="Arial";
	set nodeLabels.fontSize=10;
	set nodeLabels.fontStyle=0;
	set nodeLabels.isShown=true;
	set nodeLabels.significantDigits=2;
	set polarLayout.alignTipLabels=false;
	set polarLayout.angularRange=0;
	set polarLayout.rootAngle=0;
	set polarLayout.rootLength=100;
	set polarLayout.showRoot=true;
	set radialLayout.spread=0.0;
	set rectilinearLayout.alignTipLabels=false;
	set rectilinearLayout.curvature=0;
	set rectilinearLayout.rootLength=100;
	set scale.offsetAge=0.0;
	set scale.rootAge=1.0;
	set scale.scaleFactor=1.0;
	set scale.scaleRoot=false;
	set scaleAxis.automaticScale=true;
	set scaleAxis.fontSize=8.0;
	set scaleAxis.isShown=false;
	set scaleAxis.lineWidth=1.0;
	set scaleAxis.majorTicks=1.0;
	set scaleAxis.origin=0.0;
	set scaleAxis.reverseAxis=false;
	set scaleAxis.showGrid=true;
	set scaleAxis.significantDigits=4;
	set scaleBar.automaticScale=true;
	set scaleBar.fontSize=10.0;
	set scaleBar.isShown=true;
	set scaleBar.lineWidth=1.0;
	set scaleBar.scaleRange=0.0;
	set scaleBar.significantDigits=4;
	set tipLabels.colorAttribute="User Selection";
	set tipLabels.displayAttribute="Names";
	set tipLabels.fontName="Arial";
	set tipLabels.fontSize=12;
	set tipLabels.fontStyle=1;
	set tipLabels.isShown=true;
	set tipLabels.significantDigits=4;
	set trees.order=true;
	set trees.orderType="increasing";
	set trees.rooting=false;
	set trees.rootingType="User Selection";
	set trees.transform=false;
	set trees.transformType="cladogram";
end;
