# Supplementary material for: Components of iron–Sulfur cluster assembly machineries are robust phylogenetic markers to trace the origin of mitochondria and plastids
Source: PLoS Biol. 2023 Nov 8;21(11):e3002374. doi: 10.1371/journal.pbio.3002374 (PMC10631705; doi:10.1371/journal.pbio.3002374)
Supplement: S1 Data — (ZIP) [file pbio.3002374.s017.zip › S1 Data/Phylogenies_of_entire_families/Prokaryotes_eukaryotes/SufC_Proka_Euka_no_trimming.figtree]

#NEXUS
begin taxa;
	dimensions ntax=6533;
	taxlabels
	'1789004_Fsp@KXW58843_1__putative_ATP_dependent_transporter_SufC'[&!color=#000000]
	'1970376_Fsp@OZB34522_1__Fe_S_cluster_assembly_ATPase_SufC'[&!color=#000000]
	'1798802_Mbacteria@KXJ41220_1__Fe_S_cluster_assembly_ATPase_SufC'[&!color=#000000]
	'1283300_Mcrimeensis@ATXB01000001_1_978___973177_973953'[&!color=#000000]
	'1495050_Moryzae@JYNS01000009_1_70___74934_75689'[&!color=#000000]
	'675524_Mszegediense@KE386490_1_1465___1568073_1568831'[&!color=#000000]
	'243233_Mcapsulatus@AAU92954_1__FeS_assembly_ATPase_SufC'[&!color=#000000]
	'1760988_Mishizawai@SMF96395_1__Fe_S_cluster_assembly_ATP_binding_protein'[&!color=#000000]
	'1952220_Mbacterium@DEII01000060_1_13___12347_13105'[&!color=#000000]
	'1952219_Mbacterium@DBZZ01000032_1_17___15218_15970'[&!color=#000000]
	'1952221_Mbacterium@DEIG01000002_1_148___154913_155665'[&!color=#000000]
	'1840472_Csp@ORU93324_1__ABC_transporter_ATP_binding_protein'[&!color=#000000]
	'1840537_Csp@ORU90110_1__ABC_transporter_ATP_binding_protein'[&!color=#000000]
	'1284675_Csp@ORU93059_1__ABC_transporter_ATP_binding_protein'[&!color=#000000]
	'1856281_Csp@OUR81849_1__Fe_S_cluster_assembly_ATPase_SufC'[&!color=#000000]
	'1198232_Czancles@AGS39873_1__Fe_S_cluster_assembly_ATPase_SufC'[&!color=#000000]
	'1856282_Csp@OUR88332_1__Fe_S_cluster_assembly_ATPase_SufC'[&!color=#000000]
	'1920888_Mbacterium@MPSY01000083_1_2___558_1304'[&!color=#000000]
	'438855_Mvadi@JPON01000001_1_3946___4234752_4235501'[&!color=#000000]
	'2282321_Msymbiont@QPIM01000054_1_13___11196_11945'[&!color=#000000]
	'113268_Bplatifrons@GAW84849_1__Fe_S_cluster_assembly_ATP_binding_protein'[&!color=#000000]
	'1420851_Msedimenti@OQK18375_1__Fe_S_cluster_assembly_ATPase_SufC'[&!color=#000000]
	'857087_Mmethanica@AEF99655_1__FeS_assembly_ATPase_SufC'[&!color=#000000]
	'421_Mmethanica@OAI06773_1__ABC_transporter_ATP_binding_protein'[&!color=#000000]
	'980561_Mlenta@OAI12940_1__ABC_transporter_ATP_binding_protein'[&!color=#000000]
	'1091494_Malcaliphilum@CCE23687_1__ABC_transporter__ATPase__Fe_S_cluster_assembly_protein'[&!color=#000000]
	'1132443_Mfibrata@KB889965_1_1285___1447408_1448151'[&!color=#000000]
	'686340_Malbum@EIC28992_1__FeS_assembly_ATPase_SufC'[&!color=#000000]
	'697282_Mtundripaludu@EGW19877_1__FeS_assembly_ATPase_SufC'[&!color=#000000]
	'1917481_Mbacterium@OYV16969_1__Fe_S_cluster_assembly_ATP_binding_protein'[&!color=#000000]
	'1952227_Mbacterium@DBNW01000066_1_14___12701_13450'[&!color=#000000]
	'1952226_Mbacterium@DBNZ01000123_1_1___3_455'[&!color=#000000]
	'1952225_Mbacterium@DIUY01000009_1_174___196618_197373'[&!color=#000000]
	'1704499_Mpsychrotoler@ASF44618_1__Fe_S_cluster_assembly_ATPase_SufC'[&!color=#000000]
	'360316_Cpolyspora@SJM93008_1__component_of_SufBCD_complex__ATP_binding_component_of_ABC_superfamily'[&!color=#000000]
	'2013799_Gbacterium@PKM10720_1__Fe_S_cluster_assembly_ATPase_SufC'[&!color=#000000]
	'1933926_Mbacterium@PMDM01000180_1_14___11144_11350'[&!color=#000000]
	'1116472_Mmorosus@ESS73923_1__FeS_assembly_ATPase_SufC'[&!color=#000000]
	'1952228_Mbacterium@DLHW01000064_1_20___16572_17327'[&!color=#000000]
	'1933926_Mbacterium@PMDM01000180_1_15___11502_11801'[&!color=#000000]
	'1095552_Mluteus@KE386569_1_1560___1792606_1793349'[&!color=#000000]
	'1675686_Svariabilis@BAU48137_1__cysteine_desulfurase'[&!color=#000000]
	'1970504_Cbacterium@OYV76992_1__Fe_S_cluster_assembly_ATPase_SufC'[&!color=#000000]
	'1842525_Pbacterium@LXTK01000133_1_3___1660_2421'[&!color=#000000]
	'1948194_Pbacterium@DBOH01000040_1_2___778_1536'[&!color=#000000]
	'1856284_Msp@OUR70934_1__Fe_S_cluster_assembly_ATPase_SufC'[&!color=#000000]
	'754476_Mnitratireduc@AFI84361_2__ABC_transporter_ATP_binding_protein'[&!color=#000000]
	'637616_Mthiooxydans@EEF79392_1__FeS_assembly_ATPase_SufC'[&!color=#000000]
	'45496_Msulfidovoran@SFJ96093_1__Iron_regulated_ABC_transporter_ATPase_subunit_SufC'[&!color=#000000]
	'754477_Mfrappieri@AFJ01455_1__Iron_sulfur_cluster_assembly_ATPase_protein_SufC'[&!color=#000000]
	'1286106_Mlonarensis@EMR12477_1__Iron_sulfur_cluster_assembly_ATPase_protein_SufC'[&!color=#000000]
	'323261_Noceani@ABA58942_1__Iron_regulated_ABC_transporter_ATPase_subunit_SufC'[&!color=#000000]
	'472759_Nhalophilus@ADE13869_1__FeS_assembly_ATPase_SufC'[&!color=#000000]
	'1630141_CNterrae@BAW80877_1__iron_sulfur_cluster_assembly_ATPase_protein_SufC'[&!color=#000000]
	'1437824_Cdefragrans@CDM24273_1__Iron_sulfur_cluster_assembly_ATPase_protein_SufC'[&!color=#000000]
	'266123_Ccaeni@PGEK01000008_1_70___78742_79566'[&!color=#000000]
	'1674887_Bbacterium@LUZQ01000013_1_12___13448_14212'[&!color=#000000]
	'1660104_Lsp@ODS99542_1__Fe_S_cluster_assembly_ATPase_SufC'[&!color=#000000]
	'1895733_Bbacterium@OJX05086_1__Fe_S_cluster_assembly_ATPase_SufC'[&!color=#000000]
	'2005884_Tsp@ATE58664_1__Fe_S_cluster_assembly_ATPase_SufC'[&!color=#000000]
	'1348657_Tterpenica@EPZ16069_1__transporter'[&!color=#000000]
	'85643_Tsp@ACK54649_1__FeS_assembly_ATPase_SufC'[&!color=#000000]
	'1219356_Tbutanivorans@BCUG01000038_1_35___37679_38458'[&!color=#000000]
	'1792543_Tphenolivoran@MBFM01000003_1_361___371271_372047'[&!color=#000000]
	'683354_Cnitroreducen@OWT66206_1__Fe_S_cluster_assembly_ATPase_SufC'[&!color=#000000]
	'2497686_Csp@RTZ39327_1__Fe_S_cluster_assembly_ATPase_SufC'[&!color=#000000]
	'1007105_Psp@AEC19786_1__branched_chain_amino_acid_ABC_transporter_ATP_binding_protein'[&!color=#000000]
	'511_Afaecalis@KGP03107_1__cysteine_desulfurase'[&!color=#000000]
	'645616_Ecaeni@RBP40741_1__iron_regulated_ABC_transporter_ATPase_subunit_SufC'[&!color=#000000]
	'305977_Pnoertemannii@PVY60440_1__iron_regulated_ABC_transporter_ATPase_subunit_SufC'[&!color=#000000]
	'1952844_Rbacterium@DINT01000134_1_1___3_1775'[&!color=#000000]
	'1750597_Ithermothioph@ROR32594_1__iron_regulated_ABC_transporter_ATPase_subunit_SufC'[&!color=#000000]
	'1797562_Bbacterium@OGB21041_1__Fe_S_cluster_assembly_ATPase_SufC'[&!color=#000000]
	'709839_Nautotrophicu@KIF83220_1__cysteine_desulfurase'[&!color=#000000]
	'1948221_Pbacterium@DLQY01000100_1_10___8363_9118'[&!color=#000000]
	'547122_Tdenitrifican@RCX30613_1__iron_regulated_ABC_transporter_ATPase_subunit_SufC'[&!color=#000000]
	'1671877_Gbacterium@LFLB01000022_1_191___202314_203060'[&!color=#000000]
	'1948217_Pbacterium@DLPS01000064_1_12___9303_10064'[&!color=#000000]
	'1948189_Pbacterium@DJCN01000075_1_5___4891_5649'[&!color=#000000]
	'1948156_Pbacterium@DDZY01000093_1_11___8413_8943'[&!color=#000000]
	'1811666_Gbacterium@LUSG01000052_1_25___19696_20466'[&!color=#000000]
	'1948142_Pbacterium@DDCK01000071_1_18___16287_17057'[&!color=#000000]
	'146939_Aoryzae@PZP54984_1__Fe_S_cluster_assembly_ATPase_SufC'[&!color=#000000]
	'2035431_Bhr36@GBD35241_1__putative_ATP_dependent_transporter_SufC'[&!color=#000000]
	'1974028_Hbacterium@PIX95951_1__Fe_S_cluster_assembly_ATPase_SufC'[&!color=#000000]
	'2013703_Bbacterium@PKO88985_1__Fe_S_cluster_assembly_ATPase_SufC'[&!color=#000000]
	'281362_Ddenitrifican@KXB31806_1__Fe_S_cluster_assembly_ATPase_SufC'[&!color=#000000]
	'198107_Asp@AKU12641_1__putative_FeS_assembly_ATPase_SufC'[&!color=#000000]
	'748280_Psp@BAK76995_1__FeS_assembly_ATPase_SufC'[&!color=#000000]
	'1953084_Gbacterium@DDYH01000043_1_114___126258_127022'[&!color=#000000]
	'251221_Gviolaceus@BAC89312_1__glr1371'[&!color=#dd85ab]
	'1797397_Bbacterium@OFZ52683_1__Fe_S_cluster_assembly_ATPase_SufC'[&!color=#000000]
	'1916148_Abacterium@MPMW01000055_1_7___5445_6203'[&!color=#000000]
	'1725326_Ebacterium@MEID01000157_1_11___9928_10683'[&!color=#000000]
	'1948222_Pbacterium@DBIP01000043_1_99___146574_147329'[&!color=#000000]
	'1953014_Tbacterium@DGNS01000015_1_300___293858_294613'[&!color=#000000]
	'1953017_Tbacterium@DKOP01000006_1_44___40647_41396'[&!color=#000000]
	'1798300_Gbacterium@OGT84512_1__Fe_S_cluster_assembly_ATPase_SufC'[&!color=#000000]
	'1842524_Pbacterium@LXTI01000141_1_5___2416_3171'[&!color=#000000]
	'1798305_Gbacterium@OGT85392_1__Fe_S_cluster_assembly_ATPase_SufC'[&!color=#000000]
	'1798301_Gbacterium@OGT71424_1__Fe_S_cluster_assembly_ATPase_SufC'[&!color=#000000]
	'1131289_Zproteobacter@KB900798_1_6___4131_4787'[&!color=#000000]
	'2026725_Cbacterium@MAF83612_1__Fe_S_cluster_assembly_ATPase_SufC'[&!color=#000000]
	'64969_Omultiglobuli@OPX56256_1__Fe_S_cluster_assembly_ATPase_SufC'[&!color=#000000]
	'1122616_Obeijerinckii@AULT01000008_1_113___130949_131701'[&!color=#000000]
	'966_Olinum@OOV88743_1__Fe_S_cluster_assembly_ATPase_SufC'[&!color=#000000]
	'1122252_Mcelere@SFC21531_1__Fe_S_cluster_assembly_ATP_binding_protein'[&!color=#000000]
	'197479_Tpapahanaumok@ODC02432_1__Fe_S_cluster_assembly_ATPase_SufC'[&!color=#000000]
	'1122209_Malkaliphilum@SFX29664_1__Fe_S_cluster_assembly_ATP_binding_protein'[&!color=#000000]
	'1122211_Minsulare@KK366037_1_135___130551_131300'[&!color=#000000]
	'64971_Pjaponicum@SEI42292_1__Fe_S_cluster_assembly_ATP_binding_protein'[&!color=#000000]
	'1121942_Hilicicola@SHE29126_1__Fe_S_cluster_assembly_ATP_binding_protein'[&!color=#000000]
	'1897729_Haestuarii@APE29930_1__Fe_S_cluster_assembly_ATPase_SufC'[&!color=#000000]
	'1121940_Hhalocynthiae@KE384439_1_627___671391_672143'[&!color=#000000]
	'768066_Helongata@CBV41669_1__iron_sulfur_cluster_assembly_complex_subunit_SufC'[&!color=#000000]
	'1178482_Hhuangheensis@ERL51320_1__transporter'[&!color=#000000]
	'1387883_Hheilongjiang@PMR71388_1__Fe_S_cluster_assembly_ATPase_SufC'[&!color=#000000]
	'2306583_Hsp@AXY40991_1__Fe_S_cluster_assembly_ATPase_SufC'[&!color=#000000]
	'507626_Hchromatiredu@AMD02161_1__putative_ATP_dependent_transporter_SufC'[&!color=#000000]
	'1238190_Hjeotgali@AMQY01000014_1_56___60283_61032'[&!color=#000000]
	'29571_Hsubglaciesco@SHM43621_1__Fe_S_cluster_assembly_ATP_binding_protein'[&!color=#000000]
	'272774_Halkaliphila@AYF35522_1__Fe_S_cluster_assembly_ATPase_SufC'[&!color=#000000]
	'2282306_Hsp@RCV91436_1__Fe_S_cluster_assembly_ATPase_SufC'[&!color=#000000]
	'1771309_Stamaricis@CP023559_1_3219___3024889_3025641'[&!color=#000000]
	'442341_Hxianhensis@SFH21025_1__Fe_S_cluster_assembly_ATP_binding_protein'[&!color=#000000]
	'1121939_Hanticariensi@EPC01331_1__transporter'[&!color=#000000]
	'574349_Ahalophila@SDW15396_1__Fe_S_cluster_assembly_ATP_binding_protein'[&!color=#000000]
	'284577_Htaeanensis@RAR62152_1__iron_regulated_ABC_transporter_ATPase_subunit_SufC'[&!color=#000000]
	'290398_Csalexigens@ABE58589_1__Iron_regulated_ABC_transporter_ATPase_subunit_SufC'[&!color=#000000]
	'28258_Cmarina@AOM01850_1__Fe_S_cluster_assembly_ATPase_SufC'[&!color=#000000]
	'2081032_Hbacterium@PVRV01000024_1_106___115984_116736'[&!color=#000000]
	'595502_Ksinocarnis@RKQ96311_1__Fe_S_cluster_assembly_ATP_binding_protein'[&!color=#000000]
	'698828_Kkonosiri@ARS51646_1__Fe_S_cluster_assembly_ATPase_SufC'[&!color=#000000]
	'1122139_Kaurantia@KB907897_1_19___16559_17314'[&!color=#000000]
	'33074_Zpalmae@BBG30601_1__ABC_type_transport_system'[&!color=#000000]
	'376489_Halkalilenta@ANF57439_1__ABC_transporter_ATP_binding_protein'[&!color=#000000]
	'1336245_Cnigrificans@JAGO01000010_1_167___177441_178199'[&!color=#000000]
	'2341113_Gsp@RRQ20255_1__Fe_S_cluster_assembly_ATPase_SufC'[&!color=#000000]
	'1970388_Hsp@OZA80605_1__Fe_S_cluster_assembly_ATPase_SufC'[&!color=#000000]
	'1860122_Hsp@ANJ68223_1__Fe_S_cluster_assembly_ATPase_SufC'[&!color=#000000]
	'555778_Hneapolitanus@ACX96029_1__FeS_assembly_ATPase_SufC'[&!color=#000000]
	'1986769_Obacterium@OUX72122_1__Fe_S_cluster_assembly_ATPase_SufC'[&!color=#000000]
	'1948659_Gbacterium@DLBQ01000020_1_8___5245_5988'[&!color=#000000]
	'1986760_Obacterium@RPG20267_1__Fe_S_cluster_assembly_ATPase_SufC'[&!color=#000000]
	'1986765_Obacterium@OUX79594_1__Fe_S_cluster_assembly_ATPase_SufC'[&!color=#000000]
	'1305869_Cdenverensis@BBHK01000282_1_3___742_1143'[&!color=#000000]
	'1948225_Pbacterium@DBCG01000114_1_10___7131_7589'[&!color=#000000]
	'765914_Tsibirica@EGZ43232_1__FeS_assembly_ATPase_SufC'[&!color=#000000]
	'1255043_Tnitratireduc@AGA33502_1__Iron_sulfur_cluster_assembly_ATPase_protein_SufC'[&!color=#000000]
	'1158175_Tsp@PYG04513_1__iron_regulated_ABC_transporter_ATPase_subunit_SufC'[&!color=#000000]
	'297_Hthermoluteol@BBD77319_1__Fe_S_cluster_assembly_ATPase_SufC'[&!color=#000000]
	'1986767_Gbacterium@OUU78584_1__Fe_S_cluster_assembly_ATPase_SufC'[&!color=#000000]
	'1948131_Pbacterium@DBZY01000046_1_22___20680_21450'[&!color=#000000]
	'1948196_Pbacterium@DJLG01000018_1_2___519_1289'[&!color=#000000]
	'1980636_Wsp@MBJ89758_1__Fe_S_cluster_assembly_ATPase_SufC'[&!color=#000000]
	'1548547_Woceani@ANO53159_1__Fe_S_cluster_assembly_ATPase_SufC'[&!color=#000000]
	'1948139_Pbacterium@DDIP01000394_1_9___6667_7419'[&!color=#000000]
	'1948138_Pbacterium@DDIS01000132_1_28___23579_24334'[&!color=#000000]
	'1611323_Hochraceum@LVEG02000001_1_311___327385_328155'[&!color=#000000]
	'1948198_Pbacterium@DBNU01000223_1_5___3150_3902'[&!color=#000000]
	'1703404_Gbacterium@KPJ82425_1__cysteine_desulfurase'[&!color=#000000]
	'465721_Sdenitrifican@AMN47613_1__cysteine_desulfurase'[&!color=#000000]
	'583345_Mmobilis@ACT48035_1__FeS_assembly_ATPase_SufC'[&!color=#000000]
	'2052162_Gbacterium@PLYB01000128_1_16___12346_13110'[&!color=#000000]
	'1825523_Nkurashikiens@GBG12686_1__Fe_S_cluster_assembly_ATP_binding_protein'[&!color=#000000]
	'1848039_Msp@OAJ70251_1__Fe_S_cluster_assembly_ATPase_SufC'[&!color=#000000]
	'404589_Asp@ABS25113_1__FeS_assembly_ATPase_SufC'[&!color=#000000]
	'290397_Adehalogenans@ABC80619_1__Iron_regulated_ABC_transporter_ATPase_subunit_SufC'[&!color=#000000]
	'1810504_Icernigliae@ANX05287_1__ABC_transporter_ATP_binding_protein'[&!color=#000000]
	'1948181_Pbacterium@DHQP01000030_1_52___39982_40734'[&!color=#000000]
	'1974059_Nbacterium@PJB94878_1__Fe_S_cluster_assembly_ATPase_SufC'[&!color=#000000]
	'1842522_Abacterium@LXTF01000167_1_8___5796_6545'[&!color=#000000]
	'1797982_Earchaeon@OGS48287_1__Fe_S_cluster_assembly_ATPase_SufC'[&!color=#000000]
	'1797984_Earchaeon@OGS61854_1__Fe_S_cluster_assembly_ATPase_SufC'[&!color=#000000]
	'1797981_Earchaeon@OGS51338_1__Fe_S_cluster_assembly_ATPase_SufC'[&!color=#000000]
	'1797388_Bbacterium@OFZ10516_1__Fe_S_cluster_assembly_ATPase_SufC'[&!color=#000000]
	'1948214_Pbacterium@DKML01000010_1_187___184168_184932'[&!color=#000000]
	'644221_Axantha@RBP53630_1__iron_regulated_ABC_transporter_ATPase_subunit_SufC'[&!color=#000000]
	'1913989_Gbacterium@PCH64777_1__Fe_S_cluster_assembly_ATPase_SufC'[&!color=#000000]
	'1913989_Gbacterium@PCH62323_1__Fe_S_cluster_assembly_ATPase_SufC'[&!color=#000000]
	'1131290_Zproteobacter@AQUP01000094_1_5___4325_5110'[&!color=#000000]
	'1946828_Msp@DCPU01000014_1_27___23010_23768'[&!color=#000000]
	'1974123_Zbacterium@PIU70113_1__Fe_S_cluster_assembly_ATPase_SufC'[&!color=#000000]
	'1974110_Zbacterium@PIZ39696_1__Fe_S_cluster_assembly_ATPase_SufC'[&!color=#000000]
	'1805427_Zbacterium@OIO74404_1__Fe_S_cluster_assembly_ATPase_SufC'[&!color=#000000]
	'314345_Mferrooxydans@EAU55260_1__FeS_assembly_ATPase_SufC'[&!color=#000000]
	'1921087_Mferrinatatus@ATX80937_1__Iron_regulated_ABC_transporter_ATPase_subunit_SufC'[&!color=#000000]
	'1921086_Maestuarium@ATX78545_1__Iron_regulated_ABC_transporter_ATPase_subunit_SufC'[&!color=#000000]
	'1974118_Zbacterium@PJA35078_1__Fe_S_cluster_assembly_ATPase_SufC'[&!color=#000000]
	'1485545_Gbivora@JQLW01000008_1_170___149173_149919'[&!color=#000000]
	'1131285_Zproteobacter@KB901311_1_25___16787_17533'[&!color=#000000]
	'1871037_Fbacterium@PCH49329_1__Fe_S_cluster_assembly_ATPase_SufC'[&!color=#000000]
	'1797866_Dbacterium@OGQ19296_1__Fe_S_cluster_assembly_ATPase_SufC'[&!color=#000000]
	'1797949_Ebacterium@OGR91392_1__Fe_S_cluster_assembly_ATPase_SufC'[&!color=#000000]
	'1797174_Abacterium@OFV86197_1__Fe_S_cluster_assembly_ATPase_SufC'[&!color=#000000]
	'1951137_Hbacterium@DIAY01000007_1_10___9645_12092'[&!color=#000000]
	'1797936_Ebacterium@OGR77236_1__Fe_S_cluster_assembly_ATPase_SufC'[&!color=#000000]
	'1797943_Ebacterium@OGR83991_1__Fe_S_cluster_assembly_ATPase_SufC'[&!color=#000000]
	'1947928_Fbacterium@DIAU01000166_1_8___7428_8189'[&!color=#000000]
	'1986661_Btmed88@OUV29133_1__Fe_S_cluster_assembly_ATPase_SufC'[&!color=#000000]
	'1948547_Dbacterium@DGPZ01000054_1_16___16026_16838'[&!color=#000000]
	'1986848_Pbacterium@RPG09314_1__Fe_S_cluster_assembly_ATPase_SufC'[&!color=#000000]
	'1801967_Pbacterium@OHB69534_1__Fe_S_cluster_assembly_ATPase_SufC'[&!color=#000000]
	'1797946_Ebacterium@OGR92708_1__Fe_S_cluster_assembly_ATPase_SufC'[&!color=#000000]
	'1872119_Asp@PHY10999_1__Fe_S_cluster_assembly_ATPase_SufC'[&!color=#000000]
	'1660160_Abacterium@ODS52456_1__Fe_S_cluster_assembly_ATPase_SufC'[&!color=#000000]
	'1752183_Abacterium@LNDN01000037_1_14___24868_25623'[&!color=#000000]
	'1953106_Abacterium@DEAA01000004_1_8___5746_6501'[&!color=#000000]
	'1953109_Abacterium@DKLY01000101_1_10___9627_10388'[&!color=#000000]
	'1953108_Abacterium@DHXC01000151_1_23___31834_32595'[&!color=#000000]
	'1953102_Abacterium@DCXI01000002_1_9___9718_10479'[&!color=#000000]
	'1895717_Abacterium@OJU61802_1__Fe_S_cluster_assembly_ATPase_SufC'[&!color=#000000]
	'1946342_Csp@DKKT01000043_1_24___27039_27803'[&!color=#000000]
	'1946335_Csp@DDSL01000110_1_12___9568_10332'[&!color=#000000]
	'1946329_Csp@DDUZ01000051_1_11___10951_11715'[&!color=#000000]
	'1946335_Csp@DDSL01000128_1_43___42959_43723'[&!color=#000000]
	'1946338_Csp@DDRE01000030_1_20___19515_19907'[&!color=#000000]
	'2004467_Abacterium@ARU41290_1__Fe_S_cluster_assembly_ATPase_SufC'[&!color=#000000]
	'2004468_Abacterium@ARU44398_1__Fe_S_cluster_assembly_ATPase_SufC'[&!color=#000000]
	'661478_Fginsengisoli@AIE83914_1__Iron_sulfur_cluster_assembly_ATPase_protein_SufC'[&!color=#000000]
	'1946325_Csp@DDEQ01000036_1_19___14034_14792'[&!color=#000000]
	'2013722_Cdivision@PKO16444_1__Fe_S_cluster_assembly_ATPase_SufC'[&!color=#000000]
	'1985431_Asubdivision@NFUN01000109_1_11___9038_9793'[&!color=#000000]
	'1797179_Abacterium@OFV99575_1__Fe_S_cluster_assembly_ATPase_SufC'[&!color=#000000]
	'1797178_Abacterium@OFW18298_1__Fe_S_cluster_assembly_ATPase_SufC'[&!color=#000000]
	'2035405_Bhr10@GBC81261_1__putative_ATP_dependent_transporter_SufC'[&!color=#000000]
	'1303518_Ccalidirosea@CCW34434_1__Iron_regulated_ABC_transporter_ATPase_subunit_SufC'[&!color=#000000]
	'1948197_Pbacterium@DJIM01000061_1_16___10563_11315'[&!color=#000000]
	'1948748_Sbacterium@DJHJ01000029_1_68___80573_81328'[&!color=#000000]
	'2005711_Bbms3abin03@GBD88780_1__putative_ATP_dependent_transporter_SufC'[&!color=#000000]
	'1951143_Ibacterium@DJMM01000122_1_2___459_1211'[&!color=#000000]
	'1798426_Ibacterium@OGU52413_1__Fe_S_cluster_assembly_ATPase_SufC'[&!color=#000000]
	'1974046_Ibacterium@PIW70460_1__Fe_S_cluster_assembly_ATPase_SufC'[&!color=#000000]
	'1805220_Ibacterium@OIO14658_1__Fe_S_cluster_assembly_ATPase_SufC'[&!color=#000000]
	'945713_Ialbum@AFH50597_1__Fe_S_cluster_assembly_ATP_binding_protein_SufC'[&!color=#000000]
	'1961105_Ibacterium@OQY74978_1__Fe_S_cluster_assembly_ATPase_SufC'[&!color=#000000]
	'1798433_Ibacterium@OGU74889_1__Fe_S_cluster_assembly_ATPase_SufC'[&!color=#000000]
	'1951141_Ibacterium@DBTY01000017_1_163___178327_179085'[&!color=#000000]
	'2049428_Ibacterium@PLLW01000046_1_65___68454_69215'[&!color=#000000]
	'2013808_Ibacterium@PKL84446_1__Fe_S_cluster_assembly_ATPase_SufC'[&!color=#000000]
	'1961106_Ibacterium@OQY77568_1__Fe_S_cluster_assembly_ATPase_SufC'[&!color=#000000]
	'1805221_Ibacterium@OIP55934_1__Fe_S_cluster_assembly_ATPase_SufC'[&!color=#000000]
	'1805240_CMbacterium@OIO63402_1__Fe_S_cluster_assembly_ATPase_SufC'[&!color=#000000]
	'1953247_CMbacterium@DKER01000072_1_8___5989_6747'[&!color=#000000]
	'1635280_Mbacterium@KUK92066_1__FeS_assembly_ATPase_SufC'[&!color=#000000]
	'1842518_Bspgg8@LXTE01000096_1_6___3346_4110'[&!color=#000000]
	'1953264_CObacterium@DDUN01000076_1_3___1539_2030'[&!color=#000000]
	'1971726_CCbacterium@OQY29248_1__Fe_S_cluster_assembly_ATPase_SufC'[&!color=#000000]
	'1617412_Cbacterium@KXK42820_1__Fe_S_cluster_assembly_ATP_binding_protein_SufC'[&!color=#000000]
	'1948678_Ibacterium@DILO01000115_1_7___5873_6649'[&!color=#000000]
	'880073_Cabyssi@EHO42797_1__FeS_assembly_ATPase_SufC'[&!color=#000000]
	'1970532_Ibacterium@OYV88590_1__Fe_S_cluster_assembly_ATPase_SufC'[&!color=#000000]
	'1948686_Ibacterium@DKBG01000211_1_13___8047_8811'[&!color=#000000]
	'2053306_Ibacterium@PLX30739_1__Fe_S_cluster_assembly_ATPase_SufC'[&!color=#000000]
	'910028_Bbacterium@ASKJ01000043_1_8___7402_8163'[&!color=#000000]
	'1948235_Vbacterium@DBTJ01000059_1_26___31773_32552'[&!color=#000000]
	'1982324_Psp@PAW82128_1__Fe_S_cluster_assembly_ATPase_SufC'[&!color=#000000]
	'1948280_Vbacterium@DJHS01000150_1_2___265_1017'[&!color=#000000]
	'1948229_Vbacterium@DCBT01000293_1_8___4639_5391'[&!color=#000000]
	'2052186_Vsubdivision@PKXD01000133_1_1___2_469'[&!color=#000000]
	'1952934_Vsubdivision@DLMG01000271_1_2___490_1317'[&!color=#000000]
	'1952930_Vsubdivision@DGDZ01000025_1_32___53121_53894'[&!color=#000000]
	'1674917_Vbacterium@LVBZ01000092_1_3___2155_2964'[&!color=#000000]
	'1986877_Obacterium@OUU74532_1__Fe_S_cluster_assembly_ATPase_SufC'[&!color=#000000]
	'2026801_Vbacterium@PCH54061_1__Fe_S_cluster_assembly_ATPase_SufC'[&!color=#000000]
	'1948281_Vbacterium@DBNL01000052_1_2___707_1456'[&!color=#000000]
	'1986876_Obacterium@OUV38558_1__Fe_S_cluster_assembly_ATPase_SufC'[&!color=#000000]
	'1948228_Vbacterium@DCBX01000179_1_31___42376_43125'[&!color=#000000]
	'1948249_Vbacterium@DEAY01000397_1_4___2390_3148'[&!color=#000000]
	'2024890_Psp@MAE27163_1__Fe_S_cluster_assembly_ATPase_SufC'[&!color=#000000]
	'1009415_Vbacterium@KB911873_1_44___45469_46242'[&!color=#000000]
	'1948696_Lbacterium@DDLT01000314_1_18___20788_21531'[&!color=#000000]
	'1619898_Cbacterium@KXK52544_1__Fe_S_cluster_assembly_ATP_binding_protein_SufC'[&!color=#000000]
	'1948685_Ibacterium@DKJQ01000026_1_2___965_1732'[&!color=#000000]
	'1798429_Ibacterium@OGU44452_1__Fe_S_cluster_assembly_ATPase_SufC'[&!color=#000000]
	'1973917_Abacterium@PIU62815_1__Fe_S_cluster_assembly_ATPase_SufC'[&!color=#000000]
	'2030809_CHbacterium@PCJ57445_1__Fe_S_cluster_assembly_ATPase_SufC'[&!color=#000000]
	'1953211_CHbacterium@DDYW01000179_1_23___32209_32976'[&!color=#000000]
	'1953212_CHbacterium@DIWA01000016_1_18___21107_21862'[&!color=#000000]
	'1801820_Obacterium@OGW86377_1__Fe_S_cluster_assembly_ATPase_SufC'[&!color=#000000]
	'1801835_Obacterium@OGX10903_1__Fe_S_cluster_assembly_ATPase_SufC'[&!color=#000000]
	'1953259_CObacterium@DCTJ01000013_1_11___6952_7722'[&!color=#000000]
	'1801834_Obacterium@OGX05267_1__Fe_S_cluster_assembly_ATPase_SufC'[&!color=#000000]
	'1801829_Obacterium@OGW88138_1__Fe_S_cluster_assembly_ATPase_SufC'[&!color=#000000]
	'1798295_Gbacterium@OGT69202_1__Fe_S_cluster_assembly_ATPase_SufC__partial'[&!color=#000000]
	'2035428_Bhr33@GBD32017_1__Vegetative_protein_296'[&!color=#000000]
	'1805174_Gbacterium@OLD94907_1__Fe_S_cluster_assembly_ATPase_SufC'[&!color=#000000]
	'1805219_Ibacterium@OLD64662_1__Fe_S_cluster_assembly_ATPase_SufC__partial'[&!color=#000000]
	'1798310_Gbacterium@OGT95370_1__Fe_S_cluster_assembly_ATPase_SufC'[&!color=#000000]
	'1798309_Gbacterium@OGU01480_1__Fe_S_cluster_assembly_ATPase_SufC'[&!color=#000000]
	'1703355_Gsp@KPJ93488_1__hypothetical_protein_AMS18_05635'[&!color=#000000]
	'1703357_Gsp@KPK09444_1__hypothetical_protein_AMS20_00590'[&!color=#000000]
	'1978118_Gbacterium@NGFI01000014_1_262___296845_297597'[&!color=#000000]
	'1379270_Gphototrophic@AMW05798_1__cysteine_desulfurase'[&!color=#000000]
	'379066_Gaurantiaca@BAH40070_1__putative_iron_sulfur_cluster_assembly_ATPase_SufC'[&!color=#000000]
	'1946568_Gsp@DLHL01000031_1_16___12400_13149'[&!color=#000000]
	'1951118_Gbacterium@DHJM01000045_1_8___5538_6299'[&!color=#000000]
	'1951117_Gbacterium@DHJO01000222_1_2___758_1525'[&!color=#000000]
	'1660163_Gbacterium@ODT00162_1__Fe_S_cluster_assembly_ATPase_SufC'[&!color=#000000]
	'1797884_Dbacterium@OGQ52576_1__Fe_S_cluster_assembly_ATPase_SufC'[&!color=#000000]
	'1797894_Dbacterium@OGQ82239_1__Fe_S_cluster_assembly_ATPase_SufC'[&!color=#000000]
	'2032687_CMsp@NSJM01000007_1_50___51774_52568'[&!color=#000000]
	'2033718_CMlimnetica@PTL35767_1__Fe_S_cluster_assembly_ATPase_SufC'[&!color=#000000]
	'2072417_Cdivision@PWB42377_1__Fe_S_cluster_assembly_ATPase_SufC'[&!color=#000000]
	'2211376_CMlanthanidiph@SYW90504_1__transporter'[&!color=#000000]
	'671143_CMoxyfera@CBE69430_1__SufC__related_to_ABC_transporter_associated_with_Fe_S_cluster_assembly__ATP_bin'[&!color=#000000]
	'1797891_Dbacterium@OGQ66850_1__Fe_S_cluster_assembly_ATPase_SufC'[&!color=#000000]
	'1797835_Dbacterium@OGP81813_1__Fe_S_cluster_assembly_ATPase_SufC'[&!color=#000000]
	'1801971_Pbacterium@OHB79308_1__Fe_S_cluster_assembly_ATPase_SufC'[&!color=#000000]
	'1640515_Abacterium@KRT75974_1__FeS_assembly_ATPase_SufC__Fe_S_cluster_assembly_ATP_binding_protein'[&!color=#000000]
	'1842517_Cdivision@LXTG01000068_1_28___19345_20109'[&!color=#000000]
	'1640516_Cdivision@KRT70077_1__FeS_assembly_ATPase_SufC__Fe_S_cluster_assembly_ATP_binding_protein'[&!color=#000000]
	'1640516_Cdivision@KRT69198_1__Fe_S_cluster_assembly_ATP_binding_protein_SufC__Fe_S_cluster_assembly_ATP_bindi'[&!color=#000000]
	'1801659_Cdivision@OGB95888_1__Fe_S_cluster_assembly_ATPase_SufC'[&!color=#000000]
	'2250252_CSchitinovoran@AXA35257_1__Iron_sulfur_cluster_assembly_ATPase_protein_SufC'[&!color=#000000]
	'1951185_Pbacterium@DDIR01000124_1_53___70946_71719'[&!color=#000000]
	'1895690_Abacterium@OJV42482_1__Fe_S_cluster_assembly_ATPase_SufC'[&!color=#000000]
	'1382359_Aailaaui@JIAL01000001_1_702___798117_798878'[&!color=#000000]
	'2043161_CSgaucii@SPE18814_1__component_of_SufBCD_complex__ATP_binding_component_of_ABC_superfamily'[&!color=#000000]
	'1934255_Cbacterium@OOO03052_1__putative_ATP_dependent_transporter_SufC'[&!color=#000000]
	'1797815_Dbacterium@OGP29296_1__Fe_S_cluster_assembly_ATPase_SufC'[&!color=#000000]
	'1797183_Abacterium@OFW16557_1__Fe_S_cluster_assembly_ATPase_SufC'[&!color=#000000]
	'1805219_Ibacterium@OLD64076_1__Fe_S_cluster_assembly_ATPase_SufC__partial'[&!color=#000000]
	'1948114_Lbacterium@DDZW01000014_1_1___2_508'[&!color=#000000]
	'1948126_Pbacterium@DCKY01000201_1_12___12302_13063'[&!color=#000000]
	'1674902_Lbacterium@LVAY01000236_1_2___122_883'[&!color=#000000]
	'2053517_Bbacterium@HAG90899_1__TPA_asm__Fe_S_cluster_assembly_ATPase_SufC'[&!color=#000000]
	'1961504_Bbacterium@DCMZ01000003_1_222___248278_249030'[&!color=#000000]
	'2026715_Bbacterium@MAE73081_1__Fe_S_cluster_assembly_ATPase_SufC'[&!color=#000000]
	'1752195_Bbacterium@LNDT01000028_1_8___6378_7148'[&!color=#000000]
	'1961506_Bbacterium@DDUL01000035_1_155___156068_156847'[&!color=#000000]
	'1184267_Bexovorus@AGH96531_1__Iron_regulated_ABC_transporter_ATPase_subunit_SufC'[&!color=#000000]
	'1797390_Bbacterium@OFZ35055_1__Fe_S_cluster_assembly_ATPase_SufC'[&!color=#000000]
	'765869_Bbacteriovoru@AHI04644_1__Iron_regulated_ABC_transporter_ATPase_subunit_SufC'[&!color=#000000]
	'1961378_Bsp@DFXZ01000004_1_776___789722_790474'[&!color=#000000]
	'264462_Bbacteriovoru@CAE77853_1__Iron_regulated_ABC_transporter_ATPase_subunit_SufC'[&!color=#000000]
	'1569284_Bsp@KHD88497_1__cysteine_desulfurase'[&!color=#000000]
	'1975526_Bsp@PIS11058_1__Fe_S_cluster_assembly_ATPase_SufC'[&!color=#000000]
	'1752196_Bbacterium@LNEB01000015_1_66___60347_61099'[&!color=#000000]
	'1970323_Bsp@OYZ23610_1__Fe_S_cluster_assembly_ATPase_SufC'[&!color=#000000]
	'1961515_Bbacterium@DGYJ01000125_1_1___2_682'[&!color=#000000]
	'1961525_Bbacterium@DBHA01000057_1_30___33903_34655'[&!color=#000000]
	'1868283_Pgroup@OED34356_1__Fe_S_cluster_assembly_ATPase_SufC'[&!color=#000000]
	'1961513_Bbacterium@DFOS01000017_1_26___25826_26593'[&!color=#000000]
	'1801845_Owor_2@OGX21036_1__Fe_S_cluster_assembly_ATPase_SufC'[&!color=#000000]
	'1801840_Owor_2@OGX05499_1__Fe_S_cluster_assembly_ATPase_SufC'[&!color=#000000]
	'1801856_Owor_2@OGX24367_1__Fe_S_cluster_assembly_ATPase_SufC'[&!color=#000000]
	'1801841_Owor_2@OGX09784_1__Fe_S_cluster_assembly_ATPase_SufC'[&!color=#000000]
	'1919263_Sbacterium@MPNH01000003_1_13___14072_14884'[&!color=#000000]
	'1919266_Pbacterium@MPNI01000003_1_77___109644_110408'[&!color=#000000]
	'1827384_Pbacterium@OQW50541_1__ABC_transporter_ATP_binding_protein'[&!color=#000000]
	'1973927_Bbacterium@PIU00280_1__Fe_S_cluster_assembly_ATPase_SufC'[&!color=#000000]
	'1961488_Bbacterium@DIVA01000028_1_71___67134_67895'[&!color=#000000]
	'1961497_Bbacterium@DKQD01000104_1_4___4168_4944'[&!color=#000000]
	'1961490_Bbacterium@DIUE01000057_1_37___38395_39180'[&!color=#000000]
	'2109558_Hsp@AYF44265_1__FeS_assembly_ATPase_SufC'[&!color=#000000]
	'1201288_Bsp@EQC46167_1__FeS_assembly_ATPase_SufC'[&!color=#000000]
	'1860085_Bsp@OIQ17998_1__Fe_S_cluster_assembly_ATPase_SufC'[&!color=#000000]
	'1353530_Bsp@EQC50727_1__FeS_assembly_ATPase_SufC'[&!color=#000000]
	'862908_Hmarinus@CBW26117_1__putative_ABC_transport_system__ATP_binding_protein'[&!color=#000000]
	'1353529_Bsp@EQC45171_1__FeS_assembly_ATPase_SufC_N_terminal_domain_protein__partial'[&!color=#000000]
	'97084_Hmarinus@OUR96984_1__Fe_S_cluster_assembly_ATPase_SufC'[&!color=#000000]
	'960_Bstolpii@AUN97944_1__Fe_S_cluster_assembly_ATPase_SufC'[&!color=#000000]
	'1353529_Bsp@EQC44078_1__FeS_assembly_ATPase_SufC_C_terminal_domain_protein'[&!color=#000000]
	'1975528_Bsp@PIQ61476_1__Fe_S_cluster_assembly_ATPase_SufC'[&!color=#000000]
	'1797384_Bbacterium@OFZ17233_1__Fe_S_cluster_assembly_ATPase_SufC'[&!color=#000000]
	'1973929_Bbacterium@PIQ57455_1__Fe_S_cluster_assembly_ATPase_SufC'[&!color=#000000]
	'1961485_Bbacterium@DFTR01000038_1_26___23367_24125'[&!color=#000000]
	'1961500_Bbacterium@DBGV01000016_1_55___53132_53902'[&!color=#000000]
	'1961476_Bbacterium@DBSX01000148_1_3___1441_2211'[&!color=#000000]
	'1797401_Bbacterium@OFZ77009_1__Fe_S_cluster_assembly_ATPase_SufC'[&!color=#000000]
	'1121404_Dmediterraneu@AUCW01000017_1_13___20224_20997'[&!color=#000000]
	'1797658_Cbacterium@OGO46768_1__Fe_S_cluster_assembly_ATPase_SufC'[&!color=#000000]
	'1842519_Cbacterium@LXTD01000002_1_11___7813_8616'[&!color=#000000]
	'2035420_Bhr25@GBD15090_1__putative_ATP_dependent_transporter_SufC'[&!color=#000000]
	'2035419_Bhr24@GBD12289_1__putative_ATP_dependent_transporter_SufC'[&!color=#000000]
	'1926618_Scluster@PKB81368_1__Fe_S_cluster_assembly_ATPase_SufC'[&!color=#000000]
	'1926618_Scluster@PKB80051_1__Fe_S_cluster_assembly_ATPase_SufC'[&!color=#000000]
	'1948480_Dbacterium@DCWQ01000002_1_23___29800_30588'[&!color=#000000]
	'1926619_Scluster@PKB76197_1__Fe_S_cluster_assembly_ATPase_SufC'[&!color=#000000]
	'1926614_Scluster@PKB69780_1__Fe_S_cluster_assembly_ATPase_SufC'[&!color=#000000]
	'1926619_Scluster@PKB76056_1__Fe_S_cluster_assembly_ATPase_SufC'[&!color=#000000]
	'1948469_Dbacterium@DCAE01000047_1_9___9137_9928'[&!color=#000000]
	'1926613_Scluster@PKB66209_1__Fe_S_cluster_assembly_ATPase_SufC'[&!color=#000000]
	'1926616_Scluster@PKB73135_1__Fe_S_cluster_assembly_ATPase_SufC'[&!color=#000000]
	'1926618_Scluster@PKB80672_1__Fe_S_cluster_assembly_ATPase_SufC'[&!color=#000000]
	'1926605_Scluster@PKB57846_1__Fe_S_cluster_assembly_ATPase_SufC'[&!color=#000000]
	'1948607_Gbacterium@DEQY01000010_1_6___4289_5071'[&!color=#000000]
	'1916129_Scluster@MPMM01000009_1_27___27512_28279'[&!color=#000000]
	'1916131_Scluster@MPNC01000008_1_62___68917_69708'[&!color=#000000]
	'1948523_Dbacterium@DJZL01000111_1_2___743_1519'[&!color=#000000]
	'1974437_CParchaeon@PIN94688_1__hypothetical_protein_COU53_02515__partial'[&!color=#000000]
	'1948534_Dbacterium@DBHO01000065_1_183___166594_167346'[&!color=#000000]
	'1948511_Dbacterium@DJMH01000113_1_8___5881_6663'[&!color=#000000]
	'1948477_Dbacterium@DCLD01000207_1_6___2776_3558'[&!color=#000000]
	'1926612_Scluster@PKB68350_1__Fe_S_cluster_assembly_ATPase_SufC__partial'[&!color=#000000]
	'1948519_Dbacterium@DKAL01000048_1_3___1930_2688'[&!color=#000000]
	'1916132_Scluster@MPND01000015_1_52___55455_56237'[&!color=#000000]
	'1926606_Scluster@PKB61727_1__Fe_S_cluster_assembly_ATPase_SufC'[&!color=#000000]
	'1948481_Dbacterium@DCWO01000083_1_38___37004_37765'[&!color=#000000]
	'1948467_Dbacterium@DCAW01000137_1_2___711_1472'[&!color=#000000]
	'1948470_Dbacterium@DBZV01000147_1_11___8838_9590'[&!color=#000000]
	'1986676_Cbacterium@OUU77058_1__Fe_S_cluster_assembly_ATPase_SufC'[&!color=#000000]
	'1916135_Scluster@MPNN01000006_1_200___211700_212452'[&!color=#000000]
	'1948466_Dbacterium@DCAX01000212_1_2___588_1352'[&!color=#000000]
	'1948533_Dbacterium@DLRG01000140_1_5___6158_6925'[&!color=#000000]
	'1948476_Dbacterium@DBSW01000155_1_8___6974_7741'[&!color=#000000]
	'1948475_Dbacterium@DBTA01000022_1_30___31159_31926'[&!color=#000000]
	'1915757_Tarchaeon@DAZR01000012_1_23___17588_18334'[&!color=#000000]
	'1948493_Dbacterium@DEAJ01000015_1_11___10504_11262'[&!color=#000000]
	'1131272_Cbacterium@KB912848_1_29___26371_27165'[&!color=#000000]
	'1916130_Scluster@MPMJ01000017_1_23___22005_22757'[&!color=#000000]
	'1948530_Dbacterium@DLTP01000047_1_25___26683_27435'[&!color=#000000]
	'1948489_Dbacterium@DEBF01000036_1_27___30556_31308'[&!color=#000000]
	'1926612_Scluster@PKB67204_1__Fe_S_cluster_assembly_ATPase_SufC'[&!color=#000000]
	'1926612_Scluster@PKB66777_1__Fe_S_cluster_assembly_ATPase_SufC'[&!color=#000000]
	'1948522_Dbacterium@DJZM01000120_1_13___10431_11168'[&!color=#000000]
	'1948114_Lbacterium@DDZW01000007_1_35___34732_35007'[&!color=#000000]
	'2012633_Csp@OYT73380_1__Fe_S_cluster_assembly_ATPase_SufC'[&!color=#000000]
	'981222_Cthermophilum@AEP13411_1__FeS_assembly_ATPase_SufC'[&!color=#000000]
	'2283320_Bbacterium@RDV39515_1__Fe_S_cluster_assembly_ATPase_SufC'[&!color=#000000]
	'1953139_Bbacterium@DDIC01000075_1_1___2_622'[&!color=#000000]
	'2053187_Rbarkolensis@PKD44784_1__Fe_S_cluster_assembly_ATPase_SufC'[&!color=#000000]
	'1729466_Cbacterium@LKNA01000020_1_11___10342_11115'[&!color=#000000]
	'2079485_Gsp@PWN07127_1__Fe_S_cluster_assembly_ATPase_SufC'[&!color=#000000]
	'1953152_Bbacterium@DEMS01000028_1_179___207930_208703'[&!color=#000000]
	'2293433_Rsp@REL38099_1__Fe_S_cluster_assembly_ATPase_SufC'[&!color=#000000]
	'2021605_Bbacterium@NNSL01000485_1_6___5560_6339'[&!color=#000000]
	'1194090_Aroseus@SHF52143_1__Iron_regulated_ABC_transporter_ATPase_subunit_SufC'[&!color=#000000]
	'2032627_Asp@PAU93805_1__Fe_S_cluster_assembly_ATPase_SufC'[&!color=#000000]
	'1951514_Bbacterium@DIAA01000023_1_164___199596_200369'[&!color=#000000]
	'1951483_Bbacterium@DBVB01000061_1_16___13637_14392'[&!color=#000000]
	'1951518_Bbacterium@DKGJ01000036_1_151___165453_166226'[&!color=#000000]
	'1121104_Bvulgaris@AQXH01000001_1_265___289557_290330'[&!color=#000000]
	'1951504_Bbacterium@DGCQ01000010_1_259___269816_270589'[&!color=#000000]
	'1457365_CCproteinivoru@AXJ00848_1__Iron_regulated_ABC_transporter_ATPase_subunit_SufC'[&!color=#000000]
	'1666909_Bbacterium@KPQ00399_1__Fe_S_cluster_assembly_ATPase_SufC'[&!color=#000000]
	'2094027_Bbacterium@PUKH01000008_1_33___33755_34522'[&!color=#000000]
	'1548548_Bsediminis@AWV88108_1__Fe_S_cluster_assembly_ATPase_SufC'[&!color=#000000]
	'2024880_Ssp@MAB54706_1__Fe_S_cluster_assembly_ATPase_SufC'[&!color=#dd85ab]
	'1928728_Pmicropora@BBL86394_1__FeS_assembly_ATPase_SufC__chromatophore_'[&!color=#794684]
	'64471_Ssp@ABI45784_1__FeS_assembly_ATPase_SufC'[&!color=#dd85ab]
	'84588_Ssp@CAE06835_1__ABC_transporter__ATP_binding_component'[&!color=#dd85ab]
	'210768_Ssp@NQKX01000006_1_60___56792_57598'[&!color=#dd85ab]
	'292564_Cgracile@AFY28693_1__FeS_assembly_ATPase_SufC'[&!color=#dd85ab]
	'74547_Pmarinus@CAE21780_1__ABC_Transporter__ATP_binding_component'[&!color=#dd85ab]
	'1655601_Cbacl30@KRO94780_1__ABC_transporter_ATP_binding_protein'[&!color=#dd85ab]
	'2026889_Csp@PHX67883_1__Fe_S_cluster_assembly_ATPase_SufC'[&!color=#dd85ab]
	'1608213_CSspongiarum@KKZ14304_1__ABC_transporter_ATP_binding_protein'[&!color=#dd85ab]
	'316278_Ssp@CAK28920_1__FeS_assembly_ATPase_SufC'[&!color=#dd85ab]
	'2055796_Sbacterium@HBU26771_1__TPA_asm__Fe_S_cluster_assembly_ATPase_SufC'[&!color=#dd85ab]
	'2162190_Psp@QCFN01000002_1_63___56975_57766'[&!color=#dd85ab]
	'1499498_Psp@KGG13310_1__Iron_sulfur_cluster_assembly_ATPase_protein_SufC'[&!color=#dd85ab]
	'167539_Pmarinus@AAP99131_1__ABC_type_transport_system_involved_in_Fe_S_cluster_assembly_ATPase_component'[&!color=#dd85ab]
	'59919_Pmarinus@CAE18531_1__ABC_transporter__ATP_binding_component'[&!color=#dd85ab]
	'59920_Pmarinus@AAZ58923_1__FeS_assembly_ATPase_SufC'[&!color=#dd85ab]
	'2162204_Psp@QCJQ01000004_1_3___2350_3141'[&!color=#dd85ab]
	'1128427_Fcyanobacteri@KB904821_1_4640___5302988_5303782'[&!color=#dd85ab]
	'1173029_Ssubsalsa@JH980292_1_1107___1311758_1312549'[&!color=#dd85ab]
	'129961_Smajor@KV878783_1_2553___2941188_2941979'[&!color=#dd85ab]
	'1919144_Cbacterium@PSO51416_1__Fe_S_cluster_assembly_ATPase_SufC'[&!color=#dd85ab]
	'13035_Dsalina@AFZ49974_1__FeS_assembly_ATPase_SufC'[&!color=#dd85ab]
	'65093_Hsp@AFZ44319_1__FeS_assembly_ATPase_SufC'[&!color=#dd85ab]
	'1919135_Cbacterium@PSO92792_1__Fe_S_cluster_assembly_ATPase_SufC'[&!color=#dd85ab]
	'111611_Gsp@LNDC01000104_1_14___13589_14374'[&!color=#dd85ab]
	'1919134_Cbacterium@PSP18592_1__Fe_S_cluster_assembly_ATPase_SufC'[&!color=#dd85ab]
	'582515_Rlacunae@ERN42682_1__FeS_assembly_ATPase_SufC'[&!color=#dd85ab]
	'102232_Gsp@ELR96799_1__Iron_regulated_ABC_transporter_ATPase_subunit_SufC'[&!color=#dd85ab]
	'2420336_Cbacterium@RMF25200_1__Fe_S_cluster_assembly_ATPase_SufC'[&!color=#dd85ab]
	'2005460_Csp@BAZ44517_1__FeS_assembly_ATPase_SufC'[&!color=#dd85ab]
	'111780_Scyanosphaera@AFZ34869_1__Iron_regulated_ABC_transporter_ATPase_subunit_SufC'[&!color=#dd85ab]
	'118163_Psp@AFY79655_1__Iron_regulated_ABC_transporter_ATPase_subunit_SufC'[&!color=#dd85ab]
	'1920663_Asacrum@GBF78653_1__iron_sulfur_assembly_ATPase'[&!color=#dd85ab]
	'41431_Csp@ACK64513_1__FeS_assembly_ATPase_SufC'[&!color=#dd85ab]
	'1228987_Cendosymbiont@BAP18452_1__iron_sulfur_assembly_ATPase'[&!color=#dd85ab]
	'423474_Cwatsonii@CCQ50231_1__Iron_sulfur_cluster_assembly_ATPase_protein_SufC'[&!color=#dd85ab]
	'1453429_CAthalassa@ADB95433_1__FeS_assembly_ATPase_SufC'[&!color=#dd85ab]
	'32049_Ssp@ACA99801_1__FeS_assembly_ATPase_SufC'[&!color=#dd85ab]
	'755178_Caponinum@AFZ54937_1__FeS_assembly_ATPase_SufC'[&!color=#dd85ab]
	'113355_Gherdmanii@CM001775_1_3111___3192082_3192894'[&!color=#dd85ab]
	'2054282_Csp@AUC61434_1__Fe_S_cluster_assembly_ATPase_SufC'[&!color=#dd85ab]
	'2164131_Ssp@PZV23074_1__Fe_S_cluster_assembly_ATPase_SufC'[&!color=#dd85ab]
	'1147_Ssp@AIE73526_1__Iron_sulfur_cluster_assembly_ATPase_protein_SufC'[&!color=#dd85ab]
	'1641812_Maeruginosa@AKE63029_1__Iron_sulfur_cluster_assembly_ATPase_protein_SufC'[&!color=#dd85ab]
	'2107694_Ahegewaldii@PSF36040_1__Fe_S_cluster_assembly_ATPase_SufC'[&!color=#dd85ab]
	'195253_Ssp@AFY60148_1__Iron_regulated_ABC_transporter_ATPase_subunit_SufC'[&!color=#dd85ab]
	'197221_Telongatus@BAC09456_1__ABC_transporter_ATP_binding_protein'[&!color=#dd85ab]
	'321327_Ssp@ABD00333_1__FeS_assembly_ATPase_SufC'[&!color=#dd85ab]
	'47254_Lsp@PZV13228_1__Fe_S_cluster_assembly_ATPase_SufC'[&!color=#dd85ab]
	'864702_Ocyanobacteri@EKQ68506_1__Iron_regulated_ABC_transporter_ATPase_subunit_SufC'[&!color=#dd85ab]
	'1497020_Nsphagnicola@KGF71868_1__ABC_transporter_ATP_binding_protein'[&!color=#dd85ab]
	'1173025_Gsp@AFY66716_1__Iron_regulated_ABC_transporter_ATPase_subunit_SufC'[&!color=#dd85ab]
	'1296344_Mglauca@PSB00538_1__Fe_S_cluster_assembly_ATPase_SufC'[&!color=#dd85ab]
	'1880991_Ocyanobacteri@OCQ91734_1__Fe_S_cluster_assembly_ATPase_SufC'[&!color=#dd85ab]
	'2055792_Mbacterium@HAT15872_1__TPA_asm__Fe_S_cluster_assembly_ATPase_SufC'[&!color=#dd85ab]
	'1671698_Hsp@OZH53013_1__ABC_transporter_ATP_binding_protein'[&!color=#dd85ab]
	'203124_Terythraeum@ABG53348_1__FeS_assembly_ATPase_SufC'[&!color=#dd85ab]
	'282423_Pagardhii@BBD56072_1__FeS_assembly_ATPase_SufC'[&!color=#dd85ab]
	'1982223_Asp@RAQ44042_1__Fe_S_cluster_assembly_ATPase_SufC'[&!color=#dd85ab]
	'2420339_Cbacterium@RMH79034_1__Fe_S_cluster_assembly_ATPase_SufC'[&!color=#dd85ab]
	'1173022_Cepipsammum@AFZ11925_1__Iron_regulated_ABC_transporter_ATPase_subunit_SufC'[&!color=#dd85ab]
	'1752063_Fsp@BAU08220_1__FeS_assembly_ATPase_SufC'[&!color=#dd85ab]
	'551115_Nazollae@ADI63225_1__FeS_assembly_ATPase_SufC'[&!color=#dd85ab]
	'1973482_Rcurvata@BAZ89917_1__FeS_assembly_ATPase_SufC'[&!color=#dd85ab]
	'46234_Asp@AFW95765_1__FeS_assembly_ATPase_SufC'[&!color=#dd85ab]
	'52271_Asp@LUHI01000068_1_51___57357_58145'[&!color=#dd85ab]
	'1378066_Csp@PPS39799_1__Fe_S_cluster_assembly_ATPase_SufC'[&!color=#dd85ab]
	'1618023_Aatlantica@KJH70605_1__ABC_transporter_ATP_binding_protein'[&!color=#dd85ab]
	'2107693_Csp@PSB33445_1__Fe_S_cluster_assembly_ATPase_SufC'[&!color=#dd85ab]
	'2053605_Rsp@HAE05182_1__TPA_asm__Fe_S_cluster_assembly_ATPase_SufC'[&!color=#dd85ab]
	'2005462_Csp@BAZ07100_1__FeS_assembly_ATPase_SufC'[&!color=#dd85ab]
	'1781255_Dsp@OEJ73508_1__Fe_S_cluster_assembly_ATPase_SufC'[&!color=#dd85ab]
	'1947889_Cbacterium@DIYQ01000113_1_21___20773_21540'[&!color=#dd85ab]
	'1080068_Lsp@BAU44119_1__putative_ATP_dependent_transporter_SufC'[&!color=#dd85ab]
	'268115_Lantarctica@PZO39357_1__Fe_S_cluster_assembly_ATPase_SufC'[&!color=#dd85ab]
	'2099684_Cbacterium@PWRG01000117_1_19___18709_19497'[&!color=#dd85ab]
	'2099687_Cbacterium@PXDR01000573_1_7___6792_7577'[&!color=#dd85ab]
	'1666911_Ppriestleyi@KPQ36781_1__Fe_S_cluster_assembly_ATPase_SufC'[&!color=#dd85ab]
	'1643526_Gsp@LWRO01000008_1_92___126719_127507'[&!color=#dd85ab]
	'2099686_Cbacterium@PXCV01000481_1_6___3887_4672'[&!color=#dd85ab]
	'1666905_Psp@KPQ36894_1__Fe_S_cluster_assembly_ATPase_SufC'[&!color=#dd85ab]
	'1880902_Lsp@OCQ94575_1__Fe_S_cluster_assembly_ATPase_SufC'[&!color=#dd85ab]
	'1140_Selongatus@ABB57766_1__Iron_regulated_ABC_transporter_ATPase_subunit_SufC'[&!color=#dd85ab]
	'2055767_Cbacterium@HAN45694_1__TPA_asm__ABC_transporter_ATP_binding_protein__partial'[&!color=#dd85ab]
	'317619_Phollandica@KB235941_1_292___339859_340689'[&!color=#dd85ab]
	'1947904_Cbacterium@DBAX01000029_1_16___11834_12607'[&!color=#dd85ab]
	'82654_Psp@AFY70211_1__Iron_regulated_ABC_transporter_ATPase_subunit_SufC'[&!color=#dd85ab]
	'1173263_Ssp@AFY72302_1__Iron_regulated_ABC_transporter_ATPase_subunit_SufC'[&!color=#dd85ab]
	'685565_Psp@BBC24013_1__FeS_assembly_ATPase'[&!color=#dd85ab]
	'195250_Ssp@CM001776_1_2852___3104746_3105534'[&!color=#dd85ab]
	'1188229_Glithophora@APB33547_1__FeS_assembly_ATPase_SufC'[&!color=#dd85ab]
	'2898_Cparamecium@YP_003359226_1__sulfate_ABC_transporter_protein__plastid_'[&!color=#ffef82]
	'1245607_Pbacterium@ATZN01000175_1_5___4930_5691'[&!color=#000000]
	'159749_Toceanica@ADB27541_1__FeS_cluster_assembly_protein_SufC__chloroplast_'[&!color=#c463ba]
	'2769_Ccrispus@CCP38183_1__iron_sulfur_cluster_formation_ABC_transporter_ATP_binding_subunit__plastid_'[&!color=#6e4f37]
	'55529_Gtheta@NP_050731_1__sulfate_ABC_transporter_protein__chloroplast_'[&!color=#a5fb7f]
	'1460289_Csp_@KOO25052_1__assembly_ATPase'[&!color=#6ed6d9]
	'1764295_Cprimus@QDZ25285_1__iron_sulfur_cluster_assembly_ATPase'[&!color=#92894a]
	'39947_Osativa@KAF2939095_1__hypothetical_protein_DAI22_03g166900'[&!color=#92894a]
	'3702_Athaliana@AEE74941_1__non_intrinsic_ABC_protein_7'[&!color=#92894a]
	'436017_Olucimarinus@ABO95049_1__ABC_ATP_binding__family_transporter__Fe_S_assembly_SufBCD_system_'[&!color=#92894a]
	'3055_Creinhardtii@PNW81026_1__hypothetical_protein_CHLRE_07g339700v5'[&!color=#92894a]
	'3218_Ppatens@PNR36630_1__hypothetical_protein_PHYPA_022481'[&!color=#92894a]
	'3197_Mpolymorpha@PTQ36287_1__hypothetical_protein_MARPO_0065s0083'[&!color=#92894a]
	'3075_Aprotothecoid@RMZ56080_1__hypothetical_protein_APUTEX25_004504'[&!color=#92894a]
	'227086_Bnatans@XP_001712974_1__Ycf16__nucleomorph_'[&!color=#794684]
	'1948458_Bbacterium@DGAL01000045_1_2___444_1229'[&!color=#000000]
	'1986845_Bbacterium@OUT76843_1__Fe_S_cluster_assembly_ATPase_SufC'[&!color=#000000]
	'1797482_Bbacterium@OGA08321_1__Fe_S_cluster_assembly_ATPase_SufC'[&!color=#000000]
	'1797492_Bbacterium@OGA25552_1__Fe_S_cluster_assembly_ATPase_SufC'[&!color=#000000]
	'1703391_Bbacterium@KPK18067_1__ABC_transporter_ATP_binding_protein'[&!color=#000000]
	'1408164_Bbacterium@ESS15073_1__putative_ATP_dependent_transporter_SufC'[&!color=#000000]
	'1797557_Bbacterium@OGA95186_1__Fe_S_cluster_assembly_ATPase_SufC__partial'[&!color=#000000]
	'338969_Rferrireducen@ABD69587_1__FeS_assembly_ATPase_SufC'[&!color=#000000]
	'50421_Rsp@PKWM01000032_1_8___6946_7737'[&!color=#000000]
	'1797484_Bbacterium@OGA04065_1__Fe_S_cluster_assembly_ATPase_SufC'[&!color=#000000]
	'2184309_CNsp@RFC39787_1__Iron_regulated_ABC_transporter_ATPase_subunit_SufC'[&!color=#000000]
	'1951095_Gbacterium@DKNB01000080_1_40___33437_34231'[&!color=#000000]
	'1970511_Gbacterium@OYY47305_1__Fe_S_cluster_assembly_ATPase_SufC'[&!color=#000000]
	'1855333_Nsp@SFH45606_1__Iron_regulated_ABC_transporter_ATPase_subunit_SufC'[&!color=#000000]
	'323848_Nmultiformis@ABB74004_1__FeS_assembly_ATPase_SufC'[&!color=#000000]
	'1895901_Nsp@OJY07304_1__Fe_S_cluster_assembly_ATPase_SufC'[&!color=#000000]
	'1855339_Nsp@SFW24915_1__Iron_regulated_ABC_transporter_ATPase_subunit_SufC'[&!color=#000000]
	'1288494_Nlacus@ARO87293_1__ABC_transporter_ATP_binding_protein'[&!color=#000000]
	'1855332_Nsp@SCY02309_1__Iron_regulated_ABC_transporter_ATPase_subunit_SufC'[&!color=#000000]
	'1952267_Nbacterium@DKAF01000015_1_27___31718_32506'[&!color=#000000]
	'38080_Nsp@QIFK01000093_1_11___10736_11524'[&!color=#000000]
	'917_Nmarina@SEM92106_1__Iron_regulated_ABC_transporter_ATPase_subunit_SufC'[&!color=#000000]
	'52441_Naestuarii@PTN11677_1__iron_regulated_ABC_transporter_ATPase_subunit_SufC'[&!color=#000000]
	'52442_Nnitrosa@PTM68771_1__iron_regulated_ABC_transporter_ATPase_subunit_SufC'[&!color=#000000]
	'1881053_Nsp@SDG86188_1__Fe_S_cluster_assembly_ATP_binding_protein'[&!color=#000000]
	'44574_Ncommunis@AKH36701_1__ABC_transporter_ATP_binding_protein'[&!color=#000000]
	'1946978_Nsp@DDIT01000086_1_10___6583_7377'[&!color=#000000]
	'44576_Nhalophila@SDX91053_1__Fe_S_cluster_assembly_ATP_binding_protein'[&!color=#000000]
	'228410_Neuropaea@CAD85360_1__Iron_regulated_ABC_transporter_ATPase_subunit_SufC'[&!color=#000000]
	'335283_Neutropha@ABI59493_1__FeS_assembly_ATPase_SufC'[&!color=#000000]
	'200123_Nsp@RAR94257_1__iron_regulated_ABC_transporter_ATPase_subunit_SufC'[&!color=#000000]
	'44575_Ncryotolerans@SFP60700_1__Iron_regulated_ABC_transporter_ATPase_subunit_SufC'[&!color=#000000]
	'1931235_Pbacterium@OQW82014_1__Fe_S_cluster_assembly_ATPase_SufC'[&!color=#000000]
	'153948_Nsp@ADZ27238_1__FeS_assembly_ATPase_SufC'[&!color=#000000]
	'1827381_Pbacterium@OQW41126_1__ABC_transporter_ATP_binding_protein'[&!color=#000000]
	'261292_Nsp@AEJ01810_1__FeS_assembly_ATPase_SufC'[&!color=#000000]
	'1881054_Nsp@SFE61738_1__Iron_regulated_ABC_transporter_ATPase_subunit_SufC'[&!color=#000000]
	'1789004_Fsp@KXW57769_1__putative_ATP_dependent_transporter_SufC'[&!color=#000000]
	'2052161_Gsp@PLBS01000167_1_11___7819_8607'[&!color=#000000]
	'1797475_Bbacterium@OFZ66117_1__Fe_S_cluster_assembly_ATPase_SufC'[&!color=#000000]
	'1752213_Gbacterium@LNEJ01000071_1_32___33633_34421'[&!color=#000000]
	'1752215_Gbacterium@LNFF01000021_1_38___42256_43020'[&!color=#000000]
	'1121920_Gfermentans@AUAU01000006_1_79___94904_95668'[&!color=#000000]
	'2052165_Hbacterium@PMJK01000162_1_2___370_1149'[&!color=#000000]
	'1951931_Hbacterium@DBME01000068_1_6___3570_4361'[&!color=#000000]
	'903818_Hfoetida@KI912268_1_1292___1534117_1534875'[&!color=#000000]
	'1266370_Ngracilis@CCQ89339_1__Iron_sulfur_cluster_assembly_ATPase_protein_SufC'[&!color=#000000]
	'1948761_Sbacterium@DKAT01000002_1_23___26464_27210'[&!color=#000000]
	'1801684_Nbacterium@OGW01812_1__Fe_S_cluster_assembly_ATPase_SufC'[&!color=#000000]
	'913337_Nsp@AQTY01000010_1_46___47522_48268'[&!color=#000000]
	'1131269_Nsp@AQVV01000108_1_2___599_1291'[&!color=#000000]
	'1974050_Nbacterium@PIP71940_1__Fe_S_cluster_assembly_ATPase_SufC'[&!color=#000000]
	'1946980_Nsp@DKID01000009_1_7___5448_6194'[&!color=#000000]
	'1671875_Nsp@LFLA01000003_1_151___150118_150864'[&!color=#000000]
	'1974049_Nbacterium@PIQ97261_1__Fe_S_cluster_assembly_ATPase_SufC'[&!color=#000000]
	'1974048_Nbacterium@PIR01223_1__Fe_S_cluster_assembly_ATPase_SufC'[&!color=#000000]
	'2184345_CMbacterium@RAP33320_1__Fe_S_cluster_assembly_ATPase_SufC'[&!color=#000000]
	'2184347_CMbacterium@RAP37715_1__Fe_S_cluster_assembly_ATPase_SufC'[&!color=#000000]
	'2184343_CMbacterium@RAP30265_1__Fe_S_cluster_assembly_ATPase_SufC'[&!color=#000000]
	'2044594_CDbacterium@PIE81382_1__Fe_S_cluster_assembly_ATPase_SufC'[&!color=#000000]
	'1801823_Obacterium@OGW83796_1__Fe_S_cluster_assembly_ATPase_SufC'[&!color=#000000]
	'1805288_CObacterium@OIO38403_1__Fe_S_cluster_assembly_ATPase_SufC'[&!color=#000000]
	'1974748_CObacterium@PIQ86707_1__Fe_S_cluster_assembly_ATPase_SufC'[&!color=#000000]
	'1801817_Obacterium@OGW78636_1__Fe_S_cluster_assembly_ATPase_SufC'[&!color=#000000]
	'1797862_Dbacterium@OGQ23156_1__Fe_S_cluster_assembly_ATPase_SufC'[&!color=#000000]
	'1973957_Dbacterium@PJA20361_1__Fe_S_cluster_assembly_ATPase_SufC'[&!color=#000000]
	'758823_Vchlorellavor@LAPX01000003_1_131___138742_139527'[&!color=#000000]
	'1946318_Csp@DGBD01000153_1_3___2308_3111'[&!color=#000000]
	'1946320_Csp@DIYZ01000236_1_10___8939_9718'[&!color=#000000]
	'1962177_Abacterium@MWYZ01000070_1_16___13721_14473'[&!color=#000000]
	'1617423_Abacterium@KXJ98414_1__FeS_assembly_ATPase_SufC'[&!color=#000000]
	'1946316_Csp@DDUF01000054_1_155___183740_184492'[&!color=#000000]
	'1752182_Abacterium@LNDP01000024_1_283___321238_321993'[&!color=#000000]
	'1946317_Csp@DEQS01000100_1_27___23997_24755'[&!color=#000000]
	'1946322_Csp@DLHV01000023_1_37___29990_30742'[&!color=#000000]
	'1752184_Abacterium@LNEI01000018_1_593___653339_654091'[&!color=#000000]
	'2052146_Bbacterium@PLCD01000020_1_38___41515_42294'[&!color=#000000]
	'454194_Pmethylalipha@CDM64967_1__Iron_regulated_ABC_transporter_ATPase_subunit_SufC'[&!color=#000000]
	'1704279_CFtermitidis@LIUG01000179_1_20___18105_18848'[&!color=#000000]
	'1704281_Fbacterium@LIUI01000141_1_6___5738_6475'[&!color=#000000]
	'1704280_Fbacterium@LIUH01000043_1_16___14118_14873'[&!color=#000000]
	'1674899_Fbacterium@LVAD01000005_1_9___11452_12198'[&!color=#000000]
	'1964352_Fsp@OWV02124_1__Fe_S_cluster_assembly_ATPase_SufC'[&!color=#000000]
	'1946537_Fsp@DGUN01000046_1_69___85246_85992'[&!color=#000000]
	'1896216_Fsp@SHI99938_1__Iron_regulated_ABC_transporter_ATPase_subunit_SufC'[&!color=#000000]
	'1946531_Fsp@DFHR01000013_1_518___609377_610123'[&!color=#000000]
	'1896225_Fsp@SOE78563_1__Iron_regulated_ABC_transporter_ATPase_subunit_SufC'[&!color=#000000]
	'59374_Fsuccinogenes@ACX74138_1__FeS_assembly_ATPase_SufC'[&!color=#000000]
	'1896218_Fsp@PWJ71886_1__iron_regulated_ABC_transporter_ATPase_subunit_SufC'[&!color=#000000]
	'1896212_Fsp@SHL22402_1__Iron_regulated_ABC_transporter_ATPase_subunit_SufC'[&!color=#000000]
	'1674900_Fbacterium@LVAE01000011_1_43___53856_54602'[&!color=#000000]
	'1946526_Fsp@DBTP01000043_1_2___262_1011'[&!color=#000000]
	'1946538_Fsp@DGSB01000077_1_55___59029_59775'[&!color=#000000]
	'1896222_Fsp@PJJ42345_1__Fe_S_cluster_assembly_ATP_binding_protein'[&!color=#000000]
	'1896214_Fsp@SHK27759_1__Iron_regulated_ABC_transporter_ATPase_subunit_SufC'[&!color=#000000]
	'1945872_Fsp@PRZ04316_1__iron_regulated_ABC_transporter_ATPase_subunit_SufC'[&!color=#000000]
	'1946528_Fsp@DCGZ01000013_1_5___8189_8938'[&!color=#000000]
	'264201_CPamoebophila@CAF22914_1__probable_ABC_transporter_ATP_binding_protein_sufC'[&!color=#000000]
	'1797610_Cbacterium@OGN68967_1__Fe_S_cluster_assembly_ATPase_SufC'[&!color=#000000]
	'2052178_Pbacterium@PLXF01000167_1_6___4386_4670'[&!color=#000000]
	'1973936_Cbacterium@PIS02217_1__Fe_S_cluster_assembly_ATPase_SufC'[&!color=#000000]
	'1973935_Cbacterium@PIS01751_1__Fe_S_cluster_assembly_ATPase_SufC'[&!color=#000000]
	'1314958_Pbacterium@BBPT01000023_1_134___155351_156109'[&!color=#000000]
	'716544_Wchondrophila@ADI37461_1__FeS_assembly_ATPase_SufC'[&!color=#000000]
	'1895742_Csp@OJU80742_1__Fe_S_cluster_assembly_ATPase_SufC'[&!color=#000000]
	'765952_Pacanthamoeba@CCB85438_1__putative_ATP_dependent_transporter_ycf16'[&!color=#000000]
	'1895743_Cbacterium@OJV11227_1__Fe_S_cluster_assembly_ATPase_SufC'[&!color=#000000]
	'1478174_Nsp@KIC71798_1__putative_ATP_dependent_transporter_ycf16'[&!color=#000000]
	'1752208_Cbacterium@LNES01000006_1_415___443431_444165'[&!color=#000000]
	'1437425_Csequanensis@CDR34554_1__FeS_assembly_ATPase_SufC'[&!color=#000000]
	'483423_Elausannensis@CRX37393_1__putative_ATP_dependent_transporter'[&!color=#000000]
	'331113_Snegevensis@CCB88143_1__putative_ATP_dependent_transporter_ycf16'[&!color=#000000]
	'2026802_Wbacterium@MBB65359_1__Fe_S_cluster_assembly_ATPase_SufC'[&!color=#000000]
	'2081524_Cbacterium@PWU13869_1__Fe_S_cluster_assembly_ATPase_SufC'[&!color=#000000]
	'1948318_Abacterium@DGOR01000010_1_2___240_1004'[&!color=#000000]
	'1797205_Abacterium@OFW53349_1__Fe_S_cluster_assembly_ATPase_SufC'[&!color=#000000]
	'1797204_Abacterium@OFW67102_1__Fe_S_cluster_assembly_ATPase_SufC'[&!color=#000000]
	'1797202_Abacterium@OFW63477_1__Fe_S_cluster_assembly_ATPase_SufC__partial'[&!color=#000000]
	'1948319_Abacterium@DHIO01000013_1_24___28006_28761'[&!color=#000000]
	'2005724_Bbms3bbin01@GBE22911_1__vegetative_protein_296'[&!color=#000000]
	'1916140_Bom1@MPNA01000013_1_30___34989_35738'[&!color=#000000]
	'1948320_Abacterium@DIDS01000010_1_133___140729_141568'[&!color=#000000]
	'1948321_Abacterium@DKBA01000130_1_3___1388_1669'[&!color=#000000]
	'1661709_Abacterium@LFFL01000070_1_42___45753_46478'[&!color=#000000]
	'1948316_Abacterium@DBUV01000014_1_2___804_1529'[&!color=#000000]
	'1986725_Fbacterium@OUW93594_1__Fe_S_cluster_assembly_ATPase_SufC'[&!color=#000000]
	'2162608_Ocluster@QCMT01000002_1_335___309962_310687'[&!color=#000000]
	'1916143_Mgroup@MPNQ01000002_1_225___232647_233405'[&!color=#000000]
	'1946159_CMsp@DCMR01000188_1_2___228_977'[&!color=#000000]
	'1946161_CMsp@DCKK01000090_1_24___19666_20412'[&!color=#000000]
	'1946187_CMsp@DFVZ01000104_1_8___3577_4323'[&!color=#000000]
	'1946166_CMsp@DCXV01000045_1_15___15766_16569'[&!color=#000000]
	'1946179_CMsp@DFQJ01000086_1_12___7139_7897'[&!color=#000000]
	'1946215_CMsp@DLRO01000160_1_15___15788_16555'[&!color=#000000]
	'1946178_CMsp@DEYE01000004_1_9___5076_5843'[&!color=#000000]
	'1946197_CMsp@DBNM01000159_1_10___6218_6985'[&!color=#000000]
	'1946174_CMsp@DEAU01000045_1_44___42398_43189'[&!color=#000000]
	'1946158_CMsp@DCMS01000076_1_14___11164_11931'[&!color=#000000]
	'1550401_Mactinobacter@KIE49703_1__hypothetical_protein_MB54_03905'[&!color=#000000]
	'1811600_Abacterium@LUNA01000074_1_1___13_804'[&!color=#000000]
	'1946165_CMsp@DCYL01000063_1_3___2108_2896'[&!color=#000000]
	'1946216_CMsp@DLRF01000008_1_29___25831_26580'[&!color=#000000]
	'1641811_Abacterium@KLR61259_1__FeS_assembly_ATPase_SufC'[&!color=#000000]
	'1951340_Abacterium@DBNQ01000232_1_1___5_769'[&!color=#000000]
	'1945921_Asp@DFAC01000056_1_58___49301_50059'[&!color=#000000]
	'1655566_Asp@KRO41573_1__ABC_transporter_ATP_binding_protein'[&!color=#000000]
	'1951342_Abacterium@DKPX01000098_1_4___2309_3103'[&!color=#000000]
	'1313172_Icoccineus@BAN01797_1__putative_FeS_assembly_ATPase_SufC'[&!color=#000000]
	'1951343_Abacterium@DLTS01000093_1_6___3698_4492'[&!color=#000000]
	'467094_Icoccineus@PIE34101_1__Fe_S_cluster_assembly_ATPase_SufC'[&!color=#000000]
	'1946164_CMsp@DCYM01000228_1_3___2309_3058'[&!color=#000000]
	'1946188_CMsp@DGLO01000082_1_28___21468_22217'[&!color=#000000]
	'1650658_Abacterium@AKL74228_1__FeS_assembly_ATPase_SufC'[&!color=#000000]
	'1280514_Aferrooxidans@KJF17817_1__vegetative_protein_296'[&!color=#000000]
	'1294026_Aferrireducen@BBCH01000214_1_1___131_910'[&!color=#000000]
	'1970489_Abacterium@OYV58857_1__Fe_S_cluster_assembly_ATPase_SufC'[&!color=#000000]
	'1946522_Fsp@DKEO01000013_1_11___9626_10321'[&!color=#000000]
	'1950127_Abacterium@DLMF01000277_1_3___1006_1842'[&!color=#000000]
	'1121881_Fthermotolera@SHE65162_1__Fe_S_cluster_assembly_ATP_binding_protein'[&!color=#000000]
	'525909_Aferrooxidans@ACU53520_1__FeS_assembly_ATPase_SufC'[&!color=#000000]
	'1121877_Facidiphilum@JQKF01000001_1_51___60370_61125'[&!color=#000000]
	'1915765_Earchaeon@DASO01000010_1_105___93051_93956'[&!color=#000000]
	'1919187_Harchaeon@PSQ15157_1__Fe_S_cluster_assembly_ATPase_SufC'[&!color=#000000]
	'1919205_Harchaeon@PSQ56982_1__ABC_transporter_ATP_binding_protein'[&!color=#000000]
	'1679096_Harchaeon@AWB27444_1__ABC_transporter_ATP_binding_protein'[&!color=#000000]
	'1033806_Htiamatea@ERJ07647_1__ABC_transporter_ATP_binding_protein'[&!color=#000000]
	'519442_Hutahensis@ACV10563_1__FeS_assembly_ATPase_SufC'[&!color=#000000]
	'1919181_Harchaeon@PSP96999_1__ABC_transporter_ATP_binding_protein'[&!color=#000000]
	'671145_Horiensis@RRJ29033_1__ABC_transporter_ATP_binding_protein'[&!color=#000000]
	'1919177_Harchaeon@PSP89605_1__ABC_transporter_ATP_binding_protein'[&!color=#000000]
	'1919154_Harchaeon@PSP40306_1__ABC_transporter_ATP_binding_protein'[&!color=#000000]
	'1919162_Harchaeon@PSP62386_1__ABC_transporter_ATP_binding_protein'[&!color=#000000]
	'1919186_Harchaeon@PSQ23390_1__ABC_transporter_ATP_binding_protein'[&!color=#000000]
	'1264579_Hsediminicola@BBMP01000022_1_111___110624_111577'[&!color=#000000]
	'931277_Hmorrhuae@EMA51345_1__ABC_transporter_ATP_binding_protein'[&!color=#000000]
	'1227457_Hthailandensi@EMA54191_1__ABC_transporter_ATP_binding_protein'[&!color=#000000]
	'1227455_Hsaccharolyti@EMA45836_1__ABC_transporter_ATP_binding_protein'[&!color=#000000]
	'1227456_Hsalifodinae@EMA50724_1__ABC_transporter_ATP_binding_protein'[&!color=#000000]
	'1232219_Hagarilyticus@BAFM01000001_1_123___141081_142046'[&!color=#000000]
	'1919184_Harchaeon@PSQ11810_1__ABC_transporter_ATP_binding_protein'[&!color=#000000]
	'1919166_Harchaeon@PSP70376_1__ABC_transporter_ATP_binding_protein'[&!color=#000000]
	'2321230_Hsp@RJT05390_1__ABC_transporter_ATP_binding_protein'[&!color=#000000]
	'1132509_Hhamelinensis@AJRK01000102_1_1___1_969'[&!color=#000000]
	'1919204_Harchaeon@PSQ45132_1__ABC_transporter_ATP_binding_protein'[&!color=#000000]
	'996166_Hiranensis@SDM42866_1__Fe_S_cluster_assembly_ATP_binding_protein'[&!color=#000000]
	'1333523_Ssp@AGN00386_1__ABC_type_transport_system_involved_in_Fe_S_cluster_assembly__ATPase_component'[&!color=#000000]
	'1853682_Hsp@RNH92118_1__ABC_transporter_ATP_binding_protein'[&!color=#000000]
	'1261545_Hacidiphilum@BANO01000027_1_6___3988_4896'[&!color=#000000]
	'553468_Hlitoreus@SIR09982_1__Fe_S_cluster_assembly_ATP_binding_protein'[&!color=#000000]
	'1455608_Hcibarius@JDTH01000002_1_564___506936_507841'[&!color=#000000]
	'797209_Hpaucihalophi@EFW90321_1__FeS_assembly_ATPase_SufC'[&!color=#000000]
	'1679489_Hsp@KZN23840_1__ABC_transporter_ATP_binding_protein'[&!color=#000000]
	'355548_Hjilantaiense@SEW02824_1__Fe_S_cluster_assembly_ATP_binding_protein'[&!color=#000000]
	'478009_Hsalinarum@CAP13314_1__Fe_S_cluster_assembly_ATPase_SufC'[&!color=#000000]
	'1407499_Hhubeiense@CQH51985_1__Fe_S_cluster_assembly_ATPase_SufC'[&!color=#000000]
	'1765057_Hsp@BCMZ01000001_1_714___676790_677698'[&!color=#000000]
	'751944_Hsp@AHG03331_1__ABC_transporter_ATP_binding_protein'[&!color=#000000]
	'1604004_Hsulfurireduc@AKH97268_1__FeS_assembly_ATPase_SufC'[&!color=#000000]
	'1873524_Hformicicum@AOW80174_1__FeS_assembly_ATPase_SufC'[&!color=#000000]
	'1985678_Harchaeon@PEND01000004_1_203___192576_193487'[&!color=#000000]
	'755307_Srubrum@AUV81085_1__ABC_transporter_ATP_binding_protein'[&!color=#000000]
	'2055893_Aaarc@AUX08728_1__Fe_S_cluster_assembly_ATP_binding_protein'[&!color=#000000]
	'1238428_Hsp@ERH04666_1__ABC_type_transport_system_involved_in_Fe_S_cluster_assembly__ATPase_component'[&!color=#000000]
	'1919183_Harchaeon@PSQ06947_1__ABC_transporter_ATP_binding_protein'[&!color=#000000]
	'43928_Hgomorrense@SHG53961_1__Fe_S_cluster_assembly_ATP_binding_protein'[&!color=#000000]
	'1324957_CHtyrrellensis@ESP88388_1__ABC_transporter_ATP_binding_protein'[&!color=#000000]
	'1727654_Harchaeon@LKMS01000010_1_6___5744_6658'[&!color=#000000]
	'1732021_Harchaeon@LKML01000001_1_14___12225_13139'[&!color=#000000]
	'1073996_Hlitchfieldia@ATW87768_1__Fe_S_cluster_assembly_ATP_binding_protein'[&!color=#000000]
	'2216978_Hsp@RJX43352_1__ABC_transporter_ATP_binding_protein'[&!color=#000000]
	'1070774_Hsp@ERH06634_1__ABC_type_transport_system_involved_in_Fe_S_cluster_assembly__ATPase_component'[&!color=#000000]
	'268735_Hpteroides@RJX49390_1__ABC_transporter_ATP_binding_protein'[&!color=#000000]
	'1412873_Uarchaeon@ESS09843_1__hypothetical_protein_A07HN63_00277'[&!color=#000000]
	'1071085_H3a1_dgr@KK033114_1_597___599761_600687'[&!color=#000000]
	'1267564_Hmalekzadehii@SEH39121_1__Fe_S_cluster_assembly_ATP_binding_protein'[&!color=#000000]
	'1048396_Hpersicus@AP017558_1_2061___2149165_2150085'[&!color=#000000]
	'63740_Hvacuolatum@SNR53922_1__Fe_S_cluster_assembly_ATP_binding_protein'[&!color=#000000]
	'1412871_Uarchaeon@ESS04807_1__ABC_type_transport_system_involved_in_Fe_S_cluster_assembly__ATPase_component'[&!color=#000000]
	'1383851_Hhalodurans@OYR55932_1__ABC_transporter_ATP_binding_protein'[&!color=#000000]
	'1758255_Haethiopicum@LOAJ01000001_1_580___589143_590060'[&!color=#000000]
	'2480582_Hsp@RDQE01000006_1_107___124244_125158'[&!color=#000000]
	'2249761_Hsp@RAW43857_1__ABC_transporter_ATP_binding_protein'[&!color=#000000]
	'2282128_Hsp@RLM76291_1__ABC_transporter_ATP_binding_protein'[&!color=#000000]
	'1194088_Hsp@ALWQ01000008_1_173___192336_193262'[&!color=#000000]
	'1173487_Hsp@CDK39591_1__feS_assembly_ATPase_SufC'[&!color=#000000]
	'1230455_Harcis@EMA71228_1__FeS_assembly_ATPase_SufC'[&!color=#000000]
	'1121945_Hezzemoulense@ATXS01000007_1_2___664_1590'[&!color=#000000]
	'35743_Hsodomense@SFR33271_1__Fe_S_cluster_assembly_ATP_binding_protein'[&!color=#000000]
	'1227485_Htebenquichen@ELZ37461_1__FeS_assembly_ATPase_SufC'[&!color=#000000]
	'1227466_Hcoriense@ELZ51437_1__FeS_assembly_ATPase_SufC'[&!color=#000000]
	'29284_Htrapanicum@AP017569_1_1387___1432449_1433372'[&!color=#000000]
	'1227465_Hcaliforniens@ELZ41229_1__FeS_assembly_ATPase_SufC'[&!color=#000000]
	'1765655_Htropicale@KOX95758_1__iron_ABC_transporter_ATP_binding_protein'[&!color=#000000]
	'413816_Hhalophilum@BBJP01000036_1_118___127800_128717'[&!color=#000000]
	'1419722_Hsp@CVRT01000077_1_59___57182_58105'[&!color=#000000]
	'634157_Hsp@AZQ13484_1__ABC_transporter_ATP_binding_protein'[&!color=#000000]
	'1853699_Hsp@RNH96064_1__ABC_transporter_ATP_binding_protein'[&!color=#000000]
	'1480728_Hsp@OYR46855_1__ABC_transporter_ATP_binding_protein'[&!color=#000000]
	'2485838_Hsp@RJJW01000002_1_204___221581_222498'[&!color=#000000]
	'2032630_Hsp@PAU85427_1__ABC_transporter_ATP_binding_protein'[&!color=#000000]
	'1227482_Hlipolyticum@EMA61170_1__FeS_assembly_ATPase_SufC'[&!color=#000000]
	'1230456_Hkocurii@EMA62970_1__FeS_assembly_ATPase_SufC'[&!color=#000000]
	'1383844_Hpersicum@PHQ40008_1__ABC_transporter_ATP_binding_protein'[&!color=#000000]
	'416348_Hlacusprofund@ACM55781_1__FeS_assembly_ATPase_SufC'[&!color=#000000]
	'1227484_Hsaccharovoru@ELZ38445_1__FeS_assembly_ATPase_SufC'[&!color=#000000]
	'1727663_Narchaeon@LKMY01000015_1_14___14296_15207'[&!color=#000000]
	'1230454_Haidingense@EMA65805_1__FeS_assembly_ATPase_SufC'[&!color=#000000]
	'1498500_Hsp@KN050825_1_246___257594_258514'[&!color=#000000]
	'1678448_Hsedimenti@LKIR01000119_1_35___35657_36577'[&!color=#000000]
	'1126245_Hsalinus@RCU46471_1__ABC_transporter_ATP_binding_protein'[&!color=#000000]
	'1547899_Hsp@AXG06259_1__ABC_transporter_ATP_binding_protein'[&!color=#000000]
	'926690_Hnatans@KE386573_1_777___723452_724369'[&!color=#000000]
	'555874_Hvescus@SDZ89444_1__Fe_S_cluster_assembly_ATP_binding_protein'[&!color=#000000]
	'660522_Haerogenes@RMB13938_1__Fe_S_cluster_assembly_ATP_binding_protein'[&!color=#000000]
	'1919169_Harchaeon@PSP76965_1__ABC_transporter_ATP_binding_protein'[&!color=#000000]
	'1412873_Uarchaeon@ESS09842_1__hypothetical_protein_A07HN63_00276'[&!color=#000000]
	'2487041_Nsp@RNJ26583_1__ABC_transporter_ATP_binding_protein'[&!color=#000000]
	'1919157_Harchaeon@PSP37620_1__ABC_transporter_ATP_binding_protein'[&!color=#000000]
	'1295126_Nbaerhuensis@BBCV01000026_1_37___29153_29956'[&!color=#000000]
	'1919158_Harchaeon@PSP57656_1__ABC_transporter_ATP_binding_protein'[&!color=#000000]
	'1919190_Harchaeon@PSQ21399_1__ABC_transporter_ATP_binding_protein'[&!color=#000000]
	'756883_Harchaeon@AEN07175_1__FeS_assembly_ATPase_SufC'[&!color=#000000]
	'1853690_Hsp@OPF24088_1__ABC_transporter_ATP_binding_protein'[&!color=#000000]
	'1380430_Hrubra@BBJN01000033_1_44___34476_35390'[&!color=#000000]
	'699431_Hpelagica@KPN30769_1__putative_branched_chain_amino_acid_transport_ATP_binding_protein_LivG'[&!color=#000000]
	'1480675_Hsediminis@CVUA01000001_1_970___952287_953198'[&!color=#000000]
	'2093797_Harchaeon@PUNH01000400_1_2___1319_2230'[&!color=#000000]
	'1544718_Hsp@KTG21923_1__Fe_S_cluster_assembly_ATPase_SufC'[&!color=#000000]
	'309800_Hvolcanii@ADE04104_1__Fe_S_cluster_assembly_ATPase_SufC'[&!color=#000000]
	'523841_Hmediterranei@AFK18549_1__ABC_transporter_ATP_binding_protein'[&!color=#000000]
	'1544719_Hsp@POG57394_1__Fe_S_cluster_assembly_ATPase_SufC'[&!color=#000000]
	'35746_Hgibbonsii@AKU06969_1__iron_ABC_transporter_ATP_binding_protein'[&!color=#000000]
	'1508454_Hsp@JPES01000060_1_19___15835_16740'[&!color=#000000]
	'662480_Hsulfurifonti@ELZ92710_1__FeS_assembly_ATPase_SufC'[&!color=#000000]
	'1227460_Hlarsenii@ELZ84129_1__ABC_transporter_ATP_binding_protein'[&!color=#000000]
	'1230453_Helongans@ELZ86529_1__ABC_transporter_ATP_binding_protein'[&!color=#000000]
	'662479_Hmucosum@ELZ91698_1__ABC_transporter_ATP_binding_protein'[&!color=#000000]
	'660520_Hamylolyticum@SEO38903_1__Fe_S_cluster_assembly_ATP_binding_protein'[&!color=#000000]
	'1210908_Hsalarium@EJN60472_1__fes_assembly_ATPase_sufc'[&!color=#000000]
	'660521_Hgelatinilyti@SDM14095_1__Fe_S_cluster_assembly_ATP_binding_protein'[&!color=#000000]
	'553467_Hinordinatus@SFF95899_1__Fe_S_cluster_assembly_ATP_binding_protein'[&!color=#000000]
	'1236180_Hlongus@RDI71121_1__ABC_transporter_ATP_binding_protein'[&!color=#000000]
	'469382_Hborinquense@ADQ67919_1__FeS_assembly_ATPase_SufC'[&!color=#000000]
	'699433_Hlimi@SEG29404_1__Fe_S_cluster_assembly_ATP_binding_protein'[&!color=#000000]
	'660517_Hclavatus@SDX55298_1__Fe_S_cluster_assembly_ATP_binding_protein'[&!color=#000000]
	'1238426_Hsp@ERG99283_1__FeS_assembly_ATPase_SufC'[&!color=#000000]
	'1238424_Hwalsbyi@ERG91020_1__ABC_type_transport_system_involved_in_Fe_S_cluster_assembly__ATPase_component'[&!color=#000000]
	'1238425_Hwalsbyi@ERG96752_1__ABC_type_transport_system_involved_in_Fe_S_cluster_assembly__ATPase_component'[&!color=#000000]
	'768065_Hwalsbyi@CCC39752_1__Fe_S_cluster_assembly_ATPase_SufC'[&!color=#000000]
	'1448860_Hrufus@BBJO01000013_1_67___65663_66577'[&!color=#000000]
	'2282130_Hsp@RLM59551_1__ABC_transporter_ATP_binding_protein'[&!color=#000000]
	'2282131_Hsp@RLM94512_1__ABC_transporter_ATP_binding_protein'[&!color=#000000]
	'553469_Hrufum@SFR41245_1__Fe_S_cluster_assembly_ATP_binding_protein'[&!color=#000000]
	'555875_Hlimi@SFR47378_1__Fe_S_cluster_assembly_ATP_binding_protein'[&!color=#000000]
	'1227487_Hpallidum@ELZ27316_1__fes_assembly_ATPase_sufc'[&!color=#000000]
	'1514971_Hmarisrubri@KTG09812_1__Fe_S_cluster_assembly_ATPase_SufC'[&!color=#000000]
	'2283527_Hsp@QQRR01000001_1_882___866972_867886'[&!color=#000000]
	'795797_Hjeotgali@ADJ15815_1__FeS_assembly_ATPase_SufC'[&!color=#000000]
	'2480581_Hsp@RDQG01000096_1_2___221_1144'[&!color=#000000]
	'1008153_Hpaucihalophi@KYH27335_1__putative_branched_chain_amino_acid_transport_ATP_binding_protein_LivG'[&!color=#000000]
	'1547897_Hsalina@RCIH01000005_1_230___201594_202505'[&!color=#000000]
	'1919191_Harchaeon@PSQ28116_1__Fe_S_cluster_assembly_ATPase_SufC'[&!color=#000000]
	'2448456_Hsp@RCDI01000002_1_255___241809_242723'[&!color=#000000]
	'2282654_Ssp@QPND01000002_1_332___331756_332712'[&!color=#000000]
	'1679091_Nhaloarchaeon@RQG90109_1__ABC_transporter_ATP_binding_protein'[&!color=#000000]
	'1679083_Nhaloarchaeon@RQG91968_1__ABC_transporter_ATP_binding_protein'[&!color=#000000]
	'2044521_Nsp@AXR78795_1__Cysteine_desulfurase_activator_ATPase'[&!color=#000000]
	'745377_Naegyptiacus@ARS88611_1__ABC_transporter_ATP_binding_protein'[&!color=#000000]
	'29540_Nasiatica@ELY99889_1__FeS_assembly_ATPase_SufC'[&!color=#000000]
	'1230458_Ntaiwanensis@ELY92680_1__FeS_assembly_ATPase_SufC'[&!color=#000000]
	'1227492_Nchahannaoens@ELY94918_1__FeS_assembly_ATPase_SufC'[&!color=#000000]
	'547559_Nmagadii@ADD05993_1__Fe_S_cluster_assembly_ATPase_SufC'[&!color=#000000]
	'1869245_Nsp@OIB58677_1__ABC_transporter_ATP_binding_protein'[&!color=#000000]
	'1227493_Nhulunbeirens@ELY88759_1__FeS_assembly_ATPase_SufC'[&!color=#000000]
	'1230460_Nsulfidifacie@ELY43398_1__FeS_assembly_ATPase_SufC'[&!color=#000000]
	'1227500_Nbangense@ELY52455_1__FeS_assembly_ATPase_SufC'[&!color=#000000]
	'308853_Nthiooxidans@SIR86550_1__Fe_S_cluster_assembly_ATP_binding_protein'[&!color=#000000]
	'1679086_Nhaloarchaeon@RQG99706_1__ABC_transporter_ATP_binding_protein'[&!color=#000000]
	'640943_Nsediminis@SEH11344_1__Fe_S_cluster_assembly_ATP_binding_protein'[&!color=#000000]
	'588898_Hdaqingensis@APX95792_1__ABC_transporter_ATP_binding_protein'[&!color=#000000]
	'1608465_Nsp@PGF14984_1__ABC_transporter_ATP_binding_protein'[&!color=#000000]
	'1227496_Nversiforme@ELY70131_1__FeS_assembly_ATPase_SufC'[&!color=#000000]
	'797210_Hxanaduensis@AEH37490_1__FeS_assembly_ATPase_SufC'[&!color=#000000]
	'148449_Haswanensis@RKD97514_1__Fe_S_cluster_assembly_ATP_binding_protein'[&!color=#000000]
	'373386_Nejinorense@PCR91411_1__ABC_transporter_ATP_binding_protein'[&!color=#000000]
	'1227495_Npallidum@ELY78287_1__FeS_assembly_ATPase_SufC'[&!color=#000000]
	'406552_Nsp@AFO58364_1__FeS_assembly_ATPase_SufC'[&!color=#000000]
	'222984_Naltunense@JNCS01000002_1_192___197176_198087'[&!color=#000000]
	'301967_Hsaccharevita@OLZ41471_1__ABC_transporter_ATP_binding_protein'[&!color=#000000]
	'797303_Npellirubrum@AGB32577_1__ABC_type_transport_system_involved_in_Fe_S_cluster_assembly__ATPase_component'[&!color=#000000]
	'1416969_Hmahii@OAQ52166_1__ABC_transporter_ATP_binding_protein'[&!color=#000000]
	'1227488_Hsalina@ELZ13277_1__FeS_assembly_ATPase_SufC'[&!color=#000000]
	'1186196_Nsalaciae@SEQ52802_1__Fe_S_cluster_assembly_ATP_binding_protein'[&!color=#000000]
	'1230457_Hlimicola@ELZ25319_1__FeS_assembly_ATPase_SufC'[&!color=#000000]
	'392421_Hhispanica@SES65654_1__Fe_S_cluster_assembly_ATP_binding_protein'[&!color=#000000]
	'543526_Hturkmenica@ADB60386_1__FeS_assembly_ATPase_SufC'[&!color=#000000]
	'2491022_Hsp@RQWN01000002_1_1013___1052459_1053367'[&!color=#000000]
	'358396_Hlacisalsi@APW99346_1__ABC_transporter_ATP_binding_protein'[&!color=#000000]
	'1227454_Hnitratireduc@EMA34084_1__FeS_assembly_ATPase_SufC'[&!color=#000000]
	'797304_Ngregoryi@AFZ71819_1__ABC_type_transport_system_involved_in_Fe_S_cluster_assembly__ATPase_component'[&!color=#000000]
	'1293047_Hdjelfimassil@HG315685_1_878___920984_921892'[&!color=#000000]
	'1293048_Hgoleimassili@HG315690_1_707___702957_703862'[&!color=#000000]
	'1202768_Hsalifodinae@JROF01000003_1_157___162925_163830'[&!color=#000000]
	'1227499_Ninnermongoli@ELY61576_1__FeS_assembly_ATPase_SufC'[&!color=#000000]
	'1227498_Njeotgali@ELY52065_1__FeS_assembly_ATPase_SufC'[&!color=#000000]
	'694430_Noccultus@AGB36686_1__ABC_type_transport_system_involved_in_Fe_S_cluster_assembly__ATPase_component'[&!color=#000000]
	'1227497_Namylolyticus@ELY60218_1__FeS_assembly_ATPase_SufC'[&!color=#000000]
	'1095776_Ntexcoconense@SDK26345_1__Fe_S_cluster_assembly_ATP_binding_protein'[&!color=#000000]
	'1114856_Ntibetense@ELY37833_1__FeS_assembly_ATPase_SufC'[&!color=#000000]
	'1702106_Harchaeon@QQTY01000002_1_815___825418_826329'[&!color=#000000]
	'1095778_Ntexcoconense@SDQ42677_1__Fe_S_cluster_assembly_ATP_binding_protein'[&!color=#000000]
	'1729462_Narchaeon@LKND01000028_1_27___31311_32225'[&!color=#000000]
	'797299_Hlarsenii@AHF99092_1__ABC_transporter_ATP_binding_protein'[&!color=#000000]
	'1495067_Hsp@KDE58494_1__iron_ABC_transporter_ATP_binding_protein'[&!color=#000000]
	'619731_Hkamekurae@SFS71746_1__Fe_S_cluster_assembly_ATP_binding_protein'[&!color=#000000]
	'1729464_Narchaeon@LKNG01000004_1_12___16250_17158'[&!color=#000000]
	'1729463_Narchaeon@LKNF01000076_1_2___1591_2505'[&!color=#000000]
	'797302_Hruber@AGB15796_1__ABC_type_transport_system_involved_in_Fe_S_cluster_assembly__ATPase_component'[&!color=#000000]
	'1227490_Hasiaticus@ELZ13715_1__FeS_assembly_ATPase_SufC'[&!color=#000000]
	'558529_Nphilippinens@SNZ05260_1__Fe_S_cluster_assembly_ATP_binding_protein'[&!color=#000000]
	'1919201_Harchaeon@PSQ50940_1__ABC_transporter_ATP_binding_protein'[&!color=#000000]
	'1919167_Harchaeon@PSP55658_1__ABC_transporter_ATP_binding_protein'[&!color=#000000]
	'1710536_Hsp@KZ859506_1_89___87218_88123'[&!color=#000000]
	'660515_Hrarus@QPMJ01000001_1_661___625247_626158'[&!color=#000000]
	'29295_Harchaeon@RBI64239_1__ABC_transporter_ATP_binding_protein'[&!color=#000000]
	'767519_Hzhouii@SFS01208_1__Fe_S_cluster_assembly_ATP_binding_protein'[&!color=#000000]
	'1919182_Harchaeon@PSP83721_1__ABC_transporter_ATP_binding_protein'[&!color=#000000]
	'660518_Hregularis@SDF84077_1__Fe_S_cluster_assembly_ATP_binding_protein'[&!color=#000000]
	'1367881_Hpersicus@SEO87736_1__Fe_S_cluster_assembly_ATP_binding_protein'[&!color=#000000]
	'1932360_Hsp@AQL41791_1__ABC_transporter_ATP_binding_protein'[&!color=#000000]
	'1227453_Hjaponica@EMA33744_1__FeS_assembly_ATPase_SufC'[&!color=#000000]
	'1765055_Hsp@BCNB01000006_1_1415___1355049_1355981'[&!color=#000000]
	'1230451_Hargentinensi@EMA19307_1__FeS_assembly_ATPase_SufC'[&!color=#000000]
	'634497_Hhispanica@AEM57942_1__FeS_assembly_ATPase_SufC'[&!color=#000000]
	'1932004_Htaiwanensis@AUG48110_1__ABC_transporter_ATP_binding_protein'[&!color=#000000]
	'1705562_Hrubripromont@KOX93783_1__iron_ABC_transporter_ATP_binding_protein'[&!color=#000000]
	'272569_Hmarismortui@AAV46718_1__ABC_transporter_ATP_binding_protein'[&!color=#000000]
	'662477_Hvallismortis@EMA06810_1__ABC_transporter_ATP_binding_protein'[&!color=#000000]
	'485914_Hmukohataei@ACV49023_1__FeS_assembly_ATPase_SufC'[&!color=#000000]
	'1919173_Harchaeon@PSP93679_1__ABC_transporter_ATP_binding_protein'[&!color=#000000]
	'1457250_Hsalinum@BBMO01000001_1_468___448345_449271'[&!color=#000000]
	'1919180_Harchaeon@PSQ10730_1__ABC_transporter_ATP_binding_protein'[&!color=#000000]
	'1919178_Harchaeon@PSQ00192_1__ABC_transporter_ATP_binding_protein'[&!color=#000000]
	'348780_Npharaonis@CAI48843_1__Fe_S_cluster_assembly_ATPase_SufC'[&!color=#000000]
	'268739_Nmoolapensis@CCQ35889_1__Fe_S_cluster_assembly_ATPase_SufC'[&!color=#000000]
	'1919175_Harchaeon@PSP81816_1__ABC_transporter_ATP_binding_protein'[&!color=#000000]
	'1919188_Harchaeon@PSQ16421_1__ABC_transporter_ATP_binding_protein'[&!color=#000000]
	'1919171_Harchaeon@PSP68311_1__ABC_transporter_ATP_binding_protein'[&!color=#000000]
	'1919161_Harchaeon@PSP48499_1__ABC_transporter_ATP_binding_protein'[&!color=#000000]
	'1919179_Harchaeon@PSQ07333_1__ABC_transporter_ATP_binding_protein'[&!color=#000000]
	'1919176_Harchaeon@PSQ03920_1__ABC_transporter_ATP_binding_protein'[&!color=#000000]
	'797114_Hcarlsbadense@ELZ25045_1__ABC_transporter_ATP_binding_protein'[&!color=#000000]
	'1710538_Hsp@QWGG01000004_1_355___341173_342102'[&!color=#000000]
	'1954478_Hsp@PUMG01000286_1_19___19809_20720'[&!color=#000000]
	'890420_Haranensis@SDJ31515_1__Fe_S_cluster_assembly_ATP_binding_protein'[&!color=#000000]
	'1729450_Harchaeon@LKNH01000156_1_4___2923_3831'[&!color=#000000]
	'1085028_Harchaeon@ERH08766_1__hypothetical_protein_J07HX64_00515'[&!color=#000000]
	'1325472_Harchaeon@ERG88625_1__ABC_type_transport_system_involved_in_Fe_S_cluster_assembly__ATPase_component'[&!color=#000000]
	'1919203_Harchaeon@PSQ46279_1__Fe_S_cluster_assembly_ATPase_SufC'[&!color=#000000]
	'1948316_Abacterium@DBUV01000084_1_2___979_1554'[&!color=#000000]
	'889962_CNsp@EGQ39916_1__iron_regulated_ABC_transporter_ATPase_subunit_sufC'[&!color=#000000]
	'1406378_Narchaeon@AYGT01000003_1_53___36138_36881'[&!color=#000000]
	'1729454_Narchaeon@LKMO01000019_1_8___2795_3556'[&!color=#000000]
	'1727664_Narchaeon@LKMW01000014_1_16___11901_12650'[&!color=#000000]
	'889948_CNsp@EGQ43470_1__iron_regulated_ABC_transporter_ATPase_subunit_sufC'[&!color=#000000]
	'1737403_Narchaeon@AOV94714_1__ABC_transporter_ATP_binding_protein'[&!color=#000000]
	'1919222_Narchaeon@PSH00798_1__Fe_S_cluster_assembly_ATPase_SufC'[&!color=#000000]
	'1919220_Narchaeon@PSG99918_1__Fe_S_cluster_assembly_ATPase_SufC'[&!color=#000000]
	'1919221_Narchaeon@PSG99000_1__Fe_S_cluster_assembly_ATPase_SufC'[&!color=#000000]
	'1919219_Narchaeon@PSH01669_1__Fe_S_cluster_assembly_ATPase_SufC'[&!color=#000000]
	'1727665_Narchaeon@LKMV01000019_1_10___6461_7207'[&!color=#000000]
	'1729455_Narchaeon@LKMP01000016_1_16___15376_15780'[&!color=#000000]
	'1727666_Narchaeon@LKMX01000030_1_7___5680_6420'[&!color=#000000]
	'1729456_Narchaeon@LKMQ01000017_1_4___1056_1802'[&!color=#000000]
	'1072681_CHsp@EHK01009_1__ABC_transporter_ATPase__partial'[&!color=#000000]
	'1072681_CHsp@EHK01384_1__hypothetical_protein_HRED_08603'[&!color=#000000]
	'1072681_CHsp@EHK01283_1__ABC_transporter_ATP_binding_protein'[&!color=#000000]
	'1072681_CHsp@EHK00773_1__FeS_assembly_ATPase_SufC'[&!color=#000000]
	'1072681_CHsp@EHK01717_1__ABC_transporter_ATPase'[&!color=#000000]
	'1072681_CHsp@EHK02177_1__ABC_transporter_ATPase'[&!color=#000000]
	'1072681_CHsp@EHK02171_1__FeS_assembly_ATPase_SufC'[&!color=#000000]
	'1072681_CHsp@EHK02165_1__FeS_assembly_ATPase_SufC'[&!color=#000000]
	'1072681_CHsp@EHK00902_1__FeS_assembly_ATPase_SufC'[&!color=#000000]
	'1072681_CHsp@EHK01669_1__FeS_assembly_ATPase_SufC'[&!color=#000000]
	'1974793_CPbacterium@PIQ78483_1__ABC_transporter_ATP_binding_protein__partial'[&!color=#000000]
	'1974793_CPbacterium@PIQ78484_1__Fe_S_cluster_assembly_ATPase_SufC__partial'[&!color=#000000]
	'1481928_Bsp@BAXR01000002_1_84___69047_69298'[&!color=#000000]
	'1802616_Cdivision@OGC50822_1__Fe_S_cluster_assembly_ATPase_SufC'[&!color=#000000]
	'1802615_Cdivision@OGC46114_1__Fe_S_cluster_assembly_ATPase_SufC'[&!color=#000000]
	'1802610_Cdivision@OGC49741_1__Fe_S_cluster_assembly_ATPase_SufC'[&!color=#000000]
	'1802626_Cdivision@OGC56925_1__Fe_S_cluster_assembly_ATPase_SufC'[&!color=#000000]
	'1953405_Cdivision@DBRB01000005_1_16___13053_13796'[&!color=#000000]
	'1394710_Cdivision@AHB40684_1__hypothetical_protein_P147_WWE3C00001G0778'[&!color=#000000]
	'1619125_Cdivision@KKT83075_1__FeS_assembly_ATPase_SufC'[&!color=#000000]
	'1975085_Cdivision@PIS22510_1__Fe_S_cluster_assembly_ATPase_SufC'[&!color=#000000]
	'1579373_Agw2011_ar15@AJF61421_1__Fe_S_cluster_assembly_ATP_binding_protein_SufC'[&!color=#000000]
	'1579365_Agw2011_ar3@KHO46101_1__hypothetical_protein_QS98_C0005G0048'[&!color=#000000]
	'1579371_Agw2011_ar11@KHO52830_1__Fe_S_cluster_assembly_ATP_binding_protein_SufC'[&!color=#000000]
	'1104580_Narchaeon@AQRM01000017_1_5___3279_4043'[&!color=#000000]
	'1798543_CKbacterium@OGY83009_1__Fe_S_cluster_assembly_ATPase_SufC'[&!color=#000000]
	'1802114_CRbacterium@OGZ43632_1__Fe_S_cluster_assembly_ATPase_SufC'[&!color=#000000]
	'1798553_CKbacterium@OGY91941_1__hypothetical_protein_A3H70_02250'[&!color=#000000]
	'2014248_CKbacterium@PIY95757_1__Fe_S_cluster_assembly_ATPase_SufC'[&!color=#000000]
	'2014244_CKbacterium@PIS42340_1__Fe_S_cluster_assembly_ATPase_SufC'[&!color=#000000]
	'1974461_CWarchaeon@PIN79410_1__Fe_S_cluster_assembly_ATPase_SufC'[&!color=#000000]
	'2005713_Bbms3abin05@GBD94543_1__vegetative_protein_296'[&!color=#000000]
	'1935133_Dbacterium@MTOL01000436_1_4___10150_10935'[&!color=#000000]
	'1798681_CMbacterium@OGH79788_1__Fe_S_cluster_assembly_ATPase_SufC'[&!color=#000000]
	'1974652_CMbacterium@PIR74721_1__Fe_S_cluster_assembly_ATPase_SufC'[&!color=#000000]
	'1798671_CMbacterium@OGH58951_1__Fe_S_cluster_assembly_ATPase_SufC'[&!color=#000000]
	'1974653_CMbacterium@PIR04113_1__Fe_S_cluster_assembly_ATPase_SufC'[&!color=#000000]
	'1953295_CMbacterium@DBDW01000013_1_16___13219_13947'[&!color=#000000]
	'1974639_CMbacterium@PIZ93920_1__Fe_S_cluster_assembly_ATPase_SufC'[&!color=#000000]
	'1798686_CMbacterium@OGH78437_1__Fe_S_cluster_assembly_ATPase_SufC'[&!color=#000000]
	'1619044_CMbacterium@KKW42541_1__FeS_assembly_ATPase_SufC'[&!color=#000000]
	'1798689_CMbacterium@OGH80699_1__Fe_S_cluster_assembly_ATPase_SufC'[&!color=#000000]
	'1974864_CRbacterium@PJE64329_1__Fe_S_cluster_assembly_ATPase_SufC'[&!color=#000000]
	'1802114_CRbacterium@OGZ43991_1__Fe_S_cluster_assembly_ATPase_SufC'[&!color=#000000]
	'1802117_CRbacterium@OGZ46618_1__Fe_S_cluster_assembly_ATPase_SufC'[&!color=#000000]
	'1975029_CUbacterium@PIY63000_1__Fe_S_cluster_assembly_ATPase_SufC'[&!color=#000000]
	'2014245_CKbacterium@PIS41312_1__Fe_S_cluster_assembly_ATPase_SufC'[&!color=#000000]
	'1817814_CAbacterium@OGC81575_1__Fe_S_cluster_assembly_ATPase_SufC'[&!color=#000000]
	'1916026_CWarchaeon@DAGG01000025_1_25___16245_16967'[&!color=#000000]
	'1579375_Agw2011_ar17@KHO52916_1__FeS_assembly_ATPase_SufC'[&!color=#000000]
	'1906665_A@MAG72999_1__Fe_S_cluster_assembly_ATPase_SufC'[&!color=#000000]
	'1974465_CWarchaeon@PIN73105_1__Fe_S_cluster_assembly_ATPase_SufC'[&!color=#000000]
	'2026764_Narchaeon@MAF99443_1__Fe_S_cluster_assembly_ATPase_SufC'[&!color=#000000]
	'1579378_Agw2011_ar20@AJF62845_1__Fe_S_cluster_assembly_ATP_binding_protein_SufC'[&!color=#000000]
	'1974458_CWarchaeon@PIN81093_1__ABC_transporter_ATP_binding_protein__partial'[&!color=#000000]
	'1974526_CBbacterium@PIS04703_1__Fe_S_cluster_assembly_ATPase_SufC'[&!color=#000000]
	'1618331_Bbacterium@KKQ17614_1__FeS_assembly_ATPase_SufC'[&!color=#000000]
	'1917431_Auba490@DACC01000001_1_6___4077_4817'[&!color=#000000]
	'1974441_CParchaeon@PIN89170_1__Fe_S_cluster_assembly_ATPase_SufC'[&!color=#000000]
	'1579364_Agw2011_ar1@KHO47827_1__hypothetical_protein_QJ16_C0006G0001__partial'[&!color=#000000]
	'1974442_CParchaeon@PJE81896_1__Fe_S_cluster_assembly_ATPase_SufC'[&!color=#000000]
	'1579377_Agw2011_ar19@KHO55548_1__Fe_S_cluster_assembly_ATP_binding_protein'[&!color=#000000]
	'1805296_CParchaeon@OIO41916_1__Fe_S_cluster_assembly_ATPase_SufC'[&!color=#000000]
	'743729_Narchaeon@ASMP01000001_1_316___251514_252242'[&!color=#000000]
	'1974443_CParchaeon@PIO08245_1__Fe_S_cluster_assembly_ATPase_SufC'[&!color=#000000]
	'1974451_CWarchaeon@PIY60712_1__Fe_S_cluster_assembly_ATPase_SufC__partial'[&!color=#000000]
	'1975091_Cdivision@PIR42874_1__Fe_S_cluster_assembly_ATPase_SufC'[&!color=#000000]
	'1617427_Cdivision@KXK10028_1__putative_ABC_transporter_ATP_binding_protein'[&!color=#000000]
	'1617426_Cdivision@KXK26137_1__Vegetative_protein'[&!color=#000000]
	'1915760_Tarchaeon@DABY01000007_1_16___15679_16434'[&!color=#000000]
	'1915757_Tarchaeon@DAZR01000003_1_2___1073_1828'[&!color=#000000]
	'1379389_Tarchaeon@AWOF01000001_1_12___10220_10978'[&!color=#000000]
	'2035438_Ahr02@GBC71032_1__Vegetative_protein_296'[&!color=#000000]
	'311458_CCsubterraneum@BAJ51143_1__Fe_S_cluster_assembly_ATP_binding_protein_SufC'[&!color=#000000]
	'2035437_Ahr01@GBC70093_1__Vegetative_protein_296'[&!color=#000000]
	'1410606_CNbrevis@AJA92207_1__FeS_assembly_ATPase_SufC'[&!color=#000000]
	'1661714_Tarchaeon@LFEZ01000017_1_11___7262_8035'[&!color=#000000]
	'913333_Tarchaeon@ARWO01000002_1_91___72427_73200'[&!color=#000000]
	'1811585_Nsp@LUPA01000175_1_2___202_975'[&!color=#000000]
	'1298895_Earchaeum@AXWJ01000004_1_62___50873_51709'[&!color=#000000]
	'1502294_Mgroup@KFM14904_1__ABC_transporter_protein'[&!color=#000000]
	'1131266_Mgroup@ARWQ01000005_1_48___41316_42089'[&!color=#000000]
	'1640512_Tarchaeon@KRT61965_1__FeS_assembly_ATPase_SufC__Fe_S_cluster_assembly_ATP_binding_protein'[&!color=#000000]
	'2056631_Carchaeon@RDJ37141_1__Fe_S_cluster_assembly_ATPase_SufC'[&!color=#000000]
	'414004_Csymbiosum@ABK78036_1__ABC_type_transport_system_involved_in_Fe_S_cluster_assembly__ATPase_component'[&!color=#000000]
	'2478559_Tarchaeon@RNJ74837_1__Fe_S_cluster_assembly_ATPase_SufC'[&!color=#000000]
	'886738_CNlimnia@EGG43018_1__ABC_type_transport_system_involved_in_Fe_S_cluster_assembly__ATPase_component'[&!color=#000000]
	'2478556_Nsp@RNJ78340_1__Fe_S_cluster_assembly_ATPase_SufC'[&!color=#000000]
	'2478554_Nsp@RNJ77514_1__Fe_S_cluster_assembly_ATPase_SufC'[&!color=#000000]
	'2026795_Tarchaeon@PBO85480_1__Fe_S_cluster_assembly_ATPase_SufC'[&!color=#000000]
	'1671876_Nsp@LFLC01000037_1_15___9994_10764'[&!color=#000000]
	'1661713_Tarchaeon@LFEY01000030_1_16___10554_11324'[&!color=#000000]
	'1298885_Tarchaeon@AXWL01000020_1_14___9067_9837'[&!color=#000000]
	'1915597_Nsp@DAXZ01000055_1_48___41183_41953'[&!color=#000000]
	'1776294_Nsp@LQMW01000009_1_82___59808_60578'[&!color=#000000]
	'2478979_CNsp@RMW35787_1__Fe_S_cluster_assembly_ATPase_SufC'[&!color=#000000]
	'1898749_CNcatalina@ARS64774_1__putative_ABC_transporter_ATP_binding_protein'[&!color=#000000]
	'1661711_Tarchaeon@LFEW01000029_1_13___8952_9722'[&!color=#000000]
	'1089683_Umarine@JH165328_1_46___37317_38087'[&!color=#000000]
	'1655561_Nsp@KRO29648_1__ABC_transporter_ATP_binding_protein'[&!color=#000000]
	'1089683_Umarine@JH165500_1_55___40469_40909'[&!color=#000000]
	'1089683_Umarine@JH165500_1_53___38654_39427'[&!color=#000000]
	'2024843_Nsp@MAI02104_1__Fe_S_cluster_assembly_ATPase_SufC'[&!color=#000000]
	'859350_CNsalaria@EIJ66389_1__FeS_assembly_ATPase_SufC'[&!color=#000000]
	'718286_CNsp@GBH33592_1__ABC_transporter_ATP_binding_protein'[&!color=#000000]
	'1229909_CNsediminis@AFS82327_1__FeS_assembly_ATPase_SufC'[&!color=#000000]
	'2022696_Narchaeon@PJC50461_1__Fe_S_cluster_assembly_ATPase_SufC'[&!color=#000000]
	'1580092_CNadriaticus@AJW71349_1__Vegetative_protein_296'[&!color=#000000]
	'1679446_CNsp@KV575203_1_759___473777_474553'[&!color=#000000]
	'2026886_CNsp@PHY09380_1__Fe_S_cluster_assembly_ATPase_SufC'[&!color=#000000]
	'886738_CNlimnia@EGG43017_1__ABC_type_transport_system_involved_in_Fe_S_cluster_assembly__ATPase_component'[&!color=#000000]
	'1001994_Nkoreense@EGP93252_1__FeS_assembly_ATPase_SufC'[&!color=#000000]
	'2022694_Narchaeon@PIW33233_1__Fe_S_cluster_assembly_ATPase_SufC'[&!color=#000000]
	'1582439_CNpiranensis@AJM92974_1__hypothetical_protein_NPIRD3C_1762'[&!color=#000000]
	'1502292_Mgroup@KER06975_1__ABC_transporter_protein'[&!color=#000000]
	'436308_Nmaritimus@ABX12412_1__FeS_assembly_ATPase_SufC'[&!color=#000000]
	'1407055_Tarchaeon@CDI04836_1__sulfur_mobilizing_ABC_protein__ATPase'[&!color=#000000]
	'1915705_Narchaeon@DAMC01000065_1_29___18702_19466'[&!color=#000000]
	'1603555_CNcloacae@AJZ75596_1__ABC_transporter_ATP_binding_protein'[&!color=#000000]
	'1846278_CNaquarius@CP024808_1_909___739121_739885'[&!color=#000000]
	'1353246_CNchungbukensi@AVSQ01000014_1_37___30071_30835'[&!color=#000000]
	'1927150_Tarchaeon@MRWN01000541_1_2___949_1275'[&!color=#000000]
	'1499975_Nsp@SHO48041_1__Vegetative_protein_296'[&!color=#000000]
	'1903277_Nsp@FUYK01000007_1_202___174088_174864'[&!color=#000000]
	'1078905_CNdevanaterra@CUR51244_1__FeS_assembly_ATPase'[&!color=#000000]
	'1903276_Nsp@SMH70260_1__Vegetative_protein_296'[&!color=#000000]
	'1805387_Tarchaeon@OLD41327_1__Fe_S_cluster_assembly_ATPase_SufC'[&!color=#000000]
	'1805382_Tarchaeon@OLE44403_1__Fe_S_cluster_assembly_ATPase_SufC'[&!color=#000000]
	'1826872_CNexaquare@CP017922_1_333___301086_301868'[&!color=#000000]
	'1353260_CNoleophilus@ALI34778_1__Vegetative_protein_296'[&!color=#000000]
	'1915684_Narchaeon@DAOR01000223_1_19___10965_11741'[&!color=#000000]
	'1237085_CNgargensis@AFU59796_1__putative_FeS_assembly_ATPase_SufC'[&!color=#000000]
	'1459636_CNevergladensi@AIF83314_1__FeS_assembly_ATPase_SufC'[&!color=#000000]
	'926571_Nviennensis@AIC17239_1__putative_FeS_assembly_ATPase_SufC'[&!color=#000000]
	'1915708_Narchaeon@DACA01000043_1_8___6747_7529'[&!color=#000000]
	'2058097_CNcavascurensi@SPC33409_1__component_of_SufBCD_complex__ATP_binding_component_of_ABC_superfamily'[&!color=#000000]
	'2035440_Ahr04@GBC73805_1__Vegetative_protein_296'[&!color=#000000]
	'1915753_Tarchaeon@DAEN01000021_1_18___16503_17267'[&!color=#000000]
	'1915989_CBarchaeon@DAFH01000070_1_7___6805_7281'[&!color=#000000]
	'1805017_A13_1_40cm_4_@OLC62161_1__Fe_S_cluster_assembly_ATPase_SufC'[&!color=#000000]
	'1805019_A13_2_20cm_2_@OLB72598_1__Fe_S_cluster_assembly_ATPase_SufC'[&!color=#000000]
	'1805098_Carchaeon@OLD03024_1__Fe_S_cluster_assembly_ATPase_SufC'[&!color=#000000]
	'1805096_Carchaeon@OLD12412_1__Fe_S_cluster_assembly_ATPase_SufC'[&!color=#000000]
	'1797286_Arbg_16_50_20@OFX16269_1__Fe_S_cluster_assembly_ATPase_SufC'[&!color=#000000]
	'2035442_Ahr06@GBC74842_1__Vegetative_protein_296'[&!color=#000000]
	'1805250_CMarchaeon@OIO26433_1__Fe_S_cluster_assembly_ATPase_SufC'[&!color=#000000]
	'1974413_CMarchaeon@PIU09466_1__Fe_S_cluster_assembly_ATPase_SufC'[&!color=#000000]
	'1948518_Dbacterium@DKAM01000027_1_51___34979_35746'[&!color=#000000]
	'1801690_Nbacterium@OGW11475_1__Fe_S_cluster_assembly_ATPase_SufC'[&!color=#000000]
	'1801608_CMbacterium@OGI13961_1__Fe_S_cluster_assembly_ATPase_SufC'[&!color=#000000]
	'1801607_CMbacterium@OGI20928_1__Fe_S_cluster_assembly_ATPase_SufC'[&!color=#000000]
	'2013826_CPbacterium@PKL36420_1__Fe_S_cluster_assembly_ATPase_SufC'[&!color=#000000]
	'1974784_CPbacterium@PIR55536_1__Fe_S_cluster_assembly_ATPase_SufC'[&!color=#000000]
	'1619065_CPbacterium@KKP39654_1__FeS_assembly_ATPase_SufC__Fe_S_cluster_assembly_ATP_binding_protein'[&!color=#000000]
	'1618811_Pgroup@KKQ54034_1__Fe_S_cluster_assembly_ATP_binding_protein_SufC'[&!color=#000000]
	'2053565_CKbacterium@HBY74228_1__TPA_asm__Fe_S_cluster_assembly_ATPase_SufC'[&!color=#000000]
	'1798546_CKbacterium@OGY87457_1__Fe_S_cluster_assembly_ATPase_SufC'[&!color=#000000]
	'2014243_CKbacterium@PJA92760_1__Fe_S_cluster_assembly_ATPase_SufC'[&!color=#000000]
	'1619077_Cdivision@KKP23872_1__FeS_assembly_ATPase_SufC'[&!color=#000000]
	'1655310_Cdivision@LDIX01000001_1_75___74415_75152'[&!color=#000000]
	'1655308_Cdivision@LDIV01000001_1_428___464107_465147'[&!color=#000000]
	'1655308_Cdivision@LDIV01000001_1_427___463767_464105'[&!color=#000000]
	'1619083_Cdivision@KKQ33558_1__FeS_assembly_ATPase_SufC'[&!color=#000000]
	'1619084_Cdivision@KKQ48776_1__FeS_assembly_ATPase_SufC'[&!color=#000000]
	'1619080_Cdivision@KKP53159_1__FeS_assembly_ATPase_SufC'[&!color=#000000]
	'2030827_CDbacterium@PCI74285_1__Fe_S_cluster_assembly_ATPase_SufC'[&!color=#000000]
	'1974774_CPbacterium@PIZ76011_1__Fe_S_cluster_assembly_ATPase_SufC'[&!color=#000000]
	'1802409_CUbacterium@OGL87886_1__Fe_S_cluster_assembly_ATPase_SufC'[&!color=#000000]
	'2035406_Bhr11@GBC84498_1__Vegetative_protein_296'[&!color=#000000]
	'1974776_CPbacterium@PIZ73226_1__Fe_S_cluster_assembly_ATPase_SufC'[&!color=#000000]
	'1974779_CPbacterium@PJC38392_1__Fe_S_cluster_assembly_ATPase_SufC'[&!color=#000000]
	'1798462_CJbacterium@OGY76343_1__Fe_S_cluster_assembly_ATPase_SufC'[&!color=#000000]
	'1795565_Pgroup@LSNU01000001_1_16___18123_18878'[&!color=#000000]
	'1797542_CBbacterium@OGY50934_1__Fe_S_cluster_assembly_ATPase_SufC'[&!color=#000000]
	'1974525_CBbacterium@PIS05774_1__Fe_S_cluster_assembly_ATPase_SufC'[&!color=#000000]
	'1948858_Pgroup@DJKP01000058_1_7___7218_7976'[&!color=#000000]
	'1961372_CPsp@DCXE01000045_1_22___24378_25028'[&!color=#000000]
	'1801943_CPbacterium@OGJ84455_1__Fe_S_cluster_assembly_ATPase_SufC'[&!color=#000000]
	'1961371_CPsp@DCPB01000018_1_84___95782_96537'[&!color=#000000]
	'1735162_CPriflensis@ALM10347_1__Fe_S_cluster_assembly_ATP_binding_protein'[&!color=#000000]
	'1801929_CPbacterium@OGJ70027_1__Fe_S_cluster_assembly_ATPase_SufC'[&!color=#000000]
	'1801915_CPbacterium@OGJ59358_1__Fe_S_cluster_assembly_ATPase_SufC'[&!color=#000000]
	'1801926_CPbacterium@OGJ68003_1__Fe_S_cluster_assembly_ATPase_SufC'[&!color=#000000]
	'1801924_CPbacterium@OGJ65987_1__Fe_S_cluster_assembly_ATPase_SufC'[&!color=#000000]
	'1801913_CPbacterium@OGJ54690_1__Fe_S_cluster_assembly_ATPase_SufC'[&!color=#000000]
	'1961374_CPsp@DJKT01000009_1_10___10126_10881'[&!color=#000000]
	'1974782_CPbacterium@PJA67683_1__Fe_S_cluster_assembly_ATPase_SufC'[&!color=#000000]
	'1801936_CPbacterium@OGJ77134_1__Fe_S_cluster_assembly_ATPase_SufC'[&!color=#000000]
	'1974787_CPbacterium@PIR52722_1__Fe_S_cluster_assembly_ATPase_SufC'[&!color=#000000]
	'1801920_CPbacterium@OGJ61981_1__Fe_S_cluster_assembly_ATPase_SufC'[&!color=#000000]
	'1974791_CPbacterium@PIR48965_1__Fe_S_cluster_assembly_ATPase_SufC'[&!color=#000000]
	'1618945_Pgroup@KKS83989_1__hypothetical_protein_UV57_C0003G0023'[&!color=#000000]
	'1579367_Agw2011_ar5@KHO48423_1__hypothetical_protein_QT00_C0001G0441'[&!color=#000000]
	'1618826_Pgroup@KKS94207_1__FeS_assembly_ATPase_SufC'[&!color=#000000]
	'2053689_Tbacterium@HCZ05952_1__TPA_asm__Fe_S_cluster_assembly_ATPase_SufC'[&!color=#000000]
	'1968524_Tsp@OQX56996_1__Fe_S_cluster_assembly_ATPase_SufC'[&!color=#000000]
	'126739_Tsp@PLV56348_1__Fe_S_cluster_assembly_ATPase_SufC'[&!color=#000000]
	'309803_Tneapolitana@ACM23399_1__FeS_assembly_ATPase_SufC'[&!color=#000000]
	'126741_Tsp@PLV60019_1__Fe_S_cluster_assembly_ATPase_SufC'[&!color=#000000]
	'243274_Tmaritima@AAD36439_1__ABC_transporter__ATP_binding_protein'[&!color=#000000]
	'1008305_Fthailandense@ODN30182_1__ABC_transporter_ATP_binding_protein'[&!color=#000000]
	'381764_Fnodosum@ABS61106_1__FeS_assembly_ATPase_SufC'[&!color=#000000]
	'2423_Fislandicum@AMW33242_1__Fe_S_cluster_assembly_ATPase_SufC'[&!color=#000000]
	'1121883_Fgondwanense@SHN61298_1__Iron_regulated_ABC_transporter_ATPase_subunit_SufC'[&!color=#000000]
	'1946524_Fsp@DJGV01000010_1_172___189796_190581'[&!color=#000000]
	'1871331_Fsp@HCI28686_1__TPA_asm__Fe_S_cluster_assembly_ATPase_SufC'[&!color=#000000]
	'1123380_Tatlanticus@SHH36856_1__Iron_regulated_ABC_transporter_ATPase_subunit_SufC'[&!color=#000000]
	'484019_Tafricanus@ACJ74769_1__FeS_assembly_ATPase_SufC'[&!color=#000000]
	'391009_Tmelanesiensi@ABR29930_1__FeS_assembly_ATPase_SufC'[&!color=#000000]
	'443254_Mpiezophila@AEX85702_1__FeS_assembly_ATPase_SufC'[&!color=#000000]
	'1122195_Mhydrogenitol@SHE44095_1__Iron_regulated_ABC_transporter_ATPase_subunit_SufC'[&!color=#000000]
	'1006576_Dtunisiensis@CEP77822_1__FeS_assembly_ATPase_SufC'[&!color=#000000]
	'1434328_Psp@PNR92302_1__iron_ABC_transporter_ATP_binding_protein'[&!color=#000000]
	'1308979_Psp@RAO99447_1__ABC_transporter_ATP_binding_protein'[&!color=#000000]
	'1122955_Polearia@PNR97531_1__iron_ABC_transporter_ATP_binding_protein'[&!color=#000000]
	'403833_Pmobilis@ABX31387_1__FeS_assembly_ATPase_SufC'[&!color=#000000]
	'1947072_Psp@DJGH01000013_1_52___49840_50601'[&!color=#000000]
	'515440_Oteriensis@PWJ91239_1__Fe_S_cluster_assembly_ATP_binding_protein'[&!color=#000000]
	'28234_Gpetraea@SDC50944_1__Fe_S_cluster_assembly_ATP_binding_protein'[&!color=#000000]
	'521045_Kolearia@ACR80177_1__FeS_assembly_ATPase_SufC'[&!color=#000000]
	'1453497_Karenicoralli@OAA31407_1__ABC_transporter_ATP_binding_protein'[&!color=#000000]
	'1330330_Kpacifica@AKI97101_1__ABC_transporter_ATP_binding_protein'[&!color=#000000]
	'2093812_Tbacterium@PUKT01000134_1_5___6484_7230'[&!color=#000000]
	'1635293_Tbacterium@KUK93097_1__FeS_assembly_ATPase_SufC'[&!color=#000000]
	'660470_Mprima@AFK06039_1__FeS_assembly_ATPase_SufC'[&!color=#000000]
	'1674911_Tbacterium@LVBU01000181_1_3___2048_2800'[&!color=#000000]
	'1951967_Kbacterium@DBRH01000071_1_100___103677_104429'[&!color=#000000]
	'1674910_Tbacterium@LVBT01000002_1_5___5220_5972'[&!color=#000000]
	'1950240_Bbacterium@DBRT01000030_1_43___44252_45094'[&!color=#000000]
	'1262791_Csp@CDE16400_1__sUF_system_FeS_cluster_assembly_protein'[&!color=#000000]
	'1262821_Csp@CDA36815_1__feS_assembly_ATPase_SufC'[&!color=#000000]
	'1950329_Bbacterium@DJOB01000006_1_238___308237_309052'[&!color=#000000]
	'1263020_Fbacterium@CDD22644_1__feS_assembly_ATPase_SufC'[&!color=#000000]
	'1950259_Bbacterium@DEWB01000049_1_8___7944_8765'[&!color=#000000]
	'1950282_Bbacterium@DHKY01000003_1_63___47127_47957'[&!color=#000000]
	'1950327_Bbacterium@DJPB01000077_1_7___6697_7527'[&!color=#000000]
	'1950356_Bbacterium@DLIM01000009_1_19___15737_16552'[&!color=#000000]
	'1950310_Bbacterium@DJEK01000033_1_48___54460_55275'[&!color=#000000]
	'1950290_Bbacterium@DHDT01000067_1_35___36303_37118'[&!color=#000000]
	'1915675_Marchaeon@DATC01000059_1_30___28147_28962'[&!color=#000000]
	'1915608_CMsp@DARY01000032_1_6___6698_7510'[&!color=#000000]
	'1236689_CMalvus@AGI85670_1__Iron_sulfur_cluster_assembly_ATPase_protein_SufC'[&!color=#000000]
	'1950338_Bbacterium@DKCH01000021_1_34___31913_32725'[&!color=#000000]
	'1950347_Bbacterium@DBKU01000005_1_37___42930_43790'[&!color=#000000]
	'1950337_Bbacterium@DKCJ01000016_1_33___30201_31031'[&!color=#000000]
	'1950288_Bbacterium@DHEH01000015_1_33___41200_42033'[&!color=#000000]
	'1950246_Bbacterium@DCIT01000054_1_65___48283_49098'[&!color=#000000]
	'1950350_Bbacterium@DBKI01000019_1_7___7464_8285'[&!color=#000000]
	'1950233_Bbacterium@DCCK01000068_1_24___26355_27185'[&!color=#000000]
	'1950352_Bbacterium@DLLP01000002_1_136___140171_141004'[&!color=#000000]
	'1950277_Bbacterium@DGXA01000045_1_7___5873_6709'[&!color=#000000]
	'1950248_Bbacterium@DCHU01000081_1_14___21548_22378'[&!color=#000000]
	'1950294_Bbacterium@DHAP01000019_1_12___10914_11744'[&!color=#000000]
	'1950326_Bbacterium@DJPJ01000011_1_208___242450_243274'[&!color=#000000]
	'1950242_Bbacterium@DCUC01000017_1_9___6715_7158'[&!color=#000000]
	'1950239_Bbacterium@DBVP01000111_1_3___357_1175'[&!color=#000000]
	'1950345_Bbacterium@DKRQ01000022_1_28___35825_36646'[&!color=#000000]
	'1674919_Ebacterium@LVBS01000193_1_3___4018_4836'[&!color=#000000]
	'1950252_Bbacterium@DDQE01000050_1_10___11347_12168'[&!color=#000000]
	'1950254_Bbacterium@DEJH01000007_1_2___752_1573'[&!color=#000000]
	'1950258_Bbacterium@DEWM01000051_1_14___12908_13747'[&!color=#000000]
	'1263023_Fbacterium@CDC41374_1__feS_assembly_ATPase_SufC'[&!color=#000000]
	'1950354_Bbacterium@DLKT01000024_1_3___4102_4932'[&!color=#000000]
	'1262857_Csp@CDD92521_1__feS_assembly_ATPase_SufC'[&!color=#000000]
	'1950366_Bbacterium@DBCA01000050_1_14___10265_11113'[&!color=#000000]
	'1950313_Bbacterium@DIVY01000017_1_43___43874_44695'[&!color=#000000]
	'1950303_Bbacterium@DIQT01000006_1_20___25901_26728'[&!color=#000000]
	'1768196_Ebacterium@OCN05210_1__ABC_transporter_ATP_binding_protein'[&!color=#000000]
	'2292032_Csp@RHM59041_1__Fe_S_cluster_assembly_ATPase_SufC'[&!color=#000000]
	'556270_Csp@EEO32356_1__FeS_assembly_ATPase_SufC'[&!color=#000000]
	'1965566_Esp@OUQ06297_1__Fe_S_cluster_assembly_ATPase_SufC'[&!color=#000000]
	'2109692_Ebacterium@AP018537_1_1085___1077603_1078415'[&!color=#000000]
	'1585974_Bmassiliensis@CDPP01000003_1_263___284575_285378'[&!color=#000000]
	'1965564_Msp@OUQ10306_1__Fe_S_cluster_assembly_ATPase_SufC'[&!color=#000000]
	'1951745_Ebacterium@DEPZ01000043_1_4___2696_3502'[&!color=#000000]
	'1574263_CSsp@KXU43609_1__FeS_assembly_ATPase_SufC'[&!color=#000000]
	'1780379_Cbacterium@CVH77877_1__Vegetative_protein_296'[&!color=#000000]
	'1946671_Ksp@DJXU01000198_1_3___2111_2506'[&!color=#000000]
	'999415_Ecatenaformis@EMD16940_1__FeS_assembly_ATPase_SufC'[&!color=#000000]
	'1410657_Kvitulina@JNKN01000033_1_16___16364_17182'[&!color=#000000]
	'2487118_Ebacterium@BBH27141_1__ABC_transporter_ATP_binding_protein'[&!color=#000000]
	'451640_Cmitsuokai@EEF93171_1__FeS_assembly_ATPase_SufC'[&!color=#000000]
	'1951750_Ebacterium@DISS01000035_1_10___7027_7866'[&!color=#000000]
	'1798010_Fbacterium@OGS58233_1__Fe_S_cluster_assembly_ATPase_SufC'[&!color=#000000]
	'1951749_Ebacterium@DITO01000168_1_8___6911_7759'[&!color=#000000]
	'1648_Erhusiopathia@AMS11497_1__ABC_transporter_ATP_binding_protein'[&!color=#000000]
	'1514105_Elarvae@AMC93531_1__Fe_S_cluster_assembly_ATPase_SufC'[&!color=#000000]
	'1946468_Esp@DEPV01000026_1_11___8842_9633'[&!color=#000000]
	'1946467_Esp@DEQB01000060_1_10___9915_10733'[&!color=#000000]
	'1951744_Ebacterium@DDYT01000015_1_61___54112_54948'[&!color=#000000]
	'2049044_Ebacterium@HAE17470_1__TPA_asm__Fe_S_cluster_assembly_ATPase_SufC'[&!color=#000000]
	'1947460_Ssp@DEGP01000053_1_6___4578_5420'[&!color=#000000]
	'1947465_Ssp@DFIS01000049_1_103___152271_153095'[&!color=#000000]
	'877415_Ebacterium@JNJQ01000002_1_126___141921_142763'[&!color=#000000]
	'1947468_Ssp@DLEV01000091_1_3___1639_2487'[&!color=#000000]
	'102148_Smoorei@RGT55998_1__Fe_S_cluster_assembly_ATPase_SufC'[&!color=#000000]
	'679192_Bextructa@EFC05260_1__FeS_assembly_ATPase_SufC'[&!color=#000000]
	'1947462_Ssp@DEEJ01000077_1_6___4419_5252'[&!color=#000000]
	'331630_Uerysipelotri@OMRM01000325_1_5___3542_4084'[&!color=#000000]
	'545696_Hfiliformis@EEF68106_1__FeS_assembly_ATPase_SufC'[&!color=#000000]
	'118967_Afurcosa@SJZ76283_1__Fe_S_cluster_assembly_ATP_binding_protein'[&!color=#000000]
	'2491058_Ebacterium@RRC93116_1__Fe_S_cluster_assembly_ATPase_SufC'[&!color=#000000]
	'1947457_Ssp@DCHD01000002_1_19___18173_19000'[&!color=#000000]
	'1947464_Ssp@DESX01000080_1_5___3168_3992'[&!color=#000000]
	'1947467_Ssp@DBOW01000112_1_5___3097_3918'[&!color=#000000]
	'1871030_Mmassiliensis@LT699728_1_174___193991_194806'[&!color=#000000]
	'2486714_Csp@RNM31815_1__Fe_S_cluster_assembly_ATPase_SufC'[&!color=#000000]
	'2292893_Fbacterium@RHT01317_1__Fe_S_cluster_assembly_ATPase_SufC'[&!color=#000000]
	'717960_Fcylindroides@CBK88617_1__FeS_assembly_ATPase_SufC'[&!color=#000000]
	'2292232_Esp@RGS29793_1__Fe_S_cluster_assembly_ATPase_SufC'[&!color=#000000]
	'1323_Fpleomorphus@RGD73299_1__Fe_S_cluster_assembly_ATPase_SufC'[&!color=#000000]
	'1917463_Ebacterium@OLU38489_1__Fe_S_cluster_assembly_ATPase_SufC'[&!color=#000000]
	'1050201_Astercoricani@KB913034_1_391___475066_475881'[&!color=#000000]
	'1702221_Frodentium@AMK54614_1__feS_assembly_ATPase_SufC'[&!color=#000000]
	'1862672_Dnewyorkensis@OLU44996_1__Fe_S_cluster_assembly_ATPase_SufC'[&!color=#000000]
	'1235796_Fbacterium@EOS60607_1__FeS_assembly_ATPase_SufC'[&!color=#000000]
	'2291994_Asp@RGB72894_1__Fe_S_cluster_assembly_ATPase_SufC'[&!color=#000000]
	'2292044_Esp@RHO24819_1__Fe_S_cluster_assembly_ATPase_SufC'[&!color=#000000]
	'2302953_Esp@RJW27110_1__Fe_S_cluster_assembly_ATPase_SufC'[&!color=#000000]
	'1263076_Edolichum@CDE22674_1__feS_assembly_ATPase_SufC'[&!color=#000000]
	'1522_Cinnocuum@KGJ53424_1__iron_ABC_transporter_ATP_binding_protein'[&!color=#000000]
	'1903263_Tmassiliensis@LT629968_1_201___197502_198332'[&!color=#000000]
	'1034346_Dfastidiosa@HE578927_1_227___234357_235187'[&!color=#000000]
	'1951742_Ebacterium@DCGH01000015_1_14___11121_11945'[&!color=#000000]
	'1950245_Bbacterium@DCJD01000007_1_6___4679_5494'[&!color=#000000]
	'1262996_Fbacterium@CCZ85223_1__putative_uncharacterized_protein'[&!color=#000000]
	'1399794_Mimitans@JADI01000008_1_107___57897_58463'[&!color=#000000]
	'710127_Mgallisepticu@AAP56627_1__SufC_like_ABC_transporter_ATP_binding_protein'[&!color=#000000]
	'1408471_Mtestudinis@JHXT01000004_1_13___5764_6330'[&!color=#000000]
	'1408453_Malvi@JNJU01000001_1_71___39649_40212'[&!color=#000000]
	'1430898_Mpirum@KK365982_1_161___85213_85776'[&!color=#000000]
	'1408476_Ucanigenitali@JONZ01000004_1_338___229475_230194'[&!color=#000000]
	'1394179_Miowae@KFB07586_1__cysteine_desulfurase_activator_complex_ATPase'[&!color=#000000]
	'272633_Mpenetrans@BAC44539_1__ABC_transporter_ATP_binding_protein'[&!color=#000000]
	'1952266_Mbacterium@DFHG01000009_1_444___237602_238372'[&!color=#000000]
	'300027_Umycoplasmata@ONDN01000049_1_3___1038_1805'[&!color=#000000]
	'315358_Seriocheiris@AKM54713_1__FeS_assembly_ATPase_SufC'[&!color=#000000]
	'1276227_Schrysopicola@AGM25535_1__FeS_assembly_ATPase_SufC'[&!color=#000000]
	'2133_Scitri@APE75695_1__FeS_assembly_ATPase_SufC'[&!color=#000000]
	'1914410_Ssp@APE13792_1__FeS_assembly_ATPase_SufC'[&!color=#000000]
	'216931_Salleghenense@AXK51322_1__FeS_assembly_ATPase_SufC'[&!color=#000000]
	'1276257_Ssabaudiense@AHI54035_1__FeS_assembly_ATPase_SufC'[&!color=#000000]
	'216938_Shelicoides@AOG60694_1__FeS_assembly_ATPase_SufC'[&!color=#000000]
	'1276246_Sculicicola@AHI53150_1__FeS_assembly_ATPase_SufC'[&!color=#000000]
	'1276258_Sapis@AHB36629_1__FeS_assembly_ATPase_SufC'[&!color=#000000]
	'1336749_Sfloricola@AUB31906_1__Fe_S_cluster_assembly_ATP_binding_protein'[&!color=#000000]
	'362837_Scantharicola@ALD66708_1__FeS_assembly_ATPase_SufC'[&!color=#000000]
	'1276220_Staiwanense@AGR41494_1__FeS_assembly_ATPase_SufC'[&!color=#000000]
	'216942_Slitorale@AKX33881_1__FeS_assembly_ATPase_SufC'[&!color=#000000]
	'216934_Scorruscae@ASP27984_1__FeS_assembly_ATPase_SufC'[&!color=#000000]
	'216946_Sturonicum@AKU79460_1__FeS_assembly_ATPase_SufC'[&!color=#000000]
	'1802601_CWbacterium@OGY29621_1__Fe_S_cluster_assembly_ATPase_SufC'[&!color=#000000]
	'1802452_CWbacterium@OHA68394_1__Fe_S_cluster_assembly_ATPase_SufC'[&!color=#000000]
	'1920749_CMacidiphilum@ASI14108_1__FeS_assembly_ATPase_SufC'[&!color=#000000]
	'1912863_CMacidiphilum@OJI07069_1__Fe_S_cluster_assembly_ATPase_SufC'[&!color=#000000]
	'1915999_CMarchaeon@DAQD01000005_1_130___114056_114787'[&!color=#000000]
	'2014291_BCratteibacter@PIW34198_1__hypothetical_protein_COW28_00535'[&!color=#000000]
	'1797710_CCbacterium@OGD89197_1__Fe_S_cluster_assembly_ATPase_SufC'[&!color=#000000]
	'1797731_CCbacterium@OGE07386_1__hypothetical_protein_A2W70_03275'[&!color=#000000]
	'1797736_CCbacterium@OGE02643_1__hypothetical_protein_A3G16_01410'[&!color=#000000]
	'1797711_CCbacterium@OGD87044_1__Fe_S_cluster_assembly_ATPase_SufC'[&!color=#000000]
	'1797729_CCbacterium@OGE10911_1__Fe_S_cluster_assembly_ATPase_SufC'[&!color=#000000]
	'1797735_CCbacterium@OGE14106_1__Fe_S_cluster_assembly_ATPase_SufC'[&!color=#000000]
	'1797711_CCbacterium@OGD87413_1__Fe_S_cluster_assembly_ATPase_SufC'[&!color=#000000]
	'1618405_CCbacterium@KKR51068_1__FeS_assembly_ATPase_SufC'[&!color=#000000]
	'1917428_Auba431@DAVJ01000006_1_36___27908_28648'[&!color=#000000]
	'1917429_Auba583@DAXK01000040_1_23___19461_20192'[&!color=#000000]
	'2099670_CDbacterium@PWFU01000087_1_57___53376_54098'[&!color=#000000]
	'1916013_CParchaeon@DAIE01000007_1_19___15599_16318'[&!color=#000000]
	'1916011_CParchaeon@DARL01000006_1_6___6271_6990'[&!color=#000000]
	'1802730_CYbacterium@OHA86426_1__Fe_S_cluster_assembly_ATPase_SufC'[&!color=#000000]
	'1802729_CYbacterium@OHA84977_1__Fe_S_cluster_assembly_ATPase_SufC'[&!color=#000000]
	'1618793_Pgroup@KKU81856_1__FeS_assembly_ATPase_SufC'[&!color=#000000]
	'1948862_Pgroup@DKBN01000051_1_6___3189_3914'[&!color=#000000]
	'1798662_CLbacterium@OGZ09122_1__Fe_S_cluster_assembly_ATPase_SufC'[&!color=#000000]
	'1798660_CLbacterium@OGZ05987_1__Fe_S_cluster_assembly_ATPase_SufC'[&!color=#000000]
	'1798666_CLbacterium@OGZ14406_1__Fe_S_cluster_assembly_ATPase_SufC'[&!color=#000000]
	'1975109_CYbacterium@PIQ32223_1__Fe_S_cluster_assembly_ATPase_SufC'[&!color=#000000]
	'1618944_Pgroup@KKS36776_1__FeS_assembly_ATPase_SufC'[&!color=#000000]
	'1953406_Cdivision@DBQJ01000021_1_54___41656_42366'[&!color=#000000]
	'1953305_CPbacterium@DITQ01000001_1_37___19352_20089'[&!color=#000000]
	'1618471_CPbacterium@KKQ08274_1__hypothetical_protein_US20_C0021G0032'[&!color=#000000]
	'1953304_CPbacterium@DBRQ01000002_1_2___1098_1835'[&!color=#000000]
	'1953407_Cdivision@DBQF01000001_1_99___96128_96844'[&!color=#000000]
	'1041504_CAsp@BAK81587_1__FeS_assembly_ATPase_SufC'[&!color=#000000]
	'1508644_CAsp@AID45164_1__Iron_sulfur_cluster_assembly_ATPase_protein_SufC'[&!color=#000000]
	'1840217_CAsp@OAT88907_1__ABC_transporter_ATP_binding_protein'[&!color=#000000]
	'1801725_CNbacterium@OGZ31668_1__Fe_S_cluster_assembly_ATPase_SufC'[&!color=#000000]
	'2044884_Bdolzoral124_@PID70258_1__Fe_S_cluster_assembly_ATPase_SufC'[&!color=#000000]
	'1948817_Pgroup@DGOF01000017_1_11___7267_8013'[&!color=#000000]
	'1915755_Tarchaeon@DAJU01000010_1_242___220831_221571'[&!color=#000000]
	'1940235_CNminutus@RIB35676_1__hypothetical_protein_BXU00_01085'[&!color=#000000]
	'1577684_CNacidilobi@AMD29740_1__hypothetical_protein_Nps_01390'[&!color=#000000]
	'1619100_Cdivision@KKR06109_1__ABC_transporter_ATP_binding_protein'[&!color=#000000]
	'1619075_Cdivision@KKR97133_1__FeS_assembly_ATPase_SufC'[&!color=#000000]
	'2030811_CPbacterium@PCI24835_1__Fe_S_cluster_assembly_ATPase_SufC'[&!color=#000000]
	'1914866_CGbacterium@RAL55370_1__Fe_S_cluster_assembly_ATPase_SufC'[&!color=#000000]
	'1948788_Pgroup@DDBV01000026_1_61___41010_41525'[&!color=#000000]
	'1974579_CGbacterium@PIQ42301_1__Fe_S_cluster_assembly_ATPase_SufC'[&!color=#000000]
	'1805211_CGbacterium@OIP53154_1__Fe_S_cluster_assembly_ATPase_SufC'[&!color=#000000]
	'1540874_Sbacterium@RAL56874_1__Fe_S_cluster_assembly_ATPase_SufC'[&!color=#000000]
	'1293577_Cdivision@AOTF01000018_1_47___23665_24240'[&!color=#000000]
	'1974890_Cdivision@PJA48786_1__Fe_S_cluster_assembly_ATPase_SufC'[&!color=#000000]
	'1394709_Cdivision@AHB41231_1__hypothetical_protein_P148_SR1C00001G0436'[&!color=#000000]
	'1948824_Pgroup@DHYS01000039_1_44___26488_26826'[&!color=#000000]
	'1643353_Cdivision@AKH32550_1__putative_ATP_dependent_transporter_SufC'[&!color=#000000]
	'1912928_CGbacterium@RAL57645_1__Fe_S_cluster_assembly_ATPase_SufC'[&!color=#000000]
	'1540872_CGbacterium@ATU05718_1__Fe_S_cluster_assembly_ATPase_SufC'[&!color=#000000]
	'1948254_Vbacterium@DEWA01000015_1_7___3088_3771'[&!color=#000000]
	'1948231_Vbacterium@DBYP01000006_1_116___121121_121852'[&!color=#000000]
	'1802361_CTbacterium@OHA47133_1__Fe_S_cluster_assembly_ATPase_SufC'[&!color=#000000]
	'1802366_CTbacterium@OHA52213_1__Fe_S_cluster_assembly_ATPase_SufC'[&!color=#000000]
	'1802368_CTbacterium@OHA53840_1__Fe_S_cluster_assembly_ATPase_SufC'[&!color=#000000]
	'1980981_Tsp@PLJ78509_1__Fe_S_cluster_assembly_ATPase_SufC'[&!color=#000000]
	'1550241_Tuzonense@AKG38489_1__hypothetical_protein_MA03_03225'[&!color=#000000]
	'1655309_Cdivision@LDIW01000008_1_11___12173_12952'[&!color=#000000]
	'1619079_Cdivision@KKP35658_1__FeS_assembly_ATPase_SufC'[&!color=#000000]
	'1948390_Abacterium@DFKW01000009_1_22___19708_20379'[&!color=#000000]
	'153809_Uproteobacter@OMPY01000005_1_34___33303_33983'[&!color=#000000]
	'1948444_Abacterium@DLKX01000009_1_14___11515_12192'[&!color=#000000]
	'1948374_Abacterium@DEBV01000014_1_74___68291_68968'[&!color=#000000]
	'1948352_Abacterium@DBYN01000006_1_228___242848_243492'[&!color=#000000]
	'1986826_CPsp@OUX37773_1__Fe_S_cluster_assembly_ATPase_SufC'[&!color=#000000]
	'1617428_Mbacterium@KXK09029_1__putative_ABC_transporter_ATP_binding_protein'[&!color=#000000]
	'1974672_CMbacterium@PIV86147_1__Fe_S_cluster_assembly_ATPase_SufC'[&!color=#000000]
	'1801638_CMbacterium@OGI21836_1__Fe_S_cluster_assembly_ATPase_SufC'[&!color=#000000]
	'1974826_CRbacterium@PIY71560_1__Fe_S_cluster_assembly_ATPase_SufC'[&!color=#000000]
	'1802087_CRbacterium@OGK67953_1__Fe_S_cluster_assembly_ATPase_SufC'[&!color=#000000]
	'1974829_CRbacterium@PIY69360_1__Fe_S_cluster_assembly_ATPase_SufC'[&!color=#000000]
	'1802035_CRbacterium@OGK20658_1__Fe_S_cluster_assembly_ATPase_SufC'[&!color=#000000]
	'1802079_CRbacterium@OGK60155_1__Fe_S_cluster_assembly_ATPase_SufC'[&!color=#000000]
	'1617429_Mbacterium@KXK12210_1__hypothetical_protein_UZ22_OP11002000006'[&!color=#000000]
	'1802041_CRbacterium@OGK26688_1__Fe_S_cluster_assembly_ATPase_SufC'[&!color=#000000]
	'1802030_CRbacterium@OGK16445_1__Fe_S_cluster_assembly_ATPase_SufC'[&!color=#000000]
	'1802076_CRbacterium@OGK58673_1__Fe_S_cluster_assembly_ATPase_SufC'[&!color=#000000]
	'1617429_Mbacterium@KXK12211_1__hypothetical_protein_UZ22_OP11002000007'[&!color=#000000]
	'1798487_CKbacterium@OGG60079_1__Fe_S_cluster_assembly_ATPase_SufC'[&!color=#000000]
	'1802052_CRbacterium@OGK37370_1__Fe_S_cluster_assembly_ATPase_SufC'[&!color=#000000]
	'1802049_CRbacterium@OGK35596_1__Fe_S_cluster_assembly_ATPase_SufC'[&!color=#000000]
	'1618481_CRbacterium@KKQ37119_1__ABC_type_transport_system_involved_in_Fe_S_cluster_assembly__ATPase'[&!color=#000000]
	'1953308_CRbacterium@DCTC01000002_1_269___268339_269052'[&!color=#000000]
	'1974823_CRbacterium@PIZ64279_1__Fe_S_cluster_assembly_ATPase_SufC'[&!color=#000000]
	'1974839_CRbacterium@PJC30388_1__Fe_S_cluster_assembly_ATPase_SufC'[&!color=#000000]
	'1974825_CRbacterium@PIZ63801_1__Fe_S_cluster_assembly_ATPase_SufC'[&!color=#000000]
	'1797702_Cdivision@OGB64893_1__Fe_S_cluster_assembly_ATPase_SufC'[&!color=#000000]
	'1802036_CRbacterium@OGK20911_1__Fe_S_cluster_assembly_ATPase_SufC'[&!color=#000000]
	'1802057_CRbacterium@OGK42325_1__Fe_S_cluster_assembly_ATPase_SufC'[&!color=#000000]
	'1798375_CGbacterium@OGG13088_1__Fe_S_cluster_assembly_ATPase_SufC'[&!color=#000000]
	'1802031_CRbacterium@OGK17294_1__Fe_S_cluster_assembly_ATPase_SufC'[&!color=#000000]
	'1802025_CRbacterium@OGK10853_1__Fe_S_cluster_assembly_ATPase_SufC'[&!color=#000000]
	'1974848_CRbacterium@PIU74195_1__Fe_S_cluster_assembly_ATPase_SufC__partial'[&!color=#000000]
	'1961107_Mbacterium@OQY68387_1__Fe_S_cluster_assembly_ATPase_SufC'[&!color=#000000]
	'1618483_CRbacterium@KKQ24255_1__SufC_of_the_ABC_transporter'[&!color=#000000]
	'1618478_CRbacterium@KKP74455_1__FeS_assembly_ATPase_SufC'[&!color=#000000]
	'1953309_CRbacterium@DJWA01000002_1_295___278533_279258'[&!color=#000000]
	'1974830_CRbacterium@PIX69692_1__Fe_S_cluster_assembly_ATPase_SufC'[&!color=#000000]
	'1618541_Mgroup@KKU88915_1__FeS_assembly_ATPase_SufC'[&!color=#000000]
	'2093373_CMbacterium@RIK51175_1__Fe_S_cluster_assembly_ATPase_SufC'[&!color=#000000]
	'1974536_CCbacterium@PIW06807_1__Fe_S_cluster_assembly_ATPase_SufC'[&!color=#000000]
	'1618535_Mgroup@KKU60817_1__ABC_superfamily_ATP_binding_cassette_transporter__ABC_protein'[&!color=#000000]
	'1797457_CBbacterium@OGD62030_1__Fe_S_cluster_assembly_ATPase_SufC'[&!color=#000000]
	'1797261_CAbacterium@OGD08468_1__Fe_S_cluster_assembly_ATPase_SufC'[&!color=#000000]
	'1945857_Psp@OOG53075_1__Fe_S_cluster_assembly_ATPase_SufC'[&!color=#000000]
	'13373_Bmallei@AIP76188_1__ABC_transporter_family_protein'[&!color=#000000]
	'94132_Rtataouinensi@AMO25570_1__cysteine_desulfurase'[&!color=#000000]
	'1660161_Cbacterium@ODU58396_1__Fe_S_cluster_assembly_ATPase_SufC'[&!color=#000000]
	'2315688_Ssp@RID99065_1__Fe_S_cluster_assembly_ATPase_SufC'[&!color=#000000]
	'2109915_Ssuum@AVO39943_1__Fe_S_cluster_assembly_ATPase_SufC'[&!color=#000000]
	'1660138_Rsp@ODU06609_1__Fe_S_cluster_assembly_ATPase_SufC'[&!color=#000000]
	'2116657_Msp@AVP58016_1__Fe_S_cluster_assembly_ATPase_SufC'[&!color=#000000]
	'2109913_Msp@AVO51211_1__Fe_S_cluster_assembly_ATPase_SufC'[&!color=#000000]
	'1895730_Bbacterium@OJV56187_1__Fe_S_cluster_assembly_ATPase_SufC'[&!color=#000000]
	'1896170_Bbacterium@OJX33431_1__Fe_S_cluster_assembly_ATPase_SufC'[&!color=#000000]
	'1660161_Cbacterium@ODU60816_1__Fe_S_cluster_assembly_ATPase_SufC'[&!color=#000000]
	'2052576_Cbacterium@PGEI01000082_1_12___11259_12029'[&!color=#000000]
	'1895727_Bbacterium@OJW98731_1__Fe_S_cluster_assembly_ATPase_SufC'[&!color=#000000]
	'2135643_Ssp@PVY55967_1__Fe_S_cluster_assembly_ATP_binding_protein'[&!color=#000000]
	'1618539_Mgroup@KKU02138_1__hypothetical_protein_UX04_C0002G0281'[&!color=#000000]
	'1801633_CMarchaeon@OGI15706_1__Fe_S_cluster_assembly_ATPase_SufC'[&!color=#000000]
	'1618989_CUbacterium@KKW29613_1__Iron_regulated_ABC_transporter_ATPase_subunit_SufC'[&!color=#000000]
	'2027460_Darchaeon@GAY25249_1__Fe_S_cluster_assembly_ATPase_SufC'[&!color=#000000]
	'1797298_CAbacterium@OGD33904_1__Fe_S_cluster_assembly_ATPase_SufC'[&!color=#000000]
	'1618608_CAbacterium@KKW20843_1__Iron_regulated_ABC_transporter_ATPase_SufC'[&!color=#000000]
	'1618834_Pgroup@KKU05300_1__FeS_assembly_ATPase_SufC'[&!color=#000000]
	'1802270_CSbacterium@OGZ98656_1__Fe_S_cluster_assembly_ATPase_SufC'[&!color=#000000]
	'1670455_Sacidiphilus@BBD72716_1__Fe_S_cluster_assembly_ATPase_SufC'[&!color=#000000]
	'523847_Smetallicus@BBBY01000002_1_249___149433_150251'[&!color=#000000]
	'1915604_Ssp@DAHF01000062_1_2___842_1582'[&!color=#000000]
	'1294262_Ssp@BBCL01000003_1_21___13493_14242'[&!color=#000000]
	'1891280_Ssp@AOL15718_1__Fe_S_cluster_assembly_ATPase_SufC'[&!color=#000000]
	'429572_Sislandicus@ACP35392_1__FeS_assembly_ATPase_SufC'[&!color=#000000]
	'273057_Ssolfataricus@AAK41206_1__ABC_transporter'[&!color=#000000]
	'273063_Stokodaii@BAK54480_1__Fe_S_cluster_assembly_ATPase_SufC'[&!color=#000000]
	'330779_Sacidocaldari@AAY80721_1__ABC_transporter'[&!color=#000000]
	'1435377_Sacidocaldari@AHC51649_1__iron_ABC_transporter_ATP_binding_protein'[&!color=#000000]
	'671065_Myellowstonen@EHP68372_1__FeS_assembly_ATPase_SufC'[&!color=#000000]
	'1293036_Mhakonensis@BBBA01000002_1_86___62069_62815'[&!color=#000000]
	'1006006_Mcuprina@AEB94677_1__FeS_assembly_ATPase_SufC'[&!color=#000000]
	'399549_Msedula@ABP95813_1__Iron_regulated_ABC_transporter_ATPase_subunit_SufC'[&!color=#000000]
	'41673_Abrierleyi@AWR94945_1__Fe_S_cluster_assembly_ATPase_SufC'[&!color=#000000]
	'1326980_CAsulfurataqua@EWG06992_1__FeS_assembly_ATPase_SufC'[&!color=#000000]
	'619593_Asulfidivoran@AWR97733_1__Fe_S_cluster_assembly_ATPase_SufC'[&!color=#000000]
	'282676_Amanzaensis@ARM76501_1__Fe_S_cluster_assembly_ATPase_SufC'[&!color=#000000]
	'933801_Ahospitalis@AEE94204_1__FeS_assembly_ATPase_SufC'[&!color=#000000]
	'1160895_CAcopahuensis@EZQ06871_1__ABC_transporter_ATP_binding_protein'[&!color=#000000]
	'272557_Apernix@BAA80703_1__ATPase_involved_in_Fe_S_cluster_formation_SufC'[&!color=#000000]
	'1198449_Acamini@BAN90535_1__Fe_S_assembly_ATPase_SufC'[&!color=#000000]
	'2060324_Fsp@PNV81454_1__Fe_S_cluster_assembly_ATPase_SufC'[&!color=#000000]
	'1163730_Ffontis@AFH42754_1__putative_ABC_transporter'[&!color=#000000]
	'384616_Pislandicum@ABL88895_1__FeS_assembly_ATPase_SufC'[&!color=#000000]
	'444157_Pneutrophilum@ACB39699_1__FeS_assembly_ATPase_SufC'[&!color=#000000]
	'178306_Paerophilum@AAL63744_1__ABC_transporter__putative'[&!color=#000000]
	'1714259_Psp@KUO89363_1__Fe_S_cluster_assembly_ATPase_SufC'[&!color=#000000]
	'1227555_Psp@AKT34450_1__FeS_assembly_ATPase_SufC'[&!color=#000000]
	'340102_Parsenaticum@ABP49792_1__FeS_assembly_ATPase_SufC'[&!color=#000000]
	'1104324_Pferrireducen@AET31584_1__FeS_assembly_ATPase_SufC'[&!color=#000000]
	'410359_Pcalidifontis@ABO08039_1__FeS_assembly_ATPase_SufC'[&!color=#000000]
	'768679_Ttenax@CCC81594_1__cysteine_desulfurase_activator_ATPase'[&!color=#000000]
	'1609232_Tsp@KJR73230_1__ABC_transporter_ATP_binding_protein'[&!color=#000000]
	'1915606_Tsp@DANS01000016_1_82___76001_76753'[&!color=#000000]
	'999630_Tuzoniensis@AEA12051_1__FeS_assembly_ATPase_SufC'[&!color=#000000]
	'1714257_Tsp@KUO84821_1__Fe_S_cluster_assembly_ATPase_SufC'[&!color=#000000]
	'867917_Vthermophila@BCLI01000004_1_375___341310_342068'[&!color=#000000]
	'1714253_Vsp@KUO81430_1__Fe_S_cluster_assembly_ATPase_SufC'[&!color=#000000]
	'985053_Vmoutnovskia@ADY01618_1__FeS_assembly_ATPase_SufC'[&!color=#000000]
	'1915607_Vsp@DAJV01000036_1_2___675_1445'[&!color=#000000]
	'1293586_Vsouniana@BBBK01000032_1_25___14633_15040'[&!color=#000000]
	'164451_Vdistributa@DAXY01000005_1_22___22414_23187'[&!color=#000000]
	'1293044_Vdistributa@BBBJ01000012_1_40___19898_20449'[&!color=#000000]
	'1295372_Vsp@BBDO01000015_1_15___6731_7213'[&!color=#000000]
	'1295370_Vsp@BBDM01000003_1_48___25040_25804'[&!color=#000000]
	'572478_Vdistributa@ADN49647_1__FeS_assembly_ATPase_SufC'[&!color=#000000]
	'1295123_Vdistributa@BBCS01000002_1_47___21710_22375'[&!color=#000000]
	'1293043_Vdistributa@BBBI01000001_1_157___81346_81819'[&!color=#000000]
	'1295371_Vsp@BBDN01000005_1_56___31018_31653'[&!color=#000000]
	'397948_Cmaquilingens@ABW02658_1__ABC_transporter_related'[&!color=#000000]
	'1915569_Csp@DAXS01000037_1_9___7611_8360'[&!color=#000000]
	'1714261_Tsp@KUO93053_1__Fe_S_cluster_assembly_ATPase_SufC'[&!color=#000000]
	'1915605_Tsp@DAHE01000014_1_10___6886_7581'[&!color=#000000]
	'1293040_Tmodestius@BBBF01000019_1_9___5575_6099'[&!color=#000000]
	'591019_Shellenicus@ADI31822_1__FeS_assembly_ATPase_SufC'[&!color=#000000]
	'399550_Smarinus@ABN69230_1__FeS_assembly_ATPase_SufC'[&!color=#000000]
	'633148_Taggregans@ADG91569_1__FeS_assembly_ATPase_SufC'[&!color=#000000]
	'490899_Damylolyticus@ACL10336_1__FeS_assembly_ATPase_SufC'[&!color=#000000]
	'765177_Dmucosus@ADV64479_1__FeS_assembly_ATPase_SufC'[&!color=#000000]
	'1184251_Tcalderae@AFK51515_1__FeS_assembly_ATPase_SufC'[&!color=#000000]
	'368408_Tpendens@ABL78603_1__ABC_transporter_related'[&!color=#000000]
	'697581_Tcarboxyditro@AJB41577_1__Iron_sulfur_cluster_assembly_ATPase_protein_SufC'[&!color=#000000]
	'2309_Poccultum@KSW12596_1__Fe_S_cluster_assembly_ATPase_SufC'[&!color=#000000]
	'415426_Hbutylicus@ABM80385_1__putative_ABC_transporter'[&!color=#000000]
	'1273541_Pdelaneyi@ALL01874_1__iron_ABC_transporter_ATP_binding_protein'[&!color=#000000]
	'1056495_Clagunensis@AFZ70617_1__FeS_assembly_ATPase_SufC'[&!color=#000000]
	'1915614_Aarchaeon@DAXV01000058_1_32___33677_34426'[&!color=#000000]
	'1410573_Uacidilobus@ESQ22802_1__FeS_assembly_ATPase_SufC'[&!color=#000000]
	'1915615_Aarchaeon@DAJS01000029_1_43___37102_37845'[&!color=#000000]
	'1577685_Asp@AMD31116_1__ABC_transporter_ATP_binding_protein'[&!color=#000000]
	'666510_Asaccharovora@ADL19686_1__ABC_transporter__putative'[&!color=#000000]
	'2012519_Darchaeon@OYT51867_1__Fe_S_cluster_assembly_ATPase_SufC'[&!color=#000000]
	'342949_Psp@AEC52508_1__ABC_type_transport_system_involved_in_Fe_S_cluster_assembly__ATPase_component'[&!color=#000000]
	'186497_Pfuriosus@AAL81411_1__putative_ABC_transporter__ATP_binding_protein_'[&!color=#000000]
	'1591054_Tsp@KPU62744_1__ABC_transporter_ATP_binding_protein'[&!color=#000000]
	'604354_Tsibiricus@ACS90772_1__ABC_type_transport_system_involved_in_Fe_S_cluster_assembly__ATPase_component'[&!color=#000000]
	'523849_Tlitoralis@EHR77450_1__iron_ABC_transporter_ATP_binding_protein'[&!color=#000000]
	'913025_Tsp@KE387149_1_926___807557_808288'[&!color=#000000]
	'1674923_Tsp@ALV63492_1__Iron_sulfur_cluster_assembly_ATPase_protein_SufC'[&!color=#000000]
	'1935003_Tsp@MTLP01000042_1_178___156649_157392'[&!color=#000000]
	'1712654_Tpiezophilus@ANF23526_1__Fe_S_cluster_assembly_ATPase_SufC'[&!color=#000000]
	'582419_Tparalvinella@AHF80786_1__Iron_sulfur_cluster_assembly_ATPase_protein_SufC'[&!color=#000000]
	'391623_Tbarophilus@ADT84394_1__Fe_S_cluster_assembly_ATPase_SufC_like_protein'[&!color=#000000]
	'523850_Tonnurineus@ACJ16339_1__hypothetical_ATP_dependent_transporter'[&!color=#000000]
	'1293037_Tceler@BBBB01000004_1_71___37444_37920'[&!color=#000000]
	'122420_Tsp@ASJ11169_1__ABC_transporter_ATP_binding_protein'[&!color=#000000]
	'588319_Pferrophilus@LANF01000004_1_57___50590_51336'[&!color=#000000]
	'523851_Tpeptonophilu@BBBE01000003_1_26___14930_15577'[&!color=#000000]
	'277988_Tthioreducens@KQH82018_1__ABC_transporter_ATP_binding_protein'[&!color=#000000]
	'2008440_Tsp@ASA77649_1__Fe_S_cluster_assembly_ATPase_SufC'[&!color=#000000]
	'227598_Tcelericresce@KUH34518_1__ABC_transporter_ATP_binding_protein'[&!color=#000000]
	'529709_Pyayanosii@AEH24573_1__ABC_type_transport_system_involved_in_Fe_S_cluster_assembly__ATPase'[&!color=#000000]
	'2026885_CBanaerobius@SQD93298_1__ABC_type_transport_system_involved_in_Fe_S_cluster_assembly__ATPase_component_'[&!color=#000000]
	'1953100_Abacterium@DHGJ01000081_1_62___69262_69984'[&!color=#000000]
	'1953097_Abacterium@DFNI01000039_1_8___10108_10830'[&!color=#000000]
	'1935101_CAbacterium@MTNI01000181_1_3___1551_2273'[&!color=#000000]
	'2053493_CAbacterium@HAF71493_1__TPA_asm__Fe_S_cluster_assembly_ATPase_SufC'[&!color=#000000]
	'1953098_Abacterium@DFNF01000020_1_35___29208_30071'[&!color=#000000]
	'1935101_CAbacterium@MTNI01000085_1_5___6189_6536'[&!color=#000000]
	'667138_Tarchaeon@EQB64817_1__hypothetical_protein_AMDU3_IPLC00004G0395'[&!color=#000000]
	'263820_Ptorridus@AAT43696_1__ABC_transporter_ATP_binding_protein'[&!color=#000000]
	'1293648_Asp@KJE50078_1__ABC_transporter_ATP_binding_protein'[&!color=#000000]
	'333146_Facidarmanus@AGO60155_1__hypothetical_protein_FACI_IFERC00001G0175'[&!color=#000000]
	'261388_Fsp@EQB73174_1__hypothetical_protein_AMDU4_FER2C00092G0002'[&!color=#000000]
	'273116_Tvolcanium@BAB60559_1__ABC_transport_system_ATP_binding_protein'[&!color=#000000]
	'273075_Tacidophilum@CAC11348_1__FERRIC_TRANSPORT_ATP_BINDING_PROTEIN_AFUC_related_protein'[&!color=#000000]
	'2094122_Tsp@PYB69020_1__Fe_S_cluster_assembly_ATPase_SufC'[&!color=#000000]
	'115547_Uarchaeon@AKA48632_1__ABC_transporter_ATP_binding_protein'[&!color=#000000]
	'1915745_Tarchaeon@DAQB01000140_1_1___1_525'[&!color=#000000]
	'667135_Tarchaeon@EQB70893_1__hypothetical_protein_AMDU1_APLC00044G0031'[&!color=#000000]
	'1915748_Tarchaeon@DATM01000070_1_4___2429_3169'[&!color=#000000]
	'261391_Tarchaeon@EQB68480_1__hypothetical_protein_AMDU5_GPLC00010G0020'[&!color=#000000]
	'667137_Tarchaeon@EQB66753_1__hypothetical_protein_AMDU2_EPLC00006G0310'[&!color=#000000]
	'1961136_Tarchaeon@OWP55989_1__Fe_S_cluster_assembly_ATPase_SufC'[&!color=#000000]
	'1295120_Tacidicola@BBCP01000003_1_219___117144_117812'[&!color=#000000]
	'1798377_CGbacterium@OGG06810_1__hypothetical_protein_A2872_00965'[&!color=#000000]
	'1798384_CGbacterium@OGG21215_1__Fe_S_cluster_assembly_ATPase_SufC'[&!color=#000000]
	'1618443_CGbacterium@KKS96452_1__FeS_assembly_ATPase_SufC__Fe_S_cluster_assembly_ATP_binding_protein'[&!color=#000000]
	'1798398_CGbacterium@OGG32160_1__Fe_S_cluster_assembly_ATPase_SufC__partial'[&!color=#000000]
	'1798372_CGbacterium@OGF99472_1__Fe_S_cluster_assembly_ATPase_SufC'[&!color=#000000]
	'1798382_CGbacterium@OGG16936_1__Fe_S_cluster_assembly_ATPase_SufC'[&!color=#000000]
	'1974575_CGbacterium@PIR07918_1__Fe_S_cluster_assembly_ATPase_SufC'[&!color=#000000]
	'1798375_CGbacterium@OGG15162_1__Fe_S_cluster_assembly_ATPase_SufC'[&!color=#000000]
	'1953284_CGbacterium@DDSJ01000027_1_3___2065_2871'[&!color=#000000]
	'1618437_CGbacterium@KKT61078_1__FeS_assembly_ATPase_SufC'[&!color=#000000]
	'1618514_Mgroup@KKR03150_1__Fe_S_cluster_assembly_ATP_binding_protein_SufC'[&!color=#000000]
	'1798392_CGbacterium@OGG24354_1__Fe_S_cluster_assembly_ATPase_SufC'[&!color=#000000]
	'1798374_CGbacterium@OGG01458_1__Fe_S_cluster_assembly_ATPase_SufC'[&!color=#000000]
	'1798401_CGbacterium@OGG35293_1__Fe_S_cluster_assembly_ATPase_SufC'[&!color=#000000]
	'1798395_CGbacterium@OGG27329_1__hypothetical_protein_A3A64_01185'[&!color=#000000]
	'1798370_CGbacterium@OGG11545_1__Fe_S_cluster_assembly_ATPase_SufC'[&!color=#000000]
	'1798396_CGbacterium@OGG29455_1__Fe_S_cluster_assembly_ATPase_SufC'[&!color=#000000]
	'1618450_CGbacterium@KKR33202_1__FeS_assembly_ATPase_SufC'[&!color=#000000]
	'1797515_CBbacterium@OGY08912_1__Fe_S_cluster_assembly_ATPase_SufC'[&!color=#000000]
	'1798390_CGbacterium@OGG28296_1__Fe_S_cluster_assembly_ATPase_SufC__partial'[&!color=#000000]
	'1618436_CGbacterium@KKS84214_1__FeS_assembly_ATPase_SufC'[&!color=#000000]
	'1618519_Mgroup@KKS23364_1__Fe_S_cluster_assembly_ATP_binding_protein_SufC'[&!color=#000000]
	'1974862_CRbacterium@PIP61041_1__Fe_S_cluster_assembly_ATPase_SufC'[&!color=#000000]
	'1974772_CPbacterium@PIR58779_1__Fe_S_cluster_assembly_ATPase_SufC'[&!color=#000000]
	'1974766_CPbacterium@PIR64668_1__Fe_S_cluster_assembly_ATPase_SufC'[&!color=#000000]
	'1801889_CPbacterium@OGJ38179_1__Fe_S_cluster_assembly_ATPase_SufC'[&!color=#000000]
	'1618469_CPbacterium@KKU18276_1__FeS_assembly_ATPase_SufC'[&!color=#000000]
	'1974759_CPbacterium@PIY80725_1__Fe_S_cluster_assembly_ATPase_SufC'[&!color=#000000]
	'1974770_CPbacterium@PIR60344_1__Fe_S_cluster_assembly_ATPase_SufC'[&!color=#000000]
	'1974771_CPbacterium@PIR59614_1__Fe_S_cluster_assembly_ATPase_SufC'[&!color=#000000]
	'1974760_CPbacterium@PIY79728_1__Fe_S_cluster_assembly_ATPase_SufC'[&!color=#000000]
	'1974773_CPbacterium@PIQ81159_1__Fe_S_cluster_assembly_ATPase_SufC'[&!color=#000000]
	'1974758_CPbacterium@PIZ78751_1__Fe_S_cluster_assembly_ATPase_SufC'[&!color=#000000]
	'1948769_Pgroup@DBRK01000006_1_25___18113_18877'[&!color=#000000]
	'1948870_Pgroup@DBDU01000018_1_12___12479_13276'[&!color=#000000]
	'2053589_CPbacterium@PJMF01000005_1_3___3698_4465'[&!color=#000000]
	'2081795_CCbacterium@PWU23473_1__Fe_S_cluster_assembly_ATPase_SufC'[&!color=#000000]
	'1618356_CAbacterium@KKS30510_1__FeS_assembly_ATPase_SufC__partial'[&!color=#000000]
	'1618494_Mgroup@KKU23409_1__FeS_assembly_ATPase_SufC'[&!color=#000000]
	'1618388_CCbacterium@KKU00474_1__FeS_assembly_ATPase_SufC'[&!color=#000000]
	'1817731_CCbacterium@OGD84096_1__Fe_S_cluster_assembly_ATPase_SufC'[&!color=#000000]
	'1618404_CCbacterium@KKT46897_1__Iron_sulfur_cluster_assembly_ATPase_protein_SufC'[&!color=#000000]
	'1974534_CCbacterium@PIS00085_1__Fe_S_cluster_assembly_ATPase_SufC'[&!color=#000000]
	'1817754_Pbacterium@OGD80308_1__Fe_S_cluster_assembly_ATPase_SufC'[&!color=#000000]
	'1618396_CCbacterium@KKT61368_1__FeS_assembly_ATPase_SufC'[&!color=#000000]
	'1618397_CCbacterium@KKS62859_1__FeS_assembly_ATPase_SufC'[&!color=#000000]
	'1953274_CCbacterium@DDWV01000002_1_93___91244_91975'[&!color=#000000]
	'1618372_CBbacterium@AKM78831_1__FeS_assembly_ATPase_SufC__Fe_S_cluster_assembly_ATP_binding_protein'[&!color=#000000]
	'1974494_CBbacterium@PJC66774_1__Fe_S_cluster_assembly_ATPase_SufC'[&!color=#000000]
	'1948774_Pgroup@DBQA01000007_1_61___61978_62694'[&!color=#000000]
	'1802094_CRbacterium@OGK75328_1__Fe_S_cluster_assembly_ATPase_SufC'[&!color=#000000]
	'1974853_CRbacterium@PJE62501_1__Fe_S_cluster_assembly_ATPase_SufC'[&!color=#000000]
	'1974874_CSbacterium@PJC80314_1__Fe_S_cluster_assembly_ATPase_SufC'[&!color=#000000]
	'1953383_CSbacterium@DDWP01000014_1_10___4790_5575'[&!color=#000000]
	'1802153_CSbacterium@OGL58218_1__Fe_S_cluster_assembly_ATPase_SufC'[&!color=#000000]
	'2053613_CSbacterium@QKGR01000019_1_67___53822_54619'[&!color=#000000]
	'1618491_CSbacterium@KKQ64891_1__FeS_assembly_ATPase_SufC'[&!color=#000000]
	'1953386_CSbacterium@DIKP01000056_1_17___13406_14146'[&!color=#000000]
	'2052317_Cdivision@PKUW01000230_1_19___16018_16815'[&!color=#000000]
	'1802593_CWbacterium@OGY23872_1__Fe_S_cluster_assembly_ATPase_SufC'[&!color=#000000]
	'1797594_CCbacterium@OGY19554_1__Fe_S_cluster_assembly_ATPase_SufC'[&!color=#000000]
	'1797590_CCbacterium@OGY17105_1__Fe_S_cluster_assembly_ATPase_SufC'[&!color=#000000]
	'1797589_CCbacterium@OGY18086_1__Fe_S_cluster_assembly_ATPase_SufC'[&!color=#000000]
	'1817749_Mgroup@OGV91002_1__Fe_S_cluster_assembly_ATPase_SufC'[&!color=#000000]
	'1817747_Mgroup@OGV97173_1__Fe_S_cluster_assembly_ATPase_SufC'[&!color=#000000]
	'2066483_CDbacterium@AXK61205_1__Fe_S_cluster_assembly_ATPase_SufC'[&!color=#000000]
	'1655312_Cdivision@LDIZ01000001_1_56___60990_61721'[&!color=#000000]
	'1973888_Abacterium@PJB78337_1__Fe_S_cluster_assembly_ATPase_SufC'[&!color=#000000]
	'1802375_Cdivision@OGB83937_1__Fe_S_cluster_assembly_ATPase_SufC'[&!color=#000000]
	'1802375_Cdivision@OGB83285_1__Fe_S_cluster_assembly_ATPase_SufC'[&!color=#000000]
	'1953210_CDbacterium@DJWM01000001_1_47___60573_61304'[&!color=#000000]
	'2026809_Ebacterium@MBM17469_1__Fe_S_cluster_assembly_ATPase_SufC'[&!color=#000000]
	'1306947_Cdivision@KIX85596_1__hypothetical_protein_J120_01405'[&!color=#000000]
	'1655311_Cdivision@LDIY01000042_1_59___53510_54253'[&!color=#000000]
	'1619078_Cdivision@KKP28867_1__Fe_S_cluster_assembly_ATP_binding_protein_SufC'[&!color=#000000]
	'1953307_CPbacterium@DBRL01000011_1_17___15775_16506'[&!color=#000000]
	'1798542_CKbacterium@OGY81405_1__Fe_S_cluster_assembly_ATPase_SufC'[&!color=#000000]
	'1798544_CKbacterium@OGY83219_1__Fe_S_cluster_assembly_ATPase_SufC'[&!color=#000000]
	'1948318_Abacterium@DGOR01000022_1_10___7992_8801'[&!color=#000000]
	'1294026_Aferrireducen@BBCH01000001_1_6___4034_4378'[&!color=#000000]
	'1948321_Abacterium@DKBA01000230_1_7___5224_5991'[&!color=#000000]
	'1948320_Abacterium@DIDS01000010_1_126___133467_134198'[&!color=#000000]
	'1797202_Abacterium@OFW64223_1__Fe_S_cluster_assembly_ATPase_SufC'[&!color=#000000]
	'1797205_Abacterium@OFW53361_1__Fe_S_cluster_assembly_ATPase_SufC'[&!color=#000000]
	'2080302_Abacterium@QIFH01000003_1_1___3_251'[&!color=#000000]
	'1948319_Abacterium@DHIO01000013_1_29___33986_34792'[&!color=#000000]
	'2005724_Bbms3bbin01@GBE22756_1__putative_ABC_transporter_ATP_binding_protein'[&!color=#000000]
	'1916140_Bom1@MPNA01000013_1_35___41115_41918'[&!color=#000000]
	'2162608_Ocluster@QCMT01000002_1_316___291448_292149'[&!color=#000000]
	'2162613_Ocluster@QCCZ01000014_1_8___7629_8318'[&!color=#000000]
	'1915979_Earchaeon@DAGL01000016_1_4___2583_3272'[&!color=#000000]
	'1661709_Abacterium@LFFL01000074_1_2___228_923'[&!color=#000000]
	'1661709_Abacterium@LFFL01000033_1_2___1071_1769'[&!color=#000000]
	'1650658_Abacterium@AKL74234_1__FeS_assembly_ATPase_SufC'[&!color=#000000]
	'1946159_CMsp@DCMR01000001_1_5___2756_3520'[&!color=#000000]
	'1946187_CMsp@DFVZ01000104_1_15___10243_10992'[&!color=#000000]
	'1946161_CMsp@DCKK01000009_1_1___30_779'[&!color=#000000]
	'1946211_CMsp@DLTU01000169_1_5___3088_3837'[&!color=#000000]
	'1950127_Abacterium@DLMF01000114_1_14___13924_14748'[&!color=#000000]
	'1946522_Fsp@DKEO01000013_1_15___13430_14158'[&!color=#000000]
	'1970489_Abacterium@OYV60119_1__Fe_S_cluster_assembly_ATPase_SufC'[&!color=#000000]
	'1641811_Abacterium@KLR61266_1__FeS_assembly_ATPase_SufC'[&!color=#000000]
	'1916143_Mgroup@MPNQ01000002_1_233___238186_238980'[&!color=#000000]
	'1946189_CMsp@DHIQ01000176_1_5___2518_3306'[&!color=#000000]
	'1946162_CMsp@DCKJ01000174_1_4___2060_2842'[&!color=#000000]
	'1946158_CMsp@DCMS01000076_1_11___8692_9429'[&!color=#000000]
	'1550401_Mactinobacter@KIE49700_1__hypothetical_protein_MB54_03890'[&!color=#000000]
	'1946216_CMsp@DLRF01000008_1_25___22935_23747'[&!color=#000000]
	'1946165_CMsp@DCYL01000168_1_28___26616_27440'[&!color=#000000]
	'1811600_Abacterium@LUNA01000019_1_3___1792_2841'[&!color=#000000]
	'1946166_CMsp@DCXV01000045_1_18___18340_19149'[&!color=#000000]
	'1946174_CMsp@DEAU01000045_1_40___39471_40319'[&!color=#000000]
	'1946197_CMsp@DBNM01000159_1_6___3456_4193'[&!color=#000000]
	'1946178_CMsp@DEYE01000004_1_5___2313_3050'[&!color=#000000]
	'1946215_CMsp@DLRO01000160_1_19___18581_19648'[&!color=#000000]
	'1946179_CMsp@DFQJ01000086_1_8___4386_5123'[&!color=#000000]
	'1946209_CMsp@DLCR01000017_1_4___1405_2148'[&!color=#000000]
	'2067062_Gbacterium@PNEV01000395_1_3___646_1389'[&!color=#000000]
	'1945921_Asp@DFAC01000059_1_14___7642_8379'[&!color=#000000]
	'1655566_Asp@KRO42745_1__hypothetical_protein_ABR58_01860'[&!color=#000000]
	'1951340_Abacterium@DBNQ01000337_1_6___4757_5548'[&!color=#000000]
	'467094_Icoccineus@PIE34106_1__Fe_S_cluster_assembly_ATPase_SufC'[&!color=#000000]
	'1951343_Abacterium@DLTS01000087_1_19___13819_14613'[&!color=#000000]
	'1946164_CMsp@DCYM01000228_1_8___5604_6434'[&!color=#000000]
	'1946188_CMsp@DGLO01000082_1_23___18091_18921'[&!color=#000000]
	'1121881_Fthermotolera@SHE72737_1__Fe_S_cluster_assembly_ATP_binding_protein'[&!color=#000000]
	'1121877_Facidiphilum@JQKF01000001_1_48___58083_58838'[&!color=#000000]
	'525909_Aferrooxidans@ACU53517_1__FeS_assembly_ATPase_SufC'[&!color=#000000]
	'1280514_Aferrooxidans@KJF17825_1__vegetative_protein_296'[&!color=#000000]
	'1953213_CMbacterium@DCAL01000079_1_1___1_135'[&!color=#000000]
	'1841597_CHarchaeon@OLS21401_1__Vegetative_protein_296'[&!color=#000000]
	'1817828_CDbacterium@OGE89632_1__Fe_S_cluster_assembly_ATPase_SufC'[&!color=#000000]
	'1618852_Pgroup@KKW11441_1__Fe_S_cluster_assembly_ATP_binding_protein_SufC'[&!color=#000000]
	'1798490_CKbacterium@OGG60434_1__Fe_S_cluster_assembly_ATPase_SufC'[&!color=#000000]
	'1798480_CKbacterium@OGG52991_1__Fe_S_cluster_assembly_ATPase_SufC'[&!color=#000000]
	'1798488_CKbacterium@OGG61607_1__Fe_S_cluster_assembly_ATPase_SufC'[&!color=#000000]
	'1798708_CMbacterium@OGH91436_1__Fe_S_cluster_assembly_ATPase_SufC'[&!color=#000000]
	'1619041_CMbacterium@KKU07819_1__FeS_assembly_ATPase_SufC'[&!color=#000000]
	'2056630_CKarchaeon@PMB78333_1__Fe_S_cluster_assembly_ATPase_SufC'[&!color=#000000]
	'1915609_Auba168@DAYW01000046_1_16___14602_15363'[&!color=#000000]
	'1953195_CAbacterium@DHFQ01000060_1_7___3720_4484'[&!color=#000000]
	'1975556_Acg10_big_fil@PIO00665_1__Fe_S_cluster_assembly_ATPase_SufC'[&!color=#000000]
	'1974463_CWarchaeon@PIN74662_1__Fe_S_cluster_assembly_ATPase_SufC'[&!color=#000000]
	'1935120_CGarchaeon@MTMA01000002_1_43___42701_43462'[&!color=#000000]
	'1643525_Cbacterium@LBFS01000142_1_8___5103_5891'[&!color=#000000]
	'2035414_Bhr19@GBD03003_1__putative_ABC_transporter_ATP_binding_protein'[&!color=#000000]
	'1915309_Saquatica@APJ03368_1__Fe_S_cluster_assembly_ATPase_SufC'[&!color=#000000]
	'1052803_Carchaeon@AQTC01000057_1_3___2812_3576'[&!color=#000000]
	'1978161_CMg2@PSO01139_1__Fe_S_cluster_assembly_ATPase_SufC'[&!color=#000000]
	'1978156_CMg1@PSN85681_1__Fe_S_cluster_assembly_ATPase_SufC'[&!color=#000000]
	'1797263_CAbacterium@OGD08370_1__Fe_S_cluster_assembly_ATPase_SufC'[&!color=#000000]
	'1915751_Tarchaeon@DAEB01000020_1_5___3432_4214'[&!color=#000000]
	'1915752_Tarchaeon@DASW01000008_1_317___347919_348701'[&!color=#000000]
	'1841598_CHarchaeon@OLS25850_1__Vegetative_protein_296'[&!color=#000000]
	'2060325_Asp@PMP75469_1__Fe_S_cluster_assembly_ATPase_SufC'[&!color=#000000]
	'1953441_Bubp7_uba7824@DLTY01000046_1_13___8255_9031'[&!color=#000000]
	'1953440_Bubp7_uba6624@DKMC01000007_1_75___67079_67855'[&!color=#000000]
	'1643429_CKtengchongens@LDXV01000009_1_6___6099_6881'[&!color=#000000]
	'1643428_CTmobilis@LDXU01000006_1_27___30624_31406'[&!color=#000000]
	'1579370_Agw2011_ar10@AJF60309_1__Fe_S_cluster_assembly_ATP_binding_protein'[&!color=#000000]
	'1104576_CIandersonii@AQRS01000040_1_15___16288_17061'[&!color=#000000]
	'1915992_CDarchaeon@DAMB01000032_1_12___11328_12101'[&!color=#000000]
	'1974407_CDarchaeon@PIN85233_1__Fe_S_cluster_assembly_ATPase_SufC'[&!color=#000000]
	'1643675_Bt1@LBFQ01000027_1_14___8903_9631'[&!color=#000000]
	'1935124_CHbacterium@MTOI01000086_1_2___965_1723'[&!color=#000000]
	'1643676_Bt2@LBFR01000112_1_12___7430_8212'[&!color=#000000]
	'1150474_Mlauensis@JQJI01000025_1_28___27199_27936'[&!color=#000000]
	'2060323_Msp@PMP80911_1__Fe_S_cluster_assembly_ATPase_SufC'[&!color=#000000]
	'1951295_Tbacterium@DGYY01000040_1_8___8804_9556'[&!color=#000000]
	'1550240_Tsp@SNX53637_1__Fe_S_cluster_assembly_ATP_binding_protein'[&!color=#000000]
	'580327_Tthermosaccha@ADL70090_1__FeS_assembly_ATPase_SufC'[&!color=#000000]
	'273068_Csubterraneus@AAM25792_1__Iron_regulated_ABC_transporter_ATPase_subunit_SufC'[&!color=#000000]
	'580331_Titalicus@ADD03503_1__FeS_assembly_ATPase_SufC'[&!color=#000000]
	'340099_Tpseudethanol@ABY93789_1__FeS_assembly_ATPase_SufC'[&!color=#000000]
	'1946357_Csp@DGDR01000038_1_41___50606_51349'[&!color=#000000]
	'1450648_Coryzae@OPJ59517_1__hypothetical_protein_CLORY_32650'[&!color=#000000]
	'747377_Csp@KOF58011_1__ABC_transporter_ATP_binding_protein'[&!color=#000000]
	'1501_Cpasteurianum@MCGV01000001_1_2378___2668260_2669006'[&!color=#000000]
	'272562_Cacetobutylic@AAK81222_1__Iron_regulated_ABC_transporter_ATPase_subunit__SufC___VEG296_B_subtilis_ortholo'[&!color=#000000]
	'86416_Cpasteurianum@AGK99364_1__FeS_assembly_ATPase_SufC'[&!color=#000000]
	'1329262_Msenegalensis@ROR29421_1__iron_regulated_ABC_transporter_ATPase_subunit_SufC'[&!color=#000000]
	'1121291_Cacidisoli@SMC27706_1__Fe_S_cluster_assembly_ATP_binding_protein'[&!color=#000000]
	'1121293_Cakagii@JMLK01000008_1_168___164669_165424'[&!color=#000000]
	'1123511_Praffinosivor@KB905840_1_35___35853_36590'[&!color=#000000]
	'1120997_Alipolyticus@SHI29612_1__Fe_S_cluster_assembly_ATP_binding_protein'[&!color=#000000]
	'546271_Ssputigena@EEX78442_1__FeS_assembly_ATPase_SufC'[&!color=#000000]
	'712538_Ssp@AKT54862_1__ABC_transporter_ATP_binding_protein'[&!color=#000000]
	'1884263_Ssp@AOH47790_1__Fe_S_cluster_assembly_ATPase_SufC'[&!color=#000000]
	'679201_Sinfelix@EHG21919_1__FeS_assembly_ATPase_SufC'[&!color=#000000]
	'749551_Sartemidis@EFW30376_1__FeS_assembly_ATPase_SufC'[&!color=#000000]
	'999423_Ssp@EKU72270_1__FeS_assembly_ATPase_SufC'[&!color=#000000]
	'1953023_Sbacterium@DEDD01000027_1_4___3784_4461'[&!color=#000000]
	'1951337_Abacterium@DEER01000018_1_62___67262_68008'[&!color=#000000]
	'40841_Sruminis@SDC34959_1__Fe_S_cluster_assembly_ATP_binding_protein'[&!color=#000000]
	'1946841_Msp@DCFU01000031_1_181___203869_204618'[&!color=#000000]
	'1946842_Msp@DCFR01000057_1_20___17010_17765'[&!color=#000000]
	'1123243_Ssuccinivoran@SHF17776_1__Fe_S_cluster_assembly_ATP_binding_protein'[&!color=#000000]
	'1294148_Unegativicute@OMTO01000006_1_13___14372_15121'[&!color=#000000]
	'187979_Mjalaludinii@CUN47956_1__Vegetative_protein_296'[&!color=#000000]
	'1410618_Ssp@JNKI01000036_1_4___6676_7434'[&!color=#000000]
	'1392502_Sruminantium@JNIO01000007_1_178___217761_218513'[&!color=#000000]
	'194923_Uveillonellac@OMTH01000073_1_4___5208_5852'[&!color=#000000]
	'927704_Sruminantium@BAL81808_1__putative_iron_regulated_ABC_transporter_ATP_binding_protein'[&!color=#000000]
	'1953026_Sbacterium@DKRI01000028_1_6___6260_7012'[&!color=#000000]
	'1321781_Msp@ERL05435_1__FeS_assembly_ATPase_SufC'[&!color=#000000]
	'1953021_Sbacterium@DEGJ01000016_1_2___1209_1964'[&!color=#000000]
	'1946840_Msp@DCFY01000058_1_4___2791_3594'[&!color=#000000]
	'1951242_Sbacterium@DFDZ01000030_1_23___22943_23677'[&!color=#000000]
	'112903_Pvibrioides@SEP18416_1__Fe_S_cluster_assembly_ATP_binding_protein'[&!color=#000000]
	'1192197_Pfermentans@AJQ26698_1__FeS_assembly_ATPase_SufC'[&!color=#000000]
	'2045012_Cminihomine@OEQH01000003_1_465___486241_486996'[&!color=#000000]
	'1121334_Csporosphaero@KB911066_1_17___17358_18113'[&!color=#000000]
	'1805477_Csp@FJVE01000007_1_2032___2381976_2382719'[&!color=#000000]
	'657316_Mhypermegale@CBL07185_1__ABC_type_transport_system_involved_in_Fe_S_cluster_assembly__ATPase_component'[&!color=#000000]
	'657316_Mhypermegale@CBL07184_1__hypothetical_protein_MHY_26550'[&!color=#000000]
	'1122216_Mhypermegale@AUHW01000002_1_116___111308_112066'[&!color=#000000]
	'1870997_Imassiliense@FNWE01000002_1_762___826427_827191'[&!color=#000000]
	'1946800_Msp@DJYO01000022_1_103___108355_109110'[&!color=#000000]
	'1674842_Cbacterium@LVAJ01000042_1_20___24626_25366'[&!color=#000000]
	'1947427_Rsp@DGSY01000148_1_13___13162_13908'[&!color=#000000]
	'1947423_Rsp@DGVV01000170_1_34___34213_34953'[&!color=#000000]
	'1947409_Rsp@DEDV01000115_1_47___55433_56176'[&!color=#000000]
	'244362_Rsp@SFW28481_1__Fe_S_cluster_assembly_ATP_binding_protein'[&!color=#000000]
	'1410617_Rsp@JHXH01000004_1_150___148769_149515'[&!color=#000000]
	'1947408_Rsp@DEGC01000098_1_7___5322_6068'[&!color=#000000]
	'1520817_Rbacterium@SDB19392_1__Fe_S_cluster_assembly_ATP_binding_protein'[&!color=#000000]
	'1947419_Rsp@DFEO01000053_1_2___825_1574'[&!color=#000000]
	'697329_Ralbus@ADU22905_1__FeS_assembly_ATPase_SufC'[&!color=#000000]
	'877411_Rsp@JMMA01000002_1_727___834583_835338'[&!color=#000000]
	'1947421_Rsp@DGHF01000136_1_27___36450_37193'[&!color=#000000]
	'1200749_Lbacterium@SDI98310_1__Fe_S_cluster_assembly_ATP_binding_protein'[&!color=#000000]
	'1952077_Lbacterium@DGXH01000038_1_21___18779_19519'[&!color=#000000]
	'1410622_Lbacterium@JNKY01000010_1_234___301945_302682'[&!color=#000000]
	'42322_Eruminantium@SCW62283_1__Fe_S_cluster_assembly_ATP_binding_protein'[&!color=#000000]
	'1952041_Lbacterium@DFKN01000073_1_61___66157_66897'[&!color=#000000]
	'1951972_Lbacterium@DBXX01000065_1_2___993_1736'[&!color=#000000]
	'1952002_Lbacterium@DEFA01000017_1_100___119873_120601'[&!color=#000000]
	'1952048_Lbacterium@DFII01000006_1_16___15413_16153'[&!color=#000000]
	'1952016_Lbacterium@DECK01000147_1_7___6264_6968'[&!color=#000000]
	'1520823_Lbacterium@SEP72707_1__Fe_S_cluster_assembly_ATP_binding_protein'[&!color=#000000]
	'1952069_Lbacterium@DGHK01000016_1_50___59337_60077'[&!color=#000000]
	'39495_Euniforme@SKA62713_1__Fe_S_cluster_assembly_ATP_binding_protein'[&!color=#000000]
	'1952051_Lbacterium@DFHD01000068_1_1___456_1196'[&!color=#000000]
	'1458462_Lbacterium@JNLK01000001_1_456___594298_595038'[&!color=#000000]
	'1952054_Lbacterium@DFFQ01000045_1_16___17870_18613'[&!color=#000000]
	'1952113_Lbacterium@DBON01000118_1_11___12209_12952'[&!color=#000000]
	'2049030_Lsp@RKW31830_1__ABC_transporter_ATP_binding_protein__partial'[&!color=#000000]
	'1673724_Nmassiliensis@CYUJ01000002_1_400___424109_424849'[&!color=#000000]
	'1282887_Lmultipara@AUJG01000011_1_48___51112_51858'[&!color=#000000]
	'1410626_Lbacterium@JHXB01000001_1_8___5357_6100'[&!color=#000000]
	'1520820_Lbacterium@SFT38544_1__Fe_S_cluster_assembly_ATP_binding_protein'[&!color=#000000]
	'1520822_Lbacterium@SCW30765_1__Fe_S_cluster_assembly_ATP_binding_protein'[&!color=#000000]
	'1951996_Lbacterium@DEGO01000063_1_17___24405_25151'[&!color=#000000]
	'1952161_Lbacterium@DKSE01000016_1_11___13095_13859'[&!color=#000000]
	'1952160_Lbacterium@DKSL01000021_1_61___62450_63208'[&!color=#000000]
	'1952185_Lbacterium@DLDR01000001_1_3___2027_2788'[&!color=#000000]
	'1952092_Lbacterium@DGSG01000005_1_13___13791_14543'[&!color=#000000]
	'1952108_Lbacterium@DBPD01000045_1_7___6289_7047'[&!color=#000000]
	'1520821_Lbacterium@SEJ09629_1__Fe_S_cluster_assembly_ATP_binding_protein'[&!color=#000000]
	'626523_Ssatelles@EEP28125_1__FeS_assembly_ATPase_SufC'[&!color=#000000]
	'1520826_Lbacterium@SCY68434_1__Fe_S_cluster_assembly_ATP_binding_protein'[&!color=#000000]
	'1946715_Lsp@DFGH01000030_1_8___5614_6135'[&!color=#000000]
	'1952317_Rbacterium@DERS01000098_1_32___34050_34805'[&!color=#000000]
	'2292898_Fbacterium@RHU25852_1__Fe_S_cluster_assembly_ATPase_SufC'[&!color=#000000]
	'626939_Psuccinatuten@EFY04823_1__FeS_assembly_ATPase_SufC'[&!color=#000000]
	'1526_Caminophilum@SET54986_1__Fe_S_cluster_assembly_ATP_binding_protein'[&!color=#000000]
	'1952902_Sbacterium@DCJI01000036_1_10___10170_10916'[&!color=#000000]
	'1930017_Lbacterium@MSHN01000040_1_9___8482_9231'[&!color=#000000]
	'1946268_Csp@DGRV01000081_1_18___13831_14583'[&!color=#000000]
	'1262940_Rsp@CDF44190_1__feS_assembly_ATPase_SufC'[&!color=#000000]
	'585394_Rhominis@AEN97152_1__FeS_assembly_ATPase_SufC'[&!color=#000000]
	'2292271_Lbacterium@RHQ19223_1__Fe_S_cluster_assembly_ATPase_SufC'[&!color=#000000]
	'2293174_Rsp@RGF75002_1__Fe_S_cluster_assembly_ATPase_SufC'[&!color=#000000]
	'1946508_Fsp@DCZJ01000135_1_1___507_1259'[&!color=#000000]
	'679200_Jignava@EHI56204_1__FeS_assembly_ATPase_SufC'[&!color=#000000]
	'1951977_Lbacterium@DCJX01000005_1_38___37847_38614'[&!color=#000000]
	'515620_Eeligens@ACR73278_1__Fe_S_cluster_assembly_ATP_binding_protein__plasmid_'[&!color=#000000]
	'1410631_Lbacterium@JHWZ01000003_1_16___15244_16017'[&!color=#000000]
	'1946480_Esp@DGXG01000063_1_5___4121_4867'[&!color=#000000]
	'633697_Ecellulosolve@EIM57472_1__FeS_assembly_ATPase_SufC'[&!color=#000000]
	'1946486_Esp@DLDJ01000027_1_38___41622_42374'[&!color=#000000]
	'1952303_Rbacterium@DEGH01000062_1_28___26565_27020'[&!color=#000000]
	'77917_Fnaviforme@PSL11469_1__Fe_S_cluster_assembly_ATP_binding_protein'[&!color=#000000]
	'796942_Slongum@EHO17324_1__FeS_assembly_ATPase_SufC'[&!color=#000000]
	'1946477_Esp@DFHP01000150_1_9___12077_12820'[&!color=#000000]
	'1410624_Lbacterium@JNKK01000008_1_49___54608_55366'[&!color=#000000]
	'1952119_Lbacterium@DJXS01000101_1_8___5891_6550'[&!color=#000000]
	'1952047_Lbacterium@DFIR01000064_1_24___30694_31455'[&!color=#000000]
	'1952123_Lbacterium@DJWT01000013_1_28___30257_31009'[&!color=#000000]
	'1952027_Lbacterium@DESY01000098_1_3___1318_2133'[&!color=#000000]
	'1952067_Lbacterium@DGHP01000009_1_8___9367_10131'[&!color=#000000]
	'1952174_Lbacterium@DLFD01000027_1_32___41493_42236'[&!color=#000000]
	'1952093_Lbacterium@DGRW01000034_1_39___42554_43297'[&!color=#000000]
	'887929_Palactolyticu@EFV01097_1__FeS_assembly_ATPase_SufC'[&!color=#000000]
	'1951764_Ebacterium@DFIO01000031_1_33___32622_33377'[&!color=#000000]
	'1947408_Rsp@DEGC01000056_1_11___8047_8802'[&!color=#000000]
	'2109691_Lbacterium@AP018536_1_884___950815_951561'[&!color=#000000]
	'1780378_Cbacterium@CVI69848_1__Vegetative_protein_296'[&!color=#000000]
	'1952015_Lbacterium@DEDE01000088_1_47___37803_38288'[&!color=#000000]
	'2049030_Lsp@RKW33837_1__ATP_binding_cassette_domain_containing_protein__partial'[&!color=#000000]
	'1952303_Rbacterium@DEGH01000062_1_29___27044_27505'[&!color=#000000]
	'1947015_Osp@DEEK01000024_1_4___3846_4586'[&!color=#000000]
	'1947020_Osp@DJXY01000147_1_9___8828_9571'[&!color=#000000]
	'1855343_Osp@SFG42349_1__Fe_S_cluster_assembly_ATP_binding_protein'[&!color=#000000]
	'1969407_Osp@HAT02975_1__TPA_asm__Fe_S_cluster_assembly_ATPase_SufC'[&!color=#000000]
	'1947019_Osp@DJEQ01000116_1_12___12638_13381'[&!color=#000000]
	'608534_Osp@EFE91549_1__FeS_assembly_ATPase_SufC'[&!color=#000000]
	'585501_Osinus@EEJ51808_1__FeS_assembly_ATPase_SufC'[&!color=#000000]
	'796944_Oasaccharolyt@EHL12494_1__FeS_assembly_ATPase_SufC'[&!color=#000000]
	'245014_Bproducing@CBL40912_1__Iron_regulated_ABC_transporter_ATPase_subunit_SufC'[&!color=#000000]
	'2293024_Csp@RHO08680_1__Fe_S_cluster_assembly_ATPase_SufC'[&!color=#000000]
	'1263067_Chathewayi@CCZ61973_1__feS_assembly_ATPase_SufC'[&!color=#000000]
	'1950822_Cbacterium@DBQQ01000016_1_95___111450_112199'[&!color=#000000]
	'1897037_Fbacterium@OLA30406_1__Fe_S_cluster_assembly_ATPase_SufC'[&!color=#000000]
	'2293181_Rsp@RGF36809_1__Fe_S_cluster_assembly_ATPase_SufC'[&!color=#000000]
	'1952039_Lbacterium@DFKQ01000011_1_46___53725_54489'[&!color=#000000]
	'1200747_Lbacterium@SDA54616_1__Fe_S_cluster_assembly_ATP_binding_protein'[&!color=#000000]
	'1952017_Lbacterium@DECH01000097_1_49___44118_44864'[&!color=#000000]
	'1952084_Lbacterium@DGUG01000112_1_2___1098_1844'[&!color=#000000]
	'877420_Lbacterium@ATVW01000023_1_22___21077_21850'[&!color=#000000]
	'483218_Bpectinophilu@EEC58203_1__FeS_assembly_ATPase_SufC'[&!color=#000000]
	'1262942_Rsp@CDF42031_1__putative_uncharacterized_protein'[&!color=#000000]
	'1952974_Obacterium@DBIY01000047_1_13___13240_13989'[&!color=#000000]
	'1263003_Fbacterium@CCZ45952_1__putative_uncharacterized_protein'[&!color=#000000]
	'2292180_Rbacterium@RHS37001_1__Fe_S_cluster_assembly_ATPase_SufC'[&!color=#000000]
	'1952412_Rbacterium@DJRI01000140_1_14___12546_13292'[&!color=#000000]
	'1950905_Cbacterium@DJES01000007_1_2___857_1603'[&!color=#000000]
	'1262897_Fsp@CDE48382_1__putative_uncharacterized_protein'[&!color=#000000]
	'1262955_Rsp@CDE82796_1__putative_uncharacterized_protein'[&!color=#000000]
	'1263027_Fbacterium@CDD47268_1__putative_uncharacterized_protein'[&!color=#000000]
	'1262882_Esp@CCY91886_1__putative_uncharacterized_protein'[&!color=#000000]
	'1950904_Cbacterium@DJEW01000031_1_12___11230_12093'[&!color=#000000]
	'1262999_Fbacterium@CCX45953_1__putative_uncharacterized_protein'[&!color=#000000]
	'1950935_Cbacterium@DLET01000001_1_2___155_913'[&!color=#000000]
	'1946711_Lsp@DEHJ01000062_1_44___27179_27925'[&!color=#000000]
	'1262988_Fbacterium@CDF07311_1__putative_uncharacterized_protein'[&!color=#000000]
	'2049040_Rsp@HAD65831_1__TPA_asm__Fe_S_cluster_assembly_ATPase_SufC'[&!color=#000000]
	'1262816_Csp@CDA68900_1__putative_uncharacterized_protein'[&!color=#000000]
	'1946118_Bsp@DEBX01000001_1_19___18919_19680'[&!color=#000000]
	'1150298_Fsaccharivora@CUP13548_1__Vegetative_protein_296'[&!color=#000000]
	'751585_Csp@CBK83702_1__Iron_regulated_ABC_transporter_ATPase_subunit_SufC'[&!color=#000000]
	'2292996_Csp@RJX00881_1__Fe_S_cluster_assembly_ATPase_SufC'[&!color=#000000]
	'1897026_Esp@OLA11435_1__Fe_S_cluster_assembly_ATPase_SufC'[&!color=#000000]
	'1262885_Esp@CDB65777_1__iron_regulated_ABC_transporter_ATPase_subunit_SufC'[&!color=#000000]
	'1262889_Esp@CDE36151_1__iron_regulated_ABC_transporter_ATPase_subunit_SufC'[&!color=#000000]
	'717962_Ccatus@CBK81921_1__Iron_regulated_ABC_transporter_ATPase_subunit_SufC'[&!color=#000000]
	'1262830_Csp@CCY58597_1__iron_regulated_ABC_transporter_ATPase_subunit_SufC'[&!color=#000000]
	'1952097_Lbacterium@DHMX01000012_1_25___25273_26034'[&!color=#000000]
	'1262863_Csp@CCY53647_1__iron_regulated_ABC_transporter_ATPase_subunit_SufC'[&!color=#000000]
	'2292272_Lbacterium@RHV49947_1__Fe_S_cluster_assembly_ATPase_SufC'[&!color=#000000]
	'1262953_Rsp@CCZ83314_1__feS_assembly_ATPase_SufC'[&!color=#000000]
	'2292375_Rsp@RGM81482_1__Fe_S_cluster_assembly_ATPase_SufC'[&!color=#000000]
	'1262954_Rsp@CDE11864_1__feS_assembly_ATPase_SufC'[&!color=#000000]
	'2293130_Rsp@RGG44037_1__Fe_S_cluster_assembly_ATPase_SufC'[&!color=#000000]
	'1262700_Asp@CDA12874_1__feS_assembly_ATPase_SufC'[&!color=#000000]
	'1947714_Tsp@DFJA01000014_1_50___63927_64772'[&!color=#000000]
	'869209_Tsuccinifacie@AEB14410_1__FeS_assembly_ATPase_SufC'[&!color=#000000]
	'1947725_Tsp@DGUD01000070_1_2___3522_4364'[&!color=#000000]
	'1947699_Tsp@DBWR01000065_1_16___13250_14089'[&!color=#000000]
	'1947712_Tsp@DFJY01000044_1_14___13608_14447'[&!color=#000000]
	'1947716_Tsp@DFDX01000163_1_24___26055_26897'[&!color=#000000]
	'907348_Tsaccharophil@EIC03042_1__Iron_regulated_ABC_transporter_ATPase_subunit_SufC'[&!color=#000000]
	'1947726_Tsp@DGTW01000302_1_1___3_722'[&!color=#000000]
	'1947727_Tsp@DGTU01000178_1_4___2954_3694'[&!color=#000000]
	'225004_Tberlinense@SJZ56003_1__Fe_S_cluster_assembly_ATP_binding_protein'[&!color=#000000]
	'1947732_Tsp@DHKO01000008_1_12___16430_17170'[&!color=#000000]
	'163_Tbryantii@SEP68123_1__Fe_S_cluster_assembly_ATP_binding_protein'[&!color=#000000]
	'1410609_Tsp@JHVB01000011_1_73___79624_80361'[&!color=#000000]
	'1947759_Tsp@DBIW01000007_1_3___854_1609'[&!color=#000000]
	'1947703_Tsp@DCHR01000039_1_70___74915_75553'[&!color=#000000]
	'1952015_Lbacterium@DEDE01000088_1_46___37540_37803'[&!color=#000000]
	'1947728_Tsp@DGRX01000013_1_182___197314_198090'[&!color=#000000]
	'1947707_Tsp@DEFT01000037_1_26___26954_27730'[&!color=#000000]
	'261392_Tporcinum@SJZ30094_1__Fe_S_cluster_assembly_ATP_binding_protein'[&!color=#000000]
	'1947752_Tsp@DLKK01000076_1_45___41734_42474'[&!color=#000000]
	'1947706_Tsp@DEGB01000002_1_3___625_1422'[&!color=#000000]
	'1947753_Tsp@DBJY01000045_1_12___15662_16402'[&!color=#000000]
	'1125701_Tsocranskii@EPF27455_1__FeS_assembly_ATPase_SufC'[&!color=#000000]
	'1947734_Tsp@DHDP01000018_1_549___639402_640169'[&!color=#000000]
	'1947705_Tsp@DCFS01000196_1_1___107_865'[&!color=#000000]
	'592026_Cmorbi@ESL04148_1__FeS_assembly_ATPase_SufC'[&!color=#000000]
	'1946706_Lsp@DKRE01000040_1_139___150131_150874'[&!color=#000000]
	'1408324_Lbacterium@JNJK01000001_1_172___211630_212382'[&!color=#000000]
	'1952062_Lbacterium@DFEA01000062_1_2___1078_1812'[&!color=#000000]
	'1408322_Lbacterium@JHYK01000033_1_4___2195_2935'[&!color=#000000]
	'1855374_Lbacterium@SFK46181_1__Fe_S_cluster_assembly_ATP_binding_protein'[&!color=#000000]
	'1280685_Bsp@AUKC01000032_1_2___2276_3031'[&!color=#000000]
	'1280686_Bsp@AUKE01000015_1_64___77928_78680'[&!color=#000000]
	'831_Bfibrisolvens@PWT26681_1__Fe_S_cluster_assembly_ATPase_SufC'[&!color=#000000]
	'1951999_Lbacterium@DEGI01000154_1_2___811_1347'[&!color=#000000]
	'1946238_Csp@DBXA01000091_1_4___3994_4758'[&!color=#000000]
	'1952046_Lbacterium@DFIU01000015_1_148___174118_174882'[&!color=#000000]
	'1262993_Fbacterium@CCX67146_1__feS_assembly_ATPase_SufC'[&!color=#000000]
	'1952091_Lbacterium@DGSI01000009_1_41___54450_55205'[&!color=#000000]
	'1951992_Lbacterium@DEKA01000029_1_87___99548_100258'[&!color=#000000]
	'877406_Lbacterium@SDZ82958_1__Fe_S_cluster_assembly_ATP_binding_protein'[&!color=#000000]
	'1952166_Lbacterium@DKRC01000224_1_11___9020_9766'[&!color=#000000]
	'1951993_Lbacterium@DEGX01000054_1_19___26065_26808'[&!color=#000000]
	'1951994_Lbacterium@DEGW01000088_1_9___9017_9781'[&!color=#000000]
	'1952026_Lbacterium@DETN01000008_1_9___8969_9724'[&!color=#000000]
	'877424_Lbacterium@ATWC01000019_1_4___2528_3265'[&!color=#000000]
	'1520825_Lbacterium@SCY11672_1__Fe_S_cluster_assembly_ATP_binding_protein'[&!color=#000000]
	'1408319_Lbacterium@JHYJ01000003_1_49___55403_56134'[&!color=#000000]
	'1792306_Lbacterium@SFG78383_1__Fe_S_cluster_assembly_ATP_binding_protein'[&!color=#000000]
	'1122142_Lbovis@SDY01717_1__Fe_S_cluster_assembly_ATP_binding_protein'[&!color=#000000]
	'1761780_Bsp@SEM48096_1__Fe_S_cluster_assembly_ATP_binding_protein'[&!color=#000000]
	'185008_Bhungatei@AOZ95081_1__FeS_assembly_ATPase_SufC'[&!color=#000000]
	'1410650_Bproteoclasti@JHWL01000003_1_78___71722_72468'[&!color=#000000]
	'515622_Bproteoclasti@ADL32803_1__FeS_assembly_ATPase_SufC'[&!color=#000000]
	'887325_Lsaburreum@EFU75613_1__FeS_assembly_ATPase_SufC'[&!color=#000000]
	'617123_Lumeaense@PZW94971_1__Fe_S_cluster_assembly_ATP_binding_protein'[&!color=#000000]
	'1952038_Lbacterium@DFKT01000089_1_2___117_860'[&!color=#000000]
	'1952036_Lbacterium@DFKZ01000077_1_14___12007_12750'[&!color=#000000]
	'1408321_Lbacterium@JNJD01000009_1_3___4935_5678'[&!color=#000000]
	'1410630_Lbacterium@JNKP01000005_1_1___1040_1783'[&!color=#000000]
	'1952013_Lbacterium@DEDK01000106_1_47___48563_49324'[&!color=#000000]
	'1952088_Lbacterium@DGTA01000080_1_6___5436_6182'[&!color=#000000]
	'1950843_Cbacterium@DEGS01000036_1_13___13344_14114'[&!color=#000000]
	'1946267_Csp@DGWH01000111_1_30___32213_32959'[&!color=#000000]
	'1952083_Lbacterium@DGVE01000006_1_2___765_1514'[&!color=#000000]
	'1531429_Cbacterium@AJC12516_1__ABC_transporter_ATP_binding_protein'[&!color=#000000]
	'1588753_Cbacterium@KXB48971_1__FeS_assembly_ATPase_SufC'[&!color=#000000]
	'1951644_Ebacterium@DFIX01000021_1_12___11631_12389'[&!color=#000000]
	'1972561_Ebacterium@HAM16673_1__TPA_asm__Fe_S_cluster_assembly_ATPase_SufC'[&!color=#000000]
	'572010_Sisoflavonico@RDB60299_1__Fe_S_cluster_assembly_ATPase_SufC'[&!color=#000000]
	'230658_Phongkongensi@RDB55932_1__Fe_S_cluster_assembly_ATPase_SufC'[&!color=#000000]
	'1870985_Amassiliensis@LT827021_1_2561___3037169_3037936'[&!color=#000000]
	'242230_Esinensis@RDB68475_1__Fe_S_cluster_assembly_ATPase_SufC'[&!color=#000000]
	'2292042_Esp@RHO37481_1__Fe_S_cluster_assembly_ATPase_SufC'[&!color=#000000]
	'649764_Sexigua@EEZ61209_1__FeS_assembly_ATPase_SufC'[&!color=#000000]
	'471855_Sheliotrinire@ACV23677_1__Iron_regulated_ABC_transporter_ATPase_subunit_SufC'[&!color=#000000]
	'1951645_Ebacterium@DIDJ01000102_1_18___17274_18053'[&!color=#000000]
	'1720315_Ebacterium@LN908986_1_294___377104_377967'[&!color=#000000]
	'469378_Ccurtum@ACU94970_1__Iron_regulated_ABC_transporter_ATPase_subunit_SufC'[&!color=#000000]
	'1476999_Osp@KXB62818_1__FeS_assembly_ATPase_SufC'[&!color=#000000]
[truncated: 4,609 more rows]
