# Supplementary material for: Components of iron–Sulfur cluster assembly machineries are robust phylogenetic markers to trace the origin of mitochondria and plastids
Source: PLoS Biol. 2023 Nov 8;21(11):e3002374. doi: 10.1371/journal.pbio.3002374 (PMC10631705; doi:10.1371/journal.pbio.3002374)
Supplement: S1 Data — (ZIP) [file pbio.3002374.s017.zip › S1 Data/Phylogenies_of_entire_families/Prokaryotes_eukaryotes/SufS_Proka_Euka.figtree]

#NEXUS
begin taxa;
	dimensions ntax=7007;
	taxlabels
	'2250252_CSchitinovoran@AXA35259_1__Cysteine_desulfurase'[&!color=#000000]
	'2043161_CSgaucii@SPE18817_1__selenocysteine_lyase__PLP_dependent'[&!color=#000000]
	'1382359_Aailaaui@JIAL01000001_1_704___800275_801525'[&!color=#000000]
	'1303518_Ccalidirosea@CCW34432_1__cysteine_desulfurase_L_selenocysteine_selenide_lyase__L_alanine_forming_'[&!color=#000000]
	'1797949_Ebacterium@OGR91424_1__cysteine_sulfinate_desulfinase'[&!color=#000000]
	'1801820_Obacterium@OGW86379_1__cysteine_sulfinate_desulfinase'[&!color=#000000]
	'1801829_Obacterium@OGW88139_1__cysteine_sulfinate_desulfinase'[&!color=#000000]
	'1801834_Obacterium@OGX05282_1__cysteine_sulfinate_desulfinase'[&!color=#000000]
	'1801835_Obacterium@OGX10904_1__cysteine_sulfinate_desulfinase'[&!color=#000000]
	'1953259_CObacterium@DCTJ01000013_1_13___9054_10220'[&!color=#000000]
	'1953264_CObacterium@DDUN01000075_1_18___17532_18707'[&!color=#000000]
	'2035416_Bhr21@GBD07102_1__Cysteine_desulfurase'[&!color=#000000]
	'1948687_Ibacterium@DLHF01000062_1_85___126714_127973'[&!color=#000000]
	'1797397_Bbacterium@OFZ52681_1__cysteine_sulfinate_desulfinase'[&!color=#000000]
	'1953110_Abacterium@DKBB01000366_1_11___9716_10975'[&!color=#000000]
	'1805240_CMbacterium@OIO63404_1__cysteine_sulfinate_desulfinase'[&!color=#000000]
	'1797183_Abacterium@OFW16559_1__cysteine_sulfinate_desulfinase'[&!color=#000000]
	'1953108_Abacterium@DHXC01000151_1_21___29235_30488'[&!color=#000000]
	'1953102_Abacterium@DCXI01000002_1_7___7119_8372'[&!color=#000000]
	'1953106_Abacterium@DEAA01000004_1_6___3127_4386'[&!color=#000000]
	'1953109_Abacterium@DKLY01000101_1_8___7017_8261'[&!color=#000000]
	'1985431_Asubdivision@NFUN01000109_1_13___11256_12527'[&!color=#000000]
	'910028_Bbacterium@ASKJ01000043_1_6___4610_5890'[&!color=#000000]
	'1797835_Dbacterium@OGP81812_1__cysteine_sulfinate_desulfinase'[&!color=#000000]
	'1895690_Abacterium@OJV42286_1__cysteine_sulfinate_desulfinase'[&!color=#000000]
	'1801971_Pbacterium@OHB79309_1__cysteine_sulfinate_desulfinase'[&!color=#000000]
	'1797179_Abacterium@OFV99577_1__cysteine_sulfinate_desulfinase'[&!color=#000000]
	'1797178_Abacterium@OFW18300_1__cysteine_sulfinate_desulfinase'[&!color=#000000]
	'1797815_Dbacterium@OGP29189_1__cysteine_sulfinate_desulfinase'[&!color=#000000]
	'1797289_Abacterium@OFX14841_1__cysteine_sulfinate_desulfinase'[&!color=#000000]
	'381306_Tdenitrifican@KPV41671_1__cysteine_sulfinate_desulfinase'[&!color=#000000]
	'1915775_Earchaeon@DAZP01000091_1_11___8316_9518'[&!color=#000000]
	'547122_Tdenitrifican@RCX30611_1__cysteine_desulfurase__L_selenocysteine_selenide_lyase__L_alanine_forming_'[&!color=#000000]
	'2035405_Bhr10@GBC81259_1__Cysteine_desulfurase_SufS'[&!color=#000000]
	'1803424_Abacterium@OLE86289_1__cysteine_sulfinate_desulfinase'[&!color=#000000]
	'1948462_Bbacterium@DKBC01000269_1_8___9182_10033'[&!color=#000000]
	'146939_Aoryzae@PZP56763_1__cysteine_desulfurase_CsdA'[&!color=#000000]
	'1970504_Cbacterium@OYV77043_1__cysteine_sulfinate_desulfinase'[&!color=#000000]
	'1675686_Svariabilis@BAU48139_1__cysteine_desulfurase'[&!color=#000000]
	'1630141_CNterrae@BAW80875_1__SufS_subfamily_cysteine_desulfurase'[&!color=#000000]
	'472759_Nhalophilus@ADE13871_1__cysteine_desulfurase__SufS_subfamily'[&!color=#000000]
	'323261_Noceani@ABA58940_1__L_selenocysteine_selenide_lyase__L_alanine_forming____cysteine_desulfurase'[&!color=#000000]
	'1951137_Hbacterium@DIAY01000007_1_12___13480_14727'[&!color=#000000]
	'1400863_CCdenitrifican@CDI04409_1__selenocysteine_lyase__PLP_dependent'[&!color=#000000]
	'1948148_Pbacterium@DDST01000161_1_2___251_1531'[&!color=#000000]
	'1951620_Cbacterium@DEHU01000166_1_3___1582_2667'[&!color=#000000]
	'1951619_Cbacterium@DEHY01000215_1_23___21449_22012'[&!color=#000000]
	'1951619_Cbacterium@DEHY01000209_1_4___2190_2774'[&!color=#000000]
	'1951622_Cbacterium@DGQQ01000104_1_13___11482_12756'[&!color=#000000]
	'1951621_Cbacterium@DGFE01000182_1_16___15210_16475'[&!color=#000000]
	'1619898_Cbacterium@KXK52542_1__Cysteine_desulfurase_SufS'[&!color=#000000]
	'1953084_Gbacterium@DDYH01000043_1_116___128345_129568'[&!color=#000000]
	'1810504_Icernigliae@ANX05290_1__cysteine_sulfinate_desulfinase'[&!color=#000000]
	'1934255_Cbacterium@OOO03050_1__Cysteine_desulfurase_SufS'[&!color=#000000]
	'748280_Psp@BAK76993_1__cysteine_desulfurase__SufS_subfamily'[&!color=#000000]
	'1946150_CAsp@DBMG01000036_1_37___31846_33099'[&!color=#000000]
	'198107_Asp@AKU12639_1__aminotransferase'[&!color=#000000]
	'76114_Aaromaticum@CAI09764_1__putative_aminotransferase'[&!color=#000000]
	'281362_Ddenitrifican@KXB31808_1__cysteine_sulfinate_desulfinase'[&!color=#000000]
	'2013703_Bbacterium@PKO88983_1__cysteine_desulfurase_CsdA'[&!color=#000000]
	'198107_Asp@AKU11714_1__cysteine_desulfurase__SufS_'[&!color=#000000]
	'709839_Nautotrophicu@KIF83974_1__cysteine_sulfinate_desulfinase'[&!color=#000000]
	'1797562_Bbacterium@OGB21040_1__cysteine_sulfinate_desulfinase'[&!color=#000000]
	'1848039_Msp@OAJ70249_1__cysteine_sulfinate_desulfinase'[&!color=#000000]
	'1825523_Nkurashikiens@GBG12688_1__cysteine_desulfurase___selenocysteine_lyase'[&!color=#000000]
	'583345_Mmobilis@ACT48033_1__cysteine_desulfurase__SufS_subfamily'[&!color=#000000]
	'2052162_Gbacterium@PLYB01000128_1_14___9748_11010'[&!color=#000000]
	'1973917_Abacterium@PIU62824_1__cysteine_desulfurase_CsdA'[&!color=#000000]
	'251221_Gviolaceus@BAC89314_1__glr1373'[&!color=#dd85ab]
	'1801659_Cdivision@OGB95890_1__cysteine_sulfinate_desulfinase'[&!color=#000000]
	'1842517_Cdivision@LXTG01000068_1_26___16721_17992'[&!color=#000000]
	'1640516_Cdivision@KRT69200_1__cysteine_desulfurase'[&!color=#000000]
	'1640516_Cdivision@KRT70079_1__cysteine_desulfurase__partial'[&!color=#000000]
	'1797884_Dbacterium@OGQ52578_1__cysteine_sulfinate_desulfinase'[&!color=#000000]
	'1797894_Dbacterium@OGQ82241_1__cysteine_sulfinate_desulfinase'[&!color=#000000]
	'1927149_CMsp@MRWO01000349_1_3___942_1400'[&!color=#000000]
	'2033718_CMlimnetica@PTL35765_1__cysteine_desulfurase_CsdA'[&!color=#000000]
	'2032687_CMsp@NSJM01000007_1_52___53929_55200'[&!color=#000000]
	'671143_CMoxyfera@CBE69428_1__Highly_similar_to_cysteine_desulfurase'[&!color=#000000]
	'2211376_CMlanthanidiph@SYW90502_1__cysteine_sulfinate_desulfinase'[&!color=#000000]
	'2072417_Cdivision@PWB42379_1__cysteine_desulfurase_CsdA'[&!color=#000000]
	'1797967_Ebacterium@OGS27837_1__cysteine_sulfinate_desulfinase__partial'[&!color=#000000]
	'1948685_Ibacterium@DKJQ01000026_1_4___3075_4337'[&!color=#000000]
	'2035428_Bhr33@GBD32019_1__Cysteine_desulfurase'[&!color=#000000]
	'1703355_Gsp@KPJ93489_1__cysteine_sulfinate_desulfinase'[&!color=#000000]
	'1703357_Gsp@KPJ96853_1__cysteine_sulfinate_desulfinase__partial'[&!color=#000000]
	'1798309_Gbacterium@OGU01482_1__cysteine_sulfinate_desulfinase'[&!color=#000000]
	'1798429_Ibacterium@OGU44450_1__cysteine_sulfinate_desulfinase'[&!color=#000000]
	'1948686_Ibacterium@DKBG01000211_1_11___5392_6651'[&!color=#000000]
	'1961106_Ibacterium@OQY77566_1__cysteine_sulfinate_desulfinase'[&!color=#000000]
	'1971726_CCbacterium@OQY29246_1__cysteine_sulfinate_desulfinase'[&!color=#000000]
	'1842518_Bspgg8@LXTE01000096_1_8___5464_6738'[&!color=#000000]
	'2026749_Ibacterium@MAT56467_1__cysteine_desulfurase_CsdA'[&!color=#000000]
	'1734400_Bbrh_c32@KUO61218_1__cysteine_sulfinate_desulfinase'[&!color=#000000]
	'1191523_Mroseus@AFN73585_1__Cysteine_desulfurase_SufS'[&!color=#000000]
	'1798453_Ibacterium@OGV13772_1__cysteine_sulfinate_desulfinase'[&!color=#000000]
	'2052167_Msp@PMDS01000121_1_55___57265_58521'[&!color=#000000]
	'2013810_Ibacterium@PKL83660_1__cysteine_desulfurase_CsdA'[&!color=#000000]
	'2013809_Ibacterium@PKL90373_1__cysteine_desulfurase_CsdA'[&!color=#000000]
	'2005712_Bbms3abin04@GBD91664_1__putative_cysteine_desulfurase'[&!color=#000000]
	'1974044_Ibacterium@PJA95513_1__cysteine_desulfurase_CsdA'[&!color=#000000]
	'1974047_Ibacterium@PIQ09816_1__cysteine_desulfurase_CsdA'[&!color=#000000]
	'1888996_Mgroup@OIR22562_1__cysteine_sulfinate_desulfinase'[&!color=#000000]
	'1915979_Earchaeon@DAGL01000006_1_1___2_736'[&!color=#000000]
	'1915776_Earchaeon@DAOO01000040_1_6___5087_6301'[&!color=#000000]
	'2026739_Earchaeon@PBO81767_1__cysteine_desulfurase_CsdA'[&!color=#000000]
	'1986658_Btmed264@OUX34293_1__aminotransferase'[&!color=#000000]
	'1889001_Mgroup@OIR20295_1__cysteine_sulfinate_desulfinase'[&!color=#000000]
	'1915769_Earchaeon@DAHL01000032_1_7___6206_6571'[&!color=#000000]
	'1986673_Cbacterium@RPG82333_1__cysteine_desulfurase'[&!color=#000000]
	'2013092_Abacterium@PPR34036_1__Cysteine_desulfurase'[&!color=#000000]
	'2013090_Abacterium@PPR34918_1__Cysteine_desulfurase'[&!color=#000000]
	'1798433_Ibacterium@OGU74908_1__cysteine_sulfinate_desulfinase'[&!color=#000000]
	'1798426_Ibacterium@OGU52411_1__cysteine_sulfinate_desulfinase'[&!color=#000000]
	'1974046_Ibacterium@PIW70654_1__cysteine_desulfurase_CsdA'[&!color=#000000]
	'2005711_Bbms3abin03@GBD88778_1__cysteine_desulfurase'[&!color=#000000]
	'1961105_Ibacterium@OQY74976_1__cysteine_sulfinate_desulfinase'[&!color=#000000]
	'945713_Ialbum@AFH50599_1__Cysteine_desulfurase_SufS'[&!color=#000000]
	'1805221_Ibacterium@OIP55942_1__cysteine_sulfinate_desulfinase'[&!color=#000000]
	'2049428_Ibacterium@PLLW01000046_1_67___70530_71774'[&!color=#000000]
	'1951143_Ibacterium@DJMM01000122_1_4___2304_3545'[&!color=#000000]
	'1951141_Ibacterium@DBTY01000017_1_165___180407_181654'[&!color=#000000]
	'1805220_Ibacterium@OIO15646_1__cysteine_sulfinate_desulfinase__partial'[&!color=#000000]
	'1801841_Owor_2@OGX09786_1__cysteine_sulfinate_desulfinase'[&!color=#000000]
	'1801840_Owor_2@OGX05501_1__cysteine_sulfinate_desulfinase'[&!color=#000000]
	'1961104_Ibacterium@OQY79116_1__cysteine_sulfinate_desulfinase'[&!color=#000000]
	'1948682_Ibacterium@DKKL01000007_1_163___192037_193278'[&!color=#000000]
	'1948666_Ibacterium@DDUU01000049_1_36___39692_40939'[&!color=#000000]
	'1617412_Cbacterium@KXK42818_1__cysteine_desulfurase_SufS'[&!color=#000000]
	'1948678_Ibacterium@DILO01000115_1_9___8142_9389'[&!color=#000000]
	'1978119_Bbacterium@NGFH01000011_1_282___324533_325792'[&!color=#000000]
	'1617421_Bbacterium@KXK47044_1__SufS_subfamily_cysteine_desulfurase'[&!color=#000000]
	'2026754_Lbacterium@PCH55632_1__cysteine_desulfurase_CsdA__partial'[&!color=#000000]
	'1951894_Fbacterium@DITK01000057_1_7___5944_7188'[&!color=#000000]
	'1868283_Pgroup@OED34358_1__cysteine_sulfinate_desulfinase'[&!color=#000000]
	'1811664_Gbacterium@LUSE01000045_1_4___2491_3720'[&!color=#000000]
	'1948200_Pbacterium@DKHZ01000106_1_10___5607_6830'[&!color=#000000]
	'1797805_Dbacterium@OGP11102_1__cysteine_sulfinate_desulfinase'[&!color=#000000]
	'2202731_Kbacterium@QIHI01000085_1_1___2_1186'[&!color=#000000]
	'2026752_Kbacterium@MAI20406_1__cysteine_desulfurase_CsdA'[&!color=#000000]
	'1948243_Vbacterium@DDID01000089_1_11___8153_9388'[&!color=#000000]
	'637616_Mthiooxydans@EEF79440_1__cysteine_desulfurase__SufS_subfamily'[&!color=#000000]
	'45496_Msulfidovoran@SFJ96141_1__cysteine_desulfurase__L_selenocysteine_selenide_lyase__L_alanine_forming_'[&!color=#000000]
	'1286106_Mlonarensis@EMR13489_1__cysteine_desulfurase'[&!color=#000000]
	'754476_Mnitratireduc@AFI84363_1__cysteine_desulfurase_CsdA'[&!color=#000000]
	'754477_Mfrappieri@AFJ01453_1__Cysteine_desulfurase__SufS_subfamily'[&!color=#000000]
	'1948194_Pbacterium@DBOH01000148_1_2___546_1772'[&!color=#000000]
	'1856284_Msp@OUR70936_1__cysteine_sulfinate_desulfinase'[&!color=#000000]
	'1948748_Sbacterium@DJHJ01000029_1_70___82744_83988'[&!color=#000000]
	'1948126_Pbacterium@DCKY01000201_1_14___14460_15704'[&!color=#000000]
	'2094027_Bbacterium@PUKH01000008_1_35___35867_37108'[&!color=#000000]
	'1948267_Vbacterium@DINM01000152_1_10___5239_5697'[&!color=#000000]
	'1666909_Bbacterium@KPQ00397_1__cysteine_desulfurase_SufS'[&!color=#000000]
	'1457365_CCproteinivoru@AXJ00850_1__cysteine_desulfurase__L_selenocysteine_selenide_lyase__L_alanine_forming_'[&!color=#000000]
	'523701_Pmediterranea@PWK53870_1__cysteine_desulfurase_selenocysteine_lyase'[&!color=#000000]
	'1121920_Gfermentans@AUAU01000006_1_77___92386_93633'[&!color=#000000]
	'2052165_Hbacterium@PMJK01000162_1_4___2420_3655'[&!color=#000000]
	'1951931_Hbacterium@DBME01000068_1_4___1058_2293'[&!color=#000000]
	'903818_Hfoetida@KI912268_1_1295___1536736_1537962'[&!color=#000000]
	'2283320_Bbacterium@RDV39513_1__cysteine_desulfurase'[&!color=#000000]
	'1548548_Bsediminis@AWV88110_1__cysteine_desulfurase_CsdA'[&!color=#000000]
	'1617423_Abacterium@KXJ98418_1__cysteine_desulfurase'[&!color=#000000]
	'1752182_Abacterium@LNDP01000024_1_278___315919_317157'[&!color=#000000]
	'1946316_Csp@DDUF01000054_1_160___188348_189589'[&!color=#000000]
	'1946322_Csp@DLHV01000023_1_45___35227_35892'[&!color=#000000]
	'1752184_Abacterium@LNEI01000018_1_589___647373_648614'[&!color=#000000]
	'1946317_Csp@DEQS01000100_1_24___21409_22650'[&!color=#000000]
	'1962177_Abacterium@MWYZ01000070_1_23___17879_19102'[&!color=#000000]
	'1946318_Csp@DGBD01000153_1_5___4495_5763'[&!color=#000000]
	'454194_Pmethylalipha@CDM64969_1__cysteine_desulfurase_like_protein__SufS_subfamily'[&!color=#000000]
	'2052146_Bbacterium@PLCD01000020_1_41___44408_45673'[&!color=#000000]
	'1946320_Csp@DIYZ01000236_1_12___11214_12476'[&!color=#000000]
	'1752213_Gbacterium@LNEJ01000071_1_34___35749_37008'[&!color=#000000]
	'1752215_Gbacterium@LNFF01000021_1_40___44345_45637'[&!color=#000000]
	'1789004_Fsp@KXW57767_1__cysteine_desulfurase_SufS'[&!color=#000000]
	'1797475_Bbacterium@OFZ66115_1__cysteine_sulfinate_desulfinase'[&!color=#000000]
	'2052161_Gsp@PLBS01000167_1_13___9920_11194'[&!color=#000000]
	'1797482_Bbacterium@OGA08323_1__cysteine_sulfinate_desulfinase'[&!color=#000000]
	'1797492_Bbacterium@OGA25550_1__cysteine_sulfinate_desulfinase'[&!color=#000000]
	'1703391_Bbacterium@KPK18089_1__cysteine_sulfinate_desulfinase'[&!color=#000000]
	'338969_Rferrireducen@ABD69589_1__cysteine_desulfurase'[&!color=#000000]
	'50421_Rsp@PKWM01000032_1_6___4347_5624'[&!color=#000000]
	'1797484_Bbacterium@OGA04063_1__cysteine_sulfinate_desulfinase'[&!color=#000000]
	'1288494_Nlacus@ARO87295_1__aminotransferase_class_V_fold_PLP_dependent_enzyme'[&!color=#000000]
	'1855332_Nsp@SCY02364_1__cysteine_desulfurase___selenocysteine_lyase'[&!color=#000000]
	'1855339_Nsp@SFW24931_1__cysteine_desulfurase___selenocysteine_lyase'[&!color=#000000]
	'323848_Nmultiformis@ABB74006_1__cysteine_desulfurase'[&!color=#000000]
	'1855333_Nsp@SFH45630_1__cysteine_desulfurase___selenocysteine_lyase'[&!color=#000000]
	'1895901_Nsp@OJY07361_1__cysteine_sulfinate_desulfinase'[&!color=#000000]
	'1952267_Nbacterium@DKAF01000015_1_29___33826_35085'[&!color=#000000]
	'38080_Nsp@QIFK01000093_1_9___8157_9416'[&!color=#000000]
	'52442_Nnitrosa@PTM68769_1__cysteine_desulfurase'[&!color=#000000]
	'1881053_Nsp@SDG86237_1__cysteine_desulfurase___selenocysteine_lyase'[&!color=#000000]
	'44574_Ncommunis@AKH36703_1__cysteine_sulfinate_desulfinase'[&!color=#000000]
	'44576_Nhalophila@SDX90990_1__cysteine_desulfurase___selenocysteine_lyase'[&!color=#000000]
	'1946978_Nsp@DDIT01000086_1_12___8691_9956'[&!color=#000000]
	'228410_Neuropaea@CAD85358_1__Aminotransferase_class_V'[&!color=#000000]
	'335283_Neutropha@ABI59491_1__cysteine_desulfurase'[&!color=#000000]
	'200123_Nsp@RAR94259_1__cysteine_desulfurase'[&!color=#000000]
	'44575_Ncryotolerans@SFP60758_1__cysteine_desulfurase'[&!color=#000000]
	'1827381_Pbacterium@OQW41134_1__cysteine_sulfinate_desulfinase'[&!color=#000000]
	'153948_Nsp@ADZ27236_1__cysteine_desulfurase__SufS_subfamily'[&!color=#000000]
	'1931235_Pbacterium@OQW82016_1__cysteine_sulfinate_desulfinase'[&!color=#000000]
	'261292_Nsp@AEJ01812_1__cysteine_desulfurase__SufS_subfamily'[&!color=#000000]
	'1881054_Nsp@SFE61827_1__cysteine_desulfurase___selenocysteine_lyase'[&!color=#000000]
	'52441_Naestuarii@PTN11679_1__cysteine_desulfurase'[&!color=#000000]
	'917_Nmarina@SEM92149_1__cysteine_desulfurase'[&!color=#000000]
	'1951095_Gbacterium@DKNB01000080_1_38___30877_32136'[&!color=#000000]
	'2184309_CNsp@RFC39789_1__cysteine_desulfurase___selenocysteine_lyase'[&!color=#000000]
	'1970511_Gbacterium@OYY47307_1__cysteine_sulfinate_desulfinase'[&!color=#000000]
	'1408164_Bbacterium@ESS15071_1__Cysteine_desulfurase'[&!color=#000000]
	'1948458_Bbacterium@DGAL01000070_1_20___21273_22523'[&!color=#000000]
	'1986845_Bbacterium@OUT76841_1__aminotransferase'[&!color=#000000]
	'758823_Vchlorellavor@LAPX01000003_1_133___140892_142175'[&!color=#000000]
	'2012633_Csp@OYT73382_1__cysteine_desulfurase_CsdA'[&!color=#000000]
	'981222_Cthermophilum@AEP13413_1__cysteine_desulfurase'[&!color=#000000]
	'1913989_Gbacterium@PCH64779_1__cysteine_desulfurase_CsdA'[&!color=#000000]
	'1913989_Gbacterium@PCH62325_1__cysteine_desulfurase_CsdA'[&!color=#000000]
	'1948214_Pbacterium@DKML01000010_1_189___186277_187548'[&!color=#000000]
	'644221_Axantha@RBP53632_1__cysteine_desulfurase_selenocysteine_lyase'[&!color=#000000]
	'2026725_Cbacterium@MAF83610_1__cysteine_desulfurase_CsdA'[&!color=#000000]
	'1980636_Wsp@MBJ89756_1__cysteine_desulfurase_CsdA'[&!color=#000000]
	'2026806_Wbacterium@MAD29084_1__cysteine_desulfurase_CsdA'[&!color=#000000]
	'1948139_Pbacterium@DDIP01000394_1_6___4039_5280'[&!color=#000000]
	'1948138_Pbacterium@DDIS01000132_1_30___25614_26855'[&!color=#000000]
	'1548547_Woceani@ANO53160_1__cysteine_sulfinate_desulfinase'[&!color=#000000]
	'1986767_Gbacterium@OUU78582_1__aminotransferase'[&!color=#000000]
	'1948131_Pbacterium@DBZY01000046_1_24___22754_24013'[&!color=#000000]
	'1948196_Pbacterium@DJLG01000018_1_4___2593_3846'[&!color=#000000]
	'1660251_Abacterium@ANM28412_1__cysteine_sulfinate_desulfinase'[&!color=#000000]
	'1121404_Dmediterraneu@AUCW01000017_1_15___22345_23568'[&!color=#000000]
	'2268192_Cbacterium@RMF32762_1__cysteine_desulfurase'[&!color=#000000]
	'1674893_Abacterium@LUZX01000331_1_2___942_2165'[&!color=#000000]
	'1916148_Abacterium@MPMW01000055_1_5___2864_4099'[&!color=#000000]
	'2035425_Bhr30@GBD27020_1__Cysteine_desulfurase_SufS'[&!color=#000000]
	'1919232_Tarchaeon@PSG96402_1__cysteine_desulfurase_CsdA'[&!color=#000000]
	'1951197_Pbacterium@DEYK01000033_1_78___87467_88705'[&!color=#000000]
	'1951199_Pbacterium@DFRD01000037_1_8___8421_9686'[&!color=#000000]
	'1951196_Pbacterium@DEYM01000002_1_5___2665_3831'[&!color=#000000]
	'1950957_Fbacterium@DCEW01000079_1_9___7833_9053'[&!color=#000000]
	'1158291_Tsp@KB898476_1_97___97772_99007'[&!color=#000000]
	'2315688_Ssp@RID99064_1__SufS_family_cysteine_desulfurase'[&!color=#000000]
	'2109915_Ssuum@AVO39944_1__cysteine_desulfurase'[&!color=#000000]
	'1945857_Psp@OOG53073_1__cysteine_desulfurase'[&!color=#000000]
	'2135643_Ssp@PVY55968_1__cysteine_desulfurase_selenocysteine_lyase'[&!color=#000000]
	'1895727_Bbacterium@OJW98680_1__cysteine_desulfurase'[&!color=#000000]
	'1660161_Cbacterium@ODU60814_1__cysteine_desulfurase'[&!color=#000000]
	'1896170_Bbacterium@OJX33433_1__cysteine_desulfurase'[&!color=#000000]
	'2116657_Msp@AVP58018_1__cysteine_desulfurase'[&!color=#000000]
	'1895730_Bbacterium@OJV56189_1__cysteine_desulfurase'[&!color=#000000]
	'2052576_Cbacterium@PGEI01000082_1_14___13278_14555'[&!color=#000000]
	'2109913_Msp@AVO50774_1__cysteine_desulfurase'[&!color=#000000]
	'1660161_Cbacterium@ODU58394_1__cysteine_desulfurase'[&!color=#000000]
	'94132_Rtataouinensi@AMO24530_1__cysteine_desulfurase'[&!color=#000000]
	'13373_Bmallei@AIP76965_1__beta_eliminating_lyase_family_protein'[&!color=#000000]
	'1660138_Rsp@ODU06611_1__cysteine_desulfurase'[&!color=#000000]
	'1951019_Fbacterium@DGOE01000022_1_2___273_1505'[&!color=#000000]
	'1950967_Fbacterium@DDCW01000142_1_7___5119_6033'[&!color=#000000]
	'1950967_Fbacterium@DDCW01000105_1_6___4776_5105'[&!color=#000000]
	'1950984_Fbacterium@DEBK01000241_1_9___8117_9349'[&!color=#000000]
	'1950955_Fbacterium@DCPZ01000092_1_45___51201_52430'[&!color=#000000]
	'1950960_Fbacterium@DDEH01000035_1_10___7070_8332'[&!color=#000000]
	'1950946_Fbacterium@DCBH01000059_1_9___7383_8615'[&!color=#000000]
	'1950961_Fbacterium@DDEE01000111_1_9___8130_9359'[&!color=#000000]
	'1951069_Fbacterium@DKOH01000012_1_2___193_1434'[&!color=#000000]
	'1950980_Fbacterium@DDJR01000048_1_56___63854_65095'[&!color=#000000]
	'1123354_Tmargaritifer@AUDR01000014_1_275___294192_295472'[&!color=#000000]
	'569599_Umarinipunice@RMA80187_1__cysteine_desulfurase'[&!color=#000000]
	'1948667_Ibacterium@DDUR01000076_1_171___206911_208161'[&!color=#000000]
	'1895771_CKthiocyanatum@OJX56939_1__cysteine_sulfinate_desulfinase'[&!color=#000000]
	'1948677_Ibacterium@DIOF01000064_1_11___6835_8088'[&!color=#000000]
	'523701_Pmediterranea@PWK50009_1__cysteine_desulfurase_selenocysteine_lyase'[&!color=#000000]
	'2083498_Ksp@RLP55291_1__cysteine_desulfurase'[&!color=#000000]
	'1917421_Kalkanivorans@AUM13553_1__cysteine_desulfurase_CsdA'[&!color=#000000]
	'314283_Rblandensis@EAR08531_1__Selenocysteine_lyase'[&!color=#000000]
	'1336806_Rforsetii@ATX77190_1__cysteine_desulfurase_SufS'[&!color=#000000]
	'2161747_Smangrovi@QAPE01000003_1_297___330164_331384'[&!color=#000000]
	'1123228_Simpatiens@AUIH01000036_1_25___32050_33270'[&!color=#000000]
	'1946807_Msp@DJFQ01000091_1_15___13104_14327'[&!color=#000000]
	'1948653_Gbacterium@DLPT01000113_1_33___31011_32246'[&!color=#000000]
	'2022661_Cbacterium@NOXC01000002_1_28___26404_27642'[&!color=#000000]
	'2013869_Ahaliotis@NKQJ01000010_1_34___36763_38010'[&!color=#000000]
	'377629_Tturnerae@ACR14602_1__cysteine_desulfurase'[&!color=#000000]
	'1304900_Abacterium@RKQ99027_1__cysteine_desulfurase_selenocysteine_lyase'[&!color=#000000]
	'1304903_Abacterium@SMF58214_1__cysteine_desulfurase___selenocysteine_lyase'[&!color=#000000]
	'1895005_Abacterium@MRUG01000025_1_235___309371_310624'[&!color=#000000]
	'1304902_Cbacterium@JDFY01000001_1_2614___2905613_2906863'[&!color=#000000]
	'1513270_Malgicola@LGAK01000010_1_48___49309_50538'[&!color=#000000]
	'876044_Gproteobacter@EGG29609_1__Cysteine_desulfurase'[&!color=#000000]
	'1948611_Gbacterium@DFOV01000367_1_3___744_1976'[&!color=#000000]
	'1286364_Cbacterium@LANB01000001_1_3442___4136346_4137611'[&!color=#000000]
	'1629722_Gbacterium@KJS08718_1__cysteine_sulfinate_desulfinase'[&!color=#000000]
	'1950788_Cbacterium@DDNV01000011_1_14___11210_12466'[&!color=#000000]
	'1950783_Cbacterium@DCRV01000050_1_14___15545_16801'[&!color=#000000]
	'203122_Sdegradans@ABD80679_1__cysteine_desulfurase'[&!color=#000000]
	'1986733_Gbacterium@OUX73830_1__aminotransferase'[&!color=#000000]
	'314285_Clitoralis@EAQ96708_1__cysteine_desulfurase_L_selenocysteine_selenide_lyase__L_alanine_forming_'[&!color=#000000]
	'1951921_Hbacterium@DIYG01000140_1_9___7412_8665'[&!color=#000000]
	'1132028_Chalotolerans@QQSW01000008_1_193___209741_210997'[&!color=#000000]
	'1265313_Prubra@KGE03105_1__Cysteine_desulfurase__SufS_subfamily'[&!color=#000000]
	'1905677_Csp@PLW82339_1__cysteine_desulfurase_CsdA'[&!color=#000000]
	'287487_Hsalexigens@HAN29331_1__TPA_asm__cysteine_desulfurase_CsdA'[&!color=#000000]
	'651086_Pmediterranea@QEWO01000003_1_391___429935_431182'[&!color=#000000]
	'565045_Lsyltensis@EED36889_1__cysteine_desulfurase'[&!color=#000000]
	'2026793_Sbacterium@MAY34781_1__cysteine_desulfurase_CsdA'[&!color=#000000]
	'1620392_Ssp@AKH70267_1__cysteine_desulfurase_like_protein__SufS_subfamily'[&!color=#000000]
	'1122194_Magarilyticum@AUHU01000005_1_142___168621_169871'[&!color=#000000]
	'1948627_Gbacterium@DIAM01000005_1_43___43865_45130'[&!color=#000000]
	'1524254_Pacticola@OFE13887_1__cysteine_sulfinate_desulfinase'[&!color=#000000]
	'1948587_Gbacterium@DDGM01000014_1_97___90008_91225'[&!color=#000000]
	'1249552_Pspirulinae@ALO45924_1__Cysteine_desulfurase'[&!color=#000000]
	'1987723_Csp@ARU26949_1__aminotransferase'[&!color=#000000]
	'1931241_Psp@AQZ95831_1__cysteine_sulfinate_desulfinase'[&!color=#000000]
	'1434072_Psalegens@SDU02489_1__cysteine_desulfurase___selenocysteine_lyase'[&!color=#000000]
	'1720063_Pyangmingensi@SFM39445_1__cysteine_desulfurase___selenocysteine_lyase'[&!color=#000000]
	'487184_Pxinjiangensi@SDS26165_1__cysteine_desulfurase___selenocysteine_lyase'[&!color=#000000]
	'797277_Plitoralis@SDS32597_1__cysteine_desulfurase___selenocysteine_lyase'[&!color=#000000]
	'1002526_Pformosensis@SFQ86503_1__cysteine_desulfurase___selenocysteine_lyase'[&!color=#000000]
	'472181_Psabulinigri@SDR82412_1__cysteine_desulfurase___selenocysteine_lyase'[&!color=#000000]
	'553151_Ppelagia@PCD00987_1__cysteine_desulfurase_CsdA'[&!color=#000000]
	'498211_Cjaponicus@ACE83444_1__selenocysteine_lyase'[&!color=#000000]
	'1121921_Gchinensis@KB898708_1_39___42005_43228'[&!color=#000000]
	'679259_Gagarilyticus@JXCJ01000001_1_2380___2779941_2781176'[&!color=#000000]
	'2202654_Msp@QGMQ01000001_1_471___527676_528935'[&!color=#000000]
	'267850_Nlacisaponens@KDE40586_1__Cysteine_desulfurase__SufS_subfamily'[&!color=#000000]
	'1229521_Nnitratireduc@EXJ12180_1__putative_cysteine_desulfurase'[&!color=#000000]
	'1948625_Gbacterium@DGYG01000031_1_18___14614_15855'[&!color=#000000]
	'1856278_Bsp@OUR64459_1__cysteine_sulfinate_desulfinase'[&!color=#000000]
	'207949_Bmarisrubri@EAT11695_1__selenocysteine_lyase'[&!color=#000000]
	'1249553_Bsanyensis@ASP40192_1__cysteine_desulfurase_CsdA'[&!color=#000000]
	'1822263_Tsp@KZZ49462_1__cysteine_sulfinate_desulfinase'[&!color=#000000]
	'1975553_Tsp@PIQ40835_1__cysteine_desulfurase_CsdA'[&!color=#000000]
	'1947669_Tsp@DBHQ01000296_1_12___12651_13880'[&!color=#000000]
	'1122615_Okriegii@KE383931_1_442___519917_521161'[&!color=#000000]
	'2030817_Osp@PHS01582_1__cysteine_desulfurase_CsdA'[&!color=#000000]
	'1208320_Toleivorans@AHK15446_1__cysteine_desulfurase'[&!color=#000000]
	'484498_Omarinus@SIS91747_1__cysteine_desulfurase___selenocysteine_lyase'[&!color=#000000]
	'188908_Oantarctica@OUS40194_1__cysteine_sulfinate_desulfinase'[&!color=#000000]
	'83406_Gproteobacter@CBL45711_1__Cysteine_desulphurases'[&!color=#000000]
	'1822265_Osp@KZZ55546_1__cysteine_sulfinate_desulfinase'[&!color=#000000]
	'1822246_Osp@KZY78967_1__cysteine_sulfinate_desulfinase'[&!color=#000000]
	'1822266_Osp@KZZ60828_1__cysteine_sulfinate_desulfinase'[&!color=#000000]
	'1948612_Gbacterium@DGCN01000016_1_4___1639_2901'[&!color=#000000]
	'1109445_Pstutzeri@AGSX01000067_1_42___36733_38010'[&!color=#000000]
	'1982043_Msediminis@NTLB01000001_1_265___264751_265998'[&!color=#000000]
	'488533_Mmobilis@SDW12293_1__cysteine_desulfurase___selenocysteine_lyase'[&!color=#000000]
	'626887_Mnanhaiticus@ENO16225_2__cysteine_desulfurase'[&!color=#000000]
	'1946817_Msp@DELK01000027_1_119___137032_138276'[&!color=#000000]
	'1484056_Tsalinus@PAV26591_1__cysteine_desulfurase_CsdA'[&!color=#000000]
	'1897620_Msp@OEY65540_1__cysteine_sulfinate_desulfinase'[&!color=#000000]
	'650891_Mdaqiaonensis@SFR57186_1__cysteine_desulfurase___selenocysteine_lyase'[&!color=#000000]
	'2033727_Msp@PHQ15757_1__cysteine_desulfurase_CsdA'[&!color=#000000]
	'2109942_Mfuscus@PSF07219_1__cysteine_desulfurase_CsdA'[&!color=#000000]
	'930118_Mpersicus@PPK56343_1__cysteine_desulfurase_selenocysteine_lyase'[&!color=#000000]
	'1323740_Mhalophilus@PSF08507_1__cysteine_desulfurase_CsdA'[&!color=#000000]
	'351348_Mhydrocarbono@ABM20228_1__cysteine_desulfurase___L_selenocysteine_selenide_lyase__L_alanine_forming_'[&!color=#000000]
	'490759_Msp@AFP32145_1__putative_cysteine_desulfurase'[&!color=#000000]
	'391615_Gproteobacter@EDY87598_1__cysteine_desulfurase'[&!color=#000000]
	'86177_Hutahensis@LT727794_1_1142___1221987_1223204'[&!color=#000000]
	'569599_Umarinipunice@RMA78772_1__cysteine_desulfurase'[&!color=#000000]
	'1120953_Asalexigens@AUBH01000012_1_45___45053_46273'[&!color=#000000]
	'366582_Bdenitrifican@PEBU01000003_1_322___353639_354856'[&!color=#000000]
	'1526571_Lalkaliphilum@ALS99345_1__cysteine_sulfinate_desulfinase'[&!color=#000000]
	'152573_Aamylolytica@SEA45435_1__cysteine_desulfurase___selenocysteine_lyase'[&!color=#000000]
	'1632859_Asp@KKO47635_1__cysteine_sulfinate_desulfinase'[&!color=#000000]
	'1774373_Amediterranea@AEA98712_1__cysteine_desulfurase'[&!color=#000000]
	'2048004_Afacilis@PEAY01000004_1_592___643662_644879'[&!color=#000000]
	'1946570_Gsp@DDIL01000108_1_38___44629_45846'[&!color=#000000]
	'1085623_Gnitratireduc@AEP29499_1__selenocysteine_lyase_Cysteine_desulfurase'[&!color=#000000]
	'56804_Gpunicea@OFA31893_1__cysteine_sulfinate_desulfinase'[&!color=#000000]
	'2267264_Asp@AYA65157_1__SufS_family_cysteine_desulfurase'[&!color=#000000]
	'2303538_Ssp@AXR07277_1__cysteine_desulfurase'[&!color=#000000]
	'1929465_Isp@MSEI01000006_1_133___152211_153428'[&!color=#000000]
	'634436_Aaggregatus@SHG62538_1__cysteine_desulfurase___selenocysteine_lyase'[&!color=#000000]
	'2259342_Asp@RPJ65668_1__cysteine_desulfurase'[&!color=#000000]
	'880057_Aminuta@RUO25457_1__cysteine_desulfurase_CsdA'[&!color=#000000]
	'531312_Amaris@RAJ96484_1__cysteine_desulfurase'[&!color=#000000]
	'2249757_Asp@RTE87088_1__SufS_family_cysteine_desulfurase'[&!color=#000000]
	'1298881_Ibacterium@KPQ04110_1__bifunctional_cysteine_desulfurase___selenocysteine_lyase_SufS'[&!color=#000000]
	'2249428_Asp@QMIL01000001_1_376___403346_404569'[&!color=#000000]
	'1249555_Asanyensis@RUO35404_1__cysteine_desulfurase_CsdA'[&!color=#000000]
	'946228_Ataiwanensis@RUO44258_1__cysteine_desulfurase_CsdA'[&!color=#000000]
	'1434071_Airanensis@RUO20855_1__cysteine_desulfurase_CsdA'[&!color=#000000]
	'2100422_Isp@AVJ54883_1__cysteine_desulfurase_CsdA'[&!color=#000000]
	'283942_Iloihiensis@AAV80994_1__Selenocysteine_lyase_Cysteine_desulfurase'[&!color=#000000]
	'314276_Ibaltica@EAQ33250_1__Selenocysteine_lyase_Cysteine_desulfurase'[&!color=#000000]
	'2183582_Ssp@AWL12709_1__Cysteine_desulfurase'[&!color=#000000]
	'1853216_Obacterium@QPEP01000004_1_181___204273_205490'[&!color=#000000]
	'1856298_Osymbiont@OUS23197_1__cysteine_sulfinate_desulfinase'[&!color=#000000]
	'1330036_Osymbiont@EPJ49007_1__selenocysteine_lyase_Cysteine_desulfurase'[&!color=#000000]
	'1117647_Sagarivorans@AFU98154_1__SufS_subfamily_cysteine_desulfurase'[&!color=#000000]
	'1951542_Cbacterium@DBNH01000063_1_10___7081_8298'[&!color=#000000]
	'1121374_Dmarina@KB891576_1_27___29725_30942'[&!color=#000000]
	'1902503_Msp@NHNK01000032_1_8___4259_5476'[&!color=#000000]
	'1856283_Msp@OUR71172_1__cysteine_sulfinate_desulfinase__partial'[&!color=#000000]
	'2267226_Psp@RBW41701_1__cysteine_desulfurase_CsdA'[&!color=#000000]
	'400668_Msp@ABR70276_1__cysteine_desulfurase__SufS_subfamily'[&!color=#000000]
	'1137284_Mfungiae@LIQF01000006_1_240___259069_260286'[&!color=#000000]
	'717774_Mmediterranea@ADZ90486_1__cysteine_desulfurase__SufS_subfamily'[&!color=#000000]
	'247633_Mgamma@EAW31484_1__Selenocysteine_lyase_Cysteine_desulfurase'[&!color=#000000]
	'716816_Osagamiensis@ARN76043_1__cysteine_sulfinate_desulfinase'[&!color=#000000]
	'1904639_Osp@FQLF01000001_1_365___382474_383322'[&!color=#000000]
	'2202653_Aindicus@QGMP01000001_1_557___605171_606412'[&!color=#000000]
	'391936_Apacificus@AJD47166_1__Cysteine_desulfurase__SufS_subfamily_protein'[&!color=#000000]
	'2013796_Gbacterium@PKM22502_1__cysteine_desulfurase_CsdA'[&!color=#000000]
	'393595_Aborkumensis@CAL17316_1__cysteine_sulfinate_desulfinase'[&!color=#000000]
	'2014542_Asp@ASK36635_1__cysteine_desulfurase_CsdA__plasmid_'[&!color=#000000]
	'2014542_Asp@ASK33192_1__cysteine_desulfurase_CsdA'[&!color=#000000]
	'930169_Adieselolei@AFT69469_1__Cysteine_desulfurase__SufS_subfamily'[&!color=#000000]
	'1948616_Gbacterium@DGQF01000022_1_81___78402_79604'[&!color=#000000]
	'1948588_Gbacterium@DDEF01000106_1_4___2419_3618'[&!color=#000000]
	'1948649_Gbacterium@DKNY01000060_1_101___101168_102370'[&!color=#000000]
	'1986764_Gbacterium@RPG26173_1__cysteine_desulfurase'[&!color=#000000]
	'1948584_Gbacterium@DBUT01000048_1_13___10891_12090'[&!color=#000000]
	'1948589_Gbacterium@DDDN01000035_1_36___34964_36163'[&!color=#000000]
	'1948660_Gbacterium@DLSB01000317_1_1___2_1012'[&!color=#000000]
	'1948642_Gbacterium@DJYW01000052_1_10___9164_10576'[&!color=#000000]
	'1948603_Gbacterium@DEBD01000013_1_25___19366_20571'[&!color=#000000]
	'1948591_Gbacterium@DCWG01000131_1_4___2362_3558'[&!color=#000000]
	'1919270_Gbacterium@MPMU01000042_1_15___20729_21961'[&!color=#000000]
	'1948582_Gbacterium@DCBA01000100_1_53___51722_52969'[&!color=#000000]
	'2282215_Csp@RCU43229_1__SufS_family_cysteine_desulfurase'[&!color=#000000]
	'1121375_Drivuli@JHVM01000009_1_211___235103_236308'[&!color=#000000]
	'1339254_Csp@JTLG01000021_1_96___108455_109663'[&!color=#000000]
	'1906741_Jsp@AOX99247_1__cysteine_desulfurase'[&!color=#000000]
	'1121275_Caquatile@AUMS01000001_1_94___93335_94567'[&!color=#000000]
	'1121280_Cshinanonensi@KB895343_1_113___118658_119881'[&!color=#000000]
	'2496266_Isp@AZN36497_1__SufS_family_cysteine_desulfurase'[&!color=#000000]
	'857265_Aursilacus@KPC55432_1__Cysteine_desulfurase'[&!color=#000000]
	'1121001_Alacus@SMC22059_1__cysteine_sulfinate_desulfinase'[&!color=#000000]
	'1635171_Pplantistimul@PXF32274_1__cysteine_sulfinate_desulfinase'[&!color=#000000]
	'1121103_Balpica@KK211039_1_238___273118_274359'[&!color=#000000]
	'2283196_Mcoralliicola@RDE24492_1__SufS_family_cysteine_desulfurase'[&!color=#000000]
	'447471_Sagarivorans@RRJ84768_1__SufS_family_cysteine_desulfurase'[&!color=#000000]
	'1122200_Mjannaschii@JHVJ01000005_1_53___52134_53828'[&!color=#000000]
	'452629_Abalenae@RRD00593_1__SufS_family_cysteine_desulfurase'[&!color=#000000]
	'355243_Aatlantica@SEQ67351_1__cysteine_desulfurase'[&!color=#000000]
	'1278309_Ajaponica@KB907101_1_303___337526_339220'[&!color=#000000]
	'1806670_Nmarinus@LUTR01000017_1_21___19482_21182'[&!color=#000000]
	'207954_Ncaesariensis@EAR61247_1__putative_selenocysteine_lyase'[&!color=#000000]
	'1122198_Mgeorgiense@SEA92898_1__cysteine_desulfurase'[&!color=#000000]
	'49186_Mstanieri@SIQ65955_1__cysteine_desulfurase'[&!color=#000000]
	'1122201_Mlitorale@AUAZ01000002_1_48___52795_54456'[&!color=#000000]
	'1902815_Msp@QKGH01000110_1_15___15369_17048'[&!color=#000000]
	'1821621_Maestuarii@ANG65262_1__selenocysteine_lyase'[&!color=#000000]
	'1045558_Nqingdaonensi@SFG96454_1__cysteine_desulfurase___selenocysteine_lyase'[&!color=#000000]
	'1948629_Gbacterium@DHQM01000033_1_11___10481_10894'[&!color=#000000]
	'305900_Eelysicola@KEI73072_1__selenocysteine_lyase'[&!color=#000000]
	'1137799_Enumazuensis@KEQ19432_1__selenocysteine_lyase'[&!color=#000000]
	'570277_Emontiporae@AMO55309_1__SufS_subfamily_cysteine_desulfurase'[&!color=#000000]
	'1960125_Phaliclonae@SMA34651_1__Cysteine_desulfurase'[&!color=#000000]
	'1919249_Ksp@MPMQ01000014_1_43___54038_55804'[&!color=#000000]
	'1903694_Oavium@ART80716_1__aminotransferase'[&!color=#000000]
	'511062_Osp@AEX99896_1__cysteine_desulfurase'[&!color=#000000]
	'2059725_Zmaritima@QCZE01000004_1_116___123043_124263'[&!color=#000000]
	'641510_Oarctica@PPL17276_1__cysteine_sulfinate_desulfinase'[&!color=#000000]
	'380703_Ahydrophila@ABK37921_1__cysteine_desulfurase'[&!color=#000000]
	'1907416_Asp@SIR58769_1__cysteine_sulfinate_desulfinase_cysteine_desulfurase___selenocysteine_lyase'[&!color=#000000]
	'2303987_Msp@RJG50720_1__cysteine_desulfurase'[&!color=#000000]
	'80854_Mviscosa@CED62231_1__aminotransferase__class_V'[&!color=#000000]
	'933926_Scaligoides@ROS05281_1__cysteine_desulfurase'[&!color=#000000]
	'314282_Psp@AGH80531_1__cysteine_desulfurase_SufS_subfamily_protein'[&!color=#000000]
	'2058089_Psp@PKF61975_1__cysteine_desulfurase_CsdA'[&!color=#000000]
	'1278302_Phadalis@ATUO01000035_1_20___26564_27793'[&!color=#000000]
	'357804_Pingrahamii@ABM02497_1__cysteine_desulfurase'[&!color=#000000]
	'1278312_Paquimarina@AUAM01000046_1_21___21362_22591'[&!color=#000000]
	'2058087_Abacterium@PKF54667_1__cysteine_desulfurase_CsdA'[&!color=#000000]
	'349064_Tagarivorans@SES86364_1__cysteine_desulfurase'[&!color=#000000]
	'2305464_Csp@RHW74961_1__SufS_family_cysteine_desulfurase'[&!color=#000000]
	'56799_Csp@PHR83756_1__selenocysteine_lyase'[&!color=#000000]
	'58049_Csp@ALO35030_1__selenocysteine_lyase'[&!color=#000000]
	'167879_Cpsychrerythr@AAZ27631_1__putative_selenocysteine_lyase'[&!color=#000000]
	'1967665_Cberingensis@ASP50061_1__selenocysteine_lyase'[&!color=#000000]
	'1911682_Cagarivorans@MUZU01000002_1_44___47201_48880'[&!color=#000000]
	'1816218_Csp@AOW78143_1__selenocysteine_lyase'[&!color=#000000]
	'1763536_Tcrassostreae@LRUI01000003_1_296___363720_365420'[&!color=#000000]
	'1856287_Tsp@OUS31340_1__selenocysteine_lyase'[&!color=#000000]
	'1742724_Tsp@OKY27206_1__hypothetical_protein_BI291_09765'[&!color=#000000]
	'1330036_Osymbiont@EPJ43220_1__hypothetical_protein_OFPII_42910'[&!color=#000000]
	'1856298_Osymbiont@OUS24124_1__hypothetical_protein_A9R01_15955'[&!color=#000000]
	'1572645_Nphycophila@MRCJ01000003_1_58___57668_59365'[&!color=#000000]
	'1045558_Nqingdaonensi@SFG58058_1__cysteine_desulfurases__SufSfamily'[&!color=#000000]
	'619304_Nantarctica@LJSI01000028_1_73___74228_75940'[&!color=#000000]
	'718193_Fsediminum@SDI44229_1__cysteine_desulfurase'[&!color=#000000]
	'1121878_Ffuttsuensis@AUGL01000020_1_53___51326_52537'[&!color=#000000]
	'1121880_Fsenticii@AUGM01000026_1_11___14637_15842'[&!color=#000000]
	'550540_Fbalearica@ADN77528_1__cysteine_desulfurase'[&!color=#000000]
	'299255_Fmarina@SHI25028_1__cysteine_desulfurase___selenocysteine_lyase'[&!color=#000000]
	'1236542_Smarina@BALM01000009_1_70___68056_69267'[&!color=#000000]
	'318167_Sfrigidimarin@ABI73017_1__cysteine_desulfurase'[&!color=#000000]
	'93973_Sjaponica@ARD23646_1__cysteine_sulfinate_desulfinase'[&!color=#000000]
	'637905_Sviolacea@BAJ00667_1__aminotransferase__class_V'[&!color=#000000]
	'2058304_Ssp@PKH56267_1__cysteine_desulfurase_CsdA'[&!color=#000000]
	'458817_Shalifaxensis@ABZ75394_1__cysteine_desulfurase__SufS_subfamily'[&!color=#000000]
	'211586_Soneidensis@AAN56770_1__cysteine_desulfurase_SufS'[&!color=#000000]
	'323850_Sloihica@ABO22607_1__cysteine_desulfurase'[&!color=#000000]
	'342950_Sspongiae@RJY11831_1__SufS_family_cysteine_desulfurase'[&!color=#000000]
	'2338552_Sbacterium@RLV59233_1__cysteine_desulfurase'[&!color=#000000]
	'1515746_Smangrovi@KFZ37414_1__cysteine_sulfinate_desulfinase'[&!color=#000000]
	'326297_Samazonensis@ABM00980_1__cysteine_desulfurase'[&!color=#000000]
	'560080_Scorallii@QRCS01000015_1_8___9150_10358'[&!color=#000000]
	'2013866_Phaliotis@NRRC01000002_1_396___438224_439429'[&!color=#000000]
	'375674_Psedimenticol@NRIR01000002_1_351___391927_393126'[&!color=#000000]
	'1953076_Sbacterium@DDNL01000073_1_6___2994_4208'[&!color=#000000]
	'1127673_Alipolytica@GAC14190_1__cysteine_desulfurase'[&!color=#000000]
	'455436_Gsp@DS989810_1_166___185840_187522'[&!color=#000000]
	'1085623_Gnitratireduc@AEP29799_1__SufS_subfamily_cysteine_desulfurase'[&!color=#000000]
	'56804_Gpunicea@OFA33532_1__hypothetical_protein_BAE46_00175'[&!color=#000000]
	'1946570_Gsp@DDIL01000063_1_24___25152_27056'[&!color=#000000]
	'2161813_Gsp@GBL03085_1__cysteine_desulfurase'[&!color=#000000]
	'1128911_Parctica@QIJM01000334_1_2___585_2258'[&!color=#000000]
	'1799789_Phydrolytica@KXI28752_1__cysteine_desulfurase'[&!color=#000000]
	'1737567_Abacterium@LXWE01000002_1_674___776407_778041'[&!color=#000000]
	'342610_Patlantica@ABG40283_1__cysteine_desulfurase'[&!color=#000000]
	'161398_Pphenolica@ALO42266_1__Cysteine_desulfurase'[&!color=#000000]
	'326442_Phaloplanktis@CAI86727_1__putative_Cysteine_sulfinate_desulfinase__CSD_'[&!color=#000000]
	'43662_Ppiscicida@ATD06285_1__cysteine_desulfurase___selenocysteine_lyase'[&!color=#000000]
	'43657_Pluteoviolace@KID56824_1__cysteine_sulfinate_desulfinase'[&!color=#000000]
	'1859457_Pamylolytica@OHU91405_1__cysteine_sulfinate_desulfinase'[&!color=#000000]
	'314281_Ptunicata@ATC94541_1__cysteine_desulfurase___selenocysteine_lyase'[&!color=#000000]
	'2025950_Psp@PAJ73643_1__cysteine_desulfurase_CsdA'[&!color=#000000]
	'1268239_Pluteoviolace@CCQ11859_1__Cysteine_desulfurase'[&!color=#000000]
	'1348114_Ppiratica@AIY65622_1__cysteine_sulfinate_desulfinase'[&!color=#000000]
	'2077096_Psp@PQBY01000027_1_48___48067_49389'[&!color=#000000]
	'1974025_Gbacterium@PIP81005_1__cysteine_desulfurase_CsdA'[&!color=#000000]
	'716813_Psaromensis@PQJ54080_1__hypothetical_protein_BTO11_10735'[&!color=#000000]
	'1120963_Asagamiensis@KB894503_1_75___84799_86025'[&!color=#000000]
	'1408320_Lbacterium@KL370790_1_135___132951_134525'[&!color=#000000]
	'1513271_Cmaritimum@KMT65375_1__hypothetical_protein_XM47_09500'[&!color=#000000]
	'659495_Cagarivorans@JH767523_1_186___194704_195915'[&!color=#000000]
	'1046714_Gjoobiniege@AMRX01000006_1_523___586808_588004'[&!color=#000000]
	'2234133_Csp@QMED01000004_1_160___201289_202500'[&!color=#000000]
	'2172099_Csp@AWB65226_1__cysteine_desulfurase_CsdA'[&!color=#000000]
	'1902503_Msp@NHNK01000009_1_18___14786_16036'[&!color=#000000]
	'1137284_Mfungiae@LIQF01000004_1_75___88046_89263'[&!color=#000000]
	'400668_Msp@ABR73345_1__aminotransferase_class_V'[&!color=#000000]
	'717774_Mmediterranea@ADZ93386_1__Cysteine_desulfurase'[&!color=#000000]
	'2164068_Abacterium@RKF19830_1__cysteine_desulfurase'[&!color=#000000]
	'680279_Agilvus@CP013021_1_132___125447_126658'[&!color=#000000]
	'1120970_Ataiwanensis@KE386911_1_42___54286_55494'[&!color=#000000]
	'2291597_Gsp@CP031416_1_2917___3099036_3100229'[&!color=#000000]
	'2498451_Rsp@CP034683_1_1785___1989190_1990404'[&!color=#000000]
	'1970316_Asp@OZB43605_1__cysteine_sulfinate_desulfinase'[&!color=#000000]
	'1632859_Asp@KKO49160_1__cysteine_sulfinate_desulfinase'[&!color=#000000]
	'1628148_Rsalexigens@OEY69532_1__cysteine_sulfinate_desulfinase'[&!color=#000000]
	'1429083_Phussainii@MPIO01000011_1_13___11551_12741'[&!color=#000000]
	'706570_Pflexibilis@KHL69686_1__cysteine_desulfurase_selenocysteine_lyase'[&!color=#000000]
	'2479392_Psp@AYN95457_1__cysteine_desulfurase'[&!color=#000000]
	'2213226_Psp@AZS51718_1__cysteine_desulfurase'[&!color=#000000]
	'1109445_Pstutzeri@AGSX01000186_1_11___6905_8110'[&!color=#000000]
	'379731_Pstutzeri@ABP80486_1__cysteine_sulfinate_desulfinase'[&!color=#000000]
	'157783_Pcremoricolor@AIR89766_1__cysteine_sulfinate_desulfinase'[&!color=#000000]
	'296_Pfragi@AMB80821_1__cysteine_sulfinate_desulfinase'[&!color=#000000]
	'743720_Pfulva@AEF23430_1__Cysteine_desulfurase'[&!color=#000000]
	'399739_Pmendocina@ABP85814_1__aminotransferase__class_V'[&!color=#000000]
	'1245526_Pguangdongens@SDU40390_1__cysteine_sulfinate_desulfinase'[&!color=#000000]
	'1283330_Avinelandii@ACO80050_1__SufS_CsdA_0_0_1328314_Achroococcum@AJE20606_1_'[&!color=#000000]
	'1328314_Achroococcum@AJE20606_1__Bifunctional_cysteine_desulfurase_selenocysteine_lyase'[&!color=#000000]
	'1697053_Oalkaliphila@AKX44368_1__cysteine_sulfinate_desulfinase'[&!color=#000000]
	'1501432_Tdenitrifican@LNJZ01000009_1_66___91052_92215'[&!color=#000000]
	'1676152_Gbacterium@LFTS01000006_1_2___993_1544'[&!color=#000000]
	'1671662_Gbacterium@LFRZ01000079_1_13___13861_15063'[&!color=#000000]
	'1802009_Pbacterium@OHC30032_1__cysteine_sulfinate_desulfinase'[&!color=#000000]
	'364197_Ppohangensis@SDU22836_1__cysteine_sulfinate_desulfinase'[&!color=#000000]
	'1985301_Psp@PAV49068_1__cysteine_desulfurase_CsdA'[&!color=#000000]
	'1123021_Pthermotolera@KB822609_1_32___28543_29748'[&!color=#000000]
	'75985_Mhaemolytica@KIX29317_1__cysteine_desulfurase'[&!color=#000000]
	'557723_Gparasuis@ACL33622_1__cysteine_desulfurase__aminotransferase__class_V'[&!color=#000000]
	'1443036_Vpulmonis@RPE83800_1__cysteine_sulfinate_desulfinase'[&!color=#000000]
	'97481_Pskyensis@SEM16357_1__cysteine_sulfinate_desulfinase'[&!color=#000000]
	'416269_Apleuropneumo@ABN74215_1__putative_cysteine_desulfurase'[&!color=#000000]
	'233412_Hducreyi@AAP95424_1__putative_aminotransferase'[&!color=#000000]
	'762_Avolantium@VEB24187_1__Cysteine_sulfinate_desulfinase'[&!color=#000000]
	'1122938_Ptestudinis@SMB86335_1__cysteine_sulfinate_desulfinase'[&!color=#000000]
	'754_Pdagmatis@SNV57566_1__cysteine_desulfurase'[&!color=#000000]
	'272843_Pmultocida@AAK02966_1__NifS'[&!color=#000000]
	'339671_Asuccinogenes@ABR74973_1__aminotransferase_class_V'[&!color=#000000]
	'221988_Msuccinicipro@AAU37880_1__CsdB_protein'[&!color=#000000]
	'1938151_Pbacterium@HBO38437_1__TPA_asm__cysteine_desulfurase'[&!color=#000000]
	'714_Aactinomycete@AMQ92009_1__cysteine_desulfurase'[&!color=#000000]
	'28161_Cflavescens@PJG86566_1__cysteine_desulfurase'[&!color=#000000]
	'71421_Hinfluenzae@AAC22994_1__predicted_coding_region_HI1343'[&!color=#000000]
	'71421_Hinfluenzae@AAC22941_1__nifS_protein__putative'[&!color=#000000]
	'51161_Adelphinicola@VEJ09455_1__class_V_aminotransferase'[&!color=#000000]
	'1005058_Ganatis@AEC18211_1__cysteine_sulfinate_desulfinase'[&!color=#000000]
	'703_Pshigelloides@JWHQ01000007_1_91___105379_106596'[&!color=#000000]
	'582_Mmorganii@JQGP01000014_1_44___44461_45672'[&!color=#000000]
	'529507_Pmirabilis@CAR44552_1__cysteine_sulfinate_desulfinase'[&!color=#000000]
	'406818_Xbovienii@CBJ82827_1__cysteine_sulfinate_desulfinase'[&!color=#000000]
	'243265_Plaumondii@CAE12946_1__Cysteine_sulfinate_desulfinase__CSD_'[&!color=#000000]
	'1336237_Pflectens@JAEE01000001_1_406___467273_468475'[&!color=#000000]
	'1123402_Tanophelis@SET04429_1__cysteine_desulfurase'[&!color=#000000]
	'1387197_CSbombi@AWGA01000064_1_8___9877_11076'[&!color=#000000]
	'1196095_Gapicola@AHN24689_1__Cysteine_desulfurase_CsdA_CsdE__main_protein_CsdA'[&!color=#000000]
	'1267021_Fperrara@AJA43992_1__cysteine_desulfurase'[&!color=#000000]
	'593135_Ohercynius@RKS84536_1__cysteine_desulfurase'[&!color=#000000]
	'343509_Sglossinidius@BAE75232_1__conserved_hypothetical_protein'[&!color=#000000]
	'218491_Patrosepticum@CAG73923_1__cysteine_sulfinate_desulfinase'[&!color=#000000]
	'1951658_Ebacterium@DDVL01000003_1_152___135530_136735'[&!color=#000000]
	'83333_Ecoli@AIZ52612_1__cysteine_sulfinate_desulfinase'[&!color=#000000]
	'745277_Raquatilis@AEX50808_1__cysteine_desulfurase__catalytic_subunit_CsdA'[&!color=#000000]
	'158841_Lrichardii@SQI36288_1__Cysteine_sulfinate_desulfinase'[&!color=#000000]
	'51367_Scosticola@LT897829_1_301___338705_339916'[&!color=#000000]
	'868280_Ssocompensis@AQOE01000016_1_96___97203_98414'[&!color=#000000]
	'673_Ghollisae@AMG30034_1__cysteine_desulfurase_CsdA'[&!color=#000000]
	'1121868_Enigricans@SKA50213_1__cysteine_sulfinate_desulfinase'[&!color=#000000]
	'1927127_CEescacola@PCS21495_1__Cysteine_desulfurase_CsdA_CsdE__main_protein_CsdA'[&!color=#000000]
	'1927128_CEluxaltus@ATF09703_1__Cysteine_desulfurase_CsdA_CsdE__main_protein_CsdA'[&!color=#000000]
	'312309_Afischeri@AAW85085_1__cysteine_sulfinate_desulfinase'[&!color=#000000]
	'265726_Phalotolerans@KKC98476_1__cysteine_sulfinate_desulfinase'[&!color=#000000]
	'1891184_Toccultus@BDGP01000099_1_118___129630_130823'[&!color=#000000]
	'38294_Pdamselae@OLQ82266_1__cysteine_sulfinate_desulfinase'[&!color=#000000]
	'1195763_Paquae@KLV01623_1__cysteine_sulfinate_desulfinase'[&!color=#000000]
	'553239_Vbreoganii@ANO32253_1__cysteine_sulfinate_desulfinase'[&!color=#000000]
	'1603038_Vsp@ORT49242_1__cysteine_sulfinate_desulfinase'[&!color=#000000]
	'674_Vmimicus@KFE31774_1__cysteine_desulfurase__catalytic_subunit_CsdA'[&!color=#000000]
	'243277_Vcholerae@AAF95453_1__aminotransferase__class_V'[&!color=#000000]
	'223926_Vparahaemolyt@BAC60628_1__aminotransferase__class_V'[&!color=#000000]
	'673519_Vharveyi@EEZ88679_1__Probable_cysteine_desulfurase'[&!color=#000000]
	'575788_Vtasmaniensis@CAV17677_1__Probable_cysteine_desulfurase'[&!color=#000000]
	'1947768_Vsp@DDQR01000400_1_9___6715_7917'[&!color=#000000]
	'216895_Vvulnificus@AAO10215_1__cysteine_desulfurase__catalytic_subunit_CsdA'[&!color=#000000]
	'701176_Vsp@EGU32509_1__selenocysteine_lyase'[&!color=#000000]
	'1891186_Vaphrogenes@AP018689_1_1565___1779986_1781218'[&!color=#000000]
	'2479546_Vsp@CP033078_1_564___657688_658902'[&!color=#000000]
	'2487322_Vsp@RQW64434_1__SufS_family_cysteine_desulfurase'[&!color=#000000]
	'687_Vgazogenes@ASA55136_1__cysteine_sulfinate_desulfinase'[&!color=#000000]
	'595494_Tauensis@ACQ91898_1__cysteine_desulfurase__SufS_subfamily'[&!color=#000000]
	'2171752_Fbacterium@PVZ72563_1__cysteine_desulfurase_CsdA'[&!color=#000000]
	'508461_Nmarina@NGNS01000002_1_207___245636_247264'[&!color=#000000]
	'1947928_Fbacterium@DIAU01000166_1_6___5054_6289'[&!color=#000000]
	'1953139_Bbacterium@DDIC01000058_1_3___1471_2691'[&!color=#000000]
	'2053187_Rbarkolensis@PKD44782_1__cysteine_desulfurase_CsdA'[&!color=#000000]
	'1729466_Cbacterium@LKNA01000020_1_13___12548_13792'[&!color=#000000]
	'2293433_Rsp@REL38101_1__cysteine_desulfurase'[&!color=#000000]
	'1953152_Bbacterium@DEMS01000028_1_181___210029_211273'[&!color=#000000]
	'2079485_Gsp@PWN07129_1__cysteine_desulfurase_CsdA'[&!color=#000000]
	'1194090_Aroseus@SHF52071_1__cysteine_desulfurase___selenocysteine_lyase'[&!color=#000000]
	'2021605_Bbacterium@NNSL01000393_1_5___2357_3313'[&!color=#000000]
	'2032627_Asp@PAU93803_1__cysteine_desulfurase_CsdA'[&!color=#000000]
	'2021605_Bbacterium@NNSL01000089_1_3___893_1459'[&!color=#000000]
	'2021605_Bbacterium@NNSL01000021_1_1___82_618'[&!color=#000000]
	'1951504_Bbacterium@DGCQ01000010_1_257___267200_268447'[&!color=#000000]
	'1121104_Bvulgaris@AQXH01000001_1_263___286943_288190'[&!color=#000000]
	'1951514_Bbacterium@DIAA01000023_1_162___196836_198083'[&!color=#000000]
	'1951518_Bbacterium@DKGJ01000036_1_149___162790_164037'[&!color=#000000]
	'1951483_Bbacterium@DBVB01000061_1_18___15744_16967'[&!color=#000000]
	'1817824_CDbacterium@OGE77741_1__hypothetical_protein_A2751_01635'[&!color=#000000]
	'1817845_CDbacterium@OGE99937_1__hypothetical_protein_A3J05_03400'[&!color=#000000]
	'1618852_Pgroup@KKW10527_1__Cysteine_desulfurase__SufS_family'[&!color=#000000]
	'1798490_CKbacterium@OGG60431_1__hypothetical_protein_A3C86_02965'[&!color=#000000]
	'1798480_CKbacterium@OGG52993_1__hypothetical_protein_A2851_02935'[&!color=#000000]
	'1798488_CKbacterium@OGG61604_1__hypothetical_protein_A2766_02895'[&!color=#000000]
	'1974551_CDbacterium@PIR97066_1__cysteine_desulfurase_CsdA'[&!color=#000000]
	'1817828_CDbacterium@OGE89659_1__hypothetical_protein_A2722_02170'[&!color=#000000]
	'1917428_Auba431@DAVJ01000006_1_34___26625_27491'[&!color=#000000]
	'1952870_Sbacterium@DDTL01000114_1_12___10845_12065'[&!color=#000000]
	'1917428_Auba431@DAVJ01000006_1_35___27443_27853'[&!color=#000000]
	'448386_Gchorda@PXF43188_1__putative_cysteine_desulfurase'[&!color=#6e4f37]
	'2769_Ccrispus@CDF32320_1__unnamed_protein_product'[&!color=#6e4f37]
	'73501_Cmilitaris@ATY60745_1__NRPS_like_enzyme__putative'[&!color=#924e4e]
	'73501_Cmilitaris@ATY59709_1__Pyridoxal_phosphate_dependent_major_domain'[&!color=#924e4e]
	'1179225_Katrinae@AJXN01000013_1_17___12234_13097'[&!color=#000000]
	'2013853_Tarchaeon@PKK81282_1__cysteine_desulfurase_NifS__partial'[&!color=#000000]
	'237631_Umaydis@KIS71355_1__hypothetical_protein_UMAG_11863'[&!color=#924e4e]
	'1314807_Dbispora@THU77282_1__PLP_dependent_transferase'[&!color=#924e4e]
	'1314807_Dbispora@THV03935_1__PLP_dependent_transferase'[&!color=#924e4e]
	'3197_Mpolymorpha@PTQ33298_1__hypothetical_protein_MARPO_0090s0035'[&!color=#92894a]
	'3055_Creinhardtii@PNW75026_1__hypothetical_protein_CHLRE_12g499600v5'[&!color=#92894a]
	'1267423_Fpacificus@RKQ43161_1__cysteine_desulfurase'[&!color=#000000]
	'2133949_Rsp@PWL31879_1__cysteine_desulfurase_CsdA'[&!color=#000000]
	'1947388_Rsp@DGJR01000027_1_7___3253_4473'[&!color=#000000]
	'1563681_Fmisakiensis@OEK04697_1__hypothetical_protein_BFP71_14700'[&!color=#000000]
	'1947389_Rsp@DIYO01000001_1_358___404075_405289'[&!color=#000000]
	'1973954_Cbacterium@PIQ49744_1__cysteine_desulfurase_CsdA'[&!color=#000000]
	'153809_Uproteobacter@OMPY01000005_1_61___55177_56349'[&!color=#000000]
	'1948390_Abacterium@DFKW01000012_1_11___8581_9693'[&!color=#000000]
	'1948444_Abacterium@DLKX01000023_1_16___10837_11928'[&!color=#000000]
	'1948374_Abacterium@DEBV01000014_1_46___42922_44022'[&!color=#000000]
	'1948352_Abacterium@DBYN01000006_1_202___217951_219069'[&!color=#000000]
	'1941207_Ebacterium@OSY18079_1__aminotransferase'[&!color=#000000]
	'340047_Mcapricolum@ABC01762_1__aminotransferase__class_V'[&!color=#000000]
	'2123_Mputrefaciens@SYV95683_1__Cysteine_sulfinate_desulfinase'[&!color=#000000]
	'1664275_Msp@KNG79509_1__NifS_related_aminotransferase_family_protein'[&!color=#000000]
	'2114_Eellychniae@PPE05045_1__cysteine_desulfurase'[&!color=#000000]
	'81459_Emelaleucae@ATZ17849_1__cysteine_desulfurase'[&!color=#000000]
	'1278299_Amultilocale@AXXW01000005_1_27___12147_12734'[&!color=#000000]
	'214888_Eluminosum@ATZ17118_1__cysteine_desulfurase'[&!color=#000000]
	'362837_Scantharicola@ALD66706_1__cysteine_desulfurase'[&!color=#000000]
	'1336749_Sfloricola@AUB31904_1__cysteine_desulfurase'[&!color=#000000]
	'1276220_Staiwanense@AGR41492_1__cysteine_desulfurase'[&!color=#000000]
	'216942_Slitorale@AKX33883_1__cysteine_desulfurase'[&!color=#000000]
	'216946_Sturonicum@AKU79462_1__cysteine_desulfurase'[&!color=#000000]
	'216934_Scorruscae@ASP27986_1__cysteine_desulfurase'[&!color=#000000]
	'1276258_Sapis@AHB36627_1__cysteine_desulfurase'[&!color=#000000]
	'216938_Shelicoides@AOG60692_1__cysteine_desulfurase'[&!color=#000000]
	'1276246_Sculicicola@AHI53148_1__cysteine_desulfurase'[&!color=#000000]
	'216931_Salleghenense@AXK51320_1__cysteine_desulfurase'[&!color=#000000]
	'1276257_Ssabaudiense@AHI54033_1__cysteine_desulfurase'[&!color=#000000]
	'1941208_Ebacterium@OSY19089_1__hypothetical_protein_B0D75_02805'[&!color=#000000]
	'2133_Scitri@APE75693_1__cysteine_desulfurase'[&!color=#000000]
	'1914410_Ssp@APE13790_1__cysteine_desulfurase'[&!color=#000000]
	'1276227_Schrysopicola@AGM25533_1__cysteine_desulfurase'[&!color=#000000]
	'315358_Seriocheiris@AKM54711_1__cysteine_desulfurase'[&!color=#000000]
	'2039283_Egvmre@RHZ36952_1__Cysteine_desulfurase'[&!color=#000000]
	'2039283_Egvmre@RHZ37634_1__Cysteine_desulfurase'[&!color=#000000]
	'1525752_Mbacterium@KLL04034_1__Nitrogen_fixation_protein_NifS'[&!color=#000000]
	'1525752_Mbacterium@KLL03976_1__Nitrogen_fixation_protein_NifS'[&!color=#000000]
	'1524337_Mbacterium@KLL02464_1__cysteine_desulfurase__SufS_family_protein'[&!color=#000000]
	'1528105_Mbacterium@KLL04649_1__cysteine_desulfurase'[&!color=#000000]
	'2039283_Egvmre@RHZ35507_1__Cysteine_desulfurase'[&!color=#000000]
	'1161917_Uurealyticum@AJGA01000015_1_74___41546_42154'[&!color=#000000]
	'1394179_Miowae@KFB07584_1__cysteine_desulfurase'[&!color=#000000]
	'272633_Mpenetrans@BAC44537_1__aminotransferase_NifS'[&!color=#000000]
	'710127_Mgallisepticu@AAP56629_2__Cysteine_desulfurase'[&!color=#000000]
	'1408453_Malvi@JNJU01000001_1_75___41619_42311'[&!color=#000000]
	'1430898_Mpirum@KK365982_1_157___83112_83675'[&!color=#000000]
	'272635_Mpulmonis@CAC13346_1__NITROGEN_FIXATION_PROTEIN_NIFS'[&!color=#000000]
	'272635_Mpulmonis@CAC13345_1__NITROGEN_FIXATION_PROTEIN_NIFS'[&!color=#000000]
	'743968_Movipneumonia@KV765949_1_23___12700_13278'[&!color=#000000]
	'936139_Mhyorhinis@AEC45645_1__Aminotransferase__class_V'[&!color=#000000]
	'1266997_Msalivarium@AXZE01000009_1_172___96617_97315'[&!color=#000000]
	'1266996_Morale@ATUH01000010_1_65___35508_36203'[&!color=#000000]
	'1408461_Mfelifaucium@JHXS01000011_1_12___4867_5436'[&!color=#000000]
	'1408455_Mcloacale@JNJL01000011_1_121___58496_59188'[&!color=#000000]
	'1267000_Mhominis@ARQG01000022_1_198___122347_123039'[&!color=#000000]
	'1408470_Mspumans@JHVF01000006_1_20___11109_11846'[&!color=#000000]
	'171279_Manatis@AWX70543_1__aminotransferase_class_V_fold_PLP_dependent_enzyme'[&!color=#000000]
	'1246955_Mcynos@CCP23891_1__Aminotransferase__class_V'[&!color=#000000]
	'747682_Malligatoris@EFF41478_1__aminotransferase__class_V'[&!color=#000000]
	'48003_Mpullorum@APJ38519_1__aminotransferase_class_V'[&!color=#000000]
	'1408468_Mprimatum@JNJV01000003_1_53___23248_23994'[&!color=#000000]
	'347257_Magalactiae@CAL58770_1__Nitrogen_fixation_protein_NifS'[&!color=#000000]
	'1122248_Mgallinarum@JHZE01000005_1_61___34433_35179'[&!color=#000000]
	'1408465_Mlipofaciens@JMKY01000007_1_6___2017_2703'[&!color=#000000]
	'55603_Mcaviae@VDR42070_1__Probable_cysteine_desulfurase'[&!color=#000000]
	'496833_Mfermentans@BAH69482_1__hypothetical_protein_MBIO_0217'[&!color=#000000]
	'244584_Mtestudineum@OYD26667_1__aminotransferase_class_V'[&!color=#000000]
	'33922_Magassizii@PAF55276_1__aminotransferase_class_V_fold_PLP_dependent_enzyme'[&!color=#000000]
	'1950366_Bbacterium@DBCA01000050_1_12___8237_9460'[&!color=#000000]
	'2015901_Fsp@LT963434_1_264___265986_267203'[&!color=#000000]
	'1950354_Bbacterium@DLKT01000024_1_5___5730_6959'[&!color=#000000]
	'1262857_Csp@CDD92519_1__cysteine_desulfurase'[&!color=#000000]
	'1950338_Bbacterium@DKCH01000021_1_36___33451_34683'[&!color=#000000]
	'1262791_Csp@CDE16398_1__cysteine_desulfurase'[&!color=#000000]
	'1950359_Bbacterium@DLEG01000082_1_3___753_1994'[&!color=#000000]
	'1950259_Bbacterium@DEWB01000049_1_6___6030_7268'[&!color=#000000]
	'1950282_Bbacterium@DHKY01000003_1_61___45217_46452'[&!color=#000000]
	'1950327_Bbacterium@DJPB01000077_1_9___8202_9437'[&!color=#000000]
	'1950310_Bbacterium@DJEK01000033_1_50___55937_57163'[&!color=#000000]
	'1950356_Bbacterium@DLIM01000009_1_17___13823_15052'[&!color=#000000]
	'1950290_Bbacterium@DHDT01000067_1_37___37780_39015'[&!color=#000000]
	'1915675_Marchaeon@DATC01000059_1_28___26254_27480'[&!color=#000000]
	'1236689_CMalvus@AGI85672_1__Cysteine_desulfurase__SufS_subfamily'[&!color=#000000]
	'1915608_CMsp@DARY01000032_1_8___8183_9412'[&!color=#000000]
	'1262821_Csp@CDA36817_1__cysteine_desulfurase'[&!color=#000000]
	'1950329_Bbacterium@DJOB01000006_1_240___309741_310979'[&!color=#000000]
	'1263020_Fbacterium@CDD22646_1__cysteine_desulfurase'[&!color=#000000]
	'1263023_Fbacterium@CDC41375_1__cysteine_desulfurase'[&!color=#000000]
	'1950313_Bbacterium@DIVY01000017_1_45___45500_46723'[&!color=#000000]
	'1950303_Bbacterium@DIQT01000006_1_22___27575_28801'[&!color=#000000]
	'1950240_Bbacterium@DBRT01000030_1_45___45924_47138'[&!color=#000000]
	'1674919_Ebacterium@LVBS01000193_1_5___5653_6882'[&!color=#000000]
	'1950252_Bbacterium@DDQE01000050_1_12___12937_14169'[&!color=#000000]
	'1950254_Bbacterium@DEJH01000007_1_4___2345_3577'[&!color=#000000]
	'1950246_Bbacterium@DCIT01000054_1_67___49795_51021'[&!color=#000000]
	'1950350_Bbacterium@DBKI01000019_1_9___8967_10202'[&!color=#000000]
	'1950352_Bbacterium@DLLP01000002_1_134___138249_139481'[&!color=#000000]
	'1950277_Bbacterium@DGXA01000045_1_5___3954_5186'[&!color=#000000]
	'1950326_Bbacterium@DJPJ01000011_1_206___240540_241775'[&!color=#000000]
	'1950233_Bbacterium@DCCK01000068_1_26___27866_29095'[&!color=#000000]
	'1950294_Bbacterium@DHAP01000019_1_10___8979_10217'[&!color=#000000]
	'1950345_Bbacterium@DKRQ01000022_1_30___37328_38560'[&!color=#000000]
	'1950248_Bbacterium@DCHU01000081_1_16___23073_24308'[&!color=#000000]
	'1950242_Bbacterium@DCUC01000017_1_11___7870_9108'[&!color=#000000]
	'1950347_Bbacterium@DBKU01000005_1_39___44583_45812'[&!color=#000000]
	'1950337_Bbacterium@DKCJ01000016_1_31___28177_29406'[&!color=#000000]
	'1950288_Bbacterium@DHEH01000015_1_35___42828_44057'[&!color=#000000]
	'1950258_Bbacterium@DEWM01000051_1_12___10849_12078'[&!color=#000000]
	'1950245_Bbacterium@DCJD01000007_1_4___2619_3833'[&!color=#000000]
	'1262996_Fbacterium@CCZ85221_1__cysteine_desulfurase'[&!color=#000000]
	'1585974_Bmassiliensis@CDPP01000003_1_265___286285_287514'[&!color=#000000]
	'556270_Csp@EEO32358_1__cysteine_desulfurase__SufS_subfamily'[&!color=#000000]
	'1965566_Esp@OUQ06299_1__cysteine_desulfurase'[&!color=#000000]
	'2292032_Csp@RHM59039_1__SufS_family_cysteine_desulfurase'[&!color=#000000]
	'2109692_Ebacterium@AP018537_1_1087___1079314_1080537'[&!color=#000000]
	'451640_Cmitsuokai@EEF93169_1__cysteine_desulfurase__SufS_subfamily'[&!color=#000000]
	'1410657_Kvitulina@JNKN01000033_1_14___14252_15472'[&!color=#000000]
	'2487118_Ebacterium@BBH27139_1__cysteine_desulfurase_SufS'[&!color=#000000]
	'1946671_Ksp@DJXU01000193_1_3___1156_2388'[&!color=#000000]
	'999415_Ecatenaformis@EMD16942_1__cysteine_desulfurase__SufS_subfamily'[&!color=#000000]
	'1574263_CSsp@KXU43607_1__cysteine_desulfurase__SufS_subfamily'[&!color=#000000]
	'1965564_Msp@OUQ10308_1__cysteine_desulfurase'[&!color=#000000]
	'1951745_Ebacterium@DEPZ01000043_1_6___4409_5638'[&!color=#000000]
	'1780379_Cbacterium@CVH77874_1__putative_cysteine_desulfurase'[&!color=#000000]
	'1768196_Ebacterium@OCN05212_1__cysteine_desulfurase'[&!color=#000000]
	'1871030_Mmassiliensis@LT699728_1_172___191985_193214'[&!color=#000000]
	'1050201_Astercoricani@KB913034_1_393___476665_477933'[&!color=#000000]
	'1917463_Ebacterium@OLU38494_1__cysteine_desulfurase'[&!color=#000000]
	'1946521_Fsp@DLOJ01000062_1_2___926_2191'[&!color=#000000]
	'1702221_Frodentium@AMK54612_1__SufS_family_cysteine_desulfurase'[&!color=#000000]
	'1235796_Fbacterium@EOS60605_1__SufS_family_cysteine_desulfurase'[&!color=#000000]
	'1862672_Dnewyorkensis@OLU44998_1__cysteine_desulfurase'[&!color=#000000]
	'1323_Fpleomorphus@RGD73297_1__aminotransferase_class_V_fold_PLP_dependent_enzyme'[&!color=#000000]
	'2292232_Esp@RGS29791_1__SufS_family_cysteine_desulfurase'[&!color=#000000]
	'2486714_Csp@RNM31813_1__aminotransferase_class_V_fold_PLP_dependent_enzyme'[&!color=#000000]
	'2292893_Fbacterium@RHT01315_1__aminotransferase_class_V_fold_PLP_dependent_enzyme'[&!color=#000000]
	'1903263_Tmassiliensis@LT629968_1_203___199110_200336'[&!color=#000000]
	'1034346_Dfastidiosa@HE578927_1_225___232338_233570'[&!color=#000000]
	'2292044_Esp@RHO24817_1__SufS_family_cysteine_desulfurase'[&!color=#000000]
	'2291994_Asp@RGB72892_1__cysteine_desulfurase'[&!color=#000000]
	'1522_Cinnocuum@KGJ53422_1__cysteine_desulfurase'[&!color=#000000]
	'2302953_Esp@RJW27112_1__cysteine_desulfurase'[&!color=#000000]
	'2291994_Asp@RGB74153_1__cysteine_desulfurase'[&!color=#000000]
	'2491044_Cbacterium@RRD94806_1__cysteine_desulfurase'[&!color=#000000]
	'1951744_Ebacterium@DDYT01000015_1_59___52072_53304'[&!color=#000000]
	'1798010_Fbacterium@OGS58231_1__cysteine_desulfurase'[&!color=#000000]
	'1951750_Ebacterium@DISS01000035_1_12___8638_9870'[&!color=#000000]
	'2491058_Ebacterium@RRC93114_1__cysteine_desulfurase'[&!color=#000000]
	'545696_Hfiliformis@EEF68108_1__cysteine_desulfurase__SufS_subfamily'[&!color=#000000]
	'118967_Afurcosa@SJZ76239_1__cysteine_desulfurase___selenocysteine_lyase'[&!color=#000000]
	'1951749_Ebacterium@DITO01000168_1_6___4877_6103'[&!color=#000000]
	'679192_Bextructa@EFC05258_1__cysteine_desulfurase__SufS_subfamily'[&!color=#000000]
	'102148_Smoorei@RGT56000_1__cysteine_desulfurase'[&!color=#000000]
	'1947465_Ssp@DFIS01000049_1_105___153899_155119'[&!color=#000000]
	'2049044_Ebacterium@HAE16416_1__TPA_asm__cysteine_desulfurase'[&!color=#000000]
	'877415_Ebacterium@JNJQ01000002_1_128___143560_144777'[&!color=#000000]
	'1947460_Ssp@DEGP01000053_1_4___2567_3787'[&!color=#000000]
	'1947468_Ssp@DLEV01000091_1_1___3_845'[&!color=#000000]
	'331630_Uerysipelotri@OMRM01000077_1_1___2_874'[&!color=#000000]
	'1947462_Ssp@DEEJ01000077_1_4___2408_3628'[&!color=#000000]
	'1947464_Ssp@DESX01000080_1_7___4704_5930'[&!color=#000000]
	'1947457_Ssp@DCHD01000002_1_21___19727_20950'[&!color=#000000]
	'1947467_Ssp@DBOW01000112_1_7___4643_5848'[&!color=#000000]
	'1947458_Ssp@DCGB01000039_1_14___13982_14557'[&!color=#000000]
	'1514105_Elarvae@AMC93529_1__hypothetical_protein_AOC36_05895'[&!color=#000000]
	'1946467_Esp@DEQB01000060_1_12___11503_12711'[&!color=#000000]
	'1648_Erhusiopathia@AMS11495_1__cysteine_desulfurase'[&!color=#000000]
	'1946468_Esp@DEPV01000026_1_13___10398_11609'[&!color=#000000]
	'1951742_Ebacterium@DCGH01000015_1_16___12723_13967'[&!color=#000000]
	'1262829_Csp@CDE98613_1__cysteine_desulfurase'[&!color=#000000]
	'1262768_Csp@CCX36376_1__cysteine_desulfurase'[&!color=#000000]
	'1262817_Csp@CDA60412_1__cysteine_desulfurase'[&!color=#000000]
	'1263032_Fbacterium@CCY46164_1__cysteine_desulfurase'[&!color=#000000]
	'1950304_Bbacterium@DIMA01000001_1_117___108531_109721'[&!color=#000000]
	'1262990_Fbacterium@CCY94300_1__cysteine_desulfurase_SufS_family_protein'[&!color=#000000]
	'1950296_Bbacterium@DICM01000034_1_102___82935_84128'[&!color=#000000]
	'1262686_Asp@CCY27956_1__cysteine_desulfurase'[&!color=#000000]
	'1950265_Bbacterium@DFLA01000036_1_35___27179_28369'[&!color=#000000]
	'1950341_Bbacterium@DJYF01000009_1_4___2057_3247'[&!color=#000000]
	'1262908_Msp@CCY88766_1__cysteine_desulfurase'[&!color=#000000]
	'1262855_Csp@CCZ89532_1__cysteine_desulfurase'[&!color=#000000]
	'1262997_Fbacterium@CDB28771_1__cysteine_desulfurase'[&!color=#000000]
	'1950316_Bbacterium@DJSP01000040_1_18___11616_12812'[&!color=#000000]
	'1262818_Csp@CDA52664_1__cysteine_desulfurase'[&!color=#000000]
	'1262906_Msp@CDF12249_1__cysteine_desulfurase'[&!color=#000000]
	'1262904_Msp@CDE38525_1__cysteine_desulfurase'[&!color=#000000]
	'1950283_Bbacterium@DHKU01000072_1_12___12454_13203'[&!color=#000000]
	'1263024_Fbacterium@CDE49699_1__cysteine_desulfurase'[&!color=#000000]
	'1262827_Csp@CDF19952_1__cysteine_desulfurase'[&!color=#000000]
	'1262708_Bsp@CDE07747_1__cysteine_desulfurase'[&!color=#000000]
	'1262905_Msp@CDA23127_1__cysteine_desulfurase'[&!color=#000000]
	'1262907_Msp@CCY79171_1__cysteine_desulfurase'[&!color=#000000]
	'1950268_Bbacterium@DFEZ01000009_1_112___114296_115489'[&!color=#000000]
	'1262804_Csp@CDC61531_1__cysteine_desulfurase'[&!color=#000000]
	'1950253_Bbacterium@DEKE01000006_1_61___44099_45292'[&!color=#000000]
	'1262809_Csp@CDE74282_1__cysteine_desulfurase'[&!color=#000000]
	'1950344_Bbacterium@DLAC01000007_1_3___1871_3070'[&!color=#000000]
	'1262833_Csp@CCZ60488_1__cysteine_desulfurase'[&!color=#000000]
	'1950333_Bbacterium@DBNY01000022_1_9___6590_7789'[&!color=#000000]
	'1262837_Csp@CCZ57596_1__cysteine_desulfurase'[&!color=#000000]
	'1262846_Csp@CDE95063_1__cysteine_desulfurase'[&!color=#000000]
	'1950255_Bbacterium@DECX01000011_1_15___18556_19752'[&!color=#000000]
	'1263018_Fbacterium@CDE39542_1__cysteine_desulfurase'[&!color=#000000]
	'1262793_Csp@CDB92219_1__cysteine_desulfurase'[&!color=#000000]
	'1950298_Bbacterium@DHQC01000015_1_39___30768_31961'[&!color=#000000]
	'1262826_Csp@CDA80249_1__cysteine_desulfurase'[&!color=#000000]
	'1262806_Csp@CDD29267_1__cysteine_desulfurase'[&!color=#000000]
	'1262771_Csp@CCY45399_1__cysteine_desulfurase'[&!color=#000000]
	'1950261_Bbacterium@DEQD01000003_1_12___10867_12072'[&!color=#000000]
	'1972456_Sbacterium@OQY40379_1__hypothetical_protein_B6229_01910'[&!color=#000000]
	'262768_Oyellows@BAD04553_1__selenocysteine_lyase'[&!color=#000000]
	'980422_Slethal@AGL90263_1__putative_cysteine_desulfurase'[&!color=#000000]
	'314724_Bturicatae@AAX17425_1__cysteine_desulfhydrase'[&!color=#000000]
	'1104446_Bturcica@AYE35979_1__cysteine_desulfurase'[&!color=#000000]
	'1964448_CBtachyglossi@AWG42481_1__cysteine_desulfurase'[&!color=#000000]
	'1302858_Bmiyamotoi@AGT27087_1__cysteine_desulfurase'[&!color=#000000]
	'412419_Bduttonii@ACH93043_1__nifS_protein'[&!color=#000000]
	'290434_Bbavariensis@AAU06940_1__nifS_protein'[&!color=#000000]
	'5874_Tannulata@CAI73001_1__cysteine_desulfurase__putative'[&!color=#47468a]
	'2027912_Btaxon@RIY32945_1__hypothetical_protein_CKF54_03860'[&!color=#000000]
	'2028576_Btaxon@RIY31728_1__hypothetical_protein_CJP74_06555'[&!color=#000000]
	'2028574_Btaxon@RIY34085_1__hypothetical_protein_CKF59_05845'[&!color=#000000]
	'1903953_CSepinepheli@PPEU01000001_1_10___13771_14985'[&!color=#000000]
	'2030811_CPbacterium@PCI24757_1__cysteine_desulfurase_CsdA'[&!color=#000000]
	'1975081_Cdivision@PJA39213_1__cysteine_desulfurase__partial'[&!color=#000000]
	'1975556_Acg10_big_fil@PIO00668_1__cysteine_desulfurase'[&!color=#000000]
	'1805250_CMarchaeon@OIO26436_1__hypothetical_protein_AUJ14_01945'[&!color=#000000]
	'1797590_CCbacterium@OGY17125_1__hypothetical_protein_A2785_00640'[&!color=#000000]
	'1797594_CCbacterium@OGY19551_1__cysteine_desulfurase'[&!color=#000000]
	'1817754_Pbacterium@OGD80302_1__hypothetical_protein_A2320_01080'[&!color=#000000]
	'1618396_CCbacterium@KKT61372_1__Cysteine_desulfurase'[&!color=#000000]
	'1618388_CCbacterium@KKU00477_1__Cysteine_desulfurase'[&!color=#000000]
	'1817731_CCbacterium@OGD84093_1__hypothetical_protein_A2572_03115'[&!color=#000000]
	'1618404_CCbacterium@KKT47113_1__Cysteine_desulfurase'[&!color=#000000]
	'1618397_CCbacterium@KKS62856_1__Cysteine_desulfurase'[&!color=#000000]
	'1953274_CCbacterium@DDWV01000002_1_90___88063_89343'[&!color=#000000]
	'1817728_CCbacterium@OGD79607_1__hypothetical_protein_A2368_02635'[&!color=#000000]
	'1797735_CCbacterium@OGE14096_1__hypothetical_protein_A3G14_02275'[&!color=#000000]
	'1797729_CCbacterium@OGE10904_1__hypothetical_protein_A3A60_03565'[&!color=#000000]
	'1797711_CCbacterium@OGD87403_1__cysteine_desulfurase'[&!color=#000000]
	'1797731_CCbacterium@OGE07380_1__cysteine_desulfurase'[&!color=#000000]
	'1797736_CCbacterium@OGE02360_1__hypothetical_protein_A3G16_04000__partial'[&!color=#000000]
	'1618405_CCbacterium@KKR51074_1__Cysteine_desulfurase__SufD_subfamily'[&!color=#000000]
	'1974413_CMarchaeon@PIU09463_1__cysteine_desulfurase'[&!color=#000000]
	'1978161_CMg2@PSN98216_1__hypothetical_protein_B9Q07_10380'[&!color=#000000]
	'1579371_Agw2011_ar11@KHO52832_1__Cysteine_desulfurase'[&!color=#000000]
	'1579375_Agw2011_ar17@KHO52918_1__Cysteine_desulfurase'[&!color=#000000]
	'2026764_Narchaeon@MAF99445_1__cysteine_desulfurase'[&!color=#000000]
	'1974457_CWarchaeon@PIN87720_1__cysteine_desulfurase'[&!color=#000000]
	'1974465_CWarchaeon@PIN73104_1__cysteine_desulfurase'[&!color=#000000]
	'1974461_CWarchaeon@PIN79413_1__cysteine_desulfurase'[&!color=#000000]
	'1841597_CHarchaeon@OLS21399_1__putative_cysteine_desulfurase'[&!color=#000000]
	'1917431_Auba490@DACC01000001_1_8___5181_6404'[&!color=#000000]
	'1579370_Agw2011_ar10@AJF60312_1__cysteine_desulfurase___selenocysteine_lyase'[&!color=#000000]
	'1619065_CPbacterium@KKP38091_1__SufS_subfamily_cysteine_desulfurase__cysteine_desulfurase___selenocysteine_lyas'[&!color=#000000]
	'1951295_Tbacterium@DGYY01000040_1_12___12311_13534'[&!color=#000000]
	'273068_Csubterraneus@AAM25789_1__Selenocysteine_lyase'[&!color=#000000]
	'340099_Tpseudethanol@ABY93792_1__cysteine_desulfurase__SufS_subfamily'[&!color=#000000]
	'340099_Tpseudethanol@ABY95544_1__cysteine_desulfurase__SufS_subfamily'[&!color=#000000]
	'580331_Titalicus@ADD03500_1__cysteine_desulfurase__SufS_subfamily'[&!color=#000000]
	'580327_Tthermosaccha@ADL70087_1__cysteine_desulfurase__SufS_subfamily'[&!color=#000000]
	'1550240_Tsp@SNX53634_1__cysteine_desulfurase___selenocysteine_lyase'[&!color=#000000]
	'1150474_Mlauensis@JQJI01000025_1_31___30455_31684'[&!color=#000000]
	'2060323_Msp@PMP80914_1__cysteine_desulfurase'[&!color=#000000]
	'697581_Tcarboxyditro@AJB41406_1__Cysteine_desulfurase__SufS_subfamily'[&!color=#000000]
	'368408_Tpendens@ABL78349_1__cysteine_desulfurase__SufS_subfamily'[&!color=#000000]
	'1550241_Tuzonense@AKG39372_1__cysteine_desulfurase'[&!color=#000000]
	'1980981_Tsp@PLJ78052_1__cysteine_desulfurase'[&!color=#000000]
	'1579365_Agw2011_ar3@KHO46103_1__cysteine_desulfurase___selenocysteine_lyase'[&!color=#000000]
	'1801633_CMarchaeon@OGI15707_1__cysteine_desulfurase'[&!color=#000000]
	'1579373_Agw2011_ar15@AJF61424_1__Cysteine_desulfurase'[&!color=#000000]
	'1802114_CRbacterium@OGZ43637_1__hypothetical_protein_A2719_01500'[&!color=#000000]
	'1579367_Agw2011_ar5@KHO48427_1__cysteine_desulfurase_selenocysteine_lyase'[&!color=#000000]
	'1797981_Earchaeon@OGS51339_1__cysteine_desulfurase'[&!color=#000000]
	'1797984_Earchaeon@OGS61856_1__cysteine_desulfurase'[&!color=#000000]
	'1797982_Earchaeon@OGS48286_1__cysteine_desulfurase'[&!color=#000000]
	'1974406_CDarchaeon@PIN98271_1__cysteine_desulfurase'[&!color=#000000]
	'1579370_Agw2011_ar10@AJF59744_1__cysteine_desulfurase___selenocysteine_lyase'[&!color=#000000]
	'1974407_CDarchaeon@PIN84710_1__cysteine_desulfurase'[&!color=#000000]
	'1104576_CIandersonii@AQRS01000025_1_28___27929_29143'[&!color=#000000]
	'1915992_CDarchaeon@DAMB01000032_1_9___7601_8818'[&!color=#000000]
	'1974407_CDarchaeon@PIN85230_1__cysteine_desulfurase'[&!color=#000000]
	'1104576_CIandersonii@AQRS01000040_1_12___11278_12495'[&!color=#000000]
	'1295120_Tacidicola@BBCP01000003_1_215___113740_114447'[&!color=#000000]
	'1643674_Bt1@LBFP01000074_1_2___92_1333'[&!color=#000000]
	'1643675_Bt1@LBFQ01000064_1_26___16838_18097'[&!color=#000000]
	'2060325_Asp@PMP75472_1__cysteine_desulfurase'[&!color=#000000]
	'667135_Tarchaeon@EQB70896_1__hypothetical_protein_AMDU1_APLC00044G0034'[&!color=#000000]
	'667135_Tarchaeon@EQB67856_1__Cysteine_desulfurase__partial'[&!color=#000000]
	'1915748_Tarchaeon@DATM01000070_1_8___5829_7112'[&!color=#000000]
	'1961136_Tarchaeon@OWP55986_1__cysteine_desulfurase'[&!color=#000000]
	'115547_Uarchaeon@AKA48630_1__hypothetical_protein_IX51_05410'[&!color=#000000]
	'261391_Tarchaeon@EQB68477_1__hypothetical_protein_AMDU5_GPLC00010G0017'[&!color=#000000]
	'667137_Tarchaeon@EQB66756_1__hypothetical_protein_AMDU2_EPLC00006G0313'[&!color=#000000]
	'1915745_Tarchaeon@DAQB01000140_1_5___3157_4431'[&!color=#000000]
	'1916011_CParchaeon@DARL01000010_1_5___1485_2702'[&!color=#000000]
	'1916013_CParchaeon@DAIE01000017_1_12___8932_10146'[&!color=#000000]
	'667138_Tarchaeon@EQB64820_1__hypothetical_protein_AMDU3_IPLC00004G0398'[&!color=#000000]
	'1130318_Escgc@AQVL01000021_1_3___2271_3515'[&!color=#000000]
	'1951138_Hbacterium@DIKX01000301_1_8___6860_8086'[&!color=#000000]
	'2016548_CSmesophilum@SPP99520_1__putative_cysteine_desulfurase'[&!color=#000000]
	'2135459_Gsp@PTV90890_1__cysteine_desulfurase'[&!color=#000000]
	'269799_Gmetallireduc@ABB32235_1__selenocysteine_lyase'[&!color=#000000]
	'1859457_Pamylolytica@OHU87281_1__cysteine_desulfurase'[&!color=#000000]
	'1797927_Ebacterium@OGR60336_1__cysteine_desulfurase'[&!color=#000000]
	'1286364_Cbacterium@LANB01000001_1_3551___4266924_4268141'[&!color=#000000]
	'1859457_Pamylolytica@OHU90182_1__cysteine_desulfurase'[&!color=#000000]
	'484498_Omarinus@SIT19369_1__cysteine_desulfurase___selenocysteine_lyase'[&!color=#000000]
	'1961509_Bbacterium@DENF01000119_1_1___11_1201'[&!color=#000000]
	'1952885_Sbacterium@DBTK01000134_1_2___1386_2618'[&!color=#000000]
	'1970487_Abacterium@OYW04947_1__hypothetical_protein_B7Z61_07960'[&!color=#000000]
	'1801725_CNbacterium@OGZ31608_1__cysteine_desulfurase'[&!color=#000000]
	'2005727_Bbms3bbin04@GBE31039_1__putative_cysteine_desulfurase'[&!color=#000000]
	'1104580_Narchaeon@AQRM01000016_1_15___13145_13810'[&!color=#000000]
	'1940235_CNminutus@RIB35316_1__cysteine_desulfurase'[&!color=#000000]
	'1577684_CNacidilobi@AMD29932_1__hypothetical_protein_Nps_02585'[&!color=#000000]
	'1579366_Agw2011_ar4@KHO45041_1__cysteine_desulfurase___selenocysteine_lyase'[&!color=#000000]
	'1948306_Cdivision@DCDE01000001_1_1___5_1228'[&!color=#000000]
	'1948314_Cdivision@DIJZ01000004_1_55___62437_63672'[&!color=#000000]
	'1130336_Cbacterium@ASMU01000017_1_18___18969_20210'[&!color=#000000]
	'1643525_Cbacterium@LBFS01000103_1_4___2247_3119'[&!color=#000000]
	'2035414_Bhr19@GBD04159_1__putative_cysteine_desulfurase'[&!color=#000000]
	'1935124_CHbacterium@MTOI01000240_1_3___1000_2244'[&!color=#000000]
	'1797755_CDbacterium@OGE23178_1__cysteine_desulfurase'[&!color=#000000]
	'2035432_Bhr37@GBD38889_1__putative_cysteine_desulfurase'[&!color=#000000]
	'2080303_CDbacterium@QIHJ01000411_1_1___1_540'[&!color=#000000]
	'1797756_CDbacterium@OGE20692_1__cysteine_desulfurase'[&!color=#000000]
	'1817863_CFbacterium@OGF59510_1__cysteine_desulfurase'[&!color=#000000]
	'1953195_CAbacterium@DHFQ01000060_1_12___7645_8889'[&!color=#000000]
	'2035406_Bhr11@GBC84503_1__Cysteine_desulfurase_SufS'[&!color=#000000]
	'1643429_CKtengchongens@LDXV01000009_1_12___10712_11965'[&!color=#000000]
	'1643428_CTmobilis@LDXU01000006_1_33___35248_36501'[&!color=#000000]
	'1947705_Tsp@DCFS01000196_1_4___3340_3699'[&!color=#000000]
	'1935123_CHbacterium@MTOH01000003_1_36___35260_36465'[&!color=#000000]
	'1950192_Abacterium@DDYO01000222_1_9___5577_6860'[&!color=#000000]
	'2013837_Sbacterium@PKL19277_1__cysteine_desulfurase'[&!color=#000000]
	'1935121_CGarchaeon@MTMB01000002_1_43___44784_46022'[&!color=#000000]
	'1915990_CBarchaeon@DAZI01000045_1_12___11692_12180'[&!color=#000000]
	'1915990_CBarchaeon@DAZI01000077_1_1___3_845'[&!color=#000000]
	'1685125_Mcrenarchaeot@KON32034_1__hypothetical_protein_AC478_01480'[&!color=#000000]
	'1685126_Mcrenarchaeot@KON34206_1__hypothetical_protein_AC479_01355'[&!color=#000000]
	'583356_Iaggregans@ADM28578_1__cysteine_desulfurase'[&!color=#000000]
	'399550_Smarinus@ABN69787_1__aminotransferase__class_V'[&!color=#000000]
	'1868214_CKarchaeon@RDD53556_1__cysteine_desulfurase'[&!color=#000000]
	'374847_CKcryptofilum@ACB07282_1__cysteine_desulfurase__SufS_subfamily'[&!color=#000000]
	'2027460_Darchaeon@GAY25757_1__cysteine_desulfurase'[&!color=#000000]
	'2027460_Darchaeon@GAY25433_1__cysteine_desulfurase'[&!color=#000000]
	'1198449_Acamini@BAN90742_1__cysteine_desulfurase'[&!color=#000000]
	'272557_Apernix@BAA81033_1__cysteine_desulfurase'[&!color=#000000]
	'1273541_Pdelaneyi@ALL00817_1__SufS_subfamily_cysteine_desulfurase'[&!color=#000000]
	'694429_Pfumarii@AEM38581_1__cysteine_desulfurase__SufS_subfamily'[&!color=#000000]
	'2060324_Fsp@PNV80414_1__cysteine_desulfurase'[&!color=#000000]
	'1163730_Ffontis@AFH43170_1__cysteine_desulfurase__SufS_subfamily'[&!color=#000000]
	'2250257_CVarchaeon@RLE49891_1__cysteine_desulfurase'[&!color=#000000]
	'2250277_Tarchaeon@RLE57781_1__cysteine_desulfurase'[&!color=#000000]
	'2012530_CGarchaeon@PCN51071_1__cysteine_desulfurase'[&!color=#000000]
	'1130285_Aarchaeon@ASPF01000004_1_3___582_1886'[&!color=#000000]
	'1915616_Darchaeon@DAIG01000012_1_3___1818_3086'[&!color=#000000]
	'765177_Dmucosus@ADV65243_1__cysteine_desulfurase'[&!color=#000000]
	'490899_Damylolyticus@ACL10571_1__cysteine_desulfurase__SufS_subfamily'[&!color=#000000]
	'2012521_Darchaeon@OYT40964_1__cysteine_desulfurase'[&!color=#000000]
	'591019_Shellenicus@ADI31553_1__cysteine_desulfurase__SufS_subfamily'[&!color=#000000]
	'399550_Smarinus@ABN69491_1__cysteine_desulfurase'[&!color=#000000]
	'1184251_Tcalderae@AFK51061_1__cysteine_desulfurase'[&!color=#000000]
	'633148_Taggregans@ADG90546_1__cysteine_desulfurase'[&!color=#000000]
	'2012517_Darchaeon@OYT51243_1__cysteine_desulfurase'[&!color=#000000]
	'1163730_Ffontis@AFH43032_1__cysteine_desulfurase__SufS_subfamily'[&!color=#000000]
	'1973259_Ztikiterensis@PUA32600_1__cysteine_desulfurase'[&!color=#000000]
	'2060324_Fsp@PNV81848_1__cysteine_desulfurase__partial'[&!color=#000000]
	'2060324_Fsp@PNV80743_1__cysteine_desulfurase__partial'[&!color=#000000]
	'1797515_CBbacterium@OGY08915_1__cysteine_desulfurase'[&!color=#000000]
	'1618519_Mgroup@KKS23368_1__SufS_subfamily_cysteine_desulfurase__cysteine_desulfurase___selenocysteine_lyas'[&!color=#000000]
	'1802094_CRbacterium@OGK74622_1__hypothetical_protein_A2575_01260'[&!color=#000000]
	'1974853_CRbacterium@PJE62813_1__cysteine_desulfurase_CsdA__partial'[&!color=#000000]
	'1948774_Pgroup@DBQA01000007_1_166___168848_170077'[&!color=#000000]
	'1974826_CRbacterium@PIY71557_1__cysteine_desulfurase_CsdA'[&!color=#000000]
	'1797702_Cdivision@OGB64805_1__hypothetical_protein_A2250_05200'[&!color=#000000]
	'1802030_CRbacterium@OGK16442_1__hypothetical_protein_A2690_03785'[&!color=#000000]
	'1974829_CRbacterium@PIY69164_1__cysteine_desulfurase__partial'[&!color=#000000]
	'1802035_CRbacterium@OGK20661_1__hypothetical_protein_A3C23_05710'[&!color=#000000]
	'1974830_CRbacterium@PIX69689_1__cysteine_desulfurase_CsdA'[&!color=#000000]
	'1974848_CRbacterium@PIU73959_1__cysteine_desulfurase'[&!color=#000000]
	'1618483_CRbacterium@KKQ24250_1__Cysteine_desulfurase__SufS_subfamily'[&!color=#000000]
	'1961107_Mbacterium@OQY68384_1__hypothetical_protein_B6D29_00805'[&!color=#000000]
	'1953309_CRbacterium@DJWA01000002_1_298___281170_282390'[&!color=#000000]
	'1618478_CRbacterium@KKP74458_1__Cysteine_desulfurase'[&!color=#000000]
	'1802031_CRbacterium@OGK17296_1__hypothetical_protein_A2774_03780'[&!color=#000000]
	'1802036_CRbacterium@OGK20913_1__hypothetical_protein_A3C98_01770'[&!color=#000000]
	'1802057_CRbacterium@OGK42328_1__hypothetical_protein_A3A46_00250'[&!color=#000000]
	'1802038_CRbacterium@OGK22974_1__hypothetical_protein_A3D76_02735'[&!color=#000000]
	'1802025_CRbacterium@OGK10849_1__hypothetical_protein_A2767_02615'[&!color=#000000]
	'1802052_CRbacterium@OGK37367_1__hypothetical_protein_A3F03_04240'[&!color=#000000]
	'1974839_CRbacterium@PJC30387_1__cysteine_desulfurase_CsdA'[&!color=#000000]
	'1802049_CRbacterium@OGK35595_1__hypothetical_protein_A3F59_02550'[&!color=#000000]
	'1953308_CRbacterium@DCTC01000002_1_272___271124_272383'[&!color=#000000]
	'1618481_CRbacterium@KKQ37114_1__Cysteine_desulfurase_SufS_subfamily'[&!color=#000000]
	'1974825_CRbacterium@PIZ63819_1__cysteine_desulfurase'[&!color=#000000]
	'1974823_CRbacterium@PIZ64277_1__cysteine_desulfurase'[&!color=#000000]
	'1802079_CRbacterium@OGK60158_1__cysteine_desulfurase'[&!color=#000000]
	'1802078_CRbacterium@OGK61897_1__hypothetical_protein_A3I56_03050'[&!color=#000000]
	'1802076_CRbacterium@OGK58676_1__hypothetical_protein_A3H84_02010'[&!color=#000000]
	'1802087_CRbacterium@OGK67950_1__hypothetical_protein_A2334_02310'[&!color=#000000]
	'1974862_CRbacterium@PIP61656_1__cysteine_desulfurase_CsdA'[&!color=#000000]
	'1798375_CGbacterium@OGG15166_1__hypothetical_protein_A2773_04730'[&!color=#000000]
	'1798382_CGbacterium@OGG16932_1__hypothetical_protein_A3D77_06015'[&!color=#000000]
	'1618443_CGbacterium@KKS96448_1__cysteine_desulfurase_selenocysteine_lyase__cysteine_desulfurase___selenocystein'[&!color=#000000]
	'1798371_CGbacterium@OGG04013_1__cysteine_desulfurase__partial'[&!color=#000000]
	'1798398_CGbacterium@OGG33697_1__cysteine_desulfurase'[&!color=#000000]
	'1798390_CGbacterium@OGG25068_1__hypothetical_protein_A3A59_00180'[&!color=#000000]
	'1618436_CGbacterium@KKS84217_1__Cysteine_desulfurase__SufS_subfamily'[&!color=#000000]
	'1798396_CGbacterium@OGG29452_1__hypothetical_protein_A2973_02810__partial'[&!color=#000000]
	'1798395_CGbacterium@OGG27325_1__hypothetical_protein_A3A64_01165'[&!color=#000000]
	'1798374_CGbacterium@OGG01387_1__cysteine_desulfurase'[&!color=#000000]
	'1798370_CGbacterium@OGG11541_1__cysteine_desulfurase'[&!color=#000000]
	'1618437_CGbacterium@KKT61081_1__Cysteine_desulfurase__SufS_subfamily'[&!color=#000000]
	'1618514_Mgroup@KKR03153_1__Cysteine_desulfurase__SufS_subfamily'[&!color=#000000]
	'1798392_CGbacterium@OGG24358_1__hypothetical_protein_A3A79_04200'[&!color=#000000]
	'1953284_CGbacterium@DDSJ01000037_1_4___1660_2889'[&!color=#000000]
	'1579378_Agw2011_ar20@AJF62843_1__Cysteine_desulfurase'[&!color=#000000]
	'1798377_CGbacterium@OGG06788_1__hypothetical_protein_A2872_00975'[&!color=#000000]
	'1802452_CWbacterium@OHA68392_1__hypothetical_protein_A3D59_04470'[&!color=#000000]
	'1802366_CTbacterium@OHA52218_1__hypothetical_protein_A3A97_04920'[&!color=#000000]
	'1802368_CTbacterium@OHA53842_1__hypothetical_protein_A3A30_01195'[&!color=#000000]
	'1797298_CAbacterium@OGD33907_1__hypothetical_protein_A2988_00230'[&!color=#000000]
	'1618826_Pgroup@KKS94203_1__Cysteine_desulfurase'[&!color=#000000]
	'1974780_CPbacterium@PJC36821_1__cysteine_desulfurase'[&!color=#000000]
	'1974793_CPbacterium@PIQ78478_1__cysteine_desulfurase'[&!color=#000000]
	'1618450_CGbacterium@KKR33205_1__Cysteine_desulfurase'[&!color=#000000]
	'1798384_CGbacterium@OGG21211_1__cysteine_desulfurase'[&!color=#000000]
	'1974575_CGbacterium@PIR07922_1__cysteine_desulfurase'[&!color=#000000]
	'1968527_Cdivision@OQX51315_1__cysteine_desulfurase'[&!color=#000000]
	'1802601_CWbacterium@OGY29625_1__hypothetical_protein_A3J50_00230'[&!color=#000000]
	'1801607_CMbacterium@OGI20939_1__cysteine_desulfurase'[&!color=#000000]
	'1801608_CMbacterium@OGI13957_1__cysteine_desulfurase'[&!color=#000000]
	'1797457_CBbacterium@OGD62029_1__cysteine_desulfurase'[&!color=#000000]
	'1618494_Mgroup@KKU23405_1__Cysteine_desulfurase'[&!color=#000000]
	'1618356_CAbacterium@KKS30506_1__Cysteine_desulfurase'[&!color=#000000]
	'1618539_Mgroup@KKU02141_1__Cysteine_desulfurase'[&!color=#000000]
	'2081795_CCbacterium@PWU23481_1__cysteine_desulfurase'[&!color=#000000]
	'1948870_Pgroup@DBDU01000018_1_16___15589_16833'[&!color=#000000]
	'2053589_CPbacterium@PJMF01000030_1_68___54921_56180'[&!color=#000000]
	'1974766_CPbacterium@PIR64671_1__cysteine_desulfurase'[&!color=#000000]
	'1618469_CPbacterium@KKU18280_1__Cysteine_desulfurase'[&!color=#000000]
	'1801889_CPbacterium@OGJ38804_1__hypothetical_protein_A2383_02985'[&!color=#000000]
	'1974759_CPbacterium@PIY80730_1__cysteine_desulfurase'[&!color=#000000]
	'1974770_CPbacterium@PIR59869_1__cysteine_desulfurase'[&!color=#000000]
	'1974771_CPbacterium@PIR61228_1__cysteine_desulfurase__partial'[&!color=#000000]
	'1974772_CPbacterium@PIR58774_1__cysteine_desulfurase'[&!color=#000000]
	'1974758_CPbacterium@PIZ78745_1__cysteine_desulfurase'[&!color=#000000]
	'1974760_CPbacterium@PIY79733_1__cysteine_desulfurase'[&!color=#000000]
	'1948769_Pgroup@DBRK01000006_1_19___12147_13415'[&!color=#000000]
	'1974773_CPbacterium@PIQ81325_1__cysteine_desulfurase'[&!color=#000000]
	'1948771_Pgroup@DBQS01000030_1_8___3789_4994'[&!color=#000000]
	'2093373_CMbacterium@RIK51172_1__cysteine_desulfurase'[&!color=#000000]
	'1618541_Mgroup@KKU88919_1__Cysteine_desulfurase__SufS_subfamily'[&!color=#000000]
	'1618535_Mgroup@KKU60820_1__Cysteine_desulfurase'[&!color=#000000]
	'1974536_CCbacterium@PIW08153_1__cysteine_desulfurase__partial'[&!color=#000000]
	'1817749_Mgroup@OGV90983_1__cysteine_desulfurase'[&!color=#000000]
	'1618372_CBbacterium@AKM78834_1__SufS_subfamily_cysteine_desulfurase__cysteine_desulfurase___selenocysteine_lyas'[&!color=#000000]
	'1974494_CBbacterium@PJC66777_1__cysteine_desulfurase'[&!color=#000000]
	'1948776_Pgroup@DCTD01000045_1_6___2330_3013'[&!color=#000000]
	'1817747_Mgroup@OGV97122_1__cysteine_desulfurase'[&!color=#000000]
	'1975085_Cdivision@PIS22513_1__cysteine_desulfurase__partial'[&!color=#000000]
	'1975085_Cdivision@PIS22514_1__cysteine_desulfurase__partial'[&!color=#000000]
	'1619125_Cdivision@KKT83071_1__Cysteine_desulfurase'[&!color=#000000]
	'1802616_Cdivision@OGC50818_1__cysteine_desulfurase'[&!color=#000000]
	'1394710_Cdivision@AHB40687_1__hypothetical_protein_P147_WWE3C00001G0781'[&!color=#000000]
	'1953406_Cdivision@DBQJ01000021_1_57___44323_45537'[&!color=#000000]
	'1953405_Cdivision@DBRB01000005_1_13___9785_11050'[&!color=#000000]
	'1802643_Cdivision@OGC70041_1__cysteine_desulfurase'[&!color=#000000]
	'1953407_Cdivision@DBQF01000001_1_96___93055_94281'[&!color=#000000]
	'1802610_Cdivision@OGC49745_1__hypothetical_protein_A2W32_05385'[&!color=#000000]
	'1802626_Cdivision@OGC56927_1__hypothetical_protein_A2976_00755'[&!color=#000000]
	'1975091_Cdivision@PIR42871_1__cysteine_desulfurase'[&!color=#000000]
	'1915753_Tarchaeon@DAEN01000021_1_14___12020_13288'[&!color=#000000]
	'1801684_Nbacterium@OGW04852_1__cysteine_desulfurase'[&!color=#000000]
	'1915708_Narchaeon@DACA01000066_1_5___2886_4130'[&!color=#000000]
	'1499975_Nsp@SHO48067_1__selenocysteine_lyase__PLP_dependent'[&!color=#000000]
	'1078905_CNdevanaterra@CUR51216_1__selenocysteine_lyase__PLP_dependent'[&!color=#000000]
	'1903276_Nsp@SMH70226_1__selenocysteine_lyase__PLP_dependent'[&!color=#000000]
	'1903277_Nsp@FUYK01000007_1_176___155479_156723'[&!color=#000000]
	'1640512_Tarchaeon@KRT61985_1__SufS_subfamily_cysteine_desulfurase'[&!color=#000000]
	'2022694_Narchaeon@PIW32471_1__cysteine_desulfurase'[&!color=#000000]
	'886738_CNlimnia@EGG43080_1__SufS_subfamily_cysteine_desulfurase'[&!color=#000000]
	'2026886_CNsp@PHY09411_1__cysteine_desulfurase'[&!color=#000000]
	'1001994_Nkoreense@EGP93223_1__Cysteine_desulfurase'[&!color=#000000]
	'2022693_Narchaeon@PIW35873_1__cysteine_desulfurase__partial'[&!color=#000000]
	'718286_CNsp@GBH33610_1__cysteine_desulfurase'[&!color=#000000]
	'1679446_CNsp@KV575203_1_735___459231_460208'[&!color=#000000]
	'1580092_CNadriaticus@AJW71370_1__selenocysteine_lyase__PLP_dependent'[&!color=#000000]
	'2022696_Narchaeon@PJC50884_1__cysteine_desulfurase'[&!color=#000000]
	'859350_CNsalaria@EIJ66413_1__cysteine_desulfurase__SufS_family_protein__partial'[&!color=#000000]
	'1170320_CNsalaria@QJZB01000061_1_5___3569_4813'[&!color=#000000]
	'1229909_CNsediminis@AFS82307_1__SufS_subfamily_cysteine_desulfurase'[&!color=#000000]
	'1089683_Umarine@JH165500_1_74___54516_55760'[&!color=#000000]
	'2478979_CNsp@RMW36834_1__cysteine_desulfurase'[&!color=#000000]
	'1776294_Nsp@LQMW01000009_1_101___73870_75114'[&!color=#000000]
	'2024843_Nsp@MAI01760_1__cysteine_desulfurase'[&!color=#000000]
	'1898749_CNcatalina@ARS64794_1__putative_cysteine_desulfurase_2'[&!color=#000000]
	'1661711_Tarchaeon@LFEW01000019_1_7___3960_5204'[&!color=#000000]
	'1655561_Nsp@KRO29449_1__cysteine_desulfurase'[&!color=#000000]
	'1089683_Umarine@JH165328_1_20___18580_19824'[&!color=#000000]
	'1582439_CNpiranensis@AJM92993_1__selenocysteine_lyase__PLP_dependent'[&!color=#000000]
	'1502292_Mgroup@KER06955_1__putative_cysteine_desulfurase_protein'[&!color=#000000]
	'436308_Nmaritimus@ABX12393_1__cysteine_desulfurase__SufS_subfamily'[&!color=#000000]
	'1671876_Nsp@LFLC01000004_1_53___41855_43099'[&!color=#000000]
	'2026795_Tarchaeon@PBO85463_1__cysteine_desulfurase'[&!color=#000000]
	'1915597_Nsp@DAXZ01000055_1_26___24952_26196'[&!color=#000000]
	'1661713_Tarchaeon@LFEY01000012_1_7___3970_5214'[&!color=#000000]
	'1298885_Tarchaeon@AXWL01000015_1_29___25379_26623'[&!color=#000000]
	'2202732_Narchaeon@QIDA01000019_1_10___8581_9825'[&!color=#000000]
	'2478556_Nsp@RNJ75239_1__cysteine_desulfurase'[&!color=#000000]
	'2478554_Nsp@RNJ75840_1__cysteine_desulfurase'[&!color=#000000]
	'414004_Csymbiosum@ABK77973_1__cysteine_desulfurase_selenocysteine_lyase'[&!color=#000000]
	'2056631_Carchaeon@RDJ39259_1__cysteine_desulfurase'[&!color=#000000]
	'1089683_Umarine@AGBE01000263_1_1___1_990'[&!color=#000000]
	'1410606_CNbrevis@AJA93184_1__cysteine_desulfurase__SufS_family'[&!color=#000000]
	'1298895_Earchaeum@AXWJ01000004_1_44___37605_38849'[&!color=#000000]
	'1811585_Nsp@LUPA01000004_1_14___8565_8957'[&!color=#000000]
	'913333_Tarchaeon@ARWO01000002_1_72___59493_60740'[&!color=#000000]
	'1131277_Aproteobacter@AQVN01000140_1_2___652_1116'[&!color=#000000]
	'1811582_Nsp@LUOX01000009_1_12___6247_6945'[&!color=#000000]
	'1811585_Nsp@LUPA01000004_1_15___9007_9678'[&!color=#000000]
	'1131266_Mgroup@ARWQ01000005_1_30___28379_29626'[&!color=#000000]
	'1131276_Aproteobacter@AQVO01000067_1_4___1068_1931'[&!color=#000000]
	'1811582_Nsp@LUOX01000009_1_11___5805_6278'[&!color=#000000]
	'1131277_Aproteobacter@AQVN01000030_1_1___44_547'[&!color=#000000]
	'1502294_Mgroup@KFM14884_1__putative_cysteine_desulfurase_protein'[&!color=#000000]
	'1353246_CNchungbukensi@AVSQ01000014_1_12___12937_14178'[&!color=#000000]
	'1407055_Tarchaeon@CDI04814_1__cysteine_desulfurase'[&!color=#000000]
	'1915705_Narchaeon@DAMC01000065_1_51___34565_35806'[&!color=#000000]
	'1846278_CNaquarius@CP024808_1_934___756197_757438'[&!color=#000000]
	'1603555_CNcloacae@AJZ75612_1__cysteine_desulfurase'[&!color=#000000]
	'1459636_CNevergladensi@AIF84695_1__cysteine_desulfurase_like_protein__SufS_subfamily'[&!color=#000000]
	'926571_Nviennensis@AIC15479_1__cysteine_desulfurase_selenocysteine_lyase'[&!color=#000000]
	'1915599_Nsp@DADA01000023_1_54___46998_48248'[&!color=#000000]
	'1237085_CNgargensis@AFU58029_1__cysteine_desulfurase_selenocysteine_lyase'[&!color=#000000]
	'1805396_Tarchaeon@OLC23580_1__cysteine_desulfurase'[&!color=#000000]
	'1915684_Narchaeon@DAOR01000031_1_37___26300_27544'[&!color=#000000]
	'1353260_CNoleophilus@ALI37302_1__putative_cysteine_desulfurase'[&!color=#000000]
	'1826872_CNexaquare@CP017922_1_1466___1362805_1364055'[&!color=#000000]
	'2058097_CNcavascurensi@SPC33425_1__selenocysteine_lyase__PLP_dependent'[&!color=#000000]
	'2035440_Ahr04@GBC73059_1__Cysteine_desulfurase_SufS'[&!color=#000000]
	'1797286_Arbg_16_50_20@OFX16250_1__cysteine_desulfurase'[&!color=#000000]
	'1805098_Carchaeon@OLD03026_1__cysteine_desulfurase'[&!color=#000000]
	'1805096_Carchaeon@OLD12426_1__cysteine_desulfurase'[&!color=#000000]
	'1805019_A13_2_20cm_2_@OLB72595_1__cysteine_desulfurase'[&!color=#000000]
	'1915989_CBarchaeon@DAFH01000098_1_1___3_443'[&!color=#000000]
	'1841598_CHarchaeon@OLS25849_1__putative_cysteine_desulfurase'[&!color=#000000]
	'1935120_CGarchaeon@MTMA01000001_1_501___461078_462331'[&!color=#000000]
	'1915999_CMarchaeon@DAQD01000005_1_131___114799_116064'[&!color=#000000]
	'1912863_CMacidiphilum@OJI07068_1__cysteine_desulfurase'[&!color=#000000]
	'1920749_CMacidiphilum@ASI13734_1__SufS_subfamily_cysteine_desulfurase'[&!color=#000000]
	'2056630_CKarchaeon@PMB78710_1__cysteine_desulfurase__partial'[&!color=#000000]
	'1915609_Auba168@DAYW01000046_1_13___10946_12184'[&!color=#000000]
	'1130301_Cscgc@AQVH01000005_1_15___13830_15071'[&!color=#000000]
	'1052803_Carchaeon@AQTC01000050_1_18___16723_17967'[&!color=#000000]
	'1130284_CAarchaeon@ASMO01000004_1_22___19869_21080'[&!color=#000000]
	'2035438_Ahr02@GBC71651_1__Cysteine_desulfurase_SufS'[&!color=#000000]
	'311458_CCsubterraneum@BAJ50005_1__cysteine_desulfurase___selenocysteine_lyase'[&!color=#000000]
	'2035437_Ahr01@GBC68807_1__Cysteine_desulfurase_SufS'[&!color=#000000]
	'1980982_Aarchaeon@PUA34251_1__cysteine_desulfurase'[&!color=#000000]
	'1802409_CUbacterium@OGL87883_1__hypothetical_protein_A3I42_03565'[&!color=#000000]
	'443254_Mpiezophila@AEX85705_1__cysteine_desulfurase_like_protein__SufS_subfamily'[&!color=#000000]
	'1122195_Mhydrogenitol@SHE44209_1__cysteine_desulfurase'[&!color=#000000]
	'515440_Oteriensis@PWJ91236_1__cysteine_desulfurase_selenocysteine_lyase'[&!color=#000000]
	'1947072_Psp@DJGH01000013_1_55___53193_54197'[&!color=#000000]
	'28234_Gpetraea@SDC51079_1__cysteine_desulfurase___selenocysteine_lyase'[&!color=#000000]
	'1308979_Psp@RAO99444_1__cysteine_desulfurase'[&!color=#000000]
	'403833_Pmobilis@ABX31384_1__cysteine_desulfurase__SufS_subfamily'[&!color=#000000]
	'1122955_Polearia@PNR97529_1__cysteine_desulfurase'[&!color=#000000]
	'1434328_Psp@PNR92300_1__cysteine_desulfurase'[&!color=#000000]
	'1006576_Dtunisiensis@CEP77819_1__cysteine_desulfurase'[&!color=#000000]
	'1643676_Bt2@LBFR01000117_1_23___17456_18004'[&!color=#000000]
	'1008305_Fthailandense@ODN30184_1__cysteine_desulfurase'[&!color=#000000]
	'1871331_Fsp@HCI29268_1__TPA_asm__cysteine_desulfurase'[&!color=#000000]
	'1946524_Fsp@DJGV01000010_1_175___193168_194433'[&!color=#000000]
	'2423_Fislandicum@AMW33240_1__cysteine_desulfurase'[&!color=#000000]
	'1121883_Fgondwanense@SHN61263_1__cysteine_desulfurase___selenocysteine_lyase'[&!color=#000000]
	'126741_Tsp@PLV60022_1__cysteine_desulfurase'[&!color=#000000]
	'243274_Tmaritima@AAD36460_1__aminotransferase__class_V'[&!color=#000000]
	'126739_Tsp@PLV56351_1__cysteine_desulfurase'[&!color=#000000]
	'309803_Tneapolitana@ACM23396_1__cysteine_desulfurase'[&!color=#000000]
	'1123380_Tatlanticus@SHH36932_1__cysteine_desulfurase'[&!color=#000000]
	'391009_Tmelanesiensi@ABR29927_1__cysteine_desulfurase__SufS_subfamily'[&!color=#000000]
	'484019_Tafricanus@ACJ74766_1__cysteine_desulfurase'[&!color=#000000]
	'2053689_Tbacterium@HCZ05949_1__TPA_asm__cysteine_desulfurase'[&!color=#000000]
	'521045_Kolearia@ACR80180_1__cysteine_desulfurase__SufS_subfamily'[&!color=#000000]
	'1330330_Kpacifica@AKI98240_1__cysteine_desulfurase'[&!color=#000000]
	'1453497_Karenicoralli@OAA31410_1__cysteine_desulfurase'[&!color=#000000]
	'1674911_Tbacterium@LVBU01000489_1_2___497_1720'[&!color=#000000]
	'660470_Mprima@AFK06042_1__selenocysteine_lyase'[&!color=#000000]
	'1674910_Tbacterium@LVBT01000002_1_8___8552_9784'[&!color=#000000]
	'1951967_Kbacterium@DBRH01000071_1_97___99865_101097'[&!color=#000000]
	'2093812_Tbacterium@PUKT01000134_1_8___9822_11045'[&!color=#000000]
	'1635293_Tbacterium@KUK93671_1__Cysteine_desulfurase__SufS_subfamily'[&!color=#000000]
	'1802270_CSbacterium@OGZ98664_1__hypothetical_protein_A3C07_02445'[&!color=#000000]
	'1618834_Pgroup@KKU05976_1__Cysteine_desulfurase'[&!color=#000000]
	'1953394_CDbacterium@DCUE01000063_1_1___3_1244'[&!color=#000000]
	'1641389_Cdivision@KUK76888_1__Cysteine_desulfurase'[&!color=#000000]
	'1953392_CDbacterium@DDBW01000007_1_17___12228_13442'[&!color=#000000]
	'1619100_Cdivision@KKR05566_1__Cysteine_desulfurase'[&!color=#000000]
	'1795565_Pgroup@LSNU01000001_1_19___21180_22409'[&!color=#000000]
	'1618808_Pgroup@KKP91664_1__Cysteine_desulfurase'[&!color=#000000]
	'1618811_Pgroup@KKQ53683_1__Cysteine_desulfurase__partial'[&!color=#000000]
	'1974776_CPbacterium@PIZ73223_1__cysteine_desulfurase'[&!color=#000000]
	'1974791_CPbacterium@PIR48234_1__cysteine_desulfurase'[&!color=#000000]
	'1735162_CPriflensis@ALM10263_1__cysteine_desulfurase___selenocysteine_lyase'[&!color=#000000]
	'1961371_CPsp@DCPB01000023_1_7___4634_5872'[&!color=#000000]
	'1801943_CPbacterium@OGJ85364_1__hypothetical_protein_A2529_02800'[&!color=#000000]
	'1974782_CPbacterium@PJA67867_1__cysteine_desulfurase'[&!color=#000000]
	'1801936_CPbacterium@OGJ77209_1__hypothetical_protein_A2327_06000'[&!color=#000000]
	'1801929_CPbacterium@OGJ69207_1__hypothetical_protein_A3H90_00120'[&!color=#000000]
	'1801913_CPbacterium@OGJ54809_1__hypothetical_protein_A2880_03595'[&!color=#000000]
	'1801920_CPbacterium@OGJ60967_1__hypothetical_protein_A3D88_01360'[&!color=#000000]
	'1801924_CPbacterium@OGJ65705_1__hypothetical_protein_A3F36_03365'[&!color=#000000]
	'1961372_CPsp@DCXE01000043_1_7___4563_5765'[&!color=#000000]
	'1961374_CPsp@DJKT01000041_1_42___35029_36213'[&!color=#000000]
	'1423801_Lsatsumensis@BBCQ01000093_1_4___2795_3220'[&!color=#000000]
	'1953440_Bubp7_uba6624@DKMC01000007_1_79___70717_71931'[&!color=#000000]
	'1953441_Bubp7_uba7824@DLTY01000046_1_16___11568_12782'[&!color=#000000]
	'1974463_CWarchaeon@PIN74665_1__cysteine_desulfurase'[&!color=#000000]
	'1915760_Tarchaeon@DABY01000007_1_15___14450_15679'[&!color=#000000]
	'1915757_Tarchaeon@DAZR01000003_1_3___1828_3057'[&!color=#000000]
	'2026760_CMbacterium@PCH59026_1__cysteine_desulfurase'[&!color=#000000]
	'1953213_CMbacterium@DCAL01000068_1_5___2883_4157'[&!color=#000000]
	'1953215_CMbacterium@DBZW01000040_1_34___36017_37177'[&!color=#000000]
	'1953249_CMbacterium@DKAH01000018_1_70___81161_82411'[&!color=#000000]
	'1811604_CMbacterium@LUOD01000040_1_9___7069_8325'[&!color=#000000]
	'1953214_CMbacterium@DCAG01000032_1_11___8332_9633'[&!color=#000000]
	'1953254_CMbacterium@DKQU01000058_1_27___24106_25359'[&!color=#000000]
	'1781247_Mbacterium@LSCG01000097_1_6___4823_6049'[&!color=#000000]
	'1953218_CMbacterium@DCXW01000049_1_11___12363_13574'[&!color=#000000]
	'1953258_CMbacterium@DLRS01000110_1_8___5491_6708'[&!color=#000000]
	'1986778_Btmed144@RPH03109_1__cysteine_desulfurase'[&!color=#000000]
	'1986777_CMbacterium@OUV42556_1__cysteine_desulfurase'[&!color=#000000]
	'1953231_CMbacterium@DEAI01000010_1_12___16425_17696'[&!color=#000000]
	'1986784_Btmed80@OUV03174_1__cysteine_desulfurase'[&!color=#000000]
	'1953216_CMbacterium@DCMX01000044_1_9___8121_9323'[&!color=#000000]
	'1986782_Btmed46@RPH05790_1__SufS_family_cysteine_desulfurase'[&!color=#000000]
	'1986783_Btmed6@OUT40123_1__hypothetical_protein_CBB66_02895'[&!color=#000000]
	'1986826_CPsp@OUX37487_1__hypothetical_protein_CBE33_03050'[&!color=#000000]
	'1007121_Mbacterium@AQSD01000001_1_141___164153_165367'[&!color=#000000]
	'1379406_Mbacterium@AWNN01000009_1_19___17348_18562'[&!color=#000000]
	'1953245_CMbacterium@DJHT01000018_1_7___4725_5936'[&!color=#000000]
	'939857_Mbacterium@AQSI01000001_1_66___59528_60721'[&!color=#000000]
	'1661709_Abacterium@LFFL01000070_1_43___46475_47695'[&!color=#000000]
	'2162608_Ocluster@QCMT01000002_1_334___308742_309965'[&!color=#000000]
	'1948316_Abacterium@DBUV01000014_1_3___1526_2749'[&!color=#000000]
	'1986725_Fbacterium@OUW93593_1__cysteine_desulfurase'[&!color=#000000]
	'1986725_Fbacterium@OUW93662_1__cysteine_desulfurase'[&!color=#000000]
	'1643353_Cdivision@AKH32539_1__putative_cysteine_desulfurase'[&!color=#000000]
	'1540874_Sbacterium@RAL56764_1__hypothetical_protein_BSK20_00630'[&!color=#000000]
	'1394709_Cdivision@AHB41363_1__putative_cysteine_desulfurase'[&!color=#000000]
	'1948824_Pgroup@DHYS01000005_1_37___21493_22008'[&!color=#000000]
	'1974890_Cdivision@PJA48703_1__hypothetical_protein_CO170_01955'[&!color=#000000]
	'1912928_CGbacterium@RAL56642_1__hypothetical_protein_BLD25_03195'[&!color=#000000]
	'1540872_CGbacterium@ATU05149_1__hypothetical_protein_BKN14_01685'[&!color=#000000]
	'1948788_Pgroup@DDBV01000033_1_42___28600_29334'[&!color=#000000]
	'1914866_CGbacterium@RAL55280_1__hypothetical_protein_BLM37_03400'[&!color=#000000]
	'1805211_CGbacterium@OIP54111_1__hypothetical_protein_AUK10_01475'[&!color=#000000]
	'1974579_CGbacterium@PIQ40964_1__hypothetical_protein_COW06_04550'[&!color=#000000]
	'1948117_Nbacterium@DDYN01000058_1_1___1_429'[&!color=#000000]
	'1797263_CAbacterium@OGD08348_1__hypothetical_protein_A2397_03085'[&!color=#000000]
	'1948541_Dbacterium@DDTP01000011_1_102___98260_99456'[&!color=#000000]
	'1658742_Cbacterium@PKK39158_1__Cysteine_desulfurase__SufS_subfamily'[&!color=#000000]
	'1961465_Mbacterium@DFPW01000261_1_8___7926_9164'[&!color=#000000]
	'1737403_Narchaeon@AOV94718_1__hypothetical_protein_AQV86_02220'[&!color=#000000]
	'889962_CNsp@EGQ39918_1__selenocysteine_lyase'[&!color=#000000]
	'1406378_Narchaeon@AYGT01000003_1_51___34579_35766'[&!color=#000000]
	'1727665_Narchaeon@LKMV01000019_1_7___4479_5663'[&!color=#000000]
	'1727664_Narchaeon@LKMW01000014_1_13___9811_10995'[&!color=#000000]
	'1729454_Narchaeon@LKMO01000019_1_12___4759_5937'[&!color=#000000]
	'1919221_Narchaeon@PSG98954_1__cysteine_desulfurase'[&!color=#000000]
	'1919220_Narchaeon@PSH00127_1__cysteine_desulfurase'[&!color=#000000]
	'889948_CNsp@EGQ43476_1__selenocysteine_lyase'[&!color=#000000]
	'1729456_Narchaeon@LKMQ01000024_1_1___3_1148'[&!color=#000000]
	'1072681_CHsp@EHK02181_1__cysteine_desulfurase__SufS_subfamily_protein__partial'[&!color=#000000]
	'1072681_CHsp@EHK00737_1__cysteine_desulfurase_SufS_subfamily_protein__partial'[&!color=#000000]
	'1072681_CHsp@EHK00959_1__cysteine_desulfurase__partial'[&!color=#000000]
	'1072681_CHsp@EHK02019_1__cysteine_desulfurase__SufS_subfamily_protein'[&!color=#000000]
	'1727666_Narchaeon@LKMX01000030_1_4___3552_4730'[&!color=#000000]
	'1729455_Narchaeon@LKMP01000016_1_12___12889_14070'[&!color=#000000]
	'1919232_Tarchaeon@PSG97045_1__cysteine_desulfurase'[&!color=#000000]
	'1915765_Earchaeon@DASO01000010_1_184___173922_175163'[&!color=#000000]
	'1758255_Haethiopicum@LOAJ01000001_1_1140___1155408_1157039'[&!color=#000000]
	'1383851_Hhalodurans@OYR58985_1__cysteine_desulfurase'[&!color=#000000]
	'2480582_Hsp@RDQE01000005_1_255___262052_263686'[&!color=#000000]
	'2249761_Hsp@RAW44531_1__cysteine_desulfurase'[&!color=#000000]
	'555875_Hlimi@SFR65526_1__cysteine_desulfurase'[&!color=#000000]
	'469382_Hborinquense@ADQ68966_1__cysteine_desulfurase__plasmid_'[&!color=#000000]
	'553469_Hrufum@SFR69780_1__cysteine_desulfurase'[&!color=#000000]
	'756883_Harchaeon@AEN04719_1__cysteine_desulfurase__SufS_subfamily'[&!color=#000000]
	'1230455_Harcis@EMA72248_1__cysteine_desulfurase__partial'[&!color=#000000]
	'1227465_Hcaliforniens@ELZ44892_1__cysteine_desulfurase'[&!color=#000000]
	'1227485_Htebenquichen@ELZ32402_1__cysteine_desulfurase'[&!color=#000000]
	'1765655_Htropicale@KOX95344_1__cysteine_desulfurase'[&!color=#000000]
	'1765655_Htropicale@KOX96997_1__cysteine_desulfurase'[&!color=#000000]
	'2480582_Hsp@RDQE01000016_1_36___37759_39369'[&!color=#000000]
	'1194088_Hsp@JH815329_1_1033___1052461_1054071'[&!color=#000000]
	'35743_Hsodomense@SFR48355_1__cysteine_desulfurase___selenocysteine_lyase'[&!color=#000000]
	'29284_Htrapanicum@AP017569_1_336___354935_356545'[&!color=#000000]
	'699431_Hpelagica@KPN31089_1__putative_cysteine_desulfurase_2'[&!color=#000000]
	'1480675_Hsediminis@CVUA01000001_1_1496___1473907_1475547'[&!color=#000000]
	'1853690_Hsp@OPF21785_1__cysteine_desulfurase'[&!color=#000000]
	'1380430_Hrubra@BBJN01000039_1_81___75901_77541'[&!color=#000000]
	'1727663_Narchaeon@LKMY01000005_1_18___17211_18800'[&!color=#000000]
	'1547897_Hsalina@RCIH01000008_1_60___58047_59681'[&!color=#000000]
	'1710536_Hsp@KZ859517_1_64___57636_59285'[&!color=#000000]
	'890420_Haranensis@SDK14951_1__cysteine_desulfurase___selenocysteine_lyase'[&!color=#000000]
	'1765057_Hsp@BCMZ01000001_1_1829___1708960_1710588'[&!color=#000000]
	'1853682_Hsp@RNH90957_1__cysteine_desulfurase'[&!color=#000000]
	'1261545_Hacidiphilum@BANO01000056_1_11___6003_7250'[&!color=#000000]
	'1765057_Hsp@BCMZ01000001_1_2616___2429821_2431065'[&!color=#000000]
	'1407499_Hhubeiense@CQH61995_1__cysteine_desulfurase'[&!color=#000000]
	'1604004_Hsulfurireduc@AKH98569_1__cysteine_desulfurase'[&!color=#000000]
	'1873524_Hformicicum@AOW81187_1__cysteine_desulfurase'[&!color=#000000]
	'2055893_Aaarc@AUX09359_1__cysteine_desulfurase_selenocysteine_lyase'[&!color=#000000]
	'699431_Hpelagica@KPN30303_1__putative_cysteine_desulfurase_2'[&!color=#000000]
	'1380430_Hrubra@BBJN01000009_1_46___54445_55500'[&!color=#000000]
	'756883_Harchaeon@AEN04730_1__cysteine_desulfurase__SufS_subfamily'[&!color=#000000]
	'1480675_Hsediminis@CVUA01000001_1_618___606685_607959'[&!color=#000000]
	'1853690_Hsp@OPF23753_1__cysteine_desulfurase'[&!color=#000000]
	'1227487_Hpallidum@ELZ30928_1__cysteine_desulfurase'[&!color=#000000]
	'555875_Hlimi@SFR33046_1__cysteine_desulfurase___selenocysteine_lyase'[&!color=#000000]
	'553469_Hrufum@SFR34872_1__cysteine_desulfurase___selenocysteine_lyase'[&!color=#000000]
	'469382_Hborinquense@ADQ65725_1__cysteine_desulfurase'[&!color=#000000]
	'660521_Hgelatinilyti@SDL93755_1__cysteine_desulfurase___selenocysteine_lyase'[&!color=#000000]
	'660520_Hamylolyticum@SEO58311_1__cysteine_desulfurase___selenocysteine_lyase'[&!color=#000000]
	'1210908_Hsalarium@EJN59824_1__cysteine_desulfurase'[&!color=#000000]
	'2093797_Harchaeon@PUNH01000401_1_1___3_1109'[&!color=#000000]
	'2093797_Harchaeon@PUNH01000097_1_13___7497_8303'[&!color=#000000]
	'1073996_Hlitchfieldia@ATW88877_1__cysteine_desulfurase_selenocysteine_lyase'[&!color=#000000]
	'1732021_Harchaeon@LKML01000075_1_2___265_1542'[&!color=#000000]
	'1412873_Uarchaeon@ESS08494_1__cysteine_desulfurase'[&!color=#000000]
	'2216978_Hsp@RJX42181_1__cysteine_desulfurase'[&!color=#000000]
	'1070774_Hsp@ERH07463_1__cysteine_desulfurase__SufSfamily'[&!color=#000000]
	'268735_Hpteroides@RJX51386_1__cysteine_desulfurase'[&!color=#000000]
	'1236180_Hlongus@RDI71752_1__cysteine_desulfurase'[&!color=#000000]
	'553467_Hinordinatus@SFF77536_1__cysteine_desulfurase___selenocysteine_lyase'[&!color=#000000]
	'660517_Hclavatus@SDX76841_1__cysteine_desulfurase___selenocysteine_lyase'[&!color=#000000]
	'699433_Hlimi@SEG00864_1__cysteine_desulfurase___selenocysteine_lyase'[&!color=#000000]
	'1448860_Hrufus@BBJO01000009_1_148___144807_146084'[&!color=#000000]
	'1238426_Hsp@ERG98815_1__cysteine_desulfurase__SufSfamily'[&!color=#000000]
	'1238425_Hwalsbyi@ERG95646_1__cysteine_desulfurase__SufSfamily'[&!color=#000000]
	'1238424_Hwalsbyi@ERG93527_1__cysteine_desulfurase__SufSfamily'[&!color=#000000]
	'768065_Hwalsbyi@CCC41687_1__cysteine_desulfurase'[&!color=#000000]
	'2282130_Hsp@RLM56670_1__cysteine_desulfurase'[&!color=#000000]
	'2282131_Hsp@RLM90941_1__cysteine_desulfurase'[&!color=#000000]
	'309800_Hvolcanii@ADE05148_2__cysteine_desulfurase'[&!color=#000000]
	'35746_Hgibbonsii@AKU06300_1__cysteine_desulfurase'[&!color=#000000]
	'662480_Hsulfurifonti@ELZ89818_1__cysteine_desulfurase'[&!color=#000000]
	'1544719_Hsp@POG56900_1__cysteine_desulfurase'[&!color=#000000]
	'1544718_Hsp@KTG29347_1__cysteine_desulfurase'[&!color=#000000]
	'523841_Hmediterranei@AFK17862_1__cysteine_desulfurase__class_V_aminotransferase'[&!color=#000000]
	'1230453_Helongans@ELZ87238_1__cysteine_desulfurase__class_V_aminotransferase'[&!color=#000000]
	'1227460_Hlarsenii@ELZ77061_1__cysteine_desulfurase__class_V_aminotransferase'[&!color=#000000]
	'662479_Hmucosum@ELZ95179_1__cysteine_desulfurase__class_V_aminotransferase'[&!color=#000000]
	'1985678_Harchaeon@PEND01000002_1_81___77339_78619'[&!color=#000000]
	'755307_Srubrum@AUV83614_1__cysteine_desulfurase'[&!color=#000000]
	'1412872_Uarchaeon@ESS06529_1__cysteine_desulfurase'[&!color=#000000]
	'1085029_Harchaeon@ERH13393_1__selenocysteine_lyase'[&!color=#000000]
	'1085029_Harchaeon@ERH13395_1__selenocysteine_lyase__partial'[&!color=#000000]
	'1514971_Hmarisrubri@KTG07882_1__cysteine_desulfurase'[&!color=#000000]
	'2283527_Hsp@QQRR01000001_1_1698___1672802_1674079'[&!color=#000000]
	'1324957_CHtyrrellensis@ESP87890_1__cysteine_desulfurase'[&!color=#000000]
	'1919183_Harchaeon@PSQ04493_1__cysteine_desulfurase'[&!color=#000000]
	'43928_Hgomorrense@SHH08981_1__cysteine_desulfurase'[&!color=#000000]
	'555874_Hvescus@SEA23027_1__cysteine_desulfurase___selenocysteine_lyase'[&!color=#000000]
	'660522_Haerogenes@RMB13520_1__cysteine_desulfurase_selenocysteine_lyase'[&!color=#000000]
	'926690_Hnatans@KE386573_1_3052___2894113_2895390'[&!color=#000000]
	'1126245_Hsalinus@RCU47409_1__cysteine_desulfurase'[&!color=#000000]
	'1547899_Hsp@AXG05228_1__cysteine_desulfurase'[&!color=#000000]
	'1238428_Hsp@ERH03335_1__cysteine_desulfurase__SufSfamily'[&!color=#000000]
	'1267564_Hmalekzadehii@SEH62328_1__cysteine_desulfurase'[&!color=#000000]
	'1048396_Hpersicus@AP017558_1_736___750451_751728'[&!color=#000000]
	'1071085_H3a1_dgr@KK033114_1_1012___1028819_1030096'[&!color=#000000]
	'1678448_Hsedimenti@LKIR01000135_1_47___53020_54297'[&!color=#000000]
	'634157_Hsp@AZQ15373_1__cysteine_desulfurase'[&!color=#000000]
	'1121945_Hezzemoulense@ATXS01000002_1_240___223978_225255'[&!color=#000000]
	'1227466_Hcoriense@ELZ48408_1__cysteine_desulfurase__SufS_subfamily_protein'[&!color=#000000]
	'1919208_Harchaeon@PSQ56114_1__cysteine_desulfurase'[&!color=#000000]
	'1173487_Hsp@CDK40788_1__cysteine_desulfurase'[&!color=#000000]
	'1227485_Htebenquichen@ELZ33851_1__cysteine_desulfurase__SufS_subfamily_protein'[&!color=#000000]
	'1765655_Htropicale@KOX97994_1__cysteine_desulfurase'[&!color=#000000]
	'2282128_Hsp@RLM72450_1__cysteine_desulfurase'[&!color=#000000]
	'1194088_Hsp@JH815330_1_534___543072_544349'[&!color=#000000]
	'1230455_Harcis@EMA69416_1__cysteine_desulfurase__SufS_subfamily_protein'[&!color=#000000]
	'35743_Hsodomense@SFR30728_1__cysteine_desulfurase___selenocysteine_lyase'[&!color=#000000]
	'29284_Htrapanicum@AP017569_1_2060___2131931_2133208'[&!color=#000000]
	'1227465_Hcaliforniens@ELZ46454_1__cysteine_desulfurase__SufS_subfamily_protein'[&!color=#000000]
	'1230454_Haidingense@EMA66485_1__cysteine_desulfurase__SufS_subfamily_protein'[&!color=#000000]
	'1498500_Hsp@JQKV01000002_1_340___333974_335251'[&!color=#000000]
	'1419722_Hsp@CVRT01000058_1_7___5135_6412'[&!color=#000000]
	'1853699_Hsp@RNH95453_1__cysteine_desulfurase'[&!color=#000000]
	'1480728_Hsp@OYR46105_1__cysteine_desulfurase'[&!color=#000000]
	'1230456_Hkocurii@EMA66259_1__cysteine_desulfurase__SufS_subfamily_protein'[&!color=#000000]
	'1383844_Hpersicum@PHQ39812_1__cysteine_desulfurase'[&!color=#000000]
	'413816_Hhalophilum@BBJP01000065_1_7___7020_8297'[&!color=#000000]
	'1227484_Hsaccharovoru@ELZ41802_1__cysteine_desulfurase__SufS_subfamily_protein'[&!color=#000000]
	'2032630_Hsp@PAU82938_1__cysteine_desulfurase'[&!color=#000000]
	'2485838_Hsp@RJJW01000003_1_246___234641_235918'[&!color=#000000]
	'416348_Hlacusprofund@ACM57825_1__cysteine_desulfurase__SufS_subfamily'[&!color=#000000]
	'1227482_Hlipolyticum@EMA58571_1__cysteine_desulfurase__SufS_subfamily_protein'[&!color=#000000]
	'63740_Hvacuolatum@SNR38271_1__cysteine_desulfurase'[&!color=#000000]
	'1879286_Hsp@PUMU01000107_1_11___10989_12266'[&!color=#000000]
	'1412871_Uarchaeon@ESS03781_1__cysteine_desulfurase'[&!color=#000000]
	'1758255_Haethiopicum@LOAJ01000001_1_316___305922_307199'[&!color=#000000]
	'2480582_Hsp@RDQE01000001_1_316___296372_297649'[&!color=#000000]
	'2249761_Hsp@RAW45071_1__cysteine_desulfurase'[&!color=#000000]
	'1919204_Harchaeon@PSQ43387_1__cysteine_desulfurase__partial'[&!color=#000000]
	'1679096_Harchaeon@AWB27679_1__cysteine_desulfurase'[&!color=#000000]
	'1919182_Harchaeon@PSP82670_1__cysteine_desulfurase'[&!color=#000000]
	'1932004_Htaiwanensis@AUG46293_1__cysteine_desulfurase'[&!color=#000000]
	'1705562_Hrubripromont@KOX94752_1__cysteine_desulfurase'[&!color=#000000]
	'1765055_Hsp@BCNB01000006_1_257___227761_229008'[&!color=#000000]
	'272569_Hmarismortui@AAV47816_1__probable_cysteine_desulfurase'[&!color=#000000]
	'1230451_Hargentinensi@EMA22488_1__cysteine_desulfurase'[&!color=#000000]
	'1227453_Hjaponica@EMA28954_1__cysteine_desulfurase'[&!color=#000000]
	'634497_Hhispanica@AEM55982_1__cysteine_desulfurase'[&!color=#000000]
	'662477_Hvallismortis@EMA00693_1__cysteine_desulfurase'[&!color=#000000]
	'1919210_Harchaeon@PSQ60079_1__cysteine_desulfurase'[&!color=#000000]
	'890420_Haranensis@SDJ22210_1__cysteine_desulfurase'[&!color=#000000]
	'1954478_Hsp@PUMG01000045_1_15___10930_12177'[&!color=#000000]
	'1919203_Harchaeon@PSQ50667_1__cysteine_desulfurase'[&!color=#000000]
	'1919155_Harchaeon@PSP45323_1__cysteine_desulfurase'[&!color=#000000]
	'1085028_Harchaeon@ERH08592_1__cysteine_desulfurase'[&!color=#000000]
	'1325472_Harchaeon@ERG89771_1__cysteine_desulfurase__SufSfamily'[&!color=#000000]
	'1919148_Harchaeon@PSP15488_1__cysteine_desulfurase'[&!color=#000000]
	'1919181_Harchaeon@PSQ00669_1__cysteine_desulfurase'[&!color=#000000]
	'767519_Hzhouii@SFR89480_1__cysteine_desulfurase'[&!color=#000000]
	'996166_Hiranensis@SDM32432_1__cysteine_desulfurase'[&!color=#000000]
	'1457250_Hsalinum@BBMO01000001_1_1720___1711570_1712814'[&!color=#000000]
	'671145_Horiensis@RRJ28026_1__cysteine_desulfurase'[&!color=#000000]
	'1919187_Harchaeon@PSQ19796_1__cysteine_desulfurase'[&!color=#000000]
	'1919205_Harchaeon@PSQ58568_1__cysteine_desulfurase'[&!color=#000000]
	'1919163_Harchaeon@PSP67414_1__cysteine_desulfurase'[&!color=#000000]
	'1710538_Hsp@QWGG01000006_1_165___162019_163260'[&!color=#000000]
	'797114_Hcarlsbadense@ELZ29739_1__cysteine_desulfurase'[&!color=#000000]
	'1919176_Harchaeon@PSQ01333_1__cysteine_desulfurase'[&!color=#000000]
	'1919149_Harchaeon@PSP34542_1__cysteine_desulfurase'[&!color=#000000]
	'1919179_Harchaeon@PSQ06884_1__cysteine_desulfurase'[&!color=#000000]
	'1919156_Harchaeon@PSP76668_1__cysteine_desulfurase'[&!color=#000000]
	'485914_Hmukohataei@ACV47364_1__cysteine_desulfurase__SufS_subfamily'[&!color=#000000]
	'1919173_Harchaeon@PSP94658_1__cysteine_desulfurase'[&!color=#000000]
	'660518_Hregularis@SDF33054_1__cysteine_desulfurase'[&!color=#000000]
	'1367881_Hpersicus@SEN42766_1__cysteine_desulfurase'[&!color=#000000]
	'1932360_Hsp@AQL42651_1__cysteine_desulfurase'[&!color=#000000]
	'268739_Nmoolapensis@CCQ35767_1__cysteine_desulfurase'[&!color=#000000]
	'348780_Npharaonis@CAI48559_1__cysteine_desulfurase'[&!color=#000000]
	'1919175_Harchaeon@PSP80592_1__cysteine_desulfurase'[&!color=#000000]
	'1919188_Harchaeon@PSQ17685_1__cysteine_desulfurase'[&!color=#000000]
	'1919192_Harchaeon@PSQ42438_1__cysteine_desulfurase'[&!color=#000000]
	'1919197_Harchaeon@PSQ32928_1__cysteine_desulfurase'[&!color=#000000]
	'1919171_Harchaeon@PSP68546_1__cysteine_desulfurase'[&!color=#000000]
	'1919161_Harchaeon@PSP47898_1__cysteine_desulfurase'[&!color=#000000]
	'1919178_Harchaeon@PSP99317_1__cysteine_desulfurase'[&!color=#000000]
	'1919158_Harchaeon@PSP56843_1__cysteine_desulfurase'[&!color=#000000]
	'1919190_Harchaeon@PSQ23972_1__cysteine_desulfurase'[&!color=#000000]
	'2487041_Nsp@RNJ25437_1__cysteine_desulfurase'[&!color=#000000]
	'1919157_Harchaeon@PSP38803_1__cysteine_desulfurase'[&!color=#000000]
	'1547897_Hsalina@RCIH01000001_1_172___151184_152431'[&!color=#000000]
	'1919191_Harchaeon@PSQ25242_1__cysteine_desulfurase'[&!color=#000000]
	'2448456_Hsp@RCDI01000001_1_383___399649_400896'[&!color=#000000]
	'1679489_Hsp@KZN25278_1__cysteine_desulfurase'[&!color=#000000]
	'1455608_Hcibarius@JDTH01000001_1_340___321314_322630'[&!color=#000000]
	'553468_Hlitoreus@SIR52488_1__cysteine_desulfurase'[&!color=#000000]
	'797209_Hpaucihalophi@EFW93790_1__cysteine_desulfurase'[&!color=#000000]
	'29295_Harchaeon@RBI63495_1__cysteine_desulfurase'[&!color=#000000]
	'355548_Hjilantaiense@SEW14783_1__cysteine_desulfurase'[&!color=#000000]
	'478009_Hsalinarum@CAP14851_1__cysteine_desulfurase'[&!color=#000000]
	'751944_Hsp@AHG02511_1__cysteine_desulfurase'[&!color=#000000]
	'660515_Hrarus@QPMJ01000002_1_1423___1398150_1399394'[&!color=#000000]
	'1919167_Harchaeon@PSP56697_1__cysteine_desulfurase'[&!color=#000000]
	'1710536_Hsp@QLVG01000057_1_27___22720_23964'[&!color=#000000]
	'1919201_Harchaeon@PSQ45180_1__cysteine_desulfurase'[&!color=#000000]
	'558529_Nphilippinens@SNZ17185_1__cysteine_desulfurase___selenocysteine_lyase'[&!color=#000000]
	'519442_Hutahensis@ACV11404_1__cysteine_desulfurase__SufS_subfamily'[&!color=#000000]
	'1033806_Htiamatea@ERJ06090_1__putative_cysteine_desulfurase_protein'[&!color=#000000]
	'1919154_Harchaeon@PSP43541_1__cysteine_desulfurase'[&!color=#000000]
	'1919186_Harchaeon@PSQ26295_1__cysteine_desulfurase'[&!color=#000000]
	'1919172_Harchaeon@PSP73686_1__cysteine_desulfurase'[&!color=#000000]
	'1919162_Harchaeon@PSP61514_1__cysteine_desulfurase'[&!color=#000000]
	'1919177_Harchaeon@PSP87211_1__cysteine_desulfurase'[&!color=#000000]
	'1227455_Hsaccharolyti@EMA42803_1__cysteine_desulfurase__SufS_subfamily_protein'[&!color=#000000]
	'1232219_Hagarilyticus@BAFM01000009_1_46___40714_41961'[&!color=#000000]
	'1227456_Hsalifodinae@EMA55326_1__cysteine_desulfurase__SufS_subfamily_protein'[&!color=#000000]
	'931277_Hmorrhuae@EMA48809_1__cysteine_desulfurase__SufS_subfamily_protein'[&!color=#000000]
	'1227457_Hthailandensi@EMA52919_1__cysteine_desulfurase__SufS_subfamily_protein'[&!color=#000000]
	'1264579_Hsediminicola@BBMP01000022_1_407___389079_390326'[&!color=#000000]
	'1132509_Hhamelinensis@AJRK01000018_1_31___20858_22105'[&!color=#000000]
	'2321230_Hsp@RJS97152_1__cysteine_desulfurase'[&!color=#000000]
	'795797_Hjeotgali@ADJ13668_1__cysteine_desulfurase__SufS_subfamily_protein'[&!color=#000000]
	'2480581_Hsp@RDQG01000021_1_2___479_1726'[&!color=#000000]
	'1008153_Hpaucihalophi@KYH26881_1__cysteine_desulfurase'[&!color=#000000]
	'1919169_Harchaeon@PSP74925_1__cysteine_desulfurase'[&!color=#000000]
	'1333523_Ssp@AGN02931_1__cysteine_desulfurase__SufS_subfamily_protein'[&!color=#000000]
	'2282654_Ssp@QPND01000004_1_141___137338_138585'[&!color=#000000]
	'1729461_Narchaeon@LKNC01000064_1_8___4602_5849'[&!color=#000000]
	'1729462_Narchaeon@LKND01000018_1_17___15428_16672'[&!color=#000000]
	'1729463_Narchaeon@LKNF01000110_1_11___7498_8736'[&!color=#000000]
	'1729464_Narchaeon@LKNG01000048_1_2___1783_3027'[&!color=#000000]
	'797302_Hruber@AGB17328_1__cysteine_desulfurase_like_protein__SufS_subfamily'[&!color=#000000]
	'1227490_Hasiaticus@ELZ09283_1__cysteine_desulfurase'[&!color=#000000]
	'619731_Hkamekurae@SFS38202_1__cysteine_desulfurase'[&!color=#000000]
	'1495067_Hsp@KDE59422_1__cysteine_desulfurase'[&!color=#000000]
	'797299_Hlarsenii@AHF98349_1__cysteine_desulfurase'[&!color=#000000]
	'1293047_Hdjelfimassil@HG315687_1_211___198865_200109'[&!color=#000000]
	'392421_Hhispanica@SEU12873_1__cysteine_desulfurase'[&!color=#000000]
	'1227496_Nversiforme@ELY65177_1__cysteine_desulfurase__SufS_subfamily_protein'[&!color=#000000]
	'1608465_Nsp@PGF15891_1__cysteine_desulfurase'[&!color=#000000]
	'301967_Hsaccharevita@OLZ42292_1__cysteine_desulfurase'[&!color=#000000]
	'797303_Npellirubrum@AGB33517_1__cysteine_desulfurase_like_protein__SufS_subfamily'[&!color=#000000]
	'1416969_Hmahii@OAQ53227_1__hypothetical_protein_HTG_07050'[&!color=#000000]
	'373386_Nejinorense@PCR92089_1__cysteine_desulfurase'[&!color=#000000]
	'1227495_Npallidum@ELY79236_1__cysteine_desulfurase__SufS_subfamily_protein'[&!color=#000000]
	'222984_Naltunense@JNCS01000011_1_9___8679_9926'[&!color=#000000]
	'406552_Nsp@AFO55573_1__cysteine_desulfurase__SufS_subfamily'[&!color=#000000]
	'1186196_Nsalaciae@SEQ83500_1__cysteine_desulfurase'[&!color=#000000]
	'1202768_Hsalifodinae@JROF01000053_1_1___234_1481'[&!color=#000000]
	'1227497_Namylolyticus@ELY59446_1__cysteine_desulfurase'[&!color=#000000]
	'1227498_Njeotgali@ELY64041_1__cysteine_desulfurase'[&!color=#000000]
	'694430_Noccultus@AGB35981_1__cysteine_desulfurase_like_protein__SufS_subfamily'[&!color=#000000]
	'29540_Nasiatica@ELY97855_1__cysteine_desulfurase'[&!color=#000000]
	'1230458_Ntaiwanensis@ELY88388_1__cysteine_desulfurase'[&!color=#000000]
	'1227493_Nhulunbeirens@ELY91122_1__cysteine_desulfurase'[&!color=#000000]
	'1227492_Nchahannaoens@ELZ02916_1__cysteine_desulfurase'[&!color=#000000]
	'547559_Nmagadii@ADD05413_1__cysteine_desulfurase'[&!color=#000000]
	'1869245_Nsp@OIB55441_1__cysteine_desulfurase'[&!color=#000000]
	'745377_Naegyptiacus@ARS89123_1__cysteine_desulfurase'[&!color=#000000]
	'1293048_Hgoleimassili@HG315691_1_767___788572_789816'[&!color=#000000]
	'1114856_Ntibetense@ELY36490_1__cysteine_desulfurase'[&!color=#000000]
	'1095776_Ntexcoconense@SDK38021_1__cysteine_desulfurase'[&!color=#000000]
	'1729459_Narchaeon@LKMM01000051_1_5___2494_3738'[&!color=#000000]
	'1227500_Nbangense@ELY48795_1__cysteine_desulfurase'[&!color=#000000]
	'1230460_Nsulfidifacie@ELY46744_1__cysteine_desulfurase'[&!color=#000000]
	'308853_Nthiooxidans@SIS15296_1__cysteine_desulfurase'[&!color=#000000]
	'1230457_Hlimicola@ELZ19033_1__cysteine_desulfurase'[&!color=#000000]
	'1729458_Narchaeon@LKMK01000021_1_7___4598_5842'[&!color=#000000]
	'2044521_Nsp@AXR76466_1__Selenocysteine_lyase_Cysteine_desulfurase'[&!color=#000000]
	'640943_Nsediminis@SEH17117_1__cysteine_desulfurase___selenocysteine_lyase'[&!color=#000000]
	'588898_Hdaqingensis@APX97434_1__cysteine_desulfurase'[&!color=#000000]
	'1227499_Ninnermongoli@ELY55915_1__SufS_subfamily_cysteine_desulfurase'[&!color=#000000]
	'1295126_Nbaerhuensis@BBCV01000010_1_73___55859_56935'[&!color=#000000]
	'148449_Haswanensis@RKD93861_1__cysteine_desulfurase'[&!color=#000000]
	'797210_Hxanaduensis@AEH35918_1__cysteine_desulfurase__SufS_subfamily'[&!color=#000000]
	'1095778_Ntexcoconense@SDR28956_1__cysteine_desulfurase'[&!color=#000000]
	'797304_Ngregoryi@AFZ72728_1__cysteine_desulfurase_like_protein__SufS_subfamily'[&!color=#000000]
	'1227454_Hnitratireduc@EMA46474_1__cysteine_desulfurase'[&!color=#000000]
	'358396_Hlacisalsi@APW97181_1__cysteine_desulfurase'[&!color=#000000]
	'1679091_Nhaloarchaeon@RQG93161_1__cysteine_desulfurase'[&!color=#000000]
	'1679083_Nhaloarchaeon@RQG95110_1__cysteine_desulfurase'[&!color=#000000]
	'1679086_Nhaloarchaeon@RQH00982_1__cysteine_desulfurase'[&!color=#000000]
	'1227488_Hsalina@ELZ22814_1__SufS_subfamily_cysteine_desulfurase'[&!color=#000000]
	'543526_Hturkmenica@ADB59125_1__cysteine_desulfurase__SufS_subfamily'[&!color=#000000]
	'2491022_Hsp@RQWN01000003_1_270___267341_268585'[&!color=#000000]
	'1702106_Harchaeon@QQTY01000004_1_292___279007_280251'[&!color=#000000]
	'1798576_Lbacterium@OGV47291_1__hypothetical_protein_A2X46_18150'[&!color=#000000]
	'1798543_CKbacterium@OGY83045_1__cysteine_desulfurase'[&!color=#000000]
	'2014245_CKbacterium@PIS41785_1__cysteine_desulfurase__partial'[&!color=#000000]
	'1948518_Dbacterium@DKAM01000027_1_50___33685_34920'[&!color=#000000]
	'1970487_Abacterium@OYW06344_1__cysteine_desulfurase'[&!color=#000000]
	'2072418_Cdivision@PWB69123_1__cysteine_desulfurase'[&!color=#000000]
	'1802787_Cdivision@OGC90792_1__cysteine_desulfurase'[&!color=#000000]
	'1975520_Cdivision@PJA27808_1__cysteine_desulfurase'[&!color=#000000]
	'2013855_Cdivision@PKK83154_1__cysteine_desulfurase'[&!color=#000000]
	'2053527_Cdivision@QJYQ01000410_1_2___271_1551'[&!color=#000000]
	'1703762_Bsm23_31@KPK94322_1__cysteine_desulfurase'[&!color=#000000]
	'1797858_Dbacterium@OGQ14279_1__cysteine_desulfurase'[&!color=#000000]
	'1797857_Dbacterium@OGQ03231_1__cysteine_desulfurase'[&!color=#000000]
	'1802788_Cdivision@OGC86372_1__cysteine_desulfurase'[&!color=#000000]
	'1802785_Cdivision@OGC88815_1__cysteine_desulfurase'[&!color=#000000]
	'1974750_CObacterium@PIQ82890_1__cysteine_desulfurase'[&!color=#000000]
	'1801860_Owor_2@OGX28849_1__cysteine_desulfurase'[&!color=#000000]
	'1797952_Ebacterium@OGS05141_1__hypothetical_protein_A3G41_00870'[&!color=#000000]
	'2030800_Ebacterium@PCI33705_1__cysteine_desulfurase'[&!color=#000000]
	'2014312_Ebacterium@PIP82784_1__cysteine_desulfurase'[&!color=#000000]
	'1797943_Ebacterium@OGR83989_1__cysteine_desulfurase'[&!color=#000000]
	'1797936_Ebacterium@OGR77237_1__hypothetical_protein_A2X40_01115'[&!color=#000000]
	'2014311_Ebacterium@PIR15012_1__cysteine_desulfurase'[&!color=#000000]
	'1801861_Owor_2@OGX37385_1__cysteine_desulfurase'[&!color=#000000]
	'1797946_Ebacterium@OGR93045_1__cysteine_desulfurase'[&!color=#000000]
	'1947875_Cbacterium@DDVE01000021_1_132___134723_136006'[&!color=#dd85ab]
	'1948514_Dbacterium@DKLZ01000013_1_1___3_425'[&!color=#000000]
	'2013732_Cbacterium@PKN82272_1__cysteine_desulfurase'[&!color=#000000]
	'1325935_Nmassiliensis@CCXJ01000662_1_6___2933_3358'[&!color=#000000]
	'1948514_Dbacterium@DKLZ01000010_1_22___17198_18076'[&!color=#000000]
	'1951635_Cbacterium@DLPE01000027_1_1___52_447'[&!color=#000000]
	'2014260_BCblackallbact@PIW50393_1__cysteine_desulfurase'[&!color=#000000]
	'1947897_Cbacterium@DLGM01000388_1_26___20571_21815'[&!color=#dd85ab]
	'1123275_Scellobiosiph@KE384554_1_320___363491_364717'[&!color=#000000]
	'1307761_Spacifica@AHC15058_1__Cysteine_desulfurase__SufS_subfamily'[&!color=#000000]
	'1480694_Slutea@KGE72229_1__cysteine_desulfurase'[&!color=#000000]
	'889378_Safricana@AFG37124_1__cysteine_desulfurase_like_protein__SufS_subfamily'[&!color=#000000]
	'1947540_Ssp@DCBS01000072_1_6___3236_4471'[&!color=#000000]
	'159291_Aamericana@SIQ82753_1__cysteine_desulfurase___selenocysteine_lyase'[&!color=#000000]
	'2013833_Sbacterium@PKL32022_1__cysteine_desulfurase'[&!color=#000000]
	'1952203_Lbacterium@DFRK01000013_1_6___4832_6100'[&!color=#000000]
	'189518_Linterrogans@AAN50758_2__selenocysteine_lyase'[&!color=#000000]
	'2023177_Lhartskeerlii@PJZ35462_1__cysteine_desulfurase'[&!color=#000000]
	'1193069_Lwolffii@EPG66224_1__cysteine_desulfurase__SufS_family'[&!color=#000000]
	'178_Lsp@PJE00977_1__cysteine_desulfurase'[&!color=#000000]
	'1917830_Lsp@GBF45808_1__selenocysteine_lyase'[&!color=#000000]
	'355278_Lbiflexa@ABZ94368_1__Selenocysteine_lyase'[&!color=#000000]
	'1917863_Lsp@GBF48930_1__selenocysteine_lyase'[&!color=#000000]
	'2005713_Bbms3abin05@GBD94540_1__putative_cysteine_desulfurase'[&!color=#000000]
	'1935133_Dbacterium@MTOL01000436_1_8___13990_15249'[&!color=#000000]
	'1798553_CKbacterium@OGY92260_1__cysteine_desulfurase'[&!color=#000000]
	'665571_Sthermophila@ADN01540_1__probable_cysteine_desulfurase'[&!color=#000000]
	'2035419_Bhr24@GBD12287_1__Cysteine_desulfurase_SufS'[&!color=#000000]
	'1842519_Cbacterium@LXTD01000002_1_8___5165_5923'[&!color=#000000]
	'1797658_Cbacterium@OGO46766_1__cysteine_desulfurase'[&!color=#000000]
	'1948519_Dbacterium@DKAL01000028_1_2___435_1673'[&!color=#000000]
	'1948533_Dbacterium@DLRG01000095_1_2___754_2025'[&!color=#000000]
	'1948475_Dbacterium@DBTA01000022_1_28___28548_29807'[&!color=#000000]
	'1948476_Dbacterium@DBSW01000155_1_6___4363_5622'[&!color=#000000]
	'1948511_Dbacterium@DJMH01000113_1_12___8924_10165'[&!color=#000000]
	'1948523_Dbacterium@DJZL01000111_1_5___3272_4513'[&!color=#000000]
	'1948534_Dbacterium@DBHO01000065_1_186___169226_170464'[&!color=#000000]
	'1926606_Scluster@PKB61683_1__cysteine_desulfurase'[&!color=#000000]
	'1916132_Scluster@MPND01000015_1_47___51318_52550'[&!color=#000000]
	'1948467_Dbacterium@DCAW01000137_1_7___4201_5439'[&!color=#000000]
	'1948481_Dbacterium@DCWO01000083_1_43___40592_41827'[&!color=#000000]
	'1915757_Tarchaeon@DAZR01000012_1_20___14538_15764'[&!color=#000000]
	'1948493_Dbacterium@DEAJ01000015_1_13___12619_13851'[&!color=#000000]
	'1131272_Cbacterium@KB912848_1_27___23719_24945'[&!color=#000000]
	'1926612_Scluster@PKB67202_1__cysteine_desulfurase'[&!color=#000000]
	'1948522_Dbacterium@DJZM01000120_1_11___7862_9085'[&!color=#000000]
	'1926612_Scluster@PKB66775_1__cysteine_desulfurase'[&!color=#000000]
	'1916130_Scluster@MPMJ01000017_1_25___24129_25379'[&!color=#000000]
	'1948530_Dbacterium@DLTP01000047_1_27___28796_30034'[&!color=#000000]
	'1948489_Dbacterium@DEBF01000036_1_25___27953_29191'[&!color=#000000]
	'2035418_Bhr23@GBD10376_1__Cysteine_desulfurase_SufS'[&!color=#000000]
	'2044939_Cbacterium@PKEP01000123_1_3___687_1910'[&!color=#000000]
	'1676162_Cbacterium@LFTP01000223_1_3___1525_2748'[&!color=#000000]
	'1555112_Lpilosa@BAS27252_1__cysteine_desulfurase'[&!color=#000000]
	'880073_Cabyssi@EHO42801_1__cysteine_desulfurase__SufS_subfamily'[&!color=#000000]
	'1817870_CLbacterium@OGH62446_1__cysteine_desulfurase'[&!color=#000000]
	'1915756_Tarchaeon@DAEE01000053_1_7___2599_3837'[&!color=#000000]
	'2035412_Bhr17@GBC98301_1__Cysteine_desulfurase_SufS'[&!color=#000000]
	'1052813_Fbacterium@ASKL01000005_1_2___382_1626'[&!color=#000000]
	'266117_Rxylanophilus@ABG03144_1__cysteine_desulfurase'[&!color=#000000]
	'2035407_Bhr12@GBC86391_1__Cysteine_desulfurase_SufS'[&!color=#000000]
	'1953126_Abacterium@DHWS01000159_1_5___3828_5093'[&!color=#000000]
	'1640515_Abacterium@KRT76102_1__SufS_subfamily_cysteine_desulfurase__cysteine_desulfurase___selenocysteine_lyas'[&!color=#000000]
	'2035427_Bhr32@GBD30762_1__Cysteine_desulfurase_SufS'[&!color=#000000]
	'1974045_Ibacterium@PIU45011_1__cysteine_desulfurase'[&!color=#000000]
	'1915751_Tarchaeon@DAEB01000020_1_6___4244_5524'[&!color=#000000]
	'1915752_Tarchaeon@DASW01000008_1_316___346636_347889'[&!color=#000000]
	'1805005_Abacterium@OIO93204_1__cysteine_desulfurase'[&!color=#000000]
	'2013723_Cbacterium@PKO24199_1__cysteine_desulfurase'[&!color=#000000]
	'1919271_Cbacterium@MPMO01000008_1_26___26442_27713'[&!color=#000000]
	'2420332_Cbacterium@RME64600_1__aminotransferase_class_V_fold_PLP_dependent_enzyme__partial'[&!color=#000000]
	'1950212_Abacterium@DIAV01000321_1_3___3118_4467'[&!color=#000000]
	'926550_Caerophila@BAM00077_1__putative_cysteine_desulfurase_selenocysteine_lyase'[&!color=#000000]
	'1950222_Abacterium@DKKP01000281_1_1___1_1131'[&!color=#000000]
	'1950222_Abacterium@DKKP01000393_1_50___48862_50082'[&!color=#000000]
	'869279_Tdaxensis@KPL84535_1__cysteine_desulfurase'[&!color=#000000]
	'1797659_Cbacterium@OGO47777_1__cysteine_desulfurase'[&!color=#000000]
	'1797639_Cbacterium@OGO11399_1__cysteine_desulfurase'[&!color=#000000]
	'2073117_Abacterium@PWB50896_1__cysteine_desulfurase'[&!color=#000000]
	'2013727_Cbacterium@PKN99844_1__cysteine_desulfurase'[&!color=#000000]
	'1946752_Lsp@DHHC01000051_1_15___11004_12224'[&!color=#000000]
	'229919_Athermolimosa@GAP06550_1__cysteine_desulfurases__SufSfamily'[&!color=#000000]
	'926569_Athermophila@BAJ63820_1__cysteine_desulfurase_selenocysteine_lyase'[&!color=#000000]
	'1895927_Cbacterium@OJX47020_1__cysteine_desulfurase'[&!color=#000000]
	'2013731_Cbacterium@PKN87536_1__cysteine_desulfurase'[&!color=#000000]
	'2013725_Cbacterium@PKO10664_1__cysteine_desulfurase'[&!color=#000000]
	'229921_Lsaccharolyti@GAP17788_1__cysteine_desulfurases__SufSfamily'[&!color=#000000]
	'360412_Larvoryzae@GAP14946_1__cysteine_desulfurases__SufSfamily'[&!color=#000000]
	'1134406_Oapprima@KPL72203_1__hypothetical_protein_ADN00_15360'[&!color=#000000]
	'167964_Athermophila@KUK47070_1__Cysteine_desulfurase'[&!color=#000000]
	'1951412_Abacterium@DHHD01000025_1_7___5309_5893'[&!color=#000000]
	'913107_Psubmarina@REG10717_1__cysteine_desulfurase_selenocysteine_lyase'[&!color=#000000]
	'229920_Ltardivitalis@GAP22907_1__cysteine_desulfurase__SufSfamily'[&!color=#000000]
	'1678840_Fflocculi@GAP40276_1__cysteine_desulfurases__SufSfamily'[&!color=#000000]
	'1946754_Lsp@DHPK01000019_1_47___55733_57088'[&!color=#000000]
	'1946750_Lsp@DCTP01000011_1_18___17847_19076'[&!color=#000000]
	'1951408_Abacterium@DGEO01000026_1_5___4002_5246'[&!color=#000000]
	'1797646_Cbacterium@OGO26927_1__cysteine_desulfurase'[&!color=#000000]
	'1872519_Asp@QKFQ01000020_1_1___3_824'[&!color=#000000]
	'1951440_Abacterium@DIWL01000068_1_23___20249_21493'[&!color=#000000]
	'1797613_Cbacterium@OGN82564_1__cysteine_desulfurase'[&!color=#000000]
	'360411_Bcaldifistula@GAP11165_1__cysteine_desulfurases__SufSfamily'[&!color=#000000]
	'2364212_CTclade@PJF45756_1__cysteine_desulfurase__partial'[&!color=#000000]
	'1950193_Abacterium@DDWN01000093_1_30___29973_31199'[&!color=#000000]
	'1973904_Abacterium@PJB67772_1__cysteine_desulfurase'[&!color=#000000]
	'1797644_Cbacterium@OGO24213_1__cysteine_desulfurase'[&!color=#000000]
	'1973905_Abacterium@PIV26082_1__cysteine_desulfurase__partial'[&!color=#000000]
	'1961102_Abacterium@OQY82880_1__cysteine_desulfurase'[&!color=#000000]
	'1950217_Abacterium@DIDP01000062_1_27___28067_29293'[&!color=#000000]
	'1950194_Abacterium@DDVH01000010_1_14___11856_13082'[&!color=#000000]
	'1950196_Abacterium@DDTU01000208_1_1___1_789'[&!color=#000000]
	'1950196_Abacterium@DDTU01000244_1_5___4504_4965'[&!color=#000000]
	'1797612_Cbacterium@OGN75301_1__cysteine_desulfurase'[&!color=#000000]
	'1950227_Abacterium@DBFP01000055_1_22___26918_28144'[&!color=#000000]
	'1973907_Abacterium@PIW20505_1__cysteine_desulfurase'[&!color=#000000]
	'1971724_Abacterium@OQY31403_1__cysteine_desulfurase__partial'[&!color=#000000]
	'2013729_Cbacterium@PKN90948_1__cysteine_desulfurase'[&!color=#000000]
	'1950216_Abacterium@DIDQ01000149_1_7___10481_11713'[&!color=#000000]
	'1797669_Cbacterium@OGO63442_1__cysteine_desulfurase'[&!color=#000000]
	'1797648_Cbacterium@OGO28169_1__cysteine_desulfurase'[&!color=#000000]
	'2052143_Abacterium@PWH20456_1__cysteine_desulfurase'[&!color=#000000]
	'1950210_Abacterium@DHFN01000133_1_14___13967_15220'[&!color=#000000]
	'1961101_Abacterium@OQY89450_1__cysteine_desulfurase'[&!color=#000000]
	'1797641_Cbacterium@OGO17940_1__cysteine_desulfurase'[&!color=#000000]
	'1703387_Abacterium@KPK95294_1__cysteine_desulfurase'[&!color=#000000]
	'1703387_Abacterium@KPK90243_1__cysteine_desulfurase'[&!color=#000000]
	'1797671_Cbacterium@OGO70142_1__cysteine_desulfurase'[&!color=#000000]
	'1935047_Dsp@MTNP01000019_1_2___411_1658'[&!color=#000000]
	'1950226_Abacterium@DBHI01000135_1_7___3963_5204'[&!color=#000000]
	'1950187_Abacterium@DCAJ01000001_1_10___7298_7885'[&!color=#000000]
	'1950205_Abacterium@DFQC01000039_1_9___7438_8670'[&!color=#000000]
	'1950202_Abacterium@DDZT01000022_1_9___6382_7614'[&!color=#000000]
	'1950187_Abacterium@DCAJ01000001_1_9___6624_7331'[&!color=#000000]
	'1950207_Abacterium@DGDY01000178_1_16___16035_17282'[&!color=#000000]
	'872965_Amaritima@GAP64493_1__cysteine_desulfurase___selenocysteine_lyase'[&!color=#000000]
	'1950189_Abacterium@DDBP01000391_1_5___4567_5823'[&!color=#000000]
	'1617416_Cbacterium@KXK20233_1__cysteine_desulfurase_selenocysteine_lyase'[&!color=#000000]
	'2364211_CTclade@PJF20721_1__cysteine_desulfurase__partial'[&!color=#000000]
	'2099665_Abacterium@PWH14960_1__cysteine_desulfurase'[&!color=#000000]
	'1961111_Cbacterium@OQY89060_1__cysteine_desulfurase'[&!color=#000000]
	'1950211_Abacterium@DHFK01000015_1_53___54361_55596'[&!color=#000000]
	'2035417_Bhr22@GBD09975_1__Cysteine_desulfurase_SufS'[&!color=#000000]
	'877466_Thugenholtzii@SNB70010_1__cysteine_desulfurase___selenocysteine_lyase'[&!color=#000000]
	'2364212_CTclade@PJF48790_1__cysteine_desulfurase'[&!color=#000000]
	'2420334_Tbacterium@RME38233_1__cysteine_desulfurase'[&!color=#000000]
	'1935095_Abacterium@MTNV01000211_1_4___2537_3472'[&!color=#000000]
	'1950190_Abacterium@DCVT01000058_1_136___145712_146959'[&!color=#000000]
	'1703386_Abacterium@KPK12516_1__cysteine_desulfurase'[&!color=#000000]
	'2364220_CTbacterium@RMD47445_1__cysteine_desulfurase'[&!color=#000000]
	'1806508_CPbreve@CUS02160_2__selenocysteine_lyase__PLP_dependent'[&!color=#000000]
	'71864_Hsp@HBW50837_1__TPA_asm__cysteine_desulfurase'[&!color=#000000]
	'1128421_Bjkg1@JAGA01000002_1_1914___2157231_2158472'[&!color=#000000]
	'1953071_Rbacterium@DBCF01000170_1_3___1955_3184'[&!color=#000000]
	'324602_Caurantiacus@ABY36667_1__cysteine_desulfurase__SufS_subfamily'[&!color=#000000]
	'357808_Rsp@ABQ89126_1__cysteine_desulfurase'[&!color=#000000]
	'765420_Otrichoides@EFO80657_1__SufS_subfamily_cysteine_desulfurase'[&!color=#000000]
	'1506545_CCasiatica@PDV97596_1__cysteine_desulfurase'[&!color=#000000]
	'2024553_CVmediisalina@PDW02802_1__cysteine_desulfurase'[&!color=#000000]
	'2491704_CVsp@RRR67692_1__cysteine_desulfurase'[&!color=#000000]
	'2052317_Cdivision@PKUW01000230_1_17___13396_14646'[&!color=#000000]
	'1953415_Bubp12_uba518@DHWK01000148_1_5___2891_3652'[&!color=#000000]
	'1947834_Cbacterium@DHWL01000021_1_3___2571_3440'[&!color=#000000]
	'1947834_Cbacterium@DHWL01000095_1_8___6999_7409'[&!color=#000000]
	'2026888_Tbacterium@PHX81531_1__cysteine_desulfurase'[&!color=#000000]
	'1002870_Gocculta@RDI75599_1__sufS__cysteine_desulfurase__SufS_family'[&!color=#000000]
	'479434_Sthermophilus@ACZ38960_1__cysteine_desulfurase__SufS_subfamily'[&!color=#000000]
	'1129897_Nhollandica@CCF85464_1__cysteine_desulfurase'[&!color=#000000]
	'309801_Troseum@ACM05280_1__cysteine_desulfurase'[&!color=#000000]
	'2035421_Bhr26@GBD17094_1__putative_cysteine_desulfurase'[&!color=#000000]
	'1382356_Tpeleae@JQMP01000003_1_1197___1301269_1302522'[&!color=#000000]
	'1797616_Cbacterium@OGN88141_1__cysteine_desulfurase__partial'[&!color=#000000]
	'1797661_Cbacterium@OGO53582_1__cysteine_desulfurase__partial'[&!color=#000000]
	'1947835_Cbacterium@DHWF01000042_1_54___44671_45978'[&!color=#000000]
	'525904_Tterrenum@ACZ42602_1__cysteine_desulfurase__SufS_subfamily'[&!color=#000000]
	'1932716_Ksp@HAE84266_1__TPA_asm__cysteine_desulfurase'[&!color=#000000]
	'1825093_Ttikiterensis@RAQ96825_1__cysteine_desulfurase'[&!color=#000000]
	'1947833_Cbacterium@DHWR01000183_1_5___6521_7780'[&!color=#000000]
	'1947833_Cbacterium@DHWR01000227_1_11___7690_8904'[&!color=#000000]
	'1817857_CEbacterium@OGF21492_1__cysteine_desulfurase'[&!color=#000000]
	'1937527_Tsp@PKEM01000021_1_2___1263_2498'[&!color=#000000]
	'2212470_CEbacterium@QJVW01000047_1_9___5860_7110'[&!color=#000000]
	'1948515_Dbacterium@DKLX01000031_1_6___2804_4054'[&!color=#000000]
	'1495650_Thugenholtzii@PFG74182_1__cysteine_desulfurase_L_selenocysteine_selenide_lyase__L_alanine_forming_'[&!color=#000000]
	'2035424_Bhr29@GBD22935_1__Cysteine_desulfurase_SufS'[&!color=#000000]
	'1947827_Cbacterium@DDYL01000166_1_16___12505_13797'[&!color=#000000]
	'1916145_Cbacterium@MPNM01000003_1_13___12359_13609'[&!color=#000000]
	'1953104_Abacterium@DCWH01000089_1_9___5072_6331'[&!color=#000000]
	'1842519_Cbacterium@LXTD01000002_1_9___6014_6454'[&!color=#000000]
	'1951122_Gbacterium@DKAG01000097_1_5___3727_4425'[&!color=#000000]
	'1953452_Bubp9_uba6111@DIWH01000016_1_39___44638_45900'[&!color=#000000]
	'1953451_Bubp9_uba5552@DINA01000224_1_18___19621_20883'[&!color=#000000]
	'1805174_Gbacterium@OLD94909_1__cysteine_desulfurase'[&!color=#000000]
	'1951118_Gbacterium@DHJM01000045_1_11___8529_9779'[&!color=#000000]
	'1951117_Gbacterium@DHJO01000222_1_7___3722_4984'[&!color=#000000]
	'1978118_Gbacterium@NGFI01000014_1_266___299718_300941'[&!color=#000000]
	'1946568_Gsp@DLHL01000031_1_12___8754_9986'[&!color=#000000]
	'379066_Gaurantiaca@BAH40074_1__cysteine_desulfurase_selenocysteine_lyase'[&!color=#000000]
	'1379270_Gphototrophic@AMW05802_1__cysteine_sulfinate_desulfinase'[&!color=#000000]
	'1956161_Pbacterium@OPX22295_1__cysteine_desulfurase'[&!color=#000000]
	'292459_Sthermophilum@BAD41021_1__cysteine_desulfurase'[&!color=#000000]
	'1348429_Elacus@GAX91204_1__cysteine_desulfurase'[&!color=#000000]
	'1120973_Epohliae@AQXL01000088_1_8___4525_5757'[&!color=#000000]
	'2364212_CTclade@PJF45724_1__cysteine_desulfurase__partial'[&!color=#000000]
	'1963862_Maestuarii@ORC37981_1__hypothetical_protein_B4O97_02070'[&!color=#000000]
	'1940821_Ssp@OQX28773_1__hypothetical_protein_B0D92_07250'[&!color=#000000]
	'260710_Oalgarvensis@VDA99472_1__Cysteine_desulfurase____SufS'[&!color=#000000]
	'1947541_Ssp@DEIH01000137_1_8___6678_7988'[&!color=#000000]
	'1947542_Ssp@DHQL01000007_1_231___266042_267253'[&!color=#000000]
	'1971727_Sbacterium@OQY30722_1__hypothetical_protein_B6241_15420'[&!color=#000000]
	'744872_Tcaldarium@AEJ18486_1__cysteine_desulfurase__SufS_subfamily'[&!color=#000000]
	'1952893_Sbacterium@DIKA01000158_1_17___16025_17275'[&!color=#000000]
	'1952885_Sbacterium@DBTK01000094_1_26___32540_33853'[&!color=#000000]
	'573413_Ssmaragdinae@ADK79224_1__cysteine_desulfurase__SufS_subfamily'[&!color=#000000]
	'1972561_Ebacterium@HAM16628_1__TPA_asm__cysteine_desulfurase'[&!color=#000000]
	'1951644_Ebacterium@DFIX01000005_1_31___41813_43846'[&!color=#000000]
	'242230_Esinensis@RDB65433_1__cysteine_desulfurase'[&!color=#000000]
	'1946595_Hsp@DEPC01000138_1_4___2020_3837'[&!color=#000000]
	'1948349_Abacterium@DBCL01000009_1_59___51282_51752'[&!color=#000000]
	'1948858_Pgroup@DJKP01000058_1_10___10399_11640'[&!color=#000000]
	'1797542_CBbacterium@OGY50937_1__hypothetical_protein_A3J59_00320'[&!color=#000000]
	'1974525_CBbacterium@PIS05777_1__cysteine_desulfurase'[&!color=#000000]
	'2066483_CDbacterium@AXK60969_1__cysteine_desulfurase'[&!color=#000000]
	'2026809_Ebacterium@MBM17466_1__cysteine_desulfurase_CsdA'[&!color=#000000]
	'2026809_Ebacterium@MBM17719_1__cysteine_desulfurase_CsdA'[&!color=#000000]
	'1619077_Cdivision@KKP24517_1__putative_cysteine_desulfurase'[&!color=#000000]
	'1655310_Cdivision@LDIX01000003_1_34___33178_34413'[&!color=#000000]
	'1619080_Cdivision@KKP53087_1__Cysteine_desulfurase'[&!color=#000000]
	'2030827_CDbacterium@PCI74149_1__cysteine_desulfurase'[&!color=#000000]
	'1655308_Cdivision@LDIV01000001_1_191___207684_208922'[&!color=#000000]
	'1619083_Cdivision@KKQ33139_1__Cysteine_desulfurase'[&!color=#000000]
	'1619084_Cdivision@KKQ49815_1__Cysteine_desulfurase'[&!color=#000000]
	'1619079_Cdivision@KKP35654_1__Cysteine_desulfurase'[&!color=#000000]
	'1974779_CPbacterium@PJC38395_1__cysteine_desulfurase__partial'[&!color=#000000]
	'673862_CBmassiliensis@CDK30469_1__Selenocysteine_lyase_Cysteine_desulfurase'[&!color=#000000]
	'1802375_Cdivision@OGB83941_1__hypothetical_protein_A3F66_02250'[&!color=#000000]
	'1802375_Cdivision@OGB83289_1__hypothetical_protein_A3F66_05515'[&!color=#000000]
	'1655311_Cdivision@LDIY01000042_1_55___49246_50460'[&!color=#000000]
	'1619078_Cdivision@KKP28864_1__Cysteine_desulfurase'[&!color=#000000]
	'1655312_Cdivision@LDIZ01000004_1_123___135889_137097'[&!color=#000000]
	'1655309_Cdivision@LDIW01000008_1_15___19254_20450'[&!color=#000000]
	'1953210_CDbacterium@DJWM01000001_1_39___47730_48929'[&!color=#000000]
	'1619081_Cdivision@KKP95652_1__Cysteine_desulfurase__SufS_family'[&!color=#000000]
	'1802376_Cdivision@OGB97029_1__hypothetical_protein_A3F06_01530'[&!color=#000000]
	'1802376_Cdivision@OGB97535_1__hypothetical_protein_A3F06_03310'[&!color=#000000]
	'1306947_Cdivision@KIX85598_1__hypothetical_protein_J120_01420'[&!color=#000000]
	'1619075_Cdivision@KKR97131_1__Cysteine_desulfurase'[&!color=#000000]
	'1619076_Cdivision@KKS68377_1__hypothetical_protein_UV38_C0002G0246'[&!color=#000000]
	'1915813_Earchaeon@DAEW01000195_1_1___2_685'[&!color=#000000]
	'1915813_Earchaeon@DAEW01000089_1_1___2_613'[&!color=#000000]
	'274854_Umarine@EHR76913_1__cysteine_desulfurase___selenocysteine_lyase'[&!color=#000000]
	'1915866_Earchaeon@DAPR01000069_1_4___3465_4658'[&!color=#000000]
	'1915885_Earchaeon@DAFX01000047_1_3___697_1890'[&!color=#000000]
	'1915980_Earchaeon@DAME01000024_1_25___22792_23985'[&!color=#000000]
	'1915984_Earchaeon@DAMU01000079_1_11___6301_7494'[&!color=#000000]
	'1986698_Earchaeon@RPG70870_1__SufS_family_cysteine_desulfurase'[&!color=#000000]
	'1915867_Earchaeon@DAXG01000027_1_73___105759_106961'[&!color=#000000]
	'1915942_Earchaeon@DARR01000121_1_2___1106_2299'[&!color=#000000]
	'1915927_Earchaeon@DAGF01000048_1_4___2179_3372'[&!color=#000000]
	'1915940_Earchaeon@DANX01000061_1_12___9847_11040'[&!color=#000000]
	'1915864_Earchaeon@DACE01000004_1_5___3955_5148'[&!color=#000000]
	'1915842_Earchaeon@DAPD01000039_1_19___16642_17832'[&!color=#000000]
	'1915863_Earchaeon@DAVD01000007_1_7___6388_7578'[&!color=#000000]
	'1915983_Earchaeon@DACK01000142_1_11___8759_9946'[&!color=#000000]
	'1915792_Earchaeon@DAWS01000120_1_5___3999_5147'[&!color=#000000]
	'1915926_Earchaeon@DACX01000083_1_9___8306_9493'[&!color=#000000]
	'1915853_Earchaeon@DAUW01000066_1_29___29812_31017'[&!color=#000000]
	'1915841_Earchaeon@DAFI01000081_1_2___942_2129'[&!color=#000000]
	'1915941_Earchaeon@DAST01000149_1_8___4306_5493'[&!color=#000000]
	'1986685_Earchaeon@RAH05346_1__cysteine_desulfurase'[&!color=#000000]
	'1915798_Earchaeon@DAOZ01000116_1_7___6299_7486'[&!color=#000000]
	'1915877_Earchaeon@DAGT01000118_1_21___23753_24940'[&!color=#000000]
	'1915888_Earchaeon@DARJ01000097_1_8___4556_5746'[&!color=#000000]
	'1986694_Earchaeon@OUX49151_1__hypothetical_protein_CBE39_00960'[&!color=#000000]
	'1915884_Earchaeon@DADQ01000132_1_6___6360_7010'[&!color=#000000]
	'1915916_Earchaeon@DAZU01000127_1_36___37765_38949'[&!color=#000000]
	'1915928_Earchaeon@DAYA01000067_1_16___14829_16025'[&!color=#000000]
	'1915923_Earchaeon@DAYC01000046_1_47___50166_51362'[&!color=#000000]
	'1915977_Earchaeon@DAIQ01000005_1_8___7156_8352'[&!color=#000000]
	'1915855_Earchaeon@DAJY01000054_1_30___30522_31715'[&!color=#000000]
	'1986683_Earchaeon@RPG77752_1__SufS_family_cysteine_desulfurase'[&!color=#000000]
	'1915974_Earchaeon@DAKQ01000155_1_1___1_1056'[&!color=#000000]
	'1915963_Earchaeon@DAVA01000051_1_21___25504_26694'[&!color=#000000]
	'1915891_Earchaeon@DAQV01000032_1_23___20937_22133'[&!color=#000000]
	'1915791_Earchaeon@DAXL01000145_1_25___23187_24377'[&!color=#000000]
	'1915799_Earchaeon@DAPT01000112_1_1___3_512'[&!color=#000000]
	'1915799_Earchaeon@DAPT01000044_1_1___1_780'[&!color=#000000]
	'1915902_Earchaeon@DALQ01000054_1_16___11865_13067'[&!color=#000000]
	'1915937_Earchaeon@DAZG01000082_1_5___2217_3419'[&!color=#000000]
	'1986686_Earchaeon@RPG74354_1__SufS_family_cysteine_desulfurase'[&!color=#000000]
	'1915794_Earchaeon@DADW01000012_1_8___4870_6072'[&!color=#000000]
	'1915975_Earchaeon@DAUM01000116_1_4___1127_2329'[&!color=#000000]
	'1915835_Earchaeon@DAMA01000068_1_1___1_795'[&!color=#000000]
	'1915909_Earchaeon@DAVT01000154_1_2___478_1707'[&!color=#000000]
	'1915954_Earchaeon@DAHO01000063_1_29___30112_31341'[&!color=#000000]
	'1915913_Earchaeon@DAVB01000010_1_6___6476_7699'[&!color=#000000]
	'1915859_Earchaeon@DATW01000069_1_6___2616_3842'[&!color=#000000]
	'1915838_Earchaeon@DAPP01000007_1_110___133887_135113'[&!color=#000000]
	'1986689_Earchaeon@RPG72110_1__aminotransferase_class_V_fold_PLP_dependent_enzyme'[&!color=#000000]
	'1915828_Earchaeon@DAGH01000025_1_32___35568_36878'[&!color=#000000]
	'1915936_Earchaeon@DAZE01000004_1_35___40063_41373'[&!color=#000000]
	'1915812_Earchaeon@DAOK01000005_1_17___16888_18198'[&!color=#000000]
	'1915986_Earchaeon@DANG01000038_1_3___577_2178'[&!color=#000000]
	'1915882_Earchaeon@DAFQ01000003_1_30___38217_39482'[&!color=#000000]
	'1915886_Earchaeon@DAQP01000003_1_22___20834_22099'[&!color=#000000]
	'1915856_Earchaeon@DAXA01000073_1_10___6506_7771'[&!color=#000000]
	'1915819_Earchaeon@DAJH01000015_1_41___33984_35249'[&!color=#000000]
	'1915895_Earchaeon@DAHV01000005_1_26___27642_28871'[&!color=#000000]
	'1915910_Earchaeon@DAPG01000108_1_10___6748_7716'[&!color=#000000]
	'1915965_Earchaeon@DAPJ01000009_1_26___22675_23904'[&!color=#000000]
	'1915901_Earchaeon@DAMD01000011_1_13___13070_14299'[&!color=#000000]
	'1915783_Earchaeon@DAYH01000023_1_41___52904_54133'[&!color=#000000]
	'1915816_Earchaeon@DALF01000065_1_3___771_2000'[&!color=#000000]
	'1915939_Earchaeon@DANQ01000042_1_13___9815_11059'[&!color=#000000]
	'1915834_Earchaeon@DAVE01000007_1_30___23675_24904'[&!color=#000000]
	'1915871_Earchaeon@DANW01000012_1_13___11244_12473'[&!color=#000000]
	'1915827_Earchaeon@DALI01000016_1_4___1700_2929'[&!color=#000000]
	'1915935_Earchaeon@DARI01000021_1_13___12123_13349'[&!color=#000000]
	'1986684_Earchaeon@OUV68913_1__hypothetical_protein_CBC89_01955'[&!color=#000000]
	'2007299_Mgroup@PDH22330_1__cysteine_desulfurase'[&!color=#000000]
	'1915809_Earchaeon@DAWN01000018_1_34___48472_49698'[&!color=#000000]
	'1915878_Earchaeon@DAJW01000118_1_4___1772_2998'[&!color=#000000]
	'1811655_Mgroup@LURV01000048_1_10___5932_6900'[&!color=#000000]
	'1915892_Earchaeon@DAYD01000001_1_12___9321_10553'[&!color=#000000]
	'1811659_Mgroup@LURZ01000029_1_15___11580_12875'[&!color=#000000]
	'1811651_Mgroup@LURR01000005_1_30___24510_25805'[&!color=#000000]
	'1811660_Mgroup@LUSA01000093_1_11___8528_9823'[&!color=#000000]
	'1915968_Earchaeon@DADL01000022_1_7___4314_5600'[&!color=#000000]
	'2007295_Mgroup@PDH27790_1__cysteine_desulfurase'[&!color=#000000]
	'1915969_Earchaeon@DAUV01000106_1_9___9300_10526'[&!color=#000000]
	'1915920_Earchaeon@DAGM01000003_1_4___1248_2474'[&!color=#000000]
	'1915820_Earchaeon@DAFE01000075_1_42___37716_38582'[&!color=#000000]
	'1915849_Earchaeon@DAMW01000058_1_37___29821_31047'[&!color=#000000]
	'1915844_Earchaeon@DAXM01000035_1_4___1761_2987'[&!color=#000000]
	'1915782_Earchaeon@DAHK01000066_1_18___16712_17938'[&!color=#000000]
	'1915820_Earchaeon@DAFE01000075_1_41___37031_37762'[&!color=#000000]
	'1915861_Earchaeon@DAQN01000017_1_12___11938_13164'[&!color=#000000]
	'1915943_Earchaeon@DAHR01000013_1_32___39709_40935'[&!color=#000000]
	'2007297_Mgroup@PDH25246_1__cysteine_desulfurase'[&!color=#000000]
	'1915876_Earchaeon@DALJ01000087_1_10___8101_9327'[&!color=#000000]
	'1915784_Earchaeon@DALU01000051_1_16___13608_15152'[&!color=#000000]
	'1915786_Earchaeon@DAOJ01000067_1_4___1690_2916'[&!color=#000000]
	'1915948_Earchaeon@DAOD01000032_1_34___27879_29105'[&!color=#000000]
	'1915875_Earchaeon@DAOY01000011_1_54___51542_52768'[&!color=#000000]
[truncated: 5,083 more rows]
