# Supplementary material for: Components of iron–Sulfur cluster assembly machineries are robust phylogenetic markers to trace the origin of mitochondria and plastids
Source: PLoS Biol. 2023 Nov 8;21(11):e3002374. doi: 10.1371/journal.pbio.3002374 (PMC10631705; doi:10.1371/journal.pbio.3002374)
Supplement: S1 Data — (ZIP) [file pbio.3002374.s017.zip › S1 Data/Phylogenies_of_entire_families/Prokaryotes_eukaryotes/IscX_Proka_Euka.figtree]

#NEXUS
begin taxa;
	dimensions ntax=818;
	taxlabels
	'1188319_Famnicola@BBE51297_1__FeS_assembly_protein_IscX'[&!color=#000000]
	'1808959_CPnovymonadis@PSB92069_1__hypothetical_protein_BZL35_00295'[&!color=#000000]
	'1798257_Gbacterium@OGT11238_1__Fe_S_assembly_protein_IscX'[&!color=#000000]
	'580332_Slithotrophic@ADE12477_1__FeS_assembly_protein_IscX'[&!color=#000000]
	'1974017_Gbacterium@PIV14883_1__Fe_S_assembly_protein_IscX'[&!color=#000000]
	'2052162_Gbacterium@PLYB01000164_1_9___8039_8233'[&!color=#000000]
	'1951900_Gbacterium@DISA01000002_1_63___53297_53491'[&!color=#000000]
	'1974012_Gbacterium@PIR10032_1__Fe_S_assembly_protein_IscX'[&!color=#000000]
	'1798245_Gbacterium@OGS92984_1__Fe_S_assembly_protein_IscX'[&!color=#000000]
	'395494_Gcapsiferrifo@ADL54691_1__FeS_assembly_protein_IscX'[&!color=#000000]
	'748280_Psp@BAK78183_1__FeS_assembly_protein_IscX'[&!color=#000000]
	'1122928_Pyongneupense@KE383962_1_84___85914_86108'[&!color=#000000]
	'243365_Cviolaceum@AAQ58762_1__conserved_hypothetical_protein'[&!color=#ff9696]
	'2153366_Asp@RQO76962_1__Fe_S_assembly_protein_IscX'[&!color=#000000]
	'1192162_Vsp@SCK07576_1__FeS_assembly_protein_IscX'[&!color=#000000]
	'45465_Vindigofera@RKQ58910_1__FeS_assembly_protein_IscX'[&!color=#000000]
	'1229489_Bproteobacter@AMYZ01000005_1_132___136609_136803'[&!color=#000000]
	'2490538_Rbacterium@RQW29429_1__Fe_S_assembly_protein_IscX'[&!color=#000000]
	'2268024_Hsp@AXF86323_1__hypothetical_protein_DTO96_102070'[&!color=#000000]
	'1948605_Gbacterium@DFBZ01000118_1_43___43600_43800'[&!color=#000000]
	'1798249_Gbacterium@OGS95586_1__Fe_S_assembly_protein_IscX'[&!color=#000000]
	'1798244_Gbacterium@OGS80817_1__Fe_S_assembly_protein_IscX'[&!color=#000000]
	'1523428_Bproteobacter@KPF68992_1__hypothetical_protein_IP84_07325'[&!color=#000000]
	'132144_CGgigasporarum@LXRJ01000019_1_22___22357_22554'[&!color=#000000]
	'1070319_CGgigasporarum@CCD29053_1__FeS_assembly_protein_IscX'[&!color=#000000]
	'1703390_Bbacterium@KPK08899_1__hypothetical_protein_AMJ64_02075'[&!color=#000000]
	'93218_Papista@AJE99399_1__hypothetical_protein_SG18_16480'[&!color=#000000]
	'28092_Randropogonis@KKB62498_1__hypothetical_protein_WM40_16950'[&!color=#000000]
	'1974034_Hbacterium@PIW37808_1__Fe_S_assembly_protein_IscX'[&!color=#000000]
	'1974028_Hbacterium@PIX95705_1__Fe_S_assembly_protein_IscX'[&!color=#000000]
	'1947689_Tsp@DEQR01000061_1_43___47495_47689'[&!color=#000000]
	'1914471_Scalidifontis@AP018721_1_2050___2042556_2042750'[&!color=#000000]
	'1813033_Lsp@KYP10450_1__Fe_S_assembly_protein_IscX'[&!color=#000000]
	'1947697_Tsp@DILV01000014_1_4___3163_3357'[&!color=#000000]
	'870187_Tnivea@EIJ33881_1__FeS_assembly_protein_IscX'[&!color=#000000]
	'525918_Tcaldifontis@SEA79647_1__FeS_assembly_protein_IscX'[&!color=#000000]
	'92487_Teikelboomii@SKA96236_1__FeS_assembly_protein_IscX'[&!color=#000000]
	'1985873_Ssp@ARU32908_1__Fe_S_assembly_protein_IscX'[&!color=#000000]
	'1229165_Aapis@SNQ29854_1__FeS_assembly_protein_IscX'[&!color=#000000]
	'1219383_Aboissieri@SDB80999_1__FeS_assembly_protein_IscX'[&!color=#000000]
	'1392540_Anectaris@ESK39659_1__FeS_assembly_protein_IscX'[&!color=#000000]
	'106649_Aguillouiae@BBRY01000008_1_62___61985_62185'[&!color=#000000]
	'1945945_Asp@DJDJ01000004_1_193___203913_204113'[&!color=#000000]
	'1120977_Aillinoisensi@JHUX01000003_1_11___10282_10482'[&!color=#000000]
	'1096779_Apuyangensis@SNX43221_1__FeS_assembly_protein_IscX'[&!color=#000000]
	'1811615_Mbacterium@LUOU01000247_1_10___6283_6483'[&!color=#000000]
	'28090_Alwoffii@BBSQ01000050_1_10___9525_9725'[&!color=#000000]
	'871585_Apittii@ADY83995_1__hypothetical_protein_BDGL_003409'[&!color=#000000]
	'62977_Asp@CAG67480_1__putative_protein_believed_to_be_involved_in_assembly_of_Fe_S_clusters'[&!color=#000000]
	'2419602_Asp@RKG36096_1__Fe_S_assembly_protein_IscX'[&!color=#000000]
	'1789224_Alarvae@AOA59306_1__Fe_S_assembly_protein_IscX'[&!color=#000000]
	'1341683_Abrisouii@ESK50267_1__FeS_assembly_protein_IscX'[&!color=#000000]
	'415747_Tdenitrifican@SCZ55480_1__FeS_assembly_protein_IscX'[&!color=#000000]
	'1811807_Smobilis@AP018725_1_1037___1006579_1006779'[&!color=#000000]
	'2200906_Eof@RDH83704_1__Fe_S_assembly_protein_IscX'[&!color=#000000]
	'1986754_Gbacterium@OUX17708_1__Fe_S_assembly_protein_IscX'[&!color=#000000]
	'998674_Lmucor@ATTE01000001_1_4332___4804444_4804644'[&!color=#000000]
	'1481894_Lsp@PWQ94255_1__Fe_S_assembly_protein_IscX'[&!color=#000000]
	'1247513_Lpacifica@PWQ97039_1__Fe_S_assembly_protein_IscX'[&!color=#000000]
	'1948176_Pbacterium@DGKH01000014_1_28___21594_21794'[&!color=#000000]
	'1948140_Pbacterium@DDIE01000004_1_10___7265_7465'[&!color=#000000]
	'1948207_Pbacterium@DKAX01000199_1_6___3812_4012'[&!color=#000000]
	'1703406_Gbacterium@KPK37146_1__FeS_assembly_protein_IscX'[&!color=#000000]
	'1953015_Tbacterium@DJFZ01000047_1_24___26043_26237'[&!color=#000000]
	'2013791_Gbacterium@PKM43506_1__Fe_S_assembly_protein_IscX'[&!color=#000000]
	'1123397_Thalophila@SFD23736_1__FeS_assembly_protein_IscX'[&!color=#000000]
	'1948171_Pbacterium@DFMR01000007_1_3___1266_1412'[&!color=#000000]
	'547122_Tdenitrifican@RCX31834_1__FeS_assembly_protein_IscX'[&!color=#000000]
	'1765967_Aferrooxidans@APZ43064_1__Fe_S_assembly_protein_IscX'[&!color=#000000]
	'160660_Aprosperus@OBS10640_1__Fe_S_assembly_protein_IscX'[&!color=#000000]
	'1123368_Ttepidarius@AUIS01000004_1_166___179113_179307'[&!color=#000000]
	'1970513_Gbacterium@OYY74258_1__Fe_S_assembly_protein_IscX'[&!color=#000000]
	'260704_Oalgarvensis@DS021198_1_1118___1262590_1262790'[&!color=#000000]
	'1948595_Gbacterium@DEMO01000008_1_18___17609_17800'[&!color=#000000]
	'1706046_Sautotrophica@BHVT01000073_1_142___145265_145459'[&!color=#000000]
	'1559896_Smultivorans@GBL45465_1__hypothetical_protein_SFMTTN_1274'[&!color=#000000]
	'90241_Mlincolnii@OOS22804_1__Fe_S_assembly_protein_IscX'[&!color=#000000]
	'349106_Psp@ABQ93596_1__protein_of_unknown_function_DUF528'[&!color=#000000]
	'259536_Parcticus@AAZ18420_1__conserved_hypothetical_protein'[&!color=#000000]
	'1031_Tnivea@PIE00481_1__Fe_S_assembly_protein_IscX'[&!color=#000000]
	'1123400_Tflexile@KB904780_1_5___5339_5545'[&!color=#000000]
	'1163617_Sdenitrifican@BAN35090_1__hypothetical_protein_SCD_n01261'[&!color=#000000]
	'1121388_Dgummosa@KI519499_1_598___737549_737743'[&!color=#000000]
	'1770053_Bsp@SDV49272_1__FeS_assembly_protein_IscX'[&!color=#000000]
	'2211211_Psp@CP029640_1_1080___1228084_1228281'[&!color=#000000]
	'1074049_CBcrenata@KNE76383_1__hypothetical_protein_BCRE_0102'[&!color=#000000]
	'1074049_CBcrenata@KNE75207_1__hypothetical_protein_BCRE_1903'[&!color=#000000]
	'1553431_Mcysteinexige@BBE09118_1__FeS_assembly_protein_IscX'[&!color=#000000]
	'882378_Prhizoxinica@CBW75487_1__Hypothetical_cytosolic_protein'[&!color=#000000]
	'1948181_Pbacterium@DHQP01000005_1_148___153667_153861'[&!color=#000000]
	'1469502_Bbacterium@BAP88197_1__FeS_assembly_protein_IscX'[&!color=#000000]
	'1948465_Bbacterium@DBDC01000042_1_13___12177_12383'[&!color=#000000]
	'295108_CBaquae@KRG18186_1__hypothetical_protein_HT99x_03030'[&!color=#000000]
	'437022_CBcookevillens@KRG18287_1__hypothetical_protein_CC99x_01732'[&!color=#000000]
	'1895767_Gbacterium@OJV88851_1__Fe_S_assembly_protein_IscX'[&!color=#000000]
	'1948640_Gbacterium@DJZY01000045_1_22___26907_27110'[&!color=#000000]
	'1635171_Pplantistimul@PXF32249_1__FeS_assembly_protein_IscX'[&!color=#000000]
	'1121103_Balpica@KK211041_1_373___381102_381296'[&!color=#000000]
	'1974024_Gbacterium@PIQ42682_1__Fe_S_assembly_protein_IscX'[&!color=#000000]
	'637389_Acaldus@AIA54693_1__hypothetical_protein_Acaty_c0816'[&!color=#000000]
	'1867749_Asp@RNF60574_1__Fe_S_assembly_protein_IscX'[&!color=#000000]
	'1945924_Asp@DDOU01000044_1_4___2098_2292'[&!color=#000000]
	'243159_Aferrooxidans@ACK80420_1__conserved_hypothetical_protein'[&!color=#000000]
	'930_Athiooxidans@JMEB01000172_1_37___36134_36328'[&!color=#000000]
	'34059_Matlantae@OBX76424_1__Fe_S_assembly_protein_IscX'[&!color=#000000]
	'29433_Movis@ANB91912_1__FeS_assembly_protein_IscX'[&!color=#000000]
	'480_Mcatarrhalis@AIK01260_1__FeS_assembly_protein_IscX'[&!color=#ff9696]
	'1122243_Mboevrei@KB903809_1_108___109512_109709'[&!color=#000000]
	'2014877_Msp@OXL23445_1__Fe_S_assembly_protein_IscX'[&!color=#000000]
	'476_Mbovis@OOR87680_1__Fe_S_assembly_protein_IscX'[&!color=#000000]
	'1349775_Moblonga@BCYQ01000018_1_41___44366_44566'[&!color=#000000]
	'2032658_Abacterium@PDZW01000015_1_18___27204_27410'[&!color=#519a4c]
	'1895778_Msp@OJX80893_1__Fe_S_assembly_protein_IscX'[&!color=#519a4c]
	'55518_Mgryphiswalde@AVM77267_1__hypothetical_protein_MSR1L_08610'[&!color=#519a4c]
	'1437059_Mmoscoviense@OAN50878_1__Fe_S_assembly_protein_IscX'[&!color=#519a4c]
	'342108_Mmagneticum@BAE51826_1__Uncharacterized_protein_conserved_in_bacteria'[&!color=#519a4c]
	'2053833_Msp@RAU21470_1__Fe_S_assembly_protein_IscX'[&!color=#519a4c]
	'1544451_Tsp@OKH86951_1__FeS_assembly_protein_IscX'[&!color=#519a4c]
	'1802022_Rbacterium@OHC78672_1__Fe_S_assembly_protein_IscX'[&!color=#519a4c]
	'1264899_Zcompransoris@PWR23758_1__Fe_S_assembly_protein_IscX'[&!color=#3d766b]
	'1802023_Rbacterium@OHC80666_1__Fe_S_assembly_protein_IscX'[&!color=#519a4c]
	'1948417_Abacterium@DITJ01000048_1_15___9498_9698'[&!color=#7d753f]
	'86106_Eof@AIF81066_1__hypothetical_protein_I862_02515'[&!color=#7d753f]
	'696127_CMmitochondrii@AEI89389_1__uncharacterized_protein_conserved_in_bacteria'[&!color=#7d753f]
	'1948365_Abacterium@DDGG01000005_1_3___1803_2003'[&!color=#acf97f]
	'1951934_Hbacterium@DLRV01000016_1_55___50830_51030'[&!color=#acf97f]
	'1895707_Abacterium@OJV45435_1__Fe_S_assembly_protein_IscX'[&!color=#acf97f]
	'1797211_Abacterium@OFW70264_1__Fe_S_assembly_protein_IscX'[&!color=#acf97f]
	'1414854_CNamoebiphila@ARN85231_1__FeS_assembly_protein_IscX'[&!color=#acf97f]
	'1970491_Abacterium@OZA43766_1__Fe_S_assembly_protein_IscX'[&!color=#acf97f]
	'244581_CPacanthamoeba@AIL12452_1__FeS_assembly_protein_IscX'[&!color=#acf97f]
	'244582_CPsymbiosus@JQAK01000001_1_1043___1159671_1159865'[&!color=#acf97f]
	'28181_Mblakemorei@OEJ65209_1__Fe_S_assembly_protein_IscX'[&!color=#519a4c]
	'1867952_CTmagnetica@SCA58077_1__putative_protein_believed_to_be_involved_in_assembly_of_Fe_S_clusters'[&!color=#519a4c]
	'1123355_Tpusilla@JHYO01000018_1_21___19870_20070'[&!color=#519a4c]
	'1974092_Rbacterium@PIW30695_1__Fe_S_assembly_protein_IscX'[&!color=#519a4c]
	'1660166_Rbacterium@ODT97908_1__Fe_S_assembly_protein_IscX'[&!color=#519a4c]
	'1948447_Abacterium@DLRN01000152_1_5___3973_4167'[&!color=#6e3937]
	'1891279_Tindica@AXO15336_1__Fe_S_assembly_protein_IscX'[&!color=#519a4c]
	'1948416_Abacterium@DITS01000034_1_80___77743_77940'[&!color=#7d753f]
	'1948380_Abacterium@DDZS01000075_1_3___1015_1212'[&!color=#7d753f]
	'1948415_Abacterium@DIUV01000046_1_19___14832_15026'[&!color=#7d753f]
	'1286528_Nhelminthoeca@AHX11501_1__feS_assembly_protein_IscX'[&!color=#7d753f]
	'222891_Nsennetsu@ABD46074_1__conserved_hypothetical_protein'[&!color=#7d753f]
	'1948418_Abacterium@DITH01000093_1_27___22387_22581'[&!color=#7d753f]
	'1973900_Abacterium@PIR39374_1__Fe_S_assembly_protein_IscX'[&!color=#7d753f]
	'2013095_Abacterium@PPR40917_1__hypothetical_protein_CFH30_00766'[&!color=#ecf181]
	'1986869_Rbacterium@OUW71864_1__Fe_S_assembly_protein_IscX'[&!color=#ecf181]
	'1986631_Pbacterium@RPG12609_1__Fe_S_assembly_protein_IscX'[&!color=#ecf181]
	'1986644_Pbacterium@OUU51622_1__Fe_S_assembly_protein_IscX'[&!color=#ecf181]
	'1986627_Pbacterium@OUT43792_1__Fe_S_assembly_protein_IscX'[&!color=#ecf181]
	'2007300_Aproteobacter@PDH55373_1__Fe_S_assembly_protein_IscX'[&!color=#ecf181]
	'1948211_Pbacterium@DKAR01000218_1_4___2395_2595'[&!color=#000000]
	'1888893_Placunae@RCS59613_1__Fe_S_assembly_protein_IscX'[&!color=#000000]
	'445709_Pthiooxydans@AKJ67367_1__Fe_S_assembly_protein_IscX'[&!color=#000000]
	'1797484_Bbacterium@OGA03788_1__Fe_S_assembly_protein_IscX'[&!color=#000000]
	'1281578_Asp@AWP23760_1__Fe_S_assembly_protein_IscX'[&!color=#000000]
	'2053568_Lsp@HAB48384_1__TPA_asm__Fe_S_assembly_protein_IscX'[&!color=#000000]
	'1970517_Hbacterium@OYW64823_1__Fe_S_assembly_protein_IscX'[&!color=#000000]
	'292415_Tdenitrifican@AAZ97123_1__conserved_hypothetical_protein'[&!color=#000000]
	'1970528_Hbacterium@OZA34759_1__Fe_S_assembly_protein_IscX'[&!color=#000000]
	'1970515_Hbacterium@OYW40291_1__Fe_S_assembly_protein_IscX'[&!color=#000000]
	'1895862_Tsp@OJZ16861_1__Fe_S_assembly_protein_IscX'[&!color=#000000]
	'1690485_Bbacterium@AMS33129_1__FeS_assembly_protein_IscX'[&!color=#000000]
	'1891241_Bbacterium@PWB61552_1__Fe_S_assembly_protein_IscX'[&!color=#000000]
	'1950780_Bbacterium@DIYC01000015_1_40___41380_41574'[&!color=#000000]
	'243233_Mcapsulatus@AAU91033_1__conserved_hypothetical_protein'[&!color=#000000]
	'675524_Mszegediense@KE386489_1_1761___1839819_1840013'[&!color=#000000]
	'1495050_Moryzae@JYNS01000003_1_128___161386_161580'[&!color=#000000]
	'1760988_Mishizawai@SMF97542_1__FeS_assembly_protein_IscX'[&!color=#000000]
	'1947686_Tsp@DDOT01000072_1_1___33_227'[&!color=#000000]
	'649841_Sdenitrifican@NSJJ01000019_1_34___36115_36309'[&!color=#000000]
	'1581680_CMturicensis@CEN56173_1__conserved_hypothetical_protein'[&!color=#000000]
	'1947685_Tsp@DCVO01000083_1_33___30531_30725'[&!color=#000000]
	'1948654_Gbacterium@DLPP01000151_1_14___11675_11869'[&!color=#000000]
	'1986731_Gbacterium@RPG51051_1__Fe_S_assembly_protein_IscX'[&!color=#000000]
	'1948638_Gbacterium@DKIG01000007_1_60___73883_74077'[&!color=#000000]
	'748120_Pbaekdonensis@REH38818_1__FeS_assembly_protein_IscX'[&!color=#000000]
	'1986740_Gbacterium@OUW40992_1__Fe_S_assembly_protein_IscX'[&!color=#000000]
	'381306_Tdenitrifican@KPV40474_1__hypothetical_protein_AN478_06705'[&!color=#000000]
	'1123400_Tflexile@KB904780_1_4___5046_5252'[&!color=#000000]
	'1561003_B2013arg42i@CUT17614_1__FeS_assembly_protein'[&!color=#000000]
	'1951241_Rbacterium@DITT01000015_1_12___9507_9701'[&!color=#7d753f]
	'292805_Wendosymbiont@AAW71250_1__Uncharacterized_protein_conserved_in_bacteria'[&!color=#7d753f]
	'1410384_Wendosymbiont@HG810405_1_209___271531_271731'[&!color=#7d753f]
	'169402_Wendosymbiont@APR99210_1__Fe_S_assembly_protein_IscX'[&!color=#7d753f]
	'163164_Wendosymbiont@AAS14115_1__conserved_hypothetical_protein'[&!color=#7d753f]
	'118728_Wendosymbiont@RDD35542_1__Fe_S_assembly_protein_IscX'[&!color=#7d753f]
	'570417_Wendosymbiont@CAQ54339_1__conserved_hypothetical_protein'[&!color=#7d753f]
	'246273_Wendosymbiont@BAP00014_1__putative_uncharacterized_protein'[&!color=#7d753f]
	'1359163_CNlotoris@KJV69600_1__feS_assembly_protein_IscX'[&!color=#7d753f]
	'269484_Ecanis@AAZ68247_1__protein_of_unknown_function_DUF528'[&!color=#7d753f]
	'302409_Eruminantium@CAI27644_1__Conserved_hypothetical_protein'[&!color=#7d753f]
	'234826_Amarginale@AAV86392_1__hypothetical_protein_AM299'[&!color=#7d753f]
	'212042_Aphagocytophi@ABD43811_1__conserved_hypothetical_protein'[&!color=#7d753f]
	'1214604_Talgifaecis@ASS75104_1__Fe_S_assembly_protein_IscX'[&!color=#000000]
	'378543_Tpermanentifr@PWK14383_1__FeS_assembly_protein_IscX'[&!color=#000000]
	'2115978_CPtrachydisci@AVP87134_1__hypothetical_protein_phytr_1760'[&!color=#7d753f]
	'336407_Rbellii@ABE04640_1__unknown'[&!color=#7d753f]
	'1961830_Rendosymbiont@OZG31309_1__Fe_S_assembly_protein_IscX'[&!color=#7d753f]
	'1528098_Rbacterium@AIL65227_1__hypothetical_protein_NOVO_04225'[&!color=#7d753f]
	'1607817_CAlacustris@KKB96200_1__hypothetical_protein_SZ25_00720'[&!color=#7d753f]
	'1895704_Abacterium@OJV13911_1__Fe_S_assembly_protein_IscX'[&!color=#7d753f]
	'2486578_Rendosymbiont@AZL15177_1__Fe_S_assembly_protein_IscX'[&!color=#7d753f]
	'1948686_Ibacterium@DKBG01000211_1_6___3141_3344'[&!color=#000000]
	'1948544_Dbacterium@DEBL01000312_1_5___3916_4152'[&!color=#000000]
	'984262_Sgrandis@AFC23848_1__FeS_assembly_protein_IscX'[&!color=#000000]
	'1952881_Sbacterium@DIUC01000072_1_41___53974_54222'[&!color=#000000]
	'1952882_Sbacterium@DKPS01000246_1_6___8002_8247'[&!color=#000000]
	'1952871_Sbacterium@DDSX01000105_1_5___3914_4162'[&!color=#000000]
	'1952883_Sbacterium@DLGT01000059_1_35___50450_50695'[&!color=#000000]
	'2014804_Lbacterium@PHI19842_1__Fe_S_assembly_protein_IscX'[&!color=#000000]
	'478744_Lagarilytica@SEQ08211_1__FeS_assembly_protein_IscX'[&!color=#000000]
	'1514080_Lxylanilytica@PPK84030_1__FeS_assembly_protein_IscX'[&!color=#000000]
	'1952878_Sbacterium@DEQQ01000063_1_14___19950_20198'[&!color=#000000]
	'1952868_Sbacterium@DDUB01000063_1_61___67424_67666'[&!color=#000000]
	'929556_Scanadensis@AFD06013_1__FeS_assembly_protein_IscX'[&!color=#000000]
	'1206103_Parcticus@JH947126_1_312___350138_350380'[&!color=#000000]
	'762903_Psaltans@ADY51425_1__FeS_assembly_protein_IscX'[&!color=#000000]
	'323450_Pactiniarum@ARS37284_1__Fe_S_assembly_protein_IscX'[&!color=#000000]
	'82805_Hactinoscleru@SET84204_1__FeS_assembly_protein_IscX'[&!color=#000000]
	'1356852_Hsp@AII51446_1__FeS_assembly_protein_IscX'[&!color=#000000]
	'1484116_Hsp@AMR28668_1__FeS_assembly_protein_IscX'[&!color=#000000]
	'1121955_Hdaecheongens@SHJ84203_1__FeS_assembly_protein_IscX'[&!color=#000000]
	'2319843_Hsp@AYA37430_1__Fe_S_assembly_protein_IscX'[&!color=#000000]
	'1850093_Hnivis@AWM35509_1__Fe_S_assembly_protein_IscX'[&!color=#000000]
	'1908236_Hglacialis@OGX82885_1__Fe_S_assembly_protein_IscX__partial'[&!color=#000000]
	'2080288_Psp@RAU83978_1__Fe_S_assembly_protein_IscX'[&!color=#000000]
	'1379909_Rsp@AMM51281_1__FeS_assembly_protein_IscX'[&!color=#000000]
	'400092_Pkorlensis@AKD03037_1__FeS_assembly_protein_IscX'[&!color=#000000]
	'1295612_Myixingensis@PTQ93625_1__FeS_assembly_protein_IscX'[&!color=#000000]
	'572036_Pluteus@SKB88878_1__FeS_assembly_protein_IscX'[&!color=#000000]
	'1550579_Mgotjawali@BAU53623_1__hypothetical_protein_MgSA37_01792'[&!color=#000000]
	'1986952_Sbacterium@ARS38798_1__Fe_S_assembly_protein_IscX'[&!color=#000000]
	'485917_Pheparinus@ACU05409_1__FeS_assembly_protein_IscX'[&!color=#000000]
	'1886027_Msp@OCX54783_1__Fe_S_assembly_protein_IscX'[&!color=#000000]
	'1953167_Bbacterium@DISB01000015_1_122___121788_122021'[&!color=#000000]
	'1953162_Bbacterium@DINJ01000041_1_5___2947_3180'[&!color=#000000]
	'1953138_Bbacterium@DBTQ01000002_1_60___66862_67095'[&!color=#000000]
	'1953170_Bbacterium@DKTG01000070_1_2___689_931'[&!color=#000000]
	'1617422_Bbacterium@KXK41849_1__FeS_assembly_protein_IscX'[&!color=#000000]
	'1649169_Tsoli@PZF71223_1__Fe_S_assembly_protein_IscX'[&!color=#000000]
	'1970580_Sbacterium@OYW19220_1__Fe_S_assembly_protein_IscX'[&!color=#000000]
	'1302690_Ctakakiae@OLY92738_1__Fe_S_assembly_protein_IscX'[&!color=#000000]
	'1660119_Nsp@ODT52032_1__Fe_S_assembly_protein_IscX'[&!color=#000000]
	'1951559_Cbacterium@DGQO01000283_1_5___2952_3188'[&!color=#000000]
	'1962172_Cbacterium@MWYU01000691_1_13___13183_13434'[&!color=#000000]
	'1951543_Cbacterium@DCNM01000096_1_10___7116_7355'[&!color=#000000]
	'1953143_Bbacterium@DDEO01000016_1_23___17600_17839'[&!color=#000000]
	'1985174_Cbacterium@OSZ79837_1__Fe_S_assembly_protein_IscX'[&!color=#000000]
	'1970493_Bbacterium@OYZ49026_1__Fe_S_assembly_protein_IscX'[&!color=#000000]
	'1400522_Ssalmoneum@KI866530_1_1241___1318434_1318673'[&!color=#000000]
	'1951550_Cbacterium@DDPN01000123_1_28___29669_29908'[&!color=#000000]
	'1953172_Bbacterium@DLHG01000011_1_196___205176_205415'[&!color=#000000]
	'1953144_Bbacterium@DDYM01000002_1_23___16295_16525'[&!color=#000000]
	'1951555_Cbacterium@DGDD01000174_1_15___15718_15957'[&!color=#000000]
	'1932005_Sbacterium@OWY21915_1__Fe_S_assembly_protein_IscX'[&!color=#000000]
	'1953146_Bbacterium@DDUT01000076_1_30___29169_29432'[&!color=#000000]
	'1953168_Bbacterium@DJML01000126_1_17___17371_17607'[&!color=#000000]
	'1953164_Bbacterium@DIYD01000364_1_21___20896_21132'[&!color=#000000]
	'2077091_Fstenotrophus@PQJ13047_1__Fe_S_assembly_protein_IscX'[&!color=#000000]
	'1895925_Bbacterium@OJW77360_1__Fe_S_assembly_protein_IscX'[&!color=#000000]
	'1986664_Bbacterium@OUU01936_1__Fe_S_assembly_protein_IscX'[&!color=#000000]
	'1953157_Bbacterium@DGAK01000195_1_6___2514_2759'[&!color=#000000]
	'2030808_CCbacterium@PCJ20135_1__Fe_S_assembly_protein_IscX'[&!color=#000000]
	'2030808_CCbacterium@PCJ18077_1__Fe_S_assembly_protein_IscX'[&!color=#000000]
	'1953420_Bubp17_uba619@DITF01000055_1_13___11713_11922'[&!color=#000000]
	'1948130_Pbacterium@DLRM01000035_1_28___26365_26586'[&!color=#000000]
	'671143_CMoxyfera@CBE67478_1__conserved_protein_of_unknown_function'[&!color=#000000]
	'2211376_CMlanthanidiph@SYW89813_1__hypothetical_protein_MELA_02228'[&!color=#000000]
	'2072417_Cdivision@PWB47559_1__Fe_S_assembly_protein_IscX'[&!color=#000000]
	'1927149_CMsp@MRWO01000474_1_2___447_650'[&!color=#000000]
	'2032687_CMsp@NSJM01000122_1_4___3761_3964'[&!color=#000000]
	'2033718_CMlimnetica@PTL35927_1__Fe_S_assembly_protein_IscX'[&!color=#000000]
	'877466_Thugenholtzii@SNB52420_1__FeS_assembly_protein_IscX'[&!color=#000000]
	'2035417_Bhr22@GBD09325_1__hypothetical_protein_HRbin22_01575'[&!color=#000000]
	'2364212_CTclade@PJF48988_1__Fe_S_assembly_protein_IscX'[&!color=#000000]
	'1950222_Abacterium@DKKP01000283_1_5___4076_4285'[&!color=#000000]
	'1797669_Cbacterium@OGO62868_1__Fe_S_assembly_protein_IscX'[&!color=#000000]
	'1797651_Cbacterium@OGO37378_1__Fe_S_assembly_protein_IscX'[&!color=#000000]
	'1950216_Abacterium@DIDQ01000149_1_50___52219_52437'[&!color=#000000]
	'1950194_Abacterium@DDVH01000029_1_84___96545_96748'[&!color=#000000]
	'1961102_Abacterium@OQY84773_1__Fe_S_assembly_protein_IscX'[&!color=#000000]
	'1797644_Cbacterium@OGO21102_1__Fe_S_assembly_protein_IscX'[&!color=#000000]
	'1950217_Abacterium@DIDP01000061_1_40___36091_36297'[&!color=#000000]
	'1950196_Abacterium@DDTU01000248_1_4___3114_3341'[&!color=#000000]
	'1973904_Abacterium@PJB67793_1__Fe_S_assembly_protein_IscX'[&!color=#000000]
	'2013729_Cbacterium@PKN91747_1__Fe_S_assembly_protein_IscX'[&!color=#000000]
	'1950193_Abacterium@DDWN01000001_1_12___12139_12411'[&!color=#000000]
	'1961101_Abacterium@OQY90912_1__Fe_S_assembly_protein_IscX'[&!color=#000000]
	'2052143_Abacterium@PWH16205_1__Fe_S_assembly_protein_IscX'[&!color=#000000]
	'1797659_Cbacterium@OGO47342_1__Fe_S_assembly_protein_IscX'[&!color=#000000]
	'1950210_Abacterium@DHFN01000017_1_11___8585_8794'[&!color=#000000]
	'1961103_Abacterium@OQY83278_1__Fe_S_assembly_protein_IscX'[&!color=#000000]
	'1617416_Cbacterium@KXK24586_1__hypothetical_protein_UZ15_CFX003000211'[&!color=#000000]
	'2364210_CTclade@PJF36057_1__Fe_S_assembly_protein_IscX'[&!color=#000000]
	'1916092_Cbacterium@MPMG01000001_1_502___596081_596410'[&!color=#000000]
	'1950201_Abacterium@DEHQ01000240_1_7___6797_7024'[&!color=#000000]
	'1950189_Abacterium@DDBP01000357_1_2___943_1176'[&!color=#000000]
	'2364220_CTbacterium@RMD49739_1__Fe_S_assembly_protein_IscX'[&!color=#000000]
	'1703386_Abacterium@KPK14015_1__hypothetical_protein_AMJ56_00050'[&!color=#000000]
	'1806508_CPbreve@CUS02469_2__conserved_protein_of_unknown_function'[&!color=#000000]
	'1953413_Bubp10_uba753@DLMJ01000013_1_201___195566_195790'[&!color=#000000]
	'1974059_Nbacterium@PJB96925_1__Fe_S_assembly_protein_IscX'[&!color=#000000]
	'1674916_Vbacterium@LVBY01000008_1_32___40457_40654'[&!color=#000000]
	'1973974_Dbacterium@PIR23649_1__Fe_S_assembly_protein_IscX'[&!color=#000000]
	'1674837_Bbacterium@LUZO01000164_1_8___9776_10213'[&!color=#000000]
	'2013699_Bbacterium@PKP01495_1__hypothetical_protein_CVU14_05085'[&!color=#000000]
	'2013679_Bbacterium@PKP50256_1__hypothetical_protein_CVT94_02160'[&!color=#000000]
	'1678841_Lsaccharophil@GAP43417_1__iron_sulphur_cluster_assembly'[&!color=#000000]
	'1948396_Abacterium@DGGW01000027_1_15___14752_14958'[&!color=#519a4c]
	'1948423_Abacterium@DJRO01000003_1_59___67495_67701'[&!color=#519a4c]
	'1948446_Abacterium@DBJI01000026_1_5___3939_4145'[&!color=#519a4c]
	'1948423_Abacterium@DJRO01000037_1_6___5130_5366'[&!color=#519a4c]
	'1797213_Abacterium@OFW82644_1__Fe_S_assembly_protein_IscX'[&!color=#77e270]
	'1946912_Msp@DDBY01000146_1_2___945_1292'[&!color=#77e270]
	'1801708_Nbacterium@OGW58783_1__Fe_S_assembly_protein_IscX'[&!color=#000000]
	'1982333_Vbacterium@PAW79102_1__Fe_S_assembly_protein_IscX'[&!color=#000000]
	'1952216_Mbacterium@DBTH01000279_1_8___4553_4759'[&!color=#000000]
	'2161867_Vbacterium@PTX99347_1__Fe_S_assembly_protein_IscX'[&!color=#000000]
	'1948271_Vbacterium@DITU01000076_1_22___26488_26688'[&!color=#000000]
	'1951189_Pbacterium@DDEK01000070_1_6___3872_4156'[&!color=#000000]
	'1951202_Pbacterium@DIDT01000036_1_26___25506_25748'[&!color=#000000]
	'1852623_Pbacterium@LYTA01000229_1_3___868_1104'[&!color=#000000]
	'1951193_Pbacterium@DDSA01000121_1_28___33578_33811'[&!color=#000000]
	'1732023_Gbacterium@MEIF01000007_1_12___9851_10045'[&!color=#000000]
	'1919249_Ksp@MPMQ01000001_1_24___29903_30097'[&!color=#000000]
	'2291597_Gsp@CP031416_1_883___959356_959559'[&!color=#000000]
	'233412_Hducreyi@AAP95955_1__hypothetical_protein_HD_1089'[&!color=#000000]
	'416269_Apleuropneumo@ABN74019_1__hypothetical_protein_APL_0923'[&!color=#000000]
	'75985_Mhaemolytica@KIX30778_1__hypothetical_protein_HW40_07520'[&!color=#000000]
	'557723_Gparasuis@ACL31766_1__FeS_assembly_protein_IscX'[&!color=#000000]
	'1443036_Vpulmonis@RPE86138_1__FeS_assembly_protein_IscX'[&!color=#000000]
	'339671_Asuccinogenes@ABR74240_1__protein_of_unknown_function_DUF528'[&!color=#000000]
	'221988_Msuccinicipro@AAU38326_1__unknown'[&!color=#000000]
	'1005058_Ganatis@AEC17806_1__FeS_assembly_protein_IscX'[&!color=#000000]
	'1938151_Pbacterium@HBO37162_1__TPA_asm__Fe_S_assembly_protein_IscX'[&!color=#000000]
	'28161_Cflavescens@PJG85766_1__Fe_S_assembly_protein_IscX'[&!color=#000000]
	'1122938_Ptestudinis@SMB89651_1__FeS_assembly_protein_IscX'[&!color=#000000]
	'97481_Pskyensis@SEM42332_1__FeS_assembly_protein_IscX'[&!color=#000000]
	'71421_Hinfluenzae@AAC22029_1__conserved_hypothetical_protein'[&!color=#000000]
	'714_Aactinomycete@AMQ91344_1__Fe_S_assembly_protein_IscX'[&!color=#000000]
	'582_Mmorganii@JQGP01000011_1_47___56707_56907'[&!color=#000000]
	'529507_Pmirabilis@CAR43844_1__conserved_hypothetical_protein'[&!color=#000000]
	'243265_Plaumondii@CAE15651_1__unnamed_protein_product'[&!color=#000000]
	'406818_Xbovienii@CBJ82146_1__putative_protein_believed_to_be_involved_in_assembly_of_Fe_S_clusters'[&!color=#000000]
	'1247024_Aendosymbiont@JRLH01000002_1_166___200596_200796'[&!color=#000000]
	'1336237_Pflectens@KI912487_1_615___703305_703511'[&!color=#000000]
	'1951658_Ebacterium@DDVL01000037_1_49___60557_60757'[&!color=#000000]
	'83333_Ecoli@AIZ52342_1__Iron_binding_protein_associated_with_IscS__putative_molecular_adaptor_of_IscS_f'[&!color=#ff9696]
	'158841_Lrichardii@SQI36654_1__FeS_assembly_protein_IscX'[&!color=#000000]
	'218491_Patrosepticum@CAG76129_1__conserved_hypothetical_protein'[&!color=#000000]
	'1574262_Ssp@KXT30731_1__FeS_assembly_protein_IscX'[&!color=#000000]
	'1263111_Swadsworthens@CCZ16566_1__iscX_protein'[&!color=#000000]
	'2292075_Ssp@RHJ35551_1__Fe_S_assembly_protein_IscX'[&!color=#000000]
	'1262976_Ssp@CDD70264_1__feS_assembly_protein_IscX'[&!color=#000000]
	'1947612_Ssp@DHJT01000002_1_14___10916_11116'[&!color=#000000]
	'286133_Usutterella@OMVG01000121_1_3___550_747'[&!color=#000000]
	'2292253_Ssp@RGU79813_1__Fe_S_assembly_protein_IscX'[&!color=#000000]
	'2494234_Smegalosphaer@BBF24099_1__Fe_S_assembly_protein_IscX'[&!color=#000000]
	'487175_Pexcrementiho@HAI61799_1__TPA_asm__Fe_S_assembly_protein_IscX'[&!color=#000000]
	'762967_Sparvirubra@EHY30959_1__FeS_assembly_protein_IscX'[&!color=#000000]
	'1834205_Bbacterium@ANU64972_1__Fe_S_assembly_protein_IscX'[&!color=#000000]
	'1262977_Ssp@CDE74838_1__feS_assembly_protein_IscX'[&!color=#000000]
	'1732024_Bbacterium@MEIE01000238_1_1___7_201'[&!color=#000000]
	'1732024_Bbacterium@MEIE01000131_1_1___3_89'[&!color=#000000]
	'1891186_Vaphrogenes@AP018689_1_499___571607_571804'[&!color=#000000]
	'1121868_Enigricans@SKA55271_1__FeS_assembly_protein_IscX'[&!color=#000000]
	'673_Ghollisae@AMG31192_1__Fe_S_assembly_protein_IscX'[&!color=#000000]
	'1927128_CEluxaltus@ATF10243_1__hypothetical_protein_BTN50_1817'[&!color=#000000]
	'1603038_Vsp@ORT48926_1__hypothetical_protein_ST37_16195'[&!color=#000000]
	'1927127_CEescacola@PCS23520_1__hypothetical_protein_BTN49_0488'[&!color=#000000]
	'312309_Afischeri@AAW85118_1__protein_with_possible_role_in_Fe_S_cluster_biogenesis'[&!color=#000000]
	'553239_Vbreoganii@ANO33594_1__Fe_S_assembly_protein_IscX'[&!color=#000000]
	'701176_Vsp@EGU32512_1__hypothetical_protein_VIBRN418_12687'[&!color=#000000]
	'223926_Vparahaemolyt@BAC58865_1__conserved_hypothetical_protein'[&!color=#000000]
	'243277_Vcholerae@AAF93919_1__conserved_hypothetical_protein'[&!color=#ff9696]
	'674_Vmimicus@KFE31250_1__FeS_assembly_protein_IscX'[&!color=#000000]
	'216895_Vvulnificus@AAO08955_1__FeS_assembly_protein_IscX'[&!color=#000000]
	'1236703_CPkatoptron@EPE37340_1__feS_assembly_protein_IscX'[&!color=#000000]
	'1179155_CPblepharus@KEY91691_1__protein_iscX'[&!color=#000000]
	'575788_Vtasmaniensis@CAV17606_1__Conserved_hypothetical_protein'[&!color=#000000]
	'687_Vgazogenes@ASA56452_1__Fe_S_assembly_protein_IscX'[&!color=#000000]
	'868280_Ssocompensis@AQOE01000037_1_70___53695_53895'[&!color=#000000]
	'51367_Scosticola@LT897818_1_122___129825_130025'[&!color=#000000]
	'1947768_Vsp@DDQR01000025_1_14___11230_11424'[&!color=#000000]
	'1216006_Vaerogenes@SHI16709_1__hypothetical_protein_VA7868_02073'[&!color=#000000]
	'2479546_Vsp@CP033078_1_1989___2195173_2195367'[&!color=#000000]
	'2487322_Vsp@RQW62298_1__Fe_S_assembly_protein_IscX'[&!color=#000000]
	'1891184_Toccultus@BDGP01000225_1_65___68454_68654'[&!color=#000000]
	'703_Pshigelloides@JWHQ01000042_1_26___25820_26020'[&!color=#000000]
	'511062_Osp@AEY01069_1__hypothetical_protein_GU3_06565'[&!color=#000000]
	'2059725_Zmaritima@QCZE01000001_1_1424___1597049_1597249'[&!color=#000000]
	'1903694_Oavium@ART78752_1__Fe_S_assembly_protein_IscX'[&!color=#000000]
	'641510_Oarctica@PPL17831_1__Fe_S_assembly_protein_IscX'[&!color=#000000]
	'1120970_Ataiwanensis@AUBZ01000019_1_15___15365_15565'[&!color=#000000]
	'680279_Agilvus@CP013021_1_4205___4336720_4336920'[&!color=#000000]
	'1953076_Sbacterium@DDNL01000049_1_60___65286_65483'[&!color=#000000]
	'401471_Uparvum@AZP13538_1__Fe_S_assembly_protein_IscX'[&!color=#000000]
	'1950779_Bbacterium@DHLX01000009_1_35___41496_41690'[&!color=#000000]
	'795666_Rsp@EIZ05075_1__hypothetical_protein_MW7_0438'[&!color=#000000]
	'1620215_Slimicola@BAV33982_1__hypothetical_protein_SCL_1679'[&!color=#000000]
	'1798274_Gbacterium@OGT31174_1__Fe_S_assembly_protein_IscX'[&!color=#000000]
	'2032646_Mbacterium@PEAP01000018_1_26___22088_22282'[&!color=#b26464]
	'156889_Mmarinus@ABK45547_1__protein_of_unknown_function_DUF528'[&!color=#b26464]
	'1434232_Maustralis@OSM02410_1__putative_FeS_assembly_protein_IscX'[&!color=#b26464]
	'2032651_Mbacterium@PDZX01000120_1_9___6463_6657'[&!color=#b26464]
	'2032649_Mbacterium@PEAJ01000079_1_5___4855_5061'[&!color=#b26464]
	'2032652_Mbacterium@PDZV01000030_1_11___6658_6852'[&!color=#b26464]
	'2032650_Mbacterium@PEAG01000003_1_77___94416_94610'[&!color=#b26464]
	'2032647_Mbacterium@PEAO01000039_1_11___9050_9244'[&!color=#b26464]
	'2032648_Mbacterium@PEAN01000002_1_131___149987_150181'[&!color=#b26464]
	'2032648_Mbacterium@PEAN01000002_1_126___145621_145923'[&!color=#b26464]
	'1961509_Bbacterium@DENF01000150_1_12___13589_13783'[&!color=#000000]
	'1617433_Obacterium@KXK33806_1__hypothetical_protein_UZ16_OP3001002164'[&!color=#000000]
	'1948561_Dbacterium@DJIF01000051_1_38___39658_39864'[&!color=#000000]
	'1802095_CRbacterium@OGK81805_1__Fe_S_assembly_protein_IscX'[&!color=#000000]
	'1805354_CRbacterium@OLD37139_1__Fe_S_assembly_protein_IscX'[&!color=#000000]
	'1805354_CRbacterium@OLD40260_1__Fe_S_assembly_protein_IscX'[&!color=#000000]
	'1802103_CRbacterium@OGL02856_1__Fe_S_assembly_protein_IscX'[&!color=#000000]
	'1805372_CRbacterium@OLB08912_1__Fe_S_assembly_protein_IscX'[&!color=#000000]
	'1817752_Nbacterium@OGW15945_1__Fe_S_assembly_protein_IscX'[&!color=#000000]
	'251221_Gviolaceus@BAC90157_1__gsr2216'[&!color=#000000]
	'1952976_Nbacterium@DCWI01000047_1_26___19887_20102'[&!color=#000000]
	'204669_CKversatilis@ABF39483_1__conserved_hypothetical_protein'[&!color=#000000]
	'1953112_Abacterium@DLMH01000054_1_103___106612_106830'[&!color=#000000]
	'1519464_CTbacterium@KER09491_1__hypothetical_protein_HY22_11195'[&!color=#000000]
	'1797175_Abacterium@OFV84088_1__Fe_S_assembly_protein_IscX'[&!color=#000000]
	'1919264_Nbacterium@MPNJ01000007_1_34___37369_37587'[&!color=#000000]
	'1802342_CTbacterium@OGL61412_1__Fe_S_assembly_protein_IscX'[&!color=#000000]
	'1953052_Nbacterium@DCWK01000252_1_7___4436_4654'[&!color=#000000]
	'1803424_Abacterium@OLE89395_1__Fe_S_assembly_protein_IscX'[&!color=#000000]
	'1953107_Abacterium@DDZV01000005_1_45___38279_38485'[&!color=#000000]
	'1868324_CTaerophilum@RFM25185_1__Fe_S_assembly_protein_IscX'[&!color=#000000]
	'2043161_CSgaucii@SPE18314_1__conserved_hypothetical_protein'[&!color=#000000]
	'1961112_Pbacterium@OQZ06250_1__Fe_S_assembly_protein_IscX'[&!color=#000000]
	'517418_Cthalassium@ACF12699_1__FeS_assembly_protein_IscX'[&!color=#000000]
	'1961478_Bbacterium@DDSI01000262_1_26___23368_23766'[&!color=#000000]
	'1985133_Nsp@PLY35062_1__Fe_S_assembly_protein_IscX'[&!color=#000000]
	'1325564_Njaponica@SLM46748_1__conserved_hypothetical_protein'[&!color=#000000]
	'1985130_Nsp@PLY24808_1__Fe_S_assembly_protein_IscX'[&!color=#000000]
	'2026887_Nbacterium@PHX90056_1__Fe_S_assembly_protein_IscX'[&!color=#000000]
	'1946992_Nsp@DJMO01000020_1_15___19186_19398'[&!color=#000000]
	'330214_Ndefluvii@CBK43698_1__Iron_sulfur_cluster_assembly_protein_IscX'[&!color=#000000]
	'1946995_Nsp@DKBD01000037_1_31___25187_25399'[&!color=#000000]
	'1985132_Nsp@PLY31839_1__Fe_S_assembly_protein_IscX'[&!color=#000000]
	'1985132_Nsp@PLY32007_1__Fe_S_assembly_protein_IscX'[&!color=#000000]
	'1842520_Nbacterium@LXTH01000235_1_11___7512_7712'[&!color=#000000]
	'1974062_Nbacterium@PJA77820_1__Fe_S_assembly_protein_IscX__partial'[&!color=#000000]
	'42253_Nmoscoviensis@ALA60700_1__Iron_sulfur_cluster_assembly_protein_IscX'[&!color=#000000]
	'1805271_Nbacterium@OLB62532_1__Fe_S_assembly_protein_IscX'[&!color=#000000]
	'1805273_Nbacterium@OLB21623_1__Fe_S_assembly_protein_IscX__partial'[&!color=#000000]
	'1805271_Nbacterium@OLB75947_1__Fe_S_assembly_protein_IscX__partial'[&!color=#000000]
	'474950_Gpectinivoran@SFR98030_1__FeS_assembly_protein_IscX'[&!color=#000000]
	'1969471_Gsp@PKWU01000043_1_23___22388_22609'[&!color=#000000]
	'682795_Gmallensis@AEU34708_1__FeS_assembly_protein_IscX'[&!color=#000000]
	'863522_Belongata@SEG47712_1__FeS_assembly_protein_IscX'[&!color=#000000]
	'1198114_Gtundricola@ADW70518_1__FeS_assembly_protein_IscX'[&!color=#000000]
	'474952_Grosea@SNS26208_1__FeS_assembly_protein_IscX'[&!color=#000000]
	'1560005_Edinghuensis@RKQ66148_1__FeS_assembly_protein_IscX'[&!color=#000000]
	'1895690_Abacterium@OJV39716_1__Fe_S_assembly_protein_IscX'[&!color=#000000]
	'1577687_Tgabretensis@LAIJ01000009_1_732___910574_910792'[&!color=#000000]
	'1382359_Aailaaui@JIAL01000001_1_852___972050_972268'[&!color=#000000]
	'240015_Acapsulatum@ACO33176_1__FeS_assembly_protein_IscX'[&!color=#000000]
	'1951344_Abacterium@DBTV01000022_1_16___11675_11890'[&!color=#000000]
	'2303751_Asp@RFU14870_1__Fe_S_assembly_protein_IscX'[&!color=#000000]
	'926566_Troseus@AFL90378_1__FeS_assembly_protein_IscX'[&!color=#000000]
	'401053_Tsaanensis@ADV84719_1__FeS_assembly_protein_IscX'[&!color=#000000]
	'1162668_Lferrooxidans@BAM07531_1__hypothetical_protein_LFE_1853'[&!color=#000000]
	'1048260_Lferriphilum@AFS52715_1__protein_iscX'[&!color=#000000]
	'1260983_Lsp@EQD25545_1__hypothetical_protein_D084_Lepto4C00090G0002'[&!color=#000000]
	'1391653_Vincomptus@AKU91897_1__hypothetical_protein_AKJ08_2284'[&!color=#ff9696]
	'1952747_Pbacterium@DBCB01000331_1_12___13025_13237'[&!color=#000000]
	'1805256_Mbacterium@OLD31777_1__Fe_S_assembly_protein_IscX'[&!color=#000000]
	'404589_Asp@ABS24856_1__protein_of_unknown_function_DUF528'[&!color=#000000]
	'290397_Adehalogenans@ABC80375_1__protein_of_unknown_function_DUF528'[&!color=#ff9696]
	'1805333_Pbacterium@OIO56718_1__Fe_S_assembly_protein_IscX'[&!color=#000000]
	'2303987_Msp@RJG47610_1__Fe_S_assembly_protein_IscX'[&!color=#000000]
	'718193_Fsediminum@SDI61393_1__FeS_assembly_protein_IscX'[&!color=#000000]
	'1121878_Ffuttsuensis@KE383896_1_232___254696_254896'[&!color=#000000]
	'1121880_Fsenticii@AUGM01000013_1_107___124140_124337'[&!color=#000000]
	'550540_Fbalearica@ADN76956_1__FeS_assembly_protein_IscX'[&!color=#000000]
	'299255_Fmarina@SHH33461_1__FeS_assembly_protein_IscX'[&!color=#000000]
	'49186_Mstanieri@SIQ56414_1__FeS_assembly_protein_IscX'[&!color=#000000]
	'1122198_Mgeorgiense@SEB12793_1__FeS_assembly_protein_IscX'[&!color=#000000]
	'1572645_Nphycophila@MRCJ01000007_1_300___324220_324417'[&!color=#000000]
	'1122201_Mlitorale@AUAZ01000021_1_80___75387_75587'[&!color=#000000]
	'1902815_Msp@QKGH01000240_1_9___8474_8674'[&!color=#000000]
	'1806670_Nmarinus@LUTR01000037_1_10___9310_9510'[&!color=#000000]
	'207954_Ncaesariensis@EAR59659_1__hypothetical_protein_MED92_00570'[&!color=#000000]
	'619304_Nantarctica@LJSI01000037_1_9___9174_9374'[&!color=#000000]
	'1122200_Mjannaschii@JHVJ01000033_1_50___51446_51646'[&!color=#000000]
	'1045558_Nqingdaonensi@SFG74647_1__FeS_assembly_protein_IscX'[&!color=#000000]
	'1821621_Maestuarii@ANG62123_1__Fe_S_assembly_protein_IscX'[&!color=#000000]
	'452629_Abalenae@RRC99770_1__Fe_S_assembly_protein_IscX'[&!color=#000000]
	'1278309_Ajaponica@KB907105_1_163___169459_169653'[&!color=#000000]
	'355243_Aatlantica@SER05724_1__FeS_assembly_protein_IscX'[&!color=#000000]
	'1934247_Bsp@OQW93071_1__Fe_S_assembly_protein_IscX'[&!color=#000000]
	'1755811_Pmarinum@ASK78442_1__Fe_S_assembly_protein_IscX'[&!color=#000000]
	'2283196_Mcoralliicola@RDE19613_1__Fe_S_assembly_protein_IscX'[&!color=#000000]
	'1948187_Pbacterium@DIHW01000015_1_31___28464_28658'[&!color=#000000]
	'1974025_Gbacterium@PIP79985_1__Fe_S_assembly_protein_IscX'[&!color=#000000]
	'1948134_Pbacterium@DBUW01000095_1_3___2267_2461'[&!color=#000000]
	'1889775_Mbacterium@PCI51089_1__Fe_S_assembly_protein_IscX'[&!color=#000000]
	'1948624_Gbacterium@DGKA01000119_1_6___4133_4333'[&!color=#000000]
	'1703384_Abacterium@KPL27924_1__hypothetical_protein_AMJ72_06160'[&!color=#000000]
	'1986771_Gbacterium@OUV23436_1__Fe_S_assembly_protein_IscX'[&!color=#000000]
	'375674_Psedimenticol@NRIR01000005_1_71___79003_79203'[&!color=#000000]
	'206506_Kgyiorum@KKO72470_1__hypothetical_protein_AAV32_05290'[&!color=#000000]
	'1891238_Bbacterium@PLEY01000085_1_58___65040_65246'[&!color=#000000]
	'2175229_Bsp@PWF23058_1__Fe_S_assembly_protein_IscX'[&!color=#000000]
	'2283318_Mbacterium@AXI03030_1__Fe_S_assembly_protein_IscX'[&!color=#000000]
	'1703383_Abacterium@KPK10999_1__FeS_assembly_protein_IscX'[&!color=#000000]
	'1339254_Csp@JTLG01000034_1_160___174169_174363'[&!color=#000000]
	'1121375_Drivuli@KK211082_1_315___331790_331984'[&!color=#000000]
	'2099400_Ssilvestre@PRC92001_1__FeS_assembly_protein_IscX'[&!color=#000000]
	'1121275_Caquatile@AUMS01000008_1_58___67991_68185'[&!color=#000000]
	'2496266_Isp@AZN35267_1__Fe_S_assembly_protein_IscX'[&!color=#000000]
	'1121279_Ctaiwanensis@SFZ79261_1__FeS_assembly_protein_IscX'[&!color=#000000]
	'13373_Bmallei@AIP77581_1__FeS_assembly_protein_IscX'[&!color=#ff9696]
	'1122158_Loryzae@AQXU01000025_1_44___47649_47843'[&!color=#000000]
	'1121004_Aserpens@ATVC01000007_1_18___16094_16288'[&!color=#000000]
	'1381557_Ssediminicola@RLJ64562_1__FeS_assembly_protein_IscX'[&!color=#000000]
	'2211108_Sbacterium@AP018718_1_1536___1570172_1570369'[&!color=#000000]
	'2013702_Bbacterium@PKO83900_1__Fe_S_assembly_protein_IscX'[&!color=#000000]
	'1223802_Shydrogenivor@BAO29403_1__FeS_assembly_protein_IscX'[&!color=#000000]
	'1565605_Raromaticivor@AJP47730_1__hypothetical_protein_PG1C_03150'[&!color=#000000]
	'2290923_Csp@AXK39522_1__Fe_S_assembly_protein_IscX'[&!color=#000000]
	'83767_Pdicarboxylic@SDH48088_1__FeS_assembly_protein_IscX'[&!color=#000000]
	'857335_CDcarminicum@PAS93905_1__Fe_S_assembly_protein_IscX'[&!color=#000000]
	'2136175_Tsp@PTD98027_1__Fe_S_assembly_protein_IscX'[&!color=#000000]
	'76114_Aaromaticum@CAI09781_1__conserved_hypothetical_protein'[&!color=#000000]
	'198107_Asp@AKU12658_1__hypothetical_protein_AzCIB_2765'[&!color=#000000]
	'1930021_Rbacterium@MSHG01000079_1_47___50529_50723'[&!color=#000000]
	'62928_Asp@CAL94627_1__conserved_hypothetical_protein'[&!color=#000000]
	'1121029_Acommunis@PZA15917_1__Fe_S_assembly_protein_IscX'[&!color=#000000]
	'2005884_Tsp@ATE59973_1__Fe_S_assembly_protein_IscX'[&!color=#000000]
	'1792543_Tphenolivoran@MBFM01000002_1_46___47994_48188'[&!color=#000000]
	'1952844_Rbacterium@DINT01000174_1_38___38498_38692'[&!color=#000000]
	'85643_Tsp@ACK54939_1__FeS_assembly_protein_IscX'[&!color=#000000]
	'1947678_Tsp@DFZY01000131_1_3___1604_1798'[&!color=#000000]
	'2013704_Bbacterium@PKO80407_1__Fe_S_assembly_protein_IscX'[&!color=#000000]
	'29544_Asp@PLX68865_1__Fe_S_assembly_protein_IscX'[&!color=#000000]
	'1348657_Tterpenica@EPZ13923_1__hypothetical_protein_M622_08090'[&!color=#000000]
	'1219356_Tbutanivorans@BCUG01000033_1_64___67265_67459'[&!color=#000000]
	'2080469_Zbacteirum@AVZ79179_1__Fe_S_assembly_protein_IscX'[&!color=#000000]
	'2067960_Asp@AUN94853_1__Fe_S_assembly_protein_IscX'[&!color=#000000]
	'640081_Aoryzae@AEV26737_1__FeS_assembly_protein_IscX'[&!color=#000000]
	'2013705_Bbacterium@PKO69573_1__Fe_S_assembly_protein_IscX'[&!color=#000000]
	'146940_Afungiphilus@RKT60615_1__FeS_assembly_protein_IscX'[&!color=#000000]
	'1950785_Cbacterium@DDED01000122_1_11___7781_7978'[&!color=#000000]
	'159087_Daromatica@AAZ46702_1__Protein_of_unknown_function_DUF528'[&!color=#ff9696]
	'2013716_Bbacterium@PKO48395_1__Fe_S_assembly_protein_IscX'[&!color=#000000]
	'1946402_Dsp@DGXX01000237_1_14___8419_8613'[&!color=#000000]
	'1895689_CAsp@OJW50768_1__Fe_S_assembly_protein_IscX'[&!color=#000000]
	'1121035_Arestrictus@AUCH01000013_1_13___32203_32397'[&!color=#000000]
	'146938_Arestrictus@QKDJ01000037_1_3___1487_1681'[&!color=#000000]
	'281362_Ddenitrifican@KXB32303_1__Fe_S_assembly_protein_IscX'[&!color=#000000]
	'2013703_Bbacterium@PKO85516_1__Fe_S_assembly_protein_IscX'[&!color=#000000]
	'1304883_Dagitata@KI912532_1_2494___2621868_2622062'[&!color=#000000]
	'2053492_CAsp@HAY28584_1__TPA_asm__Fe_S_assembly_protein_IscX'[&!color=#000000]
	'1860101_CPaalborgensis@SBT05086_1__conserved_hypothetical_protein'[&!color=#000000]
	'522306_CAphosphatis@ACV35323_1__FeS_assembly_protein_IscX'[&!color=#000000]
	'1454004_CAsp@EXI86225_1__FeS_assembly_protein_IscX'[&!color=#000000]
	'1457154_CAsp@KFB68280_1__FeS_assembly_protein_IscX'[&!color=#000000]
	'1454004_CAsp@EXI90800_1__FeS_assembly_protein_IscX'[&!color=#000000]
	'1454003_CAsp@EXI78185_1__FeS_assembly_protein_IscX'[&!color=#000000]
	'1974089_Rbacterium@PJA58657_1__Fe_S_assembly_protein_IscX'[&!color=#000000]
	'1691980_Rbacterium@LGUD01000009_1_115___138209_138412'[&!color=#000000]
	'1123487_Ugangwonense@KB892840_1_10___13611_13805'[&!color=#000000]
	'2067453_Usp@PLK47537_1__Fe_S_assembly_protein_IscX'[&!color=#000000]
	'857265_Aursilacus@KPC53233_1__hypothetical_protein_WG78_09085'[&!color=#000000]
	'349064_Tagarivorans@SES66974_1__FeS_assembly_protein_IscX'[&!color=#000000]
	'2005734_Bbms3bbin11@GBE46655_1__hypothetical_protein_BMS3Bbin11_01756'[&!color=#000000]
	'57480_Maerodenitrif@AVY94257_1__Fe_S_assembly_protein_IscX'[&!color=#000000]
	'557598_Lhongkongensi@ACO75837_1__DUF528_domain_containing_protein'[&!color=#000000]
	'1748243_CTelectrophaga@ALP54841_1__hypothetical_protein_Tel_11035'[&!color=#000000]
	'1952987_Obacterium@DCAT01000191_1_10___9479_9679'[&!color=#000000]
	'1938604_Asp@AQR65801_1__Fe_S_assembly_protein_IscX'[&!color=#000000]
	'1000565_Muniversalis@EGK73390_1__Protein_iscX'[&!color=#000000]
	'1842540_Msp@AOF82577_1__FeS_assembly_protein_IscX'[&!color=#000000]
	'2094561_Psp@PQA49391_1__Fe_S_assembly_protein_IscX'[&!color=#000000]
	'1077255_Alubricus@PTQ90835_1__FeS_assembly_protein_IscX'[&!color=#000000]
	'1798308_Gbacterium@OGT90460_1__Fe_S_assembly_protein_IscX'[&!color=#000000]
	'1904640_Bbacterium@APV51850_1__Fe_S_assembly_protein_IscX'[&!color=#000000]
	'1121278_Ckoreensis@KE386746_1_44___37083_37277'[&!color=#000000]
	'1948461_Bbacterium@DKBI01000206_1_7___6553_6747'[&!color=#000000]
	'1797490_Bbacterium@OGA15317_1__Fe_S_assembly_protein_IscX'[&!color=#000000]
	'1797503_Bbacterium@OGA70593_1__Fe_S_assembly_protein_IscX'[&!color=#000000]
	'1797505_Bbacterium@OGA69454_1__Fe_S_assembly_protein_IscX'[&!color=#000000]
	'1158175_Tsp@PYG00768_1__FeS_assembly_protein_IscX'[&!color=#000000]
	'1158146_Tsp@KB907128_1_84___84840_85043'[&!color=#000000]
	'396595_Tsp@ADC71351_1__FeS_assembly_protein_IscX'[&!color=#000000]
	'252514_Mthermotolera@AMX03093_1__Fe_S_assembly_protein_IscX'[&!color=#000000]
	'494016_Mdonghaiensis@SHF52510_1__FeS_assembly_protein_IscX'[&!color=#000000]
	'1769779_Maggregans@AOS97277_1__hypothetical_protein_AUP74_01846'[&!color=#000000]
	'2283635_Hsp@RLQ23853_1__Fe_S_assembly_protein_IscX'[&!color=#000000]
	'1951901_Hbacterium@DDJW01000102_1_13___12315_12509'[&!color=#000000]
	'930806_Hpacificus@CP019046_1_2657___2869505_2869699'[&!color=#000000]
	'930805_Hjaponicus@AQA19676_1__Fe_S_assembly_protein_IscX'[&!color=#000000]
	'247634_Mgamma@EEB80161_1__FeS_assembly_protein_IscX'[&!color=#000000]
	'359370_Msp@AWF80153_1__Fe_S_assembly_protein_IscX'[&!color=#000000]
	'260552_Magarilyticus@AQQ68469_1__Fe_S_assembly_protein_IscX'[&!color=#000000]
	'407164_Mpacificus@PREV01000026_1_333___411589_411783'[&!color=#000000]
	'1856294_Gbacterium@OUS15303_1__Fe_S_assembly_protein_IscX'[&!color=#000000]
	'1856295_Gbacterium@OUS11177_1__Fe_S_assembly_protein_IscX'[&!color=#000000]
	'1125411_CTsingularis@ALE01881_1__hypothetical_protein_W908_04375'[&!color=#000000]
	'1131274_Gproteobacter@KB889762_1_10___7733_7927'[&!color=#000000]
	'1986734_Gbacterium@RPG42797_1__Fe_S_assembly_protein_IscX'[&!color=#000000]
	'2162564_Scluster@QCEV01000016_1_1___1_123'[&!color=#000000]
	'1680762_Vgracilis@KXU35702_1__FeS_assembly_protein_IscX'[&!color=#000000]
	'2024853_Psp@MAD57723_1__Fe_S_assembly_protein_IscX'[&!color=#000000]
	'2213226_Psp@AZS50521_1__Fe_S_assembly_protein_IscX'[&!color=#000000]
	'296_Pfragi@AMB78403_1__FeS_assembly_protein_IscX'[&!color=#000000]
	'1950790_Cbacterium@DFBC01000133_1_17___16135_16335'[&!color=#000000]
	'1952748_Pbacterium@DCBC01000148_1_8___5177_5374'[&!color=#000000]
	'1952762_Pbacterium@DJBT01000137_1_13___11840_12037'[&!color=#000000]
	'1411685_Gbacterium@ETN92129_1__FeS_assembly_protein_IscX'[&!color=#000000]
	'1950789_Cbacterium@DDJS01000158_1_49___46042_46236'[&!color=#000000]
	'1986840_Cbacterium@RPG91797_1__Fe_S_assembly_protein_IscX'[&!color=#000000]
	'2026782_Pbacterium@MAA54367_1__Fe_S_assembly_protein_IscX'[&!color=#000000]
	'1960125_Phaliclonae@SMA33155_1__hypothetical_protein_EHSB41UT_00232'[&!color=#000000]
	'1950784_Cbacterium@DDII01000042_1_73___65438_65632'[&!color=#000000]
	'1948607_Gbacterium@DEQY01000293_1_6___3434_3523'[&!color=#000000]
	'570277_Emontiporae@AMO56029_1__hypothetical_protein_EZMO1_1890'[&!color=#000000]
	'1948661_Gbacterium@DLRP01000147_1_25___21652_21849'[&!color=#000000]
	'1137799_Enumazuensis@KEQ12099_1__hypothetical_protein_GZ78_28075'[&!color=#000000]
	'1868284_Esp@OED40164_1__Fe_S_assembly_protein_IscX'[&!color=#000000]
	'305900_Eelysicola@KEI71543_1__hypothetical_protein_GV64_13050'[&!color=#000000]
	'1950797_Cbacterium@DKTD01000005_1_3___2038_2232'[&!color=#000000]
	'1950796_Cbacterium@DJFY01000097_1_61___74284_74484'[&!color=#000000]
	'914150_Kgeojedonensi@AKE51915_1__FeS_assembly_protein_IscX'[&!color=#000000]
	'1122224_Smarinus@AULP01000003_1_194___207118_207318'[&!color=#000000]
	'1470434_Zaliphaticivo@AMO69048_1__Fe_S_assembly_protein_IscX'[&!color=#000000]
	'288004_Bleptomitofor@ALG66942_1__hypothetical_protein_AL038_03440'[&!color=#000000]
	'40754_Tingrica@BAP56925_1__hypothetical_protein_THII_2628'[&!color=#000000]
	'1962953_Bsp@QKBZ01000322_1_10___7950_8150'[&!color=#000000]
	'1827136_CMsp@MCBW01000066_1_103___106525_106725'[&!color=#000000]
	'2162561_Scluster@QCMW01000001_1_41___37705_37908'[&!color=#000000]
	'1986748_Gbacterium@RPG37574_1__Fe_S_assembly_protein_IscX'[&!color=#000000]
	'1123866_Scluster@EJP71741_1__FeS_assembly_protein_IscX'[&!color=#000000]
	'1123867_Scluster@EJP73425_1__FeS_assembly_protein_IscX'[&!color=#000000]
	'1009426_Gproteobacter@ARRL01000004_1_36___27786_27989'[&!color=#000000]
	'1986756_Gbacterium@OUX42966_1__Fe_S_assembly_protein_IscX'[&!color=#000000]
	'1986756_Gbacterium@OUX42696_1__Fe_S_assembly_protein_IscX'[&!color=#000000]
	'1986752_Gbacterium@OUX09952_1__Fe_S_assembly_protein_IscX'[&!color=#000000]
	'1123865_Scluster@JH612123_1_18___11928_12131'[&!color=#000000]
	'1123865_Scluster@JH612121_1_4___1041_1244'[&!color=#000000]
	'1948182_Pbacterium@DIIU01000021_1_78___66835_67035'[&!color=#000000]
	'1986751_Gbacterium@RPG39833_1__Fe_S_assembly_protein_IscX'[&!color=#000000]
	'1570016_Tpsekupsii@OUD13753_1__Fe_S_assembly_protein_IscX'[&!color=#000000]
	'1986737_Gbacterium@OUV78359_1__Fe_S_assembly_protein_IscX'[&!color=#000000]
	'1948581_Gbacterium@DCBB01000038_1_35___32783_33007'[&!color=#000000]
	'1986256_Obacterium@PDH33212_1__Fe_S_assembly_protein_IscX'[&!color=#000000]
	'1948609_Gbacterium@DFQD01000044_1_4___2732_2929'[&!color=#000000]
	'1671662_Gbacterium@LFRZ01000082_1_32___30082_30282'[&!color=#000000]
	'1697053_Oalkaliphila@AKX45924_1__hypothetical_protein_AKN87_11735'[&!color=#000000]
	'1676152_Gbacterium@LFTS01000285_1_19___16173_16367'[&!color=#000000]
	'1501432_Tdenitrifican@LNJZ01000005_1_38___40298_40492'[&!color=#000000]
	'1429083_Phussainii@MPIO01000001_1_476___527599_527793'[&!color=#000000]
	'157783_Pcremoricolor@AIR88073_1__hypothetical_protein_LK03_01910'[&!color=#000000]
	'1328314_Achroococcum@AJE20492_1__FeS_assembly_protein'[&!color=#000000]
	'364197_Ppohangensis@SDU20543_1__FeS_assembly_protein_IscX'[&!color=#000000]
	'1123021_Pthermotolera@KB822600_1_197___193969_194166'[&!color=#000000]
	'379731_Pstutzeri@ABP80677_1__conserved_hypothetical_protein'[&!color=#000000]
	'1985301_Psp@PAV46686_1__Fe_S_assembly_protein_IscX'[&!color=#000000]
	'1109445_Pstutzeri@AGSX01000105_1_9___7771_7968'[&!color=#000000]
	'1970544_Pbacterium@OYW96486_1__Fe_S_assembly_protein_IscX'[&!color=#000000]
	'706570_Pflexibilis@KHL71090_1__hypothetical_protein_SF06_05000'[&!color=#000000]
	'399739_Pmendocina@ABP86253_1__protein_of_unknown_function_DUF528'[&!color=#000000]
	'743720_Pfulva@AEF23259_1__FeS_assembly_protein_IscX'[&!color=#000000]
	'1245526_Pguangdongens@SDT91370_1__FeS_assembly_protein_IscX'[&!color=#000000]
	'1914538_Pbacterium@MAB99157_1__Fe_S_assembly_protein_IscX'[&!color=#000000]
	'1948627_Gbacterium@DIAM01000005_1_135___154381_154581'[&!color=#000000]
	'2479392_Psp@AYN95493_1__Fe_S_assembly_protein_IscX'[&!color=#000000]
	'2171752_Fbacterium@PVZ72344_1__Fe_S_assembly_protein_IscX'[&!color=#000000]
	'62101_CEsertula@ODS23343_1__Fe_S_assembly_protein_IscX'[&!color=#000000]
	'447471_Sagarivorans@RRJ83419_1__Fe_S_assembly_protein_IscX'[&!color=#000000]
	'54398_Eof@KRT54521_1__FeS_assembly_protein_IscX'[&!color=#000000]
	'1248727_Eof@BAN68904_1__FeS_assembly_protein_IscX'[&!color=#000000]
	'1978339_Cbacterium@CP019936_1_1722___1789117_1789317'[&!color=#000000]
	'396588_Tsulfidiphilu@ACL73133_1__conserved_hypothetical_protein'[&!color=#000000]
	'2030882_Tbacterium@PCI71194_1__Fe_S_assembly_protein_IscX'[&!color=#000000]
	'2030882_Tbacterium@PCI65240_1__Fe_S_assembly_protein_IscX'[&!color=#000000]
	'2049432_Cbacterium@QIJH01000009_1_2___709_909'[&!color=#000000]
	'1543721_Sthiotaurini@AKH20403_1__hypothetical_protein_AAY24_08615'[&!color=#000000]
	'2340_Svelum@KHF24909_1__FeS_assembly_protein_IscX'[&!color=#000000]
	'867345_Emagna@SEP66878_1__FeS_assembly_protein_IscX'[&!color=#000000]
	'1442136_Esp@ANB03958_1__hypothetical_protein_ECTOBSL9_3188'[&!color=#000000]
	'195064_Emobilis@SFM37505_1__FeS_assembly_protein_IscX'[&!color=#ff9696]
	'265726_Phalotolerans@KKD01540_1__hypothetical_protein_KY46_01595'[&!color=#000000]
	'233100_Emongolicus@SIT73833_1__FeS_assembly_protein_IscX'[&!color=#000000]
	'1076588_Tbrandeum@BAO44018_1__conserved_hypothetical_protein'[&!color=#000000]
	'1615892_Gbacterium@JYIN01000003_1_63___56796_56993'[&!color=#000000]
	'2360_Bthermophilus@OIR25764_1__Fe_S_assembly_protein_IscX'[&!color=#000000]
	'1303921_Eof@BAS67929_1__conserved_hypothetical_protein'[&!color=#000000]
	'1946226_CRsp@DDCF01000029_1_64___62768_62962'[&!color=#000000]
	'235205_Bazoricus@SEH78336_1__ISC_system_FeS_cluster_assembly__IscX'[&!color=#000000]
	'412965_CVokutanii@BAF61591_1__conserved_hypothetical_protein'[&!color=#000000]
	'413404_CRmagnifica@ABL02268_1__protein_of_unknown_function_DUF528'[&!color=#000000]
	'2058498_CTperditus@PNQY01000151_1_12___11698_11892'[&!color=#000000]
	'1705394_CTautotrophicu@ALE51786_1__hypothetical_protein_SP60_00030'[&!color=#000000]
	'1604835_Asp@KOR28311_1__hypothetical_protein_TI04_11295'[&!color=#000000]
	'1604836_Asp@KOR33288_1__hypothetical_protein_TI05_02015'[&!color=#000000]
	'585455_Tthiocyanatic@BAZ93627_1__uncharacterized_protein_FOKN1_1228'[&!color=#000000]
	'1918949_Selarraichens@OOZ36171_1__Fe_S_assembly_protein_IscX'[&!color=#000000]
	'1221601_Bendosymbiont@RLJ15774_1__Fe_S_assembly_protein_IscX'[&!color=#000000]
	'2496632_Gbacterium@RRS35289_1__hypothetical_protein_NV67_11070'[&!color=#000000]
	'1918948_Svelesiana@OOZ42192_1__Fe_S_assembly_protein_IscX'[&!color=#000000]
	'1818881_CTendoloripes@ODB86031_1__Fe_S_assembly_protein_IscX'[&!color=#000000]
	'1655433_CTendolucinida@ODJ89560_1__hypothetical_protein_CODIS_01200'[&!color=#000000]
	'589554_CToneisti@FLUZ01000772_1_19___15972_16172'[&!color=#000000]
	'1032_Tsp@RUM94371_1__Fe_S_assembly_protein_IscX'[&!color=#000000]
	'523791_Kkoreensis@ACV26912_1__FeS_assembly_protein_IscX'[&!color=#000000]
	'1121280_Cshinanonensi@KB895336_1_5___4019_4213'[&!color=#000000]
	'1906741_Jsp@AOY01638_1__Fe_S_assembly_protein_IscX'[&!color=#000000]
	'1121001_Alacus@SMC19888_1__FeS_assembly_protein_IscX'[&!color=#000000]
	'1195763_Paquae@KLV05991_1__hypothetical_protein_ABT56_10745'[&!color=#000000]
	'38294_Pdamselae@OLQ83563_1__Fe_S_assembly_protein_IscX'[&!color=#000000]
	'1951925_Hbacterium@DHQN01000024_1_37___31087_31281'[&!color=#000000]
	'2282215_Csp@RCU48790_1__Fe_S_assembly_protein_IscX'[&!color=#000000]
	'314281_Ptunicata@ATC96685_1__hypothetical_protein_PTUN_b0269'[&!color=#000000]
	'1278312_Paquimarina@AUAM01000007_1_49___65839_66036'[&!color=#000000]
	'2058089_Psp@PKF63579_1__Fe_S_assembly_protein_IscX'[&!color=#000000]
	'314282_Psp@AGH80798_1__hypothetical_protein_PCNPT3_04280'[&!color=#000000]
	'1278302_Phadalis@ATUO01000001_1_2___2654_2851'[&!color=#000000]
	'357804_Pingrahamii@ABM03155_1__hypothetical_protein_DUF528'[&!color=#000000]
	'80854_Mviscosa@CED58723_1__iron_sulfur_cluster_assembly_protein'[&!color=#000000]
	'1348114_Ppiratica@AIY65996_1__hypothetical_protein_OM33_13380'[&!color=#000000]
	'323850_Sloihica@ABO24177_1__protein_of_unknown_function_DUF528'[&!color=#000000]
	'458817_Shalifaxensis@ABZ76144_1__protein_of_unknown_function_DUF528'[&!color=#000000]
	'2058304_Ssp@PKH63170_1__Fe_S_assembly_protein_IscX'[&!color=#000000]
	'637905_Sviolacea@BAJ01568_1__conserved_hypothetical_protein'[&!color=#000000]
	'1515746_Smangrovi@KFZ37124_1__hypothetical_protein_HR45_11975'[&!color=#000000]
	'211586_Soneidensis@AAN55311_1__FeS_assembly_protein_IscX'[&!color=#000000]
	'1742724_Tsp@OKY25915_1__Fe_S_assembly_protein_IscX'[&!color=#000000]
	'167879_Cpsychrerythr@AAZ28781_1__conserved_hypothetical_protein'[&!color=#000000]
	'58049_Csp@ALO35824_1__Fe_S_assembly_protein_IscX'[&!color=#000000]
	'1856287_Tsp@OUS32681_1__Fe_S_assembly_protein_IscX'[&!color=#000000]
	'56799_Csp@PHR84642_1__Fe_S_assembly_protein_IscX'[&!color=#000000]
	'1763536_Tcrassostreae@LRUI01000007_1_148___168338_168538'[&!color=#000000]
	'2305464_Csp@RHW78035_1__Fe_S_assembly_protein_IscX'[&!color=#000000]
	'2058087_Abacterium@PKF56926_1__Fe_S_assembly_protein_IscX'[&!color=#000000]
	'1911682_Cagarivorans@MUZU01000009_1_41___43705_43905'[&!color=#000000]
	'1967665_Cberingensis@ASP48395_1__Fe_S_assembly_protein_IscX'[&!color=#000000]
	'1816218_Csp@AOW76722_1__Fe_S_assembly_protein_IscX'[&!color=#000000]
	'508461_Nmarina@NGNS01000002_1_266___310152_310352'[&!color=#000000]
	'1926875_CPsp@MRSX01000009_1_10___4544_4744'[&!color=#000000]
	'539_Ecorrodens@JVFA01000099_1_9___5924_6118'[&!color=#000000]
	'1120981_Afiliformis@SOD68031_1__FeS_assembly_protein_IscX'[&!color=#000000]
	'1120980_Acrassa@JQKH01000032_1_26___19925_20119'[&!color=#000000]
	'641147_Smuelleri@EFG31534_1__FeS_assembly_protein_IscX'[&!color=#000000]
	'326522_Nanimaloris@OSI08456_1__Fe_S_assembly_protein_IscX'[&!color=#000000]
	'1032488_Nshayeganii@EGY52406_1__FeS_assembly_protein_IscX'[&!color=#000000]
	'1030841_Nwadsworthii@EGZ45469_1__FeS_assembly_protein_IscX'[&!color=#000000]
	'1470200_Narctica@KLT72564_1__hypothetical_protein_PL75_07610'[&!color=#000000]
	'1051972_Nweaveri@EGV34708_1__hypothetical_protein_l13_19670'[&!color=#000000]
	'1150867_Kkingae@EIC14341_1__hypothetical_protein_KKB_01396'[&!color=#000000]
	'888741_Kdenitrifican@EGC17872_1__FeS_assembly_protein_IscX'[&!color=#000000]
	'1121352_Csteedae@JHZP01000001_1_523___546497_546694'[&!color=#000000]
	'1121351_Ckuhniae@AUAP01000002_1_230___246090_246290'[&!color=#000000]
	'88719_Nelongata@JVVT01000019_1_47___41715_41912'[&!color=#000000]
	'122586_Nmeningitidis@AAF41525_1__conserved_hypothetical_protein'[&!color=#ff9696]
	'122586_Nmeningitidis@AAF41560_1__conserved_hypothetical_protein'[&!color=#ff9696]
	'655307_Nsp@ASP17045_1__Fe_S_assembly_protein_IscX'[&!color=#000000]
	'1522312_Knegevensis@CCNJ01000031_1_114___110672_110866'[&!color=#000000]
	'629741_Koralis@EEP68918_1__FeS_assembly_protein_IscX'[&!color=#000000]
	'1689272_Vmassiliensis@LN898221_1_1173___1233510_1233704'[&!color=#000000]
	'96942_Vsp@AUZ04368_1__FeS_assembly_protein_IscX'[&!color=#000000]
	'1775559_Ssp@LQXR01000016_1_17___16914_17108'[&!color=#000000]
	'2025950_Psp@PAJ72355_1__Fe_S_assembly_protein_IscX'[&!color=#000000]
	'1196094_Salvi@AHN27924_1__hypothetical_protein_SALWKB2_0542'[&!color=#000000]
	'1123296_Sacetivorans@JQKE01000034_1_29___26969_27163'[&!color=#000000]
	'1623448_Mbacterium@AKO64234_1__hypothetical_protein_UZ34_02055'[&!color=#000000]
	'417_Mclara@CP033953_1_1655___1745448_1745642'[&!color=#000000]
	'582744_Mglucosetroph@ACT50077_1__FeS_assembly_protein_IscX'[&!color=#000000]
	'1581557_CMplanktonicus@CEZ19509_1__conserved_hypothetical_protein'[&!color=#000000]
	'2013711_Bbacterium@PKO54495_1__Fe_S_assembly_protein_IscX'[&!color=#000000]
	'265072_Mflagellatus@ABE50187_1__protein_of_unknown_function_DUF528'[&!color=#ff9696]
	'383631_Mbacterium@EAV47455_1__hypothetical_protein_MB2181_05240'[&!color=#000000]
	'583345_Mmobilis@ACT48464_1__FeS_assembly_protein_IscX'[&!color=#000000]
	'1236959_Mglycogenes@BAMT01000003_1_6___4376_4570'[&!color=#000000]
	'1825523_Nkurashikiens@GBG15257_1__Fe_S_assembly_protein_IscX'[&!color=#000000]
	'1978760_Pbacterium@OQW70162_1__Fe_S_assembly_protein_IscX'[&!color=#000000]
	'666681_Mversatilis@ADI29459_1__FeS_assembly_protein_IscX'[&!color=#000000]
	'2030816_Mbacterium@PCI59978_1__Fe_S_assembly_protein_IscX'[&!color=#000000]
	'1952234_Mbacterium@DCNE01000020_1_24___18037_18231'[&!color=#000000]
	'1970536_Mbacterium@OYZ07491_1__Fe_S_assembly_protein_IscX'[&!color=#000000]
	'964_Hseropedicae@AKN66541_1__hypothetical_protein_ACP92_15735'[&!color=#000000]
	'1267562_Cgilardii@ALD90193_1__hypothetical_protein_CR3_0948'[&!color=#000000]
	'1688639_Nhumi@SNS29763_1__FeS_assembly_protein_IscX'[&!color=#000000]
	'375286_Jsp@ABR91722_1__Uncharacterized_conserved_protein'[&!color=#000000]
	'1797562_Bbacterium@OGB24333_1__Fe_S_assembly_protein_IscX'[&!color=#000000]
	'1848039_Msp@OAJ70832_1__Fe_S_assembly_protein_IscX'[&!color=#000000]
	'1603353_Mpsychrophila@PIL38400_1__Fe_S_assembly_protein_IscX'[&!color=#000000]
	'402626_Rpickettii@ACD26041_1__FeS_assembly_protein_IscX'[&!color=#000000]
	'1801614_Mbacterium@OGV72312_1__Fe_S_assembly_protein_IscX__partial'[&!color=#000000]
	'709839_Nautotrophicu@KIF80876_1__hypothetical_protein_TSA66_08660'[&!color=#000000]
	'2320865_Nsp@RJG00195_1__Fe_S_assembly_protein_IscX'[&!color=#000000]
	'556268_Oformigenes@EEO28903_1__FeS_assembly_protein_IscX'[&!color=#000000]
	'847_Oformigenes@ARQ46991_1__hypothetical_protein_BRW83_2259'[&!color=#000000]
	'2026761_Nbacterium@MAS00320_1__Fe_S_assembly_protein_IscX'[&!color=#000000]
	'1961461_Mbacterium@DCPY01000381_1_4___1003_1215'[&!color=#000000]
	'1851544_Odioscoreae@SOE49178_1__Believed_to_be_involved_in_assembly_of_Fe_S_clusters'[&!color=#000000]
	'305977_Pnoertemannii@PVY60360_1__FeS_assembly_protein_IscX'[&!color=#000000]
	'1548123_Psp@OXR48317_1__Fe_S_assembly_protein_IscX'[&!color=#000000]
	'1951896_Fbacterium@DLTR01000086_1_3___2209_2406'[&!color=#000000]
	'1986738_Gbacterium@OUW09467_1__Fe_S_assembly_protein_IscX'[&!color=#000000]
	'2162566_Scluster@QCHF01000001_1_43___35964_36158'[&!color=#000000]
	'1660092_Bsp@ODU95623_1__Fe_S_assembly_protein_IscX'[&!color=#000000]
	'1159870_Bsp@KB907784_1_3102___3364392_3364586'[&!color=#000000]
	'257310_Bbronchisepti@CAE32778_1__conserved_hypothetical_protein'[&!color=#ff9696]
	'1416803_Bgenomosp@ARP86326_1__Fe_S_assembly_protein_IscX'[&!color=#000000]
	'1697043_Bsp@AOB31781_1__hypothetical_protein_AKI39_15355'[&!color=#000000]
	'1810504_Icernigliae@ANX02753_1__Fe_S_assembly_protein_IscX'[&!color=#000000]
	'933926_Scaligoides@ROS05172_1__FeS_assembly_protein_IscX'[&!color=#000000]
	'1948151_Pbacterium@DDPS01000089_1_3___1191_1385'[&!color=#000000]
	'375574_Gindica@LION01000009_1_68___69873_70067'[&!color=#000000]
;
end;
begin trees;
	tree tree_1 = [&R]((((1188319_Famnicola@BBE51297_1__FeS_assembly_protein_IscX:0.20472,(1808959_CPnovymonadis@PSB92069_1__hypothetical_protein_BZL35_00295:0.32693,((1798257_Gbacterium@OGT11238_1__Fe_S_assembly_protein_IscX:0.13085,580332_Slithotrophic@ADE12477_1__FeS_assembly_protein_IscX:0.12594)0.068:0.05628,((((1974017_Gbacterium@PIV14883_1__Fe_S_assembly_protein_IscX:0.11590,2052162_Gbacterium…
end;
begin figtree;
	set appearance.backgroundColorAttribute="User Selection";
	set appearance.backgroundColour=#-1;
	set appearance.branchColorAttribute="User Selection";
	set appearance.branchLineWidth=1.0;
	set appearance.foregroundColour=#-16777216;
	set appearance.selectionColour=#-2144520576;
	set branchLabels.colorAttribute="User Selection";
	set branchLabels.displayAttribute="Branch length";
	set branchLabels.fontName="Arial";
	set branchLabels.fontSize=8;
	set branchLabels.fontStyle=0;
	set branchLabels.isShown=false;
	set branchLabels.significantDigits=2;
	set layout.expansion=0;
	set layout.layoutType="RECTILINEAR";
	set layout.zoom=0;
	set nodeBars.barWidth=4.0;
	set nodeLabels.colorAttribute="User Selection";
	set nodeLabels.displayAttribute="label";
	set nodeLabels.fontName="Arial";
	set nodeLabels.fontSize=10;
	set nodeLabels.fontStyle=0;
	set nodeLabels.isShown=true;
	set nodeLabels.significantDigits=2;
	set polarLayout.alignTipLabels=false;
	set polarLayout.angularRange=0;
	set polarLayout.rootAngle=0;
	set polarLayout.rootLength=100;
	set polarLayout.showRoot=true;
	set radialLayout.spread=0.0;
	set rectilinearLayout.alignTipLabels=false;
	set rectilinearLayout.curvature=0;
	set rectilinearLayout.rootLength=100;
	set scale.offsetAge=0.0;
	set scale.rootAge=1.0;
	set scale.scaleFactor=1.0;
	set scale.scaleRoot=false;
	set scaleAxis.automaticScale=true;
	set scaleAxis.fontSize=8.0;
	set scaleAxis.isShown=false;
	set scaleAxis.lineWidth=1.0;
	set scaleAxis.majorTicks=1.0;
	set scaleAxis.origin=0.0;
	set scaleAxis.reverseAxis=false;
	set scaleAxis.showGrid=true;
	set scaleAxis.significantDigits=4;
	set scaleBar.automaticScale=true;
	set scaleBar.fontSize=10.0;
	set scaleBar.isShown=true;
	set scaleBar.lineWidth=1.0;
	set scaleBar.scaleRange=0.0;
	set scaleBar.significantDigits=4;
	set tipLabels.colorAttribute="User Selection";
	set tipLabels.displayAttribute="Names";
	set tipLabels.fontName="Arial";
	set tipLabels.fontSize=12;
	set tipLabels.fontStyle=1;
	set tipLabels.isShown=true;
	set tipLabels.significantDigits=4;
	set trees.order=true;
	set trees.orderType="increasing";
	set trees.rooting=false;
	set trees.rootingType="User Selection";
	set trees.transform=false;
	set trees.transformType="cladogram";
end;
