# Supplementary material for: Components of iron–Sulfur cluster assembly machineries are robust phylogenetic markers to trace the origin of mitochondria and plastids
Source: PLoS Biol. 2023 Nov 8;21(11):e3002374. doi: 10.1371/journal.pbio.3002374 (PMC10631705; doi:10.1371/journal.pbio.3002374)
Supplement: S1 Data — (ZIP) [file pbio.3002374.s017.zip › S1 Data/Phylogenies_of_entire_families/Prokaryotes_eukaryotes/SufD_Proka_Euka.figtree]

#NEXUS
begin taxa;
	dimensions ntax=6436;
	taxlabels
	'1862950_Rbacterium@ANK80074_1__Fe_S_cluster_assembly_protein_SufD'[&!color=#000000]
	'1980636_Wsp@MBJ90288_1__Fe_S_cluster_assembly_protein_SufD'[&!color=#000000]
	'69960_Rtrueperi@SDD67907_1__Fe_S_cluster_assembly_protein_SufD'[&!color=#000000]
	'1150469_Pphotometricu@CCG07667_1__FeS_assembly_protein_SufD'[&!color=#000000]
	'269796_Rrubrum@ABC23368_1__FeS_assembly_protein_SufD'[&!color=#000000]
	'1549855_Hjordaniae@AMW35633_1__hypothetical_protein_AY555_07580'[&!color=#000000]
	'414052_Cbisanense@SOD96149_1__Fe_S_cluster_assembly_protein_SufD'[&!color=#000000]
	'1238182_Csalinarum@EKV30136_1__Iron_sulfur_cluster_assembly_protein_SufD'[&!color=#000000]
	'80876_Iperegrinum@SIS73536_1__Iron_regulated_ABC_transporter_permease_protein_SufD'[&!color=#000000]
	'1629718_Rbacterium@KJS34990_1__hypothetical_protein_VR70_16590'[&!color=#000000]
	'1279038_Nitersonii@KB907344_1_96___97840_99150'[&!color=#000000]
	'91750_Ualphaproteob@SBV92339_1__ABC_transporter_involved_in_Fe_S_cluster_assembly_protein_SufD'[&!color=#000000]
	'1946152_CEsp@DKNU01000013_1_3___1309_2502'[&!color=#000000]
	'1461337_Ainsulae@RED52339_1__Fe_S_cluster_assembly_protein_SufD'[&!color=#000000]
	'2026786_Rbacterium@MAO90990_1__Fe_S_cluster_assembly_protein_SufD'[&!color=#000000]
	'1207063_Oindicum@EKE78116_1__ABC_transporter_involved_in_Fe_S_cluster_assembly_protein_SufD'[&!color=#000000]
	'580166_Opacificum@KZD02831_1__hypothetical_protein_AUP43_13415'[&!color=#000000]
	'1948430_Abacterium@DJKK01000261_1_2___313_1950'[&!color=#000000]
	'1986865_Rbacterium@OUX30607_1__Fe_S_cluster_assembly_protein_SufD'[&!color=#000000]
	'2013074_Abacterium@PPR74702_1__FeS_cluster_assembly_protein_SufD'[&!color=#000000]
	'1919269_Abacterium@MPMT01000003_1_33___34550_35857'[&!color=#000000]
	'1946151_CEsp@DKPU01000084_1_30___32124_33209'[&!color=#000000]
	'2162568_Scluster@QBVV01000005_1_58___48042_49346'[&!color=#000000]
	'1946151_CEsp@DKPU01000276_1_47___46909_47151'[&!color=#000000]
	'1122607_Ndenitrifican@AUFM01000011_1_278___313572_314900'[&!color=#000000]
	'1123362_Tlitoreum@SDG00786_1__Fe_S_cluster_assembly_protein_SufD'[&!color=#000000]
	'1193729_CEfaulkneri@AFX99512_1__feS_assembly_protein_SufD'[&!color=#000000]
	'1401328_CEfaulkneri@AHC73919_1__feS_assembly_protein_SufD'[&!color=#000000]
	'1122135_Klaminariae@KB893167_1_60___64889_66220'[&!color=#000000]
	'1856302_Rbacterium@OUS14327_1__Fe_S_cluster_assembly_protein_SufD'[&!color=#000000]
	'1952852_Rbacterium@DCWJ01000037_1_8___5089_6381'[&!color=#000000]
	'1986864_Rbacterium@OUT80656_1__Fe_S_cluster_assembly_protein_SufD'[&!color=#000000]
	'2013072_Abacterium@PPR58287_1__FeS_cluster_assembly_protein_SufD'[&!color=#000000]
	'2013073_Abacterium@PPR64979_1__FeS_cluster_assembly_protein_SufD'[&!color=#000000]
	'745714_Ohippocampi@SLN57573_1__FeS_cluster_assembly_protein_SufD'[&!color=#000000]
	'1948448_Abacterium@DLRH01000265_1_8___6123_7370'[&!color=#000000]
	'2015204_Rbacterium@FZLR01000060_1_14___16522_17865'[&!color=#000000]
	'1089552_Rsalinarum@KI911559_1_2741___3012458_3013786'[&!color=#000000]
	'1082479_Lhalophila@SDF68912_1__Iron_regulated_ABC_transporter_permease_protein_SufD'[&!color=#000000]
	'1948382_Abacterium@DEWR01000080_1_2___112_1410'[&!color=#000000]
	'1948414_Abacterium@DIYE01000043_1_18___16528_17820'[&!color=#000000]
	'1856292_Abacterium@OUR78116_1__Fe_S_cluster_assembly_protein_SufD'[&!color=#000000]
	'1236958_Sglossodoripe@BAMS01000002_1_459___411561_412847'[&!color=#000000]
	'2164067_Rbacterium@QXNY01000010_1_87___89111_90460'[&!color=#000000]
	'570967_Ffenggangensi@JMLV01000003_1_233___247381_248718'[&!color=#000000]
	'2013069_Abacterium@PPR64372_1__FeS_cluster_assembly_protein_SufD'[&!color=#000000]
	'1952861_Rbacterium@DIHX01000147_1_10___5912_7264'[&!color=#000000]
	'1655503_Abacterium@LFEN01000018_1_10___10605_11963'[&!color=#000000]
	'1898112_Rbacterium@PCH82697_1__hypothetical_protein_COC02_05425'[&!color=#000000]
	'1952854_Rbacterium@DFRF01000077_1_14___17301_18653'[&!color=#000000]
	'1952857_Rbacterium@DGNZ01000109_1_10___7009_8337'[&!color=#000000]
	'1916141_Bef100@MPMV01000062_1_12___12355_13617'[&!color=#000000]
	'414684_Rcentenum@ACI97928_1__FeS_assembly_protein_SufD'[&!color=#000000]
	'2171757_Rbacterium@QGNJ01000013_1_102___110934_112244'[&!color=#000000]
	'1121034_Nirakense@KE386933_1_53___38824_40170'[&!color=#000000]
	'1523418_Aproteobacter@KPF84649_1__Fe_S_cluster_assembly_protein_SufD'[&!color=#000000]
	'2220096_Iprofundi@CP030126_1_1937___2040518_2041843'[&!color=#000000]
	'1946912_Msp@DDBY01000202_1_17___11101_12420'[&!color=#000000]
	'1842523_Abacterium@LXTL01000039_1_13___15114_16481'[&!color=#000000]
	'2013101_Abacterium@PPR35308_1__FeS_cluster_assembly_protein_SufD'[&!color=#000000]
	'1948388_Abacterium@DFPX01000240_1_6___5149_5760'[&!color=#000000]
	'1948376_Abacterium@DEBE01000247_1_7___3615_4940'[&!color=#000000]
	'1948358_Abacterium@DBTE01000009_1_103___108722_110050'[&!color=#000000]
	'1919251_Dsp@MPNO01000006_1_36___32479_33816'[&!color=#000000]
	'1948431_Abacterium@DJIB01000045_1_21___22261_23568'[&!color=#000000]
	'1948360_Abacterium@DBSY01000168_1_6___3127_4431'[&!color=#000000]
	'1842522_Abacterium@LXTF01000167_1_7___4452_5780'[&!color=#000000]
	'1948377_Abacterium@DEBC01000144_1_11___12042_13373'[&!color=#000000]
	'2268457_Rbacterium@QOZR01000003_1_20___18062_19396'[&!color=#000000]
	'1951041_Fbacterium@DJFN01000216_1_4___2780_3046'[&!color=#000000]
	'2030921_Ocluster@PCI98931_1__Fe_S_cluster_assembly_protein_SufD'[&!color=#000000]
	'1088868_Cintestini@EHD14724_1__hypothetical_protein_CIN_06560'[&!color=#000000]
	'2478912_Csp@AYN86737_1__Fe_S_cluster_assembly_protein_SufD'[&!color=#000000]
	'1946915_Msp@DDSC01000026_1_6___4956_5897'[&!color=#000000]
	'1946906_Msp@DCMQ01000125_1_8___4619_5827'[&!color=#000000]
	'1946918_Msp@DELD01000042_1_3___979_1692'[&!color=#000000]
	'1946928_Msp@DIUZ01000002_1_333___316352_317593'[&!color=#000000]
	'1946909_Msp@DDIM01000011_1_15___9818_10720'[&!color=#000000]
	'1946933_Msp@DBNN01000149_1_7___5438_6460'[&!color=#000000]
	'856793_Maeruginosavo@AEP09412_1__feS_assembly_protein_SufD'[&!color=#000000]
	'1946921_Msp@DEPL01000042_1_47___46080_47027'[&!color=#000000]
	'1946935_Msp@DJZA01000053_1_17___13110_14072'[&!color=#000000]
	'1946938_Msp@DLHX01000012_1_24___20545_21507'[&!color=#000000]
	'1946908_Msp@DCKO01000112_1_17___9055_10017'[&!color=#000000]
	'1973899_Abacterium@PJB69266_1__Fe_S_cluster_assembly_protein_SufD'[&!color=#000000]
	'1946925_Msp@DIHH01000040_1_6___2298_3236'[&!color=#000000]
	'1946939_Msp@DLGR01000015_1_11___6514_7527'[&!color=#000000]
	'349221_Maeruginosavo@PZO79458_1__Fe_S_cluster_assembly_protein_SufD'[&!color=#000000]
	'1797220_Abacterium@OFW88718_1__Fe_S_cluster_assembly_protein_SufD'[&!color=#000000]
	'1803508_Abacterium@OIN87054_1__Fe_S_cluster_assembly_protein_SufD'[&!color=#000000]
	'1946924_Msp@DIMG01000021_1_7___7308_8297'[&!color=#000000]
	'1946929_Msp@DIUX01000001_1_455___491200_492639'[&!color=#000000]
	'1953134_Abacterium@DHNJ01000031_1_17___13045_14397'[&!color=#000000]
	'2185104_Esp@QMDI01000002_1_368___397423_398763'[&!color=#000000]
	'1121861_Etepidiphila@KB899911_1_218___222385_223722'[&!color=#000000]
	'990373_Hrosea@PZW42215_1__iron_regulated_ABC_transporter_permease_protein_SufD'[&!color=#000000]
	'257708_Rgilardii@APT59159_1__Fe_S_cluster_assembly_protein_SufD'[&!color=#000000]
	'1123072_Rflocculans@AUDH01000025_1_9___7498_8778'[&!color=#000000]
	'568898_Raestuarii@PWC29334_1__Fe_S_cluster_assembly_protein_SufD'[&!color=#000000]
	'272568_Gdiazotrophic@ACI53038_1__FeS_assembly_protein_SufD'[&!color=#000000]
	'28448_Kxylinus@ATU72064_1__Fe_S_cluster_assembly_protein_SufD'[&!color=#000000]
	'436_Khansenii@LUCI01000032_1_40___43645_44913'[&!color=#000000]
	'1223520_Nthailandica@BCZB01000021_1_8___10944_12143'[&!color=#000000]
	'1088869_Gmorbifer@EHH68592_1__ABC_transporter_permease_protein'[&!color=#000000]
	'290633_Goxydans@AAW59891_1__ABC_transporter_permease_protein'[&!color=#000000]
	'376620_Gjaponicus@KXV20248_1__ABC_transporter_permease'[&!color=#000000]
	'1510841_Papium@CP020554_1_1621___1827856_1829055'[&!color=#000000]
	'1123227_Sfloricola@KB899334_1_239___236221_237423'[&!color=#000000]
	'1231351_Amethanolica@GAJ29424_1__iron_sulfur__Fe_S__assembly_protein_SufD'[&!color=#000000]
	'320497_Nchiangmaiens@AQS87082_1__hypothetical_protein_A0U93_03030'[&!color=#000000]
	'1231624_Abogorensis@BAT19375_1__FeS_assembly_protein_SufD'[&!color=#000000]
	'1231623_Tsakaeratensi@GAN55066_1__FeS_assembly_protein_SufD'[&!color=#000000]
	'435_Aaceti@AQS83759_1__ABC_transporter_permease'[&!color=#000000]
	'1120919_Anitrogenifig@AUBI01000001_1_263___289107_290456'[&!color=#000000]
	'634452_Apasteurianus@BAH99789_1__iron_sulfur__Fe_S__assembly_protein_SufD'[&!color=#000000]
	'1231343_Asyzygii@GAN70028_1__iron_sulfur__Fe_S__assembly_protein_SufD'[&!color=#000000]
	'1234671_Apapayae@BAIN01000008_1_21___19830_21104'[&!color=#000000]
	'446692_Asenegalensis@CEF42318_1__Fe_S_cluster_assembly_protein_SufD'[&!color=#000000]
	'1670661_Asp@OUJ05501_1__ABC_transporter_permease'[&!color=#000000]
	'1076596_Apersici@AQT05702_1__ABC_transporter_permease'[&!color=#000000]
	'209650_Aorganivorans@KN173883_1_22___21775_23019'[&!color=#000000]
	'1969806_Asp@CP029176_1_954___991463_992635'[&!color=#000000]
	'1970565_Rbacterium@OYV53597_1__Fe_S_cluster_assembly_protein_SufD'[&!color=#000000]
	'526_Arubrum@SIR03749_1__Iron_regulated_ABC_transporter_permease_protein_SufD'[&!color=#000000]
	'349163_Acryptum@ABQ31465_1__Iron_regulated_ABC_transporter_permease_protein_SufD'[&!color=#000000]
	'1970303_Asp@OYV38644_1__Fe_S_cluster_assembly_protein_SufD'[&!color=#000000]
	'1214225_Asp@EKN00742_1__FeS_assembly_protein_SufD'[&!color=#000000]
	'1120923_Aaminolytica@GAN78917_1__iron_sulfur__Fe_S__assembly_protein_SufD'[&!color=#000000]
	'1231350_Arubrifaciens@GAN76040_1__iron_sulfur__Fe_S__assembly_protein_SufD'[&!color=#000000]
	'1951301_Abacterium@DIUL01000032_1_53___65673_66974'[&!color=#000000]
	'391165_Gbethesdensis@ABI62221_1__SufD_protein'[&!color=#000000]
	'1660159_Abacterium@ODU55709_1__Fe_S_cluster_assembly_protein_SufD'[&!color=#000000]
	'1074_Racidophilus@PPQ40281_1__Fe_S_cluster_assembly_protein_SufD'[&!color=#000000]
	'569860_Mligni@REF88942_1__iron_regulated_ABC_transporter_permease_protein_SufD'[&!color=#000000]
	'2004513_Msp@PMEX01000207_1_2___213_1508'[&!color=#000000]
	'1612308_Mpalsarum@SFK01594_1__Fe_S_cluster_assembly_protein_SufD'[&!color=#000000]
	'1948371_Abacterium@DEIC01000086_1_29___27638_28867'[&!color=#000000]
	'1948408_Abacterium@DHWN01000159_1_4___1577_2608'[&!color=#000000]
	'1946063_Asp@DDPE01000002_1_29___33697_34743'[&!color=#000000]
	'2135738_Asp@PTW96902_1__Fe_S_cluster_assembly_protein_SufD'[&!color=#000000]
	'78587_Aexcentricus@BBF82302_1__iron_sulfur_cluster_assembly_protein_SufD'[&!color=#000000]
	'260084_Ataihuensis@SCW31582_1__Fe_S_cluster_assembly_protein_SufD'[&!color=#000000]
	'715226_Abiprosthecum@EGF90413_1__uncharacterized_protein_family_UPF0051_family_protein'[&!color=#000000]
	'1121123_Baveniformis@KE386797_1_10___8317_9333'[&!color=#000000]
	'1946125_Bsp@DDOJ01000015_1_106___106063_107085'[&!color=#000000]
	'2487274_Bsp@RQWJ01000004_1_80___69537_70562'[&!color=#000000]
	'2293980_Bsp@QUOQ01000004_1_58___54525_55538'[&!color=#000000]
	'1391729_Babyssalis@GAD59319_1__iron_sulfur_cluster_assembly_protein_SufD'[&!color=#000000]
	'1938605_Bsp@AQR61774_1__Fe_S_cluster_assembly_protein_SufD'[&!color=#000000]
	'1946144_Bsp@DBBK01000193_1_8___5544_6572'[&!color=#000000]
	'1736353_Bsp@KQS56310_1__ABC_transporter_permease'[&!color=#000000]
	'1970502_Cbacterium@OYW89837_1__Fe_S_cluster_assembly_protein_SufD__partial'[&!color=#000000]
	'41276_Bvesicularis@ASE38113_1__Fe_S_cluster_assembly_protein_SufD'[&!color=#000000]
	'1946130_Bsp@DIGV01000041_1_88___93875_94897'[&!color=#000000]
	'588932_Bnaejangsanen@ANF54175_1__Fe_S_cluster_assembly_protein_SufD'[&!color=#000000]
	'2033726_Bsp@PRA22452_1__Fe_S_cluster_assembly_protein_SufD'[&!color=#000000]
	'1946140_Bsp@DLIT01000132_1_4___3021_4043'[&!color=#000000]
	'1797585_Cbacterium@OGN44290_1__Fe_S_cluster_assembly_protein_SufD'[&!color=#000000]
	'1382303_Cbacterium@JPOM01000001_1_1398___1423905_1424948'[&!color=#000000]
	'450851_Pzucineum@ACG78129_1__ABC_type_transport_system_involved_in_Fe_S_cluster_assembly__permease_component'[&!color=#000000]
	'2015570_Abacterium@OYU70353_1__Fe_S_cluster_assembly_protein_SufD'[&!color=#000000]
	'1813876_Phankyongense@RAK61444_1__Fe_S_cluster_assembly_protein_SufD'[&!color=#000000]
	'1445034_Pkunshanense@RAK69034_1__Fe_S_cluster_assembly_protein_SufD'[&!color=#000000]
	'1801944_Psp@OHB27140_1__Fe_S_cluster_assembly_protein_SufD'[&!color=#000000]
	'31967_Pimmobile@CVJQ01000001_1_1792___1848015_1849043'[&!color=#000000]
	'2201350_Psp@AWM77582_1__Fe_S_cluster_assembly_protein_SufD'[&!color=#000000]
	'1951539_Cbacterium@DGYN01000122_1_14___11403_12434'[&!color=#000000]
	'1736445_Psp@KQW94399_1__ABC_transporter_permease'[&!color=#000000]
	'69666_Cmirabilis@ATQ43173_1__Fe_S_cluster_assembly_protein_SufD'[&!color=#000000]
	'190650_Cvibrioides@AAK23836_1__conserved_hypothetical_protein'[&!color=#000000]
	'1801945_Psp@OHB34827_1__Fe_S_cluster_assembly_protein_SufD'[&!color=#000000]
	'1970502_Cbacterium@OYW95500_1__Fe_S_cluster_assembly_protein_SufD'[&!color=#000000]
	'1974086_Rbacterium@PIW28975_1__Fe_S_cluster_assembly_protein_SufD__partial'[&!color=#000000]
	'394221_Mmaris@ABI65610_1__Iron_regulated_ABC_transporter_permease_protein_SufD'[&!color=#000000]
	'144026_Msalignorans@SDM58809_1__Fe_S_cluster_assembly_protein_SufD'[&!color=#000000]
	'1948361_Abacterium@DCRT01000066_1_3___1556_2662'[&!color=#000000]
	'2135793_Msp@PWE17293_1__Fe_S_cluster_assembly_protein_SufD'[&!color=#000000]
	'1123503_Wmaritima@KB908061_1_12___12269_13372'[&!color=#000000]
	'314254_Osp@EAP91152_1__hypothetical_protein_OA2633_03221'[&!color=#000000]
	'1666904_Osp@KPP82742_1__Fe_S_cluster_assembly_protein_SufD'[&!color=#000000]
	'1852617_Osp@LYSW01000034_1_20___22105_23196'[&!color=#000000]
	'1951949_Hbacterium@DHHV01000066_1_7___5707_6618'[&!color=#000000]
	'1986776_Hbacterium@OUY00567_1__hypothetical_protein_CBB65_03775'[&!color=#000000]
	'1951945_Hbacterium@DDIN01000006_1_174___195032_196246'[&!color=#000000]
	'1906738_Hsp@CP017718_1_593___611081_612328'[&!color=#000000]
	'2305467_Hsp@RIJ18864_1__SufD_family_Fe_S_cluster_assembly_protein'[&!color=#000000]
	'545261_Haquimarina@NCST01000019_1_220___222444_223682'[&!color=#000000]
	'568102_Hlitoralis@NCSS01000006_1_409___416205_417449'[&!color=#000000]
	'1608422_Halgicola@RIJ28968_1__Fe_S_cluster_assembly_protein_SufD'[&!color=#000000]
	'1951951_Hbacterium@DHXH01000008_1_319___319377_320621'[&!color=#000000]
	'1986605_Hsp@OUX95163_1__hypothetical_protein_CBB77_03055'[&!color=#000000]
	'1951952_Hbacterium@DHQQ01000049_1_9___5869_7101'[&!color=#000000]
	'228405_Hneptunium@ABI75639_1__FeS_assembly_protein_SufD'[&!color=#000000]
	'1280947_Hchukchiensis@KCZ56008_1__hypothetical_protein_HY30_07065'[&!color=#000000]
	'1629720_Hbacterium@KJS27146_1__hypothetical_protein_VR75_04455'[&!color=#000000]
	'81029_Hadhaerens@HAE28975_1__TPA_asm__Fe_S_cluster_assembly_protein_SufD'[&!color=#000000]
	'1280946_Hberingensis@KCZ55458_1__hypothetical_protein_HY29_12100'[&!color=#000000]
	'1946620_Hsp@DEMW01000040_1_141___142220_143446'[&!color=#000000]
	'1946637_Hsp@DHZF01000023_1_16___10004_11230'[&!color=#000000]
	'1951950_Hbacterium@DHZO01000023_1_2___500_1237'[&!color=#000000]
	'1951950_Hbacterium@DHZO01000023_1_3___1254_1457'[&!color=#000000]
	'582402_Hbaltica@ACT59135_1__SufBD_protein'[&!color=#000000]
	'1951957_Hbacterium@DLHI01000002_1_187___175326_176333'[&!color=#000000]
	'1951943_Hbacterium@DBAV01000142_1_13___15172_16077'[&!color=#000000]
	'1951948_Hbacterium@DDSN01000051_1_48___41827_42699'[&!color=#000000]
	'1752192_Abacterium@LNEK01000020_1_448___421330_422235'[&!color=#000000]
	'1759059_Cbacterium@ANP44423_1__hypothetical_protein_ATE48_00030'[&!color=#000000]
	'1951944_Hbacterium@DCNN01000029_1_8___6101_7243'[&!color=#000000]
	'1690484_Hbacterium@AMS30854_1__hypothetical_protein_AEM38_05935'[&!color=#000000]
	'1123059_Rantarcticum@KB823011_1_258___273876_274949'[&!color=#000000]
	'287478_Hbalneolensis@QIKS01000300_1_3___1011_2063'[&!color=#000000]
	'1121948_Hbalneolensis@AUAC01000002_1_495___496326_497369'[&!color=#000000]
	'568099_Ltaeanensis@RKQ71281_1__Fe_S_cluster_assembly_protein_SufD'[&!color=#000000]
	'1161401_Ecaribicus@ASJA01000007_1_22___24870_26096'[&!color=#000000]
	'314260_Pbermudensis@ADM10034_1__hypothetical_protein_PB2503_09909'[&!color=#000000]
	'1247963_Poceani@JPHU01000004_1_61___78519_79694'[&!color=#000000]
	'2292771_Psp@RFB04208_1__Fe_S_cluster_assembly_protein_SufD'[&!color=#000000]
	'1519374_Ametriothermo@SNT73254_1__Fe_S_cluster_assembly_protein_SufD'[&!color=#000000]
	'1852618_Psp@LYSZ01000001_1_620___717417_718682'[&!color=#000000]
	'2058213_Mflavus@PQA88975_1__Fe_S_cluster_assembly_protein_SufD'[&!color=#000000]
	'1953057_Pbacterium@DGNI01000017_1_2___90_1322'[&!color=#000000]
	'83401_Rparvum@SDG47548_1__Fe_S_cluster_assembly_protein_SufD'[&!color=#000000]
	'1458461_CPectocarpi@CDO60933_1__Iron_sulfur_cluster_assembly_protein_SufD'[&!color=#000000]
	'1952829_Rbacterium@DJCF01000203_1_2___292_1485'[&!color=#000000]
	'1952830_Rbacterium@DJLM01000037_1_27___31925_33094'[&!color=#000000]
	'1952820_Rbacterium@DBUX01000032_1_27___30993_31730'[&!color=#000000]
	'1952833_Rbacterium@DKNW01000052_1_22___25282_26526'[&!color=#000000]
	'1952820_Rbacterium@DBUX01000032_1_26___30526_31038'[&!color=#000000]
	'2024848_Psp@MAB14358_1__Fe_S_cluster_assembly_protein_SufD'[&!color=#000000]
	'402881_Plavamentivor@ABS64865_1__FeS_assembly_protein_SufD'[&!color=#000000]
	'2013658_Abacterium@PKQ09073_1__Fe_S_cluster_assembly_protein_SufD'[&!color=#000000]
	'2013666_Abacterium@PKP78580_1__Fe_S_cluster_assembly_protein_SufD'[&!color=#000000]
	'2013658_Abacterium@PKQ03888_1__Fe_S_cluster_assembly_protein_SufD'[&!color=#000000]
	'2183982_Tsp@RMA85023_1__iron_regulated_ABC_transporter_permease_protein_SufD'[&!color=#000000]
	'1952827_Rbacterium@DHZE01000005_1_9___7683_8990'[&!color=#000000]
	'1282876_Aproteobacter@BAOK01000001_1_1391___1398765_1400072'[&!color=#000000]
	'1495045_Tsp@KN050829_1_212___227451_228749'[&!color=#000000]
	'2219703_Rbacterium@PZF76185_1__Fe_S_cluster_assembly_protein_SufD'[&!color=#000000]
	'1922226_Asp@LT703007_1_148___158532_159827'[&!color=#000000]
	'933063_Dthermohaloph@RIA56687_1__Fe_S_cluster_assembly_protein_SufD'[&!color=#000000]
	'648757_Rvannielii@ADP72085_1__FeS_assembly_protein_SufD'[&!color=#000000]
	'82_Hsp@PPC81925_1__Fe_S_cluster_assembly_protein_SufD'[&!color=#000000]
	'2015799_Hbacterium@PKEY01000008_1_2___535_1857'[&!color=#000000]
	'670307_Hdenitrifican@AGK58741_1__FeS_assembly_protein_SufD'[&!color=#000000]
	'1660102_Hsp@ODT30441_1__Fe_S_cluster_assembly_protein_SufD'[&!color=#000000]
	'1752223_Rbacterium@LNEA01000396_1_14___10406_11728'[&!color=#000000]
	'1970390_Hsp@OYY00665_1__Fe_S_cluster_assembly_protein_SufD'[&!color=#000000]
	'1029756_Hnitrativoran@AHB49444_1__FeS_assembly_protein_SufD'[&!color=#000000]
	'2024831_Fsp@MAI47904_1__Fe_S_cluster_assembly_protein_SufD'[&!color=#000000]
	'1892846_Hsp@FPEJ01000003_1_84___86861_88204'[&!color=#000000]
	'121290_Hsulfonivoran@KWT70498_1__Iron_sulfur_cluster_assembly_protein_SufD'[&!color=#000000]
	'2005733_Bbms3bbin10@GBE43099_1__feS_cluster_assembly_protein_SufD'[&!color=#000000]
	'1951935_Hbacterium@DEIT01000158_1_19___16574_17785'[&!color=#000000]
	'1177755_Mhalotolerans@ODA68818_1__FeS_cluster_assembly_protein_SufD'[&!color=#000000]
	'1951936_Hbacterium@DFXC01000117_1_9___11025_12377'[&!color=#000000]
	'1384459_Mcaenitepidi@BAQ17208_1__iron_sulfur_cluster_assembly_protein_SufD'[&!color=#000000]
	'631454_Lbaratangense@ESR25094_1__Iron_sulfur_cluster_assembly_protein_SufD'[&!color=#000000]
	'639283_Snovella@ADH88656_1__FeS_assembly_protein_SufD'[&!color=#000000]
	'1125973_Bsp@JNLC01000016_1_193___216002_217315'[&!color=#000000]
	'438753_Acaulinodans@BAF89611_1__FeS_assembly_protein'[&!color=#000000]
	'1117244_Xsp@JNIB01000001_1_4451___4854626_4855954'[&!color=#000000]
	'1950222_Abacterium@DKKP01000348_1_12___11761_13083'[&!color=#000000]
	'2293567_Msp@RFB80787_1__Fe_S_cluster_assembly_protein_SufD'[&!color=#000000]
	'1970325_Bsp@OYX00206_1__hypothetical_protein_B7Z14_09725'[&!color=#000000]
	'1892849_Bsp@FYAS01000011_1_51___65296_66645'[&!color=#000000]
	'569860_Mligni@REF84159_1__iron_regulated_ABC_transporter_permease_protein_SufD'[&!color=#000000]
	'876269_Mstellata@ARWA01000001_1_2231___2433491_2434819'[&!color=#000000]
	'395963_Bindica@ACB93759_1__FeS_assembly_protein_SufD'[&!color=#000000]
	'395965_Msilvestris@ACK50554_1__FeS_assembly_protein_SufD'[&!color=#000000]
	'663610_Maurea@JQKO01000004_1_256___268314_269660'[&!color=#000000]
	'395964_Macidiphila@KE386496_1_2100___2300652_2301986'[&!color=#000000]
	'1612308_Mpalsarum@SFK39082_1__Fe_S_cluster_assembly_protein_SufD'[&!color=#000000]
	'2004513_Msp@PMEX01000164_1_3___1582_2781'[&!color=#000000]
	'1074_Racidophilus@PPQ39923_1__hypothetical_protein_CKO16_03725'[&!color=#000000]
	'2052174_Mbacterium@PWB80614_1__Fe_S_cluster_assembly_protein_SufD'[&!color=#000000]
	'428_Msporium@PWB92926_1__Fe_S_cluster_assembly_protein_SufD'[&!color=#000000]
	'107635_Msp@AZUO01000001_1_2132___2265707_2267011'[&!color=#000000]
	'655015_Mbryophila@ARN80989_1__Fe_S_cluster_assembly_protein_SufD'[&!color=#000000]
	'655015_Mbryophila@ARN80603_1__Fe_S_cluster_assembly_protein_SufD'[&!color=#000000]
	'2056219_Msp@PHSQ01000004_1_68___69422_70708'[&!color=#000000]
	'622637_Msp@KE124774_1_893___914544_915836'[&!color=#000000]
	'173366_Mrosea@AZG76462_1__Fe_S_cluster_assembly_protein_SufD'[&!color=#000000]
	'1709001_Mterrestris@MSIG01000002_1_256___301030_302373'[&!color=#000000]
	'1122962_Pkoreensis@AULH01000023_1_19___18283_19632'[&!color=#000000]
	'1885025_Psp@BBE71381_1__FeS_cluster_assembly_protein_SufD'[&!color=#000000]
	'1951228_Rbacterium@DBMN01000195_1_4___3449_4786'[&!color=#000000]
	'34017_Rorientis@RAI29106_1__Fe_S_cluster_assembly_protein_SufD'[&!color=#000000]
	'1439726_Mpamukkalensi@ODN71253_1__FeS_cluster_assembly_protein_SufD'[&!color=#000000]
	'1482074_Hdiazotrophic@SON56497_1__FeS_cluster_assembly_protein_SufD'[&!color=#000000]
	'665038_Bcorrubedonen@PTW60562_1__Fe_S_cluster_assembly_protein_SufD'[&!color=#000000]
	'1122601_Nexalbescens@KE383919_1_20___19983_21272'[&!color=#000000]
	'989403_Paxinellae@KZL17579_1__FeS_cluster_assembly_protein_SufD'[&!color=#000000]
	'1807766_Pstylochi@LLWE01000018_1_356___392468_393745'[&!color=#000000]
	'1647556_Phongkongensi@LLWC01000010_1_70___77787_79079'[&!color=#000000]
	'372072_Cgelatinilyti@SNZ07994_1__Iron_regulated_ABC_transporter_permease_protein_SufD'[&!color=#000000]
	'1798205_Csp@SNY93770_1__Fe_S_cluster_assembly_protein_SufD'[&!color=#000000]
	'1162980_Chaloalkalito@QNUM01000003_1_266___312079_313386'[&!color=#000000]
	'655353_Cmarisflavi@SFO26370_1__Fe_S_cluster_assembly_protein_SufD'[&!color=#000000]
	'2211145_Csp@QODK01000002_1_260___303077_304384'[&!color=#000000]
	'1881061_Ssp@SDU12828_1__Fe_S_cluster_assembly_protein_SufD'[&!color=#000000]
	'2135615_Ssp@RKE41150_1__iron_regulated_ABC_transporter_permease_protein_SufD'[&!color=#000000]
	'991905_Pgilvum@ADZ70786_1__FeS_assembly_protein_SufD'[&!color=#000000]
	'735517_Lsuaedae@SHM72597_1__Fe_S_cluster_assembly_protein_SufD'[&!color=#000000]
	'2067569_Pcarbonis@PUDR01000006_1_59___63927_65240'[&!color=#000000]
	'2171494_Lsp@PVB63656_1__Fe_S_cluster_assembly_protein_SufD'[&!color=#000000]
	'1905358_Abacterium@OJJ11857_1__Fe_S_cluster_assembly_protein_SufD'[&!color=#000000]
	'1402210_Pphragmitetus@CP032312_1_2428___2661821_2663128'[&!color=#000000]
	'665467_Blitoralis@SDB11477_1__Fe_S_cluster_assembly_protein_SufD'[&!color=#000000]
	'1122131_Kadipata@AUHO01000006_1_725___752490_753800'[&!color=#000000]
	'1122133_Ksoli@SHG08134_1__Fe_S_cluster_assembly_protein_SufD'[&!color=#000000]
	'1120983_Acoralli@KB894573_1_153___154439_155776'[&!color=#000000]
	'1317123_Ssp@ORE95994_1__FeS_assembly_protein_SufD'[&!color=#000000]
	'1123029_Psoli@SHO61420_1__Fe_S_cluster_assembly_protein_SufD'[&!color=#000000]
	'1855383_Ba52c2@SEQ05613_1__Fe_S_cluster_assembly_protein_SufD'[&!color=#000000]
	'1120956_Apfennigii@JHZK01000006_1_80___90728_92053'[&!color=#000000]
	'1120955_Amarina@RAI21551_1__Fe_S_cluster_assembly_protein_SufD'[&!color=#000000]
	'1079_Bviridis@ALK08932_1__FeS_cluster_assembly_protein_SufD'[&!color=#000000]
	'1752229_Rbacterium@LNFH01000279_1_16___14123_15469'[&!color=#000000]
	'1868589_Pcathodiphilu@AVO45183_1__Fe_S_cluster_assembly_protein_SufD'[&!color=#000000]
	'2072420_Bbacterium@PWB60497_1__Fe_S_cluster_assembly_protein_SufD'[&!color=#000000]
	'1333996_Vgotjawalensi@BAT60845_1__FeS_cluster_assembly_protein_SufD'[&!color=#000000]
	'2109933_Asp@PSC05781_1__Fe_S_cluster_assembly_protein_SufD'[&!color=#000000]
	'1123229_Srosea@AUBC01000017_1_83___87651_88955'[&!color=#000000]
	'1653334_Sbacterium@KPQ09302_1__Fe_S_cluster_assembly_protein_SufD'[&!color=#000000]
	'1411123_Rbacterium@JQNH01000001_1_1073___1175848_1177155'[&!color=#000000]
	'582675_Mgossipiicola@SFH08167_1__Fe_S_cluster_assembly_protein_SufD'[&!color=#000000]
	'419610_Mextorquens@ABY32350_1__FeS_assembly_protein_SufD'[&!color=#000000]
	'1736382_Msp@KQT61481_1__Fe_S_cluster_assembly_protein_SufD'[&!color=#000000]
	'2249811_Msp@QMKH01000006_1_146___146531_147844'[&!color=#000000]
	'549386_Mguangxiensis@SCY78909_1__Fe_S_cluster_assembly_protein_SufD'[&!color=#000000]
	'2082949_Msp@AWM86870_1__Fe_S_cluster_assembly_protein_SufD'[&!color=#000000]
	'1702325_Csp@ALA19056_1__Fe_S_cluster_assembly_protein_SufD'[&!color=#000000]
	'2015577_Rbacterium@OYU50643_1__Fe_S_cluster_assembly_protein_SufD'[&!color=#000000]
	'1895816_Rbacterium@OJY35350_1__Fe_S_cluster_assembly_protein_SufD'[&!color=#000000]
	'2172049_Rbacterium@QDFX01000006_1_117___109043_110350'[&!color=#000000]
	'1101190_Msp@ARWB01000001_1_1161___1244886_1246202'[&!color=#000000]
	'1437817_Msp@GBD49323_1__FeS_assembly_protein_SufD'[&!color=#000000]
	'1429916_Asp@ETR75007_1__FeS_assembly_protein_SufD'[&!color=#000000]
	'1094929_Bsp@AUOJ02000011_1_54___56680_58005'[&!color=#000000]
	'258594_Rpalustris@CAE27907_1__sufD__needed_for_fhuF_Fe_S_center_production_stability'[&!color=#000000]
	'504832_Ocarboxidovor@ACI93121_1__FeS_assembly_protein_SufD'[&!color=#000000]
	'323098_Nwinogradskyi@ABA04923_1__Iron_regulated_ABC_transporter_permease_protein_SufD'[&!color=#000000]
	'1187851_Rsp@EJW11224_1__Iron_sulfur_cluster_assembly_protein_SufD'[&!color=#000000]
	'1895814_Rbacterium@OJY46142_1__Fe_S_cluster_assembly_protein_SufD'[&!color=#000000]
	'1736466_Psp@KQZ00729_1__hypothetical_protein_ASD45_07585'[&!color=#000000]
	'1117244_Xsp@JNIB01000001_1_1364___1446363_1447706'[&!color=#000000]
	'438753_Acaulinodans@BAF87044_1__FeS_assembly_protein'[&!color=#000000]
	'1970321_Asp@OYX82608_1__hypothetical_protein_B7Y75_06170'[&!color=#000000]
	'1892846_Hsp@FPEJ01000001_1_736___778371_779708'[&!color=#000000]
	'173366_Mrosea@AZG78227_1__Fe_S_cluster_assembly_protein_SufD'[&!color=#000000]
	'1797213_Abacterium@OFW83996_1__hypothetical_protein_A2018_06345'[&!color=#000000]
	'1123270_Sbaekryungens@ATUR01000007_1_75___84330_85076'[&!color=#000000]
	'1922222_Ssp@LT703001_1_2130___2183405_2184163'[&!color=#000000]
	'1951256_Sbacterium@DELZ01000005_1_438___433981_434733'[&!color=#000000]
	'266812_Sflavimaris@ASK89205_1__FeS_cluster_assembly_protein_SufD'[&!color=#000000]
	'1842535_Bsp@AOF99027_1__hypothetical_protein_BSY18_3206'[&!color=#000000]
	'47920_Adelafieldii@LSHP01000080_1_57___55460_56215'[&!color=#000000]
	'1913578_Ssp@APG61816_1__Fe_S_cluster_assembly_protein_SufD'[&!color=#000000]
	'680125_Plamellibrach@RED17188_1__Fe_S_cluster_assembly_protein_SufD'[&!color=#000000]
	'1768769_Ssp@LSJC01000039_1_2___224_997'[&!color=#000000]
	'1797975_Esp@OGS49431_1__Fe_S_cluster_assembly_protein_SufD'[&!color=#000000]
	'397260_Ssanxanigenen@PZO89003_1__Fe_S_cluster_assembly_protein_SufD'[&!color=#000000]
	'2320861_Ssp@RJF93571_1__SufD_family_Fe_S_cluster_assembly_protein'[&!color=#000000]
	'1978761_Pbacterium@OQW71049_1__Fe_S_cluster_assembly_protein_SufD'[&!color=#000000]
	'1219040_Sasaccharolyt@BCYU01000107_1_12___10867_11619'[&!color=#000000]
	'1560345_Spanacis@AOH82986_1__Fe_S_cluster_assembly_protein_SufD'[&!color=#000000]
	'2303576_Ssp@QWDF01000001_1_1874___1891625_1892362'[&!color=#000000]
	'2315689_Ssp@RIX32401_1__SufD_family_Fe_S_cluster_assembly_protein'[&!color=#000000]
	'1298856_Ssp@PVZ17989_1__Fe_S_cluster_assembly_protein_SufD'[&!color=#000000]
	'1380389_Ssp@JIAU01000008_1_141___140147_140884'[&!color=#000000]
	'2315330_Ssp@RST29650_1__SufD_family_Fe_S_cluster_assembly_protein'[&!color=#000000]
	'1706000_Sginsengisoli@QOCK01000001_1_1118___1190723_1191472'[&!color=#000000]
	'1123267_Sastaxanthini@JONN01000001_1_1723___1718824_1719576'[&!color=#000000]
	'1951263_Sbacterium@DLOX01000135_1_2___687_1418'[&!color=#000000]
	'1946983_Nsp@DDES01000050_1_5___2652_3368'[&!color=#000000]
	'1895900_Nsp@OJX89151_1__Fe_S_cluster_assembly_protein_SufD'[&!color=#000000]
	'1219033_Nlentum@BCTW01000021_1_69___69637_70371'[&!color=#000000]
	'1961849_Nsp@MWLM01000062_1_112___114212_114949'[&!color=#000000]
	'1211806_Nkunmingense@PKB13966_1__Fe_S_cluster_assembly_protein_SufD'[&!color=#000000]
	'1946984_Nsp@DJUW01000002_1_191___179666_180400'[&!color=#000000]
	'1739113_Nsp@KUR78213_1__Fe_S_cluster_assembly_protein_SufD'[&!color=#000000]
	'983920_Nnitrogenifig@EGD59724_1__SufBD'[&!color=#000000]
	'1117702_Nfuchskuhlens@KUR72180_1__Fe_S_cluster_assembly_protein_SufD'[&!color=#000000]
	'1970402_Nsp@OYW50632_1__Fe_S_cluster_assembly_protein_SufD'[&!color=#000000]
	'1970402_Nsp@OYW50316_1__Fe_S_cluster_assembly_protein_SufD'[&!color=#000000]
	'1970410_Nsp@OYX61207_1__Fe_S_cluster_assembly_protein_SufD'[&!color=#000000]
	'279238_Naromaticivor@ABD24647_1__SufBD'[&!color=#000000]
	'2183925_Nsp@PYG61393_1__Fe_S_cluster_assembly_protein_SufD'[&!color=#000000]
	'1348853_Nmalaysiense@KHK89650_1__Fe_S_cluster_assembly_protein_SufD'[&!color=#000000]
	'1420591_Nbarchaimii@KTR84733_1__Fe_S_cluster_assembly_protein_SufD'[&!color=#000000]
	'1206458_Nsp@GAM04533_1__SufBD_protein'[&!color=#000000]
	'1114963_Nbarchaimii@KMS52754_1__SufBD_protein'[&!color=#000000]
	'702113_Nsp@CCA94388_1__SufBD'[&!color=#000000]
	'1884364_Nsp@SFG23471_1__Fe_S_cluster_assembly_protein_SufD'[&!color=#000000]
	'205844_Npentaromativ@PZQ52954_1__Fe_S_cluster_assembly_protein_SufD'[&!color=#000000]
	'1096930_Nlindaniclast@EQB16174_1__SufBD_protein'[&!color=#000000]
	'2067455_Nsp@PLK27255_1__Fe_S_cluster_assembly_protein_SufD'[&!color=#000000]
	'1951261_Sbacterium@DBOA01000002_1_4___2719_3441'[&!color=#000000]
	'2339262_Sbacterium@RJT25060_1__SufD_family_Fe_S_cluster_assembly_protein'[&!color=#000000]
	'267128_Sgranuli@AMG73757_1__SufBD_protein'[&!color=#000000]
	'317655_Salaskensis@ABF52391_1__SufBD'[&!color=#000000]
	'1515612_Sfribergensis@AJA07937_1__SufBD_protein'[&!color=#000000]
	'1882773_Ssp@SDC35719_1__Fe_S_cluster_assembly_protein_SufD'[&!color=#000000]
	'1951254_Sbacterium@DDFE01000031_1_8___6432_7154'[&!color=#000000]
	'1827382_Pbacterium@OQW42251_1__Fe_S_cluster_assembly_protein_SufD'[&!color=#000000]
	'745310_Ssp@AGH49484_1__SufBD_protein'[&!color=#000000]
	'861865_Slaterariae@SNS51326_1__Fe_S_cluster_assembly_protein_SufD'[&!color=#000000]
	'1697973_Scrusticola@QTJP01000001_1_1892___2016342_2017079'[&!color=#000000]
	'627192_Ssp@BAK68537_1__iron_sulfur_cluster_assembly_protein_SufD'[&!color=#000000]
	'1895845_Ssp@OJY65968_1__Fe_S_cluster_assembly_protein_SufD'[&!color=#000000]
	'1985171_Ssp@OSZ71970_1__Fe_S_cluster_assembly_protein_SufD'[&!color=#000000]
	'1970594_Sbacterium@OYX76434_1__Fe_S_cluster_assembly_protein_SufD'[&!color=#000000]
	'1523432_Aproteobacter@KPF78481_1__Fe_S_cluster_assembly_protein_SufD'[&!color=#000000]
	'2015572_Abacterium@OYU16513_1__Fe_S_cluster_assembly_protein_SufD'[&!color=#000000]
	'2072936_Ssp@AUW56745_1__Fe_S_cluster_assembly_protein_SufD'[&!color=#000000]
	'1970430_Ssp@OYW86163_1__Fe_S_cluster_assembly_protein_SufD'[&!color=#000000]
	'1843368_Ssp@AOF95863_1__hypothetical_protein_BSY17_1758'[&!color=#000000]
	'2185111_Ssp@CP029335_1_3561___3855723_3856475'[&!color=#000000]
	'2082188_Ssp@BBD00998_1__Fe_S_cluster_assembly_protein_SufD'[&!color=#000000]
	'121428_Sxenophagum@DDFT01000060_1_4___1897_2688'[&!color=#000000]
	'452662_Sjaponicum@BAI98229_1__Fe_S_cluster_assembly_protein_SufD'[&!color=#000000]
	'1332080_Sbaderi@ALR19614_1__Fe_S_cluster_assembly_protein_SufD'[&!color=#000000]
	'502682_Egangjinensis@KLE31531_1__hypothetical_protein_AAW01_08160'[&!color=#000000]
	'1946471_Esp@DFBR01000095_1_6___2132_2902'[&!color=#000000]
	'874156_Emarinus@KLI64707_1__hypothetical_protein_AAV99_04005'[&!color=#000000]
	'1648404_Eatlanticus@AKQ41064_1__hypothetical_protein_CP97_01910'[&!color=#000000]
	'2185142_Asp@CP031155_1_1601___1643852_1644631'[&!color=#000000]
	'1958945_Eaquimixticol@RJY09534_1__SufD_family_Fe_S_cluster_assembly_protein'[&!color=#000000]
	'450378_Cmarinus@ARU16956_1__hypothetical_protein_A9D14_13290'[&!color=#000000]
	'1734408_Sbacterium@KUO55462_1__hypothetical_protein_APF78_10775'[&!color=#000000]
	'476157_Aishigakiensi@CP015963_1_392___414720_415472'[&!color=#000000]
	'1172626_Asp@OCC23963_1__hypothetical_protein_MB02_09115'[&!color=#000000]
	'1219035_Ntardaugens@GAD48894_1__iron_sulfur_cluster_assembly_protein_SufD'[&!color=#000000]
	'1603897_Esp@KPL69122_1__hypothetical_protein_SZ64_14005'[&!color=#000000]
	'2306996_Asp@RJX69264_1__SufD_family_Fe_S_cluster_assembly_protein'[&!color=#000000]
	'1982042_Amangrovi@CP022889_1_1748___1794173_1794946'[&!color=#000000]
	'1962403_Nsp@PEQ12175_1__hypothetical_protein_B2G71_13650'[&!color=#000000]
	'1267766_Aatlanticus@AKH43289_1__FeS_cluster_assembly_protein_SufD'[&!color=#000000]
	'762261_Axinjiangensi@RSEK01000005_1_76___80531_81283'[&!color=#000000]
	'2161824_Asp@RDC61196_1__Protein_ABCI7__chloroplastic'[&!color=#000000]
	'2320269_Asp@RKF19013_1__SufD_family_Fe_S_cluster_assembly_protein'[&!color=#000000]
	'1844758_Esp@LXQI01000015_1_72___65844_66596'[&!color=#000000]
	'1572751_Pmercurialis@KHL24711_1__hypothetical_protein_PK98_12285'[&!color=#000000]
	'2488860_Esp@RPF71433_1__SufD_family_Fe_S_cluster_assembly_protein'[&!color=#000000]
	'2307003_Esp@RIV86511_1__SufD_family_Fe_S_cluster_assembly_protein'[&!color=#000000]
	'1970586_Sbacterium@OYW47111_1__hypothetical_protein_B7Z33_01790'[&!color=#000000]
	'1736584_Asp@KRA81592_1__hypothetical_protein_ASD76_13770'[&!color=#000000]
	'314225_Elitoralis@ABC64643_1__hypothetical_protein_ELI_12755'[&!color=#000000]
	'1784712_Exanthus@RIV92353_1__SufD_family_Fe_S_cluster_assembly_protein'[&!color=#000000]
	'2011159_Esp@AWW73261_1__hypothetical_protein_CD351_02335'[&!color=#000000]
	'1798193_Esp@SDS78173_1__Fe_S_cluster_assembly_protein_SufD'[&!color=#000000]
	'1044_Elongus@KEO89410_1__hypothetical_protein_EH31_12245'[&!color=#000000]
	'383381_Esp@KEO85774_1__hypothetical_protein_EH30_14785'[&!color=#000000]
	'1922225_Esp@LT702999_1_1890___1995519_1996277'[&!color=#000000]
	'1735012_Esp@KWV91450_1__hypothetical_protein_AUC45_09350'[&!color=#000000]
	'2023229_Pht@AUX68627_1__hypothetical_protein_CHX26_03080'[&!color=#000000]
	'1122970_Pcryptus@AUHC01000011_1_65___61990_62760'[&!color=#000000]
	'2013662_Abacterium@PKP89467_1__hypothetical_protein_CVT77_17770'[&!color=#000000]
	'2013670_Abacterium@PKP65000_1__hypothetical_protein_CVT85_08495'[&!color=#000000]
	'1974094_Sbacterium@PIW53983_1__hypothetical_protein_COW16_13775'[&!color=#000000]
	'1811540_Esp@LUNY01000040_1_2___856_1629'[&!color=#000000]
	'645517_Anamhicola@ANU06797_1__FeS_cluster_assembly_protein_SufD'[&!color=#000000]
	'266951_Eseohaensis@CP024920_1_1440___1493975_1494745'[&!color=#000000]
	'2306995_Asp@RIV80785_1__SufD_family_Fe_S_cluster_assembly_protein'[&!color=#000000]
	'2306995_Asp@RIV75959_1__SufD_family_Fe_S_cluster_assembly_protein'[&!color=#000000]
	'543877_Amarensis@AKM08327_1__hypothetical_protein_AM2010_2270'[&!color=#000000]
	'1860125_Esp@OBX20037_1__hypothetical_protein_A9995_05755'[&!color=#000000]
	'1951752_Ebacterium@DDCE01000039_1_31___25135_25887'[&!color=#000000]
	'192812_Eflavus@ASP28972_1__hypothetical_protein_CHH26_00855'[&!color=#000000]
	'361183_Aepoxidivoran@ALE17767_1__Iron_sulfur_cluster_assembly_protein_SufD'[&!color=#000000]
	'1634516_Csp@ALG59972_1__hypothetical_protein_WG74_03210'[&!color=#000000]
	'1316679_Axiamenensis@SMQ68933_1__Fe_S_cluster_assembly_protein_SufD'[&!color=#000000]
	'1348774_Cnaphthovoran@AKM11141_1__hypothetical_protein_AB433_16050'[&!color=#000000]
	'1703339_Cmobilis@LYWZ01000022_1_735___761599_762357'[&!color=#000000]
	'1581420_Eluteus@KLE34283_1__hypothetical_protein_AAW00_08520'[&!color=#000000]
	'1708790_Arigui@RSEL01000011_1_7___2980_3723'[&!color=#000000]
	'2338327_Asp@CP032570_1_1519___1542832_1543569'[&!color=#000000]
	'692370_Adongtanensis@ANY19064_1__FeS_cluster_assembly_protein_SufD'[&!color=#000000]
	'2292257_Ssp@RDV05986_1__SufD_family_Fe_S_cluster_assembly_protein'[&!color=#000000]
	'1948389_Abacterium@DFLT01000006_1_13___14769_15881'[&!color=#000000]
	'1234595_Pflava@EMD83564_1__Iron_sulfur_cluster_assembly_protein_SufD'[&!color=#000000]
	'2013662_Abacterium@PKP94858_1__hypothetical_protein_CVT77_00865'[&!color=#000000]
	'1768772_Ssp@LSJF01000206_1_1___2_379'[&!color=#000000]
	'1888892_Sturrisvirgat@ODP36618_1__SufBD_protein'[&!color=#000000]
	'93064_Skoreensis@APR52333_1__SufBD_protein'[&!color=#000000]
	'2283317_Ssp@RDE05724_1__SufD_family_Fe_S_cluster_assembly_protein'[&!color=#000000]
	'2219696_Ssp@AXJ95943_1__SufD_family_Fe_S_cluster_assembly_protein'[&!color=#000000]
	'2171974_Asp@PVE61252_1__SufBD_protein'[&!color=#000000]
	'1961362_Ssp@ANC87757_1__SufBD_protein'[&!color=#000000]
	'1895848_Ssp@OJU16691_1__SufBD_protein'[&!color=#000000]
	'1855283_Ssp@SEK50242_1__Fe_S_cluster_assembly_protein_SufD'[&!color=#000000]
	'1881068_Ssp@SEI95217_1__Fe_S_cluster_assembly_protein_SufD'[&!color=#000000]
	'1736370_Ssp@KQT32495_1__SufBD_protein'[&!color=#000000]
	'1166340_Ssp@SEN34981_1__Fe_S_cluster_assembly_protein_SufD'[&!color=#000000]
	'1736343_Ssp@KQU62115_1__SufBD_protein'[&!color=#000000]
	'1920129_Ssp@RSU48646_1__SufD_family_Fe_S_cluster_assembly_protein'[&!color=#000000]
	'634430_Srubra@SFP72688_1__Fe_S_cluster_assembly_protein_SufD'[&!color=#000000]
	'1141887_Ssp@PAX07799_1__SufBD_protein'[&!color=#000000]
	'1390395_Ssp@APX65471_1__SufBD_protein'[&!color=#000000]
	'33053_Nperflava@LSII01000199_1_9___11273_12343'[&!color=#000000]
	'1736301_Ssp@KQN92667_1__SufBD_protein'[&!color=#000000]
	'2052949_Saeria@PGFU01000001_1_305___305199_306278'[&!color=#000000]
	'185950_Sfaeni@PTW47527_1__Fe_S_cluster_assembly_protein_SufD'[&!color=#000000]
	'1735683_Ssp@KQM67761_1__SufBD_protein'[&!color=#000000]
	'179878_Selodea@RKR21415_1__Fe_S_cluster_assembly_protein_SufD'[&!color=#000000]
	'1985172_Ssp@OSZ70453_1__SufBD_protein'[&!color=#000000]
	'1219055_Ssoli@BCTZ01000019_1_21___21997_23082'[&!color=#000000]
	'1327635_Ssp@ATY34719_1__SufBD_protein'[&!color=#000000]
	'1609977_Shengshuiensi@AJP70726_1__SufBD_protein'[&!color=#000000]
	'1550073_Ssp@JROH01000046_1_6___5963_7033'[&!color=#000000]
	'1141889_Sspermidinifa@PCD02891_1__SufBD_protein'[&!color=#000000]
	'2067062_Gbacterium@PNEV01000074_1_13___10894_11034'[&!color=#000000]
	'1895847_Sbacterium@HCB75997_1__TPA_asm__SufBD_protein__partial'[&!color=#000000]
	'1985879_Ssp@RSV13378_1__SufD_family_Fe_S_cluster_assembly_protein'[&!color=#000000]
	'1735676_Ssp@KQM38077_1__SufBD_protein'[&!color=#000000]
	'2483355_Bsp@RPSH01000002_1_86___93694_94770'[&!color=#000000]
	'2305907_Ssp@RHW18267_1__SufD_family_Fe_S_cluster_assembly_protein'[&!color=#000000]
	'645617_Hcaeni@RIA45740_1__Fe_S_cluster_assembly_protein_SufD'[&!color=#000000]
	'1951255_Sbacterium@DDTH01000010_1_2___201_1274'[&!color=#000000]
	'264203_Zmobilis@AAV89050_1__SufBD_protein'[&!color=#000000]
	'1921510_Ssp@API60453_1__SufBD_protein'[&!color=#000000]
	'685778_Ssp@AORL01000022_1_265___254721_255809'[&!color=#000000]
	'614671_Svermicompost@PXYJ01000003_1_323___305342_306481'[&!color=#000000]
	'941907_Sindica@SMF64740_1__Fe_S_cluster_assembly_protein_SufD'[&!color=#000000]
	'2172047_Sbacterium@QDFY01000004_1_257___304731_305861'[&!color=#000000]
	'2068657_Ssp@PWG02412_1__SufBD_protein'[&!color=#000000]
	'1843236_Smontana@KV887143_1_25___24401_25486'[&!color=#000000]
	'1166337_Sjatrophae@SFS05689_1__Fe_S_cluster_assembly_protein_SufD'[&!color=#000000]
	'1736594_Ssp@KRB80759_1__SufBD_protein'[&!color=#000000]
	'1736447_Ssp@KQX25431_1__SufBD_protein'[&!color=#000000]
	'1735121_Soleivorans@PTQ10787_1__SufBD_protein'[&!color=#000000]
	'1660141_Ssp@ODU21779_1__SufBD_protein'[&!color=#000000]
	'1219043_Schangbaiensi@GAO40341_1__iron_sulfur_cluster_assembly_protein_SufD'[&!color=#000000]
	'1947531_Ssp@DBAW01000267_1_9___6819_7895'[&!color=#000000]
	'911205_Emilleporae@RMB00585_1__iron_regulated_ABC_transporter_permease_protein_SufD'[&!color=#000000]
	'2030814_Kbacterium@PCI62886_1__Fe_S_cluster_assembly_protein_SufD'[&!color=#000000]
	'1122137_Kgwangyangens@AQXF01000004_1_49___43687_44985'[&!color=#000000]
	'1662421_Klipolytica@LRUB01000027_1_139___156758_158050'[&!color=#000000]
	'1492281_Aproteobacter@GAK32507_1__hypothetical_protein_AQ1_00373'[&!color=#000000]
	'1951964_Kbacterium@DFVX01000053_1_21___24702_26036'[&!color=#000000]
	'2043170_Econgregatus@PHZ84230_1__Fe_S_cluster_assembly_protein_SufD'[&!color=#000000]
	'1986647_Abacterium@RPH17077_1__Fe_S_cluster_assembly_protein_SufD'[&!color=#000000]
	'2022747_Ecyanobacteri@OYQ21000_1__Fe_S_cluster_assembly_protein_SufD'[&!color=#000000]
	'1946018_Asp@DBDB01000084_1_34___32475_32738'[&!color=#000000]
	'1123354_Tmargaritifer@AUDR01000014_1_274___293027_294235'[&!color=#000000]
	'1948191_Pbacterium@DIUO01000046_1_2___445_2391'[&!color=#000000]
	'1973898_Abacterium@PIZ31632_1__hypothetical_protein_COY40_01625'[&!color=#000000]
	'454601_Mmyrionectae@AVX04529_1__feS_cluster_assembly_protein_SufD'[&!color=#000000]
	'422296_Cmarinus@AUCR01000001_1_325___309240_310457'[&!color=#000000]
	'2029865_Plentulum@RZMW01000004_1_35___38290_39501'[&!color=#000000]
	'2185280_Pmontanilacus@RZMX01000014_1_132___121922_123136'[&!color=#000000]
	'1082931_Phalotolerans@AEQ51549_1__iron_sulfur_cluster_assembly_protein_SufD'[&!color=#000000]
	'440168_Pluteolum@SDG66274_1__Fe_S_cluster_assembly_protein_SufD'[&!color=#000000]
	'2248761_Psp@QMEL01000005_1_31___31425_32636'[&!color=#000000]
	'1643450_Dsp@AKR55767_1__Iron_sulfur_cluster_assembly_protein_SufD'[&!color=#000000]
	'2082392_Dsp@PYVW01000009_1_11___11796_13028'[&!color=#000000]
	'1895753_Dsp@OJX53786_1__Fe_S_cluster_assembly_protein_SufD'[&!color=#000000]
	'1783274_Aaurantiaca@RUT32911_1__Fe_S_cluster_assembly_protein_SufD'[&!color=#000000]
	'1736537_Dsp@KQX42787_1__hypothetical_protein_ASD04_02135'[&!color=#000000]
	'1736575_Dsp@KRA42576_1__hypothetical_protein_ASD80_09020'[&!color=#000000]
	'2083786_Dsp@AVF05461_1__Fe_S_cluster_assembly_protein_SufD'[&!color=#000000]
	'1736374_Dsp@KQT51216_1__hypothetical_protein_ASG47_18765'[&!color=#000000]
	'1736675_Dsp@CP012945_1_4628___4779458_4780660'[&!color=#000000]
	'665118_Denhydra@SFZ82681_1__Fe_S_cluster_assembly_protein_SufD'[&!color=#000000]
	'1121026_Aaltamirensis@SHI69694_1__Iron_regulated_ABC_transporter_permease_protein_SufD'[&!color=#000000]
	'1638161_Asp@BBWH01000001_1_163___163531_164775'[&!color=#000000]
	'1166078_Aphyllosphaer@SFF03678_1__Iron_regulated_ABC_transporter_permease_protein_SufD'[&!color=#000000]
	'1349819_Asp@ALN73342_1__hypothetical_protein_M673_11485'[&!color=#000000]
	'1166073_Ajatrophae@SDO78714_1__Iron_regulated_ABC_transporter_permease_protein_SufD'[&!color=#000000]
	'1736384_Asp@KQT79279_1__Fe_S_cluster_assembly_protein_SufD'[&!color=#000000]
	'1365950_Csalsifontis@SJZ57323_1__Iron_regulated_ABC_transporter_permease_protein_SufD'[&!color=#000000]
	'2066697_Mendophytica@PKMZ01000001_1_895___991157_992422'[&!color=#000000]
	'937218_Fmanganoxydan@SMD03955_1__Iron_regulated_ABC_transporter_permease_protein_SufD'[&!color=#000000]
	'287752_Amanganoxydan@EAS51013_1__conserved_hypothetical_protein'[&!color=#000000]
	'314231_Fpelagi@EAU42553_1__hypothetical_protein_FP2506_06926'[&!color=#000000]
	'1736378_Asp@KQT83523_1__Fe_S_cluster_assembly_protein_SufD'[&!color=#000000]
	'2184161_Pbacterium@RKF08139_1__Fe_S_cluster_assembly_protein_SufD'[&!color=#000000]
	'2341112_Abacterium@AZN71877_1__Fe_S_cluster_assembly_protein_SufD'[&!color=#000000]
	'2037914_Phaloflavum@NWUC01000015_1_36___25584_26846'[&!color=#000000]
	'1951950_Hbacterium@DHZO01000029_1_2___188_1459'[&!color=#000000]
	'274592_Hmarina@PWW04311_1__Fe_S_cluster_assembly_protein_SufD'[&!color=#000000]
	'411684_Hphototrophic@EDQ33396_1__FeS_assembly_protein_SufD'[&!color=#000000]
	'714899_Hhalophila@SOE08457_1__Fe_S_cluster_assembly_protein_SufD'[&!color=#000000]
	'1620421_Hsp@AKI00394_1__FeS_assembly_protein_SufD'[&!color=#000000]
	'1370122_Rundicola@JHXQ01000002_1_200___218699_219970'[&!color=#000000]
	'373_Avitis@RCU54038_1__Fe_S_cluster_assembly_protein_SufD'[&!color=#000000]
	'391_Rsp@PJI44077_1__Fe_S_cluster_assembly_protein_SufD'[&!color=#000000]
	'1953065_Rbacterium@DFQL01000095_1_32___28975_30252'[&!color=#000000]
	'1842536_Asp@AOG08721_1__FeS_assembly_protein_SufD'[&!color=#000000]
	'28320_Mdimorpha@PTM90230_1__Fe_S_cluster_assembly_protein_SufD'[&!color=#000000]
	'1953064_Rbacterium@DEZG01000026_1_37___33326_34600'[&!color=#000000]
	'1736543_Rsp@KQY14455_1__ABC_transporter_ATP_binding_protein'[&!color=#000000]
	'464029_Roryzae@OLP60098_1__Fe_S_cluster_assembly_protein_SufD'[&!color=#000000]
	'2135647_Rsp@PYE27255_1__Fe_S_cluster_assembly_protein_SufD'[&!color=#000000]
	'1215343_Lcrescens@AGA64864_1__Iron_sulfur_cluster_assembly_protein_SufD'[&!color=#000000]
	'658172_CLsolanacearum@ADR52398_1__putative_iron_sulfur_cluster_assembly_protein'[&!color=#000000]
	'34021_CLasiaticus@ALK07585_1__iron_sulfur_cluster_assembly_protein'[&!color=#000000]
	'1277257_CLafricanus@AKK20577_1__putative_iron_sulfur_cluster_assembly_protein'[&!color=#000000]
	'744859_CLeuropaeus@PTL86325_1__Fe_S_cluster_assembly_protein_SufD'[&!color=#000000]
	'1261131_CLamericanus@AHA27966_1__Iron_sulfur_cluster_assembly_protein_SufD'[&!color=#000000]
	'2052828_Abohemicum@KXG86126_1__ABC_transporter_ATP_binding_protein'[&!color=#000000]
	'1914541_Rsp@AUC09950_1__Fe_S_cluster_assembly_protein_SufD'[&!color=#000000]
	'1183428_Agenomosp@CUX21732_1__Transport_system'[&!color=#000000]
	'1125847_Rsp@CCF19576_1__putative_iron_sulfur_cluster_assembly_protein'[&!color=#000000]
	'2060726_Nsp@AXV15450_1__Fe_S_cluster_assembly_protein_SufD'[&!color=#000000]
	'1736335_Rsp@KQQ72631_1__ABC_transporter_ATP_binding_protein'[&!color=#000000]
	'2127050_Rsp@PST18925_1__Fe_S_cluster_assembly_protein_SufD'[&!color=#000000]
	'1486262_Mendophytica@AJY47105_1__ABC_transporter_ATP_binding_protein'[&!color=#000000]
	'1686310_Bapis@OLY45511_1__Fe_S_cluster_assembly_protein_SufD'[&!color=#000000]
	'1094559_Btamiae@EJF94867_1__FeS_assembly_protein_SufD'[&!color=#000000]
	'1094489_Baustralis@AGF74539_1__FeS_assembly_protein_SufD'[&!color=#000000]
	'1318743_Bancashensis@ALE03788_1__Iron_sulfur_cluster_assembly_protein_SufD'[&!color=#000000]
	'687861_Bschoenbuchen@AQX30731_1__Fe_S_cluster_assembly_protein_SufD'[&!color=#000000]
	'696125_Bclarridgeiae@CBI76452_1__ABC_type_transport_system'[&!color=#000000]
	'360095_Bbacilliformi@ABM45610_1__FeS_assembly_protein_SufD'[&!color=#000000]
	'283166_Bhenselae@CAF27660_1__hypothetical_protein_BH08620'[&!color=#000000]
	'1221525_Bqueenslanden@HE997985_1_58___61280_62542'[&!color=#000000]
	'1902579_CThoelldobleri@AQS41623_1__FeS_assembly_protein_SufD'[&!color=#000000]
	'2079009_CTsp@RCL02664_1__Fe_S_cluster_assembly_protein_SufD'[&!color=#000000]
	'2079010_CTsp@RCL04056_1__Fe_S_cluster_assembly_protein_SufD'[&!color=#000000]
	'2079008_CTsp@RCL00398_1__Fe_S_cluster_assembly_protein_SufD'[&!color=#000000]
	'2079007_CTsp@RCL02479_1__Fe_S_cluster_assembly_protein_SufD'[&!color=#000000]
	'354351_Pasaccharolyt@RBO91990_1__Fe_S_cluster_assembly_protein_SufD'[&!color=#000000]
	'1293442_Fovis@RAK28591_1__Fe_S_cluster_assembly_protein_SufD'[&!color=#000000]
	'204722_Bsuis@AAN29859_1__conserved_hypothetical_protein'[&!color=#000000]
	'1144343_Psp@EJN06558_1__FeS_assembly_protein_SufD'[&!color=#000000]
	'314237_Pleguminum@PYE88205_1__Fe_S_cluster_assembly_protein_SufD'[&!color=#000000]
	'1871068_Pbacterium@MBA89535_1__Fe_S_cluster_assembly_protein_SufD'[&!color=#000000]
	'1876515_Nmarinus@OXS99191_1__Fe_S_cluster_assembly_protein_SufD'[&!color=#000000]
	'2294114_Msp@RFC64925_1__Fe_S_cluster_assembly_protein_SufD'[&!color=#000000]
	'1736420_Asp@KQU75485_1__ABC_transporter_ATP_binding_protein'[&!color=#000000]
	'2108445_Msp@CP031834_1_2501___2596504_2597772'[&!color=#000000]
	'93369_Psalicylatoxi@PWJ85925_1__iron_regulated_ABC_transporter_permease_protein_SufD'[&!color=#000000]
	'71433_Mamorphae@PZO75227_1__Fe_S_cluster_assembly_protein_SufD'[&!color=#000000]
	'69279_Adefluvii@EXL09079_1__ABC_transporter_ATP_binding_protein'[&!color=#000000]
	'1953059_Pbacterium@DCDI01000178_1_67___53240_54502'[&!color=#000000]
	'1873176_Pmanganicus@OQM76658_1__Fe_S_cluster_assembly_protein_SufD'[&!color=#000000]
	'1953060_Pbacterium@DDFA01000080_1_46___39095_40363'[&!color=#000000]
	'2495581_Msp@RST85656_1__Fe_S_cluster_assembly_protein_SufD'[&!color=#000000]
	'1895815_Rbacterium@OJU05401_1__Fe_S_cluster_assembly_protein_SufD'[&!color=#000000]
	'2126741_Nsp@PSM17921_1__Fe_S_cluster_assembly_protein_SufD'[&!color=#000000]
	'472175_Nbasaltis@KFB09907_1__FeS_assembly_protein_SufD'[&!color=#000000]
	'1756988_Nsp@CP029208_1_3005___3180103_3181374'[&!color=#000000]
	'266779_Csp@ABG63173_1__FeS_assembly_protein_SufD'[&!color=#000000]
	'1381123_Asp@AYOD01000001_1_103___116945_118210'[&!color=#000000]
	'935261_Asp@JAGL01000007_1_113___122254_123519'[&!color=#000000]
	'1121003_Aaerolatum@SFI75851_1__Fe_S_cluster_assembly_protein_SufD'[&!color=#000000]
	'744979_Asp@EFL90126_1__FeS_assembly_protein_SufD'[&!color=#000000]
	'1514904_Amarina@KPB01459_1__hypothetical_protein_SU32_07660'[&!color=#000000]
	'1120961_Akielensis@KB894528_1_707___744241_745446'[&!color=#000000]
	'2035434_Bhr39@GBD41734_1__FeS_cluster_assembly_protein_SufD'[&!color=#000000]
	'2035435_Bhr40@GBD42825_1__FeS_cluster_assembly_protein_SufD'[&!color=#000000]
	'1963835_Apini@SNB62369_1__Iron_regulated_ABC_transporter_permease_protein_SufD'[&!color=#000000]
	'1986769_Obacterium@OUX72123_1__Fe_S_cluster_assembly_protein_SufD'[&!color=#000000]
	'1948659_Gbacterium@DLBQ01000020_1_7___4052_5248'[&!color=#000000]
	'1986765_Obacterium@OUX79595_1__hypothetical_protein_CBC19_02425'[&!color=#000000]
	'1986760_Obacterium@RPG20268_1__SufD_family_Fe_S_cluster_assembly_protein'[&!color=#000000]
	'1948441_Abacterium@DKOD01000136_1_3___1375_2451'[&!color=#000000]
	'1948603_Gbacterium@DEBD01000013_1_26___20568_21695'[&!color=#000000]
	'1948591_Gbacterium@DCWG01000131_1_3___1245_2369'[&!color=#000000]
	'1948649_Gbacterium@DKNY01000060_1_100___100054_101175'[&!color=#000000]
	'1948660_Gbacterium@DLSB01000185_1_3___1937_3046'[&!color=#000000]
	'1948589_Gbacterium@DDDN01000035_1_35___33858_34967'[&!color=#000000]
	'1948588_Gbacterium@DDEF01000106_1_3___1289_2422'[&!color=#000000]
	'1948584_Gbacterium@DBUT01000048_1_12___9794_10894'[&!color=#000000]
	'1986764_Gbacterium@RPG26172_1__SufD_family_Fe_S_cluster_assembly_protein'[&!color=#000000]
	'1948642_Gbacterium@DJYW01000052_1_9___8007_9167'[&!color=#000000]
	'1948616_Gbacterium@DGQF01000022_1_80___77300_78409'[&!color=#000000]
	'1948582_Gbacterium@DCBA01000100_1_52___50644_51759'[&!color=#000000]
	'1919270_Gbacterium@MPMU01000042_1_14___19597_20706'[&!color=#000000]
	'364030_Tdelicata@SBP89447_1__FeS_assembly_protein_SufD'[&!color=#000000]
	'75379_Tintermedia@ADG31814_1__FeS_assembly_protein_SufD'[&!color=#000000]
	'1948137_Pbacterium@DCKN01000020_1_16___15261_16514'[&!color=#000000]
	'1961466_Mbacterium@DFVV01000018_1_21___24144_25343'[&!color=#000000]
	'1797388_Bbacterium@OFZ10515_1__hypothetical_protein_A2Z20_02715'[&!color=#000000]
	'1948155_Pbacterium@DEIQ01000042_1_1___3_860'[&!color=#000000]
	'1293586_Vsouniana@BBBK01000032_1_29___15825_15986'[&!color=#000000]
	'1948212_Pbacterium@DBLH01000064_1_1___3_1259'[&!color=#000000]
	'1948197_Pbacterium@DJIM01000061_1_15___9314_10570'[&!color=#000000]
	'1948133_Pbacterium@DBUY01000024_1_4___2955_4256'[&!color=#000000]
	'1798289_Gbacterium@OGT64149_1__hypothetical_protein_A3J38_10705'[&!color=#000000]
	'1839807_Risraeli@LXHZ01000026_1_150___117720_118307'[&!color=#000000]
	'638300_Chominis@EEV89122_1__putative_FeS_assembly_protein_SufD'[&!color=#000000]
	'797473_Cvalvarum@EHM55149_1__SufB_sufD_domain_protein'[&!color=#000000]
	'13276_Sindologenes@SUO98153_1__FeS_cluster_assembly_protein_sufD'[&!color=#000000]
	'279832_Sornithocola@LWHB01000027_1_5___4286_5404'[&!color=#000000]
	'246195_Dnodosus@ABQ13576_1__SufD_protein'[&!color=#000000]
	'1940240_Wpopuli@MVDN01000005_1_21___23727_24818'[&!color=#000000]
	'1261130_Wchitiniclast@ELV07749_1__FeS_cluster_assembly_protein_sufD'[&!color=#000000]
	'1111732_Ilarvae@KI783333_1_121___146624_147706'[&!color=#000000]
	'2182793_Icameli@PWD89137_1__Fe_S_cluster_assembly_protein_SufD'[&!color=#000000]
	'1948696_Lbacterium@DDLT01000314_1_19___21550_22866'[&!color=#000000]
	'1951147_Lbacterium@DEND01000040_1_4___2772_4016'[&!color=#000000]
	'1986839_Pbacterium@OUU25412_1__Fe_S_cluster_assembly_protein_SufD'[&!color=#000000]
	'1948125_Pbacterium@DCAA01000006_1_136___166534_167844'[&!color=#000000]
	'1947928_Fbacterium@DIAU01000166_1_7___6286_7431'[&!color=#000000]
	'1948199_Pbacterium@DKIB01000018_1_13___10966_12231'[&!color=#000000]
	'1948629_Gbacterium@DHQM01000033_1_9___8108_9385'[&!color=#000000]
	'2053517_Bbacterium@HAG90898_1__TPA_asm__hypothetical_protein_DCL41_03460'[&!color=#000000]
	'1797895_Dbacterium@OGQ78281_1__Fe_S_cluster_assembly_protein_SufD'[&!color=#000000]
	'1953264_CObacterium@DDUN01000076_1_2___81_1373'[&!color=#000000]
	'1229780_CMparvicella@CCM62749_1__putative_FeS_assembly_protein_SufD'[&!color=#000000]
	'1313172_Icoccineus@BAN02119_1__putative_FeS_assembly_protein_SufD'[&!color=#000000]
	'1951342_Abacterium@DKPX01000112_1_4___2466_3713'[&!color=#000000]
	'2035425_Bhr30@GBD27021_1__FeS_cluster_assembly_protein_SufD'[&!color=#000000]
	'1916148_Abacterium@MPMW01000055_1_6___4096_5433'[&!color=#000000]
	'1974059_Nbacterium@PJB94877_1__Fe_S_cluster_assembly_protein_SufD'[&!color=#000000]
	'2032648_Mbacterium@PEAN01000020_1_42___37975_39315'[&!color=#000000]
	'1948267_Vbacterium@DINM01000152_1_8___3281_4369'[&!color=#000000]
	'1919263_Sbacterium@MPNH01000003_1_12___12612_14072'[&!color=#000000]
	'1801845_Owor_2@OGX21037_1__Fe_S_cluster_assembly_protein_SufD'[&!color=#000000]
	'1801841_Owor_2@OGX09785_1__Fe_S_cluster_assembly_protein_SufD'[&!color=#000000]
	'1801840_Owor_2@OGX05500_1__Fe_S_cluster_assembly_protein_SufD'[&!color=#000000]
	'1801856_Owor_2@OGX24368_1__Fe_S_cluster_assembly_protein_SufD'[&!color=#000000]
	'1950794_Cbacterium@DGNJ01000125_1_34___43085_44374'[&!color=#000000]
	'1781247_Mbacterium@LSCG01000097_1_3___2502_3818'[&!color=#000000]
	'1948562_Dbacterium@DKAI01000060_1_2___150_1346'[&!color=#000000]
	'1948547_Dbacterium@DGPZ01000054_1_15___14644_16029'[&!color=#000000]
	'1986661_Btmed88@OUV29132_1__Fe_S_cluster_assembly_protein_SufD'[&!color=#000000]
	'1805240_CMbacterium@OIO63403_1__Fe_S_cluster_assembly_protein_SufD'[&!color=#000000]
	'1916130_Scluster@MPMJ01000017_1_24___22765_24129'[&!color=#000000]
	'1948530_Dbacterium@DLTP01000047_1_26___27445_28803'[&!color=#000000]
	'1948489_Dbacterium@DEBF01000036_1_26___29184_30554'[&!color=#000000]
	'1953213_CMbacterium@DCAL01000068_1_2___520_1866'[&!color=#000000]
	'1953214_CMbacterium@DCAG01000032_1_8___5943_7304'[&!color=#000000]
	'1953254_CMbacterium@DKQU01000058_1_24___21757_23082'[&!color=#000000]
	'1953215_CMbacterium@DBZW01000040_1_37___38289_39560'[&!color=#000000]
	'1953249_CMbacterium@DKAH01000018_1_67___78908_80176'[&!color=#000000]
	'1811604_CMbacterium@LUOD01000040_1_12___9310_10581'[&!color=#000000]
	'1953231_CMbacterium@DEAI01000010_1_15___18648_19910'[&!color=#000000]
	'2026760_CMbacterium@PCH59023_1__Fe_S_cluster_assembly_protein_SufD'[&!color=#000000]
	'1986782_Btmed46@RPH05793_1__Fe_S_cluster_assembly_protein_SufD'[&!color=#000000]
	'1986784_Btmed80@OUV03171_1__Fe_S_cluster_assembly_protein_SufD'[&!color=#000000]
	'1953216_CMbacterium@DCMX01000044_1_12___10268_11536'[&!color=#000000]
	'1953258_CMbacterium@DLRS01000110_1_11___7702_8955'[&!color=#000000]
	'1953218_CMbacterium@DCXW01000049_1_14___14569_15834'[&!color=#000000]
	'1986777_CMbacterium@OUV42559_1__Fe_S_cluster_assembly_protein_SufD'[&!color=#000000]
	'1986778_Btmed144@RPH03106_1__Fe_S_cluster_assembly_protein_SufD'[&!color=#000000]
	'1801820_Obacterium@OGW86378_1__Fe_S_cluster_assembly_protein_SufD'[&!color=#000000]
	'1801834_Obacterium@OGX05266_1__Fe_S_cluster_assembly_protein_SufD'[&!color=#000000]
	'1801829_Obacterium@OGW88145_1__Fe_S_cluster_assembly_protein_SufD'[&!color=#000000]
	'1953247_CMbacterium@DKER01000072_1_7___4634_5992'[&!color=#000000]
	'1635280_Mbacterium@KUK92068_1__Iron_regulated_ABC_transporter_permease_protein_SufD'[&!color=#000000]
	'2030809_CHbacterium@PCJ57444_1__Fe_S_cluster_assembly_protein_SufD'[&!color=#000000]
	'1953212_CHbacterium@DIWA01000016_1_19___21888_23210'[&!color=#000000]
	'1953211_CHbacterium@DDYW01000179_1_22___30849_32174'[&!color=#000000]
	'1801835_Obacterium@OGX10909_1__Fe_S_cluster_assembly_protein_SufD'[&!color=#000000]
	'1953259_CObacterium@DCTJ01000013_1_12___7756_9057'[&!color=#000000]
	'1948468_Dbacterium@DCAS01000044_1_2___180_1523'[&!color=#000000]
	'1948493_Dbacterium@DEAJ01000015_1_12___11277_12617'[&!color=#000000]
	'1131272_Cbacterium@KB912848_1_28___25002_26351'[&!color=#000000]
	'1948518_Dbacterium@DKAM01000006_1_2___414_1769'[&!color=#000000]
	'1948522_Dbacterium@DJZM01000120_1_12___9087_10424'[&!color=#000000]
	'1926612_Scluster@PKB66776_1__Fe_S_cluster_assembly_protein_SufD'[&!color=#000000]
	'1926612_Scluster@PKB67203_1__Fe_S_cluster_assembly_protein_SufD'[&!color=#000000]
	'1797658_Cbacterium@OGO46767_1__Fe_S_cluster_assembly_protein_SufD'[&!color=#000000]
	'2035419_Bhr24@GBD12288_1__FeS_cluster_assembly_protein_SufD'[&!color=#000000]
	'1842519_Cbacterium@LXTD01000002_1_10___6451_7794'[&!color=#000000]
	'1926605_Scluster@PKB57831_1__Fe_S_cluster_assembly_protein_SufD'[&!color=#000000]
	'1948607_Gbacterium@DEQY01000010_1_7___5167_6522'[&!color=#000000]
	'1926618_Scluster@PKB80662_1__Fe_S_cluster_assembly_protein_SufD'[&!color=#000000]
	'1926618_Scluster@PKB80052_1__Fe_S_cluster_assembly_protein_SufD'[&!color=#000000]
	'1926611_Scluster@PKB64237_1__Fe_S_cluster_assembly_protein_SufD'[&!color=#000000]
	'1926614_Scluster@PKB69779_1__Fe_S_cluster_assembly_protein_SufD'[&!color=#000000]
	'1948480_Dbacterium@DCWQ01000002_1_22___28423_29775'[&!color=#000000]
	'1926619_Scluster@PKB76196_1__Fe_S_cluster_assembly_protein_SufD'[&!color=#000000]
	'1926619_Scluster@PKB76052_1__Fe_S_cluster_assembly_protein_SufD'[&!color=#000000]
	'1948469_Dbacterium@DCAE01000047_1_8___7650_9020'[&!color=#000000]
	'1926616_Scluster@PKB73136_1__Fe_S_cluster_assembly_protein_SufD'[&!color=#000000]
	'1926613_Scluster@PKB66208_1__Fe_S_cluster_assembly_protein_SufD'[&!color=#000000]
	'1916131_Scluster@MPNC01000008_1_63___69842_71203'[&!color=#000000]
	'1916129_Scluster@MPMM01000009_1_28___28282_29676'[&!color=#000000]
	'1948534_Dbacterium@DBHO01000065_1_184___167377_168693'[&!color=#000000]
	'1948523_Dbacterium@DJZL01000111_1_3___1523_2806'[&!color=#000000]
	'1948511_Dbacterium@DJMH01000113_1_9___6663_7970'[&!color=#000000]
	'1948477_Dbacterium@DCLD01000207_1_5___1469_2776'[&!color=#000000]
	'1948481_Dbacterium@DCWO01000083_1_39___37830_39161'[&!color=#000000]
	'1948467_Dbacterium@DCAW01000137_1_3___1515_2834'[&!color=#000000]
	'1948519_Dbacterium@DKAL01000048_1_2___529_1905'[&!color=#000000]
	'1916132_Scluster@MPND01000015_1_51___54016_55344'[&!color=#000000]
	'1926606_Scluster@PKB61687_1__Fe_S_cluster_assembly_protein_SufD'[&!color=#000000]
	'1915757_Tarchaeon@DAZR01000012_1_22___16273_17508'[&!color=#000000]
	'1948485_Dbacterium@DDKW01000004_1_8___6995_7627'[&!color=#000000]
	'1948512_Dbacterium@DJLI01000028_1_8___6048_6932'[&!color=#000000]
	'1948470_Dbacterium@DBZV01000147_1_10___7405_8778'[&!color=#000000]
	'1986676_Cbacterium@OUU77057_1__Fe_S_cluster_assembly_protein_SufD'[&!color=#000000]
	'1916135_Scluster@MPNN01000006_1_201___212475_213836'[&!color=#000000]
	'1948533_Dbacterium@DLRG01000095_1_1___2_757'[&!color=#000000]
	'1948475_Dbacterium@DBTA01000022_1_29___29804_31156'[&!color=#000000]
	'1948476_Dbacterium@DBSW01000155_1_7___5619_6971'[&!color=#000000]
	'1919232_Tarchaeon@PSG96401_1__Fe_S_cluster_assembly_protein_SufD'[&!color=#000000]
	'1986843_Dbacterium@RPG77261_1__Fe_S_cluster_assembly_protein_SufD'[&!color=#000000]
	'1953208_CDbacterium@DCAB01000012_1_41___38036_39346'[&!color=#000000]
	'1986674_Dbacterium@OUU33911_1__Fe_S_cluster_assembly_protein_SufD'[&!color=#000000]
	'1953209_CDbacterium@DEIM01000132_1_6___2918_4261'[&!color=#000000]
	'1916139_Bec214@MPMH01000058_1_3___695_2041'[&!color=#000000]
	'1703359_Gsp@KPK80859_1__hypothetical_protein_AMS25_08635'[&!color=#000000]
	'1703358_Gsp@KPK65792_1__hypothetical_protein_AMS21_03885'[&!color=#000000]
	'1382359_Aailaaui@JIAL01000001_1_703___798890_800278'[&!color=#000000]
	'2043161_CSgaucii@SPE18815_1__SufD__needed_for_fhuF_Fe_S_center_production_stability'[&!color=#000000]
	'1895690_Abacterium@OJV42285_1__Fe_S_cluster_assembly_protein_SufD'[&!color=#000000]
	'1801657_Cdivision@OGB92165_1__Fe_S_cluster_assembly_protein_SufD'[&!color=#000000]
	'1640515_Abacterium@KRT75975_1__FeS_assembly_protein_SufD__Fe_S_cluster_assembly_protein_SufD'[&!color=#000000]
	'1801659_Cdivision@OGB95889_1__Fe_S_cluster_assembly_protein_SufD'[&!color=#000000]
	'1640516_Cdivision@KRT70078_1__FeS_assembly_protein_SufD__Fe_S_cluster_assembly_protein_SufD'[&!color=#000000]
	'1640516_Cdivision@KRT69199_1__FeS_assembly_protein_SufD__Fe_S_cluster_assembly_protein_SufD'[&!color=#000000]
	'1842517_Cdivision@LXTG01000068_1_27___17989_19332'[&!color=#000000]
	'2035432_Bhr37@GBD38892_1__FeS_cluster_assembly_protein_SufD'[&!color=#000000]
	'1797755_CDbacterium@OGE23187_1__Fe_S_cluster_assembly_protein_SufD'[&!color=#000000]
	'1951204_Pbacterium@DKMA01000105_1_21___17552_18895'[&!color=#000000]
	'1142394_Pmikurensis@BAM02479_1__FeS_cluster_assembly_protein_SufD'[&!color=#000000]
	'1951185_Pbacterium@DDIR01000124_1_54___71734_73059'[&!color=#000000]
	'1951197_Pbacterium@DEYK01000033_1_79___88716_90053'[&!color=#000000]
	'1951199_Pbacterium@DFRD01000037_1_7___7108_8424'[&!color=#000000]
	'1951196_Pbacterium@DEYM01000002_1_6___3897_5213'[&!color=#000000]
	'1951118_Gbacterium@DHJM01000045_1_7___4150_5523'[&!color=#000000]
	'1951117_Gbacterium@DHJO01000051_1_1___1_324'[&!color=#000000]
	'379066_Gaurantiaca@BAH40071_1__putative_iron_sulfur_cluster_assembly_protein_SufD'[&!color=#000000]
	'1379270_Gphototrophic@AMW05799_1__hypothetical_protein_GEMMAAP_15360'[&!color=#000000]
	'1946568_Gsp@DLHL01000031_1_15___11093_12403'[&!color=#000000]
	'1660163_Gbacterium@ODT00163_1__Fe_S_cluster_assembly_protein_SufD'[&!color=#000000]
	'1978118_Gbacterium@NGFI01000014_1_263___297594_298931'[&!color=#000000]
	'1948126_Pbacterium@DCKY01000201_1_13___13107_14456'[&!color=#000000]
	'1895717_Abacterium@OJU61801_1__Fe_S_cluster_assembly_protein_SufD'[&!color=#000000]
	'661478_Fginsengisoli@AIE83915_1__Iron_sulfur_cluster_assembly_protein_SufD'[&!color=#000000]
	'1946325_Csp@DDEQ01000036_1_18___12693_14030'[&!color=#000000]
	'1617424_Abacterium@KXK19790_1__Iron_regulated_ABC_transporter_permease_protein_SufD'[&!color=#000000]
	'1946338_Csp@DDRE01000030_1_19___18232_19512'[&!color=#000000]
	'2004468_Abacterium@ARU44399_1__Fe_S_cluster_assembly_protein_SufD'[&!color=#000000]
	'2004467_Abacterium@ARU41289_1__Fe_S_cluster_assembly_protein_SufD'[&!color=#000000]
	'1946342_Csp@DKKT01000043_1_23___25771_27042'[&!color=#000000]
	'1946335_Csp@DDSL01000110_1_13___10329_11600'[&!color=#000000]
	'1946329_Csp@DDUZ01000051_1_12___11735_13033'[&!color=#000000]
	'1946335_Csp@DDSL01000128_1_42___41638_42945'[&!color=#000000]
	'1948541_Dbacterium@DDTP01000012_1_201___204772_205818'[&!color=#000000]
	'2026790_Sbacterium@MAT52949_1__Fe_S_cluster_assembly_protein_SufD'[&!color=#000000]
	'1617412_Cbacterium@KXK42819_1__Fe_S_cluster_assembly_protein_SufD'[&!color=#000000]
	'1948678_Ibacterium@DILO01000115_1_8___6671_7975'[&!color=#000000]
	'1974047_Ibacterium@PIQ09815_1__Fe_S_cluster_assembly_protein_SufD'[&!color=#000000]
	'1734400_Bbrh_c32@KUO61002_1__hypothetical_protein_APF79_12655'[&!color=#000000]
	'2052167_Msp@PMDS01000121_1_54___55877_57220'[&!color=#000000]
	'1798453_Ibacterium@OGV13771_1__Fe_S_cluster_assembly_protein_SufD'[&!color=#000000]
	'2013810_Ibacterium@PKL83659_1__Fe_S_cluster_assembly_protein_SufD'[&!color=#000000]
	'2013809_Ibacterium@PKL90374_1__Fe_S_cluster_assembly_protein_SufD'[&!color=#000000]
	'1191523_Mroseus@AFN73586_1__Fe_S_cluster_assembly_protein_SufD'[&!color=#000000]
	'2026749_Ibacterium@MAT56468_1__Fe_S_cluster_assembly_protein_SufD'[&!color=#000000]
	'1974044_Ibacterium@PJA95512_1__Fe_S_cluster_assembly_protein_SufD'[&!color=#000000]
	'1842518_Bspgg8@LXTE01000096_1_7___4141_5460'[&!color=#000000]
	'1971726_CCbacterium@OQY29247_1__Fe_S_cluster_assembly_protein_SufD'[&!color=#000000]
	'1978119_Bbacterium@NGFH01000011_1_283___325792_327075'[&!color=#000000]
	'1617421_Bbacterium@KXK45533_1__FeS_assembly_protein_SufD'[&!color=#000000]
	'716817_Rmarinus@OZC03129_1__Fe_S_cluster_assembly_protein_SufD'[&!color=#000000]
	'1196024_Rmarina@PAP77297_1__Fe_S_cluster_assembly_protein_SufD'[&!color=#000000]
	'1961794_Rsp@PAP82192_1__Fe_S_cluster_assembly_protein_SufD'[&!color=#000000]
	'1950764_Bbacterium@DDRQ01000066_1_32___30080_31390'[&!color=#000000]
	'1973924_Bbacterium@PIQ62457_1__Fe_S_cluster_assembly_protein_SufD'[&!color=#000000]
	'1950766_Bbacterium@DKOG01000265_1_7___4371_5687'[&!color=#000000]
	'1779382_Rbacterium@ARA92487_1__Fe_S_cluster_assembly_protein_SufD'[&!color=#000000]
	'518766_Rmarinus@ACY48905_1__FeS_assembly_protein_SufD'[&!color=#000000]
	'2035413_Bhr18@GBD02267_1__FeS_cluster_assembly_protein_SufD'[&!color=#000000]
	'1729468_Rbacterium@LKNB01000025_1_19___21957_23297'[&!color=#000000]
	'1919110_Bbacterium@PSR02181_1__Fe_S_cluster_assembly_protein_SufD'[&!color=#000000]
	'1919115_Bbacterium@PSQ93720_1__Fe_S_cluster_assembly_protein_SufD'[&!color=#000000]
	'1850348_Lsalinarum@PEN13958_1__Fe_S_cluster_assembly_protein_SufD'[&!color=#000000]
	'890426_Slutea@NCRC01000001_1_97___113519_114862'[&!color=#000000]
	'1919103_Bbacterium@PSQ80901_1__Fe_S_cluster_assembly_protein_SufD'[&!color=#000000]
	'309807_Sruber@ABC43956_1__FeS_assembly_protein_SufD'[&!color=#000000]
	'1923971_Ssp@PQJ36136_1__Fe_S_cluster_assembly_protein_SufD'[&!color=#000000]
	'1919118_Bbacterium@PSQ96462_1__Fe_S_cluster_assembly_protein_SufD'[&!color=#000000]
	'1469170_Lhalophila@PEN06761_1__Fe_S_cluster_assembly_protein_SufD'[&!color=#000000]
	'1089550_Slonga@ATTH01000001_1_1396___1726826_1728166'[&!color=#000000]
	'1313301_Trossianum@AUGC01000021_1_19___18561_19832'[&!color=#000000]
	'1953160_Bbacterium@DGQL01000060_1_8___10067_11350'[&!color=#000000]
	'1895921_Bbacterium@OJV29929_1__Fe_S_cluster_assembly_protein_SufD'[&!color=#000000]
	'1953174_Bbacterium@DLGO01000078_1_40___39379_40656'[&!color=#000000]
	'1948672_Ibacterium@DDRZ01000189_1_15___12273_13589'[&!color=#000000]
	'2268192_Cbacterium@RMF32761_1__Fe_S_cluster_assembly_protein_SufD'[&!color=#000000]
	'2035416_Bhr21@GBD07101_1__FeS_cluster_assembly_protein_SufD'[&!color=#000000]
	'1948667_Ibacterium@DDUR01000076_1_172___208158_209450'[&!color=#000000]
	'1895771_CKthiocyanatum@OJX56938_1__Fe_S_cluster_assembly_protein_SufD'[&!color=#000000]
	'1948677_Ibacterium@DIOF01000064_1_12___8085_9440'[&!color=#000000]
	'1797364_Bbacterium@OFY85847_1__Fe_S_cluster_assembly_protein_SufD'[&!color=#000000]
	'1953161_Bbacterium@DGQK01000031_1_45___53141_54427'[&!color=#000000]
	'2021370_Sbacterium@PBQ32598_1__Fe_S_cluster_assembly_protein_SufD'[&!color=#000000]
	'2292082_Psp@QRGB01000001_1_60___56364_57665'[&!color=#000000]
	'1122621_Ositiensis@ATZA01000040_1_9___8820_10130'[&!color=#000000]
	'1855384_Ba37t11@SEN36147_1__Iron_regulated_ABC_transporter_permease_protein_SufD'[&!color=#000000]
	'623280_Pluteus@SKB65410_1__Fe_S_cluster_assembly_protein_SufD'[&!color=#000000]
	'1538644_Ssp@AIM38932_1__Fe_S_cluster_assembly_protein_SufD'[&!color=#000000]
	'561061_Spsychroaquat@SMG41057_1__Fe_S_cluster_assembly_protein_SufD'[&!color=#000000]
	'2171749_Ssp@PVH25966_1__Fe_S_cluster_assembly_protein_SufD'[&!color=#000000]
	'1590596_Ssp@JXAC01000030_1_58___50324_51655'[&!color=#000000]
	'1010_Smizutaii@SDL84613_1__Iron_regulated_ABC_transporter_permease_protein_SufD'[&!color=#000000]
	'1513896_Snematocida@SKB87386_1__Fe_S_cluster_assembly_protein_SufD'[&!color=#000000]
	'2479004_Cbacterium@RCWL01000001_1_173___197046_198344'[&!color=#000000]
	'1951557_Cbacterium@DGQT01000062_1_2___1115_2434'[&!color=#000000]
	'1951567_Cbacterium@DBII01000077_1_17___17576_18895'[&!color=#000000]
	'2153357_Tsp@RQO31787_1__Fe_S_cluster_assembly_protein_SufD'[&!color=#000000]
	'1895923_Bbacterium@OJV53787_1__Fe_S_cluster_assembly_protein_SufD'[&!color=#000000]
	'1434707_Tchishuiensis@PSK94545_1__iron_regulated_ABC_transporter_permease_protein_SufD'[&!color=#000000]
	'1895926_Bbacterium@OJU75901_1__Fe_S_cluster_assembly_protein_SufD'[&!color=#000000]
	'1649169_Tsoli@PZF71822_1__Fe_S_cluster_assembly_protein_SufD'[&!color=#000000]
	'1094955_Cbacterium@ATTW02000071_1_3___2604_3875'[&!color=#000000]
	'1895835_Sbacterium@OJY98154_1__Fe_S_cluster_assembly_protein_SufD'[&!color=#000000]
	'151895_Psaltans@PZP42828_1__Fe_S_cluster_assembly_protein_SufD'[&!color=#000000]
	'551991_Arhizosphaera@SEA12260_1__Iron_regulated_ABC_transporter_permease_protein_SufD'[&!color=#000000]
	'1850526_Asp@ANI90645_1__Fe_S_cluster_assembly_protein_SufD'[&!color=#000000]
	'2341117_Asp@AYD46781_1__Fe_S_cluster_assembly_protein_SufD'[&!color=#000000]
	'323450_Pactiniarum@ARS35434_1__Fe_S_cluster_assembly_protein_SufD'[&!color=#000000]
	'926549_Aaquaticus@KI421517_1_4151___4807544_4808890'[&!color=#000000]
	'2029983_Ccaeni@ATL48627_1__Fe_S_cluster_assembly_protein_SufD'[&!color=#000000]
	'1335309_Ccostaii@PUZ26971_1__Fe_S_cluster_assembly_protein_SufD'[&!color=#000000]
	'2291815_Cbacterium@RFM27612_1__Fe_S_cluster_assembly_protein_SufD'[&!color=#000000]
	'454188_Taggregans@PJJ75488_1__iron_regulated_ABC_transporter_permease_protein_SufD'[&!color=#000000]
	'1393122_Cthermophila@SFV28063_1__Fe_S_cluster_assembly_protein_SufD'[&!color=#000000]
	'1953078_Sbacterium@DDAL01000031_1_18___18587_19900'[&!color=#000000]
	'2173175_Psp@PWG80387_1__Fe_S_cluster_assembly_protein_SufD'[&!color=#000000]
	'1259464_Apallidicoral@PRY49533_1__iron_regulated_ABC_transporter_permease_protein_SufD'[&!color=#000000]
	'1401325_Orhinotrachea@AIQ00048_1__FeS_assembly_protein_SufD'[&!color=#000000]
	'2127028_Osp@SZD71442_1__FeS_cluster_assembly_protein_sufD'[&!color=#000000]
	'884107_Sthermophila@RCX05232_1__iron_regulated_ABC_transporter_permease_protein_SufD'[&!color=#000000]
	'2173829_Ssp@GCD76743_1__Fe_S_cluster_assembly_protein_SufD'[&!color=#000000]
	'1951092_Fbacterium@DBBY01000049_1_18___21524_22843'[&!color=#000000]
	'1986826_CPsp@OUX36751_1__hypothetical_protein_CBE33_04910'[&!color=#000000]
	'1898111_Cbacterium@MAB84576_1__Fe_S_cluster_assembly_protein_SufD'[&!color=#000000]
	'1950995_Fbacterium@DFSH01000030_1_10___11037_12173'[&!color=#000000]
	'1950986_Fbacterium@DFAD01000007_1_75___87911_89233'[&!color=#000000]
	'2047937_Bendosymbiont@PEIH01000005_1_1006___1007318_1008640'[&!color=#000000]
	'1816680_Vmassiliensis@LT593745_1_152___183402_184721'[&!color=#000000]
	'865938_Wvirosa@ADX67068_1__FeS_assembly_protein_SufD'[&!color=#000000]
	'684065_Axinjiangensi@SFN56856_1__Fe_S_cluster_assembly_protein_SufD'[&!color=#000000]
	'2479857_Fbacterium@RLZ08717_1__Fe_S_cluster_assembly_protein_SufD'[&!color=#000000]
	'1950991_Fbacterium@DEQC01000105_1_5___4010_5332'[&!color=#000000]
	'1434700_Msediminis@SMC57278_1__Iron_regulated_ABC_transporter_permease_protein_SufD'[&!color=#000000]
	'1973999_Fbacterium@PJA04930_1__Fe_S_cluster_assembly_protein_SufD'[&!color=#000000]
	'1951817_Fbacterium@DEIV01000148_1_4___1683_3107'[&!color=#000000]
	'1860094_Bbacterium@OIQ41360_1__Fe_S_cluster_assembly_protein_SufD'[&!color=#000000]
	'1850246_Lsp@AOW21342_1__Fe_S_cluster_assembly_protein_SufD'[&!color=#000000]
	'1946768_Lsp@DGOU01000065_1_10___8557_9879'[&!color=#000000]
	'2013693_Bbacterium@PKP13406_1__Fe_S_cluster_assembly_protein_SufD'[&!color=#000000]
	'1622118_Lprofundi@AMC11467_1__Fe_S_cluster_assembly_protein_SufD'[&!color=#000000]
	'593133_Lmaritimus@SFS43145_1__Iron_regulated_ABC_transporter_permease_protein_SufD'[&!color=#000000]
	'762486_Loricola@SDX96695_1__Iron_regulated_ABC_transporter_permease_protein_SufD'[&!color=#000000]
	'1109740_Lagarilyticus@SNR57157_1__Iron_regulated_ABC_transporter_permease_protein_SufD'[&!color=#000000]
	'1974005_Fbacterium@PJB12239_1__Fe_S_cluster_assembly_protein_SufD'[&!color=#000000]
	'1150368_Soceani@SFW30018_1__Iron_regulated_ABC_transporter_permease_protein_SufD'[&!color=#000000]
	'926559_Jmarina@EIJ38436_1__FeS_assembly_protein_SufD'[&!color=#000000]
	'946077_Ihalotolerans@EID76692_1__FeS_assembly_protein_SufD'[&!color=#000000]
	'376730_Zamylolytica@SFS40715_1__Iron_regulated_ABC_transporter_permease_protein_SufD'[&!color=#000000]
	'592029_Ndokdonensis@AGC76442_1__ABC_type_transport_system_involved_in_Fe_S_cluster_assembly'[&!color=#000000]
	'328515_Ndokdonensis@OUS15883_1__Fe_S_cluster_assembly_protein_SufD'[&!color=#000000]
	'2058134_Nsp@AUC78742_1__Fe_S_cluster_assembly_protein_SufD'[&!color=#000000]
	'1476901_Nsp@ALM20990_1__Fe_S_cluster_assembly_protein_SufD'[&!color=#000000]
	'331648_Nspongiae@ARN78371_1__Fe_S_cluster_assembly_protein_SufD'[&!color=#000000]
	'1729469_Fbacterium@LKMZ01000044_1_8___5296_6609'[&!color=#000000]
	'2491711_Fbacterium@RRO20317_1__Fe_S_cluster_assembly_protein_SufD'[&!color=#000000]
	'313595_Ptorquis@AFU68081_1__cysteine_desulfurase_activator_complex_protein_SufD'[&!color=#000000]
	'908615_Phalocasei@SDZ80527_1__Fe_S_cluster_assembly_protein_SufD'[&!color=#000000]
	'1155689_Psalarius@SHE71372_1__Iron_regulated_ABC_transporter_permease_protein_SufD'[&!color=#000000]
	'1336796_Gsp@SDR91686_1__Iron_regulated_ABC_transporter_permease_protein_SufD'[&!color=#000000]
	'2282170_Ksp@AXG69297_1__FeS_cluster_assembly_protein_SufD'[&!color=#000000]
	'1336795_Fsp@AOR26587_1__iron_sulfur_cluster_assembly_protein_SufD'[&!color=#000000]
	'1950969_Fbacterium@DDBE01000118_1_5___2330_2866'[&!color=#000000]
	'1336794_Fsp@AOR28611_1__Fe_S_cluster_assembly_protein_SufD'[&!color=#000000]
	'2483459_Fbacterium@RMZ51794_1__Fe_S_cluster_assembly_protein_SufD'[&!color=#000000]
	'1250295_Fbacterium@SDB60468_1__Iron_regulated_ABC_transporter_permease_protein_SufD'[&!color=#000000]
	'1347342_Fagariphila@CDF80996_1__FeS_assembly_protein_SufD'[&!color=#000000]
	'1736674_Aalginicilyti@ALJ05772_1__Fe_S_cluster_assembly_protein_SufD'[&!color=#000000]
	'1798225_Fsp@SDR70766_1__Iron_regulated_ABC_transporter_permease_protein_SufD'[&!color=#000000]
	'1951858_Fbacterium@DINR01000018_1_31___33589_34902'[&!color=#000000]
	'504487_Jpallidilutea@GAL66401_1__iron_sulfur_cluster_assembly_protein_SufD'[&!color=#000000]
	'1936080_Wsp@APY08337_1__Fe_S_cluster_assembly_protein_SufD'[&!color=#000000]
	'1445657_Hneustonica@PNQ74987_1__Fe_S_cluster_assembly_protein_SufD'[&!color=#000000]
	'649333_Bechini@SFN43854_1__Iron_regulated_ABC_transporter_permease_protein_SufD'[&!color=#000000]
	'983544_Lsp@AEH01025_1__FeS_assembly_protein_SufD'[&!color=#000000]
	'1266046_Maestuarii@PSG90134_1__Fe_S_cluster_assembly_protein_SufD'[&!color=#000000]
	'411154_Gforsetii@CAL68075_1__FeS_assembly_protein_SufD'[&!color=#000000]
	'390640_Scatena@SDK85227_1__Fe_S_cluster_assembly_protein_SufD'[&!color=#000000]
	'216432_Catlanticus@EAP87981_1__FeS_assembly_protein_SufD'[&!color=#000000]
	'1951823_Fbacterium@DEYC01000033_1_4___1425_2741'[&!color=#000000]
	'213248_Malgae@PZW41774_1__Fe_S_cluster_assembly_protein_SufD'[&!color=#000000]
	'983548_Dsp@AEE19474_1__FeS_assembly_protein_SufD'[&!color=#000000]
	'584609_Tjejuense@SNR14223_1__FeS_assembly_protein_SufD'[&!color=#000000]
	'2358479_Tsp@AZJ34180_1__Fe_S_cluster_assembly_protein_SufD'[&!color=#000000]
	'1850252_Ttodarodis@APG65644_1__Fe_S_cluster_assembly_protein_SufD'[&!color=#000000]
	'1973987_Fbacterium@PIY14945_1__Fe_S_cluster_assembly_protein_SufD'[&!color=#000000]
	'2058137_Psp@AUC85713_1__Fe_S_cluster_assembly_protein_SufD'[&!color=#000000]
	'669041_Tdicentrarchi@ALU75758_1__Fe_S_cluster_assembly_protein_SufD'[&!color=#000000]
	'1349785_Tmaritimum@BAUG01000016_1_19___21152_22465'[&!color=#000000]
	'1009412_Fsp@KB911090_1_192___238427_239740'[&!color=#000000]
	'1951874_Fbacterium@DKQS01000007_1_483___501656_502969'[&!color=#000000]
	'1714848_Asp@AXT57268_1__Fe_S_cluster_assembly_protein_SufD'[&!color=#000000]
	'620914_Aagarilytica@JH621248_1_167___202831_204144'[&!color=#000000]
	'2013688_Bbacterium@PKP26092_1__Fe_S_cluster_assembly_protein_SufD'[&!color=#000000]
	'746697_Asublithincol@AFL81002_1__Iron_regulated_ABC_transporter_permease_protein_SufD'[&!color=#000000]
	'442714_Uantarcticus@RMA65829_1__iron_regulated_ABC_transporter_permease_protein_SufD'[&!color=#000000]
	'1951833_Fbacterium@DFML01000032_1_208___203367_204791'[&!color=#000000]
	'2094025_Asp@AVI50769_1__Fe_S_cluster_assembly_protein_SufD'[&!color=#000000]
	'1951826_Fbacterium@DEWW01000150_1_5___2726_4039'[&!color=#000000]
	'1703343_Mgelatinilyti@RDK88229_1__iron_regulated_ABC_transporter_permease_protein_SufD'[&!color=#000000]
	'1951851_Fbacterium@DGNA01000074_1_15___15304_16617'[&!color=#000000]
	'1951799_Fbacterium@DCSF01000043_1_348___371851_373164'[&!color=#000000]
	'50743_Ueubacterium@EDM45515_1__iron_regulated_ABC_transporter__membrane_spanning_permease'[&!color=#000000]
	'1951810_Fbacterium@DDCS01000027_1_4___2334_3647'[&!color=#000000]
	'1224947_Pmarinum@SFU58597_1__Fe_S_cluster_assembly_protein_SufD'[&!color=#000000]
	'1945657_Csp@ATA74264_1__Fe_S_cluster_assembly_protein_SufD'[&!color=#000000]
	'860228_Ccanimorsus@AEK22407_1__UPF0051_protein'[&!color=#000000]
	'45243_Chaemolytica@AMD84676_1__Fe_S_cluster_assembly_protein_SufD'[&!color=#000000]
	'1019_Csputigena@ATA84757_1__Fe_S_cluster_assembly_protein_SufD'[&!color=#000000]
	'553178_Cgingivalis@EEK15517_1__FeS_assembly_protein_SufD'[&!color=#000000]
	'1951875_Fbacterium@DKQJ01000004_1_19___26346_27662'[&!color=#000000]
	'1951862_Fbacterium@DJCH01000004_1_19___14208_15524'[&!color=#000000]
	'1951861_Fbacterium@DJCI01000057_1_48___55986_57302'[&!color=#000000]
	'1951885_Fbacterium@DLPY01000031_1_13___13062_14378'[&!color=#000000]
	'1655598_Cbacterium@KRO88682_1__Fe_S_cluster_assembly_protein_SufD'[&!color=#000000]
	'400055_Rmyxolifacien@SFR35538_1__Iron_regulated_ABC_transporter_permease_protein_SufD'[&!color=#000000]
	'313596_Rbiformata@EAR16413_1__FeS_assembly_protein_SufD'[&!color=#000000]
	'398720_Lblandensis@EAQ51266_1__FeS_assembly_protein_SufD'[&!color=#000000]
	'319238_Sluteus@PCE66496_1__Fe_S_cluster_assembly_protein_SufD'[&!color=#000000]
	'886377_Mruestringens@AEM70504_1__FeS_assembly_protein_SufD'[&!color=#000000]
	'516051_Mlutaonensis@AKA35079_1__Protein_SufD'[&!color=#000000]
	'1383885_Fsp@AWX44639_1__UPF0051_protein'[&!color=#000000]
	'1206816_Mvaceletii@RKR14686_1__iron_regulated_ABC_transporter_permease_protein_SufD'[&!color=#000000]
	'63186_Zgalactanivor@CAZ95893_1__Protein_SufD'[&!color=#000000]
	'979_Clytica@AIM60359_1__Fe_S_cluster_assembly_protein_SufD'[&!color=#000000]
	'1406873_Asp@MTAZ01000006_1_42___49441_50757'[&!color=#000000]
	'688270_Calgicola@ADV48924_1__Iron_regulated_ABC_transporter_permease_protein_SufD'[&!color=#000000]
	'239_Fsp@MBF01298_1__Fe_S_cluster_assembly_protein_SufD'[&!color=#000000]
	'313603_Msp@EAR02672_1__FeS_assembly_protein_SufD'[&!color=#000000]
	'1929488_Cradicis@AFOE01000001_1_8___5253_6569'[&!color=#000000]
	'1986715_Fbacterium@OUX39612_1__Fe_S_cluster_assembly_protein_SufD'[&!color=#000000]
	'1951830_Fbacterium@DFQX01000073_1_9___8136_9452'[&!color=#000000]
	'754435_Amarinus@PQJ16184_1__Fe_S_cluster_assembly_protein_SufD'[&!color=#000000]
	'1986713_Fbacterium@RPG61205_1__Fe_S_cluster_assembly_protein_SufD'[&!color=#000000]
	'1986259_Cbacterium@PDH54269_1__Fe_S_cluster_assembly_protein_SufD'[&!color=#000000]
	'2026740_Fbacterium@MAD59688_1__Fe_S_cluster_assembly_protein_SufD__partial'[&!color=#000000]
	'1986710_Fbacterium@RPG61394_1__Fe_S_cluster_assembly_protein_SufD'[&!color=#000000]
	'1919260_Fbacterium@MPMN01000006_1_12___10338_11660'[&!color=#000000]
	'1986260_Cbacterium@PDH52136_1__Fe_S_cluster_assembly_protein_SufD'[&!color=#000000]
	'1986703_Fbacterium@RPG64949_1__Fe_S_cluster_assembly_protein_SufD'[&!color=#000000]
	'1986706_Fbacterium@OUW33796_1__Fe_S_cluster_assembly_protein_SufD'[&!color=#000000]
	'1951822_Fbacterium@DEYL01000038_1_2___901_2217'[&!color=#000000]
	'1986701_Fbacterium@OUV49491_1__Fe_S_cluster_assembly_protein_SufD'[&!color=#000000]
	'1986258_Fbacterium@PDH44672_1__Fe_S_cluster_assembly_protein_SufD'[&!color=#000000]
	'1951837_Fbacterium@DGAW01000083_1_4___1975_3291'[&!color=#000000]
	'1986717_Fbacterium@OUU21159_1__Fe_S_cluster_assembly_protein_SufD'[&!color=#000000]
	'2175803_Bbacterium@PWH11044_1__Fe_S_cluster_assembly_protein_SufD'[&!color=#000000]
	'1951891_Fbacterium@DBBQ01000039_1_12___11140_12456'[&!color=#000000]
	'1121901_Ftegetincola@AUDN01000023_1_116___118182_119498'[&!color=#000000]
	'402734_Fterrigena@SEI47303_1__Fe_S_cluster_assembly_protein_SufD'[&!color=#000000]
	'402612_Fpsychrophilu@CAL44446_1__Fe_S_assembly_protein__SufD'[&!color=#000000]
	'1798014_Fbacterium@OGS60676_1__Fe_S_cluster_assembly_protein_SufD'[&!color=#000000]
	'996_Fcolumnare@AMA48132_1__Fe_S_cluster_assembly_protein_SufD'[&!color=#000000]
	'1094466_Findicum@CCG52052_1__Fe_S_assembly_protein__SufD'[&!color=#000000]
	'2015558_Fsp@OYU85481_1__Fe_S_cluster_assembly_protein_SufD'[&!color=#000000]
	'1150112_Mguanonis@SFJ72854_1__Iron_regulated_ABC_transporter_permease_protein_SufD'[&!color=#000000]
	'256_Modoratus@LROZ01000020_1_18___21870_23189'[&!color=#000000]
	'1159016_Fmarinum@SEH60065_1__Fe_S_cluster_assembly_protein_SufD'[&!color=#000000]
	'2008672_Fbacterium@PJR03603_1__Fe_S_cluster_assembly_protein_SufD'[&!color=#000000]
	'2488728_Fsp@RRJ88924_1__Fe_S_cluster_assembly_protein_SufD'[&!color=#000000]
	'1660093_Csp@ODS85316_1__Fe_S_cluster_assembly_protein_SufD__partial'[&!color=#000000]
	'1121891_Fgelidilacus@AUGN01000016_1_29___40178_41494'[&!color=#000000]
	'1660093_Csp@ODS84414_1__hypothetical_protein_ABS44_16565'[&!color=#000000]
	'2175091_Falbum@AWH84383_1__Fe_S_cluster_assembly_protein_SufD'[&!color=#000000]
	'239_Fsp@MBF00339_1__Fe_S_cluster_assembly_protein_SufD'[&!color=#000000]
	'1566022_Fsp@KIA99113_1__Fe_S_cluster_assembly_protein_SufD'[&!color=#000000]
	'1951884_Fbacterium@DLQL01000072_1_26___27428_28750'[&!color=#000000]
	'1790137_Wfucanilytica@ANW97201_1__Fe_S_cluster_assembly_protein_SufD'[&!color=#000000]
	'1950950_Fbacterium@DBSS01000023_1_11___11804_12277'[&!color=#000000]
	'1150389_Fbacterium@APD06612_1__protein_ABCI7__chloroplastic'[&!color=#000000]
	'1951058_Fbacterium@DKGK01000064_1_21___18517_19254'[&!color=#000000]
	'1951073_Fbacterium@DLQO01000059_1_8___5295_6623'[&!color=#000000]
	'1986267_Bbacterium@PDH47116_1__Fe_S_cluster_assembly_protein_SufD'[&!color=#000000]
	'242600_Iseriolicida@BAV94601_1__FeS_assembly_protein_SufD'[&!color=#000000]
	'1950988_Fbacterium@DEZJ01000021_1_24___25835_27154'[&!color=#000000]
	'1950979_Fbacterium@DDJT01000099_1_5___3310_4629'[&!color=#000000]
	'1951043_Fbacterium@DJCX01000108_1_3___1596_2915'[&!color=#000000]
	'1950996_Fbacterium@DFSD01000104_1_1___1_465'[&!color=#000000]
	'1950973_Fbacterium@DCYJ01000002_1_17___16811_18130'[&!color=#000000]
	'926562_Ohongkongensi@AEV33616_1__FeS_assembly_protein_SufD'[&!color=#000000]
	'1586267_Amensalis@LIVM01000014_1_23___25558_26823'[&!color=#000000]
	'2382126_Rsp@RKW63029_1__Fe_S_cluster_assembly_protein_SufD'[&!color=#000000]
	'1950958_Fbacterium@DDFD01000020_1_21___20791_22083'[&!color=#000000]
	'883098_Bzoohelcum@EKB60930_1__FeS_assembly_protein_SufD'[&!color=#000000]
	'34085_Ranatipestife@AKP69506_1__hypothetical_protein_CG08_1266'[&!color=#000000]
	'1071918_Rcolumbiphary@SDE58353_1__Fe_S_cluster_assembly_protein_SufD'[&!color=#000000]
	'1585976_Bcardium@QYCZ01000001_1_414___453127_454404'[&!color=#000000]
	'1118202_Cignavus@SHI98406_1__Iron_regulated_ABC_transporter_permease_protein_SufD'[&!color=#000000]
	'2487072_Csp@AZI55909_1__Fe_S_cluster_assembly_protein_SufD'[&!color=#000000]
	'1950952_Fbacterium@DBSA01000059_1_34___32529_33806'[&!color=#000000]
	'1241979_Ccarnis@AZI33678_1__Fe_S_cluster_assembly_protein_SufD'[&!color=#000000]
	'531844_Fbacterium@ACU06530_1__Iron_sulfur_cluster_assembly_protein_SufD'[&!color=#000000]
	'1950956_Fbacterium@DCJS01000027_1_23___22166_23473'[&!color=#000000]
	'1660093_Csp@ODS89892_1__Fe_S_cluster_assembly_protein_SufD'[&!color=#000000]
	'536441_Ctaklimakanen@AZI19434_1__Fe_S_cluster_assembly_protein_SufD'[&!color=#000000]
	'238_Emeningosepti@KUY18992_1__Fe_S_cluster_assembly_protein_SufD'[&!color=#000000]
	'619805_Sbuanensis@SKC02412_1__Fe_S_cluster_assembly_protein_SufD'[&!color=#000000]
	'2479858_Fbacterium@REFA01000011_1_53___50542_51822'[&!color=#000000]
	'1125876_Cfrigidisoli@SFI27728_1__Iron_regulated_ABC_transporter_permease_protein_SufD'[&!color=#000000]
	'1951082_Fbacterium@DLJF01000002_1_116___123249_124568'[&!color=#000000]
	'1986725_Fbacterium@OUW97709_1__Fe_S_cluster_assembly_protein_SufD'[&!color=#000000]
	'1986729_Fbacterium@RPG53976_1__Fe_S_cluster_assembly_protein_SufD'[&!color=#000000]
	'1797331_Bbacterium@OFX73344_1__Fe_S_cluster_assembly_protein_SufD'[&!color=#000000]
	'1951088_Fbacterium@DBGO01000010_1_258___294689_295960'[&!color=#000000]
	'2013808_Ibacterium@PKL84445_1__Fe_S_cluster_assembly_protein_SufD'[&!color=#000000]
	'1951635_Cbacterium@DLPE01000027_1_2___450_1250'[&!color=#000000]
	'2183547_Psp@AWL09544_1__Protein_ABCI7__chloroplastic'[&!color=#000000]
	'1951636_Cbacterium@DLPD01000013_1_76___81111_82322'[&!color=#000000]
	'1798430_Ibacterium@OGU60426_1__Fe_S_cluster_assembly_protein_SufD'[&!color=#000000]
	'2382228_Bchlorobi@ROL58750_1__Fe_S_cluster_assembly_protein_SufD'[&!color=#000000]
	'2382229_Bchlorobi@ROL56801_1__Fe_S_cluster_assembly_protein_SufD'[&!color=#000000]
	'1951399_Abacterium@DCSL01000050_1_13___9307_10593'[&!color=#000000]
	'247481_CChertigii@AWN81410_1__FeS_cluster_assembly_protein_SufD'[&!color=#000000]
	'1231626_Cendosymbiont@CCM10400_1__Putative_uncharacterized_protein'[&!color=#000000]
	'650378_Cendosymbiont@AXI24531_1__FeS_assembly_protein_SufD'[&!color=#000000]
	'1895716_CAsp@OJW69963_1__Fe_S_cluster_assembly_protein_SufD'[&!color=#000000]
	'452471_CAasiaticus@ACE05685_1__hypothetical_protein_Aasi_0242'[&!color=#000000]
	'1986238_Rbacterium@PDH49113_1__Fe_S_cluster_assembly_protein_SufD'[&!color=#000000]
	'1986239_Rbacterium@PDH45357_1__Fe_S_cluster_assembly_protein_SufD'[&!color=#000000]
	'2013680_Bbacterium@PKP51605_1__Fe_S_cluster_assembly_protein_SufD'[&!color=#000000]
	'1951030_Fbacterium@DIBN01000007_1_324___369358_370641'[&!color=#000000]
	'1951045_Fbacterium@DIYR01000015_1_1___27_1343'[&!color=#000000]
	'2219161_Csp@PZE18635_1__Fe_S_cluster_assembly_protein_SufD'[&!color=#000000]
	'1740263_Calgicola@LYPF02000007_1_7___11132_12364'[&!color=#000000]
	'1408433_Ccatalasitica@JHXV01000020_1_13___11717_12970'[&!color=#000000]
	'477690_Ltianjinensis@SFT79802_1__Iron_regulated_ABC_transporter_permease_protein_SufD'[&!color=#000000]
	'1737063_Baurantiacum@RFC53122_1__Fe_S_cluster_assembly_protein_SufD'[&!color=#000000]
	'1950971_Fbacterium@DCYS01000010_1_3___1219_2478'[&!color=#000000]
	'1951016_Fbacterium@DGOM01000125_1_21___22422_23678'[&!color=#000000]
	'1917219_Fsp@PHR27780_1__Fe_S_cluster_assembly_protein_SufD'[&!color=#000000]
	'2133950_Fsp@PWL27316_1__Fe_S_cluster_assembly_protein_SufD'[&!color=#000000]
	'2489595_Gsp@CP034120_1_2945___3479963_3481255'[&!color=#000000]
	'755732_Ftaffensis@AEA44072_1__FeS_assembly_protein_SufD'[&!color=#000000]
	'1951033_Fbacterium@DHNG01000030_1_87___81962_83224'[&!color=#000000]
	'1895763_Fbacterium@OJX36349_1__Fe_S_cluster_assembly_protein_SufD'[&!color=#000000]
	'1950969_Fbacterium@DDBE01000116_1_22___15054_16319'[&!color=#000000]
	'1951000_Fbacterium@DGBF01000049_1_21___19327_20361'[&!color=#000000]
	'1950977_Fbacterium@DDRF01000085_1_1___2_997'[&!color=#000000]
	'1950972_Fbacterium@DCYO01000018_1_8___4238_5467'[&!color=#000000]
	'1951071_Fbacterium@DKMJ01000155_1_9___6244_7467'[&!color=#000000]
	'1951056_Fbacterium@DKGM01000014_1_6___2744_3970'[&!color=#000000]
	'1951003_Fbacterium@DFVN01000053_1_7___4921_6453'[&!color=#000000]
	'1951090_Fbacterium@DBCS01000006_1_74___72827_74065'[&!color=#000000]
	'1986673_Cbacterium@RPG79049_1__Fe_S_cluster_assembly_protein_SufD'[&!color=#000000]
	'1951091_Fbacterium@DBCM01000090_1_2___952_2154'[&!color=#000000]
	'1950992_Fbacterium@DEPO01000057_1_37___47608_48807'[&!color=#000000]
	'1951066_Fbacterium@DKOO01000012_1_69___68022_69218'[&!color=#000000]
	'1951026_Fbacterium@DGYH01000277_1_9___4087_5319'[&!color=#000000]
	'1950990_Fbacterium@DEQO01000125_1_69___77061_78326'[&!color=#000000]
	'1950978_Fbacterium@DDRC01000109_1_2___265_1755'[&!color=#000000]
	'1951019_Fbacterium@DGOE01000022_1_4___2282_3559'[&!color=#000000]
	'1950967_Fbacterium@DDCW01000105_1_5___3426_4766'[&!color=#000000]
	'1950984_Fbacterium@DEBK01000208_1_1___3_1277'[&!color=#000000]
	'1950960_Fbacterium@DDEH01000035_1_9___5778_7106'[&!color=#000000]
	'1950955_Fbacterium@DCPZ01000092_1_44___49876_51204'[&!color=#000000]
	'1950946_Fbacterium@DCBH01000059_1_11___9420_10697'[&!color=#000000]
	'1950961_Fbacterium@DDEE01000111_1_10___9349_10554'[&!color=#000000]
	'1950980_Fbacterium@DDJR01000048_1_57___65085_66284'[&!color=#000000]
	'1951069_Fbacterium@DKOH01000012_1_1___3_203'[&!color=#000000]
	'1951031_Fbacterium@DIAJ01000015_1_22___21958_23247'[&!color=#000000]
	'1950953_Fbacterium@DCRK01000022_1_153___170384_171676'[&!color=#000000]
	'1950964_Fbacterium@DDDB01000067_1_16___15898_17154'[&!color=#000000]
	'1951047_Fbacterium@DIYJ01000007_1_117___140505_141767'[&!color=#000000]
	'2013811_Ibacterium@PKL77886_1__Fe_S_cluster_assembly_protein_SufD'[&!color=#000000]
	'1798441_Ibacterium@OGU93049_1__Fe_S_cluster_assembly_protein_SufD'[&!color=#000000]
	'2382230_Bchlorobi@ROL61909_1__Fe_S_cluster_assembly_protein_SufD'[&!color=#000000]
	'1953171_Bbacterium@DLHS01000005_1_361___354024_355331'[&!color=#000000]
	'1948682_Ibacterium@DKKL01000007_1_162___190718_192034'[&!color=#000000]
	'1948666_Ibacterium@DDUU01000049_1_37___40943_42295'[&!color=#000000]
	'1961104_Ibacterium@OQY77183_1__Fe_S_cluster_assembly_protein_SufD'[&!color=#000000]
	'929556_Scanadensis@AFD07693_1__FeS_assembly_protein_SufD'[&!color=#000000]
	'2015582_Bbacterium@OYU96236_1__Fe_S_cluster_assembly_protein_SufD'[&!color=#000000]
	'1690483_Bbacterium@AMS28057_1__hypothetical_protein_AEM51_04005'[&!color=#000000]
	'1953166_Bbacterium@DITN01000031_1_26___32880_34166'[&!color=#000000]
	'1124780_Nturpanensis@ANNU01000012_1_12___12771_14099'[&!color=#000000]
	'1279009_Candamanensis@EMR03907_1__FeS_cluster_assembly_protein_sufD'[&!color=#000000]
	'1919112_Bbacterium@PSR06480_1__Fe_S_cluster_assembly_protein_SufD'[&!color=#000000]
	'1844760_Msp@LXQK01000244_1_3___2712_4043'[&!color=#000000]
	'643867_Mtractuosa@ADR20911_1__FeS_assembly_protein_SufD'[&!color=#000000]
	'1561025_Psp@LBGV01000001_1_1044___1183570_1184880'[&!color=#000000]
	'692418_Rfaecimaris@SMD36519_1__Fe_S_cluster_assembly_protein_SufD'[&!color=#000000]
	'156994_Ragariperfora@SHK20847_1__Iron_regulated_ABC_transporter_permease_protein_SufD'[&!color=#000000]
	'1821036_Rversicolor@QFZQ01000007_1_297___331618_332916'[&!color=#000000]
	'1973954_Cbacterium@PIQ48994_1__Fe_S_cluster_assembly_protein_SufD'[&!color=#000000]
	'1947388_Rsp@DGJR01000208_1_7___6083_7408'[&!color=#000000]
	'1267423_Fpacificus@RKQ49089_1__iron_regulated_ABC_transporter_permease_protein_SufD'[&!color=#000000]
	'2133949_Rsp@PWL32252_1__Fe_S_cluster_assembly_protein_SufD'[&!color=#000000]
	'1947389_Rsp@DIYO01000002_1_45___65521_66846'[&!color=#000000]
	'1563681_Fmisakiensis@OEK04137_1__Fe_S_cluster_assembly_protein_SufD'[&!color=#000000]
	'1951769_Fbacterium@DDIU01000034_1_3___2860_4176'[&!color=#000000]
	'2044729_CNsp@PGH40633_1__hypothetical_protein_CRN43_01815'[&!color=#000000]
	'1951775_Fbacterium@DDUM01000088_1_2___1140_2438'[&!color=#000000]
	'1951775_Fbacterium@DDUM01000079_1_7___4268_5566'[&!color=#000000]
	'1951779_Fbacterium@DDSS01000020_1_4___2818_4119'[&!color=#000000]
	'1951784_Fbacterium@DHLV01000164_1_15___9909_11399'[&!color=#000000]
	'1951776_Fbacterium@DDTY01000031_1_55___60735_62000'[&!color=#000000]
	'2482724_Cbacterium@GCC51455_1__Fe_S_cluster_assembly_protein_SufD'[&!color=#000000]
	'880070_Cmarinum@AEL28403_1__FeS_assembly_protein_SufD'[&!color=#000000]
	'866536_Bbaltica@AFL85988_1__Iron_regulated_ABC_transporter_permease_protein_SufD'[&!color=#000000]
	'336829_Rikkaensis@SDZ56586_1__Iron_regulated_ABC_transporter_permease_protein_SufD'[&!color=#000000]
	'758820_Abalticum@SMD46121_1__Fe_S_cluster_assembly_protein_SufD'[&!color=#000000]
	'1750599_Mruber@PRY88029_1__Fe_S_cluster_assembly_protein_SufD'[&!color=#000000]
	'1795355_Estrongylocen@AWW32624_1__Fe_S_cluster_assembly_protein_SufD'[&!color=#000000]
	'1048983_Aandensis@KEO74162_1__Fe_S_cluster_assembly_protein_SufD'[&!color=#000000]
	'2099675_Cbacterium@PXCO01000349_1_8___6606_7910'[&!color=#000000]
	'1232681_Llonarensis@EON77416_1__Iron_sulfur_cluster_assembly_protein_SufD'[&!color=#000000]
	'237018_Aaquimarinus@SFB31133_1__Iron_regulated_ABC_transporter_permease_protein_SufD'[&!color=#000000]
	'1925762_Amarinus@MSPQ01000013_1_109___119982_121250'[&!color=#000000]
	'1727163_Asp@AMQ57606_1__Fe_S_cluster_assembly_protein_SufD'[&!color=#000000]
	'388413_Amachipongone@EAZ79770_1__FeS_assembly_protein_SufD'[&!color=#000000]
	'1951795_Fbacterium@DBBU01000013_1_49___48924_50165'[&!color=#000000]
	'1122208_Mfurvescens@RED96989_1__iron_regulated_ABC_transporter_permease_protein_SufD'[&!color=#000000]
	'447679_Elutea@SNT35871_1__Iron_regulated_ABC_transporter_permease_protein_SufD'[&!color=#000000]
	'1121902_Eelegans@KE387152_1_121___141637_142965'[&!color=#000000]
	'1664068_B336@KOY88119_1__hypothetical_protein_AD998_08775'[&!color=#000000]
	'2016530_Rorbicola@PKQ69313_1__sufD__FeS_assembly_protein_SufD'[&!color=#000000]
	'880071_Blitoralis@AFM05082_1__Iron_regulated_ABC_transporter_permease_protein_SufD'[&!color=#000000]
	'1121903_Hroseola@AUGI01000025_1_85___118386_119702'[&!color=#000000]
	'915059_Fpacifica@OHX65309_1__Fe_S_cluster_assembly_protein_SufD'[&!color=#000000]
	'1950939_Cbacterium@DDLX01000018_1_41___68634_69956'[&!color=#000000]
	'1003_Truber@SFE68880_1__Iron_regulated_ABC_transporter_permease_protein_SufD'[&!color=#000000]
	'269798_Chutchinsonii@ABG58253_1__Iron_regulated_ABC_transporter_permease_protein_SufD'[&!color=#000000]
	'2294116_Fsp@RNI33402_1__Fe_S_cluster_assembly_protein_SufD'[&!color=#000000]
	'1961110_Sbacterium@OQY93677_1__Fe_S_cluster_assembly_protein_SufD'[&!color=#000000]
	'1004304_Hsandarakina@PZX60690_1__Fe_S_cluster_assembly_protein_SufD'[&!color=#000000]
	'485917_Pheparinus@ACU05236_1__FeS_assembly_protein_SufD'[&!color=#000000]
	'1895924_Bbacterium@OJW97003_1__Fe_S_cluster_assembly_protein_SufD'[&!color=#000000]
	'1492898_Ftropicus@ANE49933_1__Fe_S_cluster_assembly_protein_SufD'[&!color=#000000]
	'1176587_Nginsenosidiv@ANH80794_1__Fe_S_cluster_assembly_protein_SufD'[&!color=#000000]
	'577386_Nyanshanensis@QLKR01000004_1_249___283639_284943'[&!color=#000000]
	'1895836_Sbacterium@OJU23096_1__Fe_S_cluster_assembly_protein_SufD'[&!color=#000000]
	'1660167_Sbacterium@ODT92499_1__Fe_S_cluster_assembly_protein_SufD'[&!color=#000000]
	'1895838_Sbacterium@OJW01775_1__Fe_S_cluster_assembly_protein_SufD'[&!color=#000000]
	'1951561_Cbacterium@DHEF01000056_1_4___4208_5506'[&!color=#000000]
	'1895839_Sbacterium@OJW33273_1__Fe_S_cluster_assembly_protein_SufD'[&!color=#000000]
	'1951552_Cbacterium@DEHV01000082_1_64___88592_89764'[&!color=#000000]
	'1951545_Cbacterium@DDFJ01000002_1_154___148903_150210'[&!color=#000000]
	'1465490_Pterrae@SFQ52685_1__Iron_regulated_ABC_transporter_permease_protein_SufD'[&!color=#000000]
	'929703_Fmajor@KE386491_1_4165___5150829_5152148'[&!color=#000000]
	'591202_Aaurantiaca@PWK22672_1__Fe_S_cluster_assembly_protein_SufD'[&!color=#000000]
	'563176_Saquaeclarae@SDL50120_1__Iron_regulated_ABC_transporter_permease_protein_SufD'[&!color=#000000]
	'1618023_Aatlantica@KJH69346_1__Fe_S_cluster_assembly_protein_SufD'[&!color=#dd85ab]
	'649349_Lbyssophila@ADQ16591_1__Iron_regulated_ABC_transporter_permease_protein_SufD'[&!color=#000000]
	'2015573_Cbacterium@OYU68249_1__Fe_S_cluster_assembly_protein_SufD'[&!color=#000000]
	'1945892_Cbacterium@SOE24117_1__Iron_regulated_ABC_transporter_permease_protein_SufD'[&!color=#000000]
	'1784714_Aluteifluviis@AWV96830_1__Fe_S_cluster_assembly_protein_SufD'[&!color=#000000]
	'1605367_Jsediminis@KPM49497_1__Fe_S_cluster_assembly_protein_SufD'[&!color=#000000]
	'929562_Eoligotrophic@AFK04400_1__FeS_assembly_protein_SufD'[&!color=#000000]
	'1178516_Smontaniterra@AQG77903_1__Fe_S_cluster_assembly_protein_SufD'[&!color=#000000]
	'1082580_Djejuensis@PWJ58497_1__Fe_S_cluster_assembly_protein_SufD'[&!color=#000000]
	'1948687_Ibacterium@DLHF01000062_1_86___128291_129625'[&!color=#000000]
	'927664_Fflexilis@SFC60513_1__Fe_S_cluster_assembly_protein_SufD'[&!color=#000000]
	'880073_Cabyssi@EHO42798_1__FeS_assembly_protein_SufD'[&!color=#000000]
	'1915775_Earchaeon@DAZP01000091_1_12___9619_10773'[&!color=#000000]
	'1986658_Btmed264@OUX34292_1__Fe_S_cluster_assembly_protein_SufD'[&!color=#000000]
	'1888996_Mgroup@OIR22563_1__Fe_S_cluster_assembly_protein_SufD'[&!color=#000000]
	'1915776_Earchaeon@DAOO01000040_1_5___3866_5086'[&!color=#000000]
	'2026739_Earchaeon@PBO81766_1__Fe_S_cluster_assembly_protein_SufD'[&!color=#000000]
	'1889001_Mgroup@OIR20296_1__Fe_S_cluster_assembly_protein_SufD'[&!color=#000000]
	'1915769_Earchaeon@DAHL01000032_1_6___4941_6209'[&!color=#000000]
	'1986670_Sbacterium@OUW78080_1__Fe_S_cluster_assembly_protein_SufD'[&!color=#000000]
	'1948128_Pbacterium@DDSK01000336_1_5___2775_3323'[&!color=#000000]
	'2053306_Ibacterium@PLX30738_1__Fe_S_cluster_assembly_protein_SufD'[&!color=#000000]
	'2026789_Sbacterium@MAA75250_1__Fe_S_cluster_assembly_protein_SufD'[&!color=#000000]
	'1304158_Shalophila@QJOD01000001_1_305___344781_346103'[&!color=#000000]
	'1953075_Sbacterium@DHHU01000048_1_21___15836_17158'[&!color=#000000]
	'1051139_Shalophila@ROO32277_1__FeS_assembly_protein_SufD'[&!color=#000000]
	'2183911_Ssp@AWN17072_1__Iron_sulfur_cluster_assembly_protein_SufD'[&!color=#000000]
	'2321229_Ssp@RJS95314_1__Fe_S_cluster_assembly_protein_SufD'[&!color=#000000]
	'1947454_Ssp@DCKU01000180_1_10___8161_9498'[&!color=#000000]
	'1033802_Sshabanensis@ERJ19953_1__SufD_protein'[&!color=#000000]
	'1947455_Ssp@DJIE01000024_1_5___3374_4702'[&!color=#000000]
	'1798802_Mbacteria@KXJ41221_1__hypothetical_protein_AXA67_06665'[&!color=#000000]
	'1283300_Mcrimeensis@ATXB01000001_1_977___971885_973180'[&!color=#000000]
	'243233_Mcapsulatus@AAU92955_1__FeS_assembly_protein_SufD'[&!color=#000000]
	'1495050_Moryzae@JYNS01000009_1_71___75692_77008'[&!color=#000000]
	'1760988_Mishizawai@SMF96396_1__Fe_S_cluster_assembly_protein_SufD'[&!color=#000000]
	'675524_Mszegediense@KE386490_1_1464___1566758_1568071'[&!color=#000000]
	'1840537_Csp@ORU90111_1__Fe_S_cluster_assembly_protein_SufD'[&!color=#000000]
	'1284675_Csp@ORU93058_1__Fe_S_cluster_assembly_protein_SufD'[&!color=#000000]
	'1840472_Csp@ORU93335_1__Fe_S_cluster_assembly_protein_SufD'[&!color=#000000]
	'1856281_Csp@OUR81850_1__Fe_S_cluster_assembly_protein_SufD'[&!color=#000000]
	'1198232_Czancles@AGS39872_1__Fe_S_cluster_assembly_protein_SufD'[&!color=#000000]
	'1856282_Csp@OUR88333_1__Fe_S_cluster_assembly_protein_SufD'[&!color=#000000]
	'438855_Mvadi@JPON01000001_1_3947___4235498_4236823'[&!color=#000000]
	'1091494_Malcaliphilum@CCE23688_1__FeS_assembly_protein_SufD'[&!color=#000000]
	'1420851_Msedimenti@OQK18374_1__Fe_S_cluster_assembly_protein_SufD'[&!color=#000000]
	'113268_Bplatifrons@GAW84848_1__Fe_S_cluster_assembly_protein_SufD'[&!color=#000000]
	'2282321_Msymbiont@QPIM01000054_1_12___9880_11196'[&!color=#000000]
	'697282_Mtundripaludu@EGW19876_1__FeS_assembly_protein_SufD'[&!color=#000000]
	'2013799_Gbacterium@PKM10721_1__Fe_S_cluster_assembly_protein_SufD'[&!color=#000000]
	'1095552_Mluteus@KE386569_1_1559___1791284_1792606'[&!color=#000000]
	'1952228_Mbacterium@DLHW01000064_1_21___17327_18673'[&!color=#000000]
	'360316_Cpolyspora@SJM93007_1__FeS_assembly_protein_SufD'[&!color=#000000]
	'1933926_Mbacterium@PMDM01000180_1_13___9801_11144'[&!color=#000000]
	'1116472_Mmorosus@ESS73922_1__FeS_assembly_protein_SufD'[&!color=#000000]
	'1132443_Mfibrata@KB889965_1_1284___1446086_1447408'[&!color=#000000]
	'1917481_Mbacterium@OYV16968_1__Fe_S_cluster_assembly_protein_SufD'[&!color=#000000]
	'421_Mmethanica@OAI06774_1__Fe_S_cluster_assembly_protein_SufD'[&!color=#000000]
	'980561_Mlenta@OAI12941_1__Fe_S_cluster_assembly_protein_SufD'[&!color=#000000]
	'857087_Mmethanica@AEF99656_1__FeS_assembly_protein_SufD'[&!color=#000000]
	'1952227_Mbacterium@DBNW01000066_1_13___11394_12704'[&!color=#000000]
	'1704499_Mpsychrotoler@ASF44617_1__Fe_S_cluster_assembly_protein_SufD'[&!color=#000000]
	'1952225_Mbacterium@DIUY01000009_1_175___197370_198680'[&!color=#000000]
	'1952226_Mbacterium@DBNZ01000123_1_2___455_1771'[&!color=#000000]
	'686340_Malbum@EIC28993_1__FeS_assembly_protein_SufD'[&!color=#000000]
	'1920888_Mbacterium@MPSY01000083_1_3___1304_2635'[&!color=#000000]
	'1952221_Mbacterium@DEIG01000002_1_149___155678_157012'[&!color=#000000]
	'1952219_Mbacterium@DBZZ01000032_1_18___15973_17292'[&!color=#000000]
	'1952220_Mbacterium@DEII01000060_1_14___13109_14437'[&!color=#000000]
	'404589_Asp@ABS25114_1__FeS_assembly_protein_SufD'[&!color=#000000]
	'290397_Adehalogenans@ABC80620_1__Iron_regulated_ABC_transporter_permease_protein_SufD'[&!color=#000000]
	'1424659_Cflavum@SDO09120_1__Fe_S_cluster_assembly_protein_SufD'[&!color=#000000]
	'1951137_Hbacterium@DIAY01000007_1_11___12089_13483'[&!color=#000000]
	'1797397_Bbacterium@OFZ52682_1__Fe_S_cluster_assembly_protein_SufD'[&!color=#000000]
	'1948748_Sbacterium@DJHJ01000029_1_69___81442_82710'[&!color=#000000]
	'1797891_Dbacterium@OGQ66849_1__Fe_S_cluster_assembly_protein_SufD'[&!color=#000000]
	'1797982_Earchaeon@OGS48263_1__Fe_S_cluster_assembly_protein_SufD'[&!color=#000000]
	'1797984_Earchaeon@OGS61855_1__Fe_S_cluster_assembly_protein_SufD'[&!color=#000000]
	'1797981_Earchaeon@OGS51313_1__Fe_S_cluster_assembly_protein_SufD'[&!color=#000000]
	'2202731_Kbacterium@QIHI01000085_1_2___1183_2373'[&!color=#000000]
	'2026752_Kbacterium@MAI20407_1__Fe_S_cluster_assembly_protein_SufD'[&!color=#000000]
	'1948243_Vbacterium@DDID01000089_1_12___9385_10503'[&!color=#000000]
	'2013722_Cdivision@PKO16443_1__Fe_S_cluster_assembly_protein_SufD'[&!color=#000000]
	'2250252_CSchitinovoran@AXA35258_1__Iron_sulfur_cluster_assembly_protein_SufD'[&!color=#000000]
	'1801971_Pbacterium@OHB79312_1__Fe_S_cluster_assembly_protein_SufD'[&!color=#000000]
	'1948114_Lbacterium@DDZW01000014_1_2___549_1859'[&!color=#000000]
	'1798429_Ibacterium@OGU44451_1__Fe_S_cluster_assembly_protein_SufD'[&!color=#000000]
	'1948686_Ibacterium@DKBG01000211_1_12___6651_8060'[&!color=#000000]
	'1948685_Ibacterium@DKJQ01000026_1_3___1746_3074'[&!color=#000000]
	'1303518_Ccalidirosea@CCW34433_1__Iron_regulated_ABC_transporter_permease_protein_SufD'[&!color=#000000]
	'1752183_Abacterium@LNDN01000037_1_15___25629_26927'[&!color=#000000]
	'1953108_Abacterium@DHXC01000151_1_22___30485_31837'[&!color=#000000]
	'1953102_Abacterium@DCXI01000002_1_8___8369_9706'[&!color=#000000]
	'1953106_Abacterium@DEAA01000004_1_7___4392_5708'[&!color=#000000]
	'1953109_Abacterium@DKLY01000101_1_9___8295_9614'[&!color=#000000]
	'1660160_Abacterium@ODS52330_1__Fe_S_cluster_assembly_protein_SufD'[&!color=#000000]
	'1872119_Asp@PHY11000_1__Fe_S_cluster_assembly_protein_SufD'[&!color=#000000]
	'1797183_Abacterium@OFW16558_1__Fe_S_cluster_assembly_protein_SufD'[&!color=#000000]
	'1973917_Abacterium@PIU62814_1__Fe_S_cluster_assembly_protein_SufD'[&!color=#000000]
	'1674917_Vbacterium@LVBZ01000061_1_2___552_1886'[&!color=#000000]
	'1952930_Vsubdivision@DGDZ01000041_1_10___7506_8864'[&!color=#000000]
	'1952934_Vsubdivision@DLMG01000184_1_16___14041_14937'[&!color=#000000]
	'2052186_Vsubdivision@PKXD01000249_1_17___13117_14460'[&!color=#000000]
	'2026801_Vbacterium@PCH54062_1__Fe_S_cluster_assembly_protein_SufD'[&!color=#000000]
	'1986877_Obacterium@OUU74531_1__Fe_S_cluster_assembly_protein_SufD'[&!color=#000000]
	'1948228_Vbacterium@DCBX01000179_1_32___43122_44438'[&!color=#000000]
	'1986876_Obacterium@OUV38559_1__Fe_S_cluster_assembly_protein_SufD'[&!color=#000000]
	'1948229_Vbacterium@DCBT01000293_1_7___3398_4639'[&!color=#000000]
	'1948280_Vbacterium@DJHS01000150_1_3___1021_2262'[&!color=#000000]
	'1948249_Vbacterium@DEAY01000397_1_3___1038_2360'[&!color=#000000]
	'2024890_Psp@MAE27162_1__Fe_S_cluster_assembly_protein_SufD'[&!color=#000000]
	'1009415_Vbacterium@KB911873_1_45___46270_47622'[&!color=#000000]
	'1948235_Vbacterium@DBTJ01000059_1_27___32549_33883'[&!color=#000000]
	'1960156_Autsteinense@PQV65224_1__Iron_regulated_ABC_transporter_permease_protein_SufD'[&!color=#000000]
	'1619898_Cbacterium@KXK52543_1__Fe_S_cluster_assembly_protein_SufD'[&!color=#000000]
	'1805220_Ibacterium@OIO14659_1__Fe_S_cluster_assembly_protein_SufD'[&!color=#000000]
	'1961106_Ibacterium@OQY77567_1__Fe_S_cluster_assembly_protein_SufD'[&!color=#000000]
	'1951141_Ibacterium@DBTY01000017_1_164___179087_180403'[&!color=#000000]
	'1970532_Ibacterium@OYV85717_1__Fe_S_cluster_assembly_protein_SufD'[&!color=#000000]
	'1951143_Ibacterium@DJMM01000122_1_3___1211_2131'[&!color=#000000]
	'1974046_Ibacterium@PIW70653_1__Fe_S_cluster_assembly_protein_SufD__partial'[&!color=#000000]
	'1798426_Ibacterium@OGU52412_1__Fe_S_cluster_assembly_protein_SufD'[&!color=#000000]
	'1961105_Ibacterium@OQY74977_1__Fe_S_cluster_assembly_protein_SufD'[&!color=#000000]
	'945713_Ialbum@AFH50598_1__Fe_S_cluster_assembly_protein_SufD'[&!color=#000000]
	'2005711_Bbms3abin03@GBD88779_1__feS_cluster_assembly_protein_SufD'[&!color=#000000]
	'2049428_Ibacterium@PLLW01000046_1_66___69212_70528'[&!color=#000000]
	'1805221_Ibacterium@OIP55935_1__Fe_S_cluster_assembly_protein_SufD'[&!color=#000000]
	'1798433_Ibacterium@OGU74890_1__Fe_S_cluster_assembly_protein_SufD'[&!color=#000000]
	'1798559_Cdivision@OGC09852_1__Fe_S_cluster_assembly_protein_SufD'[&!color=#000000]
	'2033718_CMlimnetica@PTL35766_1__Fe_S_cluster_assembly_protein_SufD'[&!color=#000000]
	'671143_CMoxyfera@CBE69429_1__sufD__needed_for_fhuF_Fe_S_center_production_stability'[&!color=#000000]
	'2211376_CMlanthanidiph@SYW90503_1__sufD__needed_for_fhuF_Fe_S_center_production_stability'[&!color=#000000]
	'2072417_Cdivision@PWB42378_1__Fe_S_cluster_assembly_protein_SufD'[&!color=#000000]
	'2032687_CMsp@NSJM01000007_1_51___52583_53932'[&!color=#000000]
	'1797894_Dbacterium@OGQ82240_1__Fe_S_cluster_assembly_protein_SufD'[&!color=#000000]
	'1797884_Dbacterium@OGQ52577_1__Fe_S_cluster_assembly_protein_SufD'[&!color=#000000]
	'1803424_Abacterium@OLE86288_1__Fe_S_cluster_assembly_protein_SufD'[&!color=#000000]
	'1797178_Abacterium@OFW18297_1__Fe_S_cluster_assembly_protein_SufD'[&!color=#000000]
	'1797179_Abacterium@OFV99576_1__Fe_S_cluster_assembly_protein_SufD'[&!color=#000000]
	'1797943_Ebacterium@OGR83990_1__Fe_S_cluster_assembly_protein_SufD'[&!color=#000000]
	'1797949_Ebacterium@OGR91393_1__Fe_S_cluster_assembly_protein_SufD'[&!color=#000000]
	'1801967_Pbacterium@OHB69527_1__Fe_S_cluster_assembly_protein_SufD__partial'[&!color=#000000]
	'2035405_Bhr10@GBC81260_1__FeS_cluster_assembly_protein_SufD'[&!color=#000000]
	'2035428_Bhr33@GBD32018_1__FeS_cluster_assembly_protein_SufD'[&!color=#000000]
	'1703355_Gsp@KPJ93494_1__hypothetical_protein_AMS18_05640'[&!color=#000000]
	'1798310_Gbacterium@OGT95380_1__Fe_S_cluster_assembly_protein_SufD'[&!color=#000000]
	'1798309_Gbacterium@OGU01481_1__Fe_S_cluster_assembly_protein_SufD'[&!color=#000000]
	'1805174_Gbacterium@OLD94908_1__Fe_S_cluster_assembly_protein_SufD'[&!color=#000000]
	'1970514_Gbacterium@OYV63877_1__hypothetical_protein_B7Z72_14185__partial'[&!color=#000000]
	'910028_Bbacterium@ASKJ01000043_1_7___5887_7278'[&!color=#000000]
	'1985431_Asubdivision@NFUN01000109_1_12___9934_11259'[&!color=#000000]
	'1982324_Psp@PAW82129_1__Fe_S_cluster_assembly_protein_SufD__partial'[&!color=#000000]
	'381306_Tdenitrifican@KPV41764_1__hypothetical_protein_AN478_00880'[&!color=#000000]
	'709839_Nautotrophicu@KIF83975_1__hypothetical_protein_TSA66_24145'[&!color=#000000]
	'1797562_Bbacterium@OGB21061_1__Fe_S_cluster_assembly_protein_SufD'[&!color=#000000]
	'1842525_Pbacterium@LXTK01000133_1_2___300_1640'[&!color=#000000]
	'1675686_Svariabilis@BAU48138_1__FeS_assembly_protein_SufD'[&!color=#000000]
	'1970504_Cbacterium@OYV76993_1__Fe_S_cluster_assembly_protein_SufD'[&!color=#000000]
	'323261_Noceani@ABA58941_1__Iron_regulated_ABC_transporter_permease_protein_SufD'[&!color=#000000]
	'472759_Nhalophilus@ADE13870_1__FeS_assembly_protein_SufD'[&!color=#000000]
	'1630141_CNterrae@BAW80876_1__FeS_assembly_protein_SufD'[&!color=#000000]
	'1797815_Dbacterium@OGP29188_1__Fe_S_cluster_assembly_protein_SufD'[&!color=#000000]
	'1797174_Abacterium@OFV86200_1__Fe_S_cluster_assembly_protein_SufD'[&!color=#000000]
	'981222_Cthermophilum@AEP13412_1__FeS_assembly_protein_SufD__group_1'[&!color=#000000]
	'2012633_Csp@OYT73381_1__Fe_S_cluster_assembly_protein_SufD'[&!color=#000000]
	'2283320_Bbacterium@RDV39514_1__Fe_S_cluster_assembly_protein_SufD'[&!color=#000000]
	'1948458_Bbacterium@DGAL01000070_1_21___22544_23503'[&!color=#000000]
	'1986845_Bbacterium@OUT76842_1__Fe_S_cluster_assembly_protein_SufD'[&!color=#000000]
	'1797484_Bbacterium@OGA04064_1__Fe_S_cluster_assembly_protein_SufD'[&!color=#000000]
	'50421_Rsp@PKWM01000032_1_7___5621_6949'[&!color=#000000]
	'338969_Rferrireducen@ABD69588_1__Iron_regulated_ABC_transporter_permease_protein_SufD'[&!color=#000000]
	'1408164_Bbacterium@ESS15072_1__FeS_cluster_assembly_protein_SufD'[&!color=#000000]
	'1970511_Gbacterium@OYY47306_1__Fe_S_cluster_assembly_protein_SufD'[&!color=#000000]
	'2184309_CNsp@RFC39788_1__Iron_regulated_ABC_transporter_permease_protein_SufD'[&!color=#000000]
	'1951095_Gbacterium@DKNB01000080_1_39___32133_33440'[&!color=#000000]
	'323848_Nmultiformis@ABB74005_1__Iron_regulated_ABC_transporter_permease_protein_SufD'[&!color=#000000]
	'1855339_Nsp@SFW24922_1__Iron_regulated_ABC_transporter_permease_protein_SufD'[&!color=#000000]
	'1288494_Nlacus@ARO87294_1__Fe_S_cluster_assembly_protein_SufD'[&!color=#000000]
	'1855332_Nsp@SCY02334_1__Iron_regulated_ABC_transporter_permease_protein_SufD'[&!color=#000000]
	'1895901_Nsp@OJY07305_1__Fe_S_cluster_assembly_protein_SufD'[&!color=#000000]
	'1855333_Nsp@SFH45620_1__Iron_regulated_ABC_transporter_permease_protein_SufD'[&!color=#000000]
	'1952267_Nbacterium@DKAF01000015_1_28___32509_33822'[&!color=#000000]
	'38080_Nsp@QIFK01000093_1_10___9420_10733'[&!color=#000000]
	'200123_Nsp@RAR94258_1__iron_regulated_ABC_transporter_permease_protein_SufD'[&!color=#000000]
	'44575_Ncryotolerans@SFP60728_1__Iron_regulated_ABC_transporter_permease_protein_SufD'[&!color=#000000]
	'52441_Naestuarii@PTN11678_1__iron_regulated_ABC_transporter_permease_protein_SufD'[&!color=#000000]
	'917_Nmarina@SEM92133_1__Iron_regulated_ABC_transporter_permease_protein_SufD'[&!color=#000000]
	'153948_Nsp@ADZ27237_1__FeS_assembly_protein_SufD'[&!color=#000000]
	'261292_Nsp@AEJ01811_1__FeS_assembly_protein_SufD'[&!color=#000000]
	'1827381_Pbacterium@OQW41127_1__Fe_S_cluster_assembly_protein_SufD'[&!color=#000000]
	'1881054_Nsp@SFE61792_1__Fe_S_cluster_assembly_protein_SufD'[&!color=#000000]
	'1931235_Pbacterium@OQW82015_1__Fe_S_cluster_assembly_protein_SufD'[&!color=#000000]
	'52442_Nnitrosa@PTM68770_1__iron_regulated_ABC_transporter_permease_protein_SufD'[&!color=#000000]
	'1881053_Nsp@SDG86210_1__Fe_S_cluster_assembly_protein_SufD'[&!color=#000000]
	'44574_Ncommunis@AKH36702_1__Fe_S_cluster_assembly_protein_SufD'[&!color=#000000]
	'335283_Neutropha@ABI59492_1__Iron_regulated_ABC_transporter_permease_protein_SufD'[&!color=#000000]
	'228410_Neuropaea@CAD85359_1__Uncharacterized_protein_family_UPF0051'[&!color=#000000]
	'44576_Nhalophila@SDX91024_1__Fe_S_cluster_assembly_protein_SufD'[&!color=#000000]
	'1946978_Nsp@DDIT01000086_1_11___7374_8687'[&!color=#000000]
	'1797475_Bbacterium@OFZ66116_1__Fe_S_cluster_assembly_protein_SufD'[&!color=#000000]
	'2052161_Gsp@PLBS01000167_1_12___8607_9923'[&!color=#000000]
	'1789004_Fsp@KXW57768_1__FeS_cluster_assembly_protein_SufD'[&!color=#000000]
	'1797482_Bbacterium@OGA08322_1__Fe_S_cluster_assembly_protein_SufD'[&!color=#000000]
	'1797492_Bbacterium@OGA25551_1__Fe_S_cluster_assembly_protein_SufD'[&!color=#000000]
	'1703391_Bbacterium@KPK18066_1__Fe_S_cluster_assembly_protein_SufD'[&!color=#000000]
	'1752213_Gbacterium@LNEJ01000071_1_33___34418_35752'[&!color=#000000]
	'1752215_Gbacterium@LNFF01000021_1_39___43017_44348'[&!color=#000000]
	'1548548_Bsediminis@AWV88109_1__Fe_S_cluster_assembly_protein_SufD'[&!color=#000000]
	'2021605_Bbacterium@NNSL01000485_1_7___6514_7551'[&!color=#000000]
	'1194090_Aroseus@SHF52110_1__Iron_regulated_ABC_transporter_permease_protein_SufD'[&!color=#000000]
	'2021605_Bbacterium@NNSL01000089_1_1___1_576'[&!color=#000000]
	'2021605_Bbacterium@NNSL01000021_1_2___628_1854'[&!color=#000000]
	'2032627_Asp@PAU93804_1__Fe_S_cluster_assembly_protein_SufD'[&!color=#000000]
	'2021605_Bbacterium@NNSL01000089_1_2___548_883'[&!color=#000000]
	'1951514_Bbacterium@DIAA01000023_1_163___198259_199596'[&!color=#000000]
	'1951504_Bbacterium@DGCQ01000010_1_258___268506_269816'[&!color=#000000]
	'1951518_Bbacterium@DKGJ01000036_1_150___164149_165453'[&!color=#000000]
	'1951483_Bbacterium@DBVB01000061_1_17___14409_15704'[&!color=#000000]
	'1121104_Bvulgaris@AQXH01000001_1_264___288247_289557'[&!color=#000000]
	'1729466_Cbacterium@LKNA01000020_1_12___11115_12434'[&!color=#000000]
	'2053187_Rbarkolensis@PKD44783_1__Fe_S_cluster_assembly_protein_SufD'[&!color=#000000]
	'2079485_Gsp@PWN07128_1__Fe_S_cluster_assembly_protein_SufD'[&!color=#000000]
	'1953152_Bbacterium@DEMS01000028_1_180___208703_210028'[&!color=#000000]
	'2293433_Rsp@REL38100_1__Fe_S_cluster_assembly_protein_SufD'[&!color=#000000]
	'1953139_Bbacterium@DDIC01000058_1_2___169_1461'[&!color=#000000]
	'1457365_CCproteinivoru@AXJ00849_1__Iron_regulated_ABC_transporter_permease_protein_SufD'[&!color=#000000]
	'1666909_Bbacterium@KPQ00398_1__Fe_S_cluster_assembly_protein_SufD'[&!color=#000000]
	'2094027_Bbacterium@PUKH01000008_1_34___34522_35859'[&!color=#000000]
	'1121920_Gfermentans@AUAU01000006_1_78___93630_94907'[&!color=#000000]
	'2052165_Hbacterium@PMJK01000162_1_3___1146_2423'[&!color=#000000]
	'1951931_Hbacterium@DBME01000068_1_5___2290_3570'[&!color=#000000]
	'903818_Hfoetida@KI912268_1_1293___1534875_1536143'[&!color=#000000]
	'1946320_Csp@DIYZ01000236_1_11___9735_11078'[&!color=#000000]
	'2052146_Bbacterium@PLCD01000020_1_39___42308_43654'[&!color=#000000]
	'1962177_Abacterium@MWYZ01000070_1_17___14601_15911'[&!color=#000000]
	'1617423_Abacterium@KXJ98417_1__iron_ABC_transporter_permease'[&!color=#000000]
	'1752182_Abacterium@LNDP01000024_1_279___317197_318330'[&!color=#000000]
	'1946322_Csp@DLHV01000023_1_42___33546_34412'[&!color=#000000]
	'1946316_Csp@DDUF01000054_1_158___186998_188125'[&!color=#000000]
	'1946317_Csp@DEQS01000100_1_26___22842_23993'[&!color=#000000]
	'1752184_Abacterium@LNEI01000018_1_591___649777_650910'[&!color=#000000]
	'1946318_Csp@DGBD01000153_1_4___3111_4484'[&!color=#000000]
	'454194_Pmethylalipha@CDM64968_1__FeS_assembly_protein_SufD'[&!color=#000000]
	'1810504_Icernigliae@ANX05289_1__hypothetical_protein_PG2T_14595'[&!color=#000000]
	'1975570_Bcg17_big_fil@PIV81579_1__Fe_S_cluster_assembly_protein_SufD'[&!color=#000000]
	'1953084_Gbacterium@DDYH01000043_1_115___127006_128355'[&!color=#000000]
	'1951620_Cbacterium@DEHU01000166_1_2___266_1585'[&!color=#000000]
	'1951619_Cbacterium@DEHY01000215_1_22___20118_21425'[&!color=#000000]
	'1951622_Cbacterium@DGQQ01000104_1_14___12753_14060'[&!color=#000000]
	'1951621_Cbacterium@DGFE01000182_1_15___13897_15204'[&!color=#000000]
	'1948148_Pbacterium@DDST01000161_1_3___1528_2835'[&!color=#000000]
	'2053538_CCbacterium@HAO31755_1__TPA_asm__Fe_S_cluster_assembly_protein_SufD__partial'[&!color=#000000]
	'1400863_CCdenitrifican@CDI04408_1__putative_FeS_assembly_protein_SufD'[&!color=#000000]
	'2014311_Ebacterium@PIR15269_1__hypothetical_protein_COV48_15300__partial'[&!color=#000000]
	'1797936_Ebacterium@OGR77250_1__Fe_S_cluster_assembly_protein_SufD'[&!color=#000000]
	'886464_Pacidivorans@PWV58899_1__iron_regulated_ABC_transporter_permease_protein_SufD'[&!color=#000000]
	'1660251_Abacterium@ANM28413_1__hypothetical_protein_ABI59_00375'[&!color=#000000]
	'351052_Aehrlichii@RFA39017_1__Fe_S_cluster_assembly_protein_SufD'[&!color=#000000]
	'187272_Aehrlichii@ABI56081_1__Iron_regulated_ABC_transporter_permease_protein_SufD'[&!color=#000000]
	'349124_Hhalophila@ABM61323_1__Iron_regulated_ABC_transporter_permease_protein_SufD'[&!color=#000000]
	'1052_Hhalochloris@BAU57270_1__iron_sulfur_cluster_assembly_protein_SufD'[&!color=#000000]
	'406100_Aasiatica@SEO78943_1__Iron_regulated_ABC_transporter_permease_protein_SufD'[&!color=#000000]
	'314278_Nmobilis@EAR22221_1__FeS_assembly_protein_SufD'[&!color=#000000]
	'2182432_Ssp@PWG64656_1__Fe_S_cluster_assembly_protein_SufD'[&!color=#000000]
	'1930901_Ssp@PWEP01000141_1_1___1_1113'[&!color=#000000]
	'1260251_Ssalinus@AGM40820_1__FeS_assembly_protein_SufD'[&!color=#000000]
	'1335757_Scurvatus@AGY91768_1__hypothetical_protein_SPICUR_03905'[&!color=#000000]
	'1121016_Aaquaeolei@KB894807_1_44___49460_50788'[&!color=#000000]
	'251221_Gviolaceus@BAC89313_1__glr1372'[&!color=#dd85ab]
	'281362_Ddenitrifican@KXB31807_1__hypothetical_protein_AT959_05535'[&!color=#000000]
	'2013703_Bbacterium@PKO88984_1__Fe_S_cluster_assembly_protein_SufD'[&!color=#000000]
	'1946150_CAsp@DBMG01000036_1_38___33096_34427'[&!color=#000000]
	'748280_Psp@BAK76994_1__FeS_assembly_protein_SufD'[&!color=#000000]
	'1825523_Nkurashikiens@GBG12687_1__Fe_S_cluster_assembly_protein_SufD'[&!color=#000000]
	'2052162_Gbacterium@PLYB01000128_1_15___11007_12374'[&!color=#000000]
	'1848039_Msp@OAJ70250_1__Fe_S_cluster_assembly_protein_SufD'[&!color=#000000]
	'583345_Mmobilis@ACT48034_1__FeS_assembly_protein_SufD'[&!color=#000000]
	'2005884_Tsp@ATE58665_1__Fe_S_cluster_assembly_protein_SufD'[&!color=#000000]
	'1792543_Tphenolivoran@MBFM01000003_1_360___369964_371274'[&!color=#000000]
	'1952844_Rbacterium@DINT01000134_1_1___3_1775'[&!color=#000000]
	'85643_Tsp@ACK54648_1__FeS_assembly_protein_SufD'[&!color=#000000]
	'1219356_Tbutanivorans@BCUG01000038_1_34___36350_37675'[&!color=#000000]
	'1348657_Tterpenica@EPZ16070_1__hypothetical_protein_M622_02530'[&!color=#000000]
	'1660104_Lsp@ODS99541_1__Fe_S_cluster_assembly_protein_SufD'[&!color=#000000]
	'1895733_Bbacterium@OJX05087_1__Fe_S_cluster_assembly_protein_SufD'[&!color=#000000]
	'683354_Cnitroreducen@OWT66207_1__Fe_S_cluster_assembly_protein_SufD'[&!color=#000000]
	'511_Afaecalis@KGP03106_1__Fe_S_cluster_assembly_protein_SufD'[&!color=#000000]
	'643674_Phominis@AQS50490_1__Fe_S_cluster_assembly_protein_SufD'[&!color=#000000]
	'1674887_Bbacterium@LUZQ01000013_1_13___14209_15531'[&!color=#000000]
	'645616_Ecaeni@RBP40740_1__iron_regulated_ABC_transporter_permease_protein_SufD'[&!color=#000000]
	'305977_Pnoertemannii@PVY60441_1__iron_regulated_ABC_transporter_permease_protein_SufD'[&!color=#000000]
	'1437824_Cdefragrans@CDM24274_1__Iron_sulfur_cluster_assembly_protein_SufD'[&!color=#000000]
	'266123_Ccaeni@PGEK01000008_1_71___79563_80873'[&!color=#000000]
	'2497686_Csp@RTZ39328_1__Fe_S_cluster_assembly_protein_SufD'[&!color=#000000]
	'1007105_Psp@AEC19785_1__hypothetical_protein_PT7_1245'[&!color=#000000]
	'198107_Asp@AKU12640_1__putative_Fe_S_assembly_protein'[&!color=#000000]
	'547122_Tdenitrifican@RCX30612_1__iron_regulated_ABC_transporter_permease_protein_SufD'[&!color=#000000]
	'452629_Abalenae@RRD01787_1__Fe_S_cluster_assembly_protein_SufD'[&!color=#000000]
	'357804_Pingrahamii@ABM03319_1__Iron_regulated_ABC_transporter_permease_protein_SufD'[&!color=#000000]
	'1856287_Tsp@OUS28743_1__Fe_S_cluster_assembly_protein_SufD'[&!color=#000000]
	'1725326_Ebacterium@MEID01000157_1_10___8498_9931'[&!color=#000000]
	'1948222_Pbacterium@DBIP01000043_1_100___147326_148720'[&!color=#000000]
	'1798266_Gbacterium@OGT19350_1__Fe_S_cluster_assembly_protein_SufD'[&!color=#000000]
	'1934255_Cbacterium@OOO03051_1__FeS_cluster_assembly_protein_SufD'[&!color=#000000]
	'64969_Omultiglobuli@OPX56377_1__Fe_S_cluster_assembly_protein_SufD'[&!color=#000000]
	'1122616_Obeijerinckii@AULT01000008_1_114___131698_133002'[&!color=#000000]
	'966_Olinum@OOV88742_1__Fe_S_cluster_assembly_protein_SufD'[&!color=#000000]
	'64971_Pjaponicum@SEI42260_1__Fe_S_cluster_assembly_protein_SufD'[&!color=#000000]
	'197479_Tpapahanaumok@ODC02433_1__Fe_S_cluster_assembly_protein_SufD'[&!color=#000000]
	'1122252_Mcelere@SFC21501_1__Fe_S_cluster_assembly_protein_SufD'[&!color=#000000]
	'1122209_Malkaliphilum@SFX29678_1__Fe_S_cluster_assembly_protein_SufD'[&!color=#000000]
	'1122211_Minsulare@KK366037_1_134___129244_130554'[&!color=#000000]
	'28258_Cmarina@AOM01849_1__Fe_S_cluster_assembly_protein_SufD'[&!color=#000000]
	'1771309_Stamaricis@CP023559_1_3220___3026341_3026973'[&!color=#000000]
	'574349_Ahalophila@SDW15350_1__Iron_regulated_ABC_transporter_permease_protein_SufD'[&!color=#000000]
	'1121939_Hanticariensi@EPC01332_1__FeS_assembly_protein_SufD'[&!color=#000000]
	'284577_Htaeanensis@RAR62151_1__iron_regulated_ABC_transporter_permease_protein_SufD'[&!color=#000000]
	'442341_Hxianhensis@SFH21005_1__Fe_S_cluster_assembly_protein_SufD'[&!color=#000000]
	'1121942_Hilicicola@SHE29102_1__Iron_regulated_ABC_transporter_permease_protein_SufD'[&!color=#000000]
	'768066_Helongata@CBV41670_1__iron_sulfur_cluster_assembly_complex_subunit_sufD'[&!color=#000000]
	'1178482_Hhuangheensis@ERL51321_1__FeS_assembly_protein_SufD'[&!color=#000000]
	'1121940_Hhalocynthiae@KE384439_1_626___670045_671394'[&!color=#000000]
	'1897729_Haestuarii@APE29929_1__Fe_S_cluster_assembly_protein_SufD'[&!color=#000000]
	'2282306_Hsp@RCV91435_1__Fe_S_cluster_assembly_protein_SufD'[&!color=#000000]
	'507626_Hchromatiredu@AMD02162_1__FeS_cluster_assembly_protein_SufD'[&!color=#000000]
	'2306583_Hsp@AXY40990_1__Fe_S_cluster_assembly_protein_SufD'[&!color=#000000]
	'272774_Halkaliphila@AYF35521_1__Fe_S_cluster_assembly_protein_SufD'[&!color=#000000]
	'29571_Hsubglaciesco@SHM43643_1__Iron_regulated_ABC_transporter_permease_protein_SufD'[&!color=#000000]
	'1238190_Hjeotgali@AMQY01000014_1_57___61029_62372'[&!color=#000000]
	'1387883_Hheilongjiang@PMR71387_1__Fe_S_cluster_assembly_protein_SufD'[&!color=#000000]
	'290398_Csalexigens@ABE58590_1__Iron_regulated_ABC_transporter_permease_protein_SufD'[&!color=#000000]
	'2081032_Hbacterium@PVRV01000024_1_105___114659_115987'[&!color=#000000]
	'595502_Ksinocarnis@RKQ96312_1__iron_regulated_ABC_transporter_permease_protein_SufD'[&!color=#000000]
	'698828_Kkonosiri@ARS51645_1__Fe_S_cluster_assembly_protein_SufD'[&!color=#000000]
	'1122139_Kaurantia@KB907897_1_18___15240_16562'[&!color=#000000]
	'33074_Zpalmae@BBG30600_1__ABC_type_transport_system'[&!color=#000000]
	'376489_Halkalilenta@ANF57440_1__Fe_S_cluster_assembly_protein_SufD'[&!color=#000000]
	'1336245_Cnigrificans@JAGO01000010_1_166___176104_177444'[&!color=#000000]
	'765914_Tsibirica@EGZ43233_1__FeS_assembly_protein_SufD'[&!color=#000000]
	'1255043_Tnitratireduc@AGA33501_1__Iron_sulfur_cluster_assembly_protein_SufD'[&!color=#000000]
	'1158175_Tsp@PYG04514_1__iron_regulated_ABC_transporter_permease_protein_SufD'[&!color=#000000]
	'1611323_Hochraceum@LVEG02000001_1_310___326054_327388'[&!color=#000000]
	'1842524_Pbacterium@LXTI01000141_1_6___3168_4574'[&!color=#000000]
	'1798301_Gbacterium@OGT71425_1__Fe_S_cluster_assembly_protein_SufD'[&!color=#000000]
	'1953017_Tbacterium@DKOP01000006_1_43___39328_40650'[&!color=#000000]
	'1953014_Tbacterium@DGNS01000015_1_299___292533_293861'[&!color=#000000]
	'1131289_Zproteobacter@KB900798_1_7___4784_6091'[&!color=#000000]
	'1131290_Zproteobacter@AQUP01000094_1_6___5118_6380'[&!color=#000000]
	'1974110_Zbacterium@PIZ39697_1__Fe_S_cluster_assembly_protein_SufD'[&!color=#000000]
	'1974123_Zbacterium@PIU70101_1__Fe_S_cluster_assembly_protein_SufD'[&!color=#000000]
	'1974118_Zbacterium@PJA35079_1__Fe_S_cluster_assembly_protein_SufD'[&!color=#000000]
	'1921087_Mferrinatatus@ATX80938_1__Iron_regulated_ABC_transporter_permease_protein_SufD'[&!color=#000000]
	'1921086_Maestuarium@ATX78544_1__Iron_regulated_ABC_transporter_permease_protein_SufD'[&!color=#000000]
	'314345_Mferrooxydans@EAU55261_1__FeS_assembly_protein_SufD'[&!color=#000000]
	'1805427_Zbacterium@OIO74403_1__Fe_S_cluster_assembly_protein_SufD'[&!color=#000000]
	'1946828_Msp@DCPU01000014_1_28___23765_25000'[&!color=#000000]
	'1485545_Gbivora@JQLW01000008_1_169___147932_149176'[&!color=#000000]
	'1131285_Zproteobacter@KB901311_1_26___17530_18774'[&!color=#000000]
	'1871037_Fbacterium@PCH49330_1__Fe_S_cluster_assembly_protein_SufD'[&!color=#000000]
	'1798305_Gbacterium@OGT85391_1__Fe_S_cluster_assembly_protein_SufD'[&!color=#000000]
	'1798300_Gbacterium@OGT84511_1__Fe_S_cluster_assembly_protein_SufD'[&!color=#000000]
	'1948221_Pbacterium@DLQY01000100_1_11___9136_10440'[&!color=#000000]
	'1671877_Gbacterium@LFLB01000022_1_190___201008_202324'[&!color=#000000]
	'1948214_Pbacterium@DKML01000010_1_188___184935_186242'[&!color=#000000]
	'644221_Axantha@RBP53631_1__iron_regulated_ABC_transporter_permease_protein_SufD'[&!color=#000000]
	'1948217_Pbacterium@DLPS01000064_1_11___7966_9306'[&!color=#000000]
	'1948156_Pbacterium@DDZY01000152_1_1___3_1355'[&!color=#000000]
	'1948189_Pbacterium@DJCN01000075_1_6___5646_6986'[&!color=#000000]
	'1811666_Gbacterium@LUSG01000052_1_24___18351_19751'[&!color=#000000]
	'1948142_Pbacterium@DDCK01000071_1_17___14951_16282'[&!color=#000000]
	'1750597_Ithermothioph@ROR32595_1__iron_regulated_ABC_transporter_permease_protein_SufD'[&!color=#000000]
	'2035431_Bhr36@GBD35242_1__FeS_cluster_assembly_protein_SufD'[&!color=#000000]
	'1961465_Mbacterium@DFPW01000285_1_5___3481_4791'[&!color=#000000]
	'1798295_Gbacterium@OGT69415_1__Fe_S_cluster_assembly_protein_SufD'[&!color=#000000]
	'1951154_Lbacterium@DKOI01000032_1_42___46958_48277'[&!color=#000000]
	'59288_Csp@PHQ80794_1__Fe_S_cluster_assembly_protein_SufD'[&!color=#000000]
	'1797805_Dbacterium@OGP11073_1__Fe_S_cluster_assembly_protein_SufD'[&!color=#000000]
	'1797866_Dbacterium@OGQ19297_1__Fe_S_cluster_assembly_protein_SufD'[&!color=#000000]
	'1951153_Lbacterium@DKFW01000036_1_36___36730_38013'[&!color=#000000]
	'1798567_Lbacterium@OGV28812_1__Fe_S_cluster_assembly_protein_SufD'[&!color=#000000]
	'45068_Llondiniensis@KTD20695_1__ABC_transporter_permease'[&!color=#000000]
	'1268635_Loakridgensis@AHE67823_1__FeS_assembly_protein_SufD'[&!color=#000000]
	'2498108_Lsp@RUR10621_1__Fe_S_cluster_assembly_protein_SufD'[&!color=#000000]
	'45056_Ladelaidensis@KTC65527_1__ABC_transporter_permease'[&!color=#000000]
	'454_Lisraelensis@KTD33765_1__ABC_transporter_permease'[&!color=#000000]
	'2498111_Lsp@RUR12415_1__Fe_S_cluster_assembly_protein_SufD'[&!color=#000000]
	'272624_Lpneumophila@AAU26692_1__ABC_transporter__permease_component'[&!color=#000000]
	'66969_Lwaltersii@KTD79361_1__ABC_transporter_permease'[&!color=#000000]
	'450_Llongbeachae@ARB93198_1__Fe_S_cluster_assembly_protein_SufD'[&!color=#000000]
	'45072_Lquateirensis@KTD46191_1__ABC_transporter_permease'[&!color=#000000]
	'1212491_Lfallonii@CEG58706_1__conserved_protein_of_unknown_function'[&!color=#000000]
	'1408444_Lfairfieldens@JHYC01000008_1_67___69764_71032'[&!color=#000000]
	'453_Lfeeleii@KTC96277_1__ABC_transporter_permease'[&!color=#000000]
	'1034944_Ltunisiensis@CALJ01000310_1_21___16720_17991'[&!color=#000000]
	'449_Lhackeliae@CEK09965_1__conserved_protein_of_unknown_function'[&!color=#000000]
	'1867846_Lclemsonensis@ASQ46668_1__FeS_cluster_assembly_protein_SufD'[&!color=#000000]
	'1212489_Ldrozanskii@KTC85879_1__ABC_transporter_permease'[&!color=#000000]
	'451_Tmicdadei@CEG60308_1__ABC_transporter__permease_component'[&!color=#000000]
	'1034943_Lmassiliensis@CDZ76992_1__FeS_cluster_assembly_protein_SufD'[&!color=#000000]
	'452_Lspiritensis@KTD66140_1__component_of_SufBCD_complex'[&!color=#000000]
	'448_Lerythra@KTC99501_1__component_of_SufBCD_complex'[&!color=#000000]
	'28083_Lbirminghamen@KTC74309_1__ABC_transporter_permease'[&!color=#000000]
	'91822_Lbeliardensis@STX29435_1__ABC_transporter_permease'[&!color=#000000]
	'1798569_Lbacterium@OGV51419_1__Fe_S_cluster_assembly_protein_SufD'[&!color=#000000]
	'45065_Lgeestiana@KTD03816_1__component_of_SufBCD_complex'[&!color=#000000]
	'1798568_Lbacterium@OGV25946_1__Fe_S_cluster_assembly_protein_SufD'[&!color=#000000]
	'1156986_Dmassiliensis@AJGC01000001_1_247___190399_191607'[&!color=#000000]
	'676208_CRviridis@BBB15095_1__cysteine_desulfurase'[&!color=#000000]
	'59196_Rgrylli@EDP46636_1__FeS_assembly_protein_SufD'[&!color=#000000]
	'1225476_CRisopodorum@OIZ95120_1__hypothetical_protein_A1D18_03210'[&!color=#000000]
	'1951632_Cbacterium@DJAM01000068_1_9___8160_9446'[&!color=#000000]
	'1913989_Gbacterium@PCH62324_1__Fe_S_cluster_assembly_protein_SufD'[&!color=#000000]
	'1913989_Gbacterium@PCH64778_1__Fe_S_cluster_assembly_protein_SufD'[&!color=#000000]
	'1797697_Csp@OGO91828_1__Fe_S_cluster_assembly_protein_SufD'[&!color=#000000]
	'227377_Cburnetii@AAO90861_1__SufD'[&!color=#000000]
	'2054173_CCmudrowiae@AKQ33782_1__FeS_assembly_protein_SufD'[&!color=#000000]
	'1592897_Clike@PMB54727_1__Iron_sulfur_cluster_assembly_protein_SufD'[&!color=#000000]
	'1797696_Csp@OGO91159_1__Fe_S_cluster_assembly_protein_SufD'[&!color=#000000]
	'1798277_Gbacterium@OGT41647_1__Fe_S_cluster_assembly_protein_SufD'[&!color=#000000]
	'1798283_Gbacterium@OGT45937_1__Fe_S_cluster_assembly_protein_SufD'[&!color=#000000]
	'1798285_Gbacterium@OGT55299_1__hypothetical_protein_A3F43_03525'[&!color=#000000]
	'1798287_Gbacterium@OGT61498_1__Fe_S_cluster_assembly_protein_SufD'[&!color=#000000]
	'254246_Alusitana@RDI41340_1__iron_regulated_ABC_transporter_permease_protein_SufD'[&!color=#000000]
	'2013796_Gbacterium@PKM22495_1__Fe_S_cluster_assembly_protein_SufD'[&!color=#000000]
	'2202653_Aindicus@QGMP01000001_1_558___606409_607713'[&!color=#000000]
	'391936_Apacificus@AJD47167_1__ABC_transporter_permease'[&!color=#000000]
	'393595_Aborkumensis@CAL17315_1__permease_component_of_ABC_tranporter'[&!color=#000000]
	'2014542_Asp@ASK33193_1__Fe_S_cluster_assembly_protein_SufD'[&!color=#000000]
	'2014542_Asp@ASK36636_1__Fe_S_cluster_assembly_protein_SufD__plasmid_'[&!color=#000000]
	'930169_Adieselolei@AFT69470_1__Permease_component_of_ABC_transporter'[&!color=#000000]
	'1822265_Osp@KZZ55547_1__hypothetical_protein_A3761_01320'[&!color=#000000]
	'1822265_Osp@KZZ54309_1__hypothetical_protein_A3761_14555'[&!color=#000000]
	'1822266_Osp@KZZ60829_1__hypothetical_protein_A3762_02820'[&!color=#000000]
	'1822246_Osp@KZY84032_1__hypothetical_protein_A3742_32045'[&!color=#000000]
	'1822246_Osp@KZY88010_1__hypothetical_protein_A3742_26635__partial'[&!color=#000000]
	'1822246_Osp@KZY78966_1__hypothetical_protein_A3742_02535'[&!color=#000000]
	'391615_Gproteobacter@EDY87569_1__FeS_assembly_protein_SufD'[&!color=#000000]
	'1982043_Msediminis@NTLB01000001_1_264___263461_264744'[&!color=#000000]
	'86177_Hutahensis@LT727794_1_1143___1223201_1224508'[&!color=#000000]
	'1948612_Gbacterium@DGCN01000016_1_5___2908_4209'[&!color=#000000]
	'1109445_Pstutzeri@AGSX01000067_1_43___38017_39303'[&!color=#000000]
	'488533_Mmobilis@SDW12342_1__Fe_S_cluster_assembly_protein_SufD'[&!color=#000000]
	'650891_Mdaqiaonensis@SFR57179_1__Iron_regulated_ABC_transporter_permease_protein_SufD'[&!color=#000000]
	'490759_Msp@AFP32144_1__FeS_assembly_protein_SufD'[&!color=#000000]
	'2109942_Mfuscus@PSF07218_1__Fe_S_cluster_assembly_protein_SufD'[&!color=#000000]
	'1323740_Mhalophilus@PSF08506_1__Fe_S_cluster_assembly_protein_SufD'[&!color=#000000]
	'351348_Mhydrocarbono@ABM20227_1__Iron_regulated_ABC_transporter_permease_protein_SufD'[&!color=#000000]
	'930118_Mpersicus@PPK56342_1__iron_regulated_ABC_transporter_permease_protein_SufD'[&!color=#000000]
	'490759_Msp@AFP30866_1__FeS_assembly_protein_SufD'[&!color=#000000]
	'2033727_Msp@PHQ15758_1__Fe_S_cluster_assembly_protein_SufD'[&!color=#000000]
	'1484056_Tsalinus@PAV26592_1__Fe_S_cluster_assembly_protein_SufD'[&!color=#000000]
	'1946817_Msp@DELK01000027_1_120___138283_139578'[&!color=#000000]
	'626887_Mnanhaiticus@ENO16226_2__Fe_S_cluster_assembly_protein_SufD'[&!color=#000000]
	'1897620_Msp@OEY65539_1__Fe_S_cluster_assembly_protein_SufD'[&!color=#000000]
	'2161747_Smangrovi@QAPE01000003_1_296___328872_330167'[&!color=#000000]
	'1123228_Simpatiens@AUIH01000036_1_26___33267_34559'[&!color=#000000]
	'1336806_Rforsetii@ATX77191_1__iron_sulfur_cluster_assembly_protein_SufD'[&!color=#000000]
	'314283_Rblandensis@EAR08530_1__Cysteine_desulfurase_activator_SufB'[&!color=#000000]
	'2030817_Osp@PHS01583_1__Fe_S_cluster_assembly_protein_SufD'[&!color=#000000]
	'1122615_Okriegii@KE383931_1_441___518589_519917'[&!color=#000000]
	'1947669_Tsp@DBHQ01000296_1_11___11278_12651'[&!color=#000000]
	'484498_Omarinus@SIS91765_1__Iron_regulated_ABC_transporter_permease_protein_SufD'[&!color=#000000]
	'1208320_Toleivorans@AHK15447_1__FeS_assembly_protein_SufD'[&!color=#000000]
	'1975553_Tsp@PIQ40834_1__Fe_S_cluster_assembly_protein_SufD'[&!color=#000000]
	'1822263_Tsp@KZZ49463_1__hypothetical_protein_A3759_03915'[&!color=#000000]
	'1822263_Tsp@KZZ47656_1__hypothetical_protein_A3759_29465'[&!color=#000000]
	'1249553_Bsanyensis@ASP40191_1__Fe_S_cluster_assembly_protein_SufD'[&!color=#000000]
	'207949_Bmarisrubri@EAT11696_1__FeS_assembly_protein_SufD'[&!color=#000000]
	'1856278_Bsp@OUR64470_1__Fe_S_cluster_assembly_protein_SufD'[&!color=#000000]
	'523701_Pmediterranea@PWK50008_1__iron_regulated_ABC_transporter_permease_protein_SufD'[&!color=#000000]
	'1948611_Gbacterium@DFOV01000367_1_4___1973_3301'[&!color=#000000]
	'377629_Tturnerae@ACR12141_1__FeS_assembly_protein_SufD'[&!color=#000000]
	'1304903_Abacterium@SMF58218_1__Iron_regulated_ABC_transporter_permease_protein_SufD'[&!color=#000000]
	'1895005_Abacterium@MRUG01000025_1_234___308055_309374'[&!color=#000000]
	'1304902_Cbacterium@JDFY01000001_1_2613___2904288_2905616'[&!color=#000000]
	'1304900_Abacterium@RKQ99028_1__Fe_S_cluster_assembly_protein_SufD'[&!color=#000000]
	'1629722_Gbacterium@KJS08702_1__Fe_S_cluster_assembly_protein_SufD'[&!color=#000000]
	'2013869_Ahaliotis@NKQJ01000010_1_35___38037_39371'[&!color=#000000]
	'2022661_Cbacterium@NOXC01000002_1_29___27639_28934'[&!color=#000000]
	'1045558_Nqingdaonensi@SFG96472_1__Fe_S_cluster_assembly_protein_SufD'[&!color=#000000]
	'1948653_Gbacterium@DLPT01000113_1_34___32243_33493'[&!color=#000000]
	'287487_Hsalexigens@HAN29330_1__TPA_asm__Fe_S_cluster_assembly_protein_SufD'[&!color=#000000]
	'1905677_Csp@PLW82338_1__Fe_S_cluster_assembly_protein_SufD'[&!color=#000000]
	'651086_Pmediterranea@QEWO01000003_1_390___428596_429942'[&!color=#000000]
	'565045_Lsyltensis@EED35447_1__FeS_assembly_protein_SufD'[&!color=#000000]
	'1951921_Hbacterium@DIYG01000140_1_8___6108_7415'[&!color=#000000]
	'314285_Clitoralis@EAQ96707_1__Iron_regulated_ABC_transporter_permease_protein_SufD'[&!color=#000000]
	'876044_Gproteobacter@EGG29608_1__Iron_sulfur_cluster_assembly_protein_SufD'[&!color=#000000]
	'1132028_Chalotolerans@QQSW01000008_1_194___210994_212307'[&!color=#000000]
	'1265313_Prubra@KGE03104_1__Iron_sulfur_cluster_assembly_protein_SufD'[&!color=#000000]
	'1986733_Gbacterium@OUX75133_1__Fe_S_cluster_assembly_protein_SufD'[&!color=#000000]
	'1986733_Gbacterium@OUX73831_1__Fe_S_cluster_assembly_protein_SufD'[&!color=#000000]
	'1946807_Msp@DJFQ01000091_1_16___14362_15696'[&!color=#000000]
	'1513270_Malgicola@LGAK01000010_1_49___50568_51905'[&!color=#000000]
	'1286364_Cbacterium@LANB01000001_1_3443___4137608_4138909'[&!color=#000000]
	'203122_Sdegradans@ABD80678_1__Iron_regulated_ABC_transporter_permease_protein_SufD'[&!color=#000000]
	'1950788_Cbacterium@DDNV01000011_1_13___9880_11205'[&!color=#000000]
	'1950783_Cbacterium@DCRV01000050_1_13___14215_15540'[&!color=#000000]
	'2026793_Sbacterium@MAY34780_1__Fe_S_cluster_assembly_protein_SufD'[&!color=#000000]
	'1620392_Ssp@AKH70268_1__FeS_assembly_protein_SufD'[&!color=#000000]
	'1434072_Psalegens@SDU02472_1__Iron_regulated_ABC_transporter_permease_protein_SufD'[&!color=#000000]
	'472181_Psabulinigri@SDR82364_1__Fe_S_cluster_assembly_protein_SufD'[&!color=#000000]
	'797277_Plitoralis@SDS32667_1__Iron_regulated_ABC_transporter_permease_protein_SufD'[&!color=#000000]
	'1002526_Pformosensis@SFQ86507_1__Fe_S_cluster_assembly_protein_SufD'[&!color=#000000]
	'553151_Ppelagia@PCD00986_1__Fe_S_cluster_assembly_protein_SufD'[&!color=#000000]
	'1720063_Pyangmingensi@SFM39422_1__Fe_S_cluster_assembly_protein_SufD'[&!color=#000000]
	'1931241_Psp@AQZ95832_1__Fe_S_cluster_assembly_protein_SufD'[&!color=#000000]
	'487184_Pxinjiangensi@SDS26121_1__Iron_regulated_ABC_transporter_permease_protein_SufD'[&!color=#000000]
	'1798299_Gbacterium@OGT71560_1__Fe_S_cluster_assembly_protein_SufD'[&!color=#000000]
	'1948627_Gbacterium@DIAM01000005_1_44___45127_46428'[&!color=#000000]
	'1987723_Csp@ARU26950_1__Fe_S_cluster_assembly_protein_SufD'[&!color=#000000]
	'498211_Cjaponicus@ACE85349_1__FeS_assembly_protein_SufD'[&!color=#000000]
	'1122194_Magarilyticum@AUHU01000005_1_141___167272_168582'[&!color=#000000]
	'2202654_Msp@QGMQ01000001_1_470___526379_527683'[&!color=#000000]
	'1229521_Nnitratireduc@EXJ12179_1__FeS_cluster_assembly_protein_sufD'[&!color=#000000]
	'267850_Nlacisaponens@KDE40585_1__Iron_sulfur_cluster_assembly_protein_SufD'[&!color=#000000]
	'1121921_Gchinensis@KB898708_1_38___40708_42018'[&!color=#000000]
	'679259_Gagarilyticus@JXCJ01000001_1_2381___2781157_2782476'[&!color=#000000]
	'1524254_Pacticola@OFE13888_1__Fe_S_cluster_assembly_protein_SufD'[&!color=#000000]
	'1948587_Gbacterium@DDGM01000014_1_96___88654_90006'[&!color=#000000]
	'1249552_Pspirulinae@ALO45923_1__FeS_assembly_protein_SufD'[&!color=#000000]
	'1948625_Gbacterium@DGYG01000031_1_19___15852_17168'[&!color=#000000]
	'1120953_Asalexigens@AUBH01000012_1_46___46270_47523'[&!color=#000000]
	'634436_Aaggregatus@SHG62572_1__Fe_S_cluster_assembly_protein_SufD'[&!color=#000000]
	'2259342_Asp@RPJ65669_1__Fe_S_cluster_assembly_protein_SufD'[&!color=#000000]
	'314276_Ibaltica@EAQ33249_1__Cysteine_desulfurase_activator_SufB'[&!color=#000000]
	'283942_Iloihiensis@AAV80995_1__Cysteine_desulfurase_activator_SufB'[&!color=#000000]
	'2100422_Isp@AVJ54884_1__Fe_S_cluster_assembly_protein_SufD'[&!color=#000000]
	'1249555_Asanyensis@RUO35405_1__Fe_S_cluster_assembly_protein_SufD'[&!color=#000000]
	'2249428_Asp@QMIL01000001_1_377___404566_405846'[&!color=#000000]
	'1434071_Airanensis@RUO20856_1__Fe_S_cluster_assembly_protein_SufD'[&!color=#000000]
	'946228_Ataiwanensis@RUO44259_1__Fe_S_cluster_assembly_protein_SufD'[&!color=#000000]
	'2249757_Asp@RTE87087_1__Fe_S_cluster_assembly_protein_SufD'[&!color=#000000]
	'1298881_Ibacterium@KPQ04111_1__Fe_S_cluster_assembly_protein_SufD'[&!color=#000000]
	'531312_Amaris@RAJ96485_1__iron_regulated_ABC_transporter_permease_protein_SufD'[&!color=#000000]
	'880057_Aminuta@RUO25456_1__Fe_S_cluster_assembly_protein_SufD'[&!color=#000000]
	'1526571_Lalkaliphilum@ALS99344_1__cysteine_desulfurase'[&!color=#000000]
	'1632859_Asp@KKO47630_1__cysteine_desulfurase'[&!color=#000000]
	'152573_Aamylolytica@SEA45412_1__Iron_regulated_ABC_transporter_permease_protein_SufD'[&!color=#000000]
	'2183582_Ssp@AWL12708_1__FeS_cluster_assembly_protein_SufD'[&!color=#000000]
	'2267264_Asp@AYA65158_1__Fe_S_cluster_assembly_protein_SufD'[&!color=#000000]
	'2303538_Ssp@AXR07278_1__Fe_S_cluster_assembly_protein_SufD'[&!color=#000000]
	'1929465_Isp@MSEI01000006_1_132___150955_152214'[&!color=#000000]
	'1774373_Amediterranea@AEA98713_1__cysteine_desulfurase'[&!color=#000000]
	'2048004_Afacilis@PEAY01000004_1_591___642406_643665'[&!color=#000000]
	'1946570_Gsp@DDIL01000108_1_39___45843_47102'[&!color=#000000]
	'1085623_Gnitratireduc@AEP29498_1__cysteine_desulfurase_activator_SufB'[&!color=#000000]
	'56804_Gpunicea@OFA31892_1__Fe_S_cluster_assembly_protein_SufD'[&!color=#000000]
	'366582_Bdenitrifican@PEBU01000003_1_321___352392_353642'[&!color=#000000]
	'1904639_Osp@FQLF01000001_1_364___381207_382463'[&!color=#000000]
	'716816_Osagamiensis@ARN76044_1__Fe_S_cluster_assembly_protein_SufD'[&!color=#000000]
	'1117647_Sagarivorans@AFU98155_1__FeS_assembly_protein_SufD'[&!color=#000000]
	'247633_Mgamma@EAW31485_1__Cysteine_desulfurase_activator_SufB'[&!color=#000000]
	'1856298_Osymbiont@OUS23198_1__Fe_S_cluster_assembly_protein_SufD'[&!color=#000000]
	'1330036_Osymbiont@EPJ49006_1__feS_assembly_protein_SufD'[&!color=#000000]
	'569599_Umarinipunice@RMA78773_1__iron_regulated_ABC_transporter_permease_protein_SufD'[&!color=#000000]
	'1856283_Msp@OUR71133_1__Fe_S_cluster_assembly_protein_SufD'[&!color=#000000]
	'1902503_Msp@NHNK01000032_1_9___5488_6744'[&!color=#000000]
	'400668_Msp@ABR70275_1__FeS_assembly_protein_SufD'[&!color=#000000]
	'2267226_Psp@RBW41702_1__Fe_S_cluster_assembly_protein_SufD'[&!color=#000000]
	'1137284_Mfungiae@LIQF01000006_1_241___260298_261521'[&!color=#000000]
	'717774_Mmediterranea@ADZ90485_1__FeS_assembly_protein_SufD'[&!color=#000000]
	'1853216_Obacterium@QPEP01000004_1_182___205490_206698'[&!color=#000000]
	'1951542_Cbacterium@DBNH01000063_1_11___8299_8907'[&!color=#000000]
	'1121374_Dmarina@KB891576_1_28___30956_32212'[&!color=#000000]
	'83406_Gproteobacter@CBL45712_1__FeS_assembly_protein'[&!color=#000000]
	'2083498_Ksp@RLP55290_1__Fe_S_cluster_assembly_protein_SufD'[&!color=#000000]
	'1917421_Kalkanivorans@AUM13554_1__Fe_S_cluster_assembly_protein_SufD'[&!color=#000000]
	'1948194_Pbacterium@DBOH01000148_1_1___1_549'[&!color=#000000]
	'45496_Msulfidovoran@SFJ96118_1__Iron_regulated_ABC_transporter_permease_protein_SufD'[&!color=#000000]
	'637616_Mthiooxydans@EEF79643_1__FeS_assembly_protein_SufD'[&!color=#000000]
	'754476_Mnitratireduc@AFI84362_1__Fe_S_cluster_assembly_protein_SufD'[&!color=#000000]
	'754477_Mfrappieri@AFJ01454_1__Iron_sulfur_cluster_assembly_protein_SufD'[&!color=#000000]
	'1286106_Mlonarensis@EMR13490_1__FeS_assembly_protein_SufD'[&!color=#000000]
	'1856284_Msp@OUR70935_1__Fe_S_cluster_assembly_protein_SufD'[&!color=#000000]
	'1951150_Lbacterium@DHXK01000147_1_9___5798_6370'[&!color=#000000]
	'1238_Psalmonis@ALB22703_1__feS_assembly_protein_SufD'[&!color=#000000]
	'1986766_Mbacterium@OUU75223_1__Fe_S_cluster_assembly_protein_SufD'[&!color=#000000]
	'465721_Sdenitrifican@AMN47614_1__hypothetical_protein_ACG33_10990'[&!color=#000000]
	'1948226_Pbacterium@DBBP01000023_1_66___73874_75187'[&!color=#000000]
	'1986758_Mbacterium@OUX52304_1__Fe_S_cluster_assembly_protein_SufD'[&!color=#000000]
	'1948174_Pbacterium@DGOV01000057_1_2___328_1638'[&!color=#000000]
	'1948131_Pbacterium@DBZY01000046_1_23___21447_22757'[&!color=#000000]
	'1948196_Pbacterium@DJLG01000018_1_3___1286_2596'[&!color=#000000]
	'2026725_Cbacterium@MAF83611_1__Fe_S_cluster_assembly_protein_SufD'[&!color=#000000]
	'1980636_Wsp@MBJ89757_1__Fe_S_cluster_assembly_protein_SufD'[&!color=#000000]
	'1548547_Woceani@ANO51588_1__Fe_S_cluster_assembly_protein_SufD'[&!color=#000000]
	'1948138_Pbacterium@DDIS01000132_1_29___24331_25617'[&!color=#000000]
	'2026806_Wbacterium@MAD29083_1__Fe_S_cluster_assembly_protein_SufD'[&!color=#000000]
	'364032_Scaldicuralii@SIO01357_1__Fe_S_cluster_assembly_protein_SufD'[&!color=#000000]
	'1123515_Tchilensis@KI519609_1_1743___1900277_1901638'[&!color=#000000]
	'1123514_Tarctica@KB905899_1_107___125820_127163'[&!color=#000000]
	'1946607_Hsp@DBOF01000059_1_8___7117_8448'[&!color=#000000]
	'90814_Tsp@KL370891_1_1549___1745911_1747260'[&!color=#000000]
	'1123518_Tsp@ARWI01000001_1_2103___2373250_2374587'[&!color=#000000]
	'717773_Tcyclica@AEG30973_1__FeS_assembly_protein_SufD'[&!color=#000000]
	'406020_Tmicroaerophi@JYNN01000030_1_10___9094_10425'[&!color=#000000]
	'1123517_Tpelophila@JOMR01000001_1_1782___1909303_1910634'[&!color=#000000]
	'1168067_Hkuenenii@JAGP01000001_1_630___699173_700480'[&!color=#000000]
	'90813_Hsp@JQMT01000001_1_1431___1492686_1493993'[&!color=#000000]
	'28885_Hmarinus@KDN96864_1__hypothetical_protein_EI16_11560'[&!color=#000000]
	'935_Tsp@HBQ44964_1__TPA_asm__Fe_S_cluster_assembly_protein_SufD'[&!color=#000000]
	'1805397_Tsp@OIP95408_1__Fe_S_cluster_assembly_protein_SufD'[&!color=#000000]
	'1123516_Hhalophilus@KB913033_1_504___542491_543933'[&!color=#000000]
	'317025_Hcrunogenus@ABB41177_1__Iron_regulated_ABC_transporter_permease_protein_SufD'[&!color=#000000]
	'1803865_Tsp@AZR82625_1__hypothetical_protein_AYJ59_10250'[&!color=#000000]
	'314282_Psp@AGH80495_1__Iron_regulated_ABC_transporter_permease_protein_SufD'[&!color=#000000]
	'663321_CRinsecticola@EFL91569_1__cysteine_desulfurase_activator_complex_subunit_SufD'[&!color=#000000]
	'572265_CHdefensa@ACQ66837_1__required_for_stability_of_Fe_S_component_of_FhuF'[&!color=#000000]
	'243265_Plaumondii@CAE14993_1__SufD_protein'[&!color=#000000]
	'1247024_Aendosymbiont@JRLH01000003_1_122___137066_138385'[&!color=#000000]
	'582_Mmorganii@JQGP01000004_1_42___43805_45109'[&!color=#000000]
	'529507_Pmirabilis@CAR42981_1__subunit_of_cysteine_desulfurase_activator_complex'[&!color=#000000]
	'1199245_Sendosymbiont@AFP84515_1__FeS_assembly_protein_SufD'[&!color=#000000]
	'343509_Sglossinidius@BAE74709_1__conserved_hypothetical_protein'[&!color=#000000]
	'745277_Raquatilis@AEX52658_1__FeS_assembly_protein_SufD'[&!color=#000000]
	'83333_Ecoli@AIZ51481_1__component_of_SufBCD_Fe_S_cluster_assembly_scaffold'[&!color=#000000]
	'1951658_Ebacterium@DDVL01000010_1_25___26838_28109'[&!color=#000000]
	'1235990_CPcarbekii@BAO00624_1__SufD_protein'[&!color=#000000]
	'218491_Patrosepticum@CAG74765_1__conserved_hypothetical_protein'[&!color=#000000]
	'674_Vmimicus@KFE30631_1__FeS_assembly_protein_SufD'[&!color=#000000]
	'1891184_Toccultus@BDGP01000159_1_25___18247_19524'[&!color=#000000]
	'575788_Vtasmaniensis@CAV19087_1__hypothetical_sufD_protein'[&!color=#000000]
	'1978339_Cbacterium@CP019936_1_2624___2770727_2772049'[&!color=#000000]
	'1221601_Bendosymbiont@RLJ20569_1__Fe_S_cluster_assembly_protein_SufD'[&!color=#000000]
	'2496632_Gbacterium@RRS33619_1__hypothetical_protein_NV67_15650'[&!color=#000000]
	'1655433_CTendolucinida@ODJ89124_1__FeS_cluster_assembly_protein_SufD'[&!color=#000000]
	'1818881_CTendoloripes@ODB91722_1__Fe_S_cluster_assembly_protein_SufD'[&!color=#000000]
	'1048_Mgracile@KXX65160_1__Fe_S_cluster_assembly_protein_SufD'[&!color=#000000]
	'631362_Tsp@EIC20359_1__FeS_assembly_protein_SufD'[&!color=#000000]
	'765912_Tmobilis@AGA90961_1__FeS_assembly_protein_SufD'[&!color=#000000]
	'1434775_Uchromatiacea@AZMQ01000072_1_8___5324_6676'[&!color=#000000]
	'765911_Tviolascens@AFL73116_1__Iron_regulated_ABC_transporter_permease_protein_SufD'[&!color=#000000]
	'1947692_Tsp@DIUM01000066_1_43___49587_50912'[&!color=#000000]
	'1058_Troseopersici@SDX20954_1__Iron_regulated_ABC_transporter_permease_protein_SufD'[&!color=#000000]
	'1249627_Ipurpurea@EXJ16793_1__Iron_sulfur_cluster_assembly_protein_SufD'[&!color=#000000]
	'765913_Tdrewsii@EGV31376_1__FeS_assembly_protein_SufD'[&!color=#000000]
	'572477_Avinosum@ADC61689_1__FeS_assembly_protein_SufD'[&!color=#000000]
	'61595_Awarmingii@SDY05178_1__Fe_S_cluster_assembly_protein_SufD'[&!color=#000000]
	'1123399_Tdisciformis@AQVE01000013_1_91___94136_95413'[&!color=#000000]
	'92487_Teikelboomii@SKA97063_1__Iron_regulated_ABC_transporter_permease_protein_SufD'[&!color=#000000]
	'525918_Tcaldifontis@SEB04158_1__Iron_regulated_ABC_transporter_permease_protein_SufD'[&!color=#000000]
	'1947697_Tsp@DILV01000022_1_28___25159_26478'[&!color=#000000]
	'1703404_Gbacterium@KPJ79214_1__hypothetical_protein_AMJ58_12795'[&!color=#000000]
	'1703406_Gbacterium@KPK37127_1__hypothetical_protein_AMJ69_12490'[&!color=#000000]
	'1703402_Gbacterium@KPJ92156_1__hypothetical_protein_AMJ53_09950'[&!color=#000000]
	'585455_Tthiocyanatic@BAZ94682_1__ABC_type_transporter__permease_component'[&!color=#000000]
	'1076588_Tbrandeum@BAO44163_1__Fe_S_cluster_assembly_protein_SufD'[&!color=#000000]
	'1970376_Fsp@OZB34523_1__Fe_S_cluster_assembly_protein_SufD'[&!color=#000000]
	'1789004_Fsp@KXW58842_1__FeS_cluster_assembly_protein_SufD'[&!color=#000000]
	'1952266_Mbacterium@DFHG01000009_1_449___240730_241137'[&!color=#000000]
	'153809_Uproteobacter@OMPY01000001_1_61___58050_58736'[&!color=#000000]
	'1948135_Pbacterium@DCQP01000028_1_6___3587_4627'[&!color=#000000]
	'1169540_Vbrassicaform@CEM23918_1__unnamed_protein_product'[&!color=#47468a]
	'1768772_Ssp@LSJF01000615_1_7___3805_4560'[&!color=#000000]
	'1122142_Lbovis@SDY01774_1__cysteine_desulfurases__SufSfamily'[&!color=#000000]
	'1950619_Bbacterium@DHRZ01000003_1_10___7331_8272'[&!color=#000000]
	'1961465_Mbacterium@DFPW01000261_1_6___6359_7522'[&!color=#000000]
	'1903953_CSepinepheli@PPEU01000001_1_9___12607_13755'[&!color=#000000]
	'1797603_Cbacterium@OGN62888_1__hypothetical_protein_A3F09_00110'[&!color=#000000]
	'2052156_Cbacterium@PMZB01000255_1_11___10950_12023'[&!color=#000000]
	'869212_Tparva@AFM14795_1__SufBD_protein'[&!color=#000000]
	'1973888_Abacterium@PJB78339_1__hypothetical_protein_CO090_07040'[&!color=#000000]
	'1948727_Obacterium@DHMA01000095_1_9___12531_13694'[&!color=#000000]
	'1897025_Vbacterium@OLA83625_1__hypothetical_protein_BHW65_08955'[&!color=#000000]
	'1262865_Csp@CDE84772_1__feS_assembly_protein_SufD'[&!color=#000000]
	'1802431_Vbacterium@OHE73851_1__hypothetical_protein_A2Y14_03300'[&!color=#000000]
	'1953441_Bubp7_uba7824@DLTY01000046_1_15___10443_11564'[&!color=#000000]
	'1953440_Bubp7_uba6624@DKMC01000007_1_78___69592_70713'[&!color=#000000]
	'1947827_Cbacterium@DDYL01000008_1_2___351_1745'[&!color=#000000]
	'1974045_Ibacterium@PIU45010_1__Fe_S_cluster_assembly_protein_SufD'[&!color=#000000]
	'1947897_Cbacterium@DLGM01000388_1_25___19271_20569'[&!color=#dd85ab]
	'2014260_BCblackallbact@PIW50392_1__Fe_S_cluster_assembly_protein_SufD'[&!color=#000000]
	'1947875_Cbacterium@DDVE01000021_1_134___136354_137742'[&!color=#dd85ab]
	'1660156_Bscn@ODT73679_1__Fe_S_cluster_assembly_protein_SufD'[&!color=#000000]
	'1953452_Bubp9_uba6111@DIWH01000016_1_38___43308_44543'[&!color=#000000]
	'1953451_Bubp9_uba5552@DINA01000224_1_19___20987_22222'[&!color=#000000]
	'1801861_Owor_2@OGX37386_1__Fe_S_cluster_assembly_protein_SufD'[&!color=#000000]
	'1797857_Dbacterium@OGQ03232_1__Fe_S_cluster_assembly_protein_SufD'[&!color=#000000]
	'1797858_Dbacterium@OGQ14277_1__Fe_S_cluster_assembly_protein_SufD'[&!color=#000000]
	'1801607_CMbacterium@OGI20926_1__Fe_S_cluster_assembly_protein_SufD'[&!color=#000000]
	'1801608_CMbacterium@OGI13959_1__Fe_S_cluster_assembly_protein_SufD'[&!color=#000000]
	'1970487_Abacterium@OYW06345_1__Fe_S_cluster_assembly_protein_SufD'[&!color=#000000]
	'1948117_Nbacterium@DDYN01000058_1_2___426_1628'[&!color=#000000]
	'1953104_Abacterium@DCWH01000089_1_11___6719_8038'[&!color=#000000]
	'2072418_Cdivision@PWB69121_1__Fe_S_cluster_assembly_protein_SufD'[&!color=#000000]
	'1975520_Cdivision@PJA27792_1__Fe_S_cluster_assembly_protein_SufD'[&!color=#000000]
	'2013855_Cdivision@PKK83156_1__Fe_S_cluster_assembly_protein_SufD'[&!color=#000000]
	'1802787_Cdivision@OGC90790_1__hypothetical_protein_A2W25_12705'[&!color=#000000]
	'2053527_Cdivision@QJYQ01000410_1_4___1867_3216'[&!color=#000000]
	'2005727_Bbms3bbin04@GBE31037_1__feS_cluster_assembly_protein_SufD'[&!color=#000000]
	'1801860_Owor_2@OGX28847_1__Fe_S_cluster_assembly_protein_SufD'[&!color=#000000]
	'1797952_Ebacterium@OGS04918_1__hypothetical_protein_A3G41_00185__partial'[&!color=#000000]
	'2014312_Ebacterium@PIP82786_1__Fe_S_cluster_assembly_protein_SufD'[&!color=#000000]
	'2030800_Ebacterium@PCI33707_1__Fe_S_cluster_assembly_protein_SufD'[&!color=#000000]
	'1802785_Cdivision@OGC88811_1__Fe_S_cluster_assembly_protein_SufD'[&!color=#000000]
	'1802788_Cdivision@OGC86370_1__Fe_S_cluster_assembly_protein_SufD'[&!color=#000000]
	'1802783_Cdivision@OGC76802_1__Fe_S_cluster_assembly_protein_SufD'[&!color=#000000]
	'1973975_Dbacterium@PIR20408_1__Fe_S_cluster_assembly_protein_SufD'[&!color=#000000]
	'2035411_Bhr16@GBC97135_1__FeS_cluster_assembly_protein_SufB'[&!color=#000000]
	'649638_Tradiovictrix@ADI13401_1__FeS_assembly_protein_SufD'[&!color=#000000]
	'1919250_Tsp@MPNL01000021_1_35___32159_33478'[&!color=#000000]
	'1951642_Dbacterium@DJZH01000005_1_35___40056_41378'[&!color=#000000]
	'709986_Dmaricopensis@ADV67901_1__FeS_assembly_protein_SufD'[&!color=#000000]
	'319795_Dgeothermalis@ABF44774_1__Iron_regulated_ABC_transporter_permease_protein_SufD'[&!color=#000000]
	'243230_Dradiodurans@AAF11649_1__conserved_hypothetical_protein'[&!color=#000000]
	'2320857_Dsp@RJF72846_1__Fe_S_cluster_assembly_protein_SufD'[&!color=#000000]
	'856736_Dreticuliterm@SEI89706_1__Iron_regulated_ABC_transporter_permease_protein_SufD'[&!color=#000000]
	'1768108_Dactinoscleru@ALW88048_1__ABC_transporter_ATP_binding_protein'[&!color=#000000]
	'2054903_Dkoreensis@PNY81416_1__Fe_S_cluster_assembly_protein_SufD'[&!color=#000000]
	'2202254_Dirradiatisol@AWN23986_1__Fe_S_cluster_assembly_protein_SufD'[&!color=#000000]
	'2489213_Dsp@AZI42113_1__Fe_S_cluster_assembly_protein_SufD'[&!color=#000000]
	'1182568_Dpuniceus@ANE42899_1__ABC_transporter_ATP_binding_protein'[&!color=#000000]
	'1182571_Dswuensis@AIZ45796_1__ABC_transporter_ATP_binding_protein'[&!color=#000000]
	'745776_Dgobiensis@AFD26401_1__FeS_assembly_protein_SufD'[&!color=#000000]
	'546414_Ddeserti@ACO45155_1__putative_FeS_assembly_protein_SufD'[&!color=#000000]
	'32062_Dradiophilus@RTR30947_1__Fe_S_cluster_assembly_protein_SufD'[&!color=#000000]
	'693977_Dproteolyticu@ADY26511_1__FeS_assembly_protein_SufD'[&!color=#000000]
	'1121382_Dmisasensis@JQKG01000005_1_112___134926_136269'[&!color=#000000]
	'937777_Dperaridilito@AFZ69204_1__FeS_assembly_protein_SufD'[&!color=#000000]
	'926554_Dpimensis@KI912639_1_53___53441_54811'[&!color=#000000]
	'694435_Dyavapaiensis@PYE56515_1__iron_regulated_ABC_transporter_permease_protein_SufD'[&!color=#000000]
	'670487_Oprofundus@ADR36869_1__Iron_regulated_ABC_transporter_permease_protein_SufD'[&!color=#000000]
	'869210_Mhydrothermal@AEB12628_1__FeS_assembly_protein_SufD'[&!color=#000000]
	'526227_Msilvanus@ADH62912_1__FeS_assembly_protein_SufD'[&!color=#000000]
	'276_Tfiliformis@KGQ22702_1__ABC_transporter_ATP_binding_protein'[&!color=#000000]
	'1293587_Tkawarayensis@BBBL01000093_1_7___3159_3809'[&!color=#000000]
	'1123389_Tislandicus@ATXJ01000013_1_11___13318_14613'[&!color=#000000]
	'1239287_Fbacterium@AYKY01000022_1_4___2367_3662'[&!color=#000000]
	'1239287_Fbacterium@AYKY01000064_1_4___2370_3665'[&!color=#000000]
	'1239287_Fbacterium@AYKY01000063_1_4___2370_3665'[&!color=#000000]
	'300852_Tthermophilus@BAD71663_1__SufD_protein__membrane_protein_'[&!color=#000000]
	'1293589_Tsp@BBBN01000104_1_5___3241_3891'[&!color=#000000]
	'1293589_Tsp@BBBN01000104_1_4___2602_3084'[&!color=#000000]
	'1293587_Tkawarayensis@BBBL01000093_1_6___2518_3168'[&!color=#000000]
	'271_Taquaticus@KOX89761_1__FeS_cluster_assembly_protein_SufD'[&!color=#000000]
	'56956_Tbrockianus@APD09405_1__SufD_protein_membrane_protein'[&!color=#000000]
	'926560_Mchliarophilu@KE387023_1_82___80705_82051'[&!color=#000000]
	'1227551_Mgranaticius@RIH93299_1__FeS_cluster_assembly_protein_SufB'[&!color=#000000]
	'2026184_Mluteus@RIH88255_1__FeS_cluster_assembly_protein_SufB'[&!color=#000000]
	'504728_Mruber@ADD27547_1__FeS_assembly_protein_SufD'[&!color=#000000]
	'604331_Mrufus@AUHY01000004_1_18___16891_18225'[&!color=#000000]
	'1953126_Abacterium@DHWS01000159_1_2___1304_2641'[&!color=#000000]
	'2035407_Bhr12@GBC86394_1__FeS_cluster_assembly_protein_SufB'[&!color=#000000]
	'1752189_Abacterium@LNEQ01000017_1_17___11648_12298'[&!color=#000000]
	'1752189_Abacterium@LNEQ01000017_1_18___12289_12819'[&!color=#000000]
	'1752190_Abacterium@LNFL01000107_1_64___56454_57680'[&!color=#000000]
	'909625_Raplysinae@LEKH01000014_1_30___26620_27996'[&!color=#000000]
	'266117_Rxylanophilus@ABG03146_1__Iron_regulated_ABC_transporter_permease_protein_SufD'[&!color=#000000]
	'2051957_Rindicoceani@CP031115_1_2790___2812858_2814234'[&!color=#000000]
	'42256_Rradiotoleran@AHY48007_1__sufD__FeS_assembly_protein_SufD'[&!color=#000000]
	'1962908_Gsp@PKET01000008_1_15___16232_17575'[&!color=#000000]
	'1916134_B11@MPMR01000005_1_59___65490_66851'[&!color=#000000]
	'1951132_Gbacterium@DBHS01000270_1_8___5573_6481'[&!color=#000000]
	'1951123_Gbacterium@DKAE01000007_1_34___37176_38483'[&!color=#000000]
[truncated: 4,512 more rows]
