# Supplementary material for: Components of iron–Sulfur cluster assembly machineries are robust phylogenetic markers to trace the origin of mitochondria and plastids
Source: PLoS Biol. 2023 Nov 8;21(11):e3002374. doi: 10.1371/journal.pbio.3002374 (PMC10631705; doi:10.1371/journal.pbio.3002374)
Supplement: S1 Data — (ZIP) [file pbio.3002374.s017.zip › S1 Data/Full_datasets/Cyanobacteria/SUF/SufT_Cyano.fasta]

>1801607_CMbacterium@OGI20924.1| hypothetical protein A3B68_01780
-----------------------------------------------------------------------------------------------------------------------------------------------------------------------------------------------------------------------------------------------------------------------------------------------------------------------------------------------------------------------------------------------------------------------------------------------------------------------------------------------------------------------------MPP------------------------------------------------ARPK-KEEIEM------------------------------------------------------------------------------------------------------------------------------------------------------------------------------------------------------------------------------------------------------------------------------------------------------------------------------------------------------------------------------------------------------------------------------TTTLIT-------------------------------------------------------------------------------------------------------------------------------------------------------------------------------------------------------------------------------------------------------------------------------------------------------------------------------------K--------------------------------------------------------------------------------------------------------------------------------------------------------------------------------------------------------------------------------------------------------------------------------------------------------------------------E---------------------------------------------------------------------------------------------Q------------------------------------------------I---------------------------------------------------------------------------MD----------------------------------A------------------------------L-K-P-IQD-P-----EL-------------------------------------------------------------------------------------------------------------S-I--GIVDL----GLIY----D--A----------------K------F--------------------------------D--------ES-------------------------------------------------------T--K------K-----------------------------I-------I-------------V-EMTLTS--------P------------GC---------------P----VG---------PQ---LM----AAV-HTKA-------------------A-G---------------------I-------P---------G-----V---------------------------------S-----------D--AEV--------KL----V-------------------------------------------------------------------------------------------------------------------WT-----------P------------------------------------------K--------------------------------------------------------W-D--------------------------------------------------P------------------------KI-M--------------------AS----E---------------------------------------------------------------------------------------------------------------------E----------------------------------------------------------------------------------------------------------------------------A-----K--------------------------------------------------------------------------------------------------------------------------------------------------------------------------------------------------D-----------------------QL--------------------------------------------------------------------------------------------------G--------------------------------------------------------------------------------------------------------------------------I-----------------------------------------------------------------------F-----------------------------------------------------------------------------------------------------------------------------------------------------------------------------------------------------------------------------------------------------------------------------------------------------------------------------------------------------------------------------------------------------------------------------------------------------------------------------------------------------------
>1801608_CMbacterium@OGI13956.1| hypothetical protein A3I68_08180
-------------------------------------------------------------------------------------------------------------------------------------------------------------------------------------------------------------------------------------------------------------------------------------------------------------------------------------------------------------------------------------------------------------------------------------------------------------------------------------------------------------------------------------------------------------------------------------------------------------------------------------------------------------------------------------------------------------------------------------------------------------------------------------------------------------------------------------------------------------------------------------------------------------------------------------------------------------------------------------------------------------------------MNEVLT-------------------------------------------------------------------------------------------------------------------------------------------------------------------------------------------------------------------------------------------------------------------------------------------------------------------------------------K--------------------------------------------------------------------------------------------------------------------------------------------------------------------------------------------------------------------------------------------------------------------------------------------------------------------------E---------------------------------------------------------------------------------------------A------------------------------------------------V---------------------------------------------------------------------------MQ----------------------------------V------------------------------L-K-P-IQD-P-----EL-------------------------------------------------------------------------------------------------------------N-V--SIIDL----GLIY----N--V----------------D------F--------------------------------Q--------ND-------------------------------------------------------G--K------K-----------------------------I-------F-------------I-EMTLTS--------P------------GC---------------P----VG---------PQ---LM----AAV-HTKA-------------------A-A---------------------L-------P---------G-----V---------------------------------E-----------D--VEV--------KL----V-------------------------------------------------------------------------------------------------------------------WT-----------P------------------------------------------K--------------------------------------------------------W-D--------------------------------------------------P------------------------KI-M--------------------TS----E---------------------------------------------------------------------------------------------------------------------E----------------------------------------------------------------------------------------------------------------------------A-----K--------------------------------------------------------------------------------------------------------------------------------------------------------------------------------------------------D-----------------------LL--------------------------------------------------------------------------------------------------G--------------------------------------------------------------------------------------------------------------------------I-----------------------------------------------------------------------F-----------------------------------------------------------------------------------------------------------------------------------------------------------------------------------------------------------------------------------------------------------------------------------------------------------------------------------------------------------------------------------------------------------------------------------------------------------------------------------------------------------
>251221_Gviolaceus@BAC89316.1| glr1375
---------------------------------------------------------------------------------------------------------------------------------------------------------------------------------------------------------------------------------------------------------------------------------------------------------------------------------------------------------------M---------------------------------------------------N--------------------------------------------------------------------------------------------------------------------------------------------------------------------------------------------------------------------------------------------------K-------------------------------------------------------D-------------------------------------------------------------------------------------------------------------------------------------------------------------------------------------------------------------------------------------------------------------------------------------------------------------------------------------------------------------------------------------------------------------------------------------------------------------------------------------------------------------------------------------------------------------------------S-----------------------------------------------------------E-----------------------------------------------------------------------------------------------------------------------------------------------------------------------------------------------------------------------------------L-------------------------------------------------------------------------------------QS---------------------------------------------------------------------------------------------Q------------------------------------------------V---------------------------------------------------------------------------VE----------------------------------A------------------------------L-K-G-VYD-P-----EI-------------------------------------------------------------------------------------------------------------P-I--NIYDL----GLVY----D--V----------------S------V--------------------------------A--------------------------------------------A--------------------G---------H-----------------------------V-------A-------------V-QMTLTA--------P------------SC---------------P----VA---------GS---LP----GEV-EMKI-------------------R-E---------------------L-------P---------G-----V---------------------------------V-----------S--AQV--------EL----V-------------------------------------------------------------------------------------------------------------------WE-----------P------------------------------------------A--------------------------------------------------------W-T--------------------------------------------------I------------------------ER-M---------------------P----E---------------------------------------------------------------------------------------------------------------------E----------------------------------------------------------------------------------------------------------------------------A-----K---------------------------------------------------------------------------------------L----------------------------------------------------------------------------------------------------------------------------------QL--------------------------------------------------------------------------------------------------G--------------------------------------------------------------------------------------------------------------------------LF----------------------------------------------------------------------------------------------------------------------------------------------------------------------------------------------------------------------------------------------------------------------------------------------------------------------------------------------------------------------------------------------------------------------------------------------------------------------------------------------------------------------------------------------------------------------------------
>2099686_Cbacterium@PXCV01000684.1_3|  1545 2024
---------------------------------------------------------------------------------------------------------------------------------------------------------------------------------------------------------------------------------------------------------------------------------------------------------------------------------------------------------------M---------------------------------------------------SST-------------------------------------------------------------------------------------------------------------------------------------------------------------------------------------------------------------------------------------------------------------------------------------------------------------------------------------------------------------------------------------------------------------------------------------------------------------------------------------------------------------------------------------------------------------------------------------------------------------------------------------------------------ASETDL--------------------------------------------------------------------------------------------------------------------------------------------------------------------------------------------------------------------------------------------------------------------------------------------------------------------------------------------LAHRQLPN-------------------------------------------PVLR-------------------------------------------------------TL-------SEILKR-----------------------------------------HSRLEEK------------LGELEQALPGVELPRLIDENGASNGKGG------------------------------------------EE---------------------------------------------------------------------------------------------G------------------------------------------------I---------------------------------------------------------------------------RR----------------------------------A------------------------------L-R-D-VID-P-----EV-------------------------------------------------------------------------------------------------------------G-V--NVVDL----GLIR----E--I----------------R------P--------------------------------N--------------------------------G-----------P------------------------------G-----------------------------V-------E-------------I-RMVLTS--------P------------AH---------------P----MA---------VY---LV----EQV-RHKA-------------------R-Q--------A------------A-------D---------G---------------------------------------E-----------P--VEV--------VL------------------------------------------------------------------------------------------------------------------------LD-----------E------------------------------------------A--------------------------------------------------------W-Q--------------------------------------------------W------------------------ED-L---------------------T----P---------------------------------------------------------------------------------------------------------------------H-----------------------------------------------------------------------------------------------------------------------------------------------------------------------------------------------------------------------------------------------------------------------------------------------------------------VHSG----------------G-----------------------RM------------------------------------------------------------------------------------------------*----------------------------------------------------------------------------------------------------------------------------------------------------------------------------------------------------------------------------------------------------------------------------------------------------------------------------------------------------------------------------------------------------------------------------------------------------------------------------------------------------------------------------------------------------------------------------------------------------------------------------------------------------------------------------------------------------------------
