# Supplementary material for: Components of iron–Sulfur cluster assembly machineries are robust phylogenetic markers to trace the origin of mitochondria and plastids
Source: PLoS Biol. 2023 Nov 8;21(11):e3002374. doi: 10.1371/journal.pbio.3002374 (PMC10631705; doi:10.1371/journal.pbio.3002374)
Supplement: S1 Data — (ZIP) [file pbio.3002374.s017.zip › S1 Data/Full_datasets/Cyanobacteria/SUF/SufB_Cyano.fasta]

>1801608_CMbacterium@OGI13960.1| Fe-S cluster assembly protein SufB
-------------------------------------------------------------------------------------------------------------------------------------------------------------------------------------------------------------------------------------------------------------------------------------------------------------------------------------------------------------------------------------------------------------------------------------------------------------------------------------------------------------------------------------------------------M---------------------AL---------------------------------------------E-------------L----------------------------N---N---E-------------------------------------------------------------------Y----------------------------------------Q---------------------YG------------------------------------------------------------------------------------------------------FH---D-SE---------------------------E-N---------------YAF--------------------------K-S-V----R------------------------------G---------------LTK-EIVLS---------I------------------SKMK-N---------------------------E----------PL---------------------W----------------M-------------------------------------REFRLKALE---IF--Y--K---------------------------K--P----------M------------------P-------K-W----GDT-E--LL------N-----EI-------------------------------------------------------------------------------------------------------------D---FENIFY-----------------YV------KSS---------------E--------K---------Q------------------------------------------------------------E--------------K----------------------SWED------------------------------------------------------------------------------------------------------------------------------------VPK---EIKNTFDR------------------------------------------------LGIPEA------------E------------------------------------------------------------------------------------------------------------------------------------------R-KF---------------------------L-----------------------A--------G--------------------------------------------------------------------------------------------------------------------------------------------------VSAQYE----------------------------------------------------------------------------------------------------------------------------------------------------------------------------------------------------------------------------------------------------------------------------------------------------------------------------------------------------------------------------------------------------------------------------------SEVV--------------------------------------------------------------------------------------------------------------YHSLR--------------------------------------------------------------------------------------------------------------------------------------------------------------------------------------------------------------------------------------------------------------------------------------------------------------------------------------------------------------------------------------------------------------------------------------------------------------------------------------------------------------------EDLK---------------------------------------------------------------KL-GVIFL-D----------MDSGLR-E-------------------------------------------------------------------Y-PDIVK---------------------------------------------K-----Y----------------FA-T--------------IV--------------------------------------------------------------------------------------------------------------------------P------------------P-EDN----KF-------------------------AA---------------------------------------------------------------------------------------------------LN-SAVWS-GG--------------------------------------------------------------------------------------------------------------------------------------------------------------------------------------------------------------------------------------------------------------------------------------------------------------------------------------------------------------------------------------------------S---------------FIYIP-P---GTN------------------------------V-EIPL----QA--YFRIN----------------------------------------------------------------------------------------------------------------TE-NM--------GQF--------------------------------E-----------------------------------------------------------R--------------------------------------------------------------------------------------------------------------TL--------------------------------------------------------IIADEG-----S-----------------------------------------SV---------------------------------------------------------------------------------------------------------------------------------------------------------------------------HY----------------------------------------------------------------------------------------------------------IE-G-------------------------------------------------------------------------------------------------------------------------------------------------------------------------------------------------------------------------------------------------------------------------------------------------------------------------------------------------------------------------------------------------------------------------------------------------------------------C------------TAP-------------------------------------------------------------------TYS-----------SDSLHSAVVELIA-----L----------------------------------------K-N--------------------------------------------------------------------------------------------------------------------------------AKIRYT-TIQNW--------------------------------------------------------------------------------------------------------------------------------------------------------------------------------S----KNVYNLV---------T-------------------KRA--------------------------------------------------------------VAHEGAV---------------------VE---------------------------------------------------------------------------------------------------------------------------------------WL-D--------------------------------------------------------------------------------------------------------GNM------------------------------------------------------------------------------------------------------------------------------------------------------------------------------------------------------------------------------------------------G-----------------------------------------------------------------------------------------------------------------------------------------------------------------------------------------------------------------------------------------------------------------------------------------------------------------------------------------------------------------------------------------------------------------------------------------------------------SKL-----------------------------------TMK---Y-P-SIYLV-GERAHGEVVSVA------------------------------------LA----SG-S-DQHQDA-GAKII--------------------------------------HIA-----------------------------------------------------------------------------------------------S-----------------------------------------NTTSVITSK-------------------------------------------------------------------------------------------SI--------------------------------------------------------------------------------------SRN-GGRA----SY---------------------------------------RG----LLKVH--K-GAKN--V---KSTVK-------------------------------------------------------------------------------------------------------------CDA-----------------------------------------------------------------------------------------------------------LM---------------------------------------LDEI-SRS------------------DTY-PTMEISE-KCV---------------------------------------------------------------------------------------------Q-------------VE-HE----------------------------------ATVS-------------------------------------------------------KIE---------------D--------EK----------------------------------------------------------------------------------------------------------------LFYL--------------------------------------------M-------SR-----G--------------------------------------------------------------------------------------------LSE----------EQAKLM----------I----------------------VN-------G---------------------------------------------------------------------------------------------------------FM---------------EPFVK------------------------------------E------------------------------LPM---------------------------E--YA--V--------------------------------------------------------------------------------------------------------------E---------------------------------------LN-----------------------RL-----------------------------------------------------------------IE------------------------L-----E--------M------E------------------------------------------------------------GS-----------------------------------------------------------------------------------------------------------IG----------------------------------------------------------------------------------------------------------------------------------------------------------------------------------------
>1801607_CMbacterium@OGI20927.1| Fe-S cluster assembly protein SufB
-------------------------------------------------------------------------------------------------------------------------------------------------------------------------------------------------------------------------------------------------------------------------------------------------------------------------------------------------------------------------------------------------------------------------------------------------------------------------------------------------------------------------------------------------------M---------------------AM---------------------------------------------E-------------L----------------------------N---Q---E-------------------------------------------------------------------Y----------------------------------------Q---------------------YG------------------------------------------------------------------------------------------------------FH---D-P----------------------------E-N---------------YAF--------------------------K-S-G----R------------------------------G---------------LTK-ELVVS---------I------------------SKMK-K---------------------------E----------PA---------------------W----------------M-------------------------------------TEFRLRSLE---IF--F--S---------------------------K--P----------M------------------P-------K-W----GDT-K--LL------N-----EI-------------------------------------------------------------------------------------------------------------D---FENIFY-----------------YV------KPM---------------E--------K---------R------------------------------------------------------------G--------------K----------------------TWED------------------------------------------------------------------------------------------------------------------------------------VPK---EIKNTFDR------------------------------------------------LGIPEA------------E------------------------------------------------------------------------------------------------------------------------------------------R-KF---------------------------L-----------------------A--------G--------------------------------------------------------------------------------------------------------------------------------------------------VSAQYE----------------------------------------------------------------------------------------------------------------------------------------------------------------------------------------------------------------------------------------------------------------------------------------------------------------------------------------------------------------------------------------------------------------------------------SEVI--------------------------------------------------------------------------------------------------------------YHSLR--------------------------------------------------------------------------------------------------------------------------------------------------------------------------------------------------------------------------------------------------------------------------------------------------------------------------------------------------------------------------------------------------------------------------------------------------------------------------------------------------------------------EDLE---------------------------------------------------------------KL-GVLFF-D----------MDSGLR-D-------------------------------------------------------------------H-PEIVK---------------------------------------------K-----Y----------------FA-T--------------II--------------------------------------------------------------------------------------------------------------------------P------------------P-EDN----KF-------------------------AA---------------------------------------------------------------------------------------------------LN-SAVWS-GG--------------------------------------------------------------------------------------------------------------------------------------------------------------------------------------------------------------------------------------------------------------------------------------------------------------------------------------------------------------------------------------------------S---------------FIYIP-P---NTQ------------------------------V-EIPL----QA--YFRIN----------------------------------------------------------------------------------------------------------------TE-NM--------GQF--------------------------------E-----------------------------------------------------------R--------------------------------------------------------------------------------------------------------------TL--------------------------------------------------------IIADEG-----S-----------------------------------------SV---------------------------------------------------------------------------------------------------------------------------------------------------------------------------HY----------------------------------------------------------------------------------------------------------IE-G-------------------------------------------------------------------------------------------------------------------------------------------------------------------------------------------------------------------------------------------------------------------------------------------------------------------------------------------------------------------------------------------------------------------------------------------------------------------C------------TAP-------------------------------------------------------------------TYS-----------SDSLHSAVVELIA-----L----------------------------------------K-N--------------------------------------------------------------------------------------------------------------------------------AKIRYT-TIQNW--------------------------------------------------------------------------------------------------------------------------------------------------------------------------------S----KNVYNLV---------T-------------------KRA--------------------------------------------------------------VAHEGAV---------------------VE---------------------------------------------------------------------------------------------------------------------------------------WL-D--------------------------------------------------------------------------------------------------------GNM------------------------------------------------------------------------------------------------------------------------------------------------------------------------------------------------------------------------------------------------G-----------------------------------------------------------------------------------------------------------------------------------------------------------------------------------------------------------------------------------------------------------------------------------------------------------------------------------------------------------------------------------------------------------------------------------------------------------SKL-----------------------------------TMK---Y-P-SIYLI-GERAHGEVVSVA------------------------------------LA----SG-S-DQHQDA-GAKII--------------------------------------HAA-----------------------------------------------------------------------------------------------K-----------------------------------------NTTSVIISK-------------------------------------------------------------------------------------------SI--------------------------------------------------------------------------------------SRN-GGRA----SY---------------------------------------RG----LIKVH--K-GATG--V---KSTIK-------------------------------------------------------------------------------------------------------------CDA-----------------------------------------------------------------------------------------------------------LM---------------------------------------LDEH-SRS------------------DTY-PTMEIDE-KGV---------------------------------------------------------------------------------------------Q-------------IE-HE----------------------------------ATVS-------------------------------------------------------KIE---------------D--------EK----------------------------------------------------------------------------------------------------------------LFYL--------------------------------------------M-------SR-----G--------------------------------------------------------------------------------------------ISE----------EQAKLM----------I----------------------VN-------G---------------------------------------------------------------------------------------------------------FM---------------EVFVK------------------------------------E------------------------------LPM---------------------------E--YA--V--------------------------------------------------------------------------------------------------------------E---------------------------------------LN-----------------------RL-----------------------------------------------------------------IE------------------------I-----E--------M------E------------------------------------------------------------GA-----------------------------------------------------------------------------------------------------------IG----------------------------------------------------------------------------------------------------------------------------------------------------------------------------------------
>758823_Vchlorellavor@LAPX01000003.1_130|  137230 138669
------------------------------------------------------------------------------------------------------------------------------------------------------------------------------------------------------------------------------------------------------------------------------------------------------------------------M--------------------------------------------------------------------------------------------------------------------------------K---------------------------------------------------------------------------------------------S----------------------LE--------------------------------------------S-------------L-------------T--------------N---Q---E-------------------------------------------------------------------Y----------------------------------------K---------------------YG------------------------------------------------------------------------------------------------------FK-T-EIES---------------------------D----------------------------------------------T-I-P----K------------------------------G---------------LTE-DTVRL---------I------------------SQKK-G---------------------------E----------PE---------------------W----------------M-------------------------------------LDFRLNAFR---QW--L--K-----------------------------------------M------E----T------P-------E-W-----A--H---L------N---YPPI-------------------------------------------------------------------------------------------------------------D---YQDIIY-----------------YS------AP-------------------------KPP-------K-------------------------------------------------------------------------A-K--------------------LQSLDE------------------------------------------------------------------------------------------------------------------------------------VDP---ELLRTFDK------------------------------------------------LGLPLS------------E------------------------------------------------------------------------------------------------------------------------------------------Q-KR---------------------------L-----------------------A--------N---------------------------------------------------------------------------------------------------------------------V-----------------------A----VDAVFD----------------------------------------------------------------------------------------------------------------------------------------------------------------------------------------------------------------------------------------------------------------------------------------------------------------------------------------------------------------------------------------------------------------------------------SVSV--------------------------------------------------------------------------------------------------------------ATTFK--------------------------------------------------------------------------------------------------------------------------------------------------------------------------------------------------------------------------------------------------------------------------------------------------------------------------------------------------------------------------------------------------------------------------------------------------------------------------------------------------------------------KDLL---------------------------------------------------------------KH-GVVFC-S----------ISEALH-T-------------------------------------------------------------------Y-PDLVK---------------------------------------------Q-----Y----------------MG-S--------------VV--------------------------------------------------------------------------------------------------------------------------P------------------V-TDN----YF-------------------------AA---------------------------------------------------------------------------------------------------LN-SAVFT-DG--------------------------------------------------------------------------------------------------------------------------------------------------------------------------------------------------------------------------------------------------------------------------------------------------------------------------------------------------------------------------------------------------S---------------FVYIP-K---GVK------------------------------C---PM--ELST--YFRIN----------------------------------------------------------------------------------------------------------------TE-GS--------GQF--------------------------------E-----------------------------------------------------------R--------------------------------------------------------------------------------------------------------------TL--------------------------------------------------------IIADEG-----S-----------------------------------------QV---------------------------------------------------------------------------------------------------------------------------------------------------------------------------SY----------------------------------------------------------------------------------------------------------LE-G-------------------------------------------------------------------------------------------------------------------------------------------------------------------------------------------------------------------------------------------------------------------------------------------------------------------------------------------------------------------------------------------------------------------------------------------------------------------C------------TAP-------------------------------------------------------------------KFD-----------TNQLHAAVVELYAA---------------------------------------------K-N--------------------------------------------------------------------------------------------------------------------------------ADIKYS-TVQNW----------------------------------------------------------------------------------------FSGDP----------------------------------------------------------------------------------KT-GK-GGIYNFV---------T-------------------KRGRCA-------------------------------------------------------------GENAK---------------------IS---------------------------------------------------------------------------------------------------------------------------------------W-----------------------------------------------------------------------------------------------------------TQVET----------------------------------------------------------------------------------------------------------------------------------------------------------------------------------------------------------------------------------------------G-----------------------------------------------------------------------------------------------------------------------------------------------------------------------------------------------------------------------------------------------------------------------------------------------------------------------------------------------------------------------------------------------------------------------------------------------------------SAI-----------------------------------TWK---Y-P-SCILE-GDNSVGEFYSVA------------------------------------LT----NH---LQQADT-GTKMI--------------------------------------HIG-----------------------------------------------------------------------------------------------K-----------------------------------------NTKSTIISK-------------------------------------------------------------------------------------------GI--------------------------------------------------------------------------------------SAG-KSSN----SY---------------------------------------RG----QVSIK--K-SAEG--A---R-NYT-----------------------------------------------------------------------------------------------------Q-------CDS-----------------------------------------------------------------------------------------------------------ML---------------------------------------IGGA-CQA------------------NTF-PYVDVAN-PTA---------------------------------------------------------------------------------------------Q-------------VE-HE----------------------------------ASTS-------------------------------------------------------KIS---------------E--------DQ----------------------------------------------------------------------------------------------------------------LFYF--------------------------------------------H-------QR-----G--------------------------------------------------------------------------------------------IGT----------EDAVSA----------I----------------------IN-------G---------------------------------------------------------------------------------------------------------FC---------------KDVFR------------------------------------E------------------------------LPG---------------------------E--FA--V--------------------------------------------------------------------------------------------------------------E--------------------------------------A-T-----------------------RL-----------------------------------------------------------------LG------------------------L-----K--------L------E------------------------------------------------------------NS-----------------------------------------------------------------------------------------------------------VG*---------------------------------------------------------------------------------------------------------------------------------------------------------------------------------------
>41431_Csp@ACK64512.1| FeS assembly protein SufB
-------------------------------------------------------------------------------------------------------------------------------------------------------------------------------------------------------------------------------------------------------------------------------------------M-------------S--------------A--------------------------------------------------------------------------------------------------------------------------------T---------------------------------------------------------------------------------------------S----------------------VK--------------------------------------------T-------------L-------------V--------------N---Q---P-------------------------------------------------------------------Y----------------------------------------K---------------------YG------------------------------------------------------------------------------------------------------FV-T-DIET---------------------------D----------------------------------------------T-I-P----R------------------------------G---------------LNE-DIIRL---------I------------------SAKK-N---------------------------E----------PD---------------------F----------------M-------------------------------------LAFRLRAYQ---QW--Q--K-----------------------------------------M------T----E------P-------T-W-----P--H---V------T---YPPI-------------------------------------------------------------------------------------------------------------D---YQNIIY-----------------YS------AP-------------------------K-Q-------K------------------------------------------------------------K------------E-K--------------------LGSLDE------------------------------------------------------------------------------------------------------------------------------------VDP---TLLETFEK------------------------------------------------LGIPLS------------E------------------------------------------------------------------------------------------------------------------------------------------Q-KR---------------------------L-----------------------G--------N---------------------------------------------------------------------------------------------------------------------V-----------------------A----VDAIFD----------------------------------------------------------------------------------------------------------------------------------------------------------------------------------------------------------------------------------------------------------------------------------------------------------------------------------------------------------------------------------------------------------------------------------SVSI--------------------------------------------------------------------------------------------------------------ATTFK--------------------------------------------------------------------------------------------------------------------------------------------------------------------------------------------------------------------------------------------------------------------------------------------------------------------------------------------------------------------------------------------------------------------------------------------------------------------------------------------------------------------EKLA---------------------------------------------------------------ES-GVIFC-S----------ISEALQ-E-------------------------------------------------------------------H-PELVK---------------------------------------------K-----Y----------------LG-T--------------VV--------------------------------------------------------------------------------------------------------------------------P------------------V-ADN----FF-------------------------AA---------------------------------------------------------------------------------------------------LN-SAVFS-DG--------------------------------------------------------------------------------------------------------------------------------------------------------------------------------------------------------------------------------------------------------------------------------------------------------------------------------------------------------------------------------------------------S---------------FVFIP-K---GVK------------------------------C---PM--ELST--YFRIN----------------------------------------------------------------------------------------------------------------SG-DT--------GQF--------------------------------E-----------------------------------------------------------R--------------------------------------------------------------------------------------------------------------TL--------------------------------------------------------IVAEEG-----A-----------------------------------------SV---------------------------------------------------------------------------------------------------------------------------------------------------------------------------SY----------------------------------------------------------------------------------------------------------LE-G-------------------------------------------------------------------------------------------------------------------------------------------------------------------------------------------------------------------------------------------------------------------------------------------------------------------------------------------------------------------------------------------------------------------------------------------------------------------C------------TAP-------------------------------------------------------------------MYD-----------SNQLHAAIVELVAL---------------------------------------------D-N--------------------------------------------------------------------------------------------------------------------------------AEIKYS-TVQNW----------------------------------------------------------------------------------------YAGD-----------------------------------------------------------------------------------EN-GK-GGIYNFV---------T-------------------KRGLCK-------------------------------------------------------------GVNSK---------------------IS---------------------------------------------------------------------------------------------------------------------------------------W-----------------------------------------------------------------------------------------------------------TQVET----------------------------------------------------------------------------------------------------------------------------------------------------------------------------------------------------------------------------------------------G-----------------------------------------------------------------------------------------------------------------------------------------------------------------------------------------------------------------------------------------------------------------------------------------------------------------------------------------------------------------------------------------------------------------------------------------------------------SAI-----------------------------------TWK---Y-P-SCVLV-GDNSVGEFYSIA------------------------------------LT----NN---KQQADT-GTKMI--------------------------------------HIG-----------------------------------------------------------------------------------------------K-----------------------------------------NTRSTIISK-------------------------------------------------------------------------------------------GI--------------------------------------------------------------------------------------SAG-GSKN----SY---------------------------------------RG----LVKIG--P-KADG--A---R-NYS-----------------------------------------------------------------------------------------------------Q-------CDS-----------------------------------------------------------------------------------------------------------ML---------------------------------------IGDN-AQA------------------NTF-PYIQVDN-NTA---------------------------------------------------------------------------------------------K-------------VE-HE----------------------------------ASTS-------------------------------------------------------KIG---------------E--------DQ----------------------------------------------------------------------------------------------------------------LFYF--------------------------------------------A-------QR-----G--------------------------------------------------------------------------------------------ISE----------EDAVSM----------L----------------------VS-------G---------------------------------------------------------------------------------------------------------FC---------------KDVLN------------------------------------E------------------------------LPM---------------------------E--FA--A--------------------------------------------------------------------------------------------------------------E--------------------------------------A-D-----------------------KL-----------------------------------------------------------------LS------------------------L-----K--------L------E------------------------------------------------------------GT-----------------------------------------------------------------------------------------------------------VG----------------------------------------------------------------------------------------------------------------------------------------------------------------------------------------
>1920663_Asacrum@GBF78654.1| cysteine desulfurase activator complex subunit SufB
-------------------------------------------------------------------------------------------------------------------------------------------------------------------------------------------------------------------------------------------------------------------------------------------M-------------S--------------A--------------------------------------------------------------------------------------------------------------------------------T---------------------------------------------------------------------------------------------T----------------------VK--------------------------------------------N-------------L-------------V--------------N---Q---P-------------------------------------------------------------------Y----------------------------------------K---------------------YG------------------------------------------------------------------------------------------------------FV-T-DIEA---------------------------D----------------------------------------------T-I-P----R------------------------------G---------------LNE-DVIRL---------I------------------SAKK-N---------------------------E----------PE---------------------F----------------M-------------------------------------LEFRLKAYK---QW--Q--K-----------------------------------------M------T----E------P-------T-W-----P--H---V------T---YPTI-------------------------------------------------------------------------------------------------------------D---YQNIIY-----------------YS------AP-------------------------K-Q-------K------------------------------------------------------------K------------E-K--------------------LKNLDE------------------------------------------------------------------------------------------------------------------------------------VDP---TLLETFEK------------------------------------------------LGISLS------------E------------------------------------------------------------------------------------------------------------------------------------------Q-KR---------------------------L-----------------------S--------N---------------------------------------------------------------------------------------------------------------------V-----------------------A----VDAIFD----------------------------------------------------------------------------------------------------------------------------------------------------------------------------------------------------------------------------------------------------------------------------------------------------------------------------------------------------------------------------------------------------------------------------------SVSV--------------------------------------------------------------------------------------------------------------ATTFK--------------------------------------------------------------------------------------------------------------------------------------------------------------------------------------------------------------------------------------------------------------------------------------------------------------------------------------------------------------------------------------------------------------------------------------------------------------------------------------------------------------------EKLA---------------------------------------------------------------ES-GVIFC-P----------ISEALQ-E-------------------------------------------------------------------H-PELIK---------------------------------------------K-----Y----------------LG-S--------------VV--------------------------------------------------------------------------------------------------------------------------P------------------V-NDN----FF-------------------------SA---------------------------------------------------------------------------------------------------LN-AAVFT-DG--------------------------------------------------------------------------------------------------------------------------------------------------------------------------------------------------------------------------------------------------------------------------------------------------------------------------------------------------------------------------------------------------S---------------FVFIP-K---GVK------------------------------C---PM--ELST--YFRIN----------------------------------------------------------------------------------------------------------------NG-DT--------GQF--------------------------------E-----------------------------------------------------------R--------------------------------------------------------------------------------------------------------------TL--------------------------------------------------------IVAEEG-----A-----------------------------------------SV---------------------------------------------------------------------------------------------------------------------------------------------------------------------------SY----------------------------------------------------------------------------------------------------------LE-G-------------------------------------------------------------------------------------------------------------------------------------------------------------------------------------------------------------------------------------------------------------------------------------------------------------------------------------------------------------------------------------------------------------------------------------------------------------------C------------TAP-------------------------------------------------------------------MYD-----------SNQLHAAVVELVAL---------------------------------------------D-N--------------------------------------------------------------------------------------------------------------------------------ADIKYS-TVQNW----------------------------------------------------------------------------------------YAGD-----------------------------------------------------------------------------------EN-GK-GGIYNFV---------T-------------------KRGLCK-------------------------------------------------------------GVNSK---------------------IS---------------------------------------------------------------------------------------------------------------------------------------W-----------------------------------------------------------------------------------------------------------TQVET----------------------------------------------------------------------------------------------------------------------------------------------------------------------------------------------------------------------------------------------G-----------------------------------------------------------------------------------------------------------------------------------------------------------------------------------------------------------------------------------------------------------------------------------------------------------------------------------------------------------------------------------------------------------------------------------------------------------SAI-----------------------------------TWK---Y-P-SCVLV-GDNSVGEFYSIA------------------------------------LT----NH---KQQADT-GTKMI--------------------------------------HIG-----------------------------------------------------------------------------------------------K-----------------------------------------NTKSTIISK-------------------------------------------------------------------------------------------GI--------------------------------------------------------------------------------------SAG-NSKN----SY---------------------------------------RG----LVKIG--P-KATG--A---R-NYS-----------------------------------------------------------------------------------------------------Q-------CDS-----------------------------------------------------------------------------------------------------------ML---------------------------------------IGDN-AEA------------------NTF-PYIQVDN-NTS---------------------------------------------------------------------------------------------K-------------VE-HE----------------------------------ASTS-------------------------------------------------------KIG---------------E--------DQ----------------------------------------------------------------------------------------------------------------LFYF--------------------------------------------A-------QR-----G--------------------------------------------------------------------------------------------ISE----------EDAVSM----------L----------------------VS-------G---------------------------------------------------------------------------------------------------------FC---------------KDVLS------------------------------------E------------------------------LPM---------------------------E--FA--S--------------------------------------------------------------------------------------------------------------E--------------------------------------A-D-----------------------KL-----------------------------------------------------------------LS------------------------L-----K--------L------E------------------------------------------------------------GT-----------------------------------------------------------------------------------------------------------VG----------------------------------------------------------------------------------------------------------------------------------------------------------------------------------------
>423474_Cwatsonii@CCQ50232.1| Iron-sulfur cluster assembly protein SufB
-------------------------------------------------------------------------------------------------------------------------------------------------------------------------------------------------------------------------------------------------------------------------------------------M-------------S--------------A--------------------------------------------------------------------------------------------------------------------------------T---------------------------------------------------------------------------------------------T----------------------VK--------------------------------------------N-------------L-------------V--------------N---Q---P-------------------------------------------------------------------Y----------------------------------------K---------------------YG------------------------------------------------------------------------------------------------------FV-T-DIET---------------------------E----------------------------------------------T-I-P----R------------------------------G---------------LSE-DVIRL---------I------------------SAKK-N---------------------------E----------PE---------------------F----------------M-------------------------------------LEFRLKAYK---QW--L--K-----------------------------------------M------T----E------P-------T-W-----P--H---V------H---YPKI-------------------------------------------------------------------------------------------------------------D---YQNIIY-----------------YS------AP-------------------------K-Q-------K------------------------------------------------------------K------------E-K--------------------LKSLDD------------------------------------------------------------------------------------------------------------------------------------VDP---TLIETFEK------------------------------------------------LGIPLS------------E------------------------------------------------------------------------------------------------------------------------------------------Q-KR---------------------------L-----------------------S--------N---------------------------------------------------------------------------------------------------------------------V-----------------------A----VDAIFD----------------------------------------------------------------------------------------------------------------------------------------------------------------------------------------------------------------------------------------------------------------------------------------------------------------------------------------------------------------------------------------------------------------------------------SVSV--------------------------------------------------------------------------------------------------------------ATTFK--------------------------------------------------------------------------------------------------------------------------------------------------------------------------------------------------------------------------------------------------------------------------------------------------------------------------------------------------------------------------------------------------------------------------------------------------------------------------------------------------------------------EKLA---------------------------------------------------------------ED-GVIFC-S----------ISEALE-E-------------------------------------------------------------------H-PELVR---------------------------------------------K-----Y----------------LG-S--------------VV--------------------------------------------------------------------------------------------------------------------------P------------------V-ADN----FF-------------------------AA---------------------------------------------------------------------------------------------------LN-SAVFS-DG--------------------------------------------------------------------------------------------------------------------------------------------------------------------------------------------------------------------------------------------------------------------------------------------------------------------------------------------------------------------------------------------------S---------------FIFIP-K---GVK------------------------------C---PM--ELST--YFRIN----------------------------------------------------------------------------------------------------------------TG-DT--------GQF--------------------------------E-----------------------------------------------------------R--------------------------------------------------------------------------------------------------------------TL--------------------------------------------------------IVAEEG-----A-----------------------------------------SV---------------------------------------------------------------------------------------------------------------------------------------------------------------------------SY----------------------------------------------------------------------------------------------------------LE-G-------------------------------------------------------------------------------------------------------------------------------------------------------------------------------------------------------------------------------------------------------------------------------------------------------------------------------------------------------------------------------------------------------------------------------------------------------------------C------------TAP-------------------------------------------------------------------MYD-----------SNQLHAAVVELVAL---------------------------------------------D-N--------------------------------------------------------------------------------------------------------------------------------ADIKYS-TVQNW----------------------------------------------------------------------------------------YAGD-----------------------------------------------------------------------------------EK-GK-GGIYNFV---------T-------------------KRGLCK-------------------------------------------------------------GVNSK---------------------IS---------------------------------------------------------------------------------------------------------------------------------------W-----------------------------------------------------------------------------------------------------------TQVET----------------------------------------------------------------------------------------------------------------------------------------------------------------------------------------------------------------------------------------------G-----------------------------------------------------------------------------------------------------------------------------------------------------------------------------------------------------------------------------------------------------------------------------------------------------------------------------------------------------------------------------------------------------------------------------------------------------------SAI-----------------------------------TWK---Y-P-SCVLA-GDNSVGEFYSIA------------------------------------LT----NN---MQQADT-GTKMI--------------------------------------HLG-----------------------------------------------------------------------------------------------K-----------------------------------------NTRSTIISK-------------------------------------------------------------------------------------------GI--------------------------------------------------------------------------------------SAG-NSKN----SY---------------------------------------RG----LVQMG--P-RAKG--A---R-NYS-----------------------------------------------------------------------------------------------------Q-------CDS-----------------------------------------------------------------------------------------------------------ML---------------------------------------IGDN-AEA------------------NTF-PYIQVDN-NTA---------------------------------------------------------------------------------------------K-------------VE-HE----------------------------------ASTS-------------------------------------------------------KIG---------------E--------DQ----------------------------------------------------------------------------------------------------------------LFYF--------------------------------------------A-------QR-----G--------------------------------------------------------------------------------------------ISE----------EDAVSM----------L----------------------VS-------G---------------------------------------------------------------------------------------------------------FC---------------KDVLS------------------------------------E------------------------------LPM---------------------------E--FA--S--------------------------------------------------------------------------------------------------------------E--------------------------------------A-D-----------------------KL-----------------------------------------------------------------LS------------------------L-----K--------L------E------------------------------------------------------------GT-----------------------------------------------------------------------------------------------------------VG----------------------------------------------------------------------------------------------------------------------------------------------------------------------------------------
>2164131_Ssp@PZV23070.1| hypothetical protein DCF12_19685
-------------------------------------------------------------------------------------------------------------------------------------------------------------------------------------------------------------------------------------------------------------------------------------------M-------------S--------------A--------------------------------------------------------------------------------------------------------------------------------T---------------------------------------------------------------------------------------------T----------------------VK--------------------------------------------T-------------L-------------V--------------N---Q---P-------------------------------------------------------------------Y----------------------------------------K---------------------YG------------------------------------------------------------------------------------------------------FI-T-DIES---------------------------D----------------------------------------------T-I-P----K------------------------------G---------------LSE-DVVRL---------I------------------SAKK-N---------------------------E----------PE---------------------F----------------M-------------------------------------LEFRLKAYR---HW--L--K-----------------------------------------M------T----E------P-------T-W-----P--H---V------H---YPAI-------------------------------------------------------------------------------------------------------------D---YQNIIY-----------------YS------AP-------------------------K-Q-------Q------------------------------------------------------------K------------E-K--------------------LGSLDE------------------------------------------------------------------------------------------------------------------------------------VDP---TLLETFEK------------------------------------------------LGIPLS------------E------------------------------------------------------------------------------------------------------------------------------------------Q-KR---------------------------L-----------------------S--------N---------------------------------------------------------------------------------------------------------------------V-----------------------A----VDAIFD----------------------------------------------------------------------------------------------------------------------------------------------------------------------------------------------------------------------------------------------------------------------------------------------------------------------------------------------------------------------------------------------------------------------------------SVSI--------------------------------------------------------------------------------------------------------------GTTFK--------------------------------------------------------------------------------------------------------------------------------------------------------------------------------------------------------------------------------------------------------------------------------------------------------------------------------------------------------------------------------------------------------------------------------------------------------------------------------------------------------------------EKLA---------------------------------------------------------------KD-GVIFC-S----------ISEALQ-E-------------------------------------------------------------------H-PELVK---------------------------------------------K-----Y----------------LG-S--------------VV--------------------------------------------------------------------------------------------------------------------------P------------------T-ADN----YF-------------------------AA---------------------------------------------------------------------------------------------------LN-AAVFS-DG--------------------------------------------------------------------------------------------------------------------------------------------------------------------------------------------------------------------------------------------------------------------------------------------------------------------------------------------------------------------------------------------------S---------------FVFIP-K---GVK------------------------------C---PM--ELST--YFRIN----------------------------------------------------------------------------------------------------------------NG-DT--------GQF--------------------------------E-----------------------------------------------------------R--------------------------------------------------------------------------------------------------------------TL--------------------------------------------------------IIAEDG-----A-----------------------------------------SV---------------------------------------------------------------------------------------------------------------------------------------------------------------------------SY----------------------------------------------------------------------------------------------------------LE-GCHPAGEQVLTRHGW-RNIESLQAGDRVYDHNGKLQKVRAAMVRHHKGEMITVRPVSRYN-EFKLTPEHPVYAIKRQDVA-VKRQQQKEN----WLPEVDTKK----LLKTEPQWLKADELEKGDFILVPKLTRPDSSA---------------------------FSDAELELLGYYLAEGST-YFNQANRQYTNQLSFG--LHEKELVNRACQLITEVTG-------RPAYVTEQPDRNGAGVSFYSQQYSDWFTEHCGKGATNKKLSPALMELSPSKTKIFLDAYLAGDGNVHQRDNSC------LVRYSTASESLAQQVQMLLNKLDIYAWVQT-REGGESKFSNQSDRIINRQTLYQIG--------------------------YTEEKK--WDMVRET-----ETHFIVPIREINREPY-DDLVFNIDVDS-THSYLVRGFAVHNC------------TAP-------------------------------------------------------------------MYD-----------SNQLHAAVVELVAL---------------------------------------------D-N--------------------------------------------------------------------------------------------------------------------------------AEIKYS-TVQNW----------------------------------------------------------------------------------------YAGD-----------------------------------------------------------------------------------EN-GK-GGIYNFV---------T-------------------KRGLCK-------------------------------------------------------------GVNSK---------------------IS---------------------------------------------------------------------------------------------------------------------------------------W-----------------------------------------------------------------------------------------------------------TQVET----------------------------------------------------------------------------------------------------------------------------------------------------------------------------------------------------------------------------------------------G-----------------------------------------------------------------------------------------------------------------------------------------------------------------------------------------------------------------------------------------------------------------------------------------------------------------------------------------------------------------------------------------------------------------------------------------------------------SAI-----------------------------------TWK---Y-P-SCVLV-GDNSVGEFYSIA------------------------------------LT----NN---KQQADT-GTKMI--------------------------------------HIG-----------------------------------------------------------------------------------------------K-----------------------------------------NTRSTIISK-------------------------------------------------------------------------------------------GI--------------------------------------------------------------------------------------SAG-NSQN----SY---------------------------------------RG----LVKMG--P-NAKG--A---R-NYS-----------------------------------------------------------------------------------------------------Q-------CDS-----------------------------------------------------------------------------------------------------------ML---------------------------------------IGDN-AEA------------------NTF-PYIQVDN-NTA---------------------------------------------------------------------------------------------K-------------VE-HE----------------------------------ASTS-------------------------------------------------------KIG---------------E--------DQ----------------------------------------------------------------------------------------------------------------LFYF--------------------------------------------A-------QR-----G--------------------------------------------------------------------------------------------ISE----------ENAVSL----------L----------------------VS-------G---------------------------------------------------------------------------------------------------------FC---------------KDVLN------------------------------------E------------------------------LPM---------------------------E--FA--S--------------------------------------------------------------------------------------------------------------E--------------------------------------A-D-----------------------KL-----------------------------------------------------------------LS------------------------L-----K--------L------E------------------------------------------------------------GA-----------------------------------------------------------------------------------------------------------VG----------------------------------------------------------------------------------------------------------------------------------------------------------------------------------------
>2107694_Ahegewaldii@PSF36039.1| Fe-S cluster assembly protein SufB
-------------------------------------------------------------------------------------------------------------------------------------------------------------------------------------------------------------------------------------------------------------------------------------------M-------------S--------------A--------------------------------------------------------------------------------------------------------------------------------T---------------------------------------------------------------------------------------------T----------------------VK--------------------------------------------N-------------I-------------V--------------N---Q---P-------------------------------------------------------------------Y----------------------------------------K---------------------YG------------------------------------------------------------------------------------------------------FI-T-DIES---------------------------E----------------------------------------------T-V-P----R------------------------------G---------------LTE-DTVRL---------I------------------SAKK-N---------------------------E----------PE---------------------F----------------M-------------------------------------LEFRLKAYR---QW--Q--K-----------------------------------------M------T----E------P-------T-W-----P--N---V------N---YPAI-------------------------------------------------------------------------------------------------------------D---YQNIIY-----------------YS------AP-------------------------K-Q-------K------------------------------------------------------------K------------E-K--------------------LNSLDQ------------------------------------------------------------------------------------------------------------------------------------VDP---TLLETFEK------------------------------------------------LGIPLS------------E------------------------------------------------------------------------------------------------------------------------------------------Q-KR---------------------------L-----------------------G--------N---------------------------------------------------------------------------------------------------------------------V-----------------------A----VDAIFD----------------------------------------------------------------------------------------------------------------------------------------------------------------------------------------------------------------------------------------------------------------------------------------------------------------------------------------------------------------------------------------------------------------------------------SVSI--------------------------------------------------------------------------------------------------------------ATTFK--------------------------------------------------------------------------------------------------------------------------------------------------------------------------------------------------------------------------------------------------------------------------------------------------------------------------------------------------------------------------------------------------------------------------------------------------------------------------------------------------------------------EKLA---------------------------------------------------------------KD-GVIFC-S----------ISEALQ-E-------------------------------------------------------------------H-PELVQ---------------------------------------------K-----Y----------------LG-S--------------VV--------------------------------------------------------------------------------------------------------------------------P------------------A-GDN----YF-------------------------AA---------------------------------------------------------------------------------------------------LN-AAVFS-DG--------------------------------------------------------------------------------------------------------------------------------------------------------------------------------------------------------------------------------------------------------------------------------------------------------------------------------------------------------------------------------------------------S---------------FVFIP-K---GVT------------------------------C---PM--ELST--YFRIN----------------------------------------------------------------------------------------------------------------NG-ET--------GQF--------------------------------E-----------------------------------------------------------R--------------------------------------------------------------------------------------------------------------TL--------------------------------------------------------IIAEEG-----A-----------------------------------------SV---------------------------------------------------------------------------------------------------------------------------------------------------------------------------SY----------------------------------------------------------------------------------------------------------LE-G-------------------------------------------------------------------------------------------------------------------------------------------------------------------------------------------------------------------------------------------------------------------------------------------------------------------------------------------------------------------------------------------------------------------------------------------------------------------C------------TAP-------------------------------------------------------------------MYD-----------SNQLHAAVVELVAL---------------------------------------------D-N--------------------------------------------------------------------------------------------------------------------------------ADIKYS-TVQNW----------------------------------------------------------------------------------------YAGD-----------------------------------------------------------------------------------AN-GK-GGIYNFV---------T-------------------KRGLCK-------------------------------------------------------------GVNSK---------------------IS---------------------------------------------------------------------------------------------------------------------------------------W-----------------------------------------------------------------------------------------------------------TQVET----------------------------------------------------------------------------------------------------------------------------------------------------------------------------------------------------------------------------------------------G-----------------------------------------------------------------------------------------------------------------------------------------------------------------------------------------------------------------------------------------------------------------------------------------------------------------------------------------------------------------------------------------------------------------------------------------------------------SAI-----------------------------------TWK---Y-P-SCVLV-GDNSVGEFYSIA------------------------------------LT----NN---KQQADT-GTKMI--------------------------------------HIG-----------------------------------------------------------------------------------------------K-----------------------------------------NTRSTIISK-------------------------------------------------------------------------------------------GI--------------------------------------------------------------------------------------SAG-NSQN----SY---------------------------------------RG----LVKMG--P-KATG--A---R-NYS-----------------------------------------------------------------------------------------------------Q-------CDS-----------------------------------------------------------------------------------------------------------ML---------------------------------------IGDN-AGA------------------NTF-PYIQVDN-NTA---------------------------------------------------------------------------------------------K-------------VE-HE----------------------------------ASTS-------------------------------------------------------KIG---------------E--------DQ----------------------------------------------------------------------------------------------------------------LFYF--------------------------------------------A-------QR-----G--------------------------------------------------------------------------------------------ISE----------EDAISM----------L----------------------VS-------G---------------------------------------------------------------------------------------------------------FC---------------KDVLS------------------------------------K------------------------------LPM---------------------------E--FA--A--------------------------------------------------------------------------------------------------------------E--------------------------------------A-D-----------------------KL-----------------------------------------------------------------LS------------------------L-----K--------L------E------------------------------------------------------------GT-----------------------------------------------------------------------------------------------------------VG----------------------------------------------------------------------------------------------------------------------------------------------------------------------------------------
>1641812_Maeruginosa@AKE63030.1| Iron-sulfur cluster assembly protein SufB
-------------------------------------------------------------------------------------------------------------------------------------------------------------------------------------------------------------------------------------------------------------------------------------------M-------------S--------------A--------------------------------------------------------------------------------------------------------------------------------T---------------------------------------------------------------------------------------------T----------------------VK--------------------------------------------N-------------L-------------V--------------N---Q---P-------------------------------------------------------------------Y----------------------------------------K---------------------YG------------------------------------------------------------------------------------------------------FI-T-DIES---------------------------E----------------------------------------------T-I-P----R------------------------------G---------------LNE-EIIRL---------I------------------SAKK-K---------------------------E----------PE---------------------F----------------M-------------------------------------LDFRLRAYH---QW--Q--K-----------------------------------------M------T----E------P-------S-W-----P--H---V------S---YPAI-------------------------------------------------------------------------------------------------------------D---YQNIIY-----------------YS------AP-------------------------K-Q-------K------------------------------------------------------------K------------A-K--------------------LNSLEE------------------------------------------------------------------------------------------------------------------------------------VDP---TLIETFEK------------------------------------------------LGIPLS------------E------------------------------------------------------------------------------------------------------------------------------------------Q-KR---------------------------L-----------------------S--------N---------------------------------------------------------------------------------------------------------------------V-----------------------A----VDAIFD----------------------------------------------------------------------------------------------------------------------------------------------------------------------------------------------------------------------------------------------------------------------------------------------------------------------------------------------------------------------------------------------------------------------------------SVSI--------------------------------------------------------------------------------------------------------------ATTFK--------------------------------------------------------------------------------------------------------------------------------------------------------------------------------------------------------------------------------------------------------------------------------------------------------------------------------------------------------------------------------------------------------------------------------------------------------------------------------------------------------------------EKLA---------------------------------------------------------------EQ-GVIFC-S----------ISEALQ-E-------------------------------------------------------------------H-PELVQ---------------------------------------------K-----Y----------------LG-T--------------VV--------------------------------------------------------------------------------------------------------------------------P------------------V-GDN----YF-------------------------AA---------------------------------------------------------------------------------------------------LN-SAVFS-DG--------------------------------------------------------------------------------------------------------------------------------------------------------------------------------------------------------------------------------------------------------------------------------------------------------------------------------------------------------------------------------------------------S---------------FVFIP-K---GVA------------------------------C---PM--ELST--YFRIN----------------------------------------------------------------------------------------------------------------NG-ET--------GQF--------------------------------E-----------------------------------------------------------R--------------------------------------------------------------------------------------------------------------TL--------------------------------------------------------IVAEEG-----A-----------------------------------------SV---------------------------------------------------------------------------------------------------------------------------------------------------------------------------SY----------------------------------------------------------------------------------------------------------LE-G-------------------------------------------------------------------------------------------------------------------------------------------------------------------------------------------------------------------------------------------------------------------------------------------------------------------------------------------------------------------------------------------------------------------------------------------------------------------C------------TAP-------------------------------------------------------------------MYD-----------SNQLHAAVVELVAL---------------------------------------------D-N--------------------------------------------------------------------------------------------------------------------------------ADIKYS-TVQNW----------------------------------------------------------------------------------------YAGD-----------------------------------------------------------------------------------AN-GK-GGIYNFV---------T-------------------KRGLCK-------------------------------------------------------------GVNSK---------------------IS---------------------------------------------------------------------------------------------------------------------------------------W-----------------------------------------------------------------------------------------------------------TQVET----------------------------------------------------------------------------------------------------------------------------------------------------------------------------------------------------------------------------------------------G-----------------------------------------------------------------------------------------------------------------------------------------------------------------------------------------------------------------------------------------------------------------------------------------------------------------------------------------------------------------------------------------------------------------------------------------------------------SAI-----------------------------------TWK---Y-P-SCVLV-GDNSVGEFYSIA------------------------------------LT----NN---KQQADT-GTKMI--------------------------------------HIG-----------------------------------------------------------------------------------------------R-----------------------------------------NTKSTIISK-------------------------------------------------------------------------------------------GI--------------------------------------------------------------------------------------SAG-NSQN----SY---------------------------------------RG----LVKMG--P-KAKG--A---R-NYS-----------------------------------------------------------------------------------------------------Q-------CDS-----------------------------------------------------------------------------------------------------------ML---------------------------------------IGDN-AEA------------------NTF-PYIQVDN-NSA---------------------------------------------------------------------------------------------K-------------VE-HE----------------------------------ASTS-------------------------------------------------------KIG---------------E--------DQ----------------------------------------------------------------------------------------------------------------LFYF--------------------------------------------A-------QR-----G--------------------------------------------------------------------------------------------ISE----------EDAVSM----------L----------------------VS-------G---------------------------------------------------------------------------------------------------------FC---------------KDVLS------------------------------------K------------------------------LPM---------------------------E--FA--A--------------------------------------------------------------------------------------------------------------E--------------------------------------A-D-----------------------KL-----------------------------------------------------------------LS------------------------L-----K--------L------E------------------------------------------------------------GT-----------------------------------------------------------------------------------------------------------VG----------------------------------------------------------------------------------------------------------------------------------------------------------------------------------------
>118163_Psp@AFY79654.1| FeS assembly protein SufB
-------------------------------------------------------------------------------------------------------------------------------------------------------------------------------------------------------------------------------------------------------------------------------------------M-------------S--------------A--------------------------------------------------------------------------------------------------------------------------------T---------------------------------------------------------------------------------------------T----------------------VK--------------------------------------------N-------------I-------------V--------------N---Q---P-------------------------------------------------------------------Y----------------------------------------K---------------------YG------------------------------------------------------------------------------------------------------FV-T-NIES---------------------------D----------------------------------------------T-I-P----R------------------------------G---------------LNE-DIIRL---------I------------------SAKK-N---------------------------E----------PE---------------------F----------------M-------------------------------------LEFRLKAYR---QW--Q--K-----------------------------------------M------T----E------P-------T-W-----S--H---V------S---YPPI-------------------------------------------------------------------------------------------------------------D---YQNIIY-----------------YS------AP-------------------------K-H-------N------------------------------------------------------------K------------E-K--------------------LKSLEE------------------------------------------------------------------------------------------------------------------------------------VDP---TLLETFEK------------------------------------------------LGIPLS------------E------------------------------------------------------------------------------------------------------------------------------------------Q-KR---------------------------L-----------------------S--------N---------------------------------------------------------------------------------------------------------------------V-----------------------A----VDAIFD----------------------------------------------------------------------------------------------------------------------------------------------------------------------------------------------------------------------------------------------------------------------------------------------------------------------------------------------------------------------------------------------------------------------------------SVSI--------------------------------------------------------------------------------------------------------------ATTFK--------------------------------------------------------------------------------------------------------------------------------------------------------------------------------------------------------------------------------------------------------------------------------------------------------------------------------------------------------------------------------------------------------------------------------------------------------------------------------------------------------------------EKLA---------------------------------------------------------------EH-GVIFC-S----------ISEALQ-E-------------------------------------------------------------------H-PKLVE---------------------------------------------K-----Y----------------IG-S--------------VV--------------------------------------------------------------------------------------------------------------------------P------------------V-GDN----YF-------------------------AA---------------------------------------------------------------------------------------------------LN-SAVFS-DG--------------------------------------------------------------------------------------------------------------------------------------------------------------------------------------------------------------------------------------------------------------------------------------------------------------------------------------------------------------------------------------------------S---------------FVYIP-K---GVQ------------------------------C---PM--ELST--YFRIN----------------------------------------------------------------------------------------------------------------NG-ET--------GQF--------------------------------E-----------------------------------------------------------R--------------------------------------------------------------------------------------------------------------TL--------------------------------------------------------IIADEG-----A-----------------------------------------CV---------------------------------------------------------------------------------------------------------------------------------------------------------------------------SY----------------------------------------------------------------------------------------------------------LE-G-------------------------------------------------------------------------------------------------------------------------------------------------------------------------------------------------------------------------------------------------------------------------------------------------------------------------------------------------------------------------------------------------------------------------------------------------------------------C------------TAP-------------------------------------------------------------------MYD-----------SNQLHAAVVELIAL---------------------------------------------D-N--------------------------------------------------------------------------------------------------------------------------------AEIKYS-TVQNW----------------------------------------------------------------------------------------FAGD-----------------------------------------------------------------------------------EN-GK-GGIYNFV---------T-------------------KRGLCK-------------------------------------------------------------GVNSK---------------------IS---------------------------------------------------------------------------------------------------------------------------------------W-----------------------------------------------------------------------------------------------------------TQVET----------------------------------------------------------------------------------------------------------------------------------------------------------------------------------------------------------------------------------------------G-----------------------------------------------------------------------------------------------------------------------------------------------------------------------------------------------------------------------------------------------------------------------------------------------------------------------------------------------------------------------------------------------------------------------------------------------------------SAI-----------------------------------TWK---Y-P-SCVLI-GDNSVGEFYSIA------------------------------------LT----NN---KQQADT-GTKMI--------------------------------------HIG-----------------------------------------------------------------------------------------------K-----------------------------------------NTRSTIISK-------------------------------------------------------------------------------------------GI--------------------------------------------------------------------------------------SAG-NSKN----SY---------------------------------------RG----LVKMG--P-KATG--A---R-NYS-----------------------------------------------------------------------------------------------------Q-------CDS-----------------------------------------------------------------------------------------------------------ML---------------------------------------IGDN-AEA------------------NTF-PYIQVDN-NSA---------------------------------------------------------------------------------------------K-------------VE-HE----------------------------------ASTS-------------------------------------------------------KIG---------------E--------DQ----------------------------------------------------------------------------------------------------------------LFYF--------------------------------------------A-------QR-----G--------------------------------------------------------------------------------------------ISE----------EDAVSM----------L----------------------VS-------G---------------------------------------------------------------------------------------------------------FC---------------KDVLN------------------------------------K------------------------------LPM---------------------------E--FA--A--------------------------------------------------------------------------------------------------------------E--------------------------------------A-D-----------------------KL-----------------------------------------------------------------LS------------------------L-----K--------L------E------------------------------------------------------------GT-----------------------------------------------------------------------------------------------------------VG----------------------------------------------------------------------------------------------------------------------------------------------------------------------------------------
>1147_Ssp@AIE73525.1| Iron-sulfur cluster assembly protein SufB
-------------------------------------------------------------------------------------------------------------------------------------------------------------------------------------------------------------------------------------------------------------------------------------------M-------------S--------------S--------------------------------------------------------------------------------------------------------------------------------T---------------------------------------------------------------------------------------------I----------------------VK--------------------------------------------N-------------L-------------V--------------N---Q---P-------------------------------------------------------------------Y----------------------------------------K---------------------YG------------------------------------------------------------------------------------------------------FV-T-DIEA---------------------------D----------------------------------------------A-I-P----R------------------------------G---------------LSE-DVVRL---------I------------------SAKK-N---------------------------E----------PE---------------------F----------------M-------------------------------------LDFRLRAYR---HW--L--T-----------------------------------------M------T----E------P-------N-W-----P--A---V------H---YPPI-------------------------------------------------------------------------------------------------------------N---YQDIIY-----------------YS------AP-------------------------K-Q-------S------------------------------------------------------------K------------K-K--------------------LESLDE------------------------------------------------------------------------------------------------------------------------------------VDP---ALLETFEK------------------------------------------------LGIPLS------------E------------------------------------------------------------------------------------------------------------------------------------------Q-KR---------------------------L-----------------------S--------N---------------------------------------------------------------------------------------------------------------------V-----------------------A----VDAIFD----------------------------------------------------------------------------------------------------------------------------------------------------------------------------------------------------------------------------------------------------------------------------------------------------------------------------------------------------------------------------------------------------------------------------------SVSI--------------------------------------------------------------------------------------------------------------GTTFK--------------------------------------------------------------------------------------------------------------------------------------------------------------------------------------------------------------------------------------------------------------------------------------------------------------------------------------------------------------------------------------------------------------------------------------------------------------------------------------------------------------------EKLA---------------------------------------------------------------ED-GVIFC-S----------ISEALQ-E-------------------------------------------------------------------H-PELVQ---------------------------------------------K-----Y----------------LG-S--------------VV--------------------------------------------------------------------------------------------------------------------------P------------------T-ADN----FF-------------------------AA---------------------------------------------------------------------------------------------------LN-SAVFS-DG--------------------------------------------------------------------------------------------------------------------------------------------------------------------------------------------------------------------------------------------------------------------------------------------------------------------------------------------------------------------------------------------------S---------------FVFIP-K---GVK------------------------------C---PM--ELST--YFRIN----------------------------------------------------------------------------------------------------------------NG-DT--------GQF--------------------------------E-----------------------------------------------------------R--------------------------------------------------------------------------------------------------------------TL--------------------------------------------------------IIAEEG-----A-----------------------------------------SV---------------------------------------------------------------------------------------------------------------------------------------------------------------------------SY----------------------------------------------------------------------------------------------------------LE-G-------------------------------------------------------------------------------------------------------------------------------------------------------------------------------------------------------------------------------------------------------------------------------------------------------------------------------------------------------------------------------------------------------------------------------------------------------------------C------------TAP-------------------------------------------------------------------MYD-----------SNQLHAAVVELVAL---------------------------------------------D-N--------------------------------------------------------------------------------------------------------------------------------ADIKYS-TVQNW----------------------------------------------------------------------------------------YAGD-----------------------------------------------------------------------------------EN-GK-GGIYNFV---------T-------------------KRGLCK-------------------------------------------------------------GVNSK---------------------IS---------------------------------------------------------------------------------------------------------------------------------------W-----------------------------------------------------------------------------------------------------------TQVET----------------------------------------------------------------------------------------------------------------------------------------------------------------------------------------------------------------------------------------------G-----------------------------------------------------------------------------------------------------------------------------------------------------------------------------------------------------------------------------------------------------------------------------------------------------------------------------------------------------------------------------------------------------------------------------------------------------------SAI-----------------------------------TWK---Y-P-SCVLV-GDNSVGEFYSIA------------------------------------LT----NN---KQQADT-GTKMI--------------------------------------HIG-----------------------------------------------------------------------------------------------K-----------------------------------------NTRSTIISK-------------------------------------------------------------------------------------------GI--------------------------------------------------------------------------------------SAG-NSAN----SY---------------------------------------RG----LVKMG--P-KAQG--A---R-NYS-----------------------------------------------------------------------------------------------------Q-------CDS-----------------------------------------------------------------------------------------------------------ML---------------------------------------IGDR-AAA------------------NTF-PYIQVDN-NTA---------------------------------------------------------------------------------------------K-------------VE-HE----------------------------------ASTS-------------------------------------------------------KIG---------------E--------DQ----------------------------------------------------------------------------------------------------------------LFYF--------------------------------------------A-------QR-----G--------------------------------------------------------------------------------------------ISE----------EDAVSM----------L----------------------VS-------G---------------------------------------------------------------------------------------------------------FC---------------KDVLN------------------------------------E------------------------------LPM---------------------------E--FA--A--------------------------------------------------------------------------------------------------------------E--------------------------------------A-D-----------------------KL-----------------------------------------------------------------LS------------------------L-----K--------L------E------------------------------------------------------------GT-----------------------------------------------------------------------------------------------------------VG----------------------------------------------------------------------------------------------------------------------------------------------------------------------------------------
>755178_Caponinum@AFZ54679.1| Iron-regulated ABC transporter membrane component SufB
-------------------------------------------------------------------------------------------------------------------------------------------------------------------------------------------------------------------------------------------------------------------------------------------M-------------S--------------A--------------------------------------------------------------------------------------------------------------------------------T--------------------------------------------------------------------------------------------------------------------VK--------------------------------------------N-------------L-------------V--------------N---Q---P-------------------------------------------------------------------Y----------------------------------------K---------------------YG------------------------------------------------------------------------------------------------------FI-T-DIES---------------------------D----------------------------------------------T-I-A----K------------------------------G---------------LNE-DVIRL---------I------------------SAKK-N---------------------------E----------PE---------------------F----------------M-------------------------------------LEFRLKAYR---QW--L--Q-----------------------------------------M------N----E------P-------K-W-----A--H---V------G---YPAI-------------------------------------------------------------------------------------------------------------D---YQNIIY-----------------YC------AP-------------------------K-Q-------Q------------------------------------------------------------K------------K-K--------------------LNSLDE------------------------------------------------------------------------------------------------------------------------------------VDP---TLLETFEK------------------------------------------------LGIPLS------------E------------------------------------------------------------------------------------------------------------------------------------------Q-KR---------------------------L-----------------------S--------N---------------------------------------------------------------------------------------------------------------------V-----------------------A----VDAIFD----------------------------------------------------------------------------------------------------------------------------------------------------------------------------------------------------------------------------------------------------------------------------------------------------------------------------------------------------------------------------------------------------------------------------------SVSI--------------------------------------------------------------------------------------------------------------ATTFK--------------------------------------------------------------------------------------------------------------------------------------------------------------------------------------------------------------------------------------------------------------------------------------------------------------------------------------------------------------------------------------------------------------------------------------------------------------------------------------------------------------------EKLA---------------------------------------------------------------EV-GVIFC-S----------ISEALH-E-------------------------------------------------------------------H-PELVQ---------------------------------------------K-----Y----------------LG-T--------------VV--------------------------------------------------------------------------------------------------------------------------P------------------T-ADN----YF-------------------------AA---------------------------------------------------------------------------------------------------LN-SAVFS-DG--------------------------------------------------------------------------------------------------------------------------------------------------------------------------------------------------------------------------------------------------------------------------------------------------------------------------------------------------------------------------------------------------S---------------FVFIP-K---GVK------------------------------C---PM--ELST--YFRIN----------------------------------------------------------------------------------------------------------------NG-ET--------GQF--------------------------------E-----------------------------------------------------------R--------------------------------------------------------------------------------------------------------------TL--------------------------------------------------------IVAEEG-----A-----------------------------------------SV---------------------------------------------------------------------------------------------------------------------------------------------------------------------------SY----------------------------------------------------------------------------------------------------------LE-G-------------------------------------------------------------------------------------------------------------------------------------------------------------------------------------------------------------------------------------------------------------------------------------------------------------------------------------------------------------------------------------------------------------------------------------------------------------------C------------TAP-------------------------------------------------------------------MYD-----------SNQLHAAVVELVAL---------------------------------------------D-N--------------------------------------------------------------------------------------------------------------------------------AEIKYS-TVQNW----------------------------------------------------------------------------------------FAGD-----------------------------------------------------------------------------------EN-GK-GGIYNFV---------T-------------------KRGLCK-------------------------------------------------------------GVNSK---------------------IS---------------------------------------------------------------------------------------------------------------------------------------W-----------------------------------------------------------------------------------------------------------TQVET----------------------------------------------------------------------------------------------------------------------------------------------------------------------------------------------------------------------------------------------G-----------------------------------------------------------------------------------------------------------------------------------------------------------------------------------------------------------------------------------------------------------------------------------------------------------------------------------------------------------------------------------------------------------------------------------------------------------SAI-----------------------------------TWK---Y-P-SCVLV-GDNSVGEFYSIA------------------------------------LT----NN---MQQADT-GTKMV--------------------------------------HIG-----------------------------------------------------------------------------------------------K-----------------------------------------NTRSTIISK-------------------------------------------------------------------------------------------GI--------------------------------------------------------------------------------------SAG-KSKN----SY---------------------------------------RG----LVKMG--N-KATG--A---R-NYS-----------------------------------------------------------------------------------------------------Q-------CDS-----------------------------------------------------------------------------------------------------------ML---------------------------------------IGDN-AEA------------------NTF-PYIQVDN-NTA---------------------------------------------------------------------------------------------K-------------LE-HE----------------------------------ASTS-------------------------------------------------------KIG---------------E--------DQ----------------------------------------------------------------------------------------------------------------LFYF--------------------------------------------A-------QR-----G--------------------------------------------------------------------------------------------ISE----------EDAISM----------L----------------------VS-------G---------------------------------------------------------------------------------------------------------FC---------------KDVLN------------------------------------E------------------------------LPM---------------------------E--FA--A--------------------------------------------------------------------------------------------------------------E--------------------------------------A-D-----------------------KL-----------------------------------------------------------------LS------------------------L-----K--------L------E------------------------------------------------------------GS-----------------------------------------------------------------------------------------------------------VG----------------------------------------------------------------------------------------------------------------------------------------------------------------------------------------
>2054282_Csp@AUC59752.1| Fe-S cluster assembly protein SufB
-------------------------------------------------------------------------------------------------------------------------------------------------------------------------------------------------------------------------------------------------------------------------------------------M-------------S--------------A--------------------------------------------------------------------------------------------------------------------------------T--------------------------------------------------------------------------------------------------------------------VK--------------------------------------------T-------------L-------------V--------------N---Q---P-------------------------------------------------------------------Y----------------------------------------K---------------------YG------------------------------------------------------------------------------------------------------FI-T-DIES---------------------------D----------------------------------------------S-I-P----K------------------------------G---------------LSE-EVVRL---------I------------------SAKK-N---------------------------E----------PE---------------------F----------------M-------------------------------------LEFRLKAYR---QW--L--K-----------------------------------------M------T----E------P-------Q-W-----A--H---V------G---YPKI-------------------------------------------------------------------------------------------------------------D---YQNIIY-----------------YS------AP-------------------------K-Q-------G------------------------------------------------------------K------------E-K--------------------LKSLDD------------------------------------------------------------------------------------------------------------------------------------VDP---TLLDTFEK------------------------------------------------LGIPLS------------E------------------------------------------------------------------------------------------------------------------------------------------Q-KR---------------------------L-----------------------S--------N---------------------------------------------------------------------------------------------------------------------V-----------------------A----VDAIFD----------------------------------------------------------------------------------------------------------------------------------------------------------------------------------------------------------------------------------------------------------------------------------------------------------------------------------------------------------------------------------------------------------------------------------SVSI--------------------------------------------------------------------------------------------------------------GTTFK--------------------------------------------------------------------------------------------------------------------------------------------------------------------------------------------------------------------------------------------------------------------------------------------------------------------------------------------------------------------------------------------------------------------------------------------------------------------------------------------------------------------EKLA---------------------------------------------------------------ED-GVIFC-S----------ISEALQ-D-------------------------------------------------------------------H-PDLVQ---------------------------------------------K-----Y----------------LG-T--------------VV--------------------------------------------------------------------------------------------------------------------------P------------------T-ADN----FF-------------------------AA---------------------------------------------------------------------------------------------------LN-SAVFS-DG--------------------------------------------------------------------------------------------------------------------------------------------------------------------------------------------------------------------------------------------------------------------------------------------------------------------------------------------------------------------------------------------------S---------------FVFIP-K---GVK------------------------------C---PM--ELST--YFRIN----------------------------------------------------------------------------------------------------------------NG-DT--------GQF--------------------------------E-----------------------------------------------------------R--------------------------------------------------------------------------------------------------------------TL--------------------------------------------------------IVAEKG-----A-----------------------------------------SV---------------------------------------------------------------------------------------------------------------------------------------------------------------------------SY----------------------------------------------------------------------------------------------------------LE-G-------------------------------------------------------------------------------------------------------------------------------------------------------------------------------------------------------------------------------------------------------------------------------------------------------------------------------------------------------------------------------------------------------------------------------------------------------------------C------------TAP-------------------------------------------------------------------MYD-----------SNQLHAAVVELVAL---------------------------------------------D-N--------------------------------------------------------------------------------------------------------------------------------ADIKYS-TVQNW----------------------------------------------------------------------------------------FAGD-----------------------------------------------------------------------------------EK-GK-GGIYNFV---------T-------------------KRGLCK-------------------------------------------------------------GVNSK---------------------IS---------------------------------------------------------------------------------------------------------------------------------------W-----------------------------------------------------------------------------------------------------------TQVET----------------------------------------------------------------------------------------------------------------------------------------------------------------------------------------------------------------------------------------------G-----------------------------------------------------------------------------------------------------------------------------------------------------------------------------------------------------------------------------------------------------------------------------------------------------------------------------------------------------------------------------------------------------------------------------------------------------------SAI-----------------------------------TWK---Y-P-SCVLV-GDNSVGEFYSIA------------------------------------LT----NN---MQQADT-GTKMV--------------------------------------HIG-----------------------------------------------------------------------------------------------K-----------------------------------------NTRSTIISK-------------------------------------------------------------------------------------------GI--------------------------------------------------------------------------------------SAG-NSKN----SY---------------------------------------RG----LVKMG--N-KAKG--A---R-NYS-----------------------------------------------------------------------------------------------------Q-------CDS-----------------------------------------------------------------------------------------------------------ML---------------------------------------IGDN-AEA------------------NTF-PYIQVDN-NTA---------------------------------------------------------------------------------------------R-------------LE-HE----------------------------------ASTS-------------------------------------------------------KIG---------------E--------DQ----------------------------------------------------------------------------------------------------------------LFYF--------------------------------------------A-------QR-----G--------------------------------------------------------------------------------------------ISE----------EDAISM----------L----------------------VS-------G---------------------------------------------------------------------------------------------------------FC---------------KDVLN------------------------------------E------------------------------LPM---------------------------E--FA--A--------------------------------------------------------------------------------------------------------------E--------------------------------------A-D-----------------------KL-----------------------------------------------------------------LS------------------------L-----K--------L------E------------------------------------------------------------GT-----------------------------------------------------------------------------------------------------------VG----------------------------------------------------------------------------------------------------------------------------------------------------------------------------------------
>113355_Gherdmanii@CM001775.1_2390|  2471277 2472716
-------------------------------------------------------------------------------------------------------------------------------------------------------------------------------------------------------------------------------------------------------------------------------------------M-------------S--------------A--------------------------------------------------------------------------------------------------------------------------------S--------------------------------------------------------------------------------------------------------------------VK--------------------------------------------T-------------L-------------V--------------N---Q---P-------------------------------------------------------------------Y----------------------------------------K---------------------YG------------------------------------------------------------------------------------------------------FI-T-DIES---------------------------D----------------------------------------------T-I-P----K------------------------------G---------------LSE-DVVRL---------I------------------SLKK-N---------------------------E----------PE---------------------F----------------M-------------------------------------LEFRLKAYR---QW--L--T-----------------------------------------M------T----E------P-------E-W-----A--H---V------G---YPSI-------------------------------------------------------------------------------------------------------------N---YQDIIY-----------------YS------AP-------------------------K-Q-------Q------------------------------------------------------------K------------K-K--------------------LDSLDE------------------------------------------------------------------------------------------------------------------------------------VDP---TLLEAFEK------------------------------------------------LGIPLS------------E------------------------------------------------------------------------------------------------------------------------------------------Q-KR---------------------------L-----------------------G--------N---------------------------------------------------------------------------------------------------------------------V-----------------------A----VDAIFD----------------------------------------------------------------------------------------------------------------------------------------------------------------------------------------------------------------------------------------------------------------------------------------------------------------------------------------------------------------------------------------------------------------------------------SVSI--------------------------------------------------------------------------------------------------------------ATTFK--------------------------------------------------------------------------------------------------------------------------------------------------------------------------------------------------------------------------------------------------------------------------------------------------------------------------------------------------------------------------------------------------------------------------------------------------------------------------------------------------------------------DKLA---------------------------------------------------------------KD-GVIFC-S----------ISEALQ-E-------------------------------------------------------------------H-PDLIQ---------------------------------------------K-----Y----------------LG-S--------------VV--------------------------------------------------------------------------------------------------------------------------P------------------S-ADN----YF-------------------------AA---------------------------------------------------------------------------------------------------LN-GAVFS-DG--------------------------------------------------------------------------------------------------------------------------------------------------------------------------------------------------------------------------------------------------------------------------------------------------------------------------------------------------------------------------------------------------S---------------FVFIP-K---GVK------------------------------C---PM--ELST--YFRIN----------------------------------------------------------------------------------------------------------------NG-DT--------GQF--------------------------------E-----------------------------------------------------------R--------------------------------------------------------------------------------------------------------------TL--------------------------------------------------------IVAEEG-----A-----------------------------------------SV---------------------------------------------------------------------------------------------------------------------------------------------------------------------------SY----------------------------------------------------------------------------------------------------------LE-G-------------------------------------------------------------------------------------------------------------------------------------------------------------------------------------------------------------------------------------------------------------------------------------------------------------------------------------------------------------------------------------------------------------------------------------------------------------------C------------TAP-------------------------------------------------------------------MYD-----------SNQLHAAVVELVAL---------------------------------------------D-N--------------------------------------------------------------------------------------------------------------------------------ADIKYS-TVQNW----------------------------------------------------------------------------------------YAGD-----------------------------------------------------------------------------------EK-GK-GGIYNFV---------T-------------------KRGLCK-------------------------------------------------------------GVNSK---------------------IS---------------------------------------------------------------------------------------------------------------------------------------W-----------------------------------------------------------------------------------------------------------TQVET----------------------------------------------------------------------------------------------------------------------------------------------------------------------------------------------------------------------------------------------G-----------------------------------------------------------------------------------------------------------------------------------------------------------------------------------------------------------------------------------------------------------------------------------------------------------------------------------------------------------------------------------------------------------------------------------------------------------SAI-----------------------------------TWK---Y-P-SCVLV-GDNSVGEFYSIA------------------------------------LT----NN---MQQADT-GTKMV--------------------------------------HIG-----------------------------------------------------------------------------------------------K-----------------------------------------NTRSTIISK-------------------------------------------------------------------------------------------GI--------------------------------------------------------------------------------------SAG-NSKN----SY---------------------------------------RG----LVKMG--N-KATG--A---R-NYS-----------------------------------------------------------------------------------------------------Q-------CDS-----------------------------------------------------------------------------------------------------------ML---------------------------------------IGDN-AEA------------------NTF-PYIQVDN-SRA---------------------------------------------------------------------------------------------K-------------VE-HE----------------------------------ASTS-------------------------------------------------------KIG---------------E--------DQ----------------------------------------------------------------------------------------------------------------LFYF--------------------------------------------A-------QR-----G--------------------------------------------------------------------------------------------ISE----------EDAVSM----------L----------------------VS-------G---------------------------------------------------------------------------------------------------------FC---------------KDVLN------------------------------------E------------------------------LPM---------------------------E--FA--A--------------------------------------------------------------------------------------------------------------E--------------------------------------A-D-----------------------KL-----------------------------------------------------------------LS------------------------L-----K--------L------E------------------------------------------------------------GS-----------------------------------------------------------------------------------------------------------VG*---------------------------------------------------------------------------------------------------------------------------------------------------------------------------------------
>2005460_Csp@BAZ44565.1| FeS assembly protein SufB
-------------------------------------------------------------------------------------------------------------------------------------------------------------------------------------------------------------------------------------------------------------------------------------------M-------------S--------------A--------------------------------------------------------------------------------------------------------------------------------N--------------------------------------------------------------------------------------------------------------------VK--------------------------------------------T-------------L-------------V--------------N---Q---P-------------------------------------------------------------------Y----------------------------------------K---------------------YG------------------------------------------------------------------------------------------------------FV-T-DIET---------------------------D----------------------------------------------A-I-P----R------------------------------G---------------LSE-DVIRL---------I------------------SAKK-N---------------------------E----------PE---------------------F----------------M-------------------------------------LEFRLKAYR---QW--L--K-----------------------------------------M------S----E------P-------N-W-----P--H---V------E---YPPI-------------------------------------------------------------------------------------------------------------D---YQNIVY-----------------YS------AP-------------------------K-K-------K------------------------------------------------------------S------------E-K--------------------LGSLDD------------------------------------------------------------------------------------------------------------------------------------VDP---ALLETFDK------------------------------------------------LGIPLS------------E------------------------------------------------------------------------------------------------------------------------------------------Q-KR---------------------------L-----------------------S--------N---------------------------------------------------------------------------------------------------------------------V-----------------------A----VDAIFD----------------------------------------------------------------------------------------------------------------------------------------------------------------------------------------------------------------------------------------------------------------------------------------------------------------------------------------------------------------------------------------------------------------------------------SVSI--------------------------------------------------------------------------------------------------------------GTTFK--------------------------------------------------------------------------------------------------------------------------------------------------------------------------------------------------------------------------------------------------------------------------------------------------------------------------------------------------------------------------------------------------------------------------------------------------------------------------------------------------------------------EKLA---------------------------------------------------------------ED-GVIFC-S----------ISEALQ-E-------------------------------------------------------------------H-PELVQ---------------------------------------------K-----Y----------------LG-T--------------VV--------------------------------------------------------------------------------------------------------------------------P------------------V-ADN----YF-------------------------AA---------------------------------------------------------------------------------------------------LN-SAVFS-DG--------------------------------------------------------------------------------------------------------------------------------------------------------------------------------------------------------------------------------------------------------------------------------------------------------------------------------------------------------------------------------------------------S---------------FVFIP-K---GVT------------------------------C---PM--ELST--YFRIN----------------------------------------------------------------------------------------------------------------DG-DT--------GQF--------------------------------E-----------------------------------------------------------R--------------------------------------------------------------------------------------------------------------TL--------------------------------------------------------IVAEEG-----A-----------------------------------------SV---------------------------------------------------------------------------------------------------------------------------------------------------------------------------SY----------------------------------------------------------------------------------------------------------LE-G-------------------------------------------------------------------------------------------------------------------------------------------------------------------------------------------------------------------------------------------------------------------------------------------------------------------------------------------------------------------------------------------------------------------------------------------------------------------C------------TAP-------------------------------------------------------------------MFD-----------TNQLHAAVVELVAL---------------------------------------------D-N--------------------------------------------------------------------------------------------------------------------------------ADIKYS-TVQNW----------------------------------------------------------------------------------------FAGD-----------------------------------------------------------------------------------EE-GK-GGIYNFV---------T-------------------KRGLCK-------------------------------------------------------------GVNSK---------------------IS---------------------------------------------------------------------------------------------------------------------------------------W-----------------------------------------------------------------------------------------------------------TQVET----------------------------------------------------------------------------------------------------------------------------------------------------------------------------------------------------------------------------------------------G-----------------------------------------------------------------------------------------------------------------------------------------------------------------------------------------------------------------------------------------------------------------------------------------------------------------------------------------------------------------------------------------------------------------------------------------------------------SAI-----------------------------------TWK---Y-P-SCVLV-GDNSVGEFYSIA------------------------------------LT----NN---LQQADT-GTKMI--------------------------------------HVG-----------------------------------------------------------------------------------------------K-----------------------------------------NTRSTIISK-------------------------------------------------------------------------------------------GI--------------------------------------------------------------------------------------SAG-NSKG----SY---------------------------------------RG----LVKIG--S-KADG--A---R-NYS-----------------------------------------------------------------------------------------------------Q-------CDS-----------------------------------------------------------------------------------------------------------ML---------------------------------------IGDN-AEA------------------NTF-PYIQVDN-NTA---------------------------------------------------------------------------------------------K-------------LE-HE----------------------------------ASTA-------------------------------------------------------KIG---------------E--------EQ----------------------------------------------------------------------------------------------------------------LFYF--------------------------------------------A-------QR-----G--------------------------------------------------------------------------------------------ISE----------EDAVSM----------L----------------------VS-------G---------------------------------------------------------------------------------------------------------FC---------------KDVLN------------------------------------E------------------------------LPM---------------------------E--FA--A--------------------------------------------------------------------------------------------------------------E--------------------------------------A-D-----------------------KL-----------------------------------------------------------------LS------------------------L-----K--------L------E------------------------------------------------------------GT-----------------------------------------------------------------------------------------------------------VG----------------------------------------------------------------------------------------------------------------------------------------------------------------------------------------
>111780_Scyanosphaera@AFZ35004.1| Iron-regulated ABC transporter membrane component SufB
-------------------------------------------------------------------------------------------------------------------------------------------------------------------------------------------------------------------------------------------------------------------------------------------M-------------S--------------S--------------------------------------------------------------------------------------------------------------------------------T--------------------------------------------------------------------------------------------------------------------VK--------------------------------------------N-------------L-------------V--------------N---Q---P-------------------------------------------------------------------Y----------------------------------------K---------------------YG------------------------------------------------------------------------------------------------------FI-T-EIEA---------------------------D----------------------------------------------T-I-P----R------------------------------G---------------LNE-DIIRL---------I------------------SAKK-N---------------------------E----------PE---------------------F----------------M-------------------------------------LQFRLKAYH---QW--L--K-----------------------------------------M------T----E------P-------T-W-----A--H---V------G---YPPI-------------------------------------------------------------------------------------------------------------D---YQNIIY-----------------YS------AP-------------------------K-Q-------K------------------------------------------------------------K------------A-K--------------------LNSLDE------------------------------------------------------------------------------------------------------------------------------------VDP---ALLETFEK------------------------------------------------LGLPLS------------E------------------------------------------------------------------------------------------------------------------------------------------Q-KR---------------------------L-----------------------S--------N---------------------------------------------------------------------------------------------------------------------V-----------------------A----VDAIFD----------------------------------------------------------------------------------------------------------------------------------------------------------------------------------------------------------------------------------------------------------------------------------------------------------------------------------------------------------------------------------------------------------------------------------SVSI--------------------------------------------------------------------------------------------------------------ATTFK--------------------------------------------------------------------------------------------------------------------------------------------------------------------------------------------------------------------------------------------------------------------------------------------------------------------------------------------------------------------------------------------------------------------------------------------------------------------------------------------------------------------EKLA---------------------------------------------------------------EE-GVIFC-S----------ISEALQ-E-------------------------------------------------------------------H-PDLVQ---------------------------------------------K-----Y----------------LG-S--------------VV--------------------------------------------------------------------------------------------------------------------------P------------------V-ADN----YF-------------------------AA---------------------------------------------------------------------------------------------------LN-SAVFS-DG--------------------------------------------------------------------------------------------------------------------------------------------------------------------------------------------------------------------------------------------------------------------------------------------------------------------------------------------------------------------------------------------------S---------------FVFIP-K---GVK------------------------------C---PM--ELST--YFRIN----------------------------------------------------------------------------------------------------------------NG-ET--------GQF--------------------------------E-----------------------------------------------------------R--------------------------------------------------------------------------------------------------------------TL--------------------------------------------------------IVAEEG-----A-----------------------------------------SV---------------------------------------------------------------------------------------------------------------------------------------------------------------------------SY----------------------------------------------------------------------------------------------------------LE-G-------------------------------------------------------------------------------------------------------------------------------------------------------------------------------------------------------------------------------------------------------------------------------------------------------------------------------------------------------------------------------------------------------------------------------------------------------------------C------------TAP-------------------------------------------------------------------MYD-----------SNQLHAAVVELVAL---------------------------------------------D-D--------------------------------------------------------------------------------------------------------------------------------AEIKYS-TVQNW----------------------------------------------------------------------------------------FAGD-----------------------------------------------------------------------------------EN-GK-GGIYNFV---------T-------------------KRGLCK-------------------------------------------------------------GVNSK---------------------IS---------------------------------------------------------------------------------------------------------------------------------------W-----------------------------------------------------------------------------------------------------------TQVET----------------------------------------------------------------------------------------------------------------------------------------------------------------------------------------------------------------------------------------------G-----------------------------------------------------------------------------------------------------------------------------------------------------------------------------------------------------------------------------------------------------------------------------------------------------------------------------------------------------------------------------------------------------------------------------------------------------------SAI-----------------------------------TWK---Y-P-SCVLV-GDNSVGEFYSIA------------------------------------LT----NH---KQQADT-GTKMI--------------------------------------HIG-----------------------------------------------------------------------------------------------K-----------------------------------------NTRSTIISK-------------------------------------------------------------------------------------------GI--------------------------------------------------------------------------------------SAG-ESKG----SY---------------------------------------RG----LVKIG--P-KADG--A---R-NYS-----------------------------------------------------------------------------------------------------Q-------CDS-----------------------------------------------------------------------------------------------------------ML---------------------------------------IGDN-AEA------------------NTF-PYIQVDN-NSA---------------------------------------------------------------------------------------------R-------------VE-HE----------------------------------ASTA-------------------------------------------------------KIG---------------E--------EQ----------------------------------------------------------------------------------------------------------------LFYF--------------------------------------------A-------QR-----G--------------------------------------------------------------------------------------------ISE----------EDAVSM----------L----------------------VS-------G---------------------------------------------------------------------------------------------------------FC---------------KDVLN------------------------------------E------------------------------LPM---------------------------E--FA--A--------------------------------------------------------------------------------------------------------------E--------------------------------------A-D-----------------------KL-----------------------------------------------------------------LS------------------------L-----K--------L------E------------------------------------------------------------GT-----------------------------------------------------------------------------------------------------------VG----------------------------------------------------------------------------------------------------------------------------------------------------------------------------------------
>1173029_Ssubsalsa@JH980292.1_1108|  1312735 1314177
-------------------------------------------------------------------------------------------------------------------------------------------------------------------------------------------------------------------------------------------------------------------------------------------M-------------T--------------A--------------------------------------------------------------------------------------------------------------------------------T---------------------------------------------------------------------------------------------S----------------------VK--------------------------------------------T-------------L-------------V--------------N---Q---P-------------------------------------------------------------------Y----------------------------------------K---------------------YG------------------------------------------------------------------------------------------------------FI-T-DIET---------------------------D----------------------------------------------T-I-P----R------------------------------G---------------LSE-EVVRL---------I------------------SAKK-N---------------------------E----------PE---------------------F----------------M-------------------------------------LEFRLRAYR---QW--L--K-----------------------------------------M------S----E------P-------T-W-----A--H---V------G---YPPI-------------------------------------------------------------------------------------------------------------D---YQNIIY-----------------YS------AP-------------------------K-T-------K------------------------------------------------------------G------------E-K--------------------LKSLDE------------------------------------------------------------------------------------------------------------------------------------VDP---ALLETFEK------------------------------------------------LGIPLS------------E------------------------------------------------------------------------------------------------------------------------------------------Q-KR---------------------------L-----------------------S--------N---------------------------------------------------------------------------------------------------------------------V-----------------------A----VDAIFD----------------------------------------------------------------------------------------------------------------------------------------------------------------------------------------------------------------------------------------------------------------------------------------------------------------------------------------------------------------------------------------------------------------------------------SVSI--------------------------------------------------------------------------------------------------------------ATTFK--------------------------------------------------------------------------------------------------------------------------------------------------------------------------------------------------------------------------------------------------------------------------------------------------------------------------------------------------------------------------------------------------------------------------------------------------------------------------------------------------------------------EKLA---------------------------------------------------------------EA-GVIFC-S----------ISEAIH-E-------------------------------------------------------------------H-PELVK---------------------------------------------K-----Y----------------LG-S--------------VV--------------------------------------------------------------------------------------------------------------------------P------------------V-GDN----YF-------------------------AA---------------------------------------------------------------------------------------------------LN-SAVFS-DG--------------------------------------------------------------------------------------------------------------------------------------------------------------------------------------------------------------------------------------------------------------------------------------------------------------------------------------------------------------------------------------------------S---------------FVYIP-K---GVT------------------------------C---PM--ELST--YFRIN----------------------------------------------------------------------------------------------------------------NG-DT--------GQF--------------------------------E-----------------------------------------------------------R--------------------------------------------------------------------------------------------------------------TL--------------------------------------------------------IVAEEG-----A-----------------------------------------SV---------------------------------------------------------------------------------------------------------------------------------------------------------------------------SY----------------------------------------------------------------------------------------------------------LE-G-------------------------------------------------------------------------------------------------------------------------------------------------------------------------------------------------------------------------------------------------------------------------------------------------------------------------------------------------------------------------------------------------------------------------------------------------------------------C------------TAP-------------------------------------------------------------------MYD-----------SNQLHAAIVELVAL---------------------------------------------D-N--------------------------------------------------------------------------------------------------------------------------------ASIKYS-TVQNW----------------------------------------------------------------------------------------YAGD-----------------------------------------------------------------------------------EN-GK-GGIYNFV---------T-------------------KRGLCK-------------------------------------------------------------GVNSK---------------------IS---------------------------------------------------------------------------------------------------------------------------------------W-----------------------------------------------------------------------------------------------------------TQVET----------------------------------------------------------------------------------------------------------------------------------------------------------------------------------------------------------------------------------------------G-----------------------------------------------------------------------------------------------------------------------------------------------------------------------------------------------------------------------------------------------------------------------------------------------------------------------------------------------------------------------------------------------------------------------------------------------------------SAI-----------------------------------TWK---Y-P-SCVLV-GDNSVGEFYSIA------------------------------------LT----NN---KQQADT-GTKMV--------------------------------------HIG-----------------------------------------------------------------------------------------------K-----------------------------------------NTRSTIISK-------------------------------------------------------------------------------------------GI--------------------------------------------------------------------------------------SAG-NSQN----SY---------------------------------------RG----LVKMG--P-KAVG--A---R-NYS-----------------------------------------------------------------------------------------------------Q-------CDS-----------------------------------------------------------------------------------------------------------ML---------------------------------------IGDC-AEA------------------NTF-PYIQVEH-NSA---------------------------------------------------------------------------------------------K-------------VE-HE----------------------------------ASTS-------------------------------------------------------KIG---------------E--------DQ----------------------------------------------------------------------------------------------------------------LFYF--------------------------------------------A-------QR-----G--------------------------------------------------------------------------------------------ISA----------EDAISM----------L----------------------IS-------G---------------------------------------------------------------------------------------------------------FC---------------KDVFN------------------------------------Q------------------------------LPM---------------------------E--FA--A--------------------------------------------------------------------------------------------------------------E--------------------------------------A-D-----------------------KL-----------------------------------------------------------------LS------------------------L-----K--------L------E------------------------------------------------------------GT-----------------------------------------------------------------------------------------------------------VG*---------------------------------------------------------------------------------------------------------------------------------------------------------------------------------------
>1128427_Fcyanobacteri@KB904821.1_4639|  5301241 5302683
-------------------------------------------------------------------------------------------------------------------------------------------------------------------------------------------------------------------------------------------------------------------------------------------M-------------S--------------S--------------------------------------------------------------------------------------------------------------------------------T---------------------------------------------------------------------------------------------S----------------------VK--------------------------------------------T-------------L-------------V--------------N---Q---P-------------------------------------------------------------------Y----------------------------------------K---------------------YG------------------------------------------------------------------------------------------------------FI-T-DIEK---------------------------D----------------------------------------------T-L-P----R------------------------------G---------------LSE-DVIRL---------I------------------SAKK-K---------------------------E----------PE---------------------F----------------M-------------------------------------LEFRLRAYR---RW--L--E-----------------------------------------M------A----E------P-------A-W-----P--H---V------E---YPPI-------------------------------------------------------------------------------------------------------------D---YQNIVY-----------------YS------AP-------------------------K-Q-------K------------------------------------------------------------D------------E-K--------------------LNSLDE------------------------------------------------------------------------------------------------------------------------------------VDP---TLLETFEK------------------------------------------------LGIPLS------------E------------------------------------------------------------------------------------------------------------------------------------------Q-KR---------------------------L-----------------------S--------N---------------------------------------------------------------------------------------------------------------------V-----------------------A----VDAIFD----------------------------------------------------------------------------------------------------------------------------------------------------------------------------------------------------------------------------------------------------------------------------------------------------------------------------------------------------------------------------------------------------------------------------------SVSI--------------------------------------------------------------------------------------------------------------GTTFK--------------------------------------------------------------------------------------------------------------------------------------------------------------------------------------------------------------------------------------------------------------------------------------------------------------------------------------------------------------------------------------------------------------------------------------------------------------------------------------------------------------------EKLA---------------------------------------------------------------ED-GVIFC-S----------ISEAVH-D-------------------------------------------------------------------Y-PELIE---------------------------------------------K-----Y----------------LG-S--------------VV--------------------------------------------------------------------------------------------------------------------------P------------------V-GDN----YF-------------------------TA---------------------------------------------------------------------------------------------------LN-SAVFS-DG--------------------------------------------------------------------------------------------------------------------------------------------------------------------------------------------------------------------------------------------------------------------------------------------------------------------------------------------------------------------------------------------------S---------------FVYIP-K---GVT------------------------------C---PM--ELST--YFRIN----------------------------------------------------------------------------------------------------------------DG-DT--------GQF--------------------------------E-----------------------------------------------------------R--------------------------------------------------------------------------------------------------------------TL--------------------------------------------------------IVAEEG-----A-----------------------------------------SV---------------------------------------------------------------------------------------------------------------------------------------------------------------------------SY----------------------------------------------------------------------------------------------------------LE-G-------------------------------------------------------------------------------------------------------------------------------------------------------------------------------------------------------------------------------------------------------------------------------------------------------------------------------------------------------------------------------------------------------------------------------------------------------------------C------------TAP-------------------------------------------------------------------MYD-----------TNQLHAAVVELVAL---------------------------------------------D-N--------------------------------------------------------------------------------------------------------------------------------ADIKYS-TVQNW----------------------------------------------------------------------------------------FAGD-----------------------------------------------------------------------------------EN-GK-GGIYNFV---------T-------------------KRGLCK-------------------------------------------------------------GVNSK---------------------IS---------------------------------------------------------------------------------------------------------------------------------------W-----------------------------------------------------------------------------------------------------------TQVET----------------------------------------------------------------------------------------------------------------------------------------------------------------------------------------------------------------------------------------------G-----------------------------------------------------------------------------------------------------------------------------------------------------------------------------------------------------------------------------------------------------------------------------------------------------------------------------------------------------------------------------------------------------------------------------------------------------------SAI-----------------------------------TWK---Y-P-SCVLV-GDNSVGEFYSIA------------------------------------LT----NN---KQQADT-GTKMV--------------------------------------HIG-----------------------------------------------------------------------------------------------R-----------------------------------------NTKSTIISK-------------------------------------------------------------------------------------------GI--------------------------------------------------------------------------------------SAG-GSKN----SY---------------------------------------RG----LVKMG--P-KAKG--A---R-NYS-----------------------------------------------------------------------------------------------------Q-------CDS-----------------------------------------------------------------------------------------------------------ML---------------------------------------IGDT-AEA------------------NTF-PYIQAEN-NTA---------------------------------------------------------------------------------------------K-------------VE-HE----------------------------------ASTS-------------------------------------------------------KIG---------------E--------DQ----------------------------------------------------------------------------------------------------------------LFFF--------------------------------------------A-------QR-----G--------------------------------------------------------------------------------------------ISA----------EDAISM----------L----------------------IS-------G---------------------------------------------------------------------------------------------------------FC---------------KDVFN------------------------------------Q------------------------------LPM---------------------------E--FA--A--------------------------------------------------------------------------------------------------------------E--------------------------------------A-D-----------------------KL-----------------------------------------------------------------LS------------------------L-----K--------L------E------------------------------------------------------------GT-----------------------------------------------------------------------------------------------------------VG*---------------------------------------------------------------------------------------------------------------------------------------------------------------------------------------
>129961_Smajor@KV878783.1_2552|  2939615 2941060
-------------------------------------------------------------------------------------------------------------------------------------------------------------------------------------------------------------------------------------------------------------------------------------------M-------------S--------------A--------------------------------------------------------------------------------------------------------------------------------T---------------------------------------------------------------------------------------------S----------------------VK--------------------------------------------T-------------L-------------V--------------N---Q---P-------------------------------------------------------------------Y----------------------------------------K---------------------YG------------------------------------------------------------------------------------------------------FI-T-DIEA---------------------------D----------------------------------------------S-L-P----P------------------------------G---------------LSE-DVIRL---------I------------------SAKK-N---------------------------E----------PE---------------------F----------------M-------------------------------------LEFRLKAYR---HW--L--T-----------------------------------------M------A----E------P-------D-W-----A--H---V------G---YPPI-------------------------------------------------------------------------------------------------------------N---YQDIIY-----------------YS------AP-------------------------K-T-------K------------------------------------------------------------D----G-------E-K--------------------LKSLDD------------------------------------------------------------------------------------------------------------------------------------VDP---ALLETFEK------------------------------------------------LGIPLS------------E------------------------------------------------------------------------------------------------------------------------------------------Q-KR---------------------------L-----------------------G--------N---------------------------------------------------------------------------------------------------------------------V-----------------------A----VDAIFD----------------------------------------------------------------------------------------------------------------------------------------------------------------------------------------------------------------------------------------------------------------------------------------------------------------------------------------------------------------------------------------------------------------------------------SVSI--------------------------------------------------------------------------------------------------------------ATTFK--------------------------------------------------------------------------------------------------------------------------------------------------------------------------------------------------------------------------------------------------------------------------------------------------------------------------------------------------------------------------------------------------------------------------------------------------------------------------------------------------------------------EKLG---------------------------------------------------------------EA-GVIFC-S----------ISEALQ-E-------------------------------------------------------------------H-PELIK---------------------------------------------K-----Y----------------LG-T--------------VV--------------------------------------------------------------------------------------------------------------------------P------------------T-ADN----YF-------------------------AA---------------------------------------------------------------------------------------------------LN-SAVFS-DG--------------------------------------------------------------------------------------------------------------------------------------------------------------------------------------------------------------------------------------------------------------------------------------------------------------------------------------------------------------------------------------------------S---------------FVFVP-K---GVT------------------------------C---PM--ELST--YFRMN----------------------------------------------------------------------------------------------------------------SG-DT--------GQF--------------------------------E-----------------------------------------------------------R--------------------------------------------------------------------------------------------------------------TL--------------------------------------------------------IVAEEG-----A-----------------------------------------SV---------------------------------------------------------------------------------------------------------------------------------------------------------------------------SY----------------------------------------------------------------------------------------------------------LE-G-------------------------------------------------------------------------------------------------------------------------------------------------------------------------------------------------------------------------------------------------------------------------------------------------------------------------------------------------------------------------------------------------------------------------------------------------------------------C------------TAP-------------------------------------------------------------------MYD-----------SNQLHAAIVELVAL---------------------------------------------D-D--------------------------------------------------------------------------------------------------------------------------------ADIKYS-TVQNW----------------------------------------------------------------------------------------FAGD-----------------------------------------------------------------------------------ES-GK-GGIYNFV---------T-------------------KRGLCK-------------------------------------------------------------GKNSK---------------------IS---------------------------------------------------------------------------------------------------------------------------------------W-----------------------------------------------------------------------------------------------------------TQVET----------------------------------------------------------------------------------------------------------------------------------------------------------------------------------------------------------------------------------------------G-----------------------------------------------------------------------------------------------------------------------------------------------------------------------------------------------------------------------------------------------------------------------------------------------------------------------------------------------------------------------------------------------------------------------------------------------------------SAI-----------------------------------TWK---Y-P-SCVLV-GDNSVGEFYSIA------------------------------------LT----NN---HQQADT-GTKMV--------------------------------------HIG-----------------------------------------------------------------------------------------------R-----------------------------------------NTRSRIISK-------------------------------------------------------------------------------------------GI--------------------------------------------------------------------------------------SAG-QSKN----SY---------------------------------------RG----LVKMG--P-NAKG--A---R-NYS-----------------------------------------------------------------------------------------------------Q-------CDS-----------------------------------------------------------------------------------------------------------ML---------------------------------------IGDR-AEA------------------NTF-PYIQVDN-NTA---------------------------------------------------------------------------------------------K-------------VE-HE----------------------------------ASTS-------------------------------------------------------KIG---------------E--------DQ----------------------------------------------------------------------------------------------------------------LFYF--------------------------------------------A-------QR-----G--------------------------------------------------------------------------------------------ISS----------EDAISM----------L----------------------IS-------G---------------------------------------------------------------------------------------------------------FC---------------KDVFN------------------------------------Q------------------------------LPM---------------------------E--FA--A--------------------------------------------------------------------------------------------------------------E--------------------------------------A-D-----------------------KL-----------------------------------------------------------------LS------------------------L-----K--------L------E------------------------------------------------------------GT-----------------------------------------------------------------------------------------------------------VG*---------------------------------------------------------------------------------------------------------------------------------------------------------------------------------------
>102232_Gsp@ELR96798.1| FeS assembly protein SufB
-------------------------------------------------------------------------------------------------------------------------------------------------------------------------------------------------------------------------------------------------------------------------------------------M-------------S--------------A--------------------------------------------------------------------------------------------------------------------------------S---------------------------------------------------------------------------------------------S----------------------VK--------------------------------------------T-------------L-------------V--------------N---Q---P-------------------------------------------------------------------Y----------------------------------------K---------------------YG------------------------------------------------------------------------------------------------------FV-T-DIES---------------------------D----------------------------------------------S-I-P----R------------------------------G---------------LNE-EVIRL---------I------------------SEKK-N---------------------------E----------PQ---------------------F----------------M-------------------------------------LDFRLKAYR---QW--Q--K-----------------------------------------M------T----E------P-------T-W-----A--H---V------N---YPPI-------------------------------------------------------------------------------------------------------------D---YQNIIY-----------------YS------AP-------------------------K-Q-------S------------------------------------------------------------K------------A-K--------------------LNNLDE------------------------------------------------------------------------------------------------------------------------------------VDP---AILETFEK------------------------------------------------LGISLS------------E------------------------------------------------------------------------------------------------------------------------------------------Q-KR---------------------------L-----------------------A--------N---------------------------------------------------------------------------------------------------------------------V-----------------------A----VDAIFD----------------------------------------------------------------------------------------------------------------------------------------------------------------------------------------------------------------------------------------------------------------------------------------------------------------------------------------------------------------------------------------------------------------------------------SVSI--------------------------------------------------------------------------------------------------------------GTTFK--------------------------------------------------------------------------------------------------------------------------------------------------------------------------------------------------------------------------------------------------------------------------------------------------------------------------------------------------------------------------------------------------------------------------------------------------------------------------------------------------------------------EKLA---------------------------------------------------------------ES-GVIFC-S----------ISEAVQ-E-------------------------------------------------------------------H-SELIQ---------------------------------------------R-----Y----------------LG-S--------------VV--------------------------------------------------------------------------------------------------------------------------P------------------V-GDN----YY-------------------------SA---------------------------------------------------------------------------------------------------LN-SAVFS-DG--------------------------------------------------------------------------------------------------------------------------------------------------------------------------------------------------------------------------------------------------------------------------------------------------------------------------------------------------------------------------------------------------S---------------FVYIP-K---GVT------------------------------C---PM--ELST--YFRIN----------------------------------------------------------------------------------------------------------------NG-DT--------GQF--------------------------------E-----------------------------------------------------------R--------------------------------------------------------------------------------------------------------------TL--------------------------------------------------------IIAEAG-----A-----------------------------------------SV---------------------------------------------------------------------------------------------------------------------------------------------------------------------------SY----------------------------------------------------------------------------------------------------------LE-G-------------------------------------------------------------------------------------------------------------------------------------------------------------------------------------------------------------------------------------------------------------------------------------------------------------------------------------------------------------------------------------------------------------------------------------------------------------------C------------TAP-------------------------------------------------------------------MYD-----------SNQLHAAVVELVAL---------------------------------------------D-N--------------------------------------------------------------------------------------------------------------------------------ADIKYA-TVQNW----------------------------------------------------------------------------------------YAGD-----------------------------------------------------------------------------------EN-GK-GGIYNFV---------T-------------------KRGLCK-------------------------------------------------------------GVNSK---------------------IS---------------------------------------------------------------------------------------------------------------------------------------W-----------------------------------------------------------------------------------------------------------TQVET----------------------------------------------------------------------------------------------------------------------------------------------------------------------------------------------------------------------------------------------G-----------------------------------------------------------------------------------------------------------------------------------------------------------------------------------------------------------------------------------------------------------------------------------------------------------------------------------------------------------------------------------------------------------------------------------------------------------SAI-----------------------------------TWK---Y-P-SCVLV-GDNSVGEFYSIA------------------------------------LT----NN---RQQADT-GTKMV--------------------------------------HIG-----------------------------------------------------------------------------------------------K-----------------------------------------NTRSTIISK-------------------------------------------------------------------------------------------GI--------------------------------------------------------------------------------------SAG-HSQN----SY---------------------------------------RG----LVKIG--P-KATG--A---R-NYS-----------------------------------------------------------------------------------------------------Q-------CDS-----------------------------------------------------------------------------------------------------------ML---------------------------------------IGDN-AQA------------------NTF-PYIQVDQ-NTA---------------------------------------------------------------------------------------------K-------------VE-HE----------------------------------ASTS-------------------------------------------------------KIG---------------E--------DQ----------------------------------------------------------------------------------------------------------------LFYF--------------------------------------------T-------QR-----G--------------------------------------------------------------------------------------------ISE----------EDAISM----------L----------------------VG-------G---------------------------------------------------------------------------------------------------------FC---------------KDVLN------------------------------------K------------------------------LPM---------------------------E--FA--A--------------------------------------------------------------------------------------------------------------E--------------------------------------A-D-----------------------KL-----------------------------------------------------------------LS------------------------L-----K--------L------E------------------------------------------------------------GT-----------------------------------------------------------------------------------------------------------VG----------------------------------------------------------------------------------------------------------------------------------------------------------------------------------------
>32049_Ssp@ACA99802.1| FeS assembly protein SufB
-------------------------------------------------------------------------------------------------------------------------------------------------------------------------------------------------------------------------------------------------------------------------------------------M-------------S--------------A--------------------------------------------------------------------------------------------------------------------------------T--------------------------------------------------------------------------------------------------------------------VK--------------------------------------------T-------------L-------------V--------------N---Q---P-------------------------------------------------------------------Y----------------------------------------K---------------------YG------------------------------------------------------------------------------------------------------FV-T-DIET---------------------------E----------------------------------------------K-I-P----R------------------------------G---------------LSE-DVVRL---------I------------------SAKK-N---------------------------E----------PD---------------------F----------------M-------------------------------------LEFRLKAYH---QW--L--K-----------------------------------------M------A----E------P-------E-W-----A--H---V------K---YPPI-------------------------------------------------------------------------------------------------------------D---YQDIVY-----------------YA------AP-------------------------K-K-------E------------------------------------------------------------T------------K-K--------------------IESLDE------------------------------------------------------------------------------------------------------------------------------------IDP---ALLETFEK------------------------------------------------LGIPLS------------E------------------------------------------------------------------------------------------------------------------------------------------Q-KR---------------------------L-----------------------S--------N---------------------------------------------------------------------------------------------------------------------V-----------------------A----VDAVFD----------------------------------------------------------------------------------------------------------------------------------------------------------------------------------------------------------------------------------------------------------------------------------------------------------------------------------------------------------------------------------------------------------------------------------SVSI--------------------------------------------------------------------------------------------------------------ATTFK--------------------------------------------------------------------------------------------------------------------------------------------------------------------------------------------------------------------------------------------------------------------------------------------------------------------------------------------------------------------------------------------------------------------------------------------------------------------------------------------------------------------KDLA---------------------------------------------------------------KH-GVIFC-S----------ISEALQ-E-------------------------------------------------------------------Y-PDLVK---------------------------------------------K-----Y----------------LG-T--------------VV--------------------------------------------------------------------------------------------------------------------------P------------------T-SDN----YF-------------------------AA---------------------------------------------------------------------------------------------------LN-SAVFS-DG--------------------------------------------------------------------------------------------------------------------------------------------------------------------------------------------------------------------------------------------------------------------------------------------------------------------------------------------------------------------------------------------------S---------------FVFIP-K---GVK------------------------------C---PM--ELST--YFRIN----------------------------------------------------------------------------------------------------------------DG-ET--------GQF--------------------------------E-----------------------------------------------------------R--------------------------------------------------------------------------------------------------------------TL--------------------------------------------------------IIAEEG-----A-----------------------------------------SV---------------------------------------------------------------------------------------------------------------------------------------------------------------------------SY----------------------------------------------------------------------------------------------------------LE-G-------------------------------------------------------------------------------------------------------------------------------------------------------------------------------------------------------------------------------------------------------------------------------------------------------------------------------------------------------------------------------------------------------------------------------------------------------------------C------------TAP-------------------------------------------------------------------MFD-----------TNQLHAAVVELVAL---------------------------------------------D-N--------------------------------------------------------------------------------------------------------------------------------ADIKYS-TVQNW----------------------------------------------------------------------------------------FAGD-----------------------------------------------------------------------------------EE-GK-GGIYNFV---------T-------------------KRGLCK-------------------------------------------------------------GINSK---------------------IS---------------------------------------------------------------------------------------------------------------------------------------W-----------------------------------------------------------------------------------------------------------TQVET----------------------------------------------------------------------------------------------------------------------------------------------------------------------------------------------------------------------------------------------G-----------------------------------------------------------------------------------------------------------------------------------------------------------------------------------------------------------------------------------------------------------------------------------------------------------------------------------------------------------------------------------------------------------------------------------------------------------SAI-----------------------------------TWK---Y-P-SCVLL-GDNSVGEFYSIA------------------------------------LT----NN---HQQADT-GTKMI--------------------------------------HIG-----------------------------------------------------------------------------------------------K-----------------------------------------NSRSTIISK-------------------------------------------------------------------------------------------GI--------------------------------------------------------------------------------------SAG-KSKN----SY---------------------------------------RG----LVKMH--P-KADG--A---R-NYS-----------------------------------------------------------------------------------------------------Q-------CDS-----------------------------------------------------------------------------------------------------------ML---------------------------------------IGDT-AEA------------------NTF-PYIQVDN-QNA---------------------------------------------------------------------------------------------K-------------VE-HE----------------------------------ASTA-------------------------------------------------------KIG---------------E--------EQ----------------------------------------------------------------------------------------------------------------LFYF--------------------------------------------A-------QR-----G--------------------------------------------------------------------------------------------IAE----------EDAISM----------L----------------------VS-------G---------------------------------------------------------------------------------------------------------FC---------------KDVLS------------------------------------E------------------------------LPM---------------------------E--FA--A--------------------------------------------------------------------------------------------------------------E--------------------------------------A-D-----------------------KL-----------------------------------------------------------------LS------------------------L-----K--------L------E------------------------------------------------------------GT-----------------------------------------------------------------------------------------------------------VG----------------------------------------------------------------------------------------------------------------------------------------------------------------------------------------
>2099686_Cbacterium@PXCV01000481.1_4|  1937 3376
-------------------------------------------------------------------------------------------------------------------------------------------------------------------------------------------------------------------------------------------------------------------------------------------M-------------S--------------A------------------------------------------------------------------------------------------------------------------------------------------------------------------------------------------------------------------------------S----------------------VK--------------------------------------------T-------------L-------------V--------------N---Q---P-------------------------------------------------------------------Y----------------------------------------K---------------------YG------------------------------------------------------------------------------------------------------FT-T-DIET---------------------------E----------------------------------------------S-M-A----R------------------------------G---------------LNE-DVIRA---------I------------------SAKK-K---------------------------E----------PE---------------------F----------------M-------------------------------------LDFRLKAYR---QW--L--K-----------------------------------------M------A----E------P-------D-W-----Q--H---A------S---YPPI-------------------------------------------------------------------------------------------------------------D---YQNIVY-----------------YS------AP-------------------------K-V-------K------------------------------------------------------------D------------E-K--------------------KKSLDD------------------------------------------------------------------------------------------------------------------------------------VDP---TLIETFEK------------------------------------------------LGIPLS------------E------------------------------------------------------------------------------------------------------------------------------------------Q-KR---------------------------L-----------------------A--------N---------------------------------------------------------------------------------------------------------------------V-----------------------A----VDAIFD----------------------------------------------------------------------------------------------------------------------------------------------------------------------------------------------------------------------------------------------------------------------------------------------------------------------------------------------------------------------------------------------------------------------------------SVSV--------------------------------------------------------------------------------------------------------------ATTFK--------------------------------------------------------------------------------------------------------------------------------------------------------------------------------------------------------------------------------------------------------------------------------------------------------------------------------------------------------------------------------------------------------------------------------------------------------------------------------------------------------------------EKLG---------------------------------------------------------------EA-GVIFC-S----------ISEALQ-E-------------------------------------------------------------------H-PELVK---------------------------------------------K-----Y----------------IG-T--------------VV--------------------------------------------------------------------------------------------------------------------------P------------------V-GDN----YF-------------------------AA---------------------------------------------------------------------------------------------------LN-SAVFT-DG--------------------------------------------------------------------------------------------------------------------------------------------------------------------------------------------------------------------------------------------------------------------------------------------------------------------------------------------------------------------------------------------------S---------------FVFVP-K---GVT------------------------------C---PM--DLST--YFRIN----------------------------------------------------------------------------------------------------------------NG-DS--------GQF--------------------------------E-----------------------------------------------------------R--------------------------------------------------------------------------------------------------------------TL--------------------------------------------------------IVAEEG-----A-----------------------------------------SV---------------------------------------------------------------------------------------------------------------------------------------------------------------------------TY----------------------------------------------------------------------------------------------------------LE-G-------------------------------------------------------------------------------------------------------------------------------------------------------------------------------------------------------------------------------------------------------------------------------------------------------------------------------------------------------------------------------------------------------------------------------------------------------------------C------------TAP-------------------------------------------------------------------MFD-----------TNQLHAAVVELVTL---------------------------------------------D-D--------------------------------------------------------------------------------------------------------------------------------AEIKYS-TVQNW----------------------------------------------------------------------------------------FAGD-----------------------------------------------------------------------------------EN-GK-GGIYNFV---------T-------------------KRGLCK-------------------------------------------------------------GKNSK---------------------IS---------------------------------------------------------------------------------------------------------------------------------------W-----------------------------------------------------------------------------------------------------------TQVET----------------------------------------------------------------------------------------------------------------------------------------------------------------------------------------------------------------------------------------------G-----------------------------------------------------------------------------------------------------------------------------------------------------------------------------------------------------------------------------------------------------------------------------------------------------------------------------------------------------------------------------------------------------------------------------------------------------------SAI-----------------------------------TWK---Y-P-SCVLV-GDNSVGEFYSVA------------------------------------LT----NN---YQQADT-GTKMV--------------------------------------HIG-----------------------------------------------------------------------------------------------K-----------------------------------------NTKSTIISK-------------------------------------------------------------------------------------------GI--------------------------------------------------------------------------------------SSG-KSKN----SY---------------------------------------RG----LVKMG--P-KAEG--S---R-NYS-----------------------------------------------------------------------------------------------------Q-------CDS-----------------------------------------------------------------------------------------------------------ML---------------------------------------IGDN-AEA------------------NTF-PYIDVQN-NLA---------------------------------------------------------------------------------------------K-------------VE-HE----------------------------------ASTS-------------------------------------------------------KIG---------------E--------DQ----------------------------------------------------------------------------------------------------------------LFYF--------------------------------------------A-------QR-----G--------------------------------------------------------------------------------------------ISE----------EDAVSM----------I----------------------IS-------G---------------------------------------------------------------------------------------------------------FC---------------RDVFN------------------------------------E------------------------------LPM---------------------------E--FA--A--------------------------------------------------------------------------------------------------------------E--------------------------------------A-D-----------------------KL-----------------------------------------------------------------LS------------------------L-----K--------L------E------------------------------------------------------------GA-----------------------------------------------------------------------------------------------------------VG*---------------------------------------------------------------------------------------------------------------------------------------------------------------------------------------
>1666905_Psp@KPQ36895.1| Fe-S cluster assembly protein SufB
-------------------------------------------------------------------------------------------------------------------------------------------------------------------------------------------------------------------------------------------------------------------------------------------M-------------S--------------A------------------------------------------------------------------------------------------------------------------------------------------------------------------------------------------------------------------------------S----------------------VK--------------------------------------------T-------------L-------------V--------------N---Q---P-------------------------------------------------------------------Y----------------------------------------K---------------------YG------------------------------------------------------------------------------------------------------FT-T-DIET---------------------------D----------------------------------------------S-I-A----R------------------------------G---------------LNE-DVIRA---------I------------------SLKK-N---------------------------E----------PE---------------------F----------------M-------------------------------------LEFRLKAYR---QW--L--K-----------------------------------------M------E----E------P-------D-W-----Q--H---A------S---YPPI-------------------------------------------------------------------------------------------------------------D---YQNIVY-----------------YS------AP-------------------------K-V-------K------------------------------------------------------------D------------E-K--------------------KKSLDD------------------------------------------------------------------------------------------------------------------------------------VDP---TLIETFEK------------------------------------------------LGIPLS------------E------------------------------------------------------------------------------------------------------------------------------------------Q-KR---------------------------L-----------------------A--------N---------------------------------------------------------------------------------------------------------------------V-----------------------A----VDAIFD----------------------------------------------------------------------------------------------------------------------------------------------------------------------------------------------------------------------------------------------------------------------------------------------------------------------------------------------------------------------------------------------------------------------------------SVSV--------------------------------------------------------------------------------------------------------------ATTFK--------------------------------------------------------------------------------------------------------------------------------------------------------------------------------------------------------------------------------------------------------------------------------------------------------------------------------------------------------------------------------------------------------------------------------------------------------------------------------------------------------------------EKLG---------------------------------------------------------------EA-GVIFC-S----------ISEALQ-E-------------------------------------------------------------------H-PELVK---------------------------------------------K-----Y----------------IG-S--------------VV--------------------------------------------------------------------------------------------------------------------------P------------------V-GDN----YF-------------------------AA---------------------------------------------------------------------------------------------------LN-SAVFT-DG--------------------------------------------------------------------------------------------------------------------------------------------------------------------------------------------------------------------------------------------------------------------------------------------------------------------------------------------------------------------------------------------------S---------------FVFVP-K---GVT------------------------------C---PM--DLST--YFRIN----------------------------------------------------------------------------------------------------------------NG-DS--------GQF--------------------------------E-----------------------------------------------------------R--------------------------------------------------------------------------------------------------------------TL--------------------------------------------------------IVAEEG-----A-----------------------------------------SV---------------------------------------------------------------------------------------------------------------------------------------------------------------------------TY----------------------------------------------------------------------------------------------------------LE-G-------------------------------------------------------------------------------------------------------------------------------------------------------------------------------------------------------------------------------------------------------------------------------------------------------------------------------------------------------------------------------------------------------------------------------------------------------------------C------------TAP-------------------------------------------------------------------MFD-----------TNQLHAAVVELVTL---------------------------------------------D-D--------------------------------------------------------------------------------------------------------------------------------AEIKYS-TVQNW----------------------------------------------------------------------------------------FAGD-----------------------------------------------------------------------------------EN-GK-GGIYNFV---------T-------------------KRGLCK-------------------------------------------------------------GKNSK---------------------IS---------------------------------------------------------------------------------------------------------------------------------------W-----------------------------------------------------------------------------------------------------------TQVET----------------------------------------------------------------------------------------------------------------------------------------------------------------------------------------------------------------------------------------------G-----------------------------------------------------------------------------------------------------------------------------------------------------------------------------------------------------------------------------------------------------------------------------------------------------------------------------------------------------------------------------------------------------------------------------------------------------------SAI-----------------------------------TWK---Y-P-SCVLV-GDNSVGEFYSVA------------------------------------LT----NN---YQQADT-GTKMV--------------------------------------HIG-----------------------------------------------------------------------------------------------K-----------------------------------------NTKSTIISK-------------------------------------------------------------------------------------------GI--------------------------------------------------------------------------------------SSG-KSKN----SY---------------------------------------RG----LVKMG--P-KAEG--S---R-NYS-----------------------------------------------------------------------------------------------------Q-------CDS-----------------------------------------------------------------------------------------------------------ML---------------------------------------IGDN-AEA------------------NTF-PYIDVQN-NLA---------------------------------------------------------------------------------------------K-------------VE-HE----------------------------------ASTS-------------------------------------------------------KIG---------------E--------DQ----------------------------------------------------------------------------------------------------------------LFYF--------------------------------------------A-------QR-----G--------------------------------------------------------------------------------------------ISE----------EDAVSM----------I----------------------IS-------G---------------------------------------------------------------------------------------------------------FC---------------RDVFN------------------------------------E------------------------------LPM---------------------------E--FA--A--------------------------------------------------------------------------------------------------------------E--------------------------------------A-D-----------------------KL-----------------------------------------------------------------LS------------------------L-----K--------L------E------------------------------------------------------------GA-----------------------------------------------------------------------------------------------------------VG----------------------------------------------------------------------------------------------------------------------------------------------------------------------------------------
>1643526_Gsp@LWRO01000008.1_93|  127857 129296
-------------------------------------------------------------------------------------------------------------------------------------------------------------------------------------------------------------------------------------------------------------------------------------------M-------------S--------------A------------------------------------------------------------------------------------------------------------------------------------------------------------------------------------------------------------------------------T----------------------VK--------------------------------------------S-------------L-------------V--------------S---Q---P-------------------------------------------------------------------Y----------------------------------------K---------------------YG------------------------------------------------------------------------------------------------------FV-T-DIEA---------------------------D----------------------------------------------T-I-P----R------------------------------G---------------LNE-DVIRL---------I------------------SAKK-N---------------------------E----------PD---------------------F----------------M-------------------------------------LEFRLKAYR---QW--L--K-----------------------------------------M------E----E------P-------N-W-----P--H---V------N---YPPI-------------------------------------------------------------------------------------------------------------D---YQDIVY-----------------YS------AP-------------------------K-V-------K------------------------------------------------------------G------------E-K--------------------KKSLDE------------------------------------------------------------------------------------------------------------------------------------VDP---TLLDTFEK------------------------------------------------LGIPLS------------E------------------------------------------------------------------------------------------------------------------------------------------Q-KR---------------------------L-----------------------A--------N---------------------------------------------------------------------------------------------------------------------V-----------------------A----VDAIFD----------------------------------------------------------------------------------------------------------------------------------------------------------------------------------------------------------------------------------------------------------------------------------------------------------------------------------------------------------------------------------------------------------------------------------SVSV--------------------------------------------------------------------------------------------------------------ATTFK--------------------------------------------------------------------------------------------------------------------------------------------------------------------------------------------------------------------------------------------------------------------------------------------------------------------------------------------------------------------------------------------------------------------------------------------------------------------------------------------------------------------EKLA---------------------------------------------------------------EA-GVIFC-S----------ISEALQ-E-------------------------------------------------------------------H-PELVQ---------------------------------------------K-----Y----------------LG-S--------------VV--------------------------------------------------------------------------------------------------------------------------P------------------V-GDN----YF-------------------------AA---------------------------------------------------------------------------------------------------LN-SAVFS-DG--------------------------------------------------------------------------------------------------------------------------------------------------------------------------------------------------------------------------------------------------------------------------------------------------------------------------------------------------------------------------------------------------S---------------FVFVP-K---GVK------------------------------C---PM--DLST--YFRIN----------------------------------------------------------------------------------------------------------------NG-ES--------GQF--------------------------------E-----------------------------------------------------------R--------------------------------------------------------------------------------------------------------------TL--------------------------------------------------------IVAEEG-----A-----------------------------------------SV---------------------------------------------------------------------------------------------------------------------------------------------------------------------------TY----------------------------------------------------------------------------------------------------------LE-G-------------------------------------------------------------------------------------------------------------------------------------------------------------------------------------------------------------------------------------------------------------------------------------------------------------------------------------------------------------------------------------------------------------------------------------------------------------------C------------TAP-------------------------------------------------------------------MFD-----------TNQLHAAVVELVVL---------------------------------------------D-N--------------------------------------------------------------------------------------------------------------------------------AEIKYS-TVQNW----------------------------------------------------------------------------------------FAGD-----------------------------------------------------------------------------------EN-GK-GGIYNFV---------T-------------------KRGLCK-------------------------------------------------------------GKNSK---------------------IS---------------------------------------------------------------------------------------------------------------------------------------W-----------------------------------------------------------------------------------------------------------TQVET----------------------------------------------------------------------------------------------------------------------------------------------------------------------------------------------------------------------------------------------G-----------------------------------------------------------------------------------------------------------------------------------------------------------------------------------------------------------------------------------------------------------------------------------------------------------------------------------------------------------------------------------------------------------------------------------------------------------SAI-----------------------------------TWK---Y-P-SCVLV-GENSVGEFYSVA------------------------------------LT----NN---YQQADT-GTKMV--------------------------------------HVG-----------------------------------------------------------------------------------------------K-----------------------------------------NTKSTIISK-------------------------------------------------------------------------------------------GI--------------------------------------------------------------------------------------SAG-KSKN----SY---------------------------------------RG----LVKMS--P-KATG--A---R-NYS-----------------------------------------------------------------------------------------------------Q-------CDS-----------------------------------------------------------------------------------------------------------ML---------------------------------------IGDN-AEA------------------NTF-PYIDVSN-NTA---------------------------------------------------------------------------------------------K-------------VE-HE----------------------------------ASTS-------------------------------------------------------KIG---------------E--------DQ----------------------------------------------------------------------------------------------------------------LFYF--------------------------------------------A-------QR-----G--------------------------------------------------------------------------------------------ISE----------EDAVSM----------I----------------------IS-------G---------------------------------------------------------------------------------------------------------FC---------------KDVFN------------------------------------E------------------------------LPM---------------------------E--FA--A--------------------------------------------------------------------------------------------------------------E--------------------------------------A-D-----------------------KL-----------------------------------------------------------------LS------------------------L-----K--------L------E------------------------------------------------------------GA-----------------------------------------------------------------------------------------------------------VG*---------------------------------------------------------------------------------------------------------------------------------------------------------------------------------------
>2420338_Cbacterium@RMG14946.1| Fe-S cluster assembly protein SufB, partial
-------------------------------------------------------------------------------------------------------------------------------------------------------------------------------------------------------------------------------------------------------------------------------------------M-------------S--------------A--------------------------------------------------------------------------------------------------------------------------------T---------------------------------------------------------------------------------------------T----------------------VK--------------------------------------------T-------------L-------------V--------------N---Q---P-------------------------------------------------------------------Y----------------------------------------K---------------------YG------------------------------------------------------------------------------------------------------FV-T-DIEA---------------------------D----------------------------------------------A-I-P----R------------------------------G---------------LSE-DVVRL---------I------------------SAKK-N---------------------------E----------PE---------------------F----------------M-------------------------------------LEFRLKAYR---KW--L--T-----------------------------------------M------S----E------P-------T-W-----S--H---V------H---YPPI-------------------------------------------------------------------------------------------------------------D---YQNIVY-----------------YS------AP-------------------------K-V-------K-------------------------------------------------------------------------E-K--------------------KQSLEE------------------------------------------------------------------------------------------------------------------------------------VDP---TLLETFEK------------------------------------------------LGIPLS------------E------------------------------------------------------------------------------------------------------------------------------------------Q-KR---------------------------L-----------------------S--------N---------------------------------------------------------------------------------------------------------------------V-----------------------A----VDAIFD----------------------------------------------------------------------------------------------------------------------------------------------------------------------------------------------------------------------------------------------------------------------------------------------------------------------------------------------------------------------------------------------------------------------------------SVSI--------------------------------------------------------------------------------------------------------------ATTFK--------------------------------------------------------------------------------------------------------------------------------------------------------------------------------------------------------------------------------------------------------------------------------------------------------------------------------------------------------------------------------------------------------------------------------------------------------------------------------------------------------------------EKLA---------------------------------------------------------------EA-GVIFC-S----------ISEALQ-E-------------------------------------------------------------------H-PDLVE---------------------------------------------K-----Y----------------LG-S--------------VV--------------------------------------------------------------------------------------------------------------------------P------------------V-ADN----YY-------------------------AA---------------------------------------------------------------------------------------------------LN-SAVFS-DG--------------------------------------------------------------------------------------------------------------------------------------------------------------------------------------------------------------------------------------------------------------------------------------------------------------------------------------------------------------------------------------------------S---------------FVFIP-K---GVE------------------------------C---PM--ELST--YFRIN----------------------------------------------------------------------------------------------------------------NG-DS--------GQF--------------------------------E-----------------------------------------------------------R--------------------------------------------------------------------------------------------------------------TL--------------------------------------------------------IVAEEG-----S-----------------------------------------SV---------------------------------------------------------------------------------------------------------------------------------------------------------------------------SY----------------------------------------------------------------------------------------------------------LE-G-------------------------------------------------------------------------------------------------------------------------------------------------------------------------------------------------------------------------------------------------------------------------------------------------------------------------------------------------------------------------------------------------------------------------------------------------------------------C------------TAP-------------------------------------------------------------------MFD-----------TNQLHAAVVELVAL---------------------------------------------D-D--------------------------------------------------------------------------------------------------------------------------------ASIKYS-TVQNW----------------------------------------------------------------------------------------FAGD-----------------------------------------------------------------------------------EN-GK-GGIYNFV---------T-------------------KRGLCK-------------------------------------------------------------GKNSK---------------------IS---------------------------------------------------------------------------------------------------------------------------------------W-----------------------------------------------------------------------------------------------------------TQVET----------------------------------------------------------------------------------------------------------------------------------------------------------------------------------------------------------------------------------------------G-----------------------------------------------------------------------------------------------------------------------------------------------------------------------------------------------------------------------------------------------------------------------------------------------------------------------------------------------------------------------------------------------------------------------------------------------------------SAI-----------------------------------TWK---Y----------------------------------------------------------------------------------------------------------------------------------------------------------------------------------------------------------------------------------------------------------------------------------------------------------------------------------------------------------------------------------------------------------------------------------------------------------------------------------------------------------------------------------------------------------------------------------------------------------------------------------------------------------------------------------------------------------------------------------------------------------------------------------------------------------------------------------------------------------------------------------------------------------------------------------------------------------------------------------------------------------------------------------------------------------------------------------------------------------------------------------------------------------------------------------------------------------------------------------------------------------------------------------------------------------------------------------------------------------------------------------------------------------------------------------------------------------------------------------------------------------------------------------------------------------------------------------------------------------------------------------------------------------------------------------------------------------------------------------------------------------------------------------------------------------------------------------------------------------------------------------------------------------------------------------------------------------------------------------------------------------------------------------------------------------------------------------------------------------------------------------------------------------------------------------------------------------------------------------------------------------------------------------------------------------------------------------------------------------------
>1671698_Hsp@OZH53012.1| cysteine desulfurase
-------------------------------------------------------------------------------------------------------------------------------------------------------------------------------------------------------------------------------------------------------------------------------------------M-------------T--------------A--------------------------------------------------------------------------------------------------------------------------------K--------------------------------------------------------------------------------------------------------------------VT--------------------------------------------T-------------L-------------V--------------N---Q---P-------------------------------------------------------------------Y----------------------------------------K---------------------YG------------------------------------------------------------------------------------------------------FV-T-DIES---------------------------D----------------------------------------------T-I-P----R------------------------------G---------------LSE-DIVRL---------I------------------SAKK-N---------------------------E----------PE---------------------F----------------M-------------------------------------LNFRLKAYQ---KW--L--Q-----------------------------------------M------K----E------P-------V-W-----A--Q---V------D---YPKI-------------------------------------------------------------------------------------------------------------D---YQNIIY-----------------YS------AP-------------------------K-V--------------------------------------------------------------------Q------------D-K--------------------KKSLDE------------------------------------------------------------------------------------------------------------------------------------VDP---TLLDTFEK------------------------------------------------LGIPLS------------E------------------------------------------------------------------------------------------------------------------------------------------Q-KR---------------------------L-----------------------S--------N---------------------------------------------------------------------------------------------------------------------V-----------------------A----VDAVFD----------------------------------------------------------------------------------------------------------------------------------------------------------------------------------------------------------------------------------------------------------------------------------------------------------------------------------------------------------------------------------------------------------------------------------SVSV--------------------------------------------------------------------------------------------------------------ATTFK--------------------------------------------------------------------------------------------------------------------------------------------------------------------------------------------------------------------------------------------------------------------------------------------------------------------------------------------------------------------------------------------------------------------------------------------------------------------------------------------------------------------EKLA---------------------------------------------------------------EE-GVIFC-S----------ISEAVK-E-------------------------------------------------------------------Y-PELVE---------------------------------------------K-----Y----------------LG-S--------------VV--------------------------------------------------------------------------------------------------------------------------P------------------V-GDN----FF-------------------------AA---------------------------------------------------------------------------------------------------LN-SAVFS-DG--------------------------------------------------------------------------------------------------------------------------------------------------------------------------------------------------------------------------------------------------------------------------------------------------------------------------------------------------------------------------------------------------S---------------FVFIP-K---GVQ------------------------------C---PM--DLST--YFRIN----------------------------------------------------------------------------------------------------------------NG-DS--------GQF--------------------------------E-----------------------------------------------------------R--------------------------------------------------------------------------------------------------------------TL--------------------------------------------------------IVAEEG-----S-----------------------------------------SV---------------------------------------------------------------------------------------------------------------------------------------------------------------------------TY----------------------------------------------------------------------------------------------------------LE-G-------------------------------------------------------------------------------------------------------------------------------------------------------------------------------------------------------------------------------------------------------------------------------------------------------------------------------------------------------------------------------------------------------------------------------------------------------------------C------------TAP-------------------------------------------------------------------MFD-----------TNQLHAAVVELVAL---------------------------------------------D-N--------------------------------------------------------------------------------------------------------------------------------ADIKYS-TVQNW----------------------------------------------------------------------------------------FAGD-----------------------------------------------------------------------------------EN-GK-GGIYNFV---------T-------------------KRGLCK-------------------------------------------------------------GVNSK---------------------IS---------------------------------------------------------------------------------------------------------------------------------------W-----------------------------------------------------------------------------------------------------------TQVET----------------------------------------------------------------------------------------------------------------------------------------------------------------------------------------------------------------------------------------------G-----------------------------------------------------------------------------------------------------------------------------------------------------------------------------------------------------------------------------------------------------------------------------------------------------------------------------------------------------------------------------------------------------------------------------------------------------------SAI-----------------------------------TWK---Y-P-SCVLV-GDNSVGEFYSVA------------------------------------LT----NN---KQQADT-GTKMV--------------------------------------HIG-----------------------------------------------------------------------------------------------K-----------------------------------------NTRSTIISK-------------------------------------------------------------------------------------------GI--------------------------------------------------------------------------------------SAG-NSAN----SY---------------------------------------RG----LVKMG--S-GAKG--A---R-NYS-----------------------------------------------------------------------------------------------------Q-------CDS-----------------------------------------------------------------------------------------------------------ML---------------------------------------IGDR-AQA------------------NTF-PYIQVDN-NTA---------------------------------------------------------------------------------------------K-------------VE-HE----------------------------------ASTS-------------------------------------------------------KIG---------------E--------DQ----------------------------------------------------------------------------------------------------------------LFYF--------------------------------------------T-------QR-----G--------------------------------------------------------------------------------------------ISA----------EDAVSM----------I----------------------IS-------G---------------------------------------------------------------------------------------------------------FC---------------KDVFN------------------------------------E------------------------------LPM---------------------------E--FA--A--------------------------------------------------------------------------------------------------------------E--------------------------------------A-D-----------------------KL-----------------------------------------------------------------LS------------------------L-----K--------L------E------------------------------------------------------------GT-----------------------------------------------------------------------------------------------------------VG----------------------------------------------------------------------------------------------------------------------------------------------------------------------------------------
>203124_Terythraeum@ABG53347.1| Iron-regulated ABC transporter membrane component SufB
-------------------------------------------------------------------------------------------------------------------------------------------------------------------------------------------------------------------------------------------------------------------------------------------M-------------T--------------A--------------------------------------------------------------------------------------------------------------------------------K--------------------------------------------------------------------------------------------------------------------VT--------------------------------------------S-------------L-------------V--------------N---Q---P-------------------------------------------------------------------Y----------------------------------------K---------------------YG------------------------------------------------------------------------------------------------------FV-T-DIES---------------------------D----------------------------------------------T-I-P----R------------------------------G---------------LSE-DIVRL---------I------------------SAKK-N---------------------------E----------PE---------------------F----------------M-------------------------------------LNFRLKAYK---KW--L--Q-----------------------------------------M------K----E------P-------L-W-----A--H---V------D---YPKI-------------------------------------------------------------------------------------------------------------D---YQNIIY-----------------YS------AP-------------------------K-L--------------------------------------------------------------------Q------------D-K--------------------KKSLEE------------------------------------------------------------------------------------------------------------------------------------VDP---TLLETFEK------------------------------------------------LGIPLS------------E------------------------------------------------------------------------------------------------------------------------------------------Q-KR---------------------------L-----------------------S--------N---------------------------------------------------------------------------------------------------------------------V-----------------------A----VDAVFD----------------------------------------------------------------------------------------------------------------------------------------------------------------------------------------------------------------------------------------------------------------------------------------------------------------------------------------------------------------------------------------------------------------------------------SVSV--------------------------------------------------------------------------------------------------------------ATTFK--------------------------------------------------------------------------------------------------------------------------------------------------------------------------------------------------------------------------------------------------------------------------------------------------------------------------------------------------------------------------------------------------------------------------------------------------------------------------------------------------------------------EKLA---------------------------------------------------------------EE-GVIFG-S----------ISEAVQ-E-------------------------------------------------------------------H-PELVE---------------------------------------------K-----Y----------------LG-S--------------VV--------------------------------------------------------------------------------------------------------------------------P------------------V-GDN----FF-------------------------AA---------------------------------------------------------------------------------------------------LN-SAVFS-DG--------------------------------------------------------------------------------------------------------------------------------------------------------------------------------------------------------------------------------------------------------------------------------------------------------------------------------------------------------------------------------------------------S---------------FVFIP-K---GVK------------------------------C---PM--DLST--YFRIN----------------------------------------------------------------------------------------------------------------NG-ES--------GQF--------------------------------E-----------------------------------------------------------R--------------------------------------------------------------------------------------------------------------TL--------------------------------------------------------IVAEEG-----S-----------------------------------------SV---------------------------------------------------------------------------------------------------------------------------------------------------------------------------TY----------------------------------------------------------------------------------------------------------LE-G-------------------------------------------------------------------------------------------------------------------------------------------------------------------------------------------------------------------------------------------------------------------------------------------------------------------------------------------------------------------------------------------------------------------------------------------------------------------C------------TAP-------------------------------------------------------------------MFD-----------TNQLHAAVVELVTL---------------------------------------------D-N--------------------------------------------------------------------------------------------------------------------------------AEIKYS-TVQNW----------------------------------------------------------------------------------------FAGD-----------------------------------------------------------------------------------EN-GK-GGIYNFV---------T-------------------KRGLCK-------------------------------------------------------------GVNSK---------------------IS---------------------------------------------------------------------------------------------------------------------------------------W-----------------------------------------------------------------------------------------------------------TQVET----------------------------------------------------------------------------------------------------------------------------------------------------------------------------------------------------------------------------------------------G-----------------------------------------------------------------------------------------------------------------------------------------------------------------------------------------------------------------------------------------------------------------------------------------------------------------------------------------------------------------------------------------------------------------------------------------------------------SAI-----------------------------------TWK---Y-P-SCVLV-GDNSVGEFYSVA------------------------------------LT----NN---KQQADT-GTKMV--------------------------------------HVG-----------------------------------------------------------------------------------------------K-----------------------------------------NTRSTIISK-------------------------------------------------------------------------------------------GI--------------------------------------------------------------------------------------SAG-NSAN----SY---------------------------------------RG----LVKMG--P-GAKG--S---R-NYS-----------------------------------------------------------------------------------------------------Q-------CDS-----------------------------------------------------------------------------------------------------------ML---------------------------------------IGDR-AQA------------------NTF-PYIQVDN-NTA---------------------------------------------------------------------------------------------K-------------VE-HE----------------------------------ASTS-------------------------------------------------------KIG---------------V--------DQ----------------------------------------------------------------------------------------------------------------LFYF--------------------------------------------A-------QR-----G--------------------------------------------------------------------------------------------ISP----------EDAVSM----------I----------------------IS-------G---------------------------------------------------------------------------------------------------------FC---------------KDVFN------------------------------------E------------------------------LPM---------------------------E--FA--A--------------------------------------------------------------------------------------------------------------E--------------------------------------A-D-----------------------KL-----------------------------------------------------------------LS------------------------L-----K--------L------E------------------------------------------------------------GT-----------------------------------------------------------------------------------------------------------VG----------------------------------------------------------------------------------------------------------------------------------------------------------------------------------------
>282423_Pagardhii@BBD56071.1| FeS assembly protein SufB
-------------------------------------------------------------------------------------------------------------------------------------------------------------------------------------------------------------------------------------------------------------------------------------------M-------------S--------------A--------------------------------------------------------------------------------------------------------------------------------S--------------------------------------------------------------------------------------------------------------------VK--------------------------------------------T-------------L-------------V--------------N---Q---P-------------------------------------------------------------------Y----------------------------------------K---------------------YG------------------------------------------------------------------------------------------------------FV-T-DIES---------------------------D----------------------------------------------T-I-P----R------------------------------G---------------LSE-DVVRL---------I------------------SAKK-N---------------------------E----------PE---------------------F----------------M-------------------------------------LNFRLRAYK---QW--L--K-----------------------------------------M------A----E------P-------T-W-----P--H---V------N---YPAI-------------------------------------------------------------------------------------------------------------D---YQSIIY-----------------YS------AP-------------------------K-V--------------------------------------------------------------------E------------Q-K--------------------KTSLDE------------------------------------------------------------------------------------------------------------------------------------VDP---TLLETFEK------------------------------------------------LGIPLN------------E------------------------------------------------------------------------------------------------------------------------------------------Q-KR---------------------------L-----------------------S--------N---------------------------------------------------------------------------------------------------------------------V-----------------------A----VDAVFD----------------------------------------------------------------------------------------------------------------------------------------------------------------------------------------------------------------------------------------------------------------------------------------------------------------------------------------------------------------------------------------------------------------------------------SVSI--------------------------------------------------------------------------------------------------------------ATTFK--------------------------------------------------------------------------------------------------------------------------------------------------------------------------------------------------------------------------------------------------------------------------------------------------------------------------------------------------------------------------------------------------------------------------------------------------------------------------------------------------------------------EKLA---------------------------------------------------------------ED-GVIFC-S----------ISEAVK-E-------------------------------------------------------------------H-PELIE---------------------------------------------K-----Y----------------LG-S--------------VV--------------------------------------------------------------------------------------------------------------------------P------------------V-ADN----FF-------------------------AA---------------------------------------------------------------------------------------------------LN-SAVFS-DG--------------------------------------------------------------------------------------------------------------------------------------------------------------------------------------------------------------------------------------------------------------------------------------------------------------------------------------------------------------------------------------------------S---------------FVYIP-K---GVQ------------------------------C---PM--DLST--YFRIN----------------------------------------------------------------------------------------------------------------NG-DS--------GQF--------------------------------E-----------------------------------------------------------R--------------------------------------------------------------------------------------------------------------TL--------------------------------------------------------IVAEAG-----S-----------------------------------------SV---------------------------------------------------------------------------------------------------------------------------------------------------------------------------TY----------------------------------------------------------------------------------------------------------LE-G-------------------------------------------------------------------------------------------------------------------------------------------------------------------------------------------------------------------------------------------------------------------------------------------------------------------------------------------------------------------------------------------------------------------------------------------------------------------C------------TAP-------------------------------------------------------------------MFD-----------TNQLHAAVVELVTL---------------------------------------------D-N--------------------------------------------------------------------------------------------------------------------------------AEIKYS-TVQNW----------------------------------------------------------------------------------------YAGD-----------------------------------------------------------------------------------EE-GK-GGIYNFV---------T-------------------KRGLCK-------------------------------------------------------------GVNSK---------------------IS---------------------------------------------------------------------------------------------------------------------------------------W-----------------------------------------------------------------------------------------------------------TQVET----------------------------------------------------------------------------------------------------------------------------------------------------------------------------------------------------------------------------------------------G-----------------------------------------------------------------------------------------------------------------------------------------------------------------------------------------------------------------------------------------------------------------------------------------------------------------------------------------------------------------------------------------------------------------------------------------------------------SAI-----------------------------------TWK---Y-P-SCLLV-GDNSVGEFYSVA------------------------------------LT----NN---KQQADT-GTKMI--------------------------------------HIG-----------------------------------------------------------------------------------------------K-----------------------------------------NTRSTIISK-------------------------------------------------------------------------------------------GI--------------------------------------------------------------------------------------SAG-KSSN----SY---------------------------------------RG----LVKMG--P-KAAG--A---R-NYS-----------------------------------------------------------------------------------------------------Q-------CDS-----------------------------------------------------------------------------------------------------------ML---------------------------------------IGDR-AQA------------------NTF-PYIQVEN-NSA---------------------------------------------------------------------------------------------K-------------VE-HE----------------------------------ASTS-------------------------------------------------------KIG---------------E--------DQ----------------------------------------------------------------------------------------------------------------LFYF--------------------------------------------S-------QR-----G--------------------------------------------------------------------------------------------ISA----------EDAISM----------M----------------------IS-------G---------------------------------------------------------------------------------------------------------FC---------------KDVFS------------------------------------K------------------------------LPM---------------------------E--FA--V--------------------------------------------------------------------------------------------------------------E--------------------------------------A-D-----------------------KL-----------------------------------------------------------------LS------------------------L-----K--------L------E------------------------------------------------------------GT-----------------------------------------------------------------------------------------------------------VG----------------------------------------------------------------------------------------------------------------------------------------------------------------------------------------
>1982223_Asp@RAQ44041.1| Fe-S cluster assembly protein SufB
-------------------------------------------------------------------------------------------------------------------------------------------------------------------------------------------------------------------------------------------------------------------------------------------M-------------S--------------A--------------------------------------------------------------------------------------------------------------------------------S--------------------------------------------------------------------------------------------------------------------VK--------------------------------------------T-------------L-------------V--------------N---Q---P-------------------------------------------------------------------Y----------------------------------------K---------------------YG------------------------------------------------------------------------------------------------------FV-T-DIES---------------------------D----------------------------------------------T-I-P----K------------------------------G---------------LSE-DVVRL---------I------------------SAKK-N---------------------------E----------PE---------------------F----------------M-------------------------------------LNFRLRAYQ---QW--Q--K-----------------------------------------M------A----E------P-------T-W-----P--H---V------H---YPPI-------------------------------------------------------------------------------------------------------------D---YQDIIY-----------------YS------AP-------------------------K-V--------------------------------------------------------------------E------------K-K--------------------KGSLEE------------------------------------------------------------------------------------------------------------------------------------VDP---TLIETFEK------------------------------------------------LGIPLS------------E------------------------------------------------------------------------------------------------------------------------------------------Q-KR---------------------------R-----------------------A--------N---------------------------------------------------------------------------------------------------------------------V-----------------------A----VDAVLD----------------------------------------------------------------------------------------------------------------------------------------------------------------------------------------------------------------------------------------------------------------------------------------------------------------------------------------------------------------------------------------------------------------------------------SVSI--------------------------------------------------------------------------------------------------------------ATTFK--------------------------------------------------------------------------------------------------------------------------------------------------------------------------------------------------------------------------------------------------------------------------------------------------------------------------------------------------------------------------------------------------------------------------------------------------------------------------------------------------------------------EKRA---------------------------------------------------------------EE-GVIFC-S----------ISEAVE-S-------------------------------------------------------------------H-PELIE---------------------------------------------K-----Y----------------LG-S--------------VV--------------------------------------------------------------------------------------------------------------------------P------------------V-GDN----YF-------------------------AA---------------------------------------------------------------------------------------------------LN-SAVFS-DG--------------------------------------------------------------------------------------------------------------------------------------------------------------------------------------------------------------------------------------------------------------------------------------------------------------------------------------------------------------------------------------------------S---------------FVYIP-K---GVK------------------------------C---PM--DLST--YFRIN----------------------------------------------------------------------------------------------------------------NG-ES--------GQV--------------------------------E-----------------------------------------------------------R--------------------------------------------------------------------------------------------------------------TL--------------------------------------------------------IVAESG-----S-----------------------------------------SV---------------------------------------------------------------------------------------------------------------------------------------------------------------------------TY----------------------------------------------------------------------------------------------------------LE-G-------------------------------------------------------------------------------------------------------------------------------------------------------------------------------------------------------------------------------------------------------------------------------------------------------------------------------------------------------------------------------------------------------------------------------------------------------------------C------------TAP-------------------------------------------------------------------MFD-----------TNQLHAAVVELVAL---------------------------------------------D-N--------------------------------------------------------------------------------------------------------------------------------ATIEYS-TVQNW----------------------------------------------------------------------------------------FAGD-----------------------------------------------------------------------------------EN-GK-GGIYNFV---------T-------------------KRGLCK-------------------------------------------------------------GVNSK---------------------IS---------------------------------------------------------------------------------------------------------------------------------------W-----------------------------------------------------------------------------------------------------------TQVET----------------------------------------------------------------------------------------------------------------------------------------------------------------------------------------------------------------------------------------------G-----------------------------------------------------------------------------------------------------------------------------------------------------------------------------------------------------------------------------------------------------------------------------------------------------------------------------------------------------------------------------------------------------------------------------------------------------------SAI-----------------------------------TWK---Y-P-SCVLV-GDNSVGEFYSVA------------------------------------LT----NN---CQQADT-GTKMV--------------------------------------HIG-----------------------------------------------------------------------------------------------K-----------------------------------------NTRSTIISK-------------------------------------------------------------------------------------------GI--------------------------------------------------------------------------------------SAG-RSAN----SY---------------------------------------RG----LVKMG--P-KAVG--A---R-NYS-----------------------------------------------------------------------------------------------------Q-------CDS-----------------------------------------------------------------------------------------------------------ML---------------------------------------IGDC-GQA------------------NTF-PYIQVEN-STA---------------------------------------------------------------------------------------------K-------------VE-HE----------------------------------ASTS-------------------------------------------------------KIG---------------E--------DQ----------------------------------------------------------------------------------------------------------------LFYF--------------------------------------------T-------QR-----G--------------------------------------------------------------------------------------------ISE----------EDAVSM----------I----------------------IS-------G---------------------------------------------------------------------------------------------------------FC---------------KDVFN------------------------------------K------------------------------LPM---------------------------E--FA--A--------------------------------------------------------------------------------------------------------------E--------------------------------------A-D-----------------------KL-----------------------------------------------------------------LS------------------------L-----K--------L------E------------------------------------------------------------GA-----------------------------------------------------------------------------------------------------------VG----------------------------------------------------------------------------------------------------------------------------------------------------------------------------------------
>551115_Nazollae@ADI63224.1| FeS assembly protein SufB
-------------------------------------------------------------------------------------------------------------------------------------------------------------------------------------------------------------------------------------------------------------------------------------------M-------------S--------------A--------------------------------------------------------------------------------------------------------------------------------S--------------------------------------------------------------------------------------------------------------------VK--------------------------------------------T-------------L-------------V--------------N---Q---P-------------------------------------------------------------------Y----------------------------------------K---------------------YG------------------------------------------------------------------------------------------------------FV-T-DIEA---------------------------D----------------------------------------------T-I-P----R------------------------------G---------------LNE-DVIRL---------I------------------SAKK-N---------------------------E----------PE---------------------F----------------M-------------------------------------LEYRLRAYH---QW--L--K-----------------------------------------M------I----E------P-------S-W-----P--H---V------T---YPPI-------------------------------------------------------------------------------------------------------------N---YQDIIY-----------------YS------AP-------------------------K-Q-------K------------------------------------------------------------K------------A-K--------------------LNSLDE------------------------------------------------------------------------------------------------------------------------------------VDP---TLLETFEK------------------------------------------------LGIPLN------------E------------------------------------------------------------------------------------------------------------------------------------------Q-KR---------------------------L-----------------------S--------N---------------------------------------------------------------------------------------------------------------------V-----------------------A----VDAIFD----------------------------------------------------------------------------------------------------------------------------------------------------------------------------------------------------------------------------------------------------------------------------------------------------------------------------------------------------------------------------------------------------------------------------------SVSV--------------------------------------------------------------------------------------------------------------ATTFK--------------------------------------------------------------------------------------------------------------------------------------------------------------------------------------------------------------------------------------------------------------------------------------------------------------------------------------------------------------------------------------------------------------------------------------------------------------------------------------------------------------------ENLA---------------------------------------------------------------KD-GVIFC-S----------ISEALQ-E-------------------------------------------------------------------H-PELIK---------------------------------------------K-----Y----------------LG-S--------------VV--------------------------------------------------------------------------------------------------------------------------P------------------I-ADN----YF-------------------------AA---------------------------------------------------------------------------------------------------LN-AAVFS-DG--------------------------------------------------------------------------------------------------------------------------------------------------------------------------------------------------------------------------------------------------------------------------------------------------------------------------------------------------------------------------------------------------S---------------FVYIP-K---GVK------------------------------C---PM--ELST--YFRIN----------------------------------------------------------------------------------------------------------------SG-DT--------GQF--------------------------------E-----------------------------------------------------------R--------------------------------------------------------------------------------------------------------------TL--------------------------------------------------------IIAEEG-----S-----------------------------------------YV---------------------------------------------------------------------------------------------------------------------------------------------------------------------------SY----------------------------------------------------------------------------------------------------------LE-G-------------------------------------------------------------------------------------------------------------------------------------------------------------------------------------------------------------------------------------------------------------------------------------------------------------------------------------------------------------------------------------------------------------------------------------------------------------------C------------TAP-------------------------------------------------------------------MYD-----------SNQLHAAVVELVAL---------------------------------------------D-N--------------------------------------------------------------------------------------------------------------------------------AEIKYS-TVQNW----------------------------------------------------------------------------------------YAGD-----------------------------------------------------------------------------------AN-GK-GGIYNFV---------T-------------------KRGLCQ-------------------------------------------------------------GVNSK---------------------IS---------------------------------------------------------------------------------------------------------------------------------------W-----------------------------------------------------------------------------------------------------------TQVET----------------------------------------------------------------------------------------------------------------------------------------------------------------------------------------------------------------------------------------------G-----------------------------------------------------------------------------------------------------------------------------------------------------------------------------------------------------------------------------------------------------------------------------------------------------------------------------------------------------------------------------------------------------------------------------------------------------------SAI-----------------------------------TWK---Y-P-SCVLV-GDNSVGEFYSVA------------------------------------LT----NN---MQQADT-GTKMI--------------------------------------HIG-----------------------------------------------------------------------------------------------K-----------------------------------------NTRSTIISK-------------------------------------------------------------------------------------------GI--------------------------------------------------------------------------------------SAG-KSSN----SY---------------------------------------RG----LVKIN--P-TAKG--A---R-NYS-----------------------------------------------------------------------------------------------------Q-------CDS-----------------------------------------------------------------------------------------------------------ML---------------------------------------IGDN-AQA------------------NTF-PYIQVQN-NNG---------------------------------------------------------------------------------------------K-------------VE-HE----------------------------------ASTS-------------------------------------------------------KIG---------------E--------DQ----------------------------------------------------------------------------------------------------------------LFFF--------------------------------------------A-------QR-----G--------------------------------------------------------------------------------------------ISS----------EDAISM----------M----------------------IS-------G---------------------------------------------------------------------------------------------------------FC---------------KDVFN------------------------------------Q------------------------------LPM---------------------------E--FA--V--------------------------------------------------------------------------------------------------------------E--------------------------------------A-N-----------------------KL-----------------------------------------------------------------LS------------------------L-----K--------L------E------------------------------------------------------------GS-----------------------------------------------------------------------------------------------------------VG----------------------------------------------------------------------------------------------------------------------------------------------------------------------------------------
>46234_Asp@AFW95766.1| FeS assembly protein SufB
-------------------------------------------------------------------------------------------------------------------------------------------------------------------------------------------------------------------------------------------------------------------------------------------M-------------S--------------A--------------------------------------------------------------------------------------------------------------------------------S--------------------------------------------------------------------------------------------------------------------VT--------------------------------------------T-------------L-------------V--------------N---Q---P-------------------------------------------------------------------Y----------------------------------------K---------------------YG------------------------------------------------------------------------------------------------------FV-T-DIEA---------------------------D----------------------------------------------T-I-P----R------------------------------G---------------LSE-DVVRL---------I------------------SAKK-N---------------------------E----------PE---------------------F----------------M-------------------------------------LEYRLRAYH---QW--L--K-----------------------------------------M------T----E------P-------T-W-----S--H---V------Q---YPPI-------------------------------------------------------------------------------------------------------------N---YQDIIY-----------------YS------AP-------------------------K-Q-------K------------------------------------------------------------K------------A-K--------------------LNSLDE------------------------------------------------------------------------------------------------------------------------------------VDP---TLLETFAK------------------------------------------------LGIPLN------------E------------------------------------------------------------------------------------------------------------------------------------------Q-KR---------------------------L-----------------------S--------N---------------------------------------------------------------------------------------------------------------------V-----------------------A----VDAIFD----------------------------------------------------------------------------------------------------------------------------------------------------------------------------------------------------------------------------------------------------------------------------------------------------------------------------------------------------------------------------------------------------------------------------------SVSV--------------------------------------------------------------------------------------------------------------ATTYK--------------------------------------------------------------------------------------------------------------------------------------------------------------------------------------------------------------------------------------------------------------------------------------------------------------------------------------------------------------------------------------------------------------------------------------------------------------------------------------------------------------------EKLA---------------------------------------------------------------KD-GVIFC-S----------FSEALQ-E-------------------------------------------------------------------H-PELIK---------------------------------------------K-----Y----------------LG-S--------------VV--------------------------------------------------------------------------------------------------------------------------P------------------I-ADN----YF-------------------------AA---------------------------------------------------------------------------------------------------LN-AAVFS-DG--------------------------------------------------------------------------------------------------------------------------------------------------------------------------------------------------------------------------------------------------------------------------------------------------------------------------------------------------------------------------------------------------S---------------FVYIP-K---GLK------------------------------C---PM--ELST--YFRIN----------------------------------------------------------------------------------------------------------------TG-DT--------GQF--------------------------------E-----------------------------------------------------------R--------------------------------------------------------------------------------------------------------------TL--------------------------------------------------------IVAEAG-----S-----------------------------------------YV---------------------------------------------------------------------------------------------------------------------------------------------------------------------------SY----------------------------------------------------------------------------------------------------------LE-G-------------------------------------------------------------------------------------------------------------------------------------------------------------------------------------------------------------------------------------------------------------------------------------------------------------------------------------------------------------------------------------------------------------------------------------------------------------------C------------TAP-------------------------------------------------------------------MYD-----------SNQLHAAVVELVAL---------------------------------------------D-N--------------------------------------------------------------------------------------------------------------------------------AEIKYS-TVQNW----------------------------------------------------------------------------------------YAGD-----------------------------------------------------------------------------------VN-GK-GGIYNFV---------T-------------------KRGLCQ-------------------------------------------------------------GVNSK---------------------IS---------------------------------------------------------------------------------------------------------------------------------------W-----------------------------------------------------------------------------------------------------------TQVET----------------------------------------------------------------------------------------------------------------------------------------------------------------------------------------------------------------------------------------------G-----------------------------------------------------------------------------------------------------------------------------------------------------------------------------------------------------------------------------------------------------------------------------------------------------------------------------------------------------------------------------------------------------------------------------------------------------------SAI-----------------------------------TWK---Y-P-SCVLI-GDNSVGEFYSVA------------------------------------LT----NN---MQQADT-GSKMI--------------------------------------HVG-----------------------------------------------------------------------------------------------K-----------------------------------------NTRSTIISK-------------------------------------------------------------------------------------------GI--------------------------------------------------------------------------------------SAG-KSSN----SY---------------------------------------RG----LVKIN--P-TAKG--A---R-NYS-----------------------------------------------------------------------------------------------------Q-------CDS-----------------------------------------------------------------------------------------------------------ML---------------------------------------IGDN-AQA------------------NTF-PYIQVQN-NTG---------------------------------------------------------------------------------------------K-------------VE-HE----------------------------------ASTS-------------------------------------------------------KIG---------------E--------DQ----------------------------------------------------------------------------------------------------------------LFFF--------------------------------------------A-------QR-----G--------------------------------------------------------------------------------------------ISS----------EDAISM----------M----------------------IS-------G---------------------------------------------------------------------------------------------------------FC---------------KDVFN------------------------------------Q------------------------------LPM---------------------------E--FA--V--------------------------------------------------------------------------------------------------------------E--------------------------------------A-D-----------------------KL-----------------------------------------------------------------LS------------------------L-----K--------L------E------------------------------------------------------------GS-----------------------------------------------------------------------------------------------------------VG----------------------------------------------------------------------------------------------------------------------------------------------------------------------------------------
>1973482_Rcurvata@BAZ89918.1| FeS assembly protein SufB
-------------------------------------------------------------------------------------------------------------------------------------------------------------------------------------------------------------------------------------------------------------------------------------------M-------------S--------------A--------------------------------------------------------------------------------------------------------------------------------S--------------------------------------------------------------------------------------------------------------------VK--------------------------------------------T-------------L-------------V--------------N---Q---P-------------------------------------------------------------------Y----------------------------------------K---------------------YG------------------------------------------------------------------------------------------------------FV-T-DIET---------------------------D----------------------------------------------T-I-P----R------------------------------G---------------LNE-EVIRL---------I------------------SAKK-Q---------------------------E----------PE---------------------F----------------M-------------------------------------LEFRLRAYR---QW--L--K-----------------------------------------M------T----E------P-------I-W-----A--H---V------N---YPPI-------------------------------------------------------------------------------------------------------------N---YQDIVY-----------------YS------AP-------------------------K-Q-------K------------------------------------------------------------K------------A-K--------------------LNSLEE------------------------------------------------------------------------------------------------------------------------------------VDP---TLLETFEK------------------------------------------------LGISLS------------E------------------------------------------------------------------------------------------------------------------------------------------Q-KR---------------------------L-----------------------A--------N---------------------------------------------------------------------------------------------------------------------V-----------------------A----VDAIFD----------------------------------------------------------------------------------------------------------------------------------------------------------------------------------------------------------------------------------------------------------------------------------------------------------------------------------------------------------------------------------------------------------------------------------SVSV--------------------------------------------------------------------------------------------------------------ATTFK--------------------------------------------------------------------------------------------------------------------------------------------------------------------------------------------------------------------------------------------------------------------------------------------------------------------------------------------------------------------------------------------------------------------------------------------------------------------------------------------------------------------EKLA---------------------------------------------------------------ED-GVIFC-S----------ISEALR-E-------------------------------------------------------------------H-PELVK---------------------------------------------K-----Y----------------LG-S--------------VV--------------------------------------------------------------------------------------------------------------------------P------------------I-ADN----YF-------------------------AA---------------------------------------------------------------------------------------------------LN-SAVFS-DG--------------------------------------------------------------------------------------------------------------------------------------------------------------------------------------------------------------------------------------------------------------------------------------------------------------------------------------------------------------------------------------------------S---------------FVYIP-K---GVK------------------------------C---PM--ELST--YFRIN----------------------------------------------------------------------------------------------------------------SG-DT--------GQF--------------------------------E-----------------------------------------------------------R--------------------------------------------------------------------------------------------------------------TL--------------------------------------------------------IVAEES-----S-----------------------------------------YV---------------------------------------------------------------------------------------------------------------------------------------------------------------------------SY----------------------------------------------------------------------------------------------------------LE-G-------------------------------------------------------------------------------------------------------------------------------------------------------------------------------------------------------------------------------------------------------------------------------------------------------------------------------------------------------------------------------------------------------------------------------------------------------------------C------------TAP-------------------------------------------------------------------MYD-----------SNQLHAAVVELVAL---------------------------------------------D-N--------------------------------------------------------------------------------------------------------------------------------AEIKYS-TVQNW----------------------------------------------------------------------------------------YAGD-----------------------------------------------------------------------------------EN-GK-GGIYNFV---------T-------------------KRGLCQ-------------------------------------------------------------GVNSK---------------------IS---------------------------------------------------------------------------------------------------------------------------------------W-----------------------------------------------------------------------------------------------------------TQVET----------------------------------------------------------------------------------------------------------------------------------------------------------------------------------------------------------------------------------------------G-----------------------------------------------------------------------------------------------------------------------------------------------------------------------------------------------------------------------------------------------------------------------------------------------------------------------------------------------------------------------------------------------------------------------------------------------------------SAI-----------------------------------TWK---Y-P-SCVLV-GDNSIGEFYSVA------------------------------------LT----NN---RQQADT-GTKMI--------------------------------------HIG-----------------------------------------------------------------------------------------------K-----------------------------------------NTRSTIISK-------------------------------------------------------------------------------------------GI--------------------------------------------------------------------------------------SAG-KSSN----SY---------------------------------------RG----LVKIN--P-SAKG--A---R-NYS-----------------------------------------------------------------------------------------------------Q-------CDS-----------------------------------------------------------------------------------------------------------ML---------------------------------------IGDN-AQA------------------NTF-PYIQVQN-NTG---------------------------------------------------------------------------------------------K-------------VE-HE----------------------------------ASTS-------------------------------------------------------KIG---------------E--------DQ----------------------------------------------------------------------------------------------------------------LFFF--------------------------------------------A-------QR-----G--------------------------------------------------------------------------------------------ISA----------EDAVSM----------M----------------------IS-------G---------------------------------------------------------------------------------------------------------FC---------------KDVFN------------------------------------Q------------------------------LPM---------------------------E--FA--V--------------------------------------------------------------------------------------------------------------E--------------------------------------A-D-----------------------KL-----------------------------------------------------------------LS------------------------L-----K--------L------E------------------------------------------------------------GS-----------------------------------------------------------------------------------------------------------VG----------------------------------------------------------------------------------------------------------------------------------------------------------------------------------------
>52271_Asp@LUHI01000068.1_50|  55821 57260
-------------------------------------------------------------------------------------------------------------------------------------------------------------------------------------------------------------------------------------------------------------------------------------------M-------------S--------------A--------------------------------------------------------------------------------------------------------------------------------T--------------------------------------------------------------------------------------------------------------------VK--------------------------------------------T-------------L-------------V--------------N---Q---P-------------------------------------------------------------------Y----------------------------------------K---------------------YG------------------------------------------------------------------------------------------------------FI-T-DIET---------------------------D----------------------------------------------T-I-P----R------------------------------G---------------LNE-DVIRL---------I------------------SAKK-N---------------------------E----------PE---------------------F----------------M-------------------------------------LEFRLRAYR---QW--L--K-----------------------------------------M------T----E------P-------T-W-----P--S---V------T---YPPI-------------------------------------------------------------------------------------------------------------N---YQDIIY-----------------YS------AP-------------------------K-Q-------K------------------------------------------------------------K------------E-K--------------------LNSLEE------------------------------------------------------------------------------------------------------------------------------------VDP---TLLETFEK------------------------------------------------LGIPLS------------E------------------------------------------------------------------------------------------------------------------------------------------Q-KR---------------------------L-----------------------A--------N---------------------------------------------------------------------------------------------------------------------V-----------------------A----VDAIFD----------------------------------------------------------------------------------------------------------------------------------------------------------------------------------------------------------------------------------------------------------------------------------------------------------------------------------------------------------------------------------------------------------------------------------SVSV--------------------------------------------------------------------------------------------------------------ATTFK--------------------------------------------------------------------------------------------------------------------------------------------------------------------------------------------------------------------------------------------------------------------------------------------------------------------------------------------------------------------------------------------------------------------------------------------------------------------------------------------------------------------ETLA---------------------------------------------------------------KD-GVIFC-S----------ISEALR-E-------------------------------------------------------------------H-PELVQ---------------------------------------------K-----Y----------------LG-S--------------VV--------------------------------------------------------------------------------------------------------------------------P------------------I-ADN----YF-------------------------AA---------------------------------------------------------------------------------------------------LN-SAVFS-DG--------------------------------------------------------------------------------------------------------------------------------------------------------------------------------------------------------------------------------------------------------------------------------------------------------------------------------------------------------------------------------------------------S---------------FVYIP-K---GVK------------------------------C---PM--ELST--YFRIN----------------------------------------------------------------------------------------------------------------SG-DT--------GQF--------------------------------E-----------------------------------------------------------R--------------------------------------------------------------------------------------------------------------TL--------------------------------------------------------IVAEEG-----S-----------------------------------------YV---------------------------------------------------------------------------------------------------------------------------------------------------------------------------SY----------------------------------------------------------------------------------------------------------LE-G-------------------------------------------------------------------------------------------------------------------------------------------------------------------------------------------------------------------------------------------------------------------------------------------------------------------------------------------------------------------------------------------------------------------------------------------------------------------C------------TAP-------------------------------------------------------------------MYD-----------SNQLHAAVVELVAL---------------------------------------------D-N--------------------------------------------------------------------------------------------------------------------------------AEIKYS-TVQNW----------------------------------------------------------------------------------------YAGD-----------------------------------------------------------------------------------AN-GK-GGIYNFV---------T-------------------KRGLCQ-------------------------------------------------------------GVNSK---------------------IS---------------------------------------------------------------------------------------------------------------------------------------W-----------------------------------------------------------------------------------------------------------TQVET----------------------------------------------------------------------------------------------------------------------------------------------------------------------------------------------------------------------------------------------G-----------------------------------------------------------------------------------------------------------------------------------------------------------------------------------------------------------------------------------------------------------------------------------------------------------------------------------------------------------------------------------------------------------------------------------------------------------SAI-----------------------------------TWK---Y-P-SCVLV-GDNSVGEFYSVA------------------------------------LT----NN---MQQADT-GTKMI--------------------------------------HVG-----------------------------------------------------------------------------------------------K-----------------------------------------NTRSTIISK-------------------------------------------------------------------------------------------GI--------------------------------------------------------------------------------------SAG-NSSN----SY---------------------------------------RG----LVKIN--P-KAEG--A---R-NYS-----------------------------------------------------------------------------------------------------Q-------CDS-----------------------------------------------------------------------------------------------------------ML---------------------------------------IGDN-AQA------------------NTF-PYIQVQN-HTG---------------------------------------------------------------------------------------------K-------------VE-HE----------------------------------ASTS-------------------------------------------------------KIG---------------E--------DQ----------------------------------------------------------------------------------------------------------------LFYF--------------------------------------------A-------QR-----G--------------------------------------------------------------------------------------------ISA----------EDAISM----------M----------------------IS-------G---------------------------------------------------------------------------------------------------------FC---------------KDVFN------------------------------------Q------------------------------LPM---------------------------E--FA--V--------------------------------------------------------------------------------------------------------------E--------------------------------------A-D-----------------------KL-----------------------------------------------------------------LS------------------------L-----K--------L------E------------------------------------------------------------GS-----------------------------------------------------------------------------------------------------------VG*---------------------------------------------------------------------------------------------------------------------------------------------------------------------------------------
>2005462_Csp@BAZ07101.1| putative ABC transporter membrane protein
-------------------------------------------------------------------------------------------------------------------------------------------------------------------------------------------------------------------------------------------------------------------------------------------M-------------S--------------A--------------------------------------------------------------------------------------------------------------------------------T--------------------------------------------------------------------------------------------------------------------VK--------------------------------------------T-------------L-------------V--------------N---Q---P-------------------------------------------------------------------Y----------------------------------------K---------------------YG------------------------------------------------------------------------------------------------------FV-T-DIET---------------------------D----------------------------------------------T-I-P----R------------------------------G---------------LSE-DVIRL---------I------------------SAKK-N---------------------------E----------PE---------------------F----------------M-------------------------------------LEFRLRAYR---QW--L--K-----------------------------------------M------T----E------P-------T-W-----P--S---V------H---YPPI-------------------------------------------------------------------------------------------------------------N---YQDIIY-----------------YS------AP-------------------------K-Q-------A------------------------------------------------------------K------------K-K--------------------LNSLDE------------------------------------------------------------------------------------------------------------------------------------VDP---TLLETFEK------------------------------------------------LGIPLS------------E------------------------------------------------------------------------------------------------------------------------------------------Q-KR---------------------------L-----------------------A--------N---------------------------------------------------------------------------------------------------------------------V-----------------------A----VDAIFD----------------------------------------------------------------------------------------------------------------------------------------------------------------------------------------------------------------------------------------------------------------------------------------------------------------------------------------------------------------------------------------------------------------------------------SVSI--------------------------------------------------------------------------------------------------------------ATTFK--------------------------------------------------------------------------------------------------------------------------------------------------------------------------------------------------------------------------------------------------------------------------------------------------------------------------------------------------------------------------------------------------------------------------------------------------------------------------------------------------------------------EKLA---------------------------------------------------------------ED-GVIFC-S----------ISEALQ-E-------------------------------------------------------------------H-PELVK---------------------------------------------K-----Y----------------LG-S--------------VV--------------------------------------------------------------------------------------------------------------------------P------------------I-ADN----YF-------------------------AA---------------------------------------------------------------------------------------------------LN-SAVFS-DG--------------------------------------------------------------------------------------------------------------------------------------------------------------------------------------------------------------------------------------------------------------------------------------------------------------------------------------------------------------------------------------------------S---------------FVYIP-K---GVK------------------------------C---PM--ELST--YFRIN----------------------------------------------------------------------------------------------------------------SG-DT--------GQF--------------------------------E-----------------------------------------------------------R--------------------------------------------------------------------------------------------------------------TL--------------------------------------------------------IIAEDD-----S-----------------------------------------YV---------------------------------------------------------------------------------------------------------------------------------------------------------------------------SY----------------------------------------------------------------------------------------------------------LE-G-------------------------------------------------------------------------------------------------------------------------------------------------------------------------------------------------------------------------------------------------------------------------------------------------------------------------------------------------------------------------------------------------------------------------------------------------------------------C------------TAP-------------------------------------------------------------------MYD-----------SNQLHAAVVELVAL---------------------------------------------E-N--------------------------------------------------------------------------------------------------------------------------------AEIKYS-TVQNW----------------------------------------------------------------------------------------YAGD-----------------------------------------------------------------------------------EN-GK-GGIYNFV---------T-------------------KRGLCQ-------------------------------------------------------------GKNSK---------------------IS---------------------------------------------------------------------------------------------------------------------------------------W-----------------------------------------------------------------------------------------------------------TQVET----------------------------------------------------------------------------------------------------------------------------------------------------------------------------------------------------------------------------------------------G-----------------------------------------------------------------------------------------------------------------------------------------------------------------------------------------------------------------------------------------------------------------------------------------------------------------------------------------------------------------------------------------------------------------------------------------------------------SAI-----------------------------------TWK---Y-P-SCVLV-GDNSVGEFYSVA------------------------------------LT----NN---KQQADT-GTKMI--------------------------------------HIG-----------------------------------------------------------------------------------------------K-----------------------------------------NTRSTIISK-------------------------------------------------------------------------------------------GI--------------------------------------------------------------------------------------SAG-ESSN----SY---------------------------------------RG----LVKVG--P-NAEG--A---R-NYS-----------------------------------------------------------------------------------------------------Q-------CDS-----------------------------------------------------------------------------------------------------------ML---------------------------------------IGDR-AHA------------------NTF-PYIQVQN-NTG---------------------------------------------------------------------------------------------K-------------VE-HE----------------------------------ASTS-------------------------------------------------------KIG---------------E--------DQ----------------------------------------------------------------------------------------------------------------LFYF--------------------------------------------S-------QR-----G--------------------------------------------------------------------------------------------ISA----------EDAVSM----------M----------------------IS-------G---------------------------------------------------------------------------------------------------------FC---------------KDVFN------------------------------------Q------------------------------LPM---------------------------E--FA--V--------------------------------------------------------------------------------------------------------------E--------------------------------------A-D-----------------------KL-----------------------------------------------------------------LS------------------------L-----K--------L------E------------------------------------------------------------GS-----------------------------------------------------------------------------------------------------------VG----------------------------------------------------------------------------------------------------------------------------------------------------------------------------------------
>1378066_Csp@PPS39798.1| Fe-S cluster assembly protein SufB
-------------------------------------------------------------------------------------------------------------------------------------------------------------------------------------------------------------------------------------------------------------------------------------------M-------------S--------------A--------------------------------------------------------------------------------------------------------------------------------T--------------------------------------------------------------------------------------------------------------------VK--------------------------------------------T-------------L-------------V--------------N---Q---P-------------------------------------------------------------------Y----------------------------------------K---------------------YG------------------------------------------------------------------------------------------------------FV-T-DIEA---------------------------D----------------------------------------------T-I-P----R------------------------------G---------------LNE-DVIRL---------I------------------SAKK-E---------------------------E----------PE---------------------F----------------M-------------------------------------LEFRLKAFR---QW--Q--K-----------------------------------------M------T----E------P-------T-W-----P--N---V------K---YPPI-------------------------------------------------------------------------------------------------------------D---YQDIIY-----------------YS------AP-------------------------K-K--------------------------------------------------------------------K------------P-K--------------------LNSIEE------------------------------------------------------------------------------------------------------------------------------------VDP---ALLETFEK------------------------------------------------LGIPLS------------E------------------------------------------------------------------------------------------------------------------------------------------Q-KR---------------------------L-----------------------S--------N---------------------------------------------------------------------------------------------------------------------V-----------------------A----VDAIFD----------------------------------------------------------------------------------------------------------------------------------------------------------------------------------------------------------------------------------------------------------------------------------------------------------------------------------------------------------------------------------------------------------------------------------SVSV--------------------------------------------------------------------------------------------------------------ATTFK--------------------------------------------------------------------------------------------------------------------------------------------------------------------------------------------------------------------------------------------------------------------------------------------------------------------------------------------------------------------------------------------------------------------------------------------------------------------------------------------------------------------EKLA---------------------------------------------------------------KE-GVIFC-S----------ISEALR-E-------------------------------------------------------------------Y-PELVQ---------------------------------------------K-----Y----------------LG-S--------------VV--------------------------------------------------------------------------------------------------------------------------P------------------V-ADN----YF-------------------------AA---------------------------------------------------------------------------------------------------LN-SAVFS-DG--------------------------------------------------------------------------------------------------------------------------------------------------------------------------------------------------------------------------------------------------------------------------------------------------------------------------------------------------------------------------------------------------S---------------FVYVP-K---NTK------------------------------C---PM--ELST--YFRIN----------------------------------------------------------------------------------------------------------------SG-DT--------GQF--------------------------------E-----------------------------------------------------------R--------------------------------------------------------------------------------------------------------------TL--------------------------------------------------------IVAEEG-----S-----------------------------------------YV---------------------------------------------------------------------------------------------------------------------------------------------------------------------------SY----------------------------------------------------------------------------------------------------------LE-G-------------------------------------------------------------------------------------------------------------------------------------------------------------------------------------------------------------------------------------------------------------------------------------------------------------------------------------------------------------------------------------------------------------------------------------------------------------------C------------TAP-------------------------------------------------------------------MYD-----------TNQLHAAVVELVAL---------------------------------------------D-N--------------------------------------------------------------------------------------------------------------------------------AEIKYS-TVQNW----------------------------------------------------------------------------------------YAGD-----------------------------------------------------------------------------------EN-GK-GGIYNFV---------T-------------------KRGLCQ-------------------------------------------------------------GVNSK---------------------IS---------------------------------------------------------------------------------------------------------------------------------------W-----------------------------------------------------------------------------------------------------------TQVET----------------------------------------------------------------------------------------------------------------------------------------------------------------------------------------------------------------------------------------------G-----------------------------------------------------------------------------------------------------------------------------------------------------------------------------------------------------------------------------------------------------------------------------------------------------------------------------------------------------------------------------------------------------------------------------------------------------------SAI-----------------------------------TWK---Y-P-SCVLV-GDNSVGEFYSVA------------------------------------LT----NN---MQQADT-GTKMI--------------------------------------HVG-----------------------------------------------------------------------------------------------K-----------------------------------------NTRSTIVSK-------------------------------------------------------------------------------------------GI--------------------------------------------------------------------------------------SAG-RSSN----SY---------------------------------------RG----LVKVS--P-NAKG--A---R-NYS-----------------------------------------------------------------------------------------------------Q-------CDS-----------------------------------------------------------------------------------------------------------ML---------------------------------------IGDN-AHA------------------NTF-PYIQVQN-NTA---------------------------------------------------------------------------------------------K-------------VE-HE----------------------------------ASTS-------------------------------------------------------KIG---------------E--------EQ----------------------------------------------------------------------------------------------------------------LFYF--------------------------------------------A-------QR-----G--------------------------------------------------------------------------------------------ISA----------EDAVSM----------M----------------------IS-------G---------------------------------------------------------------------------------------------------------FC---------------KDVFN------------------------------------Q------------------------------LPM---------------------------E--FA--V--------------------------------------------------------------------------------------------------------------E--------------------------------------A-D-----------------------RL-----------------------------------------------------------------LS------------------------L-----K--------L------E------------------------------------------------------------GS-----------------------------------------------------------------------------------------------------------VG----------------------------------------------------------------------------------------------------------------------------------------------------------------------------------------
>2107693_Csp@PSB33446.1| Fe-S cluster assembly protein SufB
-------------------------------------------------------------------------------------------------------------------------------------------------------------------------------------------------------------------------------------------------------------------------------------------M-------------T--------------A--------------------------------------------------------------------------------------------------------------------------------T--------------------------------------------------------------------------------------------------------------------VK--------------------------------------------T-------------L-------------V--------------N---Q---P-------------------------------------------------------------------Y----------------------------------------K---------------------YG------------------------------------------------------------------------------------------------------FI-T-DIES---------------------------D----------------------------------------------T-I-P----R------------------------------G---------------LSE-DVVRL---------I------------------SAKK-E---------------------------E----------PE---------------------F----------------M-------------------------------------LEFRLKAYR---QW--L--K-----------------------------------------M------T----E------P-------T-W-----P--N---V------K---YPTI-------------------------------------------------------------------------------------------------------------D---YQNIIY-----------------YS------AP-------------------------K-Q--------------------------------------------------------------------K------------A-K--------------------LNSLDE------------------------------------------------------------------------------------------------------------------------------------VDP---TLLETFEK------------------------------------------------LGISLS------------E------------------------------------------------------------------------------------------------------------------------------------------Q-KR---------------------------L-----------------------S--------N---------------------------------------------------------------------------------------------------------------------V-----------------------A----VDAIFD----------------------------------------------------------------------------------------------------------------------------------------------------------------------------------------------------------------------------------------------------------------------------------------------------------------------------------------------------------------------------------------------------------------------------------SVSV--------------------------------------------------------------------------------------------------------------ATTFK--------------------------------------------------------------------------------------------------------------------------------------------------------------------------------------------------------------------------------------------------------------------------------------------------------------------------------------------------------------------------------------------------------------------------------------------------------------------------------------------------------------------DKLA---------------------------------------------------------------KD-GVIFC-S----------ISEALK-E-------------------------------------------------------------------H-PELVK---------------------------------------------K-----Y----------------LG-S--------------VV--------------------------------------------------------------------------------------------------------------------------P------------------A-ADN----YF-------------------------AA---------------------------------------------------------------------------------------------------LN-GAVFS-DG--------------------------------------------------------------------------------------------------------------------------------------------------------------------------------------------------------------------------------------------------------------------------------------------------------------------------------------------------------------------------------------------------S---------------FVYIP-K---NTK------------------------------C---PM--ELST--YFRIN----------------------------------------------------------------------------------------------------------------SG-DT--------GQF--------------------------------E-----------------------------------------------------------R--------------------------------------------------------------------------------------------------------------TL--------------------------------------------------------IVAEEG-----S-----------------------------------------SV---------------------------------------------------------------------------------------------------------------------------------------------------------------------------SY----------------------------------------------------------------------------------------------------------LE-G-------------------------------------------------------------------------------------------------------------------------------------------------------------------------------------------------------------------------------------------------------------------------------------------------------------------------------------------------------------------------------------------------------------------------------------------------------------------C------------TAP-------------------------------------------------------------------MYD-----------TNQLHAAVVELVAL---------------------------------------------D-N--------------------------------------------------------------------------------------------------------------------------------AEIKYS-TVQNW----------------------------------------------------------------------------------------YAGD-----------------------------------------------------------------------------------AN-GK-GGIYNFV---------T-------------------KRGLCQ-------------------------------------------------------------GVNSK---------------------IS---------------------------------------------------------------------------------------------------------------------------------------W-----------------------------------------------------------------------------------------------------------TQVET----------------------------------------------------------------------------------------------------------------------------------------------------------------------------------------------------------------------------------------------G-----------------------------------------------------------------------------------------------------------------------------------------------------------------------------------------------------------------------------------------------------------------------------------------------------------------------------------------------------------------------------------------------------------------------------------------------------------SAI-----------------------------------TWK---Y-P-SCVLV-GDNSVGEFYSVA------------------------------------LT----NH---KQQADT-GTKMI--------------------------------------HVG-----------------------------------------------------------------------------------------------K-----------------------------------------NTRSTIISK-------------------------------------------------------------------------------------------GI--------------------------------------------------------------------------------------SAG-NSSN----SY---------------------------------------RG----LVKIN--P-KAEG--A---R-NYS-----------------------------------------------------------------------------------------------------Q-------CDS-----------------------------------------------------------------------------------------------------------ML---------------------------------------IGDN-ASA------------------NTF-PYIQVQN-PAA---------------------------------------------------------------------------------------------K-------------VE-HE----------------------------------ASTS-------------------------------------------------------KIG---------------E--------DQ----------------------------------------------------------------------------------------------------------------LFYF--------------------------------------------S-------QR-----G--------------------------------------------------------------------------------------------ISS----------EDAISM----------M----------------------IS-------G---------------------------------------------------------------------------------------------------------FC---------------KDVFN------------------------------------Q------------------------------LPM---------------------------E--FA--V--------------------------------------------------------------------------------------------------------------E--------------------------------------A-D-----------------------RL-----------------------------------------------------------------LS------------------------L-----K--------L------E------------------------------------------------------------GS-----------------------------------------------------------------------------------------------------------VG----------------------------------------------------------------------------------------------------------------------------------------------------------------------------------------
>1618023_Aatlantica@KJH70604.1| cysteine desulfurase
-------------------------------------------------------------------------------------------------------------------------------------------------------------------------------------------------------------------------------------------------------------------------------------------M-------------M--------------S--------------------------------------------------------------------------------------------------------------------------------A--------------------------------------------------------------------------------------------------------------------IK--------------------------------------------T-------------L-------------V--------------N---Q---P-------------------------------------------------------------------Y----------------------------------------K---------------------YG------------------------------------------------------------------------------------------------------FV-T-NIEA---------------------------D----------------------------------------------T-I-A----R------------------------------G---------------LNE-DVIRL---------I------------------SAKK-E---------------------------E----------PE---------------------F----------------M-------------------------------------LEFRLKAYR---QW--Q--K-----------------------------------------M------T----E------P-------T-W-----Q--N---V------K---YPTI-------------------------------------------------------------------------------------------------------------D---YQDIIY-----------------YS------AP-------------------------K-Q--------------------------------------------------------------------K------------A-K--------------------LNSLEE------------------------------------------------------------------------------------------------------------------------------------VDP---TLLETFEK------------------------------------------------LGIPLS------------E------------------------------------------------------------------------------------------------------------------------------------------Q-KR---------------------------L-----------------------S--------N---------------------------------------------------------------------------------------------------------------------V-----------------------A----VDAIFD----------------------------------------------------------------------------------------------------------------------------------------------------------------------------------------------------------------------------------------------------------------------------------------------------------------------------------------------------------------------------------------------------------------------------------SVSV--------------------------------------------------------------------------------------------------------------ATTFK--------------------------------------------------------------------------------------------------------------------------------------------------------------------------------------------------------------------------------------------------------------------------------------------------------------------------------------------------------------------------------------------------------------------------------------------------------------------------------------------------------------------EKLA---------------------------------------------------------------KE-GVIFC-S----------ISEALR-E-------------------------------------------------------------------H-PELVQ---------------------------------------------K-----Y----------------LG-S--------------VV--------------------------------------------------------------------------------------------------------------------------P------------------V-ADN----YF-------------------------AA---------------------------------------------------------------------------------------------------LN-SAVFS-DG--------------------------------------------------------------------------------------------------------------------------------------------------------------------------------------------------------------------------------------------------------------------------------------------------------------------------------------------------------------------------------------------------S---------------FVYIP-K---NTK------------------------------C---PM--ELST--YFRIN----------------------------------------------------------------------------------------------------------------SG-DT--------GQF--------------------------------E-----------------------------------------------------------R--------------------------------------------------------------------------------------------------------------TL--------------------------------------------------------IVAEEG-----S-----------------------------------------SV---------------------------------------------------------------------------------------------------------------------------------------------------------------------------SY----------------------------------------------------------------------------------------------------------LE-G-------------------------------------------------------------------------------------------------------------------------------------------------------------------------------------------------------------------------------------------------------------------------------------------------------------------------------------------------------------------------------------------------------------------------------------------------------------------C------------TAP-------------------------------------------------------------------MYD-----------TNQLHAAVVELVAL---------------------------------------------D-N--------------------------------------------------------------------------------------------------------------------------------AEIKYS-TVQNW----------------------------------------------------------------------------------------YAGD-----------------------------------------------------------------------------------EN-GK-GGIYNFV---------T-------------------KRGLCQ-------------------------------------------------------------GVNSK---------------------IS---------------------------------------------------------------------------------------------------------------------------------------W-----------------------------------------------------------------------------------------------------------TQVET----------------------------------------------------------------------------------------------------------------------------------------------------------------------------------------------------------------------------------------------G-----------------------------------------------------------------------------------------------------------------------------------------------------------------------------------------------------------------------------------------------------------------------------------------------------------------------------------------------------------------------------------------------------------------------------------------------------------SAI-----------------------------------TWK---Y-P-SCVLV-GDNSVGEFYSVA------------------------------------LT----NH---KQQADT-GTKMI--------------------------------------HVG-----------------------------------------------------------------------------------------------K-----------------------------------------NTRSTIISK-------------------------------------------------------------------------------------------GI--------------------------------------------------------------------------------------SAG-SSAN----SY---------------------------------------RG----LVKIN--P-KAEG--A---R-NYS-----------------------------------------------------------------------------------------------------Q-------CDS-----------------------------------------------------------------------------------------------------------ML---------------------------------------IGDN-AHA------------------NTF-PYIQVQN-PTA---------------------------------------------------------------------------------------------K-------------VE-HE----------------------------------ASTS-------------------------------------------------------KIG---------------E--------DQ----------------------------------------------------------------------------------------------------------------LFYF--------------------------------------------S-------QR-----G--------------------------------------------------------------------------------------------ISA----------EDAISM----------M----------------------IS-------G---------------------------------------------------------------------------------------------------------FC---------------KDVFN------------------------------------Q------------------------------LPM---------------------------E--FA--V--------------------------------------------------------------------------------------------------------------E--------------------------------------A-D-----------------------RL-----------------------------------------------------------------LS------------------------L-----K--------L------E------------------------------------------------------------GS-----------------------------------------------------------------------------------------------------------VG----------------------------------------------------------------------------------------------------------------------------------------------------------------------------------------
>1752063_Fsp@BAU08221.1| putative ABC transporter membrane protein
-------------------------------------------------------------------------------------------------------------------------------------------------------------------------------------------------------------------------------------------------------------------------------------------M-------------S--------------A--------------------------------------------------------------------------------------------------------------------------------T--------------------------------------------------------------------------------------------------------------------VK--------------------------------------------T-------------L-------------V--------------N---Q---P-------------------------------------------------------------------Y----------------------------------------K---------------------YG------------------------------------------------------------------------------------------------------FV-T-NIEA---------------------------D----------------------------------------------T-I-P----R------------------------------G---------------LNE-DIIRM---------I------------------SAKK-N---------------------------E----------PE---------------------F----------------M-------------------------------------LEFRLRAYR---QW--Q--K-----------------------------------------M------T----E------P-------T-W-----P--N---V------K---YPPI-------------------------------------------------------------------------------------------------------------D---YQNIIY-----------------YS------AP-------------------------K-Q--------------------------------------------------------------------Q------------A-K--------------------KKSLEE------------------------------------------------------------------------------------------------------------------------------------VDP---TLLETFEK------------------------------------------------LGIPLS------------E------------------------------------------------------------------------------------------------------------------------------------------Q-KR---------------------------L-----------------------A--------N---------------------------------------------------------------------------------------------------------------------V-----------------------A----VDAIFD----------------------------------------------------------------------------------------------------------------------------------------------------------------------------------------------------------------------------------------------------------------------------------------------------------------------------------------------------------------------------------------------------------------------------------SVSV--------------------------------------------------------------------------------------------------------------ATTFK--------------------------------------------------------------------------------------------------------------------------------------------------------------------------------------------------------------------------------------------------------------------------------------------------------------------------------------------------------------------------------------------------------------------------------------------------------------------------------------------------------------------EKLA---------------------------------------------------------------KE-GVIFC-S----------ISEALQ-E-------------------------------------------------------------------H-PELVK---------------------------------------------K-----Y----------------LG-S--------------VV--------------------------------------------------------------------------------------------------------------------------P------------------I-ADN----YF-------------------------AA---------------------------------------------------------------------------------------------------LN-SAVFS-DG--------------------------------------------------------------------------------------------------------------------------------------------------------------------------------------------------------------------------------------------------------------------------------------------------------------------------------------------------------------------------------------------------S---------------FVYIP-K---GVK------------------------------C---PM--ELST--YFRIN----------------------------------------------------------------------------------------------------------------NG-ET--------GQF--------------------------------E-----------------------------------------------------------R--------------------------------------------------------------------------------------------------------------TL--------------------------------------------------------IVAEED-----S-----------------------------------------YV---------------------------------------------------------------------------------------------------------------------------------------------------------------------------SY----------------------------------------------------------------------------------------------------------LE-G-------------------------------------------------------------------------------------------------------------------------------------------------------------------------------------------------------------------------------------------------------------------------------------------------------------------------------------------------------------------------------------------------------------------------------------------------------------------C------------TAP-------------------------------------------------------------------MYD-----------SNQLHAAVVELVAL---------------------------------------------D-N--------------------------------------------------------------------------------------------------------------------------------AEIKYS-TVQNW----------------------------------------------------------------------------------------YAGD-----------------------------------------------------------------------------------EK-GR-GGIYNFV---------T-------------------KRGLCQ-------------------------------------------------------------GVNSK---------------------IS---------------------------------------------------------------------------------------------------------------------------------------W-----------------------------------------------------------------------------------------------------------TQVET----------------------------------------------------------------------------------------------------------------------------------------------------------------------------------------------------------------------------------------------G-----------------------------------------------------------------------------------------------------------------------------------------------------------------------------------------------------------------------------------------------------------------------------------------------------------------------------------------------------------------------------------------------------------------------------------------------------------SAI-----------------------------------TWK---Y-P-SCVLV-GDNSVGEFYSVA------------------------------------LT----NN---MQQADT-GTKMI--------------------------------------HIG-----------------------------------------------------------------------------------------------K-----------------------------------------NTRSTIISK-------------------------------------------------------------------------------------------GI--------------------------------------------------------------------------------------SAG-NSSN----SY---------------------------------------RG----LVKIN--P-KAEK--A---R-NYS-----------------------------------------------------------------------------------------------------Q-------CDS-----------------------------------------------------------------------------------------------------------ML---------------------------------------IGDN-AHA------------------NTF-PYIQVQN-NTA---------------------------------------------------------------------------------------------K-------------VE-HE----------------------------------ASTS-------------------------------------------------------KIG---------------E--------DQ----------------------------------------------------------------------------------------------------------------LFYF--------------------------------------------A-------QR-----G--------------------------------------------------------------------------------------------IST----------EDALKM----------M----------------------IS-------G---------------------------------------------------------------------------------------------------------FC---------------KDVFN------------------------------------N------------------------------LPM---------------------------E--FA--V--------------------------------------------------------------------------------------------------------------E--------------------------------------A-D-----------------------KL-----------------------------------------------------------------LS------------------------L-----K--------L------E------------------------------------------------------------GS-----------------------------------------------------------------------------------------------------------VG----------------------------------------------------------------------------------------------------------------------------------------------------------------------------------------
>1173022_Cepipsammum@AFZ11924.1| FeS assembly protein SufB
-------------------------------------------------------------------------------------------------------------------------------------------------------------------------------------------------------------------------------------------------------------------------------------------M-------------T--------------S--------------------------------------------------------------------------------------------------------------------------------S--------------------------------------------------------------------------------------------------------------------VK--------------------------------------------T-------------L-------------V--------------N---E---P-------------------------------------------------------------------Y----------------------------------------K---------------------YG------------------------------------------------------------------------------------------------------FV-T-DIET---------------------------D----------------------------------------------Q-I-P----R------------------------------G---------------LNE-DIVRM---------I------------------SAKK-E---------------------------E----------PE---------------------F----------------M-------------------------------------LEFRLRAYR---QW--L--K-----------------------------------------M------T----E------P-------T-W-----Q--H---V------T---YPPI-------------------------------------------------------------------------------------------------------------N---YQDIIY-----------------YS------AP-------------------------K-Q--------------------------------------------------------------------K------------K-K--------------------LNSLEE------------------------------------------------------------------------------------------------------------------------------------VDP---ILLETFEK------------------------------------------------LGISLS------------E------------------------------------------------------------------------------------------------------------------------------------------Q-KR---------------------------L-----------------------S--------N---------------------------------------------------------------------------------------------------------------------V-----------------------A----VDAVFD----------------------------------------------------------------------------------------------------------------------------------------------------------------------------------------------------------------------------------------------------------------------------------------------------------------------------------------------------------------------------------------------------------------------------------SVSV--------------------------------------------------------------------------------------------------------------ATTFK--------------------------------------------------------------------------------------------------------------------------------------------------------------------------------------------------------------------------------------------------------------------------------------------------------------------------------------------------------------------------------------------------------------------------------------------------------------------------------------------------------------------EKLA---------------------------------------------------------------KD-GVIFC-S----------ISEALT-E-------------------------------------------------------------------H-PELVQ---------------------------------------------K-----Y----------------LG-S--------------VV--------------------------------------------------------------------------------------------------------------------------P------------------V-ADN----YF-------------------------AA---------------------------------------------------------------------------------------------------LN-SAVFS-DG--------------------------------------------------------------------------------------------------------------------------------------------------------------------------------------------------------------------------------------------------------------------------------------------------------------------------------------------------------------------------------------------------S---------------FVYIP-K---NTK------------------------------C---PM--DLST--YFRIN----------------------------------------------------------------------------------------------------------------TG-DS--------GQF--------------------------------E-----------------------------------------------------------R--------------------------------------------------------------------------------------------------------------TL--------------------------------------------------------IIAEEG-----A-----------------------------------------SV---------------------------------------------------------------------------------------------------------------------------------------------------------------------------TY----------------------------------------------------------------------------------------------------------LE-G-------------------------------------------------------------------------------------------------------------------------------------------------------------------------------------------------------------------------------------------------------------------------------------------------------------------------------------------------------------------------------------------------------------------------------------------------------------------C------------TAP-------------------------------------------------------------------MFD-----------TNQLHAAVVELVAL---------------------------------------------D-N--------------------------------------------------------------------------------------------------------------------------------AEIKYS-TVQNW----------------------------------------------------------------------------------------YAGD-----------------------------------------------------------------------------------ET-GK-GGIYNFV---------T-------------------KRGLCQ-------------------------------------------------------------GVNSK---------------------IS---------------------------------------------------------------------------------------------------------------------------------------W-----------------------------------------------------------------------------------------------------------TQVET----------------------------------------------------------------------------------------------------------------------------------------------------------------------------------------------------------------------------------------------G-----------------------------------------------------------------------------------------------------------------------------------------------------------------------------------------------------------------------------------------------------------------------------------------------------------------------------------------------------------------------------------------------------------------------------------------------------------SAI-----------------------------------TWK---Y-P-SCVLV-GDNSVGEFYSVA------------------------------------LT----NN---YQQADT-GTKMI--------------------------------------HVG-----------------------------------------------------------------------------------------------K-----------------------------------------NTRSTIISK-------------------------------------------------------------------------------------------GI--------------------------------------------------------------------------------------SSG-HSKN----SY---------------------------------------RG----LVKMN--P-KAQG--A---R-NYS-----------------------------------------------------------------------------------------------------Q-------CDS-----------------------------------------------------------------------------------------------------------ML---------------------------------------IGDN-AQA------------------NTF-PYIQVQN-STA---------------------------------------------------------------------------------------------K-------------VE-HE----------------------------------ASTS-------------------------------------------------------KIG---------------E--------DQ----------------------------------------------------------------------------------------------------------------LFFF--------------------------------------------A-------QR-----G--------------------------------------------------------------------------------------------ISQ----------EDAISM----------M----------------------IS-------G---------------------------------------------------------------------------------------------------------FC---------------KDVFN------------------------------------Q------------------------------LPM---------------------------E--FA--V--------------------------------------------------------------------------------------------------------------E--------------------------------------A-D-----------------------RL-----------------------------------------------------------------LS------------------------L-----K--------L------E------------------------------------------------------------GS-----------------------------------------------------------------------------------------------------------VG----------------------------------------------------------------------------------------------------------------------------------------------------------------------------------------
>1080068_Lsp@BAU44121.1| FeS cluster assembly protein SufB
---------------------------------------------------------------------------------------------------------------------------------------------------------------------------------------------------------------------------------------------------------------------------------------------------------------------------------------------------------------------------------------------------------------------------------------------------------------------------------------------------------------------------------------------------------------------------------------------------------------------------------------------------------------------------------------------------------------------------------------------------------------------------------------------------------------------------------------------------------------------------------------------------------------------------------------------------------------------------------------------------------------------------------------------------------------------------------------------------------------------------------------------------------------------------------------------------------------------------------------------------------------------------------------------------------------------------------------------------------------------------------------------------------------------------------------------------------------------------------------------------------------------------------------------------------------------------------------------------------------------------------------------------------------------------------------------------------------------------------------------------------------------------------------------------------------------------------------------------------------------------------------------------------------------------------------------------------------------------------------------------------------------------------------------------------------------------------------------------------------------------------------------------------------------------------------------------------------------------------------------------------------------------------------------------------------------------------------------------------------------------------------------------------------------------------------------------------------------------------------------------------------------------------------------------------------------------------------------------------------------------------------------------------------------------------------------------------------------------------------------------------------------------------------------------------------------------------------------------------------------------------------------------------------------------------------------------------------------------------------------------------------------------------------------------------------------------------------------------------------------------------------------------------------------------------------------------------------------------------------------------------------------------------------------------------------------------------------------------------------------------------------------------------------------------------------------------------------------------------------------------------------------------------------------------------------------------------------------------------------------------------------------------------------------------------------------------------------------------------------------------------------------------------------------------------------------------------------------------------------------------------------------------------------------------------------------------------------------------------------------------------------------------------------------------------------------------------------------------------------------------------------------------------------------------------------------------------------------------------------------------------------------------------------------------------------------------------------------------------------------------------------------------------------------------------------------------------------------------------------------------------------------------------------------------------------------------------------------------------------------------------------------------------------------------------------------------------------------------------------------------------------------------------------------------------------------------------------------------------------------------------------------------------------------------------------------------------------------------------------------------------------------------------------------------------------------------------------------------------------------------------------------------------------------------------------------------------------------------------------------------------------------------------------------------------------------------------------------------------------------------------------------------------------------------------------------------------------------------------------------------------------------------------------------------------------------------------------------------------------------------------------------------------------------------------------------------------------------------------------------------------------------------------------------------------------------------------------------------------------------------------------------------------------------------------------------------------------------------------------------------------------------------------------------------------------------------------------------------------------------------------------------------------------------------------------------------------------------------------------------------------------------------------------------------------------------------------------------------------------------------------------------------------------------------------------------------------------------------------------------------------------------------------------------------------------------------------------------------------------------------------------------------------------------------------------------------------------------------------------------------------------------------------------------------------------------------------------------------------------------------------------------------------------------------------------------------------------------------------------------------------------------------------------------------------------------------------------------------------------------------------------------------------------------------------------------------------------------------------------------------------------------------------------------------------------------------------------------------------------------------------------------------------------------------------------------------------------------------------------------------------------------------------------------------------------------------------------------------------------------------------------------------------------------------------------------------------------------------------------------------------------------------------------------------------------------------------------------------------------------------------------------------------------------------------------------------------------------------------------------------------------------------------------------------------------------------------------------------------------------------------------------------------------------------------------------------------------------------------------------------------------------------------------------------------------------------------------------------------------------------------------------------------------------------------------------------------------------------------------------------------------------------------------------------------------------------------------------------------------------------------------------------------------M----------M----------------------IS-------G---------------------------------------------------------------------------------------------------------FC---------------KDVFN------------------------------------Q------------------------------LPM---------------------------E--FA--V--------------------------------------------------------------------------------------------------------------E--------------------------------------A-D-----------------------RL-----------------------------------------------------------------LA------------------------L-----K--------L------E------------------------------------------------------------GS-----------------------------------------------------------------------------------------------------------VG----------------------------------------------------------------------------------------------------------------------------------------------------------------------------------------
>1296344_Mglauca@PSB00537.1| Fe-S cluster assembly protein SufB
-------------------------------------------------------------------------------------------------------------------------------------------------------------------------------------------------------------------------------------------------------------------------------------------M-------------T--------------T--------------------------------------------------------------------------------------------------------------------------------S--------------------------------------------------------------------------------------------------------------------VK--------------------------------------------N-------------L-------------V--------------N---Q---P-------------------------------------------------------------------Y----------------------------------------K---------------------YG------------------------------------------------------------------------------------------------------FV-T-DIES---------------------------D----------------------------------------------R-L-P----R------------------------------G---------------LSE-DTVRT---------I------------------SAKK-N---------------------------E----------PE---------------------F----------------M-------------------------------------LEFRLRAYR---QW--L--K-----------------------------------------M------S----E------P-------T-W-----P--H---V------T---YPPI-------------------------------------------------------------------------------------------------------------N---YQDIVY-----------------YS------AP-------------------------K-Q--------------------------------------------------------------------Q------------A-K--------------------KASLDE------------------------------------------------------------------------------------------------------------------------------------VDP---TLLETFEK------------------------------------------------LGIPLS------------E------------------------------------------------------------------------------------------------------------------------------------------Q-KR---------------------------L-----------------------S--------N---------------------------------------------------------------------------------------------------------------------V-----------------------A----VDAVFD----------------------------------------------------------------------------------------------------------------------------------------------------------------------------------------------------------------------------------------------------------------------------------------------------------------------------------------------------------------------------------------------------------------------------------SVSI--------------------------------------------------------------------------------------------------------------ATTFR--------------------------------------------------------------------------------------------------------------------------------------------------------------------------------------------------------------------------------------------------------------------------------------------------------------------------------------------------------------------------------------------------------------------------------------------------------------------------------------------------------------------EKLA---------------------------------------------------------------KD-GVIFC-S----------ISEALK-E-------------------------------------------------------------------Y-PELVE---------------------------------------------K-----Y----------------LG-T--------------VV--------------------------------------------------------------------------------------------------------------------------P------------------I-GDN----YF-------------------------AA---------------------------------------------------------------------------------------------------LN-SAVFS-DG--------------------------------------------------------------------------------------------------------------------------------------------------------------------------------------------------------------------------------------------------------------------------------------------------------------------------------------------------------------------------------------------------S---------------FVYIP-K---DTK------------------------------C---PM--ELST--YFRIN----------------------------------------------------------------------------------------------------------------SG-DT--------GQF--------------------------------E-----------------------------------------------------------R--------------------------------------------------------------------------------------------------------------TL--------------------------------------------------------IIAESG-----S-----------------------------------------QV---------------------------------------------------------------------------------------------------------------------------------------------------------------------------SY----------------------------------------------------------------------------------------------------------LE-G-------------------------------------------------------------------------------------------------------------------------------------------------------------------------------------------------------------------------------------------------------------------------------------------------------------------------------------------------------------------------------------------------------------------------------------------------------------------C------------TAP-------------------------------------------------------------------MYD-----------TNQLHAAVVELVAL---------------------------------------------D-N--------------------------------------------------------------------------------------------------------------------------------AEIKYS-TVQNW----------------------------------------------------------------------------------------YAGD-----------------------------------------------------------------------------------EN-GK-GGIYNFV---------T-------------------KRGLCQ-------------------------------------------------------------GVNSK---------------------IS---------------------------------------------------------------------------------------------------------------------------------------W-----------------------------------------------------------------------------------------------------------TQVET----------------------------------------------------------------------------------------------------------------------------------------------------------------------------------------------------------------------------------------------G-----------------------------------------------------------------------------------------------------------------------------------------------------------------------------------------------------------------------------------------------------------------------------------------------------------------------------------------------------------------------------------------------------------------------------------------------------------SAI-----------------------------------TWK---Y-P-SCVLI-GDNSVGEFYSVA------------------------------------LT----NH---YQQADT-GTKMV--------------------------------------HVG-----------------------------------------------------------------------------------------------K-----------------------------------------NTRSTIISK-------------------------------------------------------------------------------------------GI--------------------------------------------------------------------------------------SAG-RSKN----SY---------------------------------------RG----LVKVN--P-KAEG--A---R-NYS-----------------------------------------------------------------------------------------------------Q-------CDS-----------------------------------------------------------------------------------------------------------ML---------------------------------------IGDN-AQA------------------NTF-PYIQVQN-QTA---------------------------------------------------------------------------------------------K-------------VE-HE----------------------------------ASTS-------------------------------------------------------KIG---------------E--------DQ----------------------------------------------------------------------------------------------------------------LFYF--------------------------------------------S-------QR-----G--------------------------------------------------------------------------------------------ISQ----------EDAVSM----------M----------------------IS-------G---------------------------------------------------------------------------------------------------------FC---------------KDVFN------------------------------------Q------------------------------LPM---------------------------E--FA--V--------------------------------------------------------------------------------------------------------------E--------------------------------------A-D-----------------------RL-----------------------------------------------------------------LS------------------------L-----K--------L------E------------------------------------------------------------GS-----------------------------------------------------------------------------------------------------------VG----------------------------------------------------------------------------------------------------------------------------------------------------------------------------------------
>1781255_Dsp@OEJ73509.1| Fe-S cluster assembly protein SufB
-------------------------------------------------------------------------------------------------------------------------------------------------------------------------------------------------------------------------------------------------------------------------------------------M-------------T--------------A--------------------------------------------------------------------------------------------------------------------------------S--------------------------------------------------------------------------------------------------------------------VK--------------------------------------------T-------------L-------------V--------------N---Q---P-------------------------------------------------------------------Y----------------------------------------K---------------------YG------------------------------------------------------------------------------------------------------FI-T-DIEA---------------------------D----------------------------------------------T-L-P----R------------------------------G---------------LNE-DIIRL---------I------------------SAKK-E---------------------------E----------PE---------------------F----------------M-------------------------------------LEFRLKAYQ---RW--L--E-----------------------------------------M------T----E------P-------T-W-----P--H---V------S---YPPI-------------------------------------------------------------------------------------------------------------N---YQDIIY-----------------YS------AP-------------------------K-K--------------------------------------------------------------------K------------E-K--------------------KSSLEE------------------------------------------------------------------------------------------------------------------------------------VDP---VLLETFEK------------------------------------------------LGIPLS------------E------------------------------------------------------------------------------------------------------------------------------------------Q-KR---------------------------L-----------------------A--------N---------------------------------------------------------------------------------------------------------------------V-----------------------A----VDAIFD----------------------------------------------------------------------------------------------------------------------------------------------------------------------------------------------------------------------------------------------------------------------------------------------------------------------------------------------------------------------------------------------------------------------------------SVSV--------------------------------------------------------------------------------------------------------------ATTFR--------------------------------------------------------------------------------------------------------------------------------------------------------------------------------------------------------------------------------------------------------------------------------------------------------------------------------------------------------------------------------------------------------------------------------------------------------------------------------------------------------------------EKLA---------------------------------------------------------------KD-GVIFC-S----------ISEALK-E-------------------------------------------------------------------H-PELVQ---------------------------------------------K-----Y----------------LG-S--------------VV--------------------------------------------------------------------------------------------------------------------------P------------------I-GDN----YY-------------------------AA---------------------------------------------------------------------------------------------------LN-SAVFS-DG--------------------------------------------------------------------------------------------------------------------------------------------------------------------------------------------------------------------------------------------------------------------------------------------------------------------------------------------------------------------------------------------------S---------------FVYIP-K---NTK------------------------------C---PM--ELST--YFRIN----------------------------------------------------------------------------------------------------------------SG-DT--------GQF--------------------------------E-----------------------------------------------------------R--------------------------------------------------------------------------------------------------------------TL--------------------------------------------------------IIAEEG-----S-----------------------------------------SV---------------------------------------------------------------------------------------------------------------------------------------------------------------------------SY----------------------------------------------------------------------------------------------------------LE-G-------------------------------------------------------------------------------------------------------------------------------------------------------------------------------------------------------------------------------------------------------------------------------------------------------------------------------------------------------------------------------------------------------------------------------------------------------------------C------------TAP-------------------------------------------------------------------MYD-----------TNQLHAAVVELVAL---------------------------------------------D-N--------------------------------------------------------------------------------------------------------------------------------ADIKYS-TVQNW----------------------------------------------------------------------------------------YAGD-----------------------------------------------------------------------------------EN-GK-GGIYNFV---------T-------------------KRGLCK-------------------------------------------------------------GVNSK---------------------IS---------------------------------------------------------------------------------------------------------------------------------------W-----------------------------------------------------------------------------------------------------------TQVET----------------------------------------------------------------------------------------------------------------------------------------------------------------------------------------------------------------------------------------------G-----------------------------------------------------------------------------------------------------------------------------------------------------------------------------------------------------------------------------------------------------------------------------------------------------------------------------------------------------------------------------------------------------------------------------------------------------------SAI-----------------------------------TWK---Y-P-SCVLV-GDNSVGEFYSVA------------------------------------LT----NN---KQQADT-GTKMV--------------------------------------HIG-----------------------------------------------------------------------------------------------K-----------------------------------------NTRSTIISK-------------------------------------------------------------------------------------------GI--------------------------------------------------------------------------------------SAG-NSAN----SY---------------------------------------RG----LVKIS--P-NATG--A---R-NYS-----------------------------------------------------------------------------------------------------Q-------CDS-----------------------------------------------------------------------------------------------------------ML---------------------------------------IGDN-AQA------------------NTF-PYIQVQN-NTG---------------------------------------------------------------------------------------------K-------------VE-HE----------------------------------ASTS-------------------------------------------------------KIG---------------E--------DQ----------------------------------------------------------------------------------------------------------------LFYF--------------------------------------------A-------QR-----G--------------------------------------------------------------------------------------------ISA----------EDAISM----------M----------------------IS-------G---------------------------------------------------------------------------------------------------------FC---------------KDVFN------------------------------------Q------------------------------LPM---------------------------E--FA--V--------------------------------------------------------------------------------------------------------------E--------------------------------------A-D-----------------------RL-----------------------------------------------------------------LS------------------------L-----K--------L------E------------------------------------------------------------GS-----------------------------------------------------------------------------------------------------------VG----------------------------------------------------------------------------------------------------------------------------------------------------------------------------------------
>864702_Ocyanobacteri@EKQ68508.1| Iron-regulated ABC transporter membrane component SufB
[truncated: 502,406 more chars]
