# Supplementary material for: Components of iron–Sulfur cluster assembly machineries are robust phylogenetic markers to trace the origin of mitochondria and plastids
Source: PLoS Biol. 2023 Nov 8;21(11):e3002374. doi: 10.1371/journal.pbio.3002374 (PMC10631705; doi:10.1371/journal.pbio.3002374)
Supplement: S1 Data — (ZIP) [file pbio.3002374.s017.zip › S1 Data/Full_datasets/Cyanobacteria/SUF/ATC-II_Cyano.fasta]

>2099686_Cbacterium@PXCV01000225.1_5|  4318 4683
--------------------------------------------------------------------------------------------------------------------------------------------------------------------------------------------------------------------------------------------------------------------------------------------------------------------------------------------------------------------------------------------------------------------------------------------------------------------------------------------------------------------------------------------------------------------------------------------------------------------------------------------------------------------------------------------------------------------------------------------------------------------------------------M----------------------------------------------------S----------------------------------------------------------------------------------------------------------------------------------------SLS----------------------------------------------------------------------------------------------------------------------------------------------------------------------------------------------------------------------------------------------------------------------------------------------------------------------EIH----------------I----------------------------------S---------------------L-------------------------S-----------------------------P------------------AA---------I--------------------------------------------------AE-------------------------------------------------------------------------------------------------------------------------------------------------------------VE-R----------------------------------------L------------------------R----------------------------R----------------------K------Q---------H---------------------------------------RP-------------Q-----------A---------------Q-------------------L-----------------------------------------------------------R-----VR---------------------------------------------------------------------------------------------------------------V-----Q---------------------------------------------A--------------------------G---------------------G-----------------C----------A-E-L------------Y---YD----------------------------------------------------------------------------------LSF------------------------------------------E----------------E-------------------------------------S----------------------P-GS------------------------------------------------------------------------------------------------------------------------------------------------------D---------------------------------------------D--R----------C------------------C--------------V--------C-----------------------------------------------------------------------------------------------------------------------------------------------------------------------D------------------------------------G---------------------------------------------------V---A-----I-----------------AV-----------------------------D-V----------------------------------------------------------------------LS-----------------------------------------L----------------------------------------------P-Y----------------------------------------------------------V---D--G--------------------------------------------LTI-DY----------------------------------------T---------------------------------E------------------------------D--------------------------------------------------------------------------------------------------------------L------------M----------------------------------------G---------G--------------------------------------------------------------------------------G-------F-----------------------------------------------------------R-----------------F--------------------------------------------------------------------H--------------------------------------------------------------------------N-----------------------------------------------P--------H-------------------------------A---------------------------------E-------------------------------------------------------------------------------------R----------------------------------------------------------------------------------------------------------------------------------------------------T-------------------------------------------------------------------------------------------------------------------------------------------------------------------------------------------------------------------------------------------------------------------------------------------------------------------------------------------------------------------------------C------------------------------------------------------------------------------------------S-------------------------------------------------------------------------------------------------------------------------------------------------------------------------------C---------------------------------------------------------------------------------------G-----------------------------------------------------------------------------------------H-----------------------------------------------------------------------------------------------SF----------------------------------------------------------------------------V-----------------------------------P----------------------------------------------------------------------------------------------------------------------------------------------QADL-TA--------------------------------------------------------------------------------------------------------------------------------------------------------------------------------------------------------------------------------------------------------------------------------------------------------------------H-----------------------------------------------------------------------------------------------------------------------------------------------------------------------------------------------------------------*---------------------------------------------------------------------------------------------------------------------------------------------------------------------------------------------------------------------------------------------------------------------------------------------------------------------------------------------------------------------------------------------------------------------------------------------
>1752063_Fsp@BAU08207.1| HesB/YadR/YfhF
--------------------------------------------------------------------------------------------------------------------------------------------------------------------------------------------------------------------------------------------------------------------------------------------------------------------------------------------------------------------------------------------------------------------------------------------------------------------------------------------------------------------------------------------------------------------------------------------------------------------------------------------------------------------------------------------------------------------------------------------------------------------------------------M----------------------------------------------------T----------------------------------------------------------------------------------------------------------------------------------------Q-------------------------------------------------------------------------------------------------------------------------AI-QSS-----------------------------------------------------------------------------------------------------------------------------------------------------------------------------------------QRG----------------I----------------------------------Q---------------------L-------------------------S-----------------------------E------------------AA---------L--------------------------------------------------RQ-------------------------------------------------------------------------------------------------------------------------------------------------------------VK-L----------------------------------------L------------------------Q----------------------------E----------------------K------Q--------GG---------------------------------------K--------------D-----------L---------------C-------------------L-----------------------------------------------------------R-----VG---------------------------------------------------------------------------------------------------------------V-----R---------------------------------------------Q--------------------------G---------------------G-----------------C----------S-G-M------------S---YL----------------------------------------------------------------------------------MDF------------------------------------------E----------------D-------------------------------------L----------------------S-KI------------------------------------------------------------------------------------------------------------------------------------------------------T-------------------AN------------------------D--D----------V------------------F--------------D--------Y-----------------------------------------------------------------------------------------------------------------------------------------------------------------------D------------------------------------G---------------------------------------------------F---K-----I-----------------VC-----------------------------D-R----------------------------------------------------------------------KS-----------------------------------------L----------------------------------------------L-Y----------------------------------------------------------L---Y--G--------------------------------------------LML-DY----------------------------------------S---------------------------------D------------------------------A--------------------------------------------------------------------------------------------------------------M------------I----------------------------------------G---------G--------------------------------------------------------------------------------G-------F-----------------------------------------------------------Q-----------------F--------------------------------------------------------------------T--------------------------------------------------------------------------N-----------------------------------------------P--------N-------------------------------A---------------------------------S-------------------------------------------------------------------------------------Q----------------------------------------------------------------------------------------------------------------------------------------------------T-------------------------------------------------------------------------------------------------------------------------------------------------------------------------------------------------------------------------------------------------------------------------------------------------------------------------------------------------------------------------------C------------------------------------------------------------------------------------------G-------------------------------------------------------------------------------------------------------------------------------------------------------------------------------C---------------------------------------------------------------------------------------G-----------------------------------------------------------------------------------------K-----------------------------------------------------------------------------------------------SF----------------------------------------------------------------------------G-----------------------------------V-----------------------------------------------------------------------------------------------------------------------------------------------------------------------------------------------------------------------------------------------------------------------------------------------------------------------------------------------------------------------------------------------------------------------------------------------------------------------------------------------------------------------------------------------------------------------------------------------------------------------------------------------------------------------------------------------------------------------------------------------------------------------------------------------------------------------------------------------------------------------------------------------------------------------------------------------------------------------------------------------------------------------------------------------------------------------------------------------------------------------------------------
>1453429_CAthalassa@ADB95170.1| Iron-sulfur cluster assembly accessory protein
--------------------------------------------------------------------------------------------------------------------------------------------------------------------------------------------------------------------------------------------------------------------------------------------------------------------------------------------------------------------------------------------------------------------------------------------------------------------------------------------------------------------------------------------------------------------------------------------------------------------------------------------------------------------------------------------------------------------------------------------------------------------------------------M----------------------------------------------------T----------------------------------------------------------------------------------------------------------------------------------------E-------------------------------------------------------------------------------------------------------------------------TN-QNQ-----------------------------------------------------------------------------------------------------------------------------------------------------------------------------------------STG----------------I----------------------------------N---------------------L-------------------------T-----------------------------E------------------AA---------L--------------------------------------------------EH-------------------------------------------------------------------------------------------------------------------------------------------------------------VL-K----------------------------------------L------------------------R----------------------------E----------------------K------Q---------N---------------------------------------K--------------D-----------L---------------C-------------------L-----------------------------------------------------------R-----VG---------------------------------------------------------------------------------------------------------------V-----R---------------------------------------------Q--------------------------G---------------------G-----------------C----------S-G-M------------S---YI----------------------------------------------------------------------------------MEF------------------------------------------E----------------S-------------------------------------S----------------------E-NI------------------------------------------------------------------------------------------------------------------------------------------------------E-------------------KQ------------------------D--K----------V------------------F--------------E--------Y-----------------------------------------------------------------------------------------------------------------------------------------------------------------------D------------------------------------G---------------------------------------------------F---Q-----L-----------------VC-----------------------------D-P----------------------------------------------------------------------KS-----------------------------------------F----------------------------------------------L-Y----------------------------------------------------------L---Y--G--------------------------------------------LVL-DY----------------------------------------S---------------------------------D------------------------------A--------------------------------------------------------------------------------------------------------------M------------I----------------------------------------G---------G--------------------------------------------------------------------------------G-------F-----------------------------------------------------------E-----------------F--------------------------------------------------------------------T--------------------------------------------------------------------------N-----------------------------------------------P--------N-------------------------------A---------------------------------N-------------------------------------------------------------------------------------Q----------------------------------------------------------------------------------------------------------------------------------------------------T-------------------------------------------------------------------------------------------------------------------------------------------------------------------------------------------------------------------------------------------------------------------------------------------------------------------------------------------------------------------------------C------------------------------------------------------------------------------------------G-------------------------------------------------------------------------------------------------------------------------------------------------------------------------------C---------------------------------------------------------------------------------------G-----------------------------------------------------------------------------------------K-----------------------------------------------------------------------------------------------SF----------------------------------------------------------------------------G-----------------------------------V-----------------------------------------------------------------------------------------------------------------------------------------------------------------------------------------------------------------------------------------------------------------------------------------------------------------------------------------------------------------------------------------------------------------------------------------------------------------------------------------------------------------------------------------------------------------------------------------------------------------------------------------------------------------------------------------------------------------------------------------------------------------------------------------------------------------------------------------------------------------------------------------------------------------------------------------------------------------------------------------------------------------------------------------------------------------------------------------------------------------------------------------
>1666905_Psp@KPQ32365.1| iron-sulfur cluster assembly protein IscA
--------------------------------------------------------------------------------------------------------------------------------------------------------------------------------------------------------------------------------------------------------------------------------------------------------------------------------------------------------------------------------------------------------------------------------------------------------------------------------------------------------------------------------------------------------------------------------------------------------------------------------------------------------------------------------------------------------------------------------------------------------------------------------------M----------------------------------------------------T----------------------------------------------------------------------------------------------------------------------------------------Q-------------------------------------------------------------------------------------------------------------------------AT-QAP-----------------------------------------------------------------------------------------------------------------------------------------------------------------------------------------QRG----------------I----------------------------------Q---------------------M-------------------------T-----------------------------E------------------TA---------L--------------------------------------------------KQ-------------------------------------------------------------------------------------------------------------------------------------------------------------VM-A----------------------------------------L------------------------R----------------------------Q----------------------Q------Q---------G---------------------------------------E--------------D-----------L---------------F-------------------L-----------------------------------------------------------R-----VG---------------------------------------------------------------------------------------------------------------V-----R---------------------------------------------Q--------------------------G---------------------G-----------------C----------S-G-M------------S---YT----------------------------------------------------------------------------------MDF------------------------------------------E----------------N-------------------------------------A----------------------S-NV------------------------------------------------------------------------------------------------------------------------------------------------------R-------------------ED------------------------D--E----------V------------------Y--------------D--------Y-----------------------------------------------------------------------------------------------------------------------------------------------------------------------D------------------------------------G---------------------------------------------------F---K-----V-----------------IC-----------------------------D-R----------------------------------------------------------------------KS-----------------------------------------M----------------------------------------------L-Y----------------------------------------------------------L---Y--G--------------------------------------------LVL-DY----------------------------------------N---------------------------------T------------------------------A--------------------------------------------------------------------------------------------------------------L------------I----------------------------------------G---------G--------------------------------------------------------------------------------G-------F-----------------------------------------------------------T-----------------F--------------------------------------------------------------------T--------------------------------------------------------------------------N-----------------------------------------------P--------N-------------------------------A---------------------------------T-------------------------------------------------------------------------------------Q----------------------------------------------------------------------------------------------------------------------------------------------------T-------------------------------------------------------------------------------------------------------------------------------------------------------------------------------------------------------------------------------------------------------------------------------------------------------------------------------------------------------------------------------C------------------------------------------------------------------------------------------G-------------------------------------------------------------------------------------------------------------------------------------------------------------------------------C---------------------------------------------------------------------------------------G-----------------------------------------------------------------------------------------S-----------------------------------------------------------------------------------------------SF----------------------------------------------------------------------------S-----------------------------------A-----------------------------------------------------------------------------------------------------------------------------------------------------------------------------------------------------------------------------------------------------------------------------------------------------------------------------------------------------------------------------------------------------------------------------------------------------------------------------------------------------------------------------------------------------------------------------------------------------------------------------------------------------------------------------------------------------------------------------------------------------------------------------------------------------------------------------------------------------------------------------------------------------------------------------------------------------------------------------------------------------------------------------------------------------------------------------------------------------------------------------------------
>423474_Cwatsonii@CCQ53123.1| probable iron binding protein from the HesB_IscA_SufA family
--------------------------------------------------------------------------------------------------------------------------------------------------------------------------------------------------------------------------------------------------------------------------------------------------------------------------------------------------------------------------------------------------------------------------------------------------------------------------------------------------------------------------------------------------------------------------------------------------------------------------------------------------------------------------------------------------------------------------------------------------------------------------------------M-----------------------------------------------------------------------------------------------------------------------------------------------------------------------------------------------------------------------------------------------------------------------------------------------------------------------------------------------------------------------------------------------------------------------------------------------------------------------------------------------------------------------------------------I----------------------------------E---------------------L-------------------------T-----------------------------P------------------AA---------I--------------------------------------------------KE-------------------------------------------------------------------------------------------------------------------------------------------------------------IK-R----------------------------------------M------------------------Q----------------------------N----------------------S------R---------Q---------------------------------------QP-------------D-----------S---------------Y-------------------F-----------------------------------------------------------R-----LG---------------------------------------------------------------------------------------------------------------V-----K---------------------------------------------P--------------------------G---------------------G-----------------C----------D-G-L------------Y---YT----------------------------------------------------------------------------------FDL------------------------------------------C----------------Y-------------------------------------T----------------------K-EN------------------------------------------------------------------------------------------------------------------------------------------------------S---------------------------------------------D--R----------L------------------H--------------T--------I-----------------------------------------------------------------------------------------------------------------------------------------------------------------------E------------------------------------D---------------------------------------------------I---S-----L-----------------LI-----------------------------D-E----------------------------------------------------------------------QS-----------------------------------------L----------------------------------------------N-Y----------------------------------------------------------L---S--D--------------------------------------------LRL-DY----------------------------------------A---------------------------------E------------------------------D--------------------------------------------------------------------------------------------------------------L------------M----------------------------------------G---------G--------------------------------------------------------------------------------G-------F-----------------------------------------------------------R-----------------F--------------------------------------------------------------------H--------------------------------------------------------------------------N-----------------------------------------------S--------L-------------------------------I---------------------------------T-------------------------------------------------------------------------------------T----------------------------------------------------------------------------------------------------------------------------------------------------S-------------------------------------------------------------------------------------------------------------------------------------------------------------------------------------------------------------------------------------------------------------------------------------------------------------------------------------------------------------------------------C------------------------------------------------------------------------------------------R-------------------------------------------------------------------------------------------------------------------------------------------------------------------------------C---------------------------------------------------------------------------------------G-----------------------------------------------------------------------------------------L-----------------------------------------------------------------------------------------------SF----------------------------------------------------------------------------T-----------------------------------I----------------------------------------------------------------------------------------------------------------------------------------------NKTS--NL-----------------------------------------------------------------------------------------------------------------------------------------------------------------------------------------------------------------------------------------------------------------------------------------------------------------------------------------------------------------------------------------------------------------------------------------------------------------------------------------------------------------------------------------------------------------------------------------------------------------------------------------------------------------------------------------------------------------------------------------------------------------------------------------------------------------------------------------------------------------------------------------------------------------------------------------------------------------------------------
>2420339_Cbacterium@RMH77392.1| iron-sulfur cluster assembly accessory protein
--------------------------------------------------------------------------------------------------------------------------------------------------------------------------------------------------------------------------------------------------------------------------------------------------------------------------------------------------------------------------------------------------------------------------------------------------------------------------------------------------------------------------------------------------------------------------------------------------------------------------------------------------------------------------------------------------------------------------------------------------------------------------------------M----------------------------------------------------T----------------------------------------------------------------------------------------------------------------------------------------Q-------------------------------------------------------------------------------------------------------------------------AT-ESQ-----------------------------------------------------------------------------------------------------------------------------------------------------------------------------------------KRG----------------I----------------------------------I---------------------L-------------------------T-----------------------------D------------------AA---------L--------------------------------------------------KQ-------------------------------------------------------------------------------------------------------------------------------------------------------------IL-A----------------------------------------L------------------------Q----------------------------E----------------------K------Q---------G---------------------------------------K--------------N-----------L---------------C-------------------L-----------------------------------------------------------R-----VG---------------------------------------------------------------------------------------------------------------V-----R---------------------------------------------Q--------------------------G---------------------G-----------------C----------S-G-M------------S---YT----------------------------------------------------------------------------------MDF------------------------------------------D----------------D-------------------------------------I----------------------A-NA------------------------------------------------------------------------------------------------------------------------------------------------------R-------------------ED------------------------D--E----------I------------------F--------------D--------Y-----------------------------------------------------------------------------------------------------------------------------------------------------------------------E------------------------------------G---------------------------------------------------F---K-----V-----------------LC-----------------------------D-R----------------------------------------------------------------------KS-----------------------------------------L----------------------------------------------L-Y----------------------------------------------------------V---Y--G--------------------------------------------MAL-DY----------------------------------------S---------------------------------D------------------------------A--------------------------------------------------------------------------------------------------------------L------------I----------------------------------------G---------G--------------------------------------------------------------------------------G-------F-----------------------------------------------------------Q-----------------F--------------------------------------------------------------------T--------------------------------------------------------------------------N-----------------------------------------------P--------N-------------------------------A---------------------------------T-------------------------------------------------------------------------------------Q----------------------------------------------------------------------------------------------------------------------------------------------------T-------------------------------------------------------------------------------------------------------------------------------------------------------------------------------------------------------------------------------------------------------------------------------------------------------------------------------------------------------------------------------C------------------------------------------------------------------------------------------G-------------------------------------------------------------------------------------------------------------------------------------------------------------------------------C---------------------------------------------------------------------------------------G-----------------------------------------------------------------------------------------K-----------------------------------------------------------------------------------------------SF----------------------------------------------------------------------------S-----------------------------------A-----------------------------------------------------------------------------------------------------------------------------------------------------------------------------------------------------------------------------------------------------------------------------------------------------------------------------------------------------------------------------------------------------------------------------------------------------------------------------------------------------------------------------------------------------------------------------------------------------------------------------------------------------------------------------------------------------------------------------------------------------------------------------------------------------------------------------------------------------------------------------------------------------------------------------------------------------------------------------------------------------------------------------------------------------------------------------------------------------------------------------------------
>282423_Pagardhii@BBD56376.1| iron-sulfur cluster assembly accessory protein
--------------------------------------------------------------------------------------------------------------------------------------------------------------------------------------------------------------------------------------------------------------------------------------------------------------------------------------------------------------------------------------------------------------------------------------------------------------------------------------------------------------------------------------------------------------------------------------------------------------------------------------------------------------------------------------------------------------------------------------------------------------------------------------M----------------------------------------------------T----------------------------------------------------------------------------------------------------------------------------------------Q-------------------------------------------------------------------------------------------------------------------------TT-QAP-----------------------------------------------------------------------------------------------------------------------------------------------------------------------------------------TQG----------------V----------------------------------Q---------------------M-------------------------T-----------------------------E------------------SA---------I--------------------------------------------------KQ-------------------------------------------------------------------------------------------------------------------------------------------------------------VQ-F----------------------------------------L------------------------R----------------------------E----------------------K------Q---------G---------------------------------------K--------------D-----------L---------------C-------------------L-----------------------------------------------------------R-----VG---------------------------------------------------------------------------------------------------------------V-----R---------------------------------------------Q--------------------------G---------------------G-----------------C----------S-G-M------------S---YL----------------------------------------------------------------------------------MDF------------------------------------------A----------------D-------------------------------------P----------------------G-TI------------------------------------------------------------------------------------------------------------------------------------------------------R-------------------ED------------------------D--D----------V------------------F--------------D--------Y-----------------------------------------------------------------------------------------------------------------------------------------------------------------------E------------------------------------G---------------------------------------------------F---K-----V-----------------VC-----------------------------D-R----------------------------------------------------------------------KS-----------------------------------------L----------------------------------------------L-Y----------------------------------------------------------I---Y--G--------------------------------------------LVL-DY----------------------------------------T---------------------------------D------------------------------A--------------------------------------------------------------------------------------------------------------L------------I----------------------------------------G---------G--------------------------------------------------------------------------------G-------F-----------------------------------------------------------Q-----------------F--------------------------------------------------------------------T--------------------------------------------------------------------------N-----------------------------------------------P--------Q-------------------------------A---------------------------------T-------------------------------------------------------------------------------------Q----------------------------------------------------------------------------------------------------------------------------------------------------T-------------------------------------------------------------------------------------------------------------------------------------------------------------------------------------------------------------------------------------------------------------------------------------------------------------------------------------------------------------------------------C------------------------------------------------------------------------------------------G-------------------------------------------------------------------------------------------------------------------------------------------------------------------------------C---------------------------------------------------------------------------------------G-----------------------------------------------------------------------------------------K-----------------------------------------------------------------------------------------------SF----------------------------------------------------------------------------A-----------------------------------T-----------------------------------------------------------------------------------------------------------------------------------------------------------------------------------------------------------------------------------------------------------------------------------------------------------------------------------------------------------------------------------------------------------------------------------------------------------------------------------------------------------------------------------------------------------------------------------------------------------------------------------------------------------------------------------------------------------------------------------------------------------------------------------------------------------------------------------------------------------------------------------------------------------------------------------------------------------------------------------------------------------------------------------------------------------------------------------------------------------------------------------------
>1752063_Fsp@BAU04312.1| HesB/YadR/YfhF-family protein
--------------------------------------------------------------------------------------------------------------------------------------------------------------------------------------------------------------------------------------------------------------------------------------------------------------------------------------------------------------------------------------------------------------------------------------------------------------------------------------------------------------------------------------------------------------------------------------------------------------------------------------------------------------------------------------------------------------------------------------------------------------------------------------M-----------------------------------------------------------------------------------------------------------------------------------------------------------------------------------------------------------------------------------------------------------------------------------------------------------------------------------------------------------------------------------------------------------------------------------------------------------------------------------------------------------------------------------------I----------------------------------Y---------------------L-------------------------S-----------------------------P------------------AA---------A--------------------------------------------------SE-------------------------------------------------------------------------------------------------------------------------------------------------------------IK-R----------------------------------------L------------------------K----------------------------S----------------------K------Q---------Q---------------------------------------S--------------N-----------L---------------L-------------------F-----------------------------------------------------------R-----LA---------------------------------------------------------------------------------------------------------------V-----K---------------------------------------------L--------------------------G---------------------G-----------------C----------S-G-R------------Y---YE----------------------------------------------------------------------------------MCF------------------------------------------D----------------E-------------------------------------I----------------------A-SS------------------------------------------------------------------------------------------------------------------------------------------------------G---------------------------------------------D--R----------T------------------F--------------E--------C-----------------------------------------------------------------------------------------------------------------------------------------------------------------------E------------------------------------G---------------------------------------------------I---P-----V-----------------VI-----------------------------D-A----------------------------------------------------------------------ES-----------------------------------------L----------------------------------------------N-Y----------------------------------------------------------V---D--G--------------------------------------------LTI-DY----------------------------------------S---------------------------------E------------------------------D--------------------------------------------------------------------------------------------------------------L------------M----------------------------------------G---------G--------------------------------------------------------------------------------A-------F-----------------------------------------------------------R-----------------F--------------------------------------------------------------------Y--------------------------------------------------------------------------N-----------------------------------------------P--------Q-------------------------------A---------------------------------I-------------------------------------------------------------------------------------A----------------------------------------------------------------------------------------------------------------------------------------------------S-------------------------------------------------------------------------------------------------------------------------------------------------------------------------------------------------------------------------------------------------------------------------------------------------------------------------------------------------------------------------------C------------------------------------------------------------------------------------------G-------------------------------------------------------------------------------------------------------------------------------------------------------------------------------C---------------------------------------------------------------------------------------G-----------------------------------------------------------------------------------------N-----------------------------------------------------------------------------------------------SF----------------------------------------------------------------------------A-----------------------------------I----------------------------------------------------------------------------------------------------------------------------------------------G------------------------------------------------------------------------------------------------------------------------------------------------------------------------------------------------------------------------------------------------------------------------------------------------------------------------------------------------------------------------------------------------------------------------------------------------------------------------------------------------------------------------------------------------------------------------------------------------------------------------------------------------------------------------------------------------------------------------------------------------------------------------------------------------------------------------------------------------------------------------------------------------------------------------------------------------------------------------------------------
>1188229_Glithophora@APB34590.1| hypothetical protein GlitD10_2258
--------------------------------------------------------------------------------------------------------------------------------------------------------------------------------------------------------------------------------------------------------------------------------------------------------------------------------------------------------------------------------------------------------------------------------------------------------------------------------------------------------------------------------------------------------------------------------------------------------------------------------------------------------------------------------------------------------------------------------------------------------------------------------------M----------------------------------------------------------------------------------------------------------------------------------------------------------------------------------------------------------------------------------------------------------------------------------------------------------------------------------------------------------------------------------------------------------------------------------------------------------------------------------------------------------------------PLN----------------I----------------------------------R---------------------L-------------------------T-----------------------------P------------------AA---------V--------------------------------------------------GA-------------------------------------------------------------------------------------------------------------------------------------------------------------IH-Q----------------------------------------W------------------------Q----------------------------M----------------------R------T---------G---------------------------------------QH-------------Q-----------A---------------H-------------------L-----------------------------------------------------------R-----LA---------------------------------------------------------------------------------------------------------------V-----N---------------------------------------------P--------------------------G---------------------G-----------------C----------A-G-Y------------F---YT----------------------------------------------------------------------------------LNL------------------------------------------A----------------S-------------------------------------L----------------------H-ST------------------------------------------------------------------------------------------------------------------------------------------------------A-------------------GE------------------------S--E----------L------------------A-------------SD--------L-----------------------------------------------------------------------------------------------------------------------------------------------------------------------M------------------------------------G---------------------------------------------------I---T-----V-----------------VV-----------------------------P-S----------------------------------------------------------------------HQ-----------------------------------------Y----------------------------------------------P-L----------------------------------------------------------L---S--G--------------------------------------------LTL-DY----------------------------------------T---------------------------------E------------------------------D--------------------------------------------------------------------------------------------------------------L------------V----------------------------------------G---------G--------------------------------------------------------------------------------S-------F-----------------------------------------------------------R-----------------F--------------------------------------------------------------------N--------------------------------------------------------------------------N-----------------------------------------------P--------Q-------------------------------A---------------------------------H-------------------------------------------------------------------------------------Q----------------------------------------------------------------------------------------------------------------------------------------------------T-------------------------------------------------------------------------------------------------------------------------------------------------------------------------------------------------------------------------------------------------------------------------------------------------------------------------------------------------------------------------------C------------------------------------------------------------------------------------------S-------------------------------------------------------------------------------------------------------------------------------------------------------------------------------C---------------------------------------------------------------------------------------G-----------------------------------------------------------------------------------------H-----------------------------------------------------------------------------------------------SF----------------------------------------------------------------------------A-----------------------------------L----------------------------------------------------------------------------------------------------------------------------------------------TPGG-G-------------------------------------------------------------------------------------------------------------------------------------------------------------------------------------------------------------------------------------------------------------------------------------------------------------------------------------------------------------------------------------------------------------------------------------------------------------------------------------------------------------------------------------------------------------------------------------------------------------------------------------------------------------------------------------------------------------------------------------------------------------------------------------------------------------------------------------------------------------------------------------------------------------------------------------------------------------------------------------
>2420338_Cbacterium@RMG10220.1| iron-sulfur cluster assembly accessory protein
--------------------------------------------------------------------------------------------------------------------------------------------------------------------------------------------------------------------------------------------------------------------------------------------------------------------------------------------------------------------------------------------------------------------------------------------------------------------------------------------------------------------------------------------------------------------------------------------------------------------------------------------------------------------------------------------------------------------------------------------------------------------------------------M----------------------------------------------------T----------------------------------------------------------------------------------------------------------------------------------------L-------------------------------------------------------------------------------------------------------------------------AT-QPQ-----------------------------------------------------------------------------------------------------------------------------------------------------------------------------------------QRG----------------I----------------------------------Q---------------------M-------------------------T-----------------------------E------------------SA---------L--------------------------------------------------AQ-------------------------------------------------------------------------------------------------------------------------------------------------------------VK-L----------------------------------------L------------------------R----------------------------E----------------------K------Q---------G---------------------------------------Q--------------D-----------L---------------C-------------------L-----------------------------------------------------------R-----VG---------------------------------------------------------------------------------------------------------------V-----R---------------------------------------------Q--------------------------G---------------------G-----------------C----------S-G-M------------S---YT----------------------------------------------------------------------------------MDF------------------------------------------I----------------D-------------------------------------A----------------------S-AI------------------------------------------------------------------------------------------------------------------------------------------------------G-------------------EK------------------------D--E----------V------------------Y--------------D--------Y-----------------------------------------------------------------------------------------------------------------------------------------------------------------------D------------------------------------G---------------------------------------------------F---R-----V-----------------VC-----------------------------D-P----------------------------------------------------------------------KS-----------------------------------------L----------------------------------------------L-Y----------------------------------------------------------I---Y--G--------------------------------------------MVL-DY----------------------------------------S---------------------------------D------------------------------A--------------------------------------------------------------------------------------------------------------L------------I----------------------------------------G---------G--------------------------------------------------------------------------------G-------F-----------------------------------------------------------Q-----------------F--------------------------------------------------------------------S--------------------------------------------------------------------------N-----------------------------------------------P--------N-------------------------------A---------------------------------T-------------------------------------------------------------------------------------Q----------------------------------------------------------------------------------------------------------------------------------------------------S-------------------------------------------------------------------------------------------------------------------------------------------------------------------------------------------------------------------------------------------------------------------------------------------------------------------------------------------------------------------------------C------------------------------------------------------------------------------------------G-------------------------------------------------------------------------------------------------------------------------------------------------------------------------------C---------------------------------------------------------------------------------------G-----------------------------------------------------------------------------------------K-----------------------------------------------------------------------------------------------SF----------------------------------------------------------------------------S-----------------------------------A-----------------------------------------------------------------------------------------------------------------------------------------------------------------------------------------------------------------------------------------------------------------------------------------------------------------------------------------------------------------------------------------------------------------------------------------------------------------------------------------------------------------------------------------------------------------------------------------------------------------------------------------------------------------------------------------------------------------------------------------------------------------------------------------------------------------------------------------------------------------------------------------------------------------------------------------------------------------------------------------------------------------------------------------------------------------------------------------------------------------------------------------
>1880991_Ocyanobacteri@OCR01271.1| hypothetical protein BCD67_25760
--------------------------------------------------------------------------------------------------------------------------------------------------------------------------------------------------------------------------------------------------------------------------------------------------------------------------------------------------------------------------------------------------------------------------------------------------------------------------------------------------------------------------------------------------------------------------------------------------------------------------------------------------------------------------------------------------------------------------------------------------------------------------------------M----------------------------------------------------T----------------------------------------------------------------------------------------------------------------------------------------Q-------------------------------------------------------------------------------------------------------------------------AI--SE-----------------------------------------------------------------------------------------------------------------------------------------------------------------------------------------KQG----------------I----------------------------------L---------------------M-------------------------T-----------------------------E------------------AA---------I--------------------------------------------------RQ-------------------------------------------------------------------------------------------------------------------------------------------------------------VL-S----------------------------------------L------------------------R----------------------------E----------------------K------Q---------G---------------------------------------K--------------D-----------L---------------C-------------------L-----------------------------------------------------------R-----VG---------------------------------------------------------------------------------------------------------------V-----R---------------------------------------------Q--------------------------G---------------------G-----------------C----------S-G-M------------S---YV----------------------------------------------------------------------------------MDF------------------------------------------T----------------D-------------------------------------I----------------------S-MV------------------------------------------------------------------------------------------------------------------------------------------------------G-------------------EH------------------------D--E----------V------------------F--------------N--------Y-----------------------------------------------------------------------------------------------------------------------------------------------------------------------D------------------------------------G---------------------------------------------------F---Q-----V-----------------VC-----------------------------D-R----------------------------------------------------------------------KS-----------------------------------------L----------------------------------------------L-Y----------------------------------------------------------L---Y--G--------------------------------------------LVL-DF----------------------------------------S---------------------------------D------------------------------A--------------------------------------------------------------------------------------------------------------M------------I----------------------------------------G---------G--------------------------------------------------------------------------------G-------F-----------------------------------------------------------Q-----------------F--------------------------------------------------------------------T--------------------------------------------------------------------------N-----------------------------------------------P--------N-------------------------------A---------------------------------T-------------------------------------------------------------------------------------Q----------------------------------------------------------------------------------------------------------------------------------------------------T-------------------------------------------------------------------------------------------------------------------------------------------------------------------------------------------------------------------------------------------------------------------------------------------------------------------------------------------------------------------------------C------------------------------------------------------------------------------------------G-------------------------------------------------------------------------------------------------------------------------------------------------------------------------------C---------------------------------------------------------------------------------------G-----------------------------------------------------------------------------------------N-----------------------------------------------------------------------------------------------SF----------------------------------------------------------------------------S-----------------------------------A-----------------------------------------------------------------------------------------------------------------------------------------------------------------------------------------------------------------------------------------------------------------------------------------------------------------------------------------------------------------------------------------------------------------------------------------------------------------------------------------------------------------------------------------------------------------------------------------------------------------------------------------------------------------------------------------------------------------------------------------------------------------------------------------------------------------------------------------------------------------------------------------------------------------------------------------------------------------------------------------------------------------------------------------------------------------------------------------------------------------------------------------
>1173029_Ssubsalsa@JH980292.1_2224|  2620250 2620606
--------------------------------------------------------------------------------------------------------------------------------------------------------------------------------------------------------------------------------------------------------------------------------------------------------------------------------------------------------------------------------------------------------------------------------------------------------------------------------------------------------------------------------------------------------------------------------------------------------------------------------------------------------------------------------------------------------------------------------------------------------------------------------------M----------------------------------------------------S----------------------------------------------------------------------------------------------------------------------------------------Q-------------------------------------------------------------------------------------------------------------------------AI-QPE-----------------------------------------------------------------------------------------------------------------------------------------------------------------------------------------TKG----------------I----------------------------------Q---------------------L-------------------------S-----------------------------E------------------AA---------L--------------------------------------------------KH-------------------------------------------------------------------------------------------------------------------------------------------------------------LV-M----------------------------------------L------------------------R----------------------------E----------------------Q------Q---------G---------------------------------------S--------------D-----------L---------------C-------------------L-----------------------------------------------------------R-----VG---------------------------------------------------------------------------------------------------------------V-----R---------------------------------------------N--------------------------G---------------------G-----------------C----------S-G-M------------S---YM----------------------------------------------------------------------------------MDF------------------------------------------E----------------D-------------------------------------P----------------------S-NI------------------------------------------------------------------------------------------------------------------------------------------------------R-------------------PD------------------------D--E----------V------------------Y--------------D--------Y-----------------------------------------------------------------------------------------------------------------------------------------------------------------------D------------------------------------G---------------------------------------------------F---K-----I-----------------IC-----------------------------D-P----------------------------------------------------------------------KS-----------------------------------------L----------------------------------------------L-Y----------------------------------------------------------L---Y--G--------------------------------------------LML-DY----------------------------------------S---------------------------------N------------------------------A--------------------------------------------------------------------------------------------------------------L------------I----------------------------------------G---------G--------------------------------------------------------------------------------G-------F-----------------------------------------------------------Q-----------------F--------------------------------------------------------------------T--------------------------------------------------------------------------N-----------------------------------------------P--------N-------------------------------A---------------------------------S-------------------------------------------------------------------------------------Q----------------------------------------------------------------------------------------------------------------------------------------------------T-------------------------------------------------------------------------------------------------------------------------------------------------------------------------------------------------------------------------------------------------------------------------------------------------------------------------------------------------------------------------------C------------------------------------------------------------------------------------------G-------------------------------------------------------------------------------------------------------------------------------------------------------------------------------C---------------------------------------------------------------------------------------G-----------------------------------------------------------------------------------------K-----------------------------------------------------------------------------------------------SF----------------------------------------------------------------------------G-----------------------------------V----------------------------------------------------------------------------------------------------------------------------------------------*------------------------------------------------------------------------------------------------------------------------------------------------------------------------------------------------------------------------------------------------------------------------------------------------------------------------------------------------------------------------------------------------------------------------------------------------------------------------------------------------------------------------------------------------------------------------------------------------------------------------------------------------------------------------------------------------------------------------------------------------------------------------------------------------------------------------------------------------------------------------------------------------------------------------------------------------------------------------------------------
>1499498_Psp@KGG13258.1| putative iron binding protein from the HesB_IscA_SufA family
--------------------------------------------------------------------------------------------------------------------------------------------------------------------------------------------------------------------------------------------------------------------------------------------------------------------------------------------------------------------------------------------------------------------------------------------------------------------------------------------------------------------------------------------------------------------------------------------------------------------------------------------------------------------------------------------------------------------------------------------------------------------------------------M----------------------------------------------------T----------------------------------------------------------------------------------------------------------------------------------------RSD--------------------------------------------------------------------------------------------------------------------SVDKT-HTAQD---------------------------------------------------------------------------------------------------------------------------------------------------------------------------------------GKG----------------I----------------------------------L---------------------I-------------------------T-----------------------------Q------------------VA---------M--------------------------------------------------GQ-------------------------------------------------------------------------------------------------------------------------------------------------------------LA-R----------------------------------------L------------------------C----------------------------T----------------------D------Q---------G---------------------------------------K--------------D-----------K---------------L-------------------L-----------------------------------------------------------R-----VG---------------------------------------------------------------------------------------------------------------V-----R---------------------------------------------S--------------------------G---------------------G-----------------C----------S-G-M------------S---YT----------------------------------------------------------------------------------MDF------------------------------------------V----------------S-------------------------------------M----------------------N-DI------------------------------------------------------------------------------------------------------------------------------------------------------H-------------------ED------------------------D--E----------V------------------Y--------------E--------Y-----------------------------------------------------------------------------------------------------------------------------------------------------------------------K-------------------------------PSEEVS---------------------------------------------------F---K-----V-----------------VC-----------------------------D-A----------------------------------------------------------------------KS-----------------------------------------L----------------------------------------------L-Y----------------------------------------------------------I---Y--G--------------------------------------------MQL-DF----------------------------------------S---------------------------------T------------------------------D--------------------------------------------------------------------------------------------------------------L------------I----------------------------------------G---------G--------------------------------------------------------------------------------G-------F-----------------------------------------------------------N-----------------F--------------------------------------------------------------------T--------------------------------------------------------------------------N-----------------------------------------------P--------N-------------------------------A---------------------------------T-------------------------------------------------------------------------------------Q----------------------------------------------------------------------------------------------------------------------------------------------------T-------------------------------------------------------------------------------------------------------------------------------------------------------------------------------------------------------------------------------------------------------------------------------------------------------------------------------------------------------------------------------C------------------------------------------------------------------------------------------G-------------------------------------------------------------------------------------------------------------------------------------------------------------------------------C---------------------------------------------------------------------------------------G-----------------------------------------------------------------------------------------S-----------------------------------------------------------------------------------------------SF----------------------------------------------------------------------------A-----------------------------------V-----------------------------------------------------------------------------------------------------------------------------------------------------------------------------------------------------------------------------------------------------------------------------------------------------------------------------------------------------------------------------------------------------------------------------------------------------------------------------------------------------------------------------------------------------------------------------------------------------------------------------------------------------------------------------------------------------------------------------------------------------------------------------------------------------------------------------------------------------------------------------------------------------------------------------------------------------------------------------------------------------------------------------------------------------------------------------------------------------------------------------------------
>2005462_Csp@BAZ06746.1| HesB/YadR/YfhF-family protein
--------------------------------------------------------------------------------------------------------------------------------------------------------------------------------------------------------------------------------------------------------------------------------------------------------------------------------------------------------------------------------------------------------------------------------------------------------------------------------------------------------------------------------------------------------------------------------------------------------------------------------------------------------------------------------------------------------------------------------------------------------------------------------------M----------------------------------------------------S----------------------------------------------------------------------------------------------------------------------------------------I-------------------------------------------------------------------------------------------------------------------------------------------------------------------------------------------------------------------------------------------------------------------------------------------------------------------------------------------V----------------------------------H---------------------L-------------------------S-----------------------------A------------------SA---------I--------------------------------------------------AE-------------------------------------------------------------------------------------------------------------------------------------------------------------IK-R----------------------------------------M------------------------Q----------------------------A----------------------K------Q---------N---------------------------------------LP-------------H-----------S---------------W-------------------F-----------------------------------------------------------H-----IA---------------------------------------------------------------------------------------------------------------V-----K---------------------------------------------P--------------------------G---------------------G-----------------C----------S-G-L------------Y---YE----------------------------------------------------------------------------------LSL------------------------------------------V----------------P-------------------------------------P----------------------S-EQ------------------------------------------------------------------------------------------------------------------------------------------------------V------------------DE-------------------------K--L----------I------------------L-------------LD--------C-----------------------------------------------------------------------------------------------------------------------------------------------------------------------Q------------------------------------G---------------------------------------------------I---K-----V-----------------II-----------------------------D-A----------------------------------------------------------------------QS-----------------------------------------C----------------------------------------------D-Y----------------------------------------------------------V---N--N--------------------------------------------LGI-DY----------------------------------------S---------------------------------E------------------------------D--------------------------------------------------------------------------------------------------------------L------------M----------------------------------------G---------G--------------------------------------------------------------------------------G-------F-----------------------------------------------------------R-----------------F--------------------------------------------------------------------E--------------------------------------------------------------------------N-----------------------------------------------Q--------Q-------------------------------A---------------------------------I-------------------------------------------------------------------------------------A----------------------------------------------------------------------------------------------------------------------------------------------------T-------------------------------------------------------------------------------------------------------------------------------------------------------------------------------------------------------------------------------------------------------------------------------------------------------------------------------------------------------------------------------C------------------------------------------------------------------------------------------G-------------------------------------------------------------------------------------------------------------------------------------------------------------------------------C---------------------------------------------------------------------------------------G-----------------------------------------------------------------------------------------N-----------------------------------------------------------------------------------------------SF----------------------------------------------------------------------------A-----------------------------------V----------------------------------------------------------------------------------------------------------------------------------------------DVDK-SEK-----------------------------------------------------------------------------------------------------------------------------------------------------------------------------------------------------------------------------------------------------------------------------------------------------------------IIK-----------------------------------------------------------------------------------------------------------------------------------------------------------------------------------------------------------------V---------------------------------------------------------------------------------------------------------------------------------------------------------------------------------------------------------------------------------------------------------------------------------------------------------------------------------------------------------------------------------------------------------------------------------------------
>2099686_Cbacterium@PXCV01000656.1_3|  3395 3751
--------------------------------------------------------------------------------------------------------------------------------------------------------------------------------------------------------------------------------------------------------------------------------------------------------------------------------------------------------------------------------------------------------------------------------------------------------------------------------------------------------------------------------------------------------------------------------------------------------------------------------------------------------------------------------------------------------------------------------------------------------------------------------------M----------------------------------------------------T----------------------------------------------------------------------------------------------------------------------------------------Q-------------------------------------------------------------------------------------------------------------------------AT-QAQ-----------------------------------------------------------------------------------------------------------------------------------------------------------------------------------------QRG----------------I----------------------------------Q---------------------M-------------------------T-----------------------------E------------------TA---------L--------------------------------------------------KQ-------------------------------------------------------------------------------------------------------------------------------------------------------------VM-A----------------------------------------L------------------------R----------------------------Q----------------------Q------Q---------E---------------------------------------K--------------D-----------L---------------F-------------------L-----------------------------------------------------------R-----VG---------------------------------------------------------------------------------------------------------------V-----R---------------------------------------------Q--------------------------G---------------------G-----------------C----------S-G-M------------S---YT----------------------------------------------------------------------------------MDF------------------------------------------E----------------D-------------------------------------A----------------------G-NV------------------------------------------------------------------------------------------------------------------------------------------------------R-------------------ED------------------------D--E----------V------------------Y--------------D--------Y-----------------------------------------------------------------------------------------------------------------------------------------------------------------------E------------------------------------G---------------------------------------------------F---Q-----V-----------------VC-----------------------------D-R----------------------------------------------------------------------KS-----------------------------------------L----------------------------------------------L-Y----------------------------------------------------------L---Y--G--------------------------------------------LVL-DY----------------------------------------N---------------------------------T------------------------------A--------------------------------------------------------------------------------------------------------------L------------I----------------------------------------G---------G--------------------------------------------------------------------------------G-------F-----------------------------------------------------------T-----------------F--------------------------------------------------------------------T--------------------------------------------------------------------------N-----------------------------------------------P--------N-------------------------------A---------------------------------T-------------------------------------------------------------------------------------Q----------------------------------------------------------------------------------------------------------------------------------------------------T-------------------------------------------------------------------------------------------------------------------------------------------------------------------------------------------------------------------------------------------------------------------------------------------------------------------------------------------------------------------------------C------------------------------------------------------------------------------------------G-------------------------------------------------------------------------------------------------------------------------------------------------------------------------------C---------------------------------------------------------------------------------------G-----------------------------------------------------------------------------------------S-----------------------------------------------------------------------------------------------SF----------------------------------------------------------------------------S-----------------------------------A----------------------------------------------------------------------------------------------------------------------------------------------*------------------------------------------------------------------------------------------------------------------------------------------------------------------------------------------------------------------------------------------------------------------------------------------------------------------------------------------------------------------------------------------------------------------------------------------------------------------------------------------------------------------------------------------------------------------------------------------------------------------------------------------------------------------------------------------------------------------------------------------------------------------------------------------------------------------------------------------------------------------------------------------------------------------------------------------------------------------------------------------
>1296344_Mglauca@PSB01049.1| iron-sulfur cluster assembly accessory protein
--------------------------------------------------------------------------------------------------------------------------------------------------------------------------------------------------------------------------------------------------------------------------------------------------------------------------------------------------------------------------------------------------------------------------------------------------------------------------------------------------------------------------------------------------------------------------------------------------------------------------------------------------------------------------------------------------------------------------------------------------------------------------------------M-----------------------------------------------------------------------------------------------------------------------------------------------------------------------------------------------------------------------------------------------------------------------------------------------------------------------------------------------------------------------------------------------------------------------------------------------------------------------------------------------------------------------------------------I----------------------------------Q---------------------L-------------------------S-----------------------------Q------------------IA---------I--------------------------------------------------KE-------------------------------------------------------------------------------------------------------------------------------------------------------------IK-R----------------------------------------L------------------------H----------------------------S----------------------K------P---------R---------------------------------------NS-------------G-----------Q---------------N-------------------L-----------------------------------------------------------R-----LG---------------------------------------------------------------------------------------------------------------V-----K---------------------------------------------P--------------------------G---------------------G-----------------C----------G-D-F------------L---YV----------------------------------------------------------------------------------LSF------------------------------------------D----------------S-------------------------------------I----------------------L-NP------------------------------------------------------------------------------------------------------------------------------------------------------D---------------------------------------------D--I----------T------------------Y--------------E--------S-----------------------------------------------------------------------------------------------------------------------------------------------------------------------D------------------------------------G---------------------------------------------------I---T-----V-----------------AV-----------------------------D-S----------------------------------------------------------------------QS-----------------------------------------L----------------------------------------------N-Y----------------------------------------------------------I---D--G--------------------------------------------LTL-DY----------------------------------------S---------------------------------E------------------------------D--------------------------------------------------------------------------------------------------------------L------------M----------------------------------------G---------G--------------------------------------------------------------------------------N-------F-----------------------------------------------------------R-----------------F--------------------------------------------------------------------H--------------------------------------------------------------------------N-----------------------------------------------P--------N-------------------------------A---------------------------------A-------------------------------------------------------------------------------------S----------------------------------------------------------------------------------------------------------------------------------------------------S-------------------------------------------------------------------------------------------------------------------------------------------------------------------------------------------------------------------------------------------------------------------------------------------------------------------------------------------------------------------------------C------------------------------------------------------------------------------------------G-------------------------------------------------------------------------------------------------------------------------------------------------------------------------------C---------------------------------------------------------------------------------------G-----------------------------------------------------------------------------------------I-----------------------------------------------------------------------------------------------SF----------------------------------------------------------------------------V-----------------------------------V----------------------------------------------------------------------------------------------------------------------------------------------NQ-----------------------------------------------------------------------------------------------------------------------------------------------------------------------------------------------------------------------------------------------------------------------------------------------------------------------------------------------------------------------------------------------------------------------------------------------------------------------------------------------------------------------------------------------------------------------------------------------------------------------------------------------------------------------------------------------------------------------------------------------------------------------------------------------------------------------------------------------------------------------------------------------------------------------------------------------------------------------------------------
>118163_Psp@AFY78834.1| Iron-sulfur cluster assembly accessory protein
--------------------------------------------------------------------------------------------------------------------------------------------------------------------------------------------------------------------------------------------------------------------------------------------------------------------------------------------------------------------------------------------------------------------------------------------------------------------------------------------------------------------------------------------------------------------------------------------------------------------------------------------------------------------------------------------------------------------------------------------------------------------------------------M----------------------------------------------------T----------------------------------------------------------------------------------------------------------------------------------------Q-------------------------------------------------------------------------------------------------------------------------TT-QTQ-----------------------------------------------------------------------------------------------------------------------------------------------------------------------------------------SKG----------------I----------------------------------Q---------------------L-------------------------S-----------------------------Q------------------AA---------L--------------------------------------------------NH-------------------------------------------------------------------------------------------------------------------------------------------------------------VL-K----------------------------------------L------------------------R----------------------------Q----------------------Q------Q---------G---------------------------------------K--------------D-----------L---------------C-------------------L-----------------------------------------------------------R-----VG---------------------------------------------------------------------------------------------------------------V-----R---------------------------------------------Q--------------------------G---------------------G-----------------C----------S-G-M------------S---YM----------------------------------------------------------------------------------MDF------------------------------------------E----------------D-------------------------------------V----------------------S-KI------------------------------------------------------------------------------------------------------------------------------------------------------T-------------------EH------------------------D--E----------V------------------F--------------D--------Y-----------------------------------------------------------------------------------------------------------------------------------------------------------------------D------------------------------------G---------------------------------------------------F---K-----I-----------------VC-----------------------------D-R----------------------------------------------------------------------KS-----------------------------------------L----------------------------------------------L-Y----------------------------------------------------------L---Y--G--------------------------------------------LML-DY----------------------------------------S---------------------------------D------------------------------A--------------------------------------------------------------------------------------------------------------M------------I----------------------------------------G---------G--------------------------------------------------------------------------------G-------F-----------------------------------------------------------Q-----------------F--------------------------------------------------------------------T--------------------------------------------------------------------------N-----------------------------------------------P--------N-------------------------------A---------------------------------S-------------------------------------------------------------------------------------Q----------------------------------------------------------------------------------------------------------------------------------------------------T-------------------------------------------------------------------------------------------------------------------------------------------------------------------------------------------------------------------------------------------------------------------------------------------------------------------------------------------------------------------------------C------------------------------------------------------------------------------------------G-------------------------------------------------------------------------------------------------------------------------------------------------------------------------------C---------------------------------------------------------------------------------------G-----------------------------------------------------------------------------------------K-----------------------------------------------------------------------------------------------SF----------------------------------------------------------------------------G-----------------------------------V-----------------------------------------------------------------------------------------------------------------------------------------------------------------------------------------------------------------------------------------------------------------------------------------------------------------------------------------------------------------------------------------------------------------------------------------------------------------------------------------------------------------------------------------------------------------------------------------------------------------------------------------------------------------------------------------------------------------------------------------------------------------------------------------------------------------------------------------------------------------------------------------------------------------------------------------------------------------------------------------------------------------------------------------------------------------------------------------------------------------------------------------
>167539_Pmarinus@AAP99183.1| Uncharacterized HesB family conserved protein
--------------------------------------------------------------------------------------------------------------------------------------------------------------------------------------------------------------------------------------------------------------------------------------------------------------------------------------------------------------------------------------------------------------------------------------------------------------------------------------------------------------------------------------------------------------------------------------------------------------------------------------------------------------------------------------------------------------------------------------------------------------------------------------M----------------------------------------------------S----------------------------------------------------------------------------------------------------------------------------------------GSS-------------------------------------------------------------------------------------------------------------------LPNTET-HTAND---------------------------------------------------------------------------------------------------------------------------------------------------------------------------------------GKG----------------I----------------------------------L---------------------I-------------------------T-----------------------------Q------------------AA---------M--------------------------------------------------VQ-------------------------------------------------------------------------------------------------------------------------------------------------------------LA-R----------------------------------------L------------------------C----------------------------Q----------------------E------K---------G---------------------------------------S--------------D-----------Q---------------L-------------------L-----------------------------------------------------------R-----VG---------------------------------------------------------------------------------------------------------------V-----R---------------------------------------------S--------------------------G---------------------G-----------------C----------S-G-M------------S---YT----------------------------------------------------------------------------------MDF------------------------------------------V----------------N-------------------------------------S----------------------D-AI------------------------------------------------------------------------------------------------------------------------------------------------------E-------------------QE------------------------D--E----------V------------------Y--------------E--------Y-----------------------------------------------------------------------------------------------------------------------------------------------------------------------Q-------------------------------PFDGTA---------------------------------------------------F---R-----V-----------------IC-----------------------------D-P----------------------------------------------------------------------KS-----------------------------------------L----------------------------------------------L-Y----------------------------------------------------------I---Y--G--------------------------------------------MQL-DF----------------------------------------S---------------------------------N------------------------------E--------------------------------------------------------------------------------------------------------------L------------I----------------------------------------G---------G--------------------------------------------------------------------------------G-------F-----------------------------------------------------------N-----------------F--------------------------------------------------------------------T--------------------------------------------------------------------------N-----------------------------------------------P--------N-------------------------------A---------------------------------T-------------------------------------------------------------------------------------Q----------------------------------------------------------------------------------------------------------------------------------------------------T-------------------------------------------------------------------------------------------------------------------------------------------------------------------------------------------------------------------------------------------------------------------------------------------------------------------------------------------------------------------------------C------------------------------------------------------------------------------------------G-------------------------------------------------------------------------------------------------------------------------------------------------------------------------------C---------------------------------------------------------------------------------------G-----------------------------------------------------------------------------------------S-----------------------------------------------------------------------------------------------SF----------------------------------------------------------------------------A-----------------------------------V-----------------------------------------------------------------------------------------------------------------------------------------------------------------------------------------------------------------------------------------------------------------------------------------------------------------------------------------------------------------------------------------------------------------------------------------------------------------------------------------------------------------------------------------------------------------------------------------------------------------------------------------------------------------------------------------------------------------------------------------------------------------------------------------------------------------------------------------------------------------------------------------------------------------------------------------------------------------------------------------------------------------------------------------------------------------------------------------------------------------------------------------
>195253_Ssp@AFY60234.1| Iron-sulfur cluster assembly accessory protein
-------------------------------------------------------------------------------------------------------------------------------------------------------------------------------------------------------------------------------------------------------------------------------------------------------------------------------------------------------------------------------------------------------------------------------------------------------------------------------------------------------------------------------------------------------------------------------------------------------------------------------------------------------------------------------------------------------------------------------------------------------------------------------------MT----------------------------------------------------T----------------------------------------------------------------------------------------------------------------------------------------ETI--------------------------------------------------------------------------------------------------------------------TKPAT-QP------------------------------------------------------------------------------------------------------------------------------------------------------------------------------------------QKG----------------I----------------------------------L---------------------M-------------------------T-----------------------------D------------------SA---------L--------------------------------------------------AH-------------------------------------------------------------------------------------------------------------------------------------------------------------VL-E----------------------------------------L------------------------R----------------------------A----------------------K------Q---------G---------------------------------------R--------------D-----------L---------------C-------------------L-----------------------------------------------------------R-----VG---------------------------------------------------------------------------------------------------------------V-----R---------------------------------------------G--------------------------G---------------------G-----------------C----------S-G-M------------S---YT----------------------------------------------------------------------------------MDF------------------------------------------E----------------D-------------------------------------P----------------------S-NI------------------------------------------------------------------------------------------------------------------------------------------------------R-------------------PD------------------------D--E----------V------------------Y--------------D--------Y-----------------------------------------------------------------------------------------------------------------------------------------------------------------------D------------------------------------G---------------------------------------------------F---Q-----V-----------------VS-----------------------------D-P----------------------------------------------------------------------KS-----------------------------------------M----------------------------------------------L-Y----------------------------------------------------------I---Y--G--------------------------------------------LVL-DY----------------------------------------S---------------------------------N------------------------------A--------------------------------------------------------------------------------------------------------------L------------I----------------------------------------G---------G--------------------------------------------------------------------------------G-------F-----------------------------------------------------------K-----------------F--------------------------------------------------------------------T--------------------------------------------------------------------------N-----------------------------------------------P--------N-------------------------------A---------------------------------S-------------------------------------------------------------------------------------Q----------------------------------------------------------------------------------------------------------------------------------------------------T-------------------------------------------------------------------------------------------------------------------------------------------------------------------------------------------------------------------------------------------------------------------------------------------------------------------------------------------------------------------------------C------------------------------------------------------------------------------------------G-------------------------------------------------------------------------------------------------------------------------------------------------------------------------------C---------------------------------------------------------------------------------------G-----------------------------------------------------------------------------------------T-----------------------------------------------------------------------------------------------SF----------------------------------------------------------------------------A-----------------------------------T-----------------------------------------------------------------------------------------------------------------------------------------------------------------------------------------------------------------------------------------------------------------------------------------------------------------------------------------------------------------------------------------------------------------------------------------------------------------------------------------------------------------------------------------------------------------------------------------------------------------------------------------------------------------------------------------------------------------------------------------------------------------------------------------------------------------------------------------------------------------------------------------------------------------------------------------------------------------------------------------------------------------------------------------------------------------------------------------------------------------------------------------
>2053605_Rsp@HAE05421.1| TPA_asm: iron-sulfur cluster assembly accessory protein
--------------------------------------------------------------------------------------------------------------------------------------------------------------------------------------------------------------------------------------------------------------------------------------------------------------------------------------------------------------------------------------------------------------------------------------------------------------------------------------------------------------------------------------------------------------------------------------------------------------------------------------------------------------------------------------------------------------------------------------------------------------------------------------M-----------------------------------------------------------------------------------------------------------------------------------------------------------------------------------------------------------------------------------------------------------------------------------------------------------------------------------------------------------------------------------------------------------------------------------------------------------------------------------------------------------------------------------------I----------------------------------E---------------------I-------------------------S-----------------------------P------------------NA---------A--------------------------------------------------KE-------------------------------------------------------------------------------------------------------------------------------------------------------------IR-R----------------------------------------L------------------------I----------------------------I----------------------K------Q---------Q---------------------------------------VL-------------N-----------N---------------R-------------------F-----------------------------------------------------------H-----LS---------------------------------------------------------------------------------------------------------------V-----R---------------------------------------------P--------------------------G---------------------G-----------------C----------N-D-F------------V---YN----------------------------------------------------------------------------------LSF------------------------------------------N----------------V-------------------------------------E----------------------Q-TE------------------------------------------------------------------------------------------------------------------------------------------------------P------------------FNK------------------------N--H----------I------------------F--------------N--------C-----------------------------------------------------------------------------------------------------------------------------------------------------------------------N------------------------------------G---------------------------------------------------I---E-----V-----------------II-----------------------------S-S----------------------------------------------------------------------ES-----------------------------------------L----------------------------------------------N-F----------------------------------------------------------I---N--G--------------------------------------------LKL-DY----------------------------------------S---------------------------------E------------------------------D--------------------------------------------------------------------------------------------------------------L------------M----------------------------------------G---------G--------------------------------------------------------------------------------T-------F-----------------------------------------------------------R-----------------F--------------------------------------------------------------------Y--------------------------------------------------------------------------N-----------------------------------------------P--------Q-------------------------------A---------------------------------G-------------------------------------------------------------------------------------A----------------------------------------------------------------------------------------------------------------------------------------------------T-------------------------------------------------------------------------------------------------------------------------------------------------------------------------------------------------------------------------------------------------------------------------------------------------------------------------------------------------------------------------------C------------------------------------------------------------------------------------------S-------------------------------------------------------------------------------------------------------------------------------------------------------------------------------C---------------------------------------------------------------------------------------G-----------------------------------------------------------------------------------------Y-----------------------------------------------------------------------------------------------SF----------------------------------------------------------------------------S-----------------------------------L----------------------------------------------------------------------------------------------------------------------------------------------KIIY---------------------------------------------------------------------------------------------------------------------------------------------------------------------------------------------------------------------------------------------------------------------------------------------------------------------------------------------------------------------------------------------------------------------------------------------------------------------------------------------------------------------------------------------------------------------------------------------------------------------------------------------------------------------------------------------------------------------------------------------------------------------------------------------------------------------------------------------------------------------------------------------------------------------------------------------------------------------------------------
>1147_Ssp@AIE72739.1| putative iron binding protein from the HesB_IscA_SufA family
--------------------------------------------------------------------------------------------------------------------------------------------------------------------------------------------------------------------------------------------------------------------------------------------------------------------------------------------------------------------------------------------------------------------------------------------------------------------------------------------------------------------------------------------------------------------------------------------------------------------------------------------------------------------------------------------------------------------------------------------------------------------------------------M-----------------------------------------------------------------------------------------------------------------------------------------------------------------------------------------------------------------------------------------------------------------------------------------------------------------------------------------------------------------------------------------------------------------------------------------------------------------------------------------------------------------------------------------L----------------------------------Q---------------------L-------------------------T-----------------------------P------------------SA---------A--------------------------------------------------QE-------------------------------------------------------------------------------------------------------------------------------------------------------------IK-R----------------------------------------L------------------------Q----------------------------Q----------------------S------R---------Q---------------------------------------LT-------------H-----------H---------------H-------------------F-----------------------------------------------------------R-----LA---------------------------------------------------------------------------------------------------------------V-----K---------------------------------------------P--------------------------G---------------------G-----------------C----------A-G-W------------L---YH----------------------------------------------------------------------------------LDF------------------------------------------V----------------A-------------------------------------E----------------------I-TV------------------------------------------------------------------------------------------------------------------------------------------------------D---------------------------------------------D--L----------E------------------Y--------------E--------S-----------------------------------------------------------------------------------------------------------------------------------------------------------------------G------------------------------------G---------------------------------------------------V---T-----V-----------------LV-----------------------------D-S----------------------------------------------------------------------QS-----------------------------------------A----------------------------------------------G-Y----------------------------------------------------------L---H--N--------------------------------------------LKL-DY----------------------------------------A---------------------------------E------------------------------D--------------------------------------------------------------------------------------------------------------L------------M----------------------------------------G---------G--------------------------------------------------------------------------------G-------F-----------------------------------------------------------R-----------------F--------------------------------------------------------------------T--------------------------------------------------------------------------N-----------------------------------------------P--------N-------------------------------A---------------------------------A-------------------------------------------------------------------------------------Q----------------------------------------------------------------------------------------------------------------------------------------------------V-------------------------------------------------------------------------------------------------------------------------------------------------------------------------------------------------------------------------------------------------------------------------------------------------------------------------------------------------------------------------------C------------------------------------------------------------------------------------------S-------------------------------------------------------------------------------------------------------------------------------------------------------------------------------C---------------------------------------------------------------------------------------S-----------------------------------------------------------------------------------------L-----------------------------------------------------------------------------------------------SF----------------------------------------------------------------------------A-----------------------------------P----------------------------------------------------------------------------------------------------------------------------------------------SLEG-SL------------------------------------------------------------------------------------------------------------------------------------------------------------------------------------------------------------------------------------------------------------------------------------------------------------------------------------------------------------------------------------------------------------------------------------------------------------------------------------------------------------------------------------------------------------------------------------------------------------------------------------------------------------------------------------------------------------------------------------------------------------------------------------------------------------------------------------------------------------------------------------------------------------------------------------------------------------------------------------
>129961_Smajor@KV878783.1_3448|  3924625 3924972
---------------------------------------------------------------------------------------------------------------------------------------------------------------------------------------------------------------------------------------------------------------------------------------------------------------------------------------------------------------------------------------------------------------------------------------------------------------------------------------------------------------------------------------------------------------------------------------------------------------------------------------------------------------------------------------------------------------------------------------------------------------------------------------------------------------------------------------------------------------------------------------------------------------------------------------------------------------------------------------------------------------------------------------------------------------------------------------------------------------------------------------------------------------------------------------------------------------------------------------------------------------------------------------------------------------M----------------I----------------------------------T---------------------L-------------------------T-----------------------------A------------------AA---------A--------------------------------------------------QE-------------------------------------------------------------------------------------------------------------------------------------------------------------VR-R----------------------------------------L------------------------Q----------------------------M----------------------S------H---------N---------------------------------------QA-------------N-----------S---------------T-------------------L-----------------------------------------------------------R-----LT---------------------------------------------------------------------------------------------------------------V-----Q---------------------------------------------P--------------------------G---------------------G-----------------C----------A-D-F------------V---YG----------------------------------------------------------------------------------LEL------------------------------------------V----------------A-------------------------------------T----------------------P-I---------------------------------------------------------------------------------------------------------------------------------------------------------------------------QG------------------------D--H----------Y------------------C--------------V--------S-----------------------------------------------------------------------------------------------------------------------------------------------------------------------A------------------------------------G---------------------------------------------------I---A-----M-----------------TV-----------------------------A-G----------------------------------------------------------------------EN-----------------------------------------V----------------------------------------------A-M----------------------------------------------------------V---S--G--------------------------------------------LCL-DY----------------------------------------T---------------------------------E------------------------------D--------------------------------------------------------------------------------------------------------------L------------M----------------------------------------G---------G--------------------------------------------------------------------------------G-------F-----------------------------------------------------------R-----------------F--------------------------------------------------------------------D--------------------------------------------------------------------------N-----------------------------------------------P--------Q-------------------------------A---------------------------------V-------------------------------------------------------------------------------------R----------------------------------------------------------------------------------------------------------------------------------------------------T-------------------------------------------------------------------------------------------------------------------------------------------------------------------------------------------------------------------------------------------------------------------------------------------------------------------------------------------------------------------------------C------------------------------------------------------------------------------------------S-------------------------------------------------------------------------------------------------------------------------------------------------------------------------------C---------------------------------------------------------------------------------------G-----------------------------------------------------------------------------------------H-----------------------------------------------------------------------------------------------SF----------------------------------------------------------------------------A-----------------------------------I----------------------------------------------------------------------------------------------------------------------------------------------APDL-GSG-----------------------------------------------------------------------------------------------------------------------------------------------------------------------------------------------------------------------------------------------------------------------------------------------------------------I*----------------------------------------------------------------------------------------------------------------------------------------------------------------------------------------------------------------------------------------------------------------------------------------------------------------------------------------------------------------------------------------------------------------------------------------------------------------------------------------------------------------------------------------------------------------------------------------------------------------------------------------------------------------
>1147_Ssp@AIE75450.1| putative iron binding protein from the HesB_IscA_SufA family
--------------------------------------------------------------------------------------------------------------------------------------------------------------------------------------------------------------------------------------------------------------------------------------------------------------------------------------------------------------------------------------------------------------------------------------------------------------------------------------------------------------------------------------------------------------------------------------------------------------------------------------------------------------------------------------------------------------------------------------------------------------------------------------M----------------------------------------------------S----------------------------------------------------------------------------------------------------------------------------------------Q-------------------------------------------------------------------------------------------------------------------------AT-ATQ-----------------------------------------------------------------------------------------------------------------------------------------------------------------------------------------AKG----------------I----------------------------------Q---------------------L-------------------------S-----------------------------D------------------AA---------L--------------------------------------------------KH-------------------------------------------------------------------------------------------------------------------------------------------------------------LL-A----------------------------------------L------------------------K----------------------------E----------------------Q------Q---------G---------------------------------------K--------------D-----------L---------------C-------------------L-----------------------------------------------------------R-----VG---------------------------------------------------------------------------------------------------------------V-----R---------------------------------------------Q--------------------------G---------------------G-----------------C----------S-G-M------------S---YM----------------------------------------------------------------------------------MDF------------------------------------------E----------------E-------------------------------------P----------------------N-RA------------------------------------------------------------------------------------------------------------------------------------------------------T-------------------EH------------------------D--E----------V------------------F--------------D--------Y-----------------------------------------------------------------------------------------------------------------------------------------------------------------------D------------------------------------G---------------------------------------------------F---Q-----I-----------------IC-----------------------------D-R----------------------------------------------------------------------KS-----------------------------------------L----------------------------------------------L-Y----------------------------------------------------------L---Y--G--------------------------------------------LML-DY----------------------------------------S---------------------------------N------------------------------A--------------------------------------------------------------------------------------------------------------L------------I----------------------------------------G---------G--------------------------------------------------------------------------------G-------F-----------------------------------------------------------Q-----------------F--------------------------------------------------------------------T--------------------------------------------------------------------------N-----------------------------------------------P--------N-------------------------------A---------------------------------N-------------------------------------------------------------------------------------Q----------------------------------------------------------------------------------------------------------------------------------------------------T-------------------------------------------------------------------------------------------------------------------------------------------------------------------------------------------------------------------------------------------------------------------------------------------------------------------------------------------------------------------------------C------------------------------------------------------------------------------------------G-------------------------------------------------------------------------------------------------------------------------------------------------------------------------------C---------------------------------------------------------------------------------------G-----------------------------------------------------------------------------------------K-----------------------------------------------------------------------------------------------SF----------------------------------------------------------------------------G-----------------------------------V-----------------------------------------------------------------------------------------------------------------------------------------------------------------------------------------------------------------------------------------------------------------------------------------------------------------------------------------------------------------------------------------------------------------------------------------------------------------------------------------------------------------------------------------------------------------------------------------------------------------------------------------------------------------------------------------------------------------------------------------------------------------------------------------------------------------------------------------------------------------------------------------------------------------------------------------------------------------------------------------------------------------------------------------------------------------------------------------------------------------------------------------
>65093_Hsp@AFZ42427.1| iron-sulfur cluster assembly accessory protein
--------------------------------------------------------------------------------------------------------------------------------------------------------------------------------------------------------------------------------------------------------------------------------------------------------------------------------------------------------------------------------------------------------------------------------------------------------------------------------------------------------------------------------------------------------------------------------------------------------------------------------------------------------------------------------------------------------------------------------------------------------------------------------------M----------------------------------------------------T----------------------------------------------------------------------------------------------------------------------------------------Q-------------------------------------------------------------------------------------------------------------------------AT-QSP-----------------------------------------------------------------------------------------------------------------------------------------------------------------------------------------QQG----------------I----------------------------------Q---------------------L-------------------------S-----------------------------E------------------TA---------L--------------------------------------------------TH-------------------------------------------------------------------------------------------------------------------------------------------------------------LT-K----------------------------------------L------------------------R----------------------------E----------------------D------Q---------G---------------------------------------K--------------D-----------L---------------C-------------------L-----------------------------------------------------------R-----VG---------------------------------------------------------------------------------------------------------------V-----R---------------------------------------------N--------------------------G---------------------G-----------------C----------S-G-M------------S---YL----------------------------------------------------------------------------------MDF------------------------------------------E----------------D-------------------------------------P----------------------S-NV------------------------------------------------------------------------------------------------------------------------------------------------------R-------------------ED------------------------D--E----------V------------------F--------------D--------Y-----------------------------------------------------------------------------------------------------------------------------------------------------------------------D------------------------------------G---------------------------------------------------F---K-----I-----------------IC-----------------------------D-P----------------------------------------------------------------------KS-----------------------------------------L----------------------------------------------L-Y----------------------------------------------------------I---Y--G--------------------------------------------LQL-DY----------------------------------------S---------------------------------N------------------------------A--------------------------------------------------------------------------------------------------------------L------------I----------------------------------------G---------G--------------------------------------------------------------------------------G-------F-----------------------------------------------------------Q-----------------F--------------------------------------------------------------------T--------------------------------------------------------------------------N-----------------------------------------------P--------N-------------------------------A---------------------------------S-------------------------------------------------------------------------------------Q----------------------------------------------------------------------------------------------------------------------------------------------------T-------------------------------------------------------------------------------------------------------------------------------------------------------------------------------------------------------------------------------------------------------------------------------------------------------------------------------------------------------------------------------C------------------------------------------------------------------------------------------G-------------------------------------------------------------------------------------------------------------------------------------------------------------------------------C---------------------------------------------------------------------------------------G-----------------------------------------------------------------------------------------K-----------------------------------------------------------------------------------------------SF----------------------------------------------------------------------------G-----------------------------------V-----------------------------------------------------------------------------------------------------------------------------------------------------------------------------------------------------------------------------------------------------------------------------------------------------------------------------------------------------------------------------------------------------------------------------------------------------------------------------------------------------------------------------------------------------------------------------------------------------------------------------------------------------------------------------------------------------------------------------------------------------------------------------------------------------------------------------------------------------------------------------------------------------------------------------------------------------------------------------------------------------------------------------------------------------------------------------------------------------------------------------------------
>2099687_Cbacterium@PXDR01000595.1_4|  2681 3034
--------------------------------------------------------------------------------------------------------------------------------------------------------------------------------------------------------------------------------------------------------------------------------------------------------------------------------------------------------------------------------------------------------------------------------------------------------------------------------------------------------------------------------------------------------------------------------------------------------------------------------------------------------------------------------------------------------------------------------------------------------------------------------------M----------------------------------------------------T----------------------------------------------------------------------------------------------------------------------------------------Q-------------------------------------------------------------------------------------------------------------------------AT-QS------------------------------------------------------------------------------------------------------------------------------------------------------------------------------------------QKG----------------I----------------------------------L---------------------M-------------------------T-----------------------------D------------------TA---------L--------------------------------------------------QH-------------------------------------------------------------------------------------------------------------------------------------------------------------VL-A----------------------------------------L------------------------R----------------------------Q----------------------Q------Q---------G---------------------------------------D--------------N-----------L---------------C-------------------L-----------------------------------------------------------R-----VG---------------------------------------------------------------------------------------------------------------V-----R---------------------------------------------Q--------------------------G---------------------G-----------------C----------S-G-M------------S---YM----------------------------------------------------------------------------------MDF------------------------------------------E----------------S-------------------------------------A----------------------D-NI------------------------------------------------------------------------------------------------------------------------------------------------------G-------------------PD------------------------D--E----------V------------------Y--------------D--------Y-----------------------------------------------------------------------------------------------------------------------------------------------------------------------E------------------------------------G---------------------------------------------------F---K-----V-----------------VC-----------------------------D-R----------------------------------------------------------------------KS-----------------------------------------L----------------------------------------------L-Y----------------------------------------------------------L---Y--G--------------------------------------------LTL-DY----------------------------------------S---------------------------------N------------------------------A--------------------------------------------------------------------------------------------------------------L------------I----------------------------------------G---------G--------------------------------------------------------------------------------G-------F-----------------------------------------------------------Q-----------------F--------------------------------------------------------------------T--------------------------------------------------------------------------N-----------------------------------------------P--------N-------------------------------A---------------------------------E-------------------------------------------------------------------------------------Q----------------------------------------------------------------------------------------------------------------------------------------------------T-------------------------------------------------------------------------------------------------------------------------------------------------------------------------------------------------------------------------------------------------------------------------------------------------------------------------------------------------------------------------------C------------------------------------------------------------------------------------------G-------------------------------------------------------------------------------------------------------------------------------------------------------------------------------C---------------------------------------------------------------------------------------G-----------------------------------------------------------------------------------------K-----------------------------------------------------------------------------------------------SF----------------------------------------------------------------------------G-----------------------------------A----------------------------------------------------------------------------------------------------------------------------------------------*------------------------------------------------------------------------------------------------------------------------------------------------------------------------------------------------------------------------------------------------------------------------------------------------------------------------------------------------------------------------------------------------------------------------------------------------------------------------------------------------------------------------------------------------------------------------------------------------------------------------------------------------------------------------------------------------------------------------------------------------------------------------------------------------------------------------------------------------------------------------------------------------------------------------------------------------------------------------------------------
>1608213_CSspongiarum@KKZ10497.1| Fe-S cluster assembly protein HesB
--------------------------------------------------------------------------------------------------------------------------------------------------------------------------------------------------------------------------------------------------------------------------------------------------------------------------------------------------------------------------------------------------------------------------------------------------------------------------------------------------------------------------------------------------------------------------------------------------------------------------------------------------------------------------------------------------------------------------------------------------------------------------------------M----------------------------------------------------T----------------------------------------------------------------------------------------------------------------------------------------VTP-TPAPE------------------------------------------------------------------------------------------------------------ALSTAPP-QPDRD---------------------------------------------------------------------------------------------------------------------------------------------------------------------------------------GRG----------------I----------------------------------L---------------------I-------------------------T-----------------------------A------------------AA---------L--------------------------------------------------KQ-------------------------------------------------------------------------------------------------------------------------------------------------------------LG-F----------------------------------------L------------------------R----------------------------Q----------------------Q------Q---------G---------------------------------------T--------------D-----------F---------------I-------------------L-----------------------------------------------------------R-----VG---------------------------------------------------------------------------------------------------------------V-----R---------------------------------------------S--------------------------G---------------------G-----------------C----------S-G-M------------S---YT----------------------------------------------------------------------------------MDF------------------------------------------I----------------Q-------------------------------------P----------------------Q-DV------------------------------------------------------------------------------------------------------------------------------------------------------R-------------------ED------------------------D--K----------V------------------Y--------------A--------Y-----------------------------------------------------------------------------------------------------------------------------------------------------------------------T-------------------------------LADGAG---------------------------------------------------F---Q-----V-----------------VS-----------------------------D-P----------------------------------------------------------------------KS-----------------------------------------L----------------------------------------------L-Y----------------------------------------------------------I---Y--G--------------------------------------------LQL-DF----------------------------------------S---------------------------------T------------------------------A--------------------------------------------------------------------------------------------------------------L------------I----------------------------------------G---------G--------------------------------------------------------------------------------G-------F-----------------------------------------------------------N-----------------F--------------------------------------------------------------------T--------------------------------------------------------------------------N-----------------------------------------------P--------N-------------------------------A---------------------------------T-------------------------------------------------------------------------------------Q----------------------------------------------------------------------------------------------------------------------------------------------------T-------------------------------------------------------------------------------------------------------------------------------------------------------------------------------------------------------------------------------------------------------------------------------------------------------------------------------------------------------------------------------C------------------------------------------------------------------------------------------G-------------------------------------------------------------------------------------------------------------------------------------------------------------------------------C---------------------------------------------------------------------------------------G-----------------------------------------------------------------------------------------S-----------------------------------------------------------------------------------------------SF----------------------------------------------------------------------------T-----------------------------------V-----------------------------------------------------------------------------------------------------------------------------------------------------------------------------------------------------------------------------------------------------------------------------------------------------------------------------------------------------------------------------------------------------------------------------------------------------------------------------------------------------------------------------------------------------------------------------------------------------------------------------------------------------------------------------------------------------------------------------------------------------------------------------------------------------------------------------------------------------------------------------------------------------------------------------------------------------------------------------------------------------------------------------------------------------------------------------------------------------------------------------------------
>282423_Pagardhii@BBD55031.1| iron-sulfur cluster assembly accessory protein
--------------------------------------------------------------------------------------------------------------------------------------------------------------------------------------------------------------------------------------------------------------------------------------------------------------------------------------------------------------------------------------------------------------------------------------------------------------------------------------------------------------------------------------------------------------------------------------------------------------------------------------------------------------------------------------------------------------------------------------------------------------------------------------M-----------------------------------------------------------------------------------------------------------------------------------------------------------------------------------------------------------------------------------------------------------------------------------------------------------------------------------------------------------------------------------------------------------------------------------------------------------------------------------------------------------------------------------------I----------------------------------S---------------------L-------------------------S-----------------------------P------------------AA---------T--------------------------------------------------RE-------------------------------------------------------------------------------------------------------------------------------------------------------------VL-R----------------------------------------L------------------------K----------------------------S----------------------K------Q---------N---------------------------------------NP-------------H-----------L---------------S-------------------F-----------------------------------------------------------R-----LG---------------------------------------------------------------------------------------------------------------I-----Q---------------------------------------------K--------------------------G---------------------G-----------------C----------C-D-W------------S---YT----------------------------------------------------------------------------------MGF------------------------------------------D----------------E-------------------------------------T----------------------Q-QS------------------------------------------------------------------------------------------------------------------------------------------------------S---------------------------------------------D--I----------V------------------Y--------------Q--------S-----------------------------------------------------------------------------------------------------------------------------------------------------------------------D------------------------------------Q---------------------------------------------------I---K-----I-----------------VV-----------------------------E-L----------------------------------------------------------------------EN-----------------------------------------L----------------------------------------------K-Y----------------------------------------------------------L---E--N--------------------------------------------LTI-DY----------------------------------------S---------------------------------E------------------------------D--------------------------------------------------------------------------------------------------------------L------------M----------------------------------------G---------G--------------------------------------------------------------------------------G-------F-----------------------------------------------------------R-----------------F--------------------------------------------------------------------Q--------------------------------------------------------------------------N-----------------------------------------------P--------N-------------------------------T---------------------------------T-------------------------------------------------------------------------------------Q----------------------------------------------------------------------------------------------------------------------------------------------------S-------------------------------------------------------------------------------------------------------------------------------------------------------------------------------------------------------------------------------------------------------------------------------------------------------------------------------------------------------------------------------C------------------------------------------------------------------------------------------S-------------------------------------------------------------------------------------------------------------------------------------------------------------------------------C---------------------------------------------------------------------------------------G-----------------------------------------------------------------------------------------H-----------------------------------------------------------------------------------------------SF----------------------------------------------------------------------------V-----------------------------------A----------------------------------------------------------------------------------------------------------------------------------------------KSQ----------------------------------------------------------------------------------------------------------------------------------------------------------------------------------------------------------------------------------------------------------------------------------------------------------------------------------------------------------------------------------------------------------------------------------------------------------------------------------------------------------------------------------------------------------------------------------------------------------------------------------------------------------------------------------------------------------------------------------------------------------------------------------------------------------------------------------------------------------------------------------------------------------------------------------------------------------------------------------------
>1671698_Hsp@OZH54488.1| hypothetical protein AFK68_10560, partial
-------------------------------------------------------------------------------------------------------------------------------------------------------------------------------------------------------------------------------------------------------------------------------------------------------------------------------------------------------------------------------------------------------------------------------------------------------------------------------------------------------------------------------------------------------------------------------------------------------------------------------------------------------------------------------------------------------------------------------------------------------------------------------------------------------------------------------------------------------------------------------------------------------------------------------------------------------------------------------------------------------------------------------------------------------------------------------------------------------------------------------------------------------------------------------------------------------------------------------------------------------------------------------------------------------------------------------------------------------------------------------------------------------------------------------------------------E------------------AA---------V--------------------------------------------------KQ-------------------------------------------------------------------------------------------------------------------------------------------------------------VL-S----------------------------------------L------------------------R----------------------------E----------------------K------Q---------G---------------------------------------K--------------D-----------L---------------C-------------------L-----------------------------------------------------------R-----VG---------------------------------------------------------------------------------------------------------------V-----R---------------------------------------------Q--------------------------G---------------------G-----------------C----------S-G-M------------S---YM----------------------------------------------------------------------------------MDF------------------------------------------A----------------D-------------------------------------L----------------------S-TI------------------------------------------------------------------------------------------------------------------------------------------------------R-------------------DD------------------------D--E----------V------------------F--------------D--------Y-----------------------------------------------------------------------------------------------------------------------------------------------------------------------D------------------------------------G---------------------------------------------------F---K-----V-----------------VC-----------------------------D-R----------------------------------------------------------------------KS-----------------------------------------I----------------------------------------------L-Y----------------------------------------------------------L---Y--G--------------------------------------------LML-DY----------------------------------------S---------------------------------D------------------------------A--------------------------------------------------------------------------------------------------------------L------------I----------------------------------------G---------G--------------------------------------------------------------------------------G-------F-----------------------------------------------------------Q-----------------F--------------------------------------------------------------------T--------------------------------------------------------------------------N-----------------------------------------------P--------N-------------------------------A---------------------------------T-------------------------------------------------------------------------------------Q----------------------------------------------------------------------------------------------------------------------------------------------------T-------------------------------------------------------------------------------------------------------------------------------------------------------------------------------------------------------------------------------------------------------------------------------------------------------------------------------------------------------------------------------C------------------------------------------------------------------------------------------G-------------------------------------------------------------------------------------------------------------------------------------------------------------------------------C---------------------------------------------------------------------------------------G-----------------------------------------------------------------------------------------N-----------------------------------------------------------------------------------------------SF----------------------------------------------------------------------------S-----------------------------------A-----------------------------------------------------------------------------------------------------------------------------------------------------------------------------------------------------------------------------------------------------------------------------------------------------------------------------------------------------------------------------------------------------------------------------------------------------------------------------------------------------------------------------------------------------------------------------------------------------------------------------------------------------------------------------------------------------------------------------------------------------------------------------------------------------------------------------------------------------------------------------------------------------------------------------------------------------------------------------------------------------------------------------------------------------------------------------------------------------------------------------------------
>2005462_Csp@BAZ07697.1| hypothetical protein NIES3974_43620
--------------------------------------------------------------------------------------------------------------------------------------------------------------------------------------------------------------------------------------------------------------------------------------------------------------------------------------------------------------------------------------------------------------------------------------------------------------------------------------------------------------------------------------------------------------------------------------------------------------------------------------------------------------------------------------------------------------------------------------------------------------------------------------M----------------------------------------------------T----------------------------------------------------------------------------------------------------------------------------------------Q-------------------------------------------------------------------------------------------------------------------------AT-QSP-----------------------------------------------------------------------------------------------------------------------------------------------------------------------------------------QKG----------------I----------------------------------Q---------------------L-------------------------T-----------------------------E------------------SA---------L--------------------------------------------------QQ-------------------------------------------------------------------------------------------------------------------------------------------------------------VK-L----------------------------------------L------------------------R----------------------------E----------------------K------Q---------G---------------------------------------K--------------D-----------L---------------C-------------------L-----------------------------------------------------------R-----VG---------------------------------------------------------------------------------------------------------------V-----R---------------------------------------------Q--------------------------G---------------------G-----------------C----------S-G-M------------S---YT----------------------------------------------------------------------------------MDF------------------------------------------Q----------------D-------------------------------------P----------------------S-QI------------------------------------------------------------------------------------------------------------------------------------------------------Q-------------------PQ------------------------D--E----------V------------------F--------------D--------Y-----------------------------------------------------------------------------------------------------------------------------------------------------------------------D------------------------------------G---------------------------------------------------F---Q-----I-----------------VC-----------------------------D-P----------------------------------------------------------------------KS-----------------------------------------L----------------------------------------------L-Y----------------------------------------------------------L---Y--G--------------------------------------------LLL-DY----------------------------------------S---------------------------------D------------------------------A--------------------------------------------------------------------------------------------------------------M------------I----------------------------------------G---------G--------------------------------------------------------------------------------G-------F-----------------------------------------------------------Q-----------------F--------------------------------------------------------------------T--------------------------------------------------------------------------N-----------------------------------------------P--------N-------------------------------A---------------------------------N-------------------------------------------------------------------------------------Q----------------------------------------------------------------------------------------------------------------------------------------------------T-------------------------------------------------------------------------------------------------------------------------------------------------------------------------------------------------------------------------------------------------------------------------------------------------------------------------------------------------------------------------------C------------------------------------------------------------------------------------------G-------------------------------------------------------------------------------------------------------------------------------------------------------------------------------C---------------------------------------------------------------------------------------G-----------------------------------------------------------------------------------------K-----------------------------------------------------------------------------------------------SF----------------------------------------------------------------------------G-----------------------------------V-----------------------------------------------------------------------------------------------------------------------------------------------------------------------------------------------------------------------------------------------------------------------------------------------------------------------------------------------------------------------------------------------------------------------------------------------------------------------------------------------------------------------------------------------------------------------------------------------------------------------------------------------------------------------------------------------------------------------------------------------------------------------------------------------------------------------------------------------------------------------------------------------------------------------------------------------------------------------------------------------------------------------------------------------------------------------------------------------------------------------------------------
>1641812_Maeruginosa@AKE62489.1| putative iron binding protein from the HesB_IscA_SufA family
--------------------------------------------------------------------------------------------------------------------------------------------------------------------------------------------------------------------------------------------------------------------------------------------------------------------------------------------------------------------------------------------------------------------------------------------------------------------------------------------------------------------------------------------------------------------------------------------------------------------------------------------------------------------------------------------------------------------------------------------------------------------------------------M----------------------------------------------------T----------------------------------------------------------------------------------------------------------------------------------------Q-------------------------------------------------------------------------------------------------------------------------AT-QIQ-----------------------------------------------------------------------------------------------------------------------------------------------------------------------------------------GKG----------------I----------------------------------L---------------------L-------------------------S-----------------------------E------------------AA---------L--------------------------------------------------KH-------------------------------------------------------------------------------------------------------------------------------------------------------------LT-M----------------------------------------L------------------------K----------------------------E----------------------Q------Q---------G---------------------------------------K--------------D-----------L---------------C-------------------L-----------------------------------------------------------R-----VG---------------------------------------------------------------------------------------------------------------V-----R---------------------------------------------Q--------------------------G---------------------G-----------------C----------S-G-M------------S---YM----------------------------------------------------------------------------------MDF------------------------------------------E----------------H-------------------------------------P----------------------S-NI------------------------------------------------------------------------------------------------------------------------------------------------------G-------------------PQ------------------------D--E----------V------------------F--------------D--------Y-----------------------------------------------------------------------------------------------------------------------------------------------------------------------D------------------------------------G---------------------------------------------------F---K-----I-----------------VS-----------------------------D-K----------------------------------------------------------------------KS-----------------------------------------L----------------------------------------------L-Y----------------------------------------------------------L---Y--G--------------------------------------------LML-DY----------------------------------------S---------------------------------N------------------------------A--------------------------------------------------------------------------------------------------------------M------------I----------------------------------------G---------G--------------------------------------------------------------------------------G-------F-----------------------------------------------------------Q-----------------F--------------------------------------------------------------------T--------------------------------------------------------------------------N-----------------------------------------------P--------N-------------------------------A---------------------------------S-------------------------------------------------------------------------------------Q----------------------------------------------------------------------------------------------------------------------------------------------------T-------------------------------------------------------------------------------------------------------------------------------------------------------------------------------------------------------------------------------------------------------------------------------------------------------------------------------------------------------------------------------C------------------------------------------------------------------------------------------G-------------------------------------------------------------------------------------------------------------------------------------------------------------------------------C---------------------------------------------------------------------------------------G-----------------------------------------------------------------------------------------K-----------------------------------------------------------------------------------------------SF----------------------------------------------------------------------------G-----------------------------------V-----------------------------------------------------------------------------------------------------------------------------------------------------------------------------------------------------------------------------------------------------------------------------------------------------------------------------------------------------------------------------------------------------------------------------------------------------------------------------------------------------------------------------------------------------------------------------------------------------------------------------------------------------------------------------------------------------------------------------------------------------------------------------------------------------------------------------------------------------------------------------------------------------------------------------------------------------------------------------------------------------------------------------------------------------------------------------------------------------------------------------------------
>203124_Terythraeum@ABG52979.1| iron-sulfur cluster assembly accessory protein
--------------------------------------------------------------------------------------------------------------------------------------------------------------------------------------------------------------------------------------------------------------------------------------------------------------------------------------------------------------------------------------------------------------------------------------------------------------------------------------------------------------------------------------------------------------------------------------------------------------------------------------------------------------------------------------------------------------------------------------------------------------------------------------M----------------------------------------------------T----------------------------------------------------------------------------------------------------------------------------------------K-------------------------------------------------------------------------------------------------------------------------TT-QSQ-----------------------------------------------------------------------------------------------------------------------------------------------------------------------------------------QKG----------------I----------------------------------M---------------------M-------------------------S-----------------------------E------------------TA---------V--------------------------------------------------KQ-------------------------------------------------------------------------------------------------------------------------------------------------------------VL-S----------------------------------------L------------------------R----------------------------D----------------------K------Q---------G---------------------------------------K--------------D-----------L---------------C-------------------L-----------------------------------------------------------R-----VG---------------------------------------------------------------------------------------------------------------V-----R---------------------------------------------Q--------------------------G---------------------G-----------------C----------S-G-M------------S---YM----------------------------------------------------------------------------------MDF------------------------------------------A----------------D-------------------------------------P----------------------S-TI------------------------------------------------------------------------------------------------------------------------------------------------------R-------------------ED------------------------D--E----------V------------------F--------------D--------Y-----------------------------------------------------------------------------------------------------------------------------------------------------------------------D------------------------------------G---------------------------------------------------F---K-----V-----------------VC-----------------------------D-R----------------------------------------------------------------------KS-----------------------------------------I----------------------------------------------L-Y----------------------------------------------------------L---Y--G--------------------------------------------LML-DY----------------------------------------S---------------------------------D------------------------------A--------------------------------------------------------------------------------------------------------------L------------I----------------------------------------G---------G--------------------------------------------------------------------------------G-------F-----------------------------------------------------------Q-----------------F--------------------------------------------------------------------T--------------------------------------------------------------------------N-----------------------------------------------P--------N-------------------------------A---------------------------------T-------------------------------------------------------------------------------------Q----------------------------------------------------------------------------------------------------------------------------------------------------T-------------------------------------------------------------------------------------------------------------------------------------------------------------------------------------------------------------------------------------------------------------------------------------------------------------------------------------------------------------------------------C------------------------------------------------------------------------------------------G-------------------------------------------------------------------------------------------------------------------------------------------------------------------------------C---------------------------------------------------------------------------------------G-----------------------------------------------------------------------------------------N-----------------------------------------------------------------------------------------------SF----------------------------------------------------------------------------S-----------------------------------A-----------------------------------------------------------------------------------------------------------------------------------------------------------------------------------------------------------------------------------------------------------------------------------------------------------------------------------------------------------------------------------------------------------------------------------------------------------------------------------------------------------------------------------------------------------------------------------------------------------------------------------------------------------------------------------------------------------------------------------------------------------------------------------------------------------------------------------------------------------------------------------------------------------------------------------------------------------------------------------------------------------------------------------------------------------------------------------------------------------------------------------------
>197221_Telongatus@BAC08016.1| tll0464
---------------------------------------------------------------------------------------------------------------------------------------------------------------------------------------------------------------------------------------------------------------------------------------------------------------------------------------------------------------------------------------------------------------------------------------------------------------------------------------------------------------------------------------------------------------------------------------------------------------------------------------------------------------------------------------------------------------------------------------------------------------------------------------------------------------------------------------------------------------------------------------------------------------------------------------------------------------------------------------------------------------------------------------------------------------------------------------------------------------------------------------------------------------------------------------------------------------------------------------------------------------------------------------------------------------M----------------V----------------------------------E---------------------L-------------------------T-----------------------------P------------------AA---------I--------------------------------------------------QE-------------------------------------------------------------------------------------------------------------------------------------------------------------LE-R----------------------------------------L------------------------Q----------------------------T----------------------H------G--------VR---------------------------------------RG-------------Q-----------AA--------------I-------------------L-----------------------------------------------------------R-----IQ---------------------------------------------------------------------------------------------------------------V-----Q---------------------------------------------P--------------------------S---------------------E-----------------C----------G-D-W------------R---YD----------------------------------------------------------------------------------LAL------------------------------------------V----------------A-------------------------------------E----------------------P-K---------------------------------------------------------------------------------------------------------------------------------------------------------------------------PT------------------------D--L----------L------------------T--------------Q--------S-----------------------------------------------------------------------------------------------------------------------------------------------------------------------Q------------------------------------G---------------------------------------------------W---T-----I-----------------AI-----------------------------A-A----------------------------------------------------------------------EA-----------------------------------------A----------------------------------------------E-L----------------------------------------------------------L---R--G--------------------------------------------LRV-DY----------------------------------------I---------------------------------E------------------------------D--------------------------------------------------------------------------------------------------------------L------------M----------------------------------------G---------G--------------------------------------------------------------------------------A-------F-----------------------------------------------------------R-----------------F--------------------------------------------------------------------H--------------------------------------------------------------------------N-----------------------------------------------P--------N-------------------------------A---------------------------------S-------------------------------------------------------------------------------------Q----------------------------------------------------------------------------------------------------------------------------------------------------T-------------------------------------------------------------------------------------------------------------------------------------------------------------------------------------------------------------------------------------------------------------------------------------------------------------------------------------------------------------------------------C------------------------------------------------------------------------------------------G-------------------------------------------------------------------------------------------------------------------------------------------------------------------------------C---------------------------------------------------------------------------------------G-----------------------------------------------------------------------------------------M-----------------------------------------------------------------------------------------------AF----------------------------------------------------------------------------R-----------------------------------V----------------------------------------------------------------------------------------------------------------------------------------------SRS----------------------------------------------------------------------------------------------------------------------------------------------------------------------------------------------------------------------------------------------------------------------------------------------------------------------------------------------------------------------------------------------------------------------------------------------------------------------------------------------------------------------------------------------------------------------------------------------------------------------------------------------------------------------------------------------------------------------------------------------------------------------------------------------------------------------------------------------------------------------------------------------------------------------------------------------------------------------------------------
>1947889_Cbacterium@DIYQ01000137.1_42|  45613 45939
--------------------------------------------------------------------------------------------------------------------------------------------------------------------------------------------------------------------------------------------------------------------------------------------------------------------------------------------------------------------------------------------------------------------------------------------------------------------------------------------------------------------------------------------------------------------------------------------------------------------------------------------------------------------------------------------------------------------------------------------------------------------------------------M-----------------------------------------------------------------------------------------------------------------------------------------------------------------------------------------------------------------------------------------------------------------------------------------------------------------------------------------------------------------------------------------------------------------------------------------------------------------------------------------------------------------------------------------I----------------------------------H---------------------L-------------------------T-----------------------------P------------------AA---------A--------------------------------------------------TE-------------------------------------------------------------------------------------------------------------------------------------------------------------LK-R----------------------------------------L------------------------Q----------------------------S----------------------R------Y---------P---------------------------------------QS-------------T-----------P---------------W-------------------V-----------------------------------------------------------R-----FE---------------------------------------------------------------------------------------------------------------V-----Q---------------------------------------------T--------------------------G---------------------G-----------------C----------A-D-L------------S---YE----------------------------------------------------------------------------------IRF------------------------------------------D----------------S-------------------------------------E----------------------K-QE------------------------------------------------------------------------------------------------------------------------------------------------------T---------------------------------------------D--R----------V------------------Y--------------D--------Y-----------------------------------------------------------------------------------------------------------------------------------------------------------------------E------------------------------------A---------------------------------------------------I---A-----I-----------------IV-----------------------------D-P----------------------------------------------------------------------AQ-----------------------------------------L----------------------------------------------T-Y----------------------------------------------------------L---D--H--------------------------------------------LRV-DY----------------------------------------S---------------------------------D------------------------------D--------------------------------------------------------------------------------------------------------------L------------M----------------------------------------G---------G--------------------------------------------------------------------------------G-------F-----------------------------------------------------------R-----------------F--------------------------------------------------------------------H--------------------------------------------------------------------------N-----------------------------------------------P--------N-------------------------------A---------------------------------T-------------------------------------------------------------------------------------R----------------------------------------------------------------------------------------------------------------------------------------------------T-------------------------------------------------------------------------------------------------------------------------------------------------------------------------------------------------------------------------------------------------------------------------------------------------------------------------------------------------------------------------------C------------------------------------------------------------------------------------------G-------------------------------------------------------------------------------------------------------------------------------------------------------------------------------C---------------------------------------------------------------------------------------G-----------------------------------------------------------------------------------------Q-----------------------------------------------------------------------------------------------SF----------------------------------------------------------------------------A-----------------------------------I----------------------------------------------------------------------------------------------------------------------------------------------N*-----------------------------------------------------------------------------------------------------------------------------------------------------------------------------------------------------------------------------------------------------------------------------------------------------------------------------------------------------------------------------------------------------------------------------------------------------------------------------------------------------------------------------------------------------------------------------------------------------------------------------------------------------------------------------------------------------------------------------------------------------------------------------------------------------------------------------------------------------------------------------------------------------------------------------------------------------------------------------------------
>864702_Ocyanobacteri@EKQ67273.1| Iron-sulfur cluster assembly accessory protein
--------------------------------------------------------------------------------------------------------------------------------------------------------------------------------------------------------------------------------------------------------------------------------------------------------------------------------------------------------------------------------------------------------------------------------------------------------------------------------------------------------------------------------------------------------------------------------------------------------------------------------------------------------------------------------------------------------------------------------------------------------------------------------------M-----------------------------------------------------------------------------------------------------------------------------------------------------------------------------------------------------------------------------------------------------------------------------------------------------------------------------------------------------------------------------------------------------------------------------------------------------------------------------------------------------------------------------------------I----------------------------------Q---------------------F-------------------------S-----------------------------H------------------SA---------I--------------------------------------------------QE-------------------------------------------------------------------------------------------------------------------------------------------------------------IL-R----------------------------------------L------------------------R----------------------------S----------------------KY-------------------------------------------------------LP-------------S-----------L--------------PK-------------------L-----------------------------------------------------------R-----IS---------------------------------------------------------------------------------------------------------------L-----S---------------------------------------------C--------------------------H---------------------G-----------------C----------L-A-L------------S---YE----------------------------------------------------------------------------------MAF------------------------------------------D----------------D-------------------------------------S----------------------S-HL------------------------------------------------------------------------------------------------------------------------------------------------------E---------------------------------------------D--E----------T------------------Y--------------L--------F-----------------------------------------------------------------------------------------------------------------------------------------------------------------------E----------------------------------QDT---------------------------------------------------L---Q-----V-----------------IV-----------------------------S-S----------------------------------------------------------------------AD-----------------------------------------L----------------------------------------------L-N----------------------------------------------------------L---D--G--------------------------------------------LVV-DY----------------------------------------S---------------------------------E------------------------------D--------------------------------------------------------------------------------------------------------------M------------M----------------------------------------G---------G--------------------------------------------------------------------------------G-------F-----------------------------------------------------------R-----------------F--------------------------------------------------------------------H--------------------------------------------------------------------------N-----------------------------------------------P--------K-------------------------------A---------------------------------V-------------------------------------------------------------------------------------Q----------------------------------------------------------------------------------------------------------------------------------------------------V-------------------------------------------------------------------------------------------------------------------------------------------------------------------------------------------------------------------------------------------------------------------------------------------------------------------------------------------------------------------------------C------------------------------------------------------------------------------------------G-------------------------------------------------------------------------------------------------------------------------------------------------------------------------------C---------------------------------------------------------------------------------------G-----------------------------------------------------------------------------------------N-----------------------------------------------------------------------------------------------SF----------------------------------------------------------------------------SVYACENQ---------------------------PV----------------------------------------------------------------------------------------------------------------------------------------------PSA----------------------------------------------------------------------------------------------------------------------------------------------------------------------------------------------------------------------------------------------------------------------------------------------------------------------------------------------------------------------------------------------------------------------------------------------------------------------------------------------------------------------------------------------------------------------------------------------------------------------------------------------------------------------------------------------------------------------------------------------------------------------------------------------------------------------------------------------------------------------------------------------------------------------------------------------------------------------------------------
>321327_Ssp@ABC99811.1| iron-sulfur cluster assembly accessory protein
---------------------------------------------------------------------------------------------------------------------------------------------------------------------------------------------------------------------------------------------------------------------------------------------------------------------------------------------------------------------------------------------------------------------------------------------------------------------------------------------------------------------------------------------------------------------------------------------------------------------------------------------------------------------------------------------------------------------------------------------------------------------------------------------------------------------------------------------------------------------------------------------------------------------------------------------------------------------------------------------------------------------------------------------------------------------------------------------------------------------------------------------------------------------------------------------------------------------------------------------------------------------------------------------------------------M----------------I----------------------------------T---------------------L-------------------------T-----------------------------E------------------SA---------I--------------------------------------------------QE-------------------------------------------------------------------------------------------------------------------------------------------------------------LK-R----------------------------------------L------------------------R----------------------------S----------------------K------Y---------E---------------------------------------KE-------------G-----------SQ-------------PI-------------------L-----------------------------------------------------------R-----LG---------------------------------------------------------------------------------------------------------------V-----K---------------------------------------------P--------------------------S---------------------G-----------------C----------S-G-L------------S---YT----------------------------------------------------------------------------------MNF------------------------------------------E----------------P-------------------------------------Q----------------------A-N---------------------------------------------------------------------------------------------------------------------------------------------------------------------------PD------------------------D--H----------T------------------F--------------D--------F-----------------------------------------------------------------------------------------------------------------------------------------------------------------------G------------------------------------E---------------------------------------------------I---R-----V-----------------AV-----------------------------D-P----------------------------------------------------------------------LS-----------------------------------------M----------------------------------------------T-F----------------------------------------------------------I---Q--G--------------------------------------------LTV-DF----------------------------------------S---------------------------------E------------------------------D--------------------------------------------------------------------------------------------------------------L------------L----------------------------------------G---------G--------------------------------------------------------------------------------G-------F-----------------------------------------------------------R-----------------F--------------------------------------------------------------------K--------------------------------------------------------------------------N-----------------------------------------------P--------N-------------------------------A---------------------------------V-------------------------------------------------------------------------------------A----------------------------------------------------------------------------------------------------------------------------------------------------S-------------------------------------------------------------------------------------------------------------------------------------------------------------------------------------------------------------------------------------------------------------------------------------------------------------------------------------------------------------------------------C------------------------------------------------------------------------------------------G-------------------------------------------------------------------------------------------------------------------------------------------------------------------------------C---------------------------------------------------------------------------------------G-----------------------------------------------------------------------------------------T-----------------------------------------------------------------------------------------------SF----------------------------------------------------------------------------A-----------------------------------T----------------------------------------------------------------------------------------------------------------------------------------------AETA-AAV-----------------------------------------------------------------------------------------------------------------------------------------------------------------------------------------------------------------------------------------------------------------------------------------------------------------GH----------------------------------------------------------------------------------------------------------------------------------------------------------------------------------------------------------------------------------------------------------------------------------------------------------------------------------------------------------------------------------------------------------------------------------------------------------------------------------------------------------------------------------------------------------------------------------------------------------------------------------------------------------------
>2005460_Csp@BAZ46654.1| iron-sulfur cluster assembly accessory protein
--------------------------------------------------------------------------------------------------------------------------------------------------------------------------------------------------------------------------------------------------------------------------------------------------------------------------------------------------------------------------------------------------------------------------------------------------------------------------------------------------------------------------------------------------------------------------------------------------------------------------------------------------------------------------------------------------------------------------------------------------------------------------------------M-----------------------------------------------------------------------------------------------------------------------------------------------------------------------------------------------------------------------------------------------------------------------------------------------------------------------------------------------------------------------------------------------------------------------------------------------------------------------------------------------------------------------------------------L----------------------------------E---------------------I-------------------------S-----------------------------S------------------IA---------L--------------------------------------------------QE-------------------------------------------------------------------------------------------------------------------------------------------------------------IK-R----------------------------------------I------------------------K----------------------------S----------------------N-----SK-------------------------------------------------MS-------------D-----------S---------------L-------------------V-----------------------------------------------------------R-----LE---------------------------------------------------------------------------------------------------------------V-----K---------------------------------------------P--------------------------G---------------------G-----------------C----------S-G-F------------F---YN----------------------------------------------------------------------------------FKL------------------------------------------E----------------D-------------------------------------I----------------------E-AK------------------------------------------------------------------------------------------------------------------------------------------------------D----------------------KITDS--STP-----------SQD--Q----------L------------------I--------------K--------I-----------------------------------------------------------------------------------------------------------------------------------------------------------------------G------------------------------------N---------------------------------------------------L---E-----L-----------------AV-----------------------------D-L----------------------------------------------------------------------QS-----------------------------------------W----------------------------------------------K-Y----------------------------------------------------------I---E--N--------------------------------------------LKI-DY----------------------------------------S---------------------------------E------------------------------D--------------------------------------------------------------------------------------------------------------L------------M----------------------------------------G---------G--------------------------------------------------------------------------------G-------F-----------------------------------------------------------R-----------------F--------------------------------------------------------------------H--------------------------------------------------------------------------N-----------------------------------------------R--------D-------------------------------A---------------------------------K-------------------------------------------------------------------------------------N----------------------------------------------------------------------------------------------------------------------------------------------------V-------------------------------------------------------------------------------------------------------------------------------------------------------------------------------------------------------------------------------------------------------------------------------------------------------------------------------------------------------------------------------C------------------------------------------------------------------------------------------G-------------------------------------------------------------------------------------------------------------------------------------------------------------------------------C---------------------------------------------------------------------------------------G-----------------------------------------------------------------------------------------I-----------------------------------------------------------------------------------------------SF----------------------------------------------------------------------------A------Q----------------------------I----------------------------------------------------------------------------------------------------------------------------------------------DPDV-K-------------------------------------------------------------------------------------------------------------------------------------------------------------------------------------------------------------------------------------------------------------------------------------------------------------------------------------------------------------------------------------------------------------------------------------------------------------------------------------------------------------------------------------------------------------------------------------------------------------------------------------------------------------------------------------------------------------------------------------------------------------------------------------------------------------------------------------------------------------------------------------------------------------------------------------------------------------------------------------
>1173022_Cepipsammum@AFZ13857.1| iron-sulfur cluster assembly accessory protein
--------------------------------------------------------------------------------------------------------------------------------------------------------------------------------------------------------------------------------------------------------------------------------------------------------------------------------------------------------------------------------------------------------------------------------------------------------------------------------------------------------------------------------------------------------------------------------------------------------------------------------------------------------------------------------------------------------------------------------------------------------------------------------------M-----------------------------------------------------------------------------------------------------------------------------------------------------------------------------------------------------------------------------------------------------------------------------------------------------------------------------------------------------------------------------------------------------------------------------------------------------------------------------------------------------------------------------------------I----------------------------------N---------------------L-------------------------S-----------------------------K------------------AA---------I--------------------------------------------------SE-------------------------------------------------------------------------------------------------------------------------------------------------------------IQ-R----------------------------------------M------------------------R----------------------------S----------------------H------Q---------K---------------------------------------KS-------------D-----------A---------------K-------------------L-----------------------------------------------------------R-----VG---------------------------------------------------------------------------------------------------------------I-----Q---------------------------------------------T--------------------------G---------------------G-----------------C----------A-D-F------------F---YT----------------------------------------------------------------------------------LEF------------------------------------------D----------------Q-------------------------------------I----------------------V-NA------------------------------------------------------------------------------------------------------------------------------------------------------D---------------------------------------------D--S----------L------------------Y--------------D--------C-----------------------------------------------------------------------------------------------------------------------------------------------------------------------N------------------------------------G---------------------------------------------------I---S-----V-----------------LI-----------------------------D-T----------------------------------------------------------------------QS-----------------------------------------I----------------------------------------------R-Y----------------------------------------------------------L---T--G--------------------------------------------VTI-DY----------------------------------------S---------------------------------E------------------------------D--------------------------------------------------------------------------------------------------------------L------------M----------------------------------------G---------G--------------------------------------------------------------------------------G-------F-----------------------------------------------------------R-----------------F--------------------------------------------------------------------H--------------------------------------------------------------------------N-----------------------------------------------P--------N-------------------------------A---------------------------------Q-------------------------------------------------------------------------------------E----------------------------------------------------------------------------------------------------------------------------------------------------S-------------------------------------------------------------------------------------------------------------------------------------------------------------------------------------------------------------------------------------------------------------------------------------------------------------------------------------------------------------------------------C------------------------------------------------------------------------------------------G-------------------------------------------------------------------------------------------------------------------------------------------------------------------------------C---------------------------------------------------------------------------------------G-----------------------------------------------------------------------------------------N-----------------------------------------------------------------------------------------------SF----------------------------------------------------------------------------K-----------------------------------A----------------------------------------------------------------------------------------------------------------------------------------------STD----------------------------------------------------------------------------------------------------------------------------------------------------------------------------------------------------------------------------------------------------------------------------------------------------------------------------------------------------------------------------------------------------------------------------------------------------------------------------------------------------------------------------------------------------------------------------------------------------------------------------------------------------------------------------------------------------------------------------------------------------------------------------------------------------------------------------------------------------------------------------------------------------------------------------------------------------------------------------------------
>2107694_Ahegewaldii@PSF36846.1| iron-sulfur cluster assembly accessory protein
--------------------------------------------------------------------------------------------------------------------------------------------------------------------------------------------------------------------------------------------------------------------------------------------------------------------------------------------------------------------------------------------------------------------------------------------------------------------------------------------------------------------------------------------------------------------------------------------------------------------------------------------------------------------------------------------------------------------------------------------------------------------------------------M-----------------------------------------------------------------------------------------------------------------------------------------------------------------------------------------------------------------------------------------------------------------------------------------------------------------------------------------------------------------------------------------------------------------------------------------------------------------------------------------------------------------------------------------I----------------------------------E---------------------L-------------------------T-----------------------------P------------------AA---------V--------------------------------------------------KE-------------------------------------------------------------------------------------------------------------------------------------------------------------IK-R----------------------------------------L------------------------Q----------------------------K----------------------S------R---------Q---------------------------------------QL-------------N-----------T---------------Y-------------------L-----------------------------------------------------------R-----IG---------------------------------------------------------------------------------------------------------------I-----K---------------------------------------------T--------------------------G---------------------G-----------------C----------S-G-L------------Y---YD----------------------------------------------------------------------------------LEF------------------------------------------T----------------Q-------------------------------------Q----------------------P-ES------------------------------------------------------------------------------------------------------------------------------------------------------S---------------------------------------------D--R----------L------------------E--------------K--------S-----------------------------------------------------------------------------------------------------------------------------------------------------------------------Q------------------------------------D---------------------------------------------------I---N-----I-----------------VI-----------------------------D-L----------------------------------------------------------------------SC-----------------------------------------D----------------------------------------------P-Y----------------------------------------------------------L---Q--N--------------------------------------------LKL-DY----------------------------------------A---------------------------------E------------------------------D--------------------------------------------------------------------------------------------------------------L------------M----------------------------------------G---------G--------------------------------------------------------------------------------G-------F-----------------------------------------------------------R-----------------F--------------------------------------------------------------------H--------------------------------------------------------------------------N-----------------------------------------------P--------Q-------------------------------A---------------------------------S-------------------------------------------------------------------------------------A----------------------------------------------------------------------------------------------------------------------------------------------------T-------------------------------------------------------------------------------------------------------------------------------------------------------------------------------------------------------------------------------------------------------------------------------------------------------------------------------------------------------------------------------C------------------------------------------------------------------------------------------G-------------------------------------------------------------------------------------------------------------------------------------------------------------------------------C---------------------------------------------------------------------------------------G-----------------------------------------------------------------------------------------L-----------------------------------------------------------------------------------------------SF---------------------------------------------------------------------------------------------------------------------------------------------------------------------------------------------------------------------------------------------------------------------ET-----------------------------------------------------------------------------------------------------------------------------------------------------------------------------------------------------------------------------------------------------------------------------------------------------------------------------------------------------------------------------------------------------------------------------------------------------------------------------------------------------------------------------------------------------------------------------------------------------------------------------------------------------------------------------------------------------------------------------------------------------------------------------------------------------------------------------------------------------------------------------------------------------------------------------------------------------------------------------------
>1128427_Fcyanobacteri@KB904821.1_422|  468549 468908
--------------------------------------------------------------------------------------------------------------------------------------------------------------------------------------------------------------------------------------------------------------------------------------------------------------------------------------------------------------------------------------------------------------------------------------------------------------------------------------------------------------------------------------------------------------------------------------------------------------------------------------------------------------------------------------------------------------------------------------------------------------------------------------M----------------------------------------------------T----------------------------------------------------------------------------------------------------------------------------------------Q-------------------------------------------------------------------------------------------------------------------------AT-QAS-----------------------------------------------------------------------------------------------------------------------------------------------------------------------------------------QKG----------------I----------------------------------I---------------------L-------------------------S-----------------------------Q------------------NA---------L--------------------------------------------------KH-------------------------------------------------------------------------------------------------------------------------------------------------------------VL-Q----------------------------------------L------------------------R----------------------------E----------------------Q------Q---------GN--------------------------------------Q--------------D-----------L---------------C-------------------L-----------------------------------------------------------R-----VG---------------------------------------------------------------------------------------------------------------V-----R---------------------------------------------N--------------------------G---------------------G-----------------C----------S-G-M------------S---YM----------------------------------------------------------------------------------MDF------------------------------------------E----------------D-------------------------------------I----------------------N-NV------------------------------------------------------------------------------------------------------------------------------------------------------R-------------------ED------------------------D--E----------V------------------F--------------D--------Y-----------------------------------------------------------------------------------------------------------------------------------------------------------------------D------------------------------------G---------------------------------------------------F---K-----I-----------------IS-----------------------------D-P----------------------------------------------------------------------KS-----------------------------------------L----------------------------------------------L-Y----------------------------------------------------------L---Y--G--------------------------------------------LML-DY----------------------------------------S---------------------------------D------------------------------A--------------------------------------------------------------------------------------------------------------L------------I----------------------------------------G---------G--------------------------------------------------------------------------------G-------F-----------------------------------------------------------Q-----------------F--------------------------------------------------------------------T--------------------------------------------------------------------------N-----------------------------------------------P--------N-------------------------------A---------------------------------A-------------------------------------------------------------------------------------Q----------------------------------------------------------------------------------------------------------------------------------------------------T-------------------------------------------------------------------------------------------------------------------------------------------------------------------------------------------------------------------------------------------------------------------------------------------------------------------------------------------------------------------------------C------------------------------------------------------------------------------------------G-------------------------------------------------------------------------------------------------------------------------------------------------------------------------------C---------------------------------------------------------------------------------------G-----------------------------------------------------------------------------------------K-----------------------------------------------------------------------------------------------SF----------------------------------------------------------------------------G-----------------------------------V----------------------------------------------------------------------------------------------------------------------------------------------*------------------------------------------------------------------------------------------------------------------------------------------------------------------------------------------------------------------------------------------------------------------------------------------------------------------------------------------------------------------------------------------------------------------------------------------------------------------------------------------------------------------------------------------------------------------------------------------------------------------------------------------------------------------------------------------------------------------------------------------------------------------------------------------------------------------------------------------------------------------------------------------------------------------------------------------------------------------------------------------
>317619_Phollandica@KB235933.1_823|  971772 972143
--------------------------------------------------------------------------------------------------------------------------------------------------------------------------------------------------------------------------------------------------------------------------------------------------------------------------------------------------------------------------------------------------------------------------------------------------------------------------------------------------------------------------------------------------------------------------------------------------------------------------------------------------------------------------------------------------------------------------------------------------------------------------------------M----------------------------------------------------T----------------------------------------------------------------------------------------------------------------------------------------QT------------------------------------------------------------------------------------------------------------------------AT-PVT------------------------------------------------------------------------------------KPG--------------------------------------------------------------------------------------------------AKG----------------I----------------------------------L---------------------M-------------------------T-----------------------------D------------------AA---------L--------------------------------------------------NQ-------------------------------------------------------------------------------------------------------------------------------------------------------------LK-T----------------------------------------L------------------------R----------------------------I----------------------Q------Q---------G---------------------------------------K--------------D-----------L---------------L-------------------L-----------------------------------------------------------R-----VG---------------------------------------------------------------------------------------------------------------V-----S---------------------------------------------Q--------------------------G---------------------G-----------------C----------S-G-M------------S---YM----------------------------------------------------------------------------------MDF------------------------------------------I----------------E-------------------------------------P----------------------D-GI------------------------------------------------------------------------------------------------------------------------------------------------------R-------------------AD------------------------D--E----------L------------------Y--------------D--------Y-----------------------------------------------------------------------------------------------------------------------------------------------------------------------E-----------------------------------DG---------------------------------------------------F---R-----V-----------------VC-----------------------------D-Q----------------------------------------------------------------------KS-----------------------------------------L----------------------------------------------L-Y----------------------------------------------------------I---Y--G--------------------------------------------MAL-DY----------------------------------------S---------------------------------N------------------------------A--------------------------------------------------------------------------------------------------------------L------------I----------------------------------------G---------G--------------------------------------------------------------------------------G-------F-----------------------------------------------------------Q-----------------F--------------------------------------------------------------------T--------------------------------------------------------------------------N-----------------------------------------------P--------N-------------------------------A---------------------------------T-------------------------------------------------------------------------------------Q----------------------------------------------------------------------------------------------------------------------------------------------------T-------------------------------------------------------------------------------------------------------------------------------------------------------------------------------------------------------------------------------------------------------------------------------------------------------------------------------------------------------------------------------C------------------------------------------------------------------------------------------G-------------------------------------------------------------------------------------------------------------------------------------------------------------------------------C---------------------------------------------------------------------------------------G-----------------------------------------------------------------------------------------K-----------------------------------------------------------------------------------------------SF----------------------------------------------------------------------------S-----------------------------------A----------------------------------------------------------------------------------------------------------------------------------------------*------------------------------------------------------------------------------------------------------------------------------------------------------------------------------------------------------------------------------------------------------------------------------------------------------------------------------------------------------------------------------------------------------------------------------------------------------------------------------------------------------------------------------------------------------------------------------------------------------------------------------------------------------------------------------------------------------------------------------------------------------------------------------------------------------------------------------------------------------------------------------------------------------------------------------------------------------------------------------------------
>1080068_Lsp@BAU44571.1| Iron-binding protein IscA
----------------------------------------------------------------------------------------------------------------------------------------------------------------------------------------------------------------------------------------------------------------------------------M---------------SRLRV---FPQVF-----------------------------------------------------------------------------------------------------------------------------------------------------------------------------------------------------------------------------------------------------------------------LETF------------------------------------------------------------------------------------------------------------------------------------------------------------------------------EKFIYLAKESFKPMT----------------------------------------------------T----------------------------------------------------------------------------------------------------------------------------------------Q-------------------------------------------------------------------------------------------------------------------------AP-QSQ-----------------------------------------------------------------------------------------------------------------------------------------------------------------------------------------QRG----------------I----------------------------------L---------------------M-------------------------T-----------------------------D------------------AA---------L--------------------------------------------------QH-------------------------------------------------------------------------------------------------------------------------------------------------------------VL-Q----------------------------------------L------------------------R----------------------------E----------------------K------Q---------G---------------------------------------K--------------D-----------L---------------C-------------------L-----------------------------------------------------------R-----VG---------------------------------------------------------------------------------------------------------------V-----R---------------------------------------------Q--------------------------G---------------------G-----------------C----------S-G-M------------S---YM----------------------------------------------------------------------------------MDF------------------------------------------E----------------D-------------------------------------P----------------------N-NI------------------------------------------------------------------------------------------------------------------------------------------------------Q-------------------PT------------------------D--E----------V------------------F--------------D--------Y-----------------------------------------------------------------------------------------------------------------------------------------------------------------------D------------------------------------G---------------------------------------------------F---K-----V-----------------VC-----------------------------D-P----------------------------------------------------------------------KS-----------------------------------------M----------------------------------------------L-Y----------------------------------------------------------L---Y--G--------------------------------------------LVL-DY----------------------------------------S---------------------------------D------------------------------A--------------------------------------------------------------------------------------------------------------M------------I----------------------------------------G---------G--------------------------------------------------------------------------------G-------F-----------------------------------------------------------Q-----------------F--------------------------------------------------------------------T--------------------------------------------------------------------------N-----------------------------------------------P--------N-------------------------------A---------------------------------N-------------------------------------------------------------------------------------Q----------------------------------------------------------------------------------------------------------------------------------------------------T-------------------------------------------------------------------------------------------------------------------------------------------------------------------------------------------------------------------------------------------------------------------------------------------------------------------------------------------------------------------------------C------------------------------------------------------------------------------------------G-------------------------------------------------------------------------------------------------------------------------------------------------------------------------------C---------------------------------------------------------------------------------------G-----------------------------------------------------------------------------------------K-----------------------------------------------------------------------------------------------SF----------------------------------------------------------------------------S-----------------------------------------------------------------------------------------------------------------------------------------------------------------------------------------------------------------------------------------------------------------------------------------------------------------------------------------------------------------------------------------------------------------------------------------------------------------------------------------------------------------------------------------------------------------------------------------------------------------------------------------------------------------------------------------------------------------------------------------------------------------------------------------------------------------------------------------------------------------------------------------------------------------------------------------------------------------------------------------------------------------------------------------------------------------------------------------------------------------------------------------------------------------------------
>1781255_Dsp@OEJ72764.1| hypothetical protein BH720_23355
--------------------------------------------------------------------------------------------------------------------------------------------------------------------------------------------------------------------------------------------------------------------------------------------------------------------------------------------------------------------------------------------------------------------------------------------------------------------------------------------------------------------------------------------------------------------------------------------------------------------------------------------------------------------------------------------------------------------------------------------------------------------------------------M----------------------------------------------------T----------------------------------------------------------------------------------------------------------------------------------------Q-------------------------------------------------------------------------------------------------------------------------AT-S---------------------------------------------------------------------------------------------------------------------------------------------------------------------------------------------G----------------I----------------------------------Q---------------------L-------------------------T-----------------------------D------------------AA---------R--------------------------------------------------QH-------------------------------------------------------------------------------------------------------------------------------------------------------------LS-A----------------------------------------L------------------------R----------------------------D----------------------K------Q---------G---------------------------------------K--------------D-----------L---------------C-------------------L-----------------------------------------------------------R-----VG---------------------------------------------------------------------------------------------------------------V-----R---------------------------------------------Q--------------------------G---------------------G-----------------C----------S-G-L------------S---YM----------------------------------------------------------------------------------MDF------------------------------------------E----------------D-------------------------------------P----------------------S-NI------------------------------------------------------------------------------------------------------------------------------------------------------Q-------------------EK------------------------D--E----------V------------------Y--------------E--------Y-----------------------------------------------------------------------------------------------------------------------------------------------------------------------G------------------------------------G---------------------------------------------------F---K-----V-----------------VC-----------------------------D-P----------------------------------------------------------------------KS-----------------------------------------L----------------------------------------------L-Y----------------------------------------------------------L---Y--G--------------------------------------------LVL-DY----------------------------------------S---------------------------------N------------------------------A--------------------------------------------------------------------------------------------------------------L------------I----------------------------------------G---------G--------------------------------------------------------------------------------G-------F-----------------------------------------------------------Q-----------------F--------------------------------------------------------------------T--------------------------------------------------------------------------N-----------------------------------------------P--------N-------------------------------A---------------------------------T-------------------------------------------------------------------------------------Q----------------------------------------------------------------------------------------------------------------------------------------------------S-------------------------------------------------------------------------------------------------------------------------------------------------------------------------------------------------------------------------------------------------------------------------------------------------------------------------------------------------------------------------------C------------------------------------------------------------------------------------------G-------------------------------------------------------------------------------------------------------------------------------------------------------------------------------C---------------------------------------------------------------------------------------G-----------------------------------------------------------------------------------------K-----------------------------------------------------------------------------------------------SF----------------------------------------------------------------------------S-----------------------------------A-----------------------------------------------------------------------------------------------------------------------------------------------------------------------------------------------------------------------------------------------------------------------------------------------------------------------------------------------------------------------------------------------------------------------------------------------------------------------------------------------------------------------------------------------------------------------------------------------------------------------------------------------------------------------------------------------------------------------------------------------------------------------------------------------------------------------------------------------------------------------------------------------------------------------------------------------------------------------------------------------------------------------------------------------------------------------------------------------------------------------------------------
>2054282_Csp@AUC60348.1| iron-sulfur cluster assembly protein iscA
--------------------------------------------------------------------------------------------------------------------------------------------------------------------------------------------------------------------------------------------------------------------------------------------------------------------------------------------------------------------------------------------------------------------------------------------------------------------------------------------------------------------------------------------------------------------------------------------------------------------------------------------------------------------------------------------------------------------------------------------------------------------------------------M----------------------------------------------------A----------------------------------------------------------------------------------------------------------------------------------------T-------------------------------------------------------------------------------------------------------------------------ST-I-S-----------------------------------------------------------------------------------------------------------------------------------------------------------------------------------------NQG----------------I----------------------------------Q---------------------L-------------------------S-----------------------------H------------------KA---------L--------------------------------------------------EH-------------------------------------------------------------------------------------------------------------------------------------------------------------VL-K----------------------------------------L------------------------K----------------------------Q----------------------Q------Q---------GN--------------------------------------E--------------D-----------L---------------C-------------------L-----------------------------------------------------------R-----VG---------------------------------------------------------------------------------------------------------------V-----R---------------------------------------------Q--------------------------G---------------------G-----------------C----------S-G-M------------S---YM----------------------------------------------------------------------------------MDF------------------------------------------E----------------N-------------------------------------I----------------------N-NV------------------------------------------------------------------------------------------------------------------------------------------------------T-------------------EH------------------------D--D----------M------------------F--------------D--------Y-----------------------------------------------------------------------------------------------------------------------------------------------------------------------E------------------------------------G---------------------------------------------------F---K-----I-----------------VC-----------------------------D-R----------------------------------------------------------------------KS-----------------------------------------L----------------------------------------------L-Y----------------------------------------------------------L---Y--G--------------------------------------------MML-DY----------------------------------------S---------------------------------D------------------------------A--------------------------------------------------------------------------------------------------------------M------------I----------------------------------------G---------G--------------------------------------------------------------------------------G-------F-----------------------------------------------------------Q-----------------F--------------------------------------------------------------------T--------------------------------------------------------------------------N-----------------------------------------------P--------N-------------------------------A---------------------------------N-------------------------------------------------------------------------------------Q----------------------------------------------------------------------------------------------------------------------------------------------------T-------------------------------------------------------------------------------------------------------------------------------------------------------------------------------------------------------------------------------------------------------------------------------------------------------------------------------------------------------------------------------C------------------------------------------------------------------------------------------G-------------------------------------------------------------------------------------------------------------------------------------------------------------------------------C---------------------------------------------------------------------------------------G-----------------------------------------------------------------------------------------K-----------------------------------------------------------------------------------------------SF----------------------------------------------------------------------------S-----------------------------------T-----------------------------------------------------------------------------------------------------------------------------------------------------------------------------------------------------------------------------------------------------------------------------------------------------------------------------------------------------------------------------------------------------------------------------------------------------------------------------------------------------------------------------------------------------------------------------------------------------------------------------------------------------------------------------------------------------------------------------------------------------------------------------------------------------------------------------------------------------------------------------------------------------------------------------------------------------------------------------------------------------------------------------------------------------------------------------------------------------------------------------------------
>195250_Ssp@CM001776.1_512|  550870 551235
-------------------------------------------------------------------------------------------------------------------------------------------------------------------------------------------------------------------------------------------------------------------------------------------------------------------------------------------------------------------------------------------------------------------------------------------------------------------------------------------------------------------------------------------------------------------------------------------------------------------------------------------------------------------------------------------------------------------------------------------------------------------------------------------------------------------------------------------------------------------------------------------------------------------------------------------------------------------------------------------------------------------------------------------------------------------------------------------------------------------------------------------------------------------------------------------------------------------------------------------------------------------------------------------------------------MLS----------------I----------------------------------N---------------------L-------------------------T-----------------------------E------------------SA---------I--------------------------------------------------RE-------------------------------------------------------------------------------------------------------------------------------------------------------------VK-R----------------------------------------I------------------------R----------------------------S----------------------K------Y---------D---------------------------------------DP-------------N-----------M---------------C-------------------L-----------------------------------------------------------R-----LG---------------------------------------------------------------------------------------------------------------V-----K---------------------------------------------P--------------------------S---------------------G-----------------C----------S-G-M------------S---YT----------------------------------------------------------------------------------MGF------------------------------------------E----------------S-------------------------------------D----------------------P-K---------------------------------------------------------------------------------------------------------------------------------------------------------------------------EA------------------------D--E----------I------------------F--------------D--------F-----------------------------------------------------------------------------------------------------------------------------------------------------------------------D------------------------------------G---------------------------------------------------C---K-----V-----------------VV-----------------------------D-P----------------------------------------------------------------------LS-----------------------------------------L----------------------------------------------S-I----------------------------------------------------------I---D--G--------------------------------------------MTV-DF----------------------------------------S---------------------------------E------------------------------D--------------------------------------------------------------------------------------------------------------L------------L----------------------------------------G---------G--------------------------------------------------------------------------------G-------F-----------------------------------------------------------R-----------------F--------------------------------------------------------------------D--------------------------------------------------------------------------N-----------------------------------------------P--------N-------------------------------A---------------------------------A-------------------------------------------------------------------------------------N----------------------------------------------------------------------------------------------------------------------------------------------------T-------------------------------------------------------------------------------------------------------------------------------------------------------------------------------------------------------------------------------------------------------------------------------------------------------------------------------------------------------------------------------C------------------------------------------------------------------------------------------G-------------------------------------------------------------------------------------------------------------------------------------------------------------------------------C---------------------------------------------------------------------------------------G-----------------------------------------------------------------------------------------T-----------------------------------------------------------------------------------------------SF----------------------------------------------------------------------------A-----------------------------------V----------------------------------------------------------------------------------------------------------------------------------------------GSNA-TAA-----------------------------------------------------------------------------------------------------------------------------------------------------------------------------------------------------------------------------------------------------------------------------------------------------------------AAT-----------------------------------------------------------------------------------------------------------------------------------------------------------------------------------------------------------------AS-----------*--------------------------------------------------------------------------------------------------------------------------------------------------------------------------------------------------------------------------------------------------------------------------------------------------------------------------------------------------------------------------------------------------------------------------------
>316278_Ssp@CAK27177.1| Conserved hypothetical protein
--------------------------------------------------------------------------------------------------------------------------------------------------------------------------------------------------------------------------------------------------------------------------------------------------------------------------------------------------------------------------------------------------------------------------------------------------------------------------------------------------------------------------------------------------------------------------------------------------------------------------------------------------------------------------------------------------------------------------------------------------------------------------------------M----------------------------------------------------A----------------------------------------------------------------------------------------------------------------------------------------TET-----------------------------------------------------------------------------------------------------------------------LT-HTGKD---------------------------------------------------------------------------------------------------------------------------------------------------------------------------------------GKG----------------I----------------------------------L---------------------I-------------------------T-----------------------------E------------------PA---------M--------------------------------------------------KQ-------------------------------------------------------------------------------------------------------------------------------------------------------------LA-N----------------------------------------L------------------------M----------------------------Q----------------------Q------Q---------G---------------------------------------S--------------G-----------S---------------V-------------------L-----------------------------------------------------------R-----VG---------------------------------------------------------------------------------------------------------------V-----R---------------------------------------------S--------------------------G---------------------G-----------------C----------S-G-M------------S---YT----------------------------------------------------------------------------------MDF------------------------------------------I----------------D-------------------------------------A----------------------A-QI------------------------------------------------------------------------------------------------------------------------------------------------------Q-------------------GD------------------------D--E----------R------------------Y--------------S--------Y-----------------------------------------------------------------------------------------------------------------------------------------------------------------------E-------------------------------PADAPS---------------------------------------------------F---E-----V-----------------VC-----------------------------D-P----------------------------------------------------------------------KS-----------------------------------------L----------------------------------------------L-Y----------------------------------------------------------I---Y--G--------------------------------------------MQL-DF----------------------------------------S---------------------------------T------------------------------E--------------------------------------------------------------------------------------------------------------L------------I----------------------------------------G---------G--------------------------------------------------------------------------------G-------F-----------------------------------------------------------N-----------------F--------------------------------------------------------------------T--------------------------------------------------------------------------N-----------------------------------------------P--------N-------------------------------A---------------------------------S-------------------------------------------------------------------------------------Q----------------------------------------------------------------------------------------------------------------------------------------------------T-------------------------------------------------------------------------------------------------------------------------------------------------------------------------------------------------------------------------------------------------------------------------------------------------------------------------------------------------------------------------------C------------------------------------------------------------------------------------------G-------------------------------------------------------------------------------------------------------------------------------------------------------------------------------C---------------------------------------------------------------------------------------G-----------------------------------------------------------------------------------------S-----------------------------------------------------------------------------------------------SF----------------------------------------------------------------------------A-----------------------------------V-----------------------------------------------------------------------------------------------------------------------------------------------------------------------------------------------------------------------------------------------------------------------------------------------------------------------------------------------------------------------------------------------------------------------------------------------------------------------------------------------------------------------------------------------------------------------------------------------------------------------------------------------------------------------------------------------------------------------------------------------------------------------------------------------------------------------------------------------------------------------------------------------------------------------------------------------------------------------------------------------------------------------------------------------------------------------------------------------------------------------------------------
>197221_Telongatus@BAC08419.1| ycf57
-------------------------------------------------------------------------------------------------------------------------------------------------------------------------------------------------------------------------------------------------------------------------------------------------------------------------------------------------------------------------------------------------------------------------------------------------------------------------------------------------------------------------------------------------------------------------------------------------------------------------------------------------------------------------------------------------------------------------------------------------------------------------------------MM----------------------------------------------------T----------------------------------------------------------------------------------------------------------------------------------------Q-------------------------------------------------------------------------------------------------------------------------AT-QP------------------------------------------------------------------------------------------------------------------------------------------------------------------------------------------AKG----------------I----------------------------------M---------------------M-------------------------T-----------------------------E------------------AA---------L--------------------------------------------------KH-------------------------------------------------------------------------------------------------------------------------------------------------------------LL-E----------------------------------------L------------------------R----------------------------D----------------------K------H---------G---------------------------------------K--------------D-----------L---------------C-------------------L-----------------------------------------------------------R-----VG---------------------------------------------------------------------------------------------------------------V-----K---------------------------------------------G--------------------------G---------------------G-----------------C----------A-G-M------------S---YT----------------------------------------------------------------------------------MDF------------------------------------------E----------------D-------------------------------------P----------------------A-NI------------------------------------------------------------------------------------------------------------------------------------------------------R-------------------PD------------------------D--E----------V------------------F--------------D--------Y-----------------------------------------------------------------------------------------------------------------------------------------------------------------------D------------------------------------G---------------------------------------------------F---K-----V-----------------VS-----------------------------D-P----------------------------------------------------------------------KS-----------------------------------------M----------------------------------------------L-Y----------------------------------------------------------I---Y--G--------------------------------------------LVL-DY----------------------------------------S---------------------------------N------------------------------A--------------------------------------------------------------------------------------------------------------L------------I----------------------------------------G---------G--------------------------------------------------------------------------------G-------F-----------------------------------------------------------K-----------------F--------------------------------------------------------------------T--------------------------------------------------------------------------N-----------------------------------------------P--------N-------------------------------A---------------------------------T-------------------------------------------------------------------------------------Q----------------------------------------------------------------------------------------------------------------------------------------------------T-------------------------------------------------------------------------------------------------------------------------------------------------------------------------------------------------------------------------------------------------------------------------------------------------------------------------------------------------------------------------------C------------------------------------------------------------------------------------------G-------------------------------------------------------------------------------------------------------------------------------------------------------------------------------C---------------------------------------------------------------------------------------G-----------------------------------------------------------------------------------------T-----------------------------------------------------------------------------------------------SF----------------------------------------------------------------------------S-----------------------------------A-----------------------------------------------------------------------------------------------------------------------------------------------------------------------------------------------------------------------------------------------------------------------------------------------------------------------------------------------------------------------------------------------------------------------------------------------------------------------------------------------------------------------------------------------------------------------------------------------------------------------------------------------------------------------------------------------------------------------------------------------------------------------------------------------------------------------------------------------------------------------------------------------------------------------------------------------------------------------------------------------------------------------------------------------------------------------------------------------------------------------------------------
>1919134_Cbacterium@PSP19607.1| iron-sulfur cluster assembly accessory protein
--------------------------------------------------------------------------------------------------------------------------------------------------------------------------------------------------------------------------------------------------------------------------------------------------------------------------------------------------------------------------------------------------------------------------------------------------------------------------------------------------------------------------------------------------------------------------------------------------------------------------------------------------------------------------------------------------------------------------------------------------------------------------------------M----------------------------------------------------P-----------------------------------------------------------------------------------------------------------------------------------------------------------------------------------------------------------------------------------------------------------------------------------------------------------------------------------------------------------------------------------------------------------------------------------------------------------------AAP----------------I----------------------------------Q---------------------L-------------------------T-----------------------------P------------------AA---------R--------------------------------------------------DE-------------------------------------------------------------------------------------------------------------------------------------------------------------IA-R----------------------------------------L------------------------Q----------------------------A----------------------S------R---------E---------------------------------------QT-------------D-----------C---------------W-------------------L-----------------------------------------------------------R-----LS---------------------------------------------------------------------------------------------------------------V-----E---------------------------------------------A--------------------------G---------------------G-----------------C----------A-G-W------------V---YS----------------------------------------------------------------------------------LAL------------------------------------------V----------------P-------------------------------------E----------------------C-Q---------------------------------------------------------------------------------------------------------------------------------------------------------------------------PS------------------------D--R----------C------------------C--------------Q--------S-----------------------------------------------------------------------------------------------------------------------------------------------------------------------N------------------------------------G---------------------------------------------------I---A-----I-----------------AI-----------------------------E-A----------------------------------------------------------------------AS-----------------------------------------E----------------------------------------------R-Y----------------------------------------------------------L---D--G--------------------------------------------LRI-DY----------------------------------------S---------------------------------E------------------------------D--------------------------------------------------------------------------------------------------------------L------------M----------------------------------------G---------G--------------------------------------------------------------------------------S-------F-----------------------------------------------------------H-----------------F--------------------------------------------------------------------D--------------------------------------------------------------------------N-----------------------------------------------S--------A-------------------------------A---------------------------------S-------------------------------------------------------------------------------------E----------------------------------------------------------------------------------------------------------------------------------------------------T-------------------------------------------------------------------------------------------------------------------------------------------------------------------------------------------------------------------------------------------------------------------------------------------------------------------------------------------------------------------------------C------------------------------------------------------------------------------------------G-------------------------------------------------------------------------------------------------------------------------------------------------------------------------------C---------------------------------------------------------------------------------------G-----------------------------------------------------------------------------------------H-----------------------------------------------------------------------------------------------SF----------------------------------------------------------------------------A-----------------------------------L----------------------------------------------------------------------------------------------------------------------------------------------GPSE-AAS-----------------------------------------------------------------------------------------------------------------------------------------------------------------------------------------------------------------------------------------------------------------------------------------------------------------------------------------------------------------------------------------------------------------------------------------------------------------------------------------------------------------------------------------------------------------------------------------------------------------------------------------------------------------------------------------------------------------------------------------------------------------------------------------------------------------------------------------------------------------------------------------------------------------------------------------------------------------------------------
>1880902_Lsp@OCQ93607.1| hypothetical protein BCR12_09455
--------------------------------------------------------------------------------------------------------------------------------------------------------------------------------------------------------------------------------------------------------------------------------------------------------------------------------------------------------------------------------------------------------------------------------------------------------------------------------------------------------------------------------------------------------------------------------------------------------------------------------------------------------------------------------------------------------------------------------------------------------------------------------------M-----------------------------------------------------------------------------------------------------------------------------------------------------------------------------------------------------------------------------------------------------------------------------------------------------------------------------------------------------------------------------------------------------------------------------------------------------------------------------------------------------------------------------------------L----------------------------------V---------------------L-------------------------S-----------------------------A------------------AA---------Q--------------------------------------------------AE-------------------------------------------------------------------------------------------------------------------------------------------------------------VQ-R-----------------------------------------------------------------L----------------------------A----------------------Q-----QW---------GL---------------------------------------E-------------Q-----------GW----------------------------------F-----------------------------------------------------------R-----LE---------------------------------------------------------------------------------------------------------------V-----R---------------------------------------------S--------------------------G---------------------G-----------------C----------R-S-L------------T---YV----------------------------------------------------------------------------------LQF---------------------------HPP------------S----------------Q-------------------------------------A----------------------I-G-------------------------------------------------------------------------------------------------------------------------------------------------------P--------------------D------------------------E--Q----------A------------------L--------------E-------------------------------------------------------------------------------------------------------------------------------------------------------------------------------GD------------------------------------GW--------------------------------------------------R---A-----I-----------------VR-----------------------------D-H----------------------------------------------------------------------D------------------------------------------L----------------------------------------------P-Y----------------------------------------------------------L---R--G--------------------------------------------LTI-DY----------------------------------------S---------------------------------E------------------------------D--------------------------------------------------------------------------------------------------------------L------------V----------------------------------------G---------G--------------------------------------------------------------------------------N-------F-----------------------------------------------------------R-----------------F--------------------------------------------------------------------Q--------------------------------------------------------------------------N-----------------------------------------------P--------N-------------------------------A---------------------------------R-------------------------------------------------------------------------------------N----------------------------------------------------------------------------------------------------------------------------------------------------N-------------------------------------------------------------------------------------------------------------------------------------------------------------------------------------------------------------------------------------------------------------------------------------------------------------------------------------------------------------------------------C------------------------------------------------------------------------------------------S-------------------------------------------------------------------------------------------------------------------------------------------------------------------------------C---------------------------------------------------------------------------------------G-----------------------------------------------------------------------------------------H-----------------------------------------------------------------------------------------------SF----------------------------------------------------------------------------DHGES-------------------------------------------------------------------------------------------------------------------------------------------------------------------------------------------------------------------------------------------------------------------------------------------------------------------------------------------------------------------------------------------------------------------------------------------------------------------------------------------------------------------------------------------------------------------------------------------------------------------------------------------------------------------------------------------------------------------------------------------------------------------------------------------------------------------------------------------------------------------------------------------------------------------------------------------------------------------------------------------------------------------------------------------------------------------------------------------------------------------------------------------------------------------------
>685565_Psp@BBC22706.1| iron-sulfur cluster assembly accessory protein
--------------------------------------------------------------------------------------------------------------------------------------------------------------------------------------------------------------------------------------------------------------------------------------------------------------------------------------------------------------------------------------------------------------------------------------------------------------------------------------------------------------------------------------------------------------------------------------------------------------------------------------------------------------------------------------------------------------------------------------------------------------------------------------M-----------------------------------------------------------------------------------------------------------------------------------------------------------------------------------------------------------------------------------------------------------------------------------------------------------------------------------------------------------------------------------------------------------------------------------------------------------------------------------------------------------------------------------------I----------------------------------T---------------------L-------------------------T-----------------------------D------------------AA---------I--------------------------------------------------AR-------------------------------------------------------------------------------------------------------------------------------------------------------------VK-N----------------------------------------L------------------------Q----------------------------S-----------------------------Q---------R---------------------------------------AT-------------T-----------A---------------P-------------------L-----------------------------------------------------------R-----LG---------------------------------------------------------------------------------------------------------------I-----K---------------------------------------------Q--------------------------G---------------------G-----------------C----------S-G-L------------S---YL----------------------------------------------------------------------------------MDF------------------------------------------V----------------D-------------------------------------Q----------------------L-EA------------------------------------------------------------------------------------------------------------------------------------------------------D---------------------------------------------D--N----------Q------------------Y--------------E--------Y-----------------------------------------------------------------------------------------------------------------------------------------------------------------------N------------------------------------G---------------------------------------------------V---K-----I-----------------VI-----------------------------N-N----------------------------------------------------------------------SN-----------------------------------------L----------------------------------------------P-Q----------------------------------------------------------L---Q--G--------------------------------------------LEL-DY----------------------------------------T---------------------------------E------------------------------D--------------------------------------------------------------------------------------------------------------L------------L----------------------------------------G---------G--------------------------------------------------------------------------------G-------F-----------------------------------------------------------R-----------------F--------------------------------------------------------------------R--------------------------------------------------------------------------N-----------------------------------------------P--------N-------------------------------A---------------------------------S-------------------------------------------------------------------------------------K----------------------------------------------------------------------------------------------------------------------------------------------------S-------------------------------------------------------------------------------------------------------------------------------------------------------------------------------------------------------------------------------------------------------------------------------------------------------------------------------------------------------------------------------C------------------------------------------------------------------------------------------S-------------------------------------------------------------------------------------------------------------------------------------------------------------------------------C---------------------------------------------------------------------------------------G-----------------------------------------------------------------------------------------T-----------------------------------------------------------------------------------------------SF----------------------------------------------------------------------------AT---PKE----------------------------L----------------------------------------------------------------------------------------------------------------------------------------------GAPV-ACS-----------------------------------------------------------------------------------------------------------------------------------------------------------------------------------------------------------------------------------------------------------------------------------------------------------------------------------------------------------------------------------------------------------------------------------------------------------------------------------------------------------------------------------------------------------------------------------------------------------------------------------------------------------------------------------------------------------------------------------------------------------------------------------------------------------------------------------------------------------------------------------------------------------------------------------------------------------------------------------
>1618023_Aatlantica@KJH72643.1| hypothetical protein UH38_05850
--------------------------------------------------------------------------------------------------------------------------------------------------------------------------------------------------------------------------------------------------------------------------------------------------------------------------------------------------------------------------------------------------------------------------------------------------------------------------------------------------------------------------------------------------------------------------------------------------------------------------------------------------------------------------------------------------------------------------------------------------------------------------------------M-----------------------------------------------------------------------------------------------------------------------------------------------------------------------------------------------------------------------------------------------------------------------------------------------------------------------------------------------------------------------------------------------------------------------------------------------------------------------------------------------------------------------------------------I----------------------------------N---------------------L-------------------------S-----------------------------P------------------AA---------V--------------------------------------------------RE-------------------------------------------------------------------------------------------------------------------------------------------------------------IN-R----------------------------------------L------------------------K----------------------------L----------------------K------L---------A---------------------------------------NP-------------E-----------M---------------L-------------------F-----------------------------------------------------------R-----LQ---------------------------------------------------------------------------------------------------------------V-----Q---------------------------------------------S--------------------------G---------------------G-----------------C----------S-G-L------------V---YH----------------------------------------------------------------------------------MGF------------------------------------------D------------------------------------------------------A----------------------A-NS------------------------------------------------------------------------------------------------------------------------------------------------------S---------------------------------------------D--R----------I------------------Y--------------Q--------C-----------------------------------------------------------------------------------------------------------------------------------------------------------------------N------------------------------------G---------------------------------------------------L---S-----V-----------------VV-----------------------------D-E----------------------------------------------------------------------QS-----------------------------------------H----------------------------------------------R-Y----------------------------------------------------------V---E--D--------------------------------------------LNL-DY----------------------------------------S---------------------------------E------------------------------D--------------------------------------------------------------------------------------------------------------L------------M----------------------------------------G---------G--------------------------------------------------------------------------------A-------F-----------------------------------------------------------R-----------------F--------------------------------------------------------------------H--------------------------------------------------------------------------N-----------------------------------------------P--------K-------------------------------G---------------------------------V-------------------------------------------------------------------------------------S----------------------------------------------------------------------------------------------------------------------------------------------------V-------------------------------------------------------------------------------------------------------------------------------------------------------------------------------------------------------------------------------------------------------------------------------------------------------------------------------------------------------------------------------C------------------------------------------------------------------------------------------G-------------------------------------------------------------------------------------------------------------------------------------------------------------------------------C---------------------------------------------------------------------------------------G-----------------------------------------------------------------------------------------N-----------------------------------------------------------------------------------------------SF----------------------------------------------------------------------------A-----------------------------------V----------------------------------------------------------------------------------------------------------------------------------------------EM-----------------------------------------------------------------------------------------------------------------------------------------------------------------------------------------------------------------------------------------------------------------------------------------------------------------------------------------------------------------------------------------------------------------------------------------------------------------------------------------------------------------------------------------------------------------------------------------------------------------------------------------------------------------------------------------------------------------------------------------------------------------------------------------------------------------------------------------------------------------------------------------------------------------------------------------------------------------------------------------
>113355_Gherdmanii@CM001775.1_372|  356124 356459
--------------------------------------------------------------------------------------------------------------------------------------------------------------------------------------------------------------------------------------------------------------------------------------------------------------------------------------------------------------------------------------------------------------------------------------------------------------------------------------------------------------------------------------------------------------------------------------------------------------------------------------------------------------------------------------------------------------------------------------------------------------------------------------M-----------------------------------------------------------------------------------------------------------------------------------------------------------------------------------------------------------------------------------------------------------------------------------------------------------------------------------------------------------------------------------------------------------------------------------------------------------------------------------------------------------------------------------------I----------------------------------N---------------------C-------------------------T-----------------------------Q------------------TA---------I--------------------------------------------------EE-------------------------------------------------------------------------------------------------------------------------------------------------------------LK-R-----------------------------------------------------------------L----------------------------K----------------------N-----NY---------DL---------------------------------------D-------------T-----------SY----------------------------------V-----------------------------------------------------------R-----IK---------------------------------------------------------------------------------------------------------------I-----E---------------------------------------------K--------------------------G---------------------G-----------------C----------K-D-Y------------V---YQ----------------------------------------------------------------------------------LSF------------------------------------------A----------------Q-------------------------------------E----------------------I-E-------------------------------------------------------------------------------------------------------------------------------------------------------E--------------------N------------------------D--H----------T------------------I--------------S-------------------------------------------------------------------------------------------------------------------------------------------------------------------------------PD------------------------------------LD--------------------------------------------------V---T-----I-----------------VI-----------------------------D-R----------------------------------------------------------------------TH-----------------------------------------Y----------------------------------------------E-Y----------------------------------------------------------L---E--N--------------------------------------------LTI-DY----------------------------------------I---------------------------------E------------------------------D--------------------------------------------------------------------------------------------------------------L------------M----------------------------------------G---------G--------------------------------------------------------------------------------G-------F-----------------------------------------------------------Q-----------------F--------------------------------------------------------------------K--------------------------------------------------------------------------N-----------------------------------------------I--------D-------------------------------I---------------------------------K-------------------------------------------------------------------------------------E----------------------------------------------------------------------------------------------------------------------------------------------------H-------------------------------------------------------------------------------------------------------------------------------------------------------------------------------------------------------------------------------------------------------------------------------------------------------------------------------------------------------------------------------C------------------------------------------------------------------------------------------T-------------------------------------------------------------------------------------------------------------------------------------------------------------------------------C---------------------------------------------------------------------------------------G-----------------------------------------------------------------------------------------L-----------------------------------------------------------------------------------------------SF----------------------------------------------------------------------------KLEKL*------------------------------------------------------------------------------------------------------------------------------------------------------------------------------------------------------------------------------------------------------------------------------------------------------------------------------------------------------------------------------------------------------------------------------------------------------------------------------------------------------------------------------------------------------------------------------------------------------------------------------------------------------------------------------------------------------------------------------------------------------------------------------------------------------------------------------------------------------------------------------------------------------------------------------------------------------------------------------------------------------------------------------------------------------------------------------------------------------------------------------------------------------------------------
>41431_Csp@ACK65593.1| iron-sulfur cluster assembly accessory protein
--------------------------------------------------------------------------------------------------------------------------------------------------------------------------------------------------------------------------------------------------------------------------------------------------------------------------------------------------------------------------------------------------------------------------------------------------------------------------------------------------------------------------------------------------------------------------------------------------------------------------------------------------------------------------------------------------------------------------------------------------------------------------------------M-----------------------------------------------------------------------------------------------------------------------------------------------------------------------------------------------------------------------------------------------------------------------------------------------------------------------------------------------------------------------------------------------------------------------------------------------------------------------------------------------------------------------------------------I----------------------------------E---------------------L-------------------------T-----------------------------P------------------AA---------I--------------------------------------------------KE-------------------------------------------------------------------------------------------------------------------------------------------------------------IK-R----------------------------------------M------------------------Q----------------------------S----------------------S------R---------R---------------------------------------KL-------------D-----------S---------------Y-------------------F-----------------------------------------------------------R-----LT---------------------------------------------------------------------------------------------------------------V-----K---------------------------------------------K--------------------------G---------------------G-----------------C----------S-G-L------------Y---YD----------------------------------------------------------------------------------LEL------------------------------------------C----------------D-------------------------------------T----------------------K-LE------------------------------------------------------------------------------------------------------------------------------------------------------S---------------------------------------------D--R----------L------------------Y--------------Q--------L-----------------------------------------------------------------------------------------------------------------------------------------------------------------------N------------------------------------G---------------------------------------------------I---A-----L-----------------VI-----------------------------D-E----------------------------------------------------------------------PS-----------------------------------------L----------------------------------------------P-H----------------------------------------------------------C---E--Q--------------------------------------------LRL-DY----------------------------------------A---------------------------------E------------------------------D--------------------------------------------------------------------------------------------------------------L------------M----------------------------------------G---------G--------------------------------------------------------------------------------G-------F-----------------------------------------------------------R-----------------F--------------------------------------------------------------------H--------------------------------------------------------------------------N-----------------------------------------------P--------Q-------------------------------I---------------------------------V-------------------------------------------------------------------------------------N----------------------------------------------------------------------------------------------------------------------------------------------------P-------------------------------------------------------------------------------------------------------------------------------------------------------------------------------------------------------------------------------------------------------------------------------------------------------------------------------------------------------------------------------C------------------------------------------------------------------------------------------S-------------------------------------------------------------------------------------------------------------------------------------------------------------------------------C---------------------------------------------------------------------------------------G-----------------------------------------------------------------------------------------L-----------------------------------------------------------------------------------------------SF----------------------------------------------------------------------------A----------------------------------------------------------------------------------------------------------------------------------------------------------------------------------------NT-----------------------------------------------------------------------------------------------------------------------------------------------------------------------------------------------------------------------------------------------------------------------------------------------------------------P-----------------------------------------------------------------------------------------------------------------------------------------------------------------------------------------------------------------------------------------------------------------------------------------------------------------------------------------------------------------------------------------------------------------------------------------------------------------------------------------------------------------------------------------------------------------------------------------------------------------------------------------------------------------
>1919134_Cbacterium@PSP18353.1| iron-sulfur cluster assembly accessory protein
--------------------------------------------------------------------------------------------------------------------------------------------------------------------------------------------------------------------------------------------------------------------------------------------------------------------------------------------------------------------------------------------------------------------------------------------------------------------------------------------------------------------------------------------------------------------------------------------------------------------------------------------------------------------------------------------------------------------------------------------------------------------------------------M----------------------------------------------------T----------------------------------------------------------------------------------------------------------------------------------------Q-------------------------------------------------------------------------------------------------------------------------TT-QTE------------------------------------------------------------------------------------------------------------------------------------------------------------------------------------------QG----------------I----------------------------------Q---------------------V-------------------------S-----------------------------Q------------------SA---------L--------------------------------------------------EH-------------------------------------------------------------------------------------------------------------------------------------------------------------LR-Q----------------------------------------L------------------------R----------------------------D----------------------Q------Q---------G---------------------------------------Q--------------D-----------L---------------C-------------------L-----------------------------------------------------------R-----VG---------------------------------------------------------------------------------------------------------------V-----R---------------------------------------------S--------------------------G---------------------G-----------------C----------S-G-L------------S---YM----------------------------------------------------------------------------------MEF------------------------------------------E----------------D-------------------------------------P----------------------G-QL------------------------------------------------------------------------------------------------------------------------------------------------------R-------------------DD------------------------D--E----------V------------------F--------------D--------Y-----------------------------------------------------------------------------------------------------------------------------------------------------------------------D------------------------------------G---------------------------------------------------F---Q-----I-----------------VA-----------------------------D-P----------------------------------------------------------------------KS-----------------------------------------L----------------------------------------------L-Y----------------------------------------------------------I---Y--G--------------------------------------------LTL-DY----------------------------------------S---------------------------------N------------------------------A--------------------------------------------------------------------------------------------------------------L------------I----------------------------------------G---------G--------------------------------------------------------------------------------G-------F-----------------------------------------------------------Q-----------------F--------------------------------------------------------------------T--------------------------------------------------------------------------N-----------------------------------------------P--------N-------------------------------A---------------------------------S-------------------------------------------------------------------------------------Q----------------------------------------------------------------------------------------------------------------------------------------------------T-------------------------------------------------------------------------------------------------------------------------------------------------------------------------------------------------------------------------------------------------------------------------------------------------------------------------------------------------------------------------------C------------------------------------------------------------------------------------------G-------------------------------------------------------------------------------------------------------------------------------------------------------------------------------C---------------------------------------------------------------------------------------G-----------------------------------------------------------------------------------------K-----------------------------------------------------------------------------------------------SF----------------------------------------------------------------------------G-----------------------------------V-----------------------------------------------------------------------------------------------------------------------------------------------------------------------------------------------------------------------------------------------------------------------------------------------------------------------------------------------------------------------------------------------------------------------------------------------------------------------------------------------------------------------------------------------------------------------------------------------------------------------------------------------------------------------------------------------------------------------------------------------------------------------------------------------------------------------------------------------------------------------------------------------------------------------------------------------------------------------------------------------------------------------------------------------------------------------------------------------------------------------------------------
>2054282_Csp@AUC59818.1| putative iron binding protein from the HesB_iscA_SufA family
--------------------------------------------------------------------------------------------------------------------------------------------------------------------------------------------------------------------------------------------------------------------------------------------------------------------------------------------------------------------------------------------------------------------------------------------------------------------------------------------------------------------------------------------------------------------------------------------------------------------------------------------------------------------------------------------------------------------------------------------------------------------------------------M-----------------------------------------------------------------------------------------------------------------------------------------------------------------------------------------------------------------------------------------------------------------------------------------------------------------------------------------------------------------------------------------------------------------------------------------------------------------------------------------------------------------------------------------I----------------------------------N---------------------L-------------------------T-----------------------------E------------------SA---------I--------------------------------------------------AE-------------------------------------------------------------------------------------------------------------------------------------------------------------IA-R-----------------------------------------------------------------L----------------------------K----------------------N-----YN---------SQ---------------------------------------P-------------N-----------SY----------------------------------L-----------------------------------------------------------R-----IK---------------------------------------------------------------------------------------------------------------V-----E---------------------------------------------Q--------------------------G---------------------G-----------------C----------A-E-L------------L---YQ----------------------------------------------------------------------------------LSF------------------------------------------D----------------E-------------------------------------Q----------------------V-S-------------------------------------------------------------------------------------------------------------------------------------------------------K--------------------SQDE------MA-----------LLD--R----------T------------------F--------------N-------------------------------------------------------------------------------------------------------------------------------------------------------------------------------HH------------------------------------KE--------------------------------------------------I---A-----I-----------------VV-----------------------------D-E----------------------------------------------------------------------QS-----------------------------------------Y----------------------------------------------N-Y----------------------------------------------------------V---Q--D--------------------------------------------LVI-DY----------------------------------------A---------------------------------E------------------------------D--------------------------------------------------------------------------------------------------------------L------------M----------------------------------------G---------G--------------------------------------------------------------------------------S-------F-----------------------------------------------------------Q-----------------Y--------------------------------------------------------------------Q--------------------------------------------------------------------------N-----------------------------------------------P--------Q-------------------------------A---------------------------------K-------------------------------------------------------------------------------------S----------------------------------------------------------------------------------------------------------------------------------------------------H-------------------------------------------------------------------------------------------------------------------------------------------------------------------------------------------------------------------------------------------------------------------------------------------------------------------------------------------------------------------------------C------------------------------------------------------------------------------------------N-------------------------------------------------------------------------------------------------------------------------------------------------------------------------------C---------------------------------------------------------------------------------------G-----------------------------------------------------------------------------------------V-----------------------------------------------------------------------------------------------SF----------------------------------------------------------------------------STETN-------------------------------------------------------------------------------------------------------------------------------------------------------------------------------------------------------------------------------------------------------------------------------------------------------------------------------------------------------------------------------------------------------------------------------------------------------------------------------------------------------------------------------------------------------------------------------------------------------------------------------------------------------------------------------------------------------------------------------------------------------------------------------------------------------------------------------------------------------------------------------------------------------------------------------------------------------------------------------------------------------------------------------------------------------------------------------------------------------------------------------------------------------------------------
>1080068_Lsp@BAU40503.1| Iron-binding protein IscA
--------------------------------------------------------------------------------------------------------------------------------------------------------------------------------------------------------------------------------------------------------------------------------------------------------------------------------------------------------------------------------------------------------------------------------------------------------------------------------------------------------------------------------------------------------------------------------------------------------------------------------------------------------------------------------------------------------------------------------------------------------------------------------------M-----------------------------------------------------------------------------------------------------------------------------------------------------------------------------------------------------------------------------------------------------------------------------------------------------------------------------------------------------------------------------------------------------------------------------------------------------------------------------------------------------------------------------------------V----------------------------------Q---------------------L-------------------------S-----------------------------P------------------AA---------A--------------------------------------------------RE-------------------------------------------------------------------------------------------------------------------------------------------------------------IE-R----------------------------------------F------------------------Q----------------------------R----------------------T------Q---------S---------------------------------------AP-------------T-----------A---------------L-------------------F-----------------------------------------------------------R-----LG---------------------------------------------------------------------------------------------------------------V-----Q---------------------------------------------P--------------------------G---------------------G-----------------C----------M-G-T------------I---YT----------------------------------------------------------------------------------IGL------------------------------------------A----------------E-------------------------------------V----------------------S-SP------------------------------------------------------------------------------------------------------------------------------------------------------G---------------------------------------------D--R----------I------------------Y--------------E--------S-----------------------------------------------------------------------------------------------------------------------------------------------------------------------E------------------------------------Q---------------------------------------------------I---R-----I-----------------VV-----------------------------D-A----------------------------------------------------------------------QS-----------------------------------------L----------------------------------------------P-Y----------------------------------------------------------V---E--G--------------------------------------------VLL-DY----------------------------------------S---------------------------------E------------------------------D--------------------------------------------------------------------------------------------------------------L------------M----------------------------------------G---------G--------------------------------------------------------------------------------A-------F-----------------------------------------------------------R-----------------F--------------------------------------------------------------------Q--------------------------------------------------------------------------N-----------------------------------------------P--------K-------------------------------A---------------------------------I-------------------------------------------------------------------------------------A----------------------------------------------------------------------------------------------------------------------------------------------------T-------------------------------------------------------------------------------------------------------------------------------------------------------------------------------------------------------------------------------------------------------------------------------------------------------------------------------------------------------------------------------C------------------------------------------------------------------------------------------E-------------------------------------------------------------------------------------------------------------------------------------------------------------------------------C---------------------------------------------------------------------------------------G-----------------------------------------------------------------------------------------H-----------------------------------------------------------------------------------------------SF----------------------------------------------------------------------------V-----------------------------------V----------------------------------------------------------------------------------------------------------------------------------------------ADV----------------------------------------------------------------------------------------------------------------------------------------------------------------------------------------------------------------------------------------------------------------------------------------------------------------------------------------------------------------------------------------------------------------------------------------------------------------------------------------------------------------------------------------------------------------------------------------------------------------------------------------------------------------------------------------------------------------------------------------------------------------------------------------------------------------------------------------------------------------------------------------------------------------------------------------------------------------------------------------
>2162204_Psp@QCJQ01000004.1_53|  46588 46983
-------------------------------------------------------------------------------------------------------------------------------------------------------------------------------------------------------------------------------------------------------------------------------------------------------------------------------------------------------------------------------------------------------------------------------------------------------------------------------------------------------------------------------------------------------------------------------------------------------------------------------------------------------------------------------------------------------------------------------------------------------------------------------------MS----------------------------------------------------I----------------------------------------------------------------------------------------------------------------------------------------SSE--------------------------------------------------------------------------------------------------------------------DLSKT-HTAQD---------------------------------------------------------------------------------------------------------------------------------------------------------------------------------------GKG----------------I----------------------------------L---------------------I-------------------------T-----------------------------G------------------TA---------M--------------------------------------------------SQ-------------------------------------------------------------------------------------------------------------------------------------------------------------LS-K----------------------------------------L------------------------C----------------------------K----------------------E------Q---------G---------------------------------------G--------------D-----------K---------------S-------------------L-----------------------------------------------------------R-----VG---------------------------------------------------------------------------------------------------------------V-----R---------------------------------------------S--------------------------G---------------------G-----------------C----------S-G-M------------S---YT----------------------------------------------------------------------------------MDF------------------------------------------V----------------S-------------------------------------S----------------------S-DI------------------------------------------------------------------------------------------------------------------------------------------------------N-------------------QD------------------------D--E----------V------------------Y--------------E--------Y-----------------------------------------------------------------------------------------------------------------------------------------------------------------------I-------------------------------PEEGSS---------------------------------------------------F---K-----V-----------------IC-----------------------------D-P----------------------------------------------------------------------KS-----------------------------------------L----------------------------------------------L-Y----------------------------------------------------------I---Y--G--------------------------------------------MQL-DF----------------------------------------S---------------------------------T------------------------------D--------------------------------------------------------------------------------------------------------------L------------I----------------------------------------G---------G--------------------------------------------------------------------------------G-------F-----------------------------------------------------------N-----------------F--------------------------------------------------------------------T--------------------------------------------------------------------------N-----------------------------------------------P--------N-------------------------------A---------------------------------T-------------------------------------------------------------------------------------Q----------------------------------------------------------------------------------------------------------------------------------------------------T-------------------------------------------------------------------------------------------------------------------------------------------------------------------------------------------------------------------------------------------------------------------------------------------------------------------------------------------------------------------------------C------------------------------------------------------------------------------------------G-------------------------------------------------------------------------------------------------------------------------------------------------------------------------------C---------------------------------------------------------------------------------------G-----------------------------------------------------------------------------------------S-----------------------------------------------------------------------------------------------SF----------------------------------------------------------------------------A-----------------------------------V----------------------------------------------------------------------------------------------------------------------------------------------*------------------------------------------------------------------------------------------------------------------------------------------------------------------------------------------------------------------------------------------------------------------------------------------------------------------------------------------------------------------------------------------------------------------------------------------------------------------------------------------------------------------------------------------------------------------------------------------------------------------------------------------------------------------------------------------------------------------------------------------------------------------------------------------------------------------------------------------------------------------------------------------------------------------------------------------------------------------------------------------
>1666911_Ppriestleyi@KPQ37621.1| iron-sulfur cluster assembly protein
--------------------------------------------------------------------------------------------------------------------------------------------------------------------------------------------------------------------------------------------------------------------------------------------------------------------------------------------------------------------------------------------------------------------------------------------------------------------------------------------------------------------------------------------------------------------------------------------------------------------------------------------------------------------------------------------------------------------------------------------------------------------------------------M----------------------------------------------------T----------------------------------------------------------------------------------------------------------------------------------------Q-------------------------------------------------------------------------------------------------------------------------AT-PSAEATVQ-----------TVDQSISQG----------------------------------------TSQGTAQAV----------NPE--------------------------------------------------------------------------------------------------AKG----------------I----------------------------------L---------------------M-------------------------S-----------------------------E------------------TA---------L--------------------------------------------------AH-------------------------------------------------------------------------------------------------------------------------------------------------------------VK-A----------------------------------------L------------------------R----------------------------E----------------------K------Q---------G---------------------------------------S--------------D-----------L---------------C-------------------L-----------------------------------------------------------R-----VG---------------------------------------------------------------------------------------------------------------V-----R---------------------------------------------Q--------------------------G---------------------G-----------------C----------S-G-M------------S---YM----------------------------------------------------------------------------------MDF------------------------------------------E----------------D-------------------------------------A----------------------S-NI------------------------------------------------------------------------------------------------------------------------------------------------------G-------------------EH------------------------D--E----------V------------------Y--------------D--------Y-----------------------------------------------------------------------------------------------------------------------------------------------------------------------D------------------------------------G---------------------------------------------------F---Q-----V-----------------VC-----------------------------D-R----------------------------------------------------------------------KS-----------------------------------------L----------------------------------------------L-Y----------------------------------------------------------L---Y--G--------------------------------------------LML-DY----------------------------------------S---------------------------------D------------------------------A--------------------------------------------------------------------------------------------------------------L------------I----------------------------------------G---------G--------------------------------------------------------------------------------G-------F-----------------------------------------------------------Q-----------------F--------------------------------------------------------------------T--------------------------------------------------------------------------N-----------------------------------------------P--------N-------------------------------A---------------------------------N-------------------------------------------------------------------------------------Q----------------------------------------------------------------------------------------------------------------------------------------------------T-------------------------------------------------------------------------------------------------------------------------------------------------------------------------------------------------------------------------------------------------------------------------------------------------------------------------------------------------------------------------------C------------------------------------------------------------------------------------------G-------------------------------------------------------------------------------------------------------------------------------------------------------------------------------C---------------------------------------------------------------------------------------G-----------------------------------------------------------------------------------------K-----------------------------------------------------------------------------------------------SF----------------------------------------------------------------------------G-----------------------------------T-----------------------------------------------------------------------------------------------------------------------------------------------------------------------------------------------------------------------------------------------------------------------------------------------------------------------------------------------------------------------------------------------------------------------------------------------------------------------------------------------------------------------------------------------------------------------------------------------------------------------------------------------------------------------------------------------------------------------------------------------------------------------------------------------------------------------------------------------------------------------------------------------------------------------------------------------------------------------------------------------------------------------------------------------------------------------------------------------------------------------------------------
>1982223_Asp@RAQ44374.1| iron-sulfur cluster assembly accessory protein
--------------------------------------------------------------------------------------------------------------------------------------------------------------------------------------------------------------------------------------------------------------------------------------------------------------------------------------------------------------------------------------------------------------------------------------------------------------------------------------------------------------------------------------------------------------------------------------------------------------------------------------------------------------------------------------------------------------------------------------------------------------------------------------M-----------------------------------------------------------------------------------------------------------------------------------------------------------------------------------------------------------------------------------------------------------------------------------------------------------------------------------------------------------------------------------------------------------------------------------------------------------------------------------------------------------------------------------------I----------------------------------H---------------------L-------------------------T-----------------------------Q------------------SA---------T--------------------------------------------------NE-------------------------------------------------------------------------------------------------------------------------------------------------------------VL-R----------------------------------------Q------------------------Q----------------------------S----------------------R------K---------N---------------------------------------DS-------------N-----------L---------------L-------------------F-----------------------------------------------------------R-----LG---------------------------------------------------------------------------------------------------------------V-----K---------------------------------------------S--------------------------G---------------------G-----------------C----------C-D-W------------V---YT----------------------------------------------------------------------------------FSL------------------------------------------E----------------P-------------------------------------S----------------------A-TA------------------------------------------------------------------------------------------------------------------------------------------------------N---------------------------------------------D--G----------V------------------Y--------------Q--------C-----------------------------------------------------------------------------------------------------------------------------------------------------------------------G------------------------------------S---------------------------------------------------I---K-----I-----------------VI-----------------------------D-S----------------------------------------------------------------------HS-----------------------------------------A----------------------------------------------P-Y----------------------------------------------------------L---E--G--------------------------------------------LTL-DY----------------------------------------S---------------------------------E------------------------------D--------------------------------------------------------------------------------------------------------------L------------M----------------------------------------G---------G--------------------------------------------------------------------------------G-------F-----------------------------------------------------------R-----------------F--------------------------------------------------------------------D--------------------------------------------------------------------------N-----------------------------------------------P--------N-------------------------------A---------------------------------A-------------------------------------------------------------------------------------K----------------------------------------------------------------------------------------------------------------------------------------------------T-------------------------------------------------------------------------------------------------------------------------------------------------------------------------------------------------------------------------------------------------------------------------------------------------------------------------------------------------------------------------------C------------------------------------------------------------------------------------------S-------------------------------------------------------------------------------------------------------------------------------------------------------------------------------C---------------------------------------------------------------------------------------G-----------------------------------------------------------------------------------------H-----------------------------------------------------------------------------------------------SF----------------------------------------------------------------------------V-----------------------------------R----------------------------------------------------------------------------------------------------------------------------------------------KS-----------------------------------------------------------------------------------------------------------------------------------------------------------------------------------------------------------------------------------------------------------------------------------------------------------------------------------------------------------------------------------------------------------------------------------------------------------------------------------------------------------------------------------------------------------------------------------------------------------------------------------------------------------------------------------------------------------------------------------------------------------------------------------------------------------------------------------------------------------------------------------------------------------------------------------------------------------------------------------------
>582515_Rlacunae@ERN42719.1| Iron-sulfur cluster assembly accessory protein
--------------------------------------------------------------------------------------------------------------------------------------------------------------------------------------------------------------------------------------------------------------------------------------------------------------------------------------------------------------------------------------------------------------------------------------------------------------------------------------------------------------------------------------------------------------------------------------------------------------------------------------------------------------------------------------------------------------------------------------------------------------------------------------M------------------------------------------------------------------------------------------------------------------------------------------------------------------------------------------------------------------------------------------------------------------------------------------------------------------------------------------------------------------------------------------------------------------------------------------------------------------------------------------------------------------------T----------------V----------------------------------R---------------------L-------------------------S-----------------------------P------------------TA---------A--------------------------------------------------RE-------------------------------------------------------------------------------------------------------------------------------------------------------------IE-R----------------------------------------Q------------------------R----------------------------T----------------------V------R---------D---------------------------------------RP-------------N-----------S---------------L-------------------V-----------------------------------------------------------H-----LS---------------------------------------------------------------------------------------------------------------V-----R---------------------------------------------T--------------------------G---------------------G-----------------C----------S-G-L------------Y---YV----------------------------------------------------------------------------------MDL------------------------------------------V----------------D-------------------------------------T----------------------A-AE------------------------------------------------------------------------------------------------------------------------------------------------------G---------------------------------------------D--R----------I------------------C--------------Y--------S-----------------------------------------------------------------------------------------------------------------------------------------------------------------------G------------------------------------N---------------------------------------------------L---T-----I-----------------AI-----------------------------D-A----------------------------------------------------------------------SS-----------------------------------------T----------------------------------------------S-Y----------------------------------------------------------L---E--N--------------------------------------------LAL-DY----------------------------------------G---------------------------------E------------------------------D--------------------------------------------------------------------------------------------------------------L------------M----------------------------------------G---------G--------------------------------------------------------------------------------S-------F-----------------------------------------------------------R-----------------F--------------------------------------------------------------------Q--------------------------------------------------------------------------N-----------------------------------------------P--------Q-------------------------------A---------------------------------I-------------------------------------------------------------------------------------Q----------------------------------------------------------------------------------------------------------------------------------------------------H-------------------------------------------------------------------------------------------------------------------------------------------------------------------------------------------------------------------------------------------------------------------------------------------------------------------------------------------------------------------------------C------------------------------------------------------------------------------------------S-------------------------------------------------------------------------------------------------------------------------------------------------------------------------------C---------------------------------------------------------------------------------------G-----------------------------------------------------------------------------------------H-----------------------------------------------------------------------------------------------SF----------------------------------------------------------------------------K-----------------------------------T----------------------------------------------------------------------------------------------------------------------------------------------ASD----------------------------------------------------------------------------------------------------------------------------------------------------------------------------------------------------------------------------------------------------------------------------------------------------------------------------------------------------------------------------------------------------------------------------------------------------------------------------------------------------------------------------------------------------------------------------------------------------------------------------------------------------------------------------------------------------------------------------------------------------------------------------------------------------------------------------------------------------------------------------------------------------------------------------------------------------------------------------------------
>1643526_Gsp@LWRO01000017.1_100|  115942 116295
--------------------------------------------------------------------------------------------------------------------------------------------------------------------------------------------------------------------------------------------------------------------------------------------------------------------------------------------------------------------------------------------------------------------------------------------------------------------------------------------------------------------------------------------------------------------------------------------------------------------------------------------------------------------------------------------------------------------------------------------------------------------------------------M-----------------------------------------------------------------------------------------------------------------------------------------------------------------------------------------------------------------------------------------------------------------------------------------------------------------------------------------------------------------------------------------------------------------------------------------------------------------------------------------------------------------------------------------I----------------------------------F---------------------L-------------------------S-----------------------------Q------------------TA---------V--------------------------------------------------RE-------------------------------------------------------------------------------------------------------------------------------------------------------------IA-R----------------------------------------L------------------------Q----------------------------S----------------------K------H---------D---------------------------------------TP-------------G-----------A---------------R-------------------L-----------------------------------------------------------R-----VR---------------------------------------------------------------------------------------------------------------A-----R---------------------------------------------V--------------------------G---------------------G-----------------C----------A-E-L------------Y---YD----------------------------------------------------------------------------------LGF------------------------------------------D----------------E-------------------------------------T----------------------L-QP------------------------------------------------------------------------------------------------------------------------------------------------------D---------------------------------------------D--R----------V------------------C--------------E--------C-----------------------------------------------------------------------------------------------------------------------------------------------------------------------E------------------------------------G---------------------------------------------------V---S-----V-----------------VV-----------------------------D-E----------------------------------------------------------------------KS-----------------------------------------L----------------------------------------------T-R----------------------------------------------------------V---E--G--------------------------------------------LTV-DY----------------------------------------T---------------------------------E------------------------------D--------------------------------------------------------------------------------------------------------------L------------M----------------------------------------G---------G--------------------------------------------------------------------------------G-------F-----------------------------------------------------------R-----------------F--------------------------------------------------------------------Y--------------------------------------------------------------------------N-----------------------------------------------P--------H-------------------------------A---------------------------------E-------------------------------------------------------------------------------------R----------------------------------------------------------------------------------------------------------------------------------------------------T-------------------------------------------------------------------------------------------------------------------------------------------------------------------------------------------------------------------------------------------------------------------------------------------------------------------------------------------------------------------------------C------------------------------------------------------------------------------------------S-------------------------------------------------------------------------------------------------------------------------------------------------------------------------------C---------------------------------------------------------------------------------------G-----------------------------------------------------------------------------------------H-----------------------------------------------------------------------------------------------SF----------------------------------------------------------------------------V-----------------------------------P----------------------------------------------------------------------------------------------------------------------------------------------RAEQ-SAP-----------------------------------------------------------------------------------------------------------------------------------------------------------------------------------------------------------------------------------------------------------------------------------------------------------------EEH-----------------------------------------------------------------------------------------------------------------------------------------------------------------------------------------------------------------*---------------------------------------------------------------------------------------------------------------------------------------------------------------------------------------------------------------------------------------------------------------------------------------------------------------------------------------------------------------------------------------------------------------------------------------------
>2099684_Cbacterium@PWRG01000483.1_2|  801 1157
--------------------------------------------------------------------------------------------------------------------------------------------------------------------------------------------------------------------------------------------------------------------------------------------------------------------------------------------------------------------------------------------------------------------------------------------------------------------------------------------------------------------------------------------------------------------------------------------------------------------------------------------------------------------------------------------------------------------------------------------------------------------------------------M----------------------------------------------------T----------------------------------------------------------------------------------------------------------------------------------------QV------------------------------------------------------------------------------------------------------------------------AE-QAR-------------------------------------------------------------------------------------------------------------------------------------------------------------------------------------------G----------------I----------------------------------L---------------------M-------------------------S-----------------------------D------------------TA---------L--------------------------------------------------KH-------------------------------------------------------------------------------------------------------------------------------------------------------------VK-A----------------------------------------L------------------------Q----------------------------Q----------------------Q------Q---------GG--------------------------------------Q--------------A-----------L---------------C-------------------L-----------------------------------------------------------R-----VG---------------------------------------------------------------------------------------------------------------V-----R---------------------------------------------Q--------------------------G---------------------G-----------------C----------S-G-M------------S---YT----------------------------------------------------------------------------------MDF------------------------------------------E----------------D-------------------------------------P----------------------S-NI------------------------------------------------------------------------------------------------------------------------------------------------------N-------------------DQ------------------------D--E----------V------------------Y--------------D--------Y-----------------------------------------------------------------------------------------------------------------------------------------------------------------------D------------------------------------G---------------------------------------------------F---R-----V-----------------IC-----------------------------D-K----------------------------------------------------------------------KS-----------------------------------------L----------------------------------------------L-Y----------------------------------------------------------L---Y--G--------------------------------------------LML-DY----------------------------------------S---------------------------------D------------------------------A--------------------------------------------------------------------------------------------------------------L------------I----------------------------------------G---------G--------------------------------------------------------------------------------G-------F-----------------------------------------------------------Q-----------------F--------------------------------------------------------------------T--------------------------------------------------------------------------N-----------------------------------------------P--------N-------------------------------A---------------------------------V-------------------------------------------------------------------------------------Q----------------------------------------------------------------------------------------------------------------------------------------------------T-------------------------------------------------------------------------------------------------------------------------------------------------------------------------------------------------------------------------------------------------------------------------------------------------------------------------------------------------------------------------------C------------------------------------------------------------------------------------------G-------------------------------------------------------------------------------------------------------------------------------------------------------------------------------C---------------------------------------------------------------------------------------G-----------------------------------------------------------------------------------------K-----------------------------------------------------------------------------------------------SF----------------------------------------------------------------------------G-----------------------------------A----------------------------------------------------------------------------------------------------------------------------------------------*------------------------------------------------------------------------------------------------------------------------------------------------------------------------------------------------------------------------------------------------------------------------------------------------------------------------------------------------------------------------------------------------------------------------------------------------------------------------------------------------------------------------------------------------------------------------------------------------------------------------------------------------------------------------------------------------------------------------------------------------------------------------------------------------------------------------------------------------------------------------------------------------------------------------------------------------------------------------------------------
>423474_Cwatsonii@CCQ53116.1| probable iron binding protein from the HesB_IscA_SufA family
--------------------------------------------------------------------------------------------------------------------------------------------------------------------------------------------------------------------------------------------------------------------------------------------------------------------------------------------------------------------------------------------------------------------------------------------------------------------------------------------------------------------------------------------------------------------------------------------------------------------------------------------------------------------------------------------------------------------------------------------------------------------------------------M----------------------------------------------------T----------------------------------------------------------------------------------------------------------------------------------------Q-------------------------------------------------------------------------------------------------------------------------AT-QTP-----------------------------------------------------------------------------------------------------------------------------------------------------------------------------------------TKG----------------I----------------------------------Q---------------------L-------------------------T-----------------------------E------------------TA---------L--------------------------------------------------KQ-------------------------------------------------------------------------------------------------------------------------------------------------------------VL-L----------------------------------------L------------------------R----------------------------E----------------------Q------E---------G---------------------------------------K--------------D-----------L---------------C-------------------L-----------------------------------------------------------R-----VG---------------------------------------------------------------------------------------------------------------V-----R---------------------------------------------Q--------------------------G---------------------G-----------------C----------S-G-M------------S---YI----------------------------------------------------------------------------------MDF------------------------------------------E----------------D-------------------------------------V----------------------S-NI------------------------------------------------------------------------------------------------------------------------------------------------------G-------------------EQ------------------------D--E----------V------------------Y--------------D--------Y-----------------------------------------------------------------------------------------------------------------------------------------------------------------------D------------------------------------G---------------------------------------------------F---K-----I-----------------VC-----------------------------D-R----------------------------------------------------------------------KS-----------------------------------------L----------------------------------------------L-Y----------------------------------------------------------L---Y--G--------------------------------------------LVL-DY----------------------------------------S---------------------------------N------------------------------A--------------------------------------------------------------------------------------------------------------M------------I----------------------------------------G---------G--------------------------------------------------------------------------------G-------F-----------------------------------------------------------E-----------------F--------------------------------------------------------------------T--------------------------------------------------------------------------N-----------------------------------------------P--------N-------------------------------A---------------------------------N-------------------------------------------------------------------------------------Q----------------------------------------------------------------------------------------------------------------------------------------------------T-------------------------------------------------------------------------------------------------------------------------------------------------------------------------------------------------------------------------------------------------------------------------------------------------------------------------------------------------------------------------------C------------------------------------------------------------------------------------------G-------------------------------------------------------------------------------------------------------------------------------------------------------------------------------C---------------------------------------------------------------------------------------G-----------------------------------------------------------------------------------------K-----------------------------------------------------------------------------------------------SF----------------------------------------------------------------------------G-----------------------------------V-----------------------------------------------------------------------------------------------------------------------------------------------------------------------------------------------------------------------------------------------------------------------------------------------------------------------------------------------------------------------------------------------------------------------------------------------------------------------------------------------------------------------------------------------------------------------------------------------------------------------------------------------------------------------------------------------------------------------------------------------------------------------------------------------------------------------------------------------------------------------------------------------------------------------------------------------------------------------------------------------------------------------------------------------------------------------------------------------------------------------------------------
>47254_Lsp@PZV12809.1| iron-sulfur cluster assembly accessory protein
[truncated: 614,805 more chars]
