# Supplementary material for: Components of iron–Sulfur cluster assembly machineries are robust phylogenetic markers to trace the origin of mitochondria and plastids
Source: PLoS Biol. 2023 Nov 8;21(11):e3002374. doi: 10.1371/journal.pbio.3002374 (PMC10631705; doi:10.1371/journal.pbio.3002374)
Supplement: S1 Data — (ZIP) [file pbio.3002374.s017.zip › S1 Data/Full_datasets/Cyanobacteria/SUF/SufD_Cyano.fasta]

>2164131_Ssp@PZV23069.1| Fe-S cluster assembly protein SufD
-----------------------------------------------------------------------------------------------------------------------------------------------------------------------------------------------------------------------------------------------------------------------------------------------------------------------------------------------------------------------------------------M-----T-------------------------AAV-------------------V----------------------------------LKNES--------------------------VN-----------------------------------------------------------------------------S-----------------------------------------------------------------------------------------------------------LED-----SY--------------------------------------------------------------------------------------------------------L-------------------------------------------------------------------------S----------K------------------------------------L----------------------------------------------LSQ--------CE------------------------------------------------------------------------------------------------------------------------------------------------------------QKNAVIQ-------SEF------------------------------------------------------------L------------------TDL------------K--------Q------------------------KA-------------A-------S-------------------------------------V------------L------------------------------------------------------------------------------------------------------T----------------Q----------S---------------------------------------------------------------------------------------------------------------------------------Q-------------------------F--------------------------P---------------N-----K----R-----D--------------------------------EE-----------------W------------------------------------------Q-FT-----------D------------------------------------------I-------------S-----D----------------------LL-------------------------K----------ID-F---------------QV------------------------------------------------AQE----------------TT----------------------------------------------------------L-------TTD---------------I------------LNQ------------------FV------------L---------------------------------------------E-------------------E------------A---------------------------------KN-------------S------------------------------R--------------L-----------------------V-----------------------FV-----------------------------------------------------------------------------------------------N-------G------------------------------IY---------------------S----------------------A-E-----------------L----------------S--------N----------------------------T--------------------TA-------L------------L--------------------------E---------------------G-----------------V--YV--------------------GN------------L-----------S-------N-----L------------------------------SDAK-------K--------T--------------------------------------------------------------K-L---------------------------A-----------S-------Y---------------L----------------G----------Q----------Q--------------EGSN----------------------------------------------------------------------E----------F------------FT----------------A---------L--------------------------N-----------T---------AG-----------------------------------------L-D-D----------V---------A--------------------I-----A---------W------------V-----------------------------------------------N-------S--------D------V----------M-------------------I-------------E---T----P--------------------------------------------I-----------------HLL-----------------F-----L-------------S-------------V------------------------V-----------------------------------D-----------------------------------------------------------------------------------------------------------------------S--------------V----------P---------------N---I---I----Q--TR-----------------------VL-----------------VV------------------A------------------------------EP-H-----SQ-F-------------------S--------I---------L--------E-S-------------Y----------------------G-------------A------------------------------------------------------------------------------------------------------------------------V------------------------------T---------------DNCTDR--------------------------------------------PQK----------------------------------------K------P--------------Y--------F----------------SNV------------V-----------------------T----E----------------------------------------------------------------------------------------------------I-------------YL-----A----------EN----------------------------------------------------------------------------------------------------------SE---------------VN-------------------H--------I-R----------N------Q----------------------------R------------ES-------G--D-------------S-----F-----H-I-AK-------------TV-I------------------SQA-------K-----DS--------------------------------------RYTNY-----D----------F------------------------------N-L-----------------G----------------A-----KL----------------------CR--------HN------LEIY-------------Q---------------------Q----------G-----------------------------E------------QTE-------SN-------------LH------GL-T-------------I------------I--------------------------------------A---------G----R----Q-----VS-DTH--------SA--------------------------------------IYL----------------------R----------------------------------------------------------------------YP------------------------------------HGKS-------NQ----LH-----------------------------------------------------------------------------------------------------K--C-IV-D---E------------------------------------YS-------------HAI---------------------FS--------------------------GKV-----------------------------------------------------------------------------------FVP------------------KAA-Q-----------------------MTNANQ-------------LNRN--------LV-L-SS-KA-----R-----------------I-NTK----PE------L------------------------------------------QI---------------TA---------D-----------------------N--V-K-C-S-HGATV-SQLEAD-EVF--------------YLRSR-G--L-NDY-----------DARHLLL------------D-A-----F---A-------G-E---------I------------------L-D-----K------V-------------------------------------------------S---------------------------L------K--------S---------------------------------------------L--------Q-------------------------------------------------------------------------------------------------Q--------------------------------------------------R-----L---------------------------------------------------------------------------------------------------------------------------------------------------------------------------------------------R-----------------------------------------------------------------QC----------------------------------------------------I-----------S----------------------------------------------------------------------------------------------------------------------------------------------------------------------------------------------------------------------------------------------------------------------------------------------------------------------------------------------C------------------------------------------------------------------------------------------------------------------------------------------------------------------------------------R-----------T--------------------------------------------------------I---------------------------------------------------------------------------------------------------------------------------------------------------------------------------------------------------------------------------
>2107694_Ahegewaldii@PSF36041.1| Fe-S cluster assembly protein SufD
-----------------------------------------------------------------------------------------------------------------------------------------------------------------------------------------------------------------------------------------------------------------------------------------------------------------------------------------------------------------------------------------M-----T-------------------------SII-------------------L-------------------------------------EP--------------------------TK-----------------------------------------------------------------------------T-----------------------------------------------------------------------------------------------------------DND-----EY--------------------------------------------------------------------------------------------------------L-------------------------------------------------------------------------Q----------K------------------------------------L----------------------------------------------V-----------E------------------------------------------------------------------------------------------------------------------------------------------------------------QNKAKIS-------AEW------------------------------------------------------------L------------------NDL------------R--------K------------------------DA-------------V-------T-------------------------------------E------------I------------------------------------------------------------------------------------------------------Q----------------N----------L---------------------------------------------------------------------------------------------------------------------------------K-------------------------L--------------------------P---------------H-----R----K-----D--------------------------------EE-----------------W------------------------------------------Q-FI-----------D------------------------------------------L-------------S-----E----------------------LR-------------------------Q----------TN-F---------------QT------------------------------------------------AQN----------------VE----------------------------------------------------------L-------STE---------------A------------LNP------------------FI------------L---------------------------------------------P-------------------E------------A---------------------------------GA-------------S------------------------------R--------------L-----------------------V-----------------------FV-----------------------------------------------------------------------------------------------N-------G------------------------------FY---------------------A----------------------A-N-----------------L----------------S--------D----------------------------A--------------------ST-------L------------P--------------------------D---------------------G-----------------V--FV--------------------GN------------L-----------S-------E-----L-----------------------------AANAR-------K--------E--------------------------------------------------------------K-I---------------------------V-----------K-------Y---------------L----------------G----------Q----------Q--------------KG------------------------------------------------------------------------D----------V------------FT----------------T---------L--------------------------N-----------T---------TD-----------------------------------------L-S-D----------A---------A--------------------V-----V---------W------------V-----------------------------------------------N-------P--------D------I----------V-------------------V-------------E---T----P--------------------------------------------I-----------------HLL-----------------F-----L-------------T-------------I------------------------I-----------------------------------S-----------------------------------------------------------------------------------------------------------------------K--------------T----------P---------------A---I---S----Q--PR-----------------------IL-----------------VV------------------A------------------------------ER-G-----AK-L-------------------Q--------L---------V--------E-Y-------------Y----------------------G-------------A------------------------------------------------------------------------------------------------------------------------V------------------------------A---------------KNCSDV--------------------------------------------PRN----------------------------------------L------P--------------Y--------L----------------TNV------------V-----------------------S----E----------------------------------------------------------------------------------------------------I-------------YI-----E----------EN----------------------------------------------------------------------------------------------------------AE---------------IN-------------------H--------T-R----------I------Q----------------------------R------------ES-------G--D-------------G-----F-----Q-I-AR-------------SA-I------------------AQS-------R-----DS--------------------------------------RYTCN-----D----------I------------------------------N-F-----------------G----------------G-----KL----------------------SR--------HQ------LDIY-------------Q---------------------N----------G-----------------------------E------------QTE-------TN-------------LY------GL-T-------------L------------I--------------------------------------G---------R----E----Q-----TS-DTH--------SA--------------------------------------IYL----------------------N----------------------------------------------------------------------HP------------------------------------YGTT-------NQ----LH-----------------------------------------------------------------------------------------------------K--C-IV-D---N------------------------------------SA-------------HAV---------------------FN--------------------------GKV-----------------------------------------------------------------------------------FVP------------------KAA-Q-----------------------MTNAAQ-------------LNRN--------LV-L-SP-KA-----R-----------------V-NTK----PE------L------------------------------------------QI---------------TA---------D-----------------------N--V-K-C-S-HGATV-SQLEAD-ELF--------------YLRSR-G--L-TED-----------NARHLLL------------D-A-----F---A-------A-E---------I------------------L-D-----K------I-------------------------------------------------P---------------------------L------K--------S---------------------------------------------L--------R-------------------------------------------------------------------------------------------------Q--------------------------------------------------R-----L---------------------------------------------------------------------------------------------------------------------------------------------------------------------------------------------S-----------------------------------------------------------------QC----------------------------------------------------V-----------A----------------------------------------------------------------------------------------------------------------------------------------------------------------------------------------------------------------------------------------------------------------------------------------------------------------------------------------------C------------------------------------------------------------------------------------------------------------------------------------------------------------------------------------R-----------T--------------------------------------------------------I------------------------------------------D--------------------------------------------------------------------------------------------------------------------------------------------------------------------------------
>118163_Psp@AFY79656.1| FeS assembly protein SufD
-----------------------------------------------------------------------------------------------------------------------------------------------------------------------------------------------------------------------------------------------------------------------------------------------------------------------------------------------------------------------------------------M-----S-------------------------TTA-------------------I----------------------------------LKTEE--------------------------TR-----------------------------------------------------------------------------L-----------------------------------------------------------------------------------------------------------TSD-----AY--------------------------------------------------------------------------------------------------------L-------------------------------------------------------------------------R----------N------------------------------------L----------------------------------------------LKK--------CE------------------------------------------------------------------------------------------------------------------------------------------------------------AKKTVENI---A-IADK------------------------------------------------------------I------------------EEL------------R--------R------------------------QA-------------V-------S-------------------------------------Q------------V------------------------------------------------------------------------------------------------------L----------------E----------S---------------------------------------------------------------------------------------------------------------------------------R-------------------------I--------------------------P---------------S-----K----R-----D--------------------------------EE-----------------W------------------------------------------R-FT-----------D------------------------------------------L-------------S-----D----------------------LL-------------------------Q----------IS-F---------------QV------------------------------------------------AEK----------------AT----------------------------------------------------------V-------AAG---------------D------------LER------------------LT------------L---------------------------------------------P-------------------E------------A---------------------------------KQ-------------S------------------------------R--------------I-----------------------V-----------------------FV-----------------------------------------------------------------------------------------------N-------G------------------------------FY---------------------S----------------------P-E-----------------L----------------S--------D----------------------------V--------------------SG-------L------------P--------------------------E---------------------S-----------------V--YV--------------------GN------------L-----------V-------D-----L------------------------------PDAQ-------N--------D--------------------------------------------------------------K-I---------------------------V-----------K-------Y---------------L----------------A----------R----------Q--------------EDAT----------------------------------------------------------------------E----------I------------FT----------------A---------L--------------------------N-----------T---------SG-----------------------------------------L-I-D----------V---------A--------------------V-----I---------W------------A-----------------------------------------------N-------P--------N------V----------I-------------------V-------------E---T----P--------------------------------------------I-----------------QVL-----------------F-----L-------------S-------------V------------------------S-----------------------------------G-----------------------------------------------------------------------------------------------------------------------S--------------S----------P---------------S---F---S----Q--PR-----------------------LL-----------------VV------------------A------------------------------ET-G-----SS-L-------------------E--------L---------V--------E-F-------------Y----------------------G-------------A------------------------------------------------------------------------------------------------------------------------V------------------------------G---------------KNT-------------------------------------------------------------------------------------------------P--------------Y--------F----------------TNA------------V-----------------------T----E----------------------------------------------------------------------------------------------------I-------------WV-----Q----------DN----------------------------------------------------------------------------------------------------------AQ---------------VR-------------------H--------N-R----------I------Q----------------------------Q------------ES-------A--T-------------G-----F-----H-I-AK-------------NA-I------------------AQA-------R-----DS--------------------------------------RYTCN-----E----------I------------------------------N-L-----------------G----------------G-----KL----------------------YR--------NN------LDIF-------------Q---------------------T----------G-----------------------------E------------QTT-------TH-------------LN------GL-V-------------A------------I--------------------------------------S---------G----E----Q-----VS-DTH--------SA--------------------------------------IFL----------------------T----------------------------------------------------------------------KP------------------------------------HGTT-------DQ----LH-----------------------------------------------------------------------------------------------------K--C-II-D---G------------------------------------SA-------------HAV---------------------FN--------------------------GKV-----------------------------------------------------------------------------------FVP------------------KAA-Q-----------------------LTNAAQ-------------LNRN--------LL-L-SP-KA-----R-----------------V-NTK----PE------L------------------------------------------QI---------------TA---------D-----------------------N--V-K-C-S-HGATV-SQLEAD-EVF--------------YLRSR-G--L-TEA-----------DSRRLLV------------D-A-----F---A-------A-E---------I------------------L-E-----R------I-------------------------------------------------S---------------------------I------E--------S---------------------------------------------L--------R-------------------------------------------------------------------------------------------------Q--------------------------------------------------K-----L---------------------------------------------------------------------------------------------------------------------------------------------------------------------------------------------T-----------------------------------------------------------------QL----------------------------------------------------I-----------A----------------------------------------------------------------------------------------------------------------------------------------------------------------------------------------------------------------------------------------------------------------------------------------------------------------------------------------------Q------------------------------------------------------------------------------------------------------------------------------------------------------------------------------------K-----------V--------------------------------------------------------K------------------------------------------N--------------------------------------------------------------------------------------------------------------------------------------------------------------------------------
>1920663_Asacrum@GBF78651.1| iron-sulfur assembly protein
------------------------------------------------------------------------------------------------------------------------------------------------------------------------------------------------MRIIY---------------------------------------------------------------------------------------------------------------------------------------------------------------------------------LNRM-----N-------------------------NPT-------------------L----------------------------------DKTGS--------------------------E--------------------------------------------------------------------------------------------------------------------------------------------------------------------------------------------------TY--------------------------------------------------------------------------------------------------------L-------------------------------------------------------------------------D----------N------------------------------------L----------------------------------------------LQQ--------CQ------------------------------------------------------------------------------------------------------------------------------------------------------------ANPPVID-------ADY------------------------------------------------------------L------------------QTL------------R--------K------------------------NA-------------V-------S-------------------------------------E------------V------------------------------------------------------------------------------------------------------Q----------------E----------L---------------------------------------------------------------------------------------------------------------------------------S-------------------------F--------------------------P---------------S-----K----R-----D--------------------------------EE-----------------W------------------------------------------R-FT-----------D------------------------------------------I-------------S-----Q----------------------LY-------------------------E----------LE-F---------------TA------------------------------------------------AKP----------------AT----------------------------------------------------------V-------SQQ---------------I------------ADI------------------FI------------L---------------------------------------------P-------------------E------------T---------------------------------QK-------------S------------------------------C--------------L-----------------------V-----------------------FV-----------------------------------------------------------------------------------------------N-------G------------------------------QY---------------------V----------------------S-Q-----------------L----------------S--------N----------------------------V--------------------SA-------L------------P--------------------------T---------------------D-----------------I--YI--------------------GN------------L-----------S-------N-----L------------------------------SDTQ-------K--------S--------------------------------------------------------------K-V---------------------------V-----------K-------F---------------L----------------G----------K----------Q--------------EGER----------------------------------------------------------------------D----------A------------FT----------------A---------L--------------------------N-----------T---------AG-----------------------------------------I-R-D----------V---------A--------------------V-----I---------L------------V-----------------------------------------------N-------P--------N------I----------I-------------------V-------------E---T----P--------------------------------------------I-----------------ELL-----------------F-----I-------------A-------------V------------------------G-----------------------------------S-----------------------------------------------------------------------------------------------------------------------D--------------S----------P---------------S---L---I----Q--PR-----------------------TL-----------------VV------------------A------------------------------EK-G-----SS-L-------------------S--------L---------V--------E-Y-------------Y----------------------G-------------R------------------------------------------------------------------------------------------------------------------------L----------------------------------------------EQCSEV--------------------------------------------IQN----------------------------------------Q------P--------------Y--------F----------------TNS------------V-----------------------T----E----------------------------------------------------------------------------------------------------I-------------CL-----E----------DN----------------------------------------------------------------------------------------------------------AQ---------------IN-------------------H--------S-R----------I------Q----------------------------R------------EL-------A--D-------------S-----F-----H-I-GK-------------TA-I------------------TQN-------Q-----DS--------------------------------------RYTCN-----E----------V------------------------------N-L-----------------G----------------A-----KL----------------------SR--------HT------LQIW-------------Q---------------------N----------G-----------------------------K------------QTE-------TN-------------LN------GL-T-------------M------------I--------------------------------------D---------G----E----Q-----IS-DTH--------SA--------------------------------------VLL----------------------N----------------------------------------------------------------------HT------------------------------------HGTA-------HQ----LH-----------------------------------------------------------------------------------------------------K--C-II-D---G------------------------------------NG-------------HGI---------------------FN--------------------------GKI-----------------------------------------------------------------------------------FVP------------------KPA-Q-----------------------VTNATQ-------------LNRN--------LL-L-SP-KA-----R-----------------I-NTK----PE------L------------------------------------------QI---------------TA---------D-----------------------N--V-K-C-S-HGATI-SQLEAD-ELF--------------YLQSR-G--L-NET-----------DSRHLLI------------D-A-----F---A-------A-E---------I------------------L-E-----K------I-------------------------------------------------P---------------------------L------T--------S---------------------------------------------L--------R-------------------------------------------------------------------------------------------------Q--------------------------------------------------R-----L---------------------------------------------------------------------------------------------------------------------------------------------------------------------------------------------T-----------------------------------------------------------------QC----------------------------------------------------V-----------V----------------------------------------------------------------------------------------------------------------------------------------------------------------------------------------------------------------------------------------------------------------------------------------------------------------------------------------------C------------------------------------------------------------------------------------------------------------------------------------------------------------------------------------R-----------T--------------------------------------------------------L------------------------------------------DA-------------------------------------------------------------------------------------------------------------------------------------------------------------------------------
>423474_Cwatsonii@CCQ52536.1| Iron-sulfur cluster assembly protein SufD
-----------------------------------------------------------------------------------------------------------------------------------------------------------------------------------------------------------------------------------------------------------------------------------------------------------------------------------------------------------------------------------------M-----N-------------------------TPT-------------------V----------------------------------QTNRL--------------------------E--------------------------------------------------------------------------------------------------------------------------------------------------------------------------------------------------NY--------------------------------------------------------------------------------------------------------L-------------------------------------------------------------------------N----------H------------------------------------L----------------------------------------------LEQ--------CQ------------------------------------------------------------------------------------------------------------------------------------------------------------ANSPLID-------ADY------------------------------------------------------------L------------------HTL------------R--------K------------------------NA-------------V-------S-------------------------------------Q------------V------------------------------------------------------------------------------------------------------Q----------------E----------L---------------------------------------------------------------------------------------------------------------------------------T-------------------------L--------------------------P---------------K-----K----K-----D--------------------------------EE-----------------W------------------------------------------R-FT-----------D------------------------------------------L-------------S-----K----------------------LY-------------------------E----------LD-L---------------TI------------------------------------------------GKT----------------EA----------------------------------------------------------V-------SKN---------------I------------VDQ------------------FI------------L---------------------------------------------P-------------------E------------A---------------------------------KQ-------------S------------------------------Y--------------L-----------------------V-----------------------FV-----------------------------------------------------------------------------------------------N-------G------------------------------EY---------------------A----------------------S-E-----------------L----------------S--------N----------------------------V--------------------SA-------L------------S--------------------------E---------------------G-----------------V--SV--------------------GN------------L-----------S-------H-----L------------------------------SDAQ-------T--------E--------------------------------------------------------------K-I---------------------------V-----------N-------Y---------------L----------------G----------K----------S--------------EGEK----------------------------------------------------------------------D----------T------------FS----------------A---------L--------------------------N-----------T---------AG-----------------------------------------L-S-D----------A---------A--------------------V-----I---------W------------I-----------------------------------------------N-------K--------N------V----------V-------------------L-------------E---T----P--------------------------------------------I-----------------MVL-----------------F-----L-------------A-------------V------------------------S-----------------------------------S-----------------------------------------------------------------------------------------------------------------------E--------------T----------A---------------S---L---I----Q--PR-----------------------TL-----------------VI------------------A------------------------------ET-G-----SS-A-------------------T--------L---------V--------E-Y-------------Y----------------------G-------------T------------------------------------------------------------------------------------------------------------------------I------------------------------T---------------EQSLYV--------------------------------------------KQN----------------------------------------E------P--------------Y--------F----------------TNS------------V-----------------------T----E----------------------------------------------------------------------------------------------------I-------------CL-----D----------GN----------------------------------------------------------------------------------------------------------AH---------------VN-------------------H--------N-R----------I------Q----------------------------R------------EL-------G--N-------------S-----F-----H-I-GR-------------SI-I------------------TQN-------Q-----DS--------------------------------------HYTCN-----E----------I------------------------------N-L-----------------G----------------A-----KV----------------------SR--------HT------LQII-------------Q---------------------N----------G-----------------------------T------------QTE-------SN-------------LN------GL-T-------------M------------I--------------------------------------G---------N----E----Q-----VA-DTH--------TA--------------------------------------VCL----------------------N----------------------------------------------------------------------HP------------------------------------HGVT-------HQ----LH-----------------------------------------------------------------------------------------------------K--C-IM-D---G------------------------------------NS-------------RGV---------------------FN--------------------------GKI-----------------------------------------------------------------------------------FVP------------------KPA-Q-----------------------LTSATQ-------------LNRN--------LL-L-SP-KA-----R-----------------I-NTK----PE------L------------------------------------------QI---------------TA---------D-----------------------N--V-K-C-S-HGATI-SQLEAD-ELF--------------YLQSR-G--L-NES-----------DARHLLI------------D-A-----F---A-------A-E---------I------------------L-E-----R------I-------------------------------------------------P---------------------------L------D--------S---------------------------------------------L--------Q-------------------------------------------------------------------------------------------------Q--------------------------------------------------S-----L---------------------------------------------------------------------------------------------------------------------------------------------------------------------------------------------T-----------------------------------------------------------------KC----------------------------------------------------V-----------V----------------------------------------------------------------------------------------------------------------------------------------------------------------------------------------------------------------------------------------------------------------------------------------------------------------------------------------------A------------------------------------------------------------------------------------------------------------------------------------------------------------------------------------Q-----------T--------------------------------------------------------T------------------------------------------EV-------------------------------------------------------------------------------------------------------------------------------------------------------------------------------
>1128427_Fcyanobacteri@KB904821.1_4641|  5303783 5305165
-----------------------------------------------------------------------------------------------------------------------------------------------------------------------------------------------------------------------------------------------------------------------------------------------------------------------------------------------------------------------------------------M-----V-------------------------VEA-------------------A----------------------------------LNPIL--------------------------P--------------------------------------------------------------------------STGEG-----------------------------------------------------------------------------------------------------------DRG----NAY--------------------------------------------------------------------------------------------------------L-------------------------------------------------------------------------K----------D------------------------------------L----------------------------------------------LRL--------L--------------------------------------------------------------------------------------------------------------------------------------E----------------------GQKVRSH-------SEIA--GW-------------------------------------------------------L------------------QEL------------R--------Q------------------------RA-------------A-------Y-------------------------------------N------------V------------------------------------------------------------------------------------------------------T----------------K----------Q---------------------------------------------------------------------------------------------------------------------------------R-------------------------M--------------------------P---------------I-----R----K-----D--------------------------------EE-----------------W------------------------------------------R-FT-----------N------------------------------------------L-------------S-----D----------------------LQ-------------------------Q----------HT-F-----------------------TA----------------------------------------APT----------------VQ----------------------------------------------------------L-------NAP---------------D------------IEL------------------LT------------I---------------------------------------------P-------------------E------------A---------------------------------AT-------------S------------------------------Q--------------A-----------------------V-----------------------FV-----------------------------------------------------------------------------------------------N-------G------------------------------RF---------------------T----------------------P-E-----------------L----------------S--------N----------------------------L--------------------TA-------L------------P--------------------------E---------------------G-----------------I--FV--------------------GN------------L-----------A-------Q-----L------------------------------PVEQ-------S--------L--------------------------------------------------------------K-L---------------------------V-----------K-------Y---------------F----------------A----------H----------I--------------EGAN----------------------------------------------------------------------E----------V------------FT----------------A---------L--------------------------N-----------T---------VG-----------------------------------------F-P-D----------V---------A--------------------M-----V---------W------------L-----------------------------------------------A-------Q--------D------V----------I-------------------V-------------E---Q----P--------------------------------------------L-----------------HLL-----------------F-----V-------------T-------------V------------------------V-----------------------------------E-----------------------------------------------------------------------------------------------------------------------D--------------E----------V---------------I---L---T----S--PR-----------------------AA-----------------II------------------A------------------------------EP-S-----SS-L-------------------E--------I---------V--------E-H-------------Y----------------------A-------------A------------------------------------------------------------------------------------------------------------------------V------------------------------T---------------PGCPD--------------------------------------------QTGN----------------------------------------T------P--------------Y--------W----------------TNA------------V-----------------------T----E----------------------------------------------------------------------------------------------------I-------------WL-----E----------EN----------------------------------------------------------------------------------------------------------AQ---------------IN-------------------H--------T-R----------N------Q----------------------------R------------ES-------G--D-------------G-----F-----H-I-GK-------------TA-V------------------AQH-------R-----SS--------------------------------------RYTCN-----A----------L------------------------------S-L-----------------G----------------A-----KL----------------------SR--------HN------LEVW-------------Q---------------------Q----------G-----------------------------E------------QTE-------TT-------------LN------GL-T-------------I------------A--------------------------------------G---------R----E----Q-----TA-DTH--------SL--------------------------------------IAL----------------------D----------------------------------------------------------------------FP------------------------------------HGKT-------DQ----LH-----------------------------------------------------------------------------------------------------K--C-VI-D---D------------------------------------TA-------------HAI---------------------FN--------------------------GKV-----------------------------------------------------------------------------------YVP------------------QNA-Q-----------------------LTNAAQ-------------LNRN--------LL-L-SP-KA-----R-----------------V-DTK----PQ------L------------------------------------------QI---------------TA---------D-----------------------N--V-K-C-T-HGATI-SQIEAD-ELF--------------YLQSR-G--I-NAD-----------SARSLLL------------D-A-----F---A-------A-E---------I------------------L-N-----R------V-------------------------------------------------P---------------------------I------L--------S---------------------------------------------L--------R-------------------------------------------------------------------------------------------------K--------------------------------------------------R-----L---------------------------------------------------------------------------------------------------------------------------------------------------------------------------------------------A-----------------------------------------------------------------QC----------------------------------------------------V-----------A----------------------------------------------------------------------------------------------------------------------------------------------------------------------------------------------------------------------------------------------------------------------------------------------------------------------------------------------C------------------------------------------------------------------------------------------------------------------------------------------------------------------------------------R-----------T--------------------------------------------------------Y------------------------------------------E*-------------------------------------------------------------------------------------------------------------------------------------------------------------------------------
>1173022_Cepipsammum@AFZ11926.1| Iron-regulated ABC transporter permease protein SufD
-----------------------------------------------------------------------------------------------------------------------------------------------------------------------------------------------------------------------------------------------------------------------------------------------------------------------------------------------------------------------------------------M-----S-------------------------IEV-------------------S----------------------------------VKPQV--------------------------S---------------------------------------------------------------------------------------------------------------------------------------------------------------------------------------------------Y--------------------------------------------------------------------------------------------------------L-------------------------------------------------------------------------K----------Q------------------------------------L----------------------------------------------LDL----------------------------------------------------------------------------------------------------------------------------------------------------------------------GQELPAT-------TSL------------------------------------------------------------I------------------REI------------R--------D------------------------RA-------------T-------A-------------------------------------V------------V------------------------------------------------------------------------------------------------------Q----------------E----------L---------------------------------------------------------------------------------------------------------------------------------A-------------------------I--------------------------P---------------T-----T----R-----D--------------------------------EE-----------------W------------------------------------------R-VT-----------D------------------------------------------L-------------S-----G----------------------LL-------------------------K----------VN-F---------------QA----VSNQ----------------------------------------ESA----------------IS----------------------------------------------------------L-------S-----------------D------------INS------------------LI------------L---------------------------------------------P-------------------E------------A---------------------------------AA-------------S------------------------------R--------------L-----------------------V-----------------------FV-----------------------------------------------------------------------------------------------N-------G------------------------------IY---------------------A----------------------P-E-----------------L----------------S--------S----------------------------V--------------------AN-------L------------P--------------------------A---------------------G-----------------L--FV--------------------GN------------L-----------L---------------------------------------------AAN-------I--------P--------------------------------------------------------------H-L---------------------------E-----------N-------Y---------------L----------------G----------K----------Q--------------QGGQ----------------------------------------------------------------------E----------V------------FT----------------A---------L--------------------------N-----------T---------AS-----------------------------------------L-T-D----------A---------A--------------------V-----V---------Y------------V-----------------------------------------------P-------K--------N------L----------L-------------------V-------------E---T----P--------------------------------------------I-----------------HLL-----------------F-----I-------------S-------------V------------------------T-----------------------------------G-----------------------------------------------------------------------------------------------------------------------E--------------A----------A---------------T---I---S----Q--PR-----------------------CL-----------------VV------------------V------------------------------EA-G-----ST-V-------------------T--------L---------I--------E-D-------------Y----------------------I-------------S------------------------------------------------------------------------------------------------------------------------Y------------------------------P---------------VTSP----------------------------------------------QSP----------------------------------------V------T--------------N--------L----------------TNS------------V-----------------------T----E----------------------------------------------------------------------------------------------------V-------------WV-----G----------EN----------------------------------------------------------------------------------------------------------AQ---------------VS-------------------H--------I-R----------V------Q----------------------------Q------------EN-------K--E-------------A-----F-----H-I-GK-------------SA-I------------------AQA-------R-----NS--------------------------------------RYACH-----A----------V------------------------------S-F-----------------G----------------G-----QL----------------------SR--------HN------LEVF-------------Q---------------------T----------G-----------------------------E------------ATE-------TT-------------LN------GL-T-------------M------------I--------------------------------------G---------G----S----Q-----IG-DTH--------SA--------------------------------------IAL----------------------N----------------------------------------------------------------------HP------------------------------------YGIT-------NQ----LH-----------------------------------------------------------------------------------------------------K--C-VV-G---D------------------------------------RA-------------HAV---------------------FN--------------------------GKV-----------------------------------------------------------------------------------FVP------------------KPA-Q-----------------------LTNAGQ-------------LNRN--------LL-L-SS-KA-----R-----------------V-DTK----PQ------L------------------------------------------EI---------------TA---------D-----------------------N--V-K-C-S-HGATV-SQLEDD-EIF--------------YLQSR-G--I-DAD-----------SARTLLI------------N-A-----F---A-------I-E---------I------------------I-E-----Q------I-------------------------------------------------P---------------------------V------A--------S---------------------------------------------V--------R-------------------------------------------------------------------------------------------------E--------------------------------------------------R-----L---------------------------------------------------------------------------------------------------------------------------------------------------------------------------------------------T-----------------------------------------------------------------QI----------------------------------------------------V-----------R------------------------------------------------------------------------------------------------------------------------------------------------------------------------------------------------------------------------------------------------------------------------------------------------------------------------------------------------------------------------------------------------------------------------------------------------------------------------------------------------------------------------------------------------------------------------------------------------------------------------------------------------------------------------------------------------------------------------------------------------------------------------------------------------------------------------------------
>2107703_Fcyanobacteri@PSB59494.1| Fe-S cluster assembly protein SufD, partial
-------------------------------------------------------------------------------------------------------------------------------------------------------------------------------------------------------------------------------------------------------------------------------------------------------------------------------------------------------------------------------------------------------------------------------------------------------------------------------------------------------------------------------------------------------------------------------------------------------------------------------------------------------------------------------------------------------------------------------------------------------------------------------------------------------------------------------------------------------------------------------------------------------------------------------------------------------------------------------------------------------------------------------------------------------------------------------------------------------------------------------------------------------------------------------------------------------------------------------------------------------------------------------------------------------------------------------------------------------------------------------------------------------------------------------------------------------------------------------------------------------------------------------------------------------------------------------------------------------------------------------------------------------------------------------------------------------------------------------------------------------------------------------------------------------------------------------------------------------------------------------------------------------------------------------------------------------------------------------------------------------------------------------------------------------------------------------------------------------------------------------------------------------------------------------------------------------------------------------------------------------------------------------------------------------------------------------------------------------------------------------------------------------------------------------------------------------------------------------------------------------------------------------------------------------------------------------------------------------------------------------------------------------------------------------------------------------------------------------------------------------------------------------------------------------------------------------------------------------------------------------------------------------------------------------------------------------------------------------------------------------------------------------------------------------------------------------------------------------------------------------------------------------------------------------------------------------------------------------------------------------------------------------------------------------------------------------------------------------------------------------------------------------------------------------------------------------------------------------------------------------------------------------------------------------------------------------------------------------------------------------------------------------------------------------------------------------------------------------------------------------------------------------------------------------------------------------------------------------------------------------------------------------------------------------------------------------------------------------------------------------------------------------------------------------------------------------------------------------------------------------------------------------------------------------------------------------------------------------------------------------------------------------------------------------------------------------------------------------------------------------------------------------------------------------------------------------------------------------------------------------------------------------------------------------------------------------------------------------------------------------------------------------------------------------------------------------------------------------------------------------------------------------------------------------------------------------------------------------------------------------------------------------------------------------------------------------------------------------------------------------------------------------------------------------------------------------------------------------------------------------------------------------------------------------------------------------------------------------------------------------------------------------------------------------------------------------------------------------------------------------------------------------------------------------------------------------SK--------------------------------------IAL----------------------T----------------------------------------------------------------------QP------------------------------------YATT-------NQ----LH-----------------------------------------------------------------------------------------------------K--C-IV-D---D------------------------------------RA-------------HVV---------------------FN--------------------------GKV-----------------------------------------------------------------------------------SVP------------------QAA-Q-----------------------LTNAGQ-------------LNQN--------LL-L-SS-KA-----R-----------------V-DTK----PQ------L------------------------------------------EI---------------VA---------D-----------------------N--V-K-C-T-HGATV-GQLEAD-EVF--------------YLQSR-G--I-DAE-----------SARNLLI------------Y-A-----F---A-------I-E---------I------------------M-N-----E------I-------------------------------------------------P---------------------------I------E--------S---------------------------------------------L--------R-------------------------------------------------------------------------------------------------D--------------------------------------------------R-----L---------------------------------------------------------------------------------------------------------------------------------------------------------------------------------------------A-----------------------------------------------------------------KC----------------------------------------------------L-----------R------------------------------------------------------------------------------------------------------------------------------------------------------------------------------------------------------------------------------------------------------------------------------------------------------------------------------------------------------------------------------------------------------------------------------------------------------------------------------------------------------------------------------------------------------------------------------------------------------------------------------------------------------------------------------------------------------------------------------------------------------------------------------------------------------------------------------------
>1080068_Lsp@BAU44118.1| FeS cluster assembly protein SufD
-----------------------------------------------------------------------------------------------------------------------------------------------------------------------------------------------------------------------------------------------------------------------------------------------------------------------------------------------------------------------------------------M-----T-------------------------VQV-------------------S------------------------------------PEV--------------------------NT---------PI--------------------------------------------------------------SPAAA-----------------------------------------------------------------------------------------------------------QRA-----EF--------------------------------------------------------------------------------------------------------L-------------------------------------------------------------------------Q----------H------------------------------------L----------------------------------------------RQL----------------------------------------------------------------------------------------------------------------------------------------------------------------------ARAIPSQ-------VAA------------------------------------------------------------L------------------EPL------------R--------D------------------------RA-------------L-------S-------------------------------------Q------------L------------------------------------------------------------------------------------------------------Q----------------G----------R---------------------------------------------------------------------------------------------------------------------------------V-------------------------F--------------------------P---------------T-----S----R-----D--------------------------------EE-----------------W------------------------------------------R-FN-----------D------------------------------------------L-------------S-----A----------------------LL-------------------------N----------LK-L----------------A----VAEA----------------------------------------EPT----------------MR----------------------------------------------------------L-------D-----------------D------------LEA------------------FF------------M---------------------------------------------P-------------------E------------T---------------------------------AS-------------R------------------------------R--------------L-----------------------V-----------------------FI-----------------------------------------------------------------------------------------------N-------G------------------------------AY---------------------S----------------------E-N-----------------L----------------S--------A----------------------------L--------------------GD-------V------------P--------------------------S---------------------G-----------------V--TV--------------------SS------------L-----------A-------G-----L------------------------------DAAW-------T--------E--------------------------------------------------------------R-L---------------------------Q-----------P-------Y---------------L----------------A----------Q----------Q--------------PNAE----------------------------------------------------------------------E----------L------------FT----------------T---------L--------------------------N-----------T---------AG-----------------------------------------L-S-D----------V---------A--------------------V-----V---------F------------V-----------------------------------------------P-------K--------N------V----------E-------------------A-------------A---E----P--------------------------------------------I-----------------RLL-----------------F-----V-------------S-------------T------------------------A-----------------------------------A-----------------------------------------------------------------------------------------------------------------------D--------------T----------P---------------T---F---S----Q--PR-----------------------VL-----------------VL------------------A------------------------------EA-N-----SS-I-------------------T--------L---------L--------E-D-------------Y----------------------L-------------A------------------------------------------------------------------------------------------------------------------------L-------------------------------------------------------------------------------------------------SE----------------------------------------G------S--------------Y--------F----------------VNP------------V-----------------------T----E----------------------------------------------------------------------------------------------------V-------------WV-----G----------EN----------------------------------------------------------------------------------------------------------AS---------------VN-------------------H--------T-R----------L------Q----------------------------R------------DS-------R--A-------------A-----V-----H-I-GK-------------TA-V------------------SLE-------R-----SA--------------------------------------RYTCN-----A----------V------------------------------S-L-----------------G----------------A-----SL----------------------SR--------HH------LEVH-------------P---------------------T----------G-----------------------------E------------QAE-------VT-------------LN------GL-T-------------V------------A--------------------------------------T---------G----D----Q-----ES-DLH--------SA--------------------------------------IAL----------------------S----------------------------------------------------------------------RP------------------------------------HCVT-------RQ----LQ-----------------------------------------------------------------------------------------------------K--N-IA-G---D------------------------------------RA-------------HVI---------------------FN--------------------------GKV-----------------------------------------------------------------------------------FVP------------------QAA-Q-----------------------LTDAGQ-------------LNRN--------LL-L-SS-KA-----R-----------------I-DTK----PQ------L------------------------------------------EI---------------VA---------D-----------------------N--V-K-C-T-HGATV-SQLEAD-EVF--------------YLQSR-G--I-DAT-----------SAQSLLI------------Y-A-----F---A-------Y-E---------I------------------L-E-----K------I-------------------------------------------------P---------------------------I------A--------S---------------------------------------------L--------R-------------------------------------------------------------------------------------------------E--------------------------------------------------S-----L---------------------------------------------------------------------------------------------------------------------------------------------------------------------------------------------AS---------------------------------------------------------------SSL----------------------------------------------------L-----------R----------------------------------------------------------------------------------------------------------------------------------------------------------------------------------------------------------------------------------------------------------------------------------------------------------------------------------------------P------------------------------------------------------------------------------------------------------------------------------------------------------------------------------------N-----------S------------------------------------------------------------------------------------------------------------------------------------------------------------------------------------------------------------------------------------------------------------------------------------
>551115_Nazollae@ADI63226.1| FeS assembly protein SufD
-----------------------------------------------------------------------------------------------------------------------------------------------------------------------------------------------------------------------------------------------------------------------------------------------------------------------------------------------------------------------------------------M-----T-------------------------IQV-------------------S----------------------------------PSSIS--------------------------DS----------------------------------------------------------------------------LL-----------------------------------------------------------------------------------------------------------NRD-----AF--------------------------------------------------------------------------------------------------------L-------------------------------------------------------------------------N----------G------------------------------------L----------------------------------------------L------------------------------------------------------------------------------------------------------------------------------------------------------------------------NQVTTSA-------TTG----W-------------------------------------------------------L------------------QQL------------R--------D------------------------SA-------------V-------K-------------------------------------W------------V------------------------------------------------------------------------------------------------------R----------------H----------S---------------------------------------------------------------------------------------------------------------------------------V-------------------------I--------------------------P---------------N-----T----R-----N--------------------------------EE-----------------W------------------------------------------R-FT-----------D------------------------------------------L-------------S-----L----------------------LK-------------------------E----------VE-F---------------NS-----VDI----------------------------------------KTL----------------EK----------------------------------------------------------F-------QET---------------A------------LDV------------------EI------------F---------------------------------------------S-------------------E------------V---------------------------------S--------------H------------------------------C--------------L-----------------------V-----------------------FV-----------------------------------------------------------------------------------------------N-------G------------------------------IF---------------------A----------------------P-N-----------------L----------------S--------A----------------------------I--------------------TN-------L------------P--------------------------P---------------------G-----------------L--KI--------------------GN------------L-----------D-------I-----L------------------------------P----------D--------A--------------------------------------------------------------V-A---------------------------Q-----------E-------Y---------------L----------------A----------Q----------S--------------EGTR----------------------------------------------------------------------D----------V------------FT----------------T---------L--------------------------N-----------T---------AG-----------------------------------------L-N-D----------V---------A--------------------V-----V---------W------------V-----------------------------------------------G-------K--------N------V----------V-------------------V-------------Q---N----P--------------------------------------------I-----------------YLL-----------------F-----I-------------S-------------V------------------------A-----------------------------------G-----------------------------------------------------------------------------------------------------------------------E--------------S----------A---------------I---I---S----Q--PR-----------------------CL-----------------VV------------------A------------------------------ES-N-----SQ-V-------------------S--------L---------I--------E-E-------------Y----------------------T-------------N------------------------------------------------------------------------------------------------------------------------R------------------------------R---------------GAEK----------------------------------------------AED----------------------------------------E------V--------------Y--------F----------------ANS------------V-----------------------T----E----------------------------------------------------------------------------------------------------I-------------WV-----N----------EN----------------------------------------------------------------------------------------------------------AQ---------------VS-------------------H--------T-R----------V------V----------------------------M------------QG-------E--A-------------A-----F-----H-I-GK-------------TA-V------------------TQA-------Q-----YS--------------------------------------RYSCN-----A----------V------------------------------T-V-----------------G----------------G-----KI----------------------SR--------HN------LEIL-------------Q---------------------T----------G-----------------------------E------------QTE-------TT-------------LN------GL-T-------------V------------I--------------------------------------A---------E----K----Q-----LA-DTH--------SV--------------------------------------LFL----------------------N----------------------------------------------------------------------HP------------------------------------HGVS-------KH----LH-----------------------------------------------------------------------------------------------------K--C-II-G---D------------------------------------RA-------------HGV---------------------FN--------------------------GKI-----------------------------------------------------------------------------------FVP------------------KHA-Q-----------------------LTDAYQ-------------LNRN--------LL-L-SS-KA-----R-----------------V-DTK----PQ------L------------------------------------------EI---------------TA---------D-----------------------N--V-K-C-S-HGATV-SQLEDD-EIF--------------YLQSR-G--I-DRN-----------NARKLLV------------N-A-----F---A-------S-E---------I------------------I-N-----F------I-------------------------------------------------P---------------------------V------S--------P---------------------------------------------L--------R-------------------------------------------------------------------------------------------------E--------------------------------------------------K-----L---------------------------------------------------------------------------------------------------------------------------------------------------------------------------------------------L-----------------------------------------------------------------KT----------------------------------------------------V-----------V----------------------------------------------------------------------------------------------------------------------------------------------------------------------------------------------------------------------------------------------------------------------------------------------------------------------------------------------S------------------------------------------------------------------------------------------------------------------------------------------------------------------------------------L-----------T--------------------------------------------------------H------------------------------------------K--------------------------------------------------------------------------------------------------------------------------------------------------------------------------------
>46234_Asp@AFW95764.1| FeS assembly protein SufD
-----------------------------------------------------------------------------------------------------------------------------------------------------------------------------------------------------------------------------------------------------------------------------------------------------------------------------------------------------------------------------------------M-----S-------------------------IPV-------------------S----------------------------------LTSIP--------------------------NS----------------------------------------------------------------------------LL-----------------------------------------------------------------------------------------------------------DRD-----PF--------------------------------------------------------------------------------------------------------L-------------------------------------------------------------------------T----------G------------------------------------L----------------------------------------------L------------------------------------------------------------------------------------------------------------------------------------------------------------------------NQVTVSE-------KDD----C-------------------------------------------------------L------------------KQL------------R--------D------------------------GA-------------A-------K-------------------------------------W------------V------------------------------------------------------------------------------------------------------R----------------H----------S---------------------------------------------------------------------------------------------------------------------------------V-------------------------I--------------------------P---------------N-----T----R-----E--------------------------------EE-----------------W------------------------------------------R-FT-----------D------------------------------------------L-------------S-----S----------------------LK-------------------------Q----------VD-F---------------K---------------------------------------------------L----------------GM----------------------------------------------------------F-------QKT---------------S------------LGS------------------DI------------L---------------------------------------------P-------------------E------------V---------------------------------S--------------Q------------------------------R--------------L-----------------------V-----------------------FV-----------------------------------------------------------------------------------------------N-------G------------------------------VY---------------------S----------------------P-D-----------------L----------------S--------N----------------------------T--------------------EN-------L------------P--------------------------A---------------------G-----------------L--IV--------------------GN------------L-----------N-------V-----L------------------------------S----------S--------E--------------------------------------------------------------I-V---------------------------G-----------E-------Y---------------L----------------A----------Q----------A--------------EGAK----------------------------------------------------------------------E----------V------------FT----------------A---------L--------------------------N-----------T---------AA-----------------------------------------L-N-D----------V---------A--------------------V-----V---------W------------V-----------------------------------------------G-------K--------N------V----------V-------------------L-------------E---T----P--------------------------------------------I-----------------HLL-----------------F-----I-------------S-------------V------------------------S-----------------------------------G-----------------------------------------------------------------------------------------------------------------------E--------------S----------A---------------T---I---S----Q--PR-----------------------VL-----------------VV------------------A------------------------------ES-N-----SQ-V-------------------T--------L---------I--------E-E-------------Y----------------------I--------------------------------------------------------------------------------------------------------------------------------------------------------------------------------------ASS----------------------------------------------QNE----------------------------------------G------V--------------Y--------F----------------TNS------------V-----------------------T----E----------------------------------------------------------------------------------------------------I-------------WV-----N----------EN----------------------------------------------------------------------------------------------------------AQ---------------VS-------------------H--------N-R----------I------A----------------------------R------------EG-------A--A-------------A-----F-----H-V-GK-------------TA-V------------------TQA-------R-----YS--------------------------------------RYSCN-----A----------V------------------------------T-V-----------------G----------------G-----KI----------------------SR--------HN------LEIL-------------Q---------------------T----------G-----------------------------E------------QTE-------TT-------------LN------GL-T-------------V------------I--------------------------------------A---------D----N----Q-----VA-DTH--------SA--------------------------------------LSL----------------------N----------------------------------------------------------------------HP------------------------------------HGVS-------KQ----LH-----------------------------------------------------------------------------------------------------K--C-II-G---D------------------------------------RA-------------HGV---------------------FN--------------------------GKI-----------------------------------------------------------------------------------FVP------------------KLA-Q-----------------------LTNASQ-------------LNRN--------LL-L-SS-KS-----R-----------------I-DTK----PQ------L------------------------------------------EI---------------TA---------D-----------------------N--V-K-C-A-HGATV-SQLEDD-QIF--------------YLESR-G--I-DEN-----------NARKLLV------------N-G-----F---A-------M-E---------V------------------I-N-----F------I-------------------------------------------------P---------------------------V------A--------S---------------------------------------------L--------R-------------------------------------------------------------------------------------------------E--------------------------------------------------S-----L---------------------------------------------------------------------------------------------------------------------------------------------------------------------------------------------L-----------------------------------------------------------------KT----------------------------------------------------V-----------T----------------------------------------------------------------------------------------------------------------------------------------------------------------------------------------------------------------------------------------------------------------------------------------------------------------------------------------------S------------------------------------------------------------------------------------------------------------------------------------------------------------------------------------L-----------T--------------------------------------------------------N------------------------------------------K--------------------------------------------------------------------------------------------------------------------------------------------------------------------------------
>52271_Asp@LUHI01000068.1_52|  58145 59503
-----------------------------------------------------------------------------------------------------------------------------------------------------------------------------------------------------------------------------------------------------------------------------------------------------------------------------------------------------------------------------------------M-----T-------------------------IQV-------------------S----------------------------------PSAIP--------------------------NSDA------VSV--------------------------------------------------------------TSTLL-----------------------------------------------------------------------------------------------------------DRD-----AY--------------------------------------------------------------------------------------------------------L-------------------------------------------------------------------------V----------G------------------------------------L----------------------------------------------L------------------------------------------------------------------------------------------------------------------------------------------------------------------------NQVTVPA-------SEG----W-------------------------------------------------------L------------------QEL------------R--------D------------------------RA-------------A-------N-------------------------------------W------------V------------------------------------------------------------------------------------------------------R----------------H----------S---------------------------------------------------------------------------------------------------------------------------------T-------------------------I--------------------------P---------------T-----T----R-----E--------------------------------EE-----------------W------------------------------------------R-FT-----------D------------------------------------------L-------------S-----E----------------------LR-------------------------Q----------VE-F---------------RR----AVDK----------------------------------------LNV----------------ET----------------------------------------------------------L-------HAT---------------S------------LQ---------------------------------------------------------------------------------------------------N------------A---------------------------------GD-------------N------------------------------R--------------L-----------------------V-----------------------FV-----------------------------------------------------------------------------------------------N-------G------------------------------VY---------------------A----------------------P-E-----------------L----------------S--------A----------------------------V--------------------AN-------L------------P--------------------------S---------------------G-----------------V--VV--------------------GN------------L-----------S-------A-----L------------------------------SLPE-------Q--------E--------------------------------------------------------------R-V---------------------------Q-----------Q-------H---------------L----------------A----------Q----------A--------------EGAL----------------------------------------------------------------------E----------V------------FT----------------A---------L--------------------------N-----------T---------AG-----------------------------------------I-S-D----------V---------A--------------------V-----V---------L------------V-----------------------------------------------A-------K--------N------V----------I-------------------V-------------A---T----P--------------------------------------------I-----------------HLL-----------------F-----M-------------T-------------V------------------------A-----------------------------------G-----------------------------------------------------------------------------------------------------------------------E--------------T----------A---------------T---I---S----Q--PR-----------------------CL-----------------VV------------------A------------------------------ET-G-----SQ-V-------------------S--------V---------V--------E-D-------------Y----------------------Q-------------T-------------------------------------------------------------------------------------------------------------------------------------------------------------------------TP----------------------------------------------DAE----------------------------------------G------V--------------Y--------L----------------TNA------------V-----------------------T----E----------------------------------------------------------------------------------------------------I-------------VI-----A----------DN----------------------------------------------------------------------------------------------------------AH---------------VN-------------------H--------T-R----------V------E----------------------------R------------ES-------K--Q-------------A-----F-----H-I-GK-------------TA-V------------------TQA-------R-----YS--------------------------------------RYTCH-----A----------I------------------------------T-L-----------------G----------------G-----KL----------------------SR--------HN------LEIL-------------Q---------------------T----------G-----------------------------E------------QTE-------TT-------------LN------GL-T-------------M------------I--------------------------------------A---------D----S----Q-----VA-DTH--------SA--------------------------------------IAL----------------------N----------------------------------------------------------------------HP------------------------------------YGTS-------KQ----LH-----------------------------------------------------------------------------------------------------K--C-IV-G---D------------------------------------RA-------------HAV---------------------FN--------------------------GKV-----------------------------------------------------------------------------------FVP------------------KPA-Q-----------------------LTDAAQ-------------LNRN--------LL-L-SP-KA-----R-----------------V-DTK----PQ------L------------------------------------------EI---------------TA---------D-----------------------N--V-K-C-A-HGATV-SQLEDD-EIF--------------YLQSR-G--I-DAN-----------DARKLLV------------N-A-----F---A-------A-E---------I------------------I-N-----H------I-------------------------------------------------P---------------------------V------A--------S---------------------------------------------L--------R-------------------------------------------------------------------------------------------------E--------------------------------------------------E-----L---------------------------------------------------------------------------------------------------------------------------------------------------------------------------------------------L-----------------------------------------------------------------HT----------------------------------------------------V-----------T----------------------------------------------------------------------------------------------------------------------------------------------------------------------------------------------------------------------------------------------------------------------------------------------------------------------------------------------T------------------------------------------------------------------------------------------------------------------------------------------------------------------------------------W-----------K--------------------------------------------------------Q------------------------------------------G*-------------------------------------------------------------------------------------------------------------------------------------------------------------------------------
>1752063_Fsp@BAU08219.1| FeS assembly protein SufD
-----------------------------------------------------------------------------------------------------------------------------------------------------------------------------------------------------------------------------------------------------------------------------------------------------------------------------------------------------------------------------------------M-----T-------------------------IQV-------------------S----------------------------------PSPIP--------------------------NSSA------ASL--------------------------------------------------------------SATLL-----------------------------------------------------------------------------------------------------------DRD-----AY--------------------------------------------------------------------------------------------------------L-------------------------------------------------------------------------T----------E------------------------------------L----------------------------------------------L------------------------------------------------------------------------------------------------------------------------------------------------------------------------NRVIVSK-------SEG----W-------------------------------------------------------L------------------QQV------------R--------D------------------------RA-------------A-------N-------------------------------------W------------V------------------------------------------------------------------------------------------------------R----------------H----------S---------------------------------------------------------------------------------------------------------------------------------V-------------------------L--------------------------P---------------T-----T----R-----D--------------------------------EE-----------------W------------------------------------------R-FT-----------D------------------------------------------L-------------S-----A----------------------LR-------------------------Q----------VK-F------------------------------------------------------------------NV----------------ET----------------------------------------------------------L-------HAR---------------S------------LQP------------------DI------------L---------------------------------------------P-------------------E------------A---------------------------------AN-------------S------------------------------R--------------L-----------------------V-----------------------FV-----------------------------------------------------------------------------------------------N-------G------------------------------IY---------------------V----------------------P-E-----------------L----------------S--------V----------------------------V--------------------AG-------L------------P--------------------------K---------------------G-----------------V--VV--------------------SN------------L-----------D-------A-----A------------------------------S----------Q--------L--------------------------------------------------------------G-V---------------------------Q-----------K-------Y---------------L----------------A----------Q----------A--------------EGAL----------------------------------------------------------------------D----------V------------FT----------------A---------L--------------------------N-----------T---------AG-----------------------------------------I-N-D----------V---------A--------------------V-----V---------W------------V-----------------------------------------------P-------K--------N------V----------V-------------------V-------------E---T----P--------------------------------------------I-----------------YLV-----------------F-----I-------------A--------------------------------------A-----------------------------------G-----------------------------------------------------------------------------------------------------------------------D--------------E----------P---------------F---V---S----Q--PR-----------------------CL-----------------VV------------------A------------------------------ES-G-----SQ-V-------------------S--------L---------V--------E-E-------------Y----------------------R-------------N------------------------------------------------------------------------------------------------------------------------R------------------------------K----------------DAK----------------------------------------------DAK----------------------------------------E------V--------------Y--------L----------------SNA------------V-----------------------T----E----------------------------------------------------------------------------------------------------I-------------WL-----E----------DN----------------------------------------------------------------------------------------------------------AQ---------------VN-------------------H--------T-R----------V------E----------------------------W------------DS-------R--E-------------A-----F-----H-V-GK-------------TA-V------------------TQG-------R-----YS--------------------------------------RYTCN-----A----------I------------------------------S-L-----------------G----------------G-----RV----------------------SR--------HN------LEIL-------------Q---------------------T----------G-----------------------------E------------QTE-------TN-------------LN------GL-T-------------M------------I--------------------------------------G---------G----N----Q-----LA-DTH--------SA--------------------------------------IAL----------------------N----------------------------------------------------------------------YP------------------------------------YGTS-------RQ----LH-----------------------------------------------------------------------------------------------------K--T-IV-G---D------------------------------------RA-------------HAV---------------------FN--------------------------GKV-----------------------------------------------------------------------------------FVP------------------KLA-Q-----------------------LTDAAQ-------------LNRN--------LL-L-SS-KA-----R-----------------V-DTK----PQ------L------------------------------------------EI---------------TA---------D-----------------------N--V-K-C-A-HGATV-SQLEDD-EIF--------------YLQSR-G--I-DEE-----------SARSLLV------------H-A-----F---A-------A-E---------I------------------I-N-----Q------V-------------------------------------------------P---------------------------V------P--------S---------------------------------------------L--------R-------------------------------------------------------------------------------------------------E--------------------------------------------------K-----L---------------------------------------------------------------------------------------------------------------------------------------------------------------------------------------------T-----------------------------------------------------------------QT----------------------------------------------------V-----------N----------------------------------------------------------------------------------------------------------------------------------------------------------------------------------------------------------------------------------------------------------------------------------------------------------------------------------------------R------------------------------------------------------------------------------------------------------------------------------------------------------------------------------------F------------------------------------------------------------------------------------------------------------------------------------------------------------------------------------------------------------------------------------------------------------------------------------------------
>2107693_Csp@PSB33444.1| Fe-S cluster assembly protein SufD
--------------------------------------------------------------------------------------------------------------------------------------------------------------------------------------------------------------------------------------------------------------------------------------------------------------------------------------------------------------------------------------------------------------------------MQ-------------------L----------------------------------LSNLE--------------------------E-----------------------------------------------------------------------------LK-----------------------------------------------------------------------------------------------------------DKD-----AY--------------------------------------------------------------------------------------------------------L-------------------------------------------------------------------------S----------E------------------------------------L----------------------------------------------LKQ--------CQ-------------------------------------------------------------------------------------------------------------------------------------A----------------------QKIAVLE-------PELI--LL-------------------------------------------------------L------------------QEL------------R--------D------------------------RT-------------S-------S-------------------------------------L------------I------------------------------------------------------------------------------------------------------H----------------L----------A---------------------------------------------------------------------------------------------------------------------------------T-------------------------L--------------------------P---------------T-----T----R-----D--------------------------------EE-----------------W------------------------------------------R-FT-----------D------------------------------------------L-------------S-----A----------------------LR-------------------------Q----------VK-F-----------------------------------------------------------------TNV----------------ET----------------------------------------------------------L-------HATA--------------N------------IES------------------LI------------L---------------------------------------------P-------------------E------------A---------------------------------AN-------------S------------------------------R--------------L-----------------------V-----------------------FV-----------------------------------------------------------------------------------------------N-------G------------------------------VY---------------------A----------------------P-Q-----------------F----------------S--------A----------------------------I--------------------AN-------L------------P--------------------------D---------------------G-----------------I--TV--------------------SN------------L-----------A-------G-----L------------------------------PITH-------R--------S--------------------------------------------------------------R-I---------------------------K-----------N-------Y---------------L----------------A----------Q----------Q--------------QGAT----------------------------------------------------------------------E----------V------------FT----------------A---------L--------------------------N-----------T---------SA-----------------------------------------I-S-D----------V---------A--------------------I-----V---------W------------V-----------------------------------------------G-------K--------N------V----------V-------------------V-------------N---A----P--------------------------------------------I-----------------HLL-----------------F-----V-------------S--------------------------------------T-----------------------------------S-----------------------------------------------------------------------------------------------------------------------E--------------Q----------P---------------T---I---S----Q--PR-----------------------CL-----------------LV------------------A------------------------------ES-G-----SN-V-------------------T--------V---------I--------E-E-------------Y----------------------K-------------N------------------------------------------------------------------------------------------------------------------------A------------------------------A-----------------------------------------------------------------NTD----------------------------------------T------V--------------Y--------F----------------TNS------------V-----------------------T----E----------------------------------------------------------------------------------------------------I-------------WV-----E----------EN----------------------------------------------------------------------------------------------------------AE---------------VS-------------------H--------T-R----------V------E----------------------------Q------------ES-------L--E-------------A-----F-----H-I-GK-------------TA-V------------------SQA-------R-----SS--------------------------------------RYTCY-----A----------V------------------------------S-L-----------------G----------------G-----KL----------------------SR--------HN------LEVF-------------Q---------------------A----------G-----------------------------E------------QTD-------TN-------------LF------GL-T-------------A------------I--------------------------------------S---------G----N----Q-----VG-DTH--------SA--------------------------------------IAL----------------------N----------------------------------------------------------------------YP------------------------------------HGTT-------NQ----LH-----------------------------------------------------------------------------------------------------K--C-IV-S---E------------------------------------KS-------------HGV---------------------FN--------------------------GKV-----------------------------------------------------------------------------------FVP------------------KPA-Q-----------------------LTNAAQ-------------LNRN--------LL-L-SS-RA-----R-----------------I-DTK----PQ------L------------------------------------------EI---------------TA---------D-----------------------N--V-K-C-S-HGATV-SQLEDD-AIF--------------YLQSR-G--I-NAS-----------DARNLLV------------N-A-----F---A-------A-E---------I------------------I-N-----Q------L-------------------------------------------------P---------------------------L------S--------S---------------------------------------------L--------R-------------------------------------------------------------------------------------------------E--------------------------------------------------S-----L---------------------------------------------------------------------------------------------------------------------------------------------------------------------------------------------T-----------------------------------------------------------------NA----------------------------------------------------V-----------K----------------------------------------------------------------------------------------------------------------------------------------------------------------------------------------------------------------------------------------------------------------------------------------------------------------------------------------------S------------------------------------------------------------------------------------------------------------------------------------------------------------------------------------F-----------S--------------------------------------------------------T------------------------------------------IK-------------------------------------------------------------------------------------------------------------------------------------------------------------------------------
>1618023_Aatlantica@KJH70606.1| hypothetical protein UH38_17000
-----------------------------------------------------------------------------------------------------------------------------------------------------------------------------------------------------------------------------------------------------------------------------------------------------------------------------------------------------------------------------------------------------------------------------------------------M----------------------------------ISPIV--------------------------DV---------------------------------------------------------------------------GVK-----------------------------------------------------------------------------------------------------------DRD-----AV--------------------------------------------------------------------------------------------------------L-------------------------------------------------------------------------T----------A------------------------------------L----------------------------------------------LQQ--------CQ-------------------------------------------------------------------------------------------------------------------------------------G----------------------QKLQVLE-------PEML--SW-------------------------------------------------------L------------------QEL------------R--------D------------------------RA-------------C-------D-------------------------------------L------------V------------------------------------------------------------------------------------------------------H----------------L----------Y---------------------------------------------------------------------------------------------------------------------------------T-------------------------L--------------------------P---------------T-----T----R-----D--------------------------------EE-----------------W------------------------------------------R-FT-----------D------------------------------------------L-------------S-----A----------------------LR-------------------------Q----------VK-F-----------------------------------------------------------------TNA----------------ET----------------------------------------------------------L-------HAKSP------------TD------------IAP------------------LI------------L---------------------------------------------P-------------------E------------A---------------------------------AN-------------S------------------------------R--------------V-----------------------V-----------------------FV-----------------------------------------------------------------------------------------------N-------G------------------------------IY---------------------A----------------------P-E-----------------L----------------S--------A----------------------------V--------------------TD-------L------------P--------------------------D---------------------G-----------------I--VA--------------------SN------------L-----------A-------S-----L------------------------------PVEK-------R--------S--------------------------------------------------------------Q-L---------------------------Q-----------D-------Y---------------L----------------A----------Q----------I--------------PGTQ----------------------------------------------------------------------E----------V------------FT----------------A---------L--------------------------N-----------T---------AG-----------------------------------------I-V-D----------V---------A--------------------V-----V---------W------------V-----------------------------------------------D-------K--------N------V----------V-------------------V-------------D---T----P--------------------------------------------I-----------------HLL-----------------F-----V-------------T--------------------------------------A-----------------------------------G-----------------------------------------------------------------------------------------------------------------------D--------------E----------P---------------V---V---S----Q--PR-----------------------CL-----------------VV------------------A------------------------------ES-G-----SQ-V-------------------T--------V---------V--------E-E-------------Y----------------------T-------------H------------------------------------------------------------------------------------------------------------------------Q------------------------------R-----------------------------------------------------------------KED----------------------------------------R------V--------------Y--------F----------------SNA------------V-----------------------T----E----------------------------------------------------------------------------------------------------I-------------WV-----E----------EN----------------------------------------------------------------------------------------------------------AQ---------------VE-------------------H--------T-R----------V------E----------------------------R------------ES-------S--E-------------A-----F-----H-I-GK-------------TA-I------------------SQA-------R-----DS--------------------------------------RYACY-----A----------V------------------------------S-L-----------------G----------------G-----KL----------------------SR--------HN------LEVL-------------Q---------------------A----------G-----------------------------E------------QTD-------TT-------------LN------GL-T-------------V------------V--------------------------------------A---------G----S----Q-----VG-DTH--------SA--------------------------------------IAL----------------------N----------------------------------------------------------------------YP------------------------------------YGTS-------NQ----LH-----------------------------------------------------------------------------------------------------K--C-IV-A---D------------------------------------RA-------------HAV---------------------FN--------------------------GKV-----------------------------------------------------------------------------------FVP------------------KPA-Q-----------------------LTNAAQ-------------LNRN--------LL-L-SP-RA-----R-----------------V-DTK----PQ------L------------------------------------------EI---------------TA---------D-----------------------N--V-K-C-S-HGATV-SQLEDD-EVF--------------YLQSR-G--L-NAD-----------DARNLLV------------N-A-----F---A-------A-E---------I------------------I-N-----Q------L-------------------------------------------------P---------------------------L------E--------S---------------------------------------------L--------R-------------------------------------------------------------------------------------------------A--------------------------------------------------S-----L---------------------------------------------------------------------------------------------------------------------------------------------------------------------------------------------T-----------------------------------------------------------------TA----------------------------------------------------V-----------KD---------------------------------------------------------------------------------------------------------------------------------------------------------------------------------------------------------------------------------------------------------------------------------------------------------------------------------------------A------------------------------------------------------------------------------------------------------------------------------------------------------------------------------------L-----------T--------------------------------------------------------E------------------------------------------V--------------------------------------------------------------------------------------------------------------------------------------------------------------------------------
>1378066_Csp@PPS39800.1| Fe-S cluster assembly protein SufD
-----------------------------------------------------------------------------------------------------------------------------------------------------------------------------------------------------------------------------------------------------------------------------------------------------------------------------------------------------------------------------------------M-----S-------------------------IQV-------------------T----------------------------------PN---------------------------------------WNE--------------------------------------------------------------VGVVS-----------------------------------------------------------------------------------------------------------AVD-----TE--------------------------------------------------------------------------------------------------------L-------------------------------------------------------------------------T----------N------------------------------------L----------------------------------------------LNQ--------SQ-------------------------------------------------------------------------------------------------------------------------------------Q----------------------QAIAAQE-------SES----L-------------------------------------------------------L------------------QAI------------R--------D------------------------RA-------------T-------A-------------------------------------I------------V------------------------------------------------------------------------------------------------------H----------------Q----------S---------------------------------------------------------------------------------------------------------------------------------K-------------------------F--------------------------P---------------T-----T----R-----D--------------------------------EE-----------------W------------------------------------------R-FT-----------D------------------------------------------I-------------S-----P----------------------LK-------------------------Q----------VQ-F---------------QA------AP----------------------------------------SAV----------------PD----------------------------------------------------------L-------A-----------------A------------LQS------------------LL------------L---------------------------------------------P-------------------E------------A---------------------------------SR-------------S------------------------------R--------------L-----------------------V-----------------------FV-----------------------------------------------------------------------------------------------N-------G------------------------------IY---------------------T----------------------P-E-----------------L----------------S--------A----------------------------V--------------------V--------L------------P--------------------------D---------------------G-----------------V--IA--------------------SN------------L-----------D-------R-----L------------------------------PPAN-------R--------S--------------------------------------------------------------R-L---------------------------E-----------N-------Y---------------L----------------A----------Q----------I--------------PGTE----------------------------------------------------------------------E----------V------------FT----------------A---------L--------------------------N-----------T---------AA-----------------------------------------I-A-D----------V---------A--------------------V-----V---------W------------I-----------------------------------------------P-------K--------N------V----------V-------------------V-------------E---T----P--------------------------------------------I-----------------HLL-----------------F-----V-------------S-------------T------------------------A-----------------------------------S-----------------------------------------------------------------------------------------------------------------------V--------------T----------P---------------I---I---T----Q--PR-----------------------CL-----------------VV------------------A------------------------------ES-G-----SS-V-------------------T--------L---------I--------E-D-------------Y----------------------F-------------N------------------------------------------------------------------------------------------------------------------------Q------------------------------M---------------TNLEAEEG------E---------------------------------AEVGE----------------------------------------P------I--------------Y--------F----------------TNA------------V-----------------------T----E----------------------------------------------------------------------------------------------------I-------------WV-----E----------EN----------------------------------------------------------------------------------------------------------AQ---------------VN-------------------H--------T-R----------I------E----------------------------R------------DS-------P--E-------------A-----F-----H-I-GK-------------TA-I------------------AQA-------R-----DS--------------------------------------RYTCN-----A----------I------------------------------N-L-----------------G----------------A-----KL----------------------SR--------HN------LDIF-------------Q---------------------T----------G-----------------------------E------------QTQ-------TT-------------LN------GL-T-------------K------------I--------------------------------------A---------G----N----Q-----LA-DTH--------SA--------------------------------------LAL----------------------N----------------------------------------------------------------------HP------------------------------------YGTS-------HQ----LH-----------------------------------------------------------------------------------------------------K--C-IV-G---D------------------------------------RA-------------HAV---------------------FN--------------------------GKI-----------------------------------------------------------------------------------FVP------------------KPA-Q-----------------------QTDAAQ-------------LNRN--------LL-L-SP-KA-----R-----------------V-DTK----PQ------L------------------------------------------EI---------------TA---------D-----------------------N--V-K-C-A-HGATV-SQLDDE-EVF--------------YLQSR-G--L-NAN-----------EARNLLI------------N-A-----F---A-------A-E---------I------------------I-N-----Q------I-------------------------------------------------P---------------------------V------S--------S---------------------------------------------L--------Q-------------------------------------------------------------------------------------------------Q--------------------------------------------------T-----L---------------------------------------------------------------------------------------------------------------------------------------------------------------------------------------------L-----------------------------------------------------------------KT----------------------------------------------------I-----------NL---------------------------------------------------------------------------------------------------------------------------------------------------------------------------------------------------------------------------------------------------------------------------------------------------------------------------------------------Q-------------------------------------------------------------------------------------------------------------------------------------------------------------------------------------------------------------------------------------------------------------------------------------------------------------------------------------------------------------------------------------------------------------------------------------------------------------------------------------
>1781255_Dsp@OEJ73507.1| Fe-S cluster assembly protein SufD
-----------------------------------------------------------------------------------------------------------------------------------------------------------------------------------------------------------------------------------------------------------------------------------------------------------------------------------------------------------------------------------------M-----S-------------------------IQV-------------------S----------------------------------ANVEI--------------------------N--------------------------------------------------------------------------------------------------------------------------------------------------------------------------------------------------NA--------------------------------------------------------------------------------------------------------L----------------------------------------------------------------------------------------------------------------------------------------------------------------------------------------------------------------------------------------------------------------------------------------------------------------------------------------------------LTAN-------SDF------------------------------------------------------------F------------------TPI------------L--------D------------------------QV-------------APLAA-SLA-------------------------------------W------------V------------------------------------------------------------------------------------------------------EA-----LRQQALTVTSE----------F---------------------------------------------------------------------------------------------------------------------------------A-------------------------L--------------------------P---------------T-----R----R-----D--------------------------------EE-----------------W------------------------------------------R-FT-----------N------------------------------------------L-------------S-----P----------------------LA-------------------------E----------TQ-F---------------GV------LA----------------------------------------ADA----------------VE----------------------------------------------------------T-------QTFIAD------G----DR------------VAP------------------FA------------F---------------------------------------------P-------------------E------------M---------------------------------TQ-------------T------------------------------R--------------L-----------------------V-----------------------FV-----------------------------------------------------------------------------------------------D-------G------------------------------VY---------------------A----------------------P-N-----------------L----------------S--------N----------------------------L--------------------EG-------L------------P--------------------------T---------------------G-----------------I--YV--------------------GN------------L-----------P-------E-----S------------------------------PDAV-------Q--------A----------------------------------------------------------------------------------------------------------------Y---------------L----------------G----------K----------L--------------PGLA----------------------------------------------------------------------E----------V------------FT----------------A---------L--------------------------N-----------T---------AS-----------------------------------------L-T-D----------A---------A--------------------V-----V---------V------------V-----------------------------------------------P-------K--------N------Q----------A-------------------V-------------E---A----P--------------------------------------------I-----------------HLL-----------------F-----I-------------A-------------T------------------------D-----------------------------------S-----------------------------------------------------------------------------------------------------------------------S--------------Q----------P---------------V---I---H----Q--PR-----------------------CL-----------------VV------------------A------------------------------ES-G-----SS-L-------------------T--------L---------V--------E-H-------------Y----------------------V-------------A------------------------------------------------------------------------------------------------------------------------A------------------------------AVA-----------NIPSCLDA--------------------------------------------RTK----------------------------------------F------P--------------Y--------F----------------TNT------------V-----------------------T----E----------------------------------------------------------------------------------------------------I-------------AI-----A----------PN----------------------------------------------------------------------------------------------------------AE---------------VN-------------------H--------T-R----------I------Q----------------------------R------------EA-------G--N-------------A-----F-----H-I-GK-------------TA-V------------------TQA-------R-----DS--------------------------------------RYTCN-----A----------I------------------------------T-L-----------------G----------------A-----KL----------------------SR--------HN------LEVF-------------Q---------------------Q----------G-----------------------------E------------GTQ-------TN-------------LN------GL-T-------------M------------I--------------------------------------G---------G----E----Q-----VA-DTH--------SA--------------------------------------IAY----------------------N----------------------------------------------------------------------HP------------------------------------NGSS-------DQ----LH-----------------------------------------------------------------------------------------------------K--C-IV-D---S------------------------------------KA-------------HAI---------------------FN--------------------------GKV-----------------------------------------------------------------------------------FVP------------------KPA-Q-----------------------LTDAAQ-------------LNRN--------LL-L-SN-KG-----R-----------------V-DTK----PQ------L------------------------------------------EI---------------TA---------D-----------------------N--V-K-C-S-HGATV-GQLEEE-EVF--------------YLQSR-G--L-DAR-----------TSRNLLV------------D-A-----F---A-------A-E---------I------------------L-N-----R------I-------------------------------------------------P---------------------------V------K--------S---------------------------------------------L--------Q-------------------------------------------------------------------------------------------------S--------------------------------------------------L-----L---------------------------------------------------------------------------------------------------------------------------------------------------------------------------------------------S-----------------------------------------------------------------RC----------------------------------------------------I-----------A----------------------------------------------------------------------------------------------------------------------------------------------------------------------------------------------------------------------------------------------------------------------------------------------------------------------------------------------C------------------------------------------------------------------------------------------------------------------------------------------------------------------------------------R-----------A--------------------------------------------------------N---------------------------------------------------------------------------------------------------------------------------------------------------------------------------------------------------------------------------
>1643526_Gsp@LWRO01000008.1_91|  125388 126722
-----------------------------------------------------------------------------------------------------------------------------------------------------------------------------------------------------------------------------------------------------------------------------------------------------------------------------------------------------------------------------------------M-----S-------------------------TET-------------------V----------------------------------SKQQV-----------------------------------------------------------------------------------------------------------------------------------------------------------------------------------------------------------------------------SA--------------------------------------------------------------------------------------------------------L-------------------------------------------------------------------------T----------Q------------------------------------L----------------------------------------------L-Q--------L-------------------------------------------------------------------------------------------------------------------------------------------------------------RPGLTEQ-------SDV------------------------------------------------------------L------------------ESI------------R--------D------------------------RA-------------E-------A-------------------------------------W------------V------------------------------------------------------------------------------------------------------R----------------E----------L---------------------------------------------------------------------------------------------------------------------------------A-------------------------I--------------------------P---------------T-----T----R-----D--------------------------------EA-----------------W------------------------------------------R-FT-----------D------------------------------------------L-------------S-----P----------------------LF-------------------------D----------VE-F---------------H--------A----------------------------------------APF----------------VE----------------------------------------------------------L-------SE---------------SQ------------IET------------------CK------------L---------------------------------------------P-------------------E------------A---------------------------------PN-------------S------------------------------R--------------L-----------------------V-----------------------FV-----------------------------------------------------------------------------------------------N-------G------------------------------VY---------------------A----------------------K-S-----------------L----------------S--------D----------------------------V--------------------RA-------L------------P--------------------------D---------------------G-----------------V--FA--------------------GS------------I-----------A-------E-----L------------------------------PDDR-------K--------A--------------------------------------------------------------Q-L---------------------------G-----------Q-------Y---------------L----------------A----------Q----------Q--------------PGYE----------------------------------------------------------------------E----------V------------FT----------------A---------L--------------------------N-----------T---------AS-----------------------------------------L-Q-D----------V---------S--------------------I-----V---------W------------V-----------------------------------------------P-------R--------G------K----------I-------------------V-------------E---T----P--------------------------------------------L-----------------QVM-----------------F-----V-------------A-------------A------------------------A-----------------------------------R-----------------------------------------------------------------------------------------------------------------------A--------------K----------A---------------S---I---V----Q--PR-----------------------CL-----------------VV------------------A------------------------------ET-N-----SS-L-------------------T--------L---------I--------E-E-------------Y----------------------I-------------V------------------------------------------------------------------------------------------------------------------------T------------------------------T---------------EGCPDS---------------------------------------------GG----------------------------------------I------P--------------Y--------F----------------SNA------------V-----------------------T----E----------------------------------------------------------------------------------------------------V-------------WL-----H----------EN----------------------------------------------------------------------------------------------------------AE---------------VN-------------------H--------A-R----------L------Q----------------------------R------------DN-------G--T-------------A-----F-----H-I-GK-------------TA-V------------------TQA-------R-----NS--------------------------------------RYRCT-----A----------L------------------------------T-L-----------------G----------------A-----KL----------------------SR--------HN------LEVF-------------H---------------------V----------G-----------------------------E------------GTD-------TN-------------LN------GL-T-------------L------------I--------------------------------------G---------K----T----Q-----VA-DTH--------ST--------------------------------------IVH----------------------N----------------------------------------------------------------------HP------------------------------------NGTT-------NQ----LH-----------------------------------------------------------------------------------------------------K--C-IV-D---H------------------------------------KA-------------HAV---------------------FN--------------------------GRI-----------------------------------------------------------------------------------VVP------------------QAA-Q-----------------------MTNANQ-------------LNRN--------LL-L-SP-KA-----R-----------------V-NTK----PQ------L------------------------------------------EI---------------VA---------D-----------------------N--V-K-C-S-HGATV-SQLEAD-EVF--------------YLQSR-G--L-DKA-----------TSENLLV------------D-A-----F---A-------A-E---------I------------------L-Q-----D------V-------------------------------------------------P---------------------------V------A--------S---------------------------------------------L--------Q-------------------------------------------------------------------------------------------------K--------------------------------------------------T-----M---------------------------------------------------------------------------------------------------------------------------------------------------------------------------------------------A-----------------------------------------------------------------QC----------------------------------------------------V-----------A----------------------------------------------------------------------------------------------------------------------------------------------------------------------------------------------------------------------------------------------------------------------------------------------------------------------------------------------C------------------------------------------------------------------------------------------------------------------------------------------------------------------------------------R-----------V--------------------------------------------------------E------------------------------------------L*-------------------------------------------------------------------------------------------------------------------------------------------------------------------------------
>2420338_Cbacterium@RMG06903.1| Fe-S cluster assembly protein SufD, partial
--------------------------------------------------------------------------------------------------------------------------------------------------------------------------------------------------------------------------------------------------------------------------------------------------------------------------------------------------------------------------------------------------------------------------------------------------------------------------------------------------------------------------------------------------------------------------------------------------------------------------------------------------------------------------------------------------------------------------------------------------------------------------------------------------------------------------------------------------------------------------------------------------------------------------------------------------------------------------------------------------------------------------------------------------------------------------------------------------------------------------------------------------------------------------------------------------------------------------------------------------------------------------------------------------------------------------------------------------------------------------------------------------------------------------------------------------------------------------------------------------------------------------------------------------------------------------------------------------------------------------------------------------------------------------------------------------------------------------------------------------------------------------------------------------------------------------------------------------------------------------------------------------------------------------------------------------------------------------------------------------------------------------------------------------------------------------------------------------------------------------------------------------------------------------------------------------------------------------------------------------------------------------------------------------------------------------------------------------------------------------------------------------------------------------------------------------------------------------------------------------------------------------------------------------------------------------------------------------------------------------------------------------------------------------------------------------------------------------------------------------------------------------------------------------------------------------------------------------------------------------------------------------------------------------------------------------------------------------------------------------------------------------------------------------------------------------------------------------------------------------------------------------------------------------------------------------------------------------------------------------------------------------------------------------------------------------------------------------------------------------------------------------------------------------------------------------------------------------------------------------------------------------------------------------------------------------------------------------------------------------------------------------------------------------------------------------------------------------------------------------------------------------------------------------------------------------------------------------------------------------------------------------------------------------------------------------------------------------------------------------------------------------A------------------A------------------------------E-------------------------------------------------------------------------------------------------------------------------------------------------------------------------------------------------------------------------------------------------------------------------------------------------------------------------------------------------------------------------------------------------------------------------------------------------------------------------------------------------------------------------------------------------------------------------------------------------------------------------------------------------------------------------------------------------------------------------------------------------------------------------------------------------------------------------------------------------------------------------A-----F-----H-I-GK-------------SA-V------------------TQH-------R-----DS--------------------------------------RYTCH-----A----------I------------------------------T-L-----------------G----------------A-----KL----------------------SR--------HN------LEVF-------------Q---------------------S----------G-----------------------------E------------GTQ-------TT-------------LN------GL-T-------------L------------I--------------------------------------S---------G----E----Q-----VA-DTH--------ST--------------------------------------VAL----------------------E----------------------------------------------------------------------FP------------------------------------NGTV-------DQ----LH-----------------------------------------------------------------------------------------------------K--C-IL-D---G------------------------------------KS-------------HGV---------------------FD--------------------------GRI-----------------------------------------------------------------------------------CVP------------------KAA-Q-----------------------LTNASQ-------------LNRN--------LL-L-SP-KA-----R-----------------V-NTK----PQ------L------------------------------------------EI---------------VA---------D-----------------------N--V-K-C-A-HGATV-SQLEED-EVF--------------YLQSR-G--L-DRQ-----------SSENLLI------------D-A-----F---A-------A-E---------V------------------I-Q-----E------L-------------------------------------------------P---------------------------I------A--------S---------------------------------------------L--------K-------------------------------------------------------------------------------------------------N--------------------------------------------------I-----L---------------------------------------------------------------------------------------------------------------------------------------------------------------------------------------------S-----------------------------------------------------------------QC----------------------------------------------------V-----------S----------------------------------------------------------------------------------------------------------------------------------------------------------------------------------------------------------------------------------------------------------------------------------------------------------------------------------------------C------------------------------------------------------------------------------------------------------------------------------------------------------------------------------------R-----------S--------------------------------------------------------L------------------------------------------FGHR-----------------------------------------------------------------------------------------------------------------------------------------------------------------------------
>2099686_Cbacterium@PXCV01000481.1_7|  4679 6016
-----------------------------------------------------------------------------------------------------------------------------------------------------------------------------------------------------------------------------------------------------------------------------------------------------------------------------------------------------------------------------------------M-----S-------------------------LKT-------------------I----------------------------------SKNNV-----------------------------------------------------------------------------------------------------------------------------------------------------------------------------------------------------------------------------TS--------------------------------------------------------------------------------------------------------L-------------------------------------------------------------------------A----------E------------------------------------L----------------------------------------------V-K--------L-------------------------------------------------------------------------------------------------------------------------------------------------------------RQPVVSD-------GEV------------------------------------------------------------L------------------NPI------------R--------D------------------------RH-------------Q-------A-------------------------------------R------------L------------------------------------------------------------------------------------------------------D----------------E----------L---------------------------------------------------------------------------------------------------------------------------------A-------------------------L--------------------------P---------------T-----T----R-----D--------------------------------EA-----------------W------------------------------------------R-FT-----------D------------------------------------------L-------------S-----E----------------------LT-------------------------G----------VN-F---------------A--------P----------------------------------------APS----------------IN----------------------------------------------------------L-------EA---------------SQ------------IEV------------------NQ------------L---------------------------------------------P-------------------E------------A---------------------------------PE-------------S------------------------------R--------------L-----------------------V-----------------------FV-----------------------------------------------------------------------------------------------N-------G------------------------------RY---------------------S----------------------D-R-----------------L----------------S--------Q----------------------------K--------------------DG-------L------------P--------------------------Q---------------------G-----------------L--YA--------------------GN------------L-----------A-------N-----L------------------------------PQDQ-------K--------A--------------------------------------------------------------K-L---------------------------G-----------D-------Y---------------L----------------A----------K----------Q--------------PGQE----------------------------------------------------------------------E----------V------------FT----------------A---------L--------------------------N-----------S---------AS-----------------------------------------F-Q-D----------L---------A--------------------V-----I---------W------------L-----------------------------------------------R-------R--------G------T----------V-------------------V-------------D---V----P--------------------------------------------L-----------------QLL-----------------F-----V-------------S-------------V------------------------P-----------------------------------E-----------------------------------------------------------------------------------------------------------------------D--------------S----------A---------------M---L---T----Q--PR-----------------------CL-----------------VV------------------A------------------------------EA-N-----SH-L-------------------T--------L---------V--------E-E-------------F----------------------V-------------S------------------------------------------------------------------------------------------------------------------------T------------------------------V---------------EGCPDS---------------------------------------------QA----------------------------------------V------A--------------Y--------F----------------NNA------------V-----------------------T----E----------------------------------------------------------------------------------------------------I-------------WL-----E----------DN----------------------------------------------------------------------------------------------------------AE---------------LT-------------------H--------V-R----------L------Q----------------------------R------------DN-------G--S-------------A-----F-----H-I-GK-------------TA-V------------------TQA-------R-----DS--------------------------------------RYACH-----T----------L------------------------------N-L-----------------G----------------S-----QL----------------------SR--------HN------LDVY-------------Q---------------------T----------G-----------------------------P------------GTE-------TT-------------LN------GL-T-------------L------------I--------------------------------------G---------K----A----Q-----TS-DIH--------ST--------------------------------------VIY----------------------D----------------------------------------------------------------------HP------------------------------------NSTV-------NQ----LH-----------------------------------------------------------------------------------------------------K--C-IV-G---D------------------------------------KG-------------HAV---------------------FD--------------------------GRV-----------------------------------------------------------------------------------VVM------------------KKA-Q-----------------------LTNANQ-------------LNRN--------LL-L-SP-KA-----R-----------------V-NTK----PQ------L------------------------------------------EI---------------VA---------D-----------------------N--V-K-C-S-HGATV-SQLEAD-EVF--------------YLQSR-G--L-DKT-----------TSQNLLV------------D-A-----F---A-------A-E---------I------------------L-Q-----Q------I-------------------------------------------------P---------------------------V------V--------S---------------------------------------------L--------Q-------------------------------------------------------------------------------------------------T--------------------------------------------------A-----I---------------------------------------------------------------------------------------------------------------------------------------------------------------------------------------------A-----------------------------------------------------------------QC----------------------------------------------------V-----------A----------------------------------------------------------------------------------------------------------------------------------------------------------------------------------------------------------------------------------------------------------------------------------------------------------------------------------------------C------------------------------------------------------------------------------------------------------------------------------------------------------------------------------------R-----------T--------------------------------------------------------I------------------------------------------SY*------------------------------------------------------------------------------------------------------------------------------------------------------------------------------
>1666905_Psp@KPQ36893.1| Fe-S cluster assembly protein SufD
-----------------------------------------------------------------------------------------------------------------------------------------------------------------------------------------------------------------------------------------------------------------------------------------------------------------------------------------------------------------------------------------M-----S-------------------------LKT-------------------I----------------------------------SKTNI-----------------------------------------------------------------------------------------------------------------------------------------------------------------------------------------------------------------------------TS--------------------------------------------------------------------------------------------------------L-------------------------------------------------------------------------A----------E------------------------------------L----------------------------------------------L-N--------L-------------------------------------------------------------------------------------------------------------------------------------------------------------RQPVVSD-------DEV------------------------------------------------------------L------------------NPI------------R--------D------------------------RH-------------Q-------A-------------------------------------R------------V------------------------------------------------------------------------------------------------------Q----------------E----------L---------------------------------------------------------------------------------------------------------------------------------A-------------------------L--------------------------P---------------T-----T----R-----D--------------------------------EA-----------------W------------------------------------------R-FT-----------D------------------------------------------L-------------S-----Q----------------------LT-------------------------Q----------VE-F---------------T--------A----------------------------------------APS----------------PQ----------------------------------------------------------V-------EW---------------PQ------------IEI------------------NL------------L---------------------------------------------R-------------------E------------A---------------------------------PE-------------T------------------------------R--------------L-----------------------V-----------------------FV-----------------------------------------------------------------------------------------------N-------G------------------------------AY---------------------R----------------------D-R-----------------L----------------S--------N----------------------------R--------------------QG-------L------------P--------------------------E---------------------G-----------------L--YA--------------------GN------------L-----------G-------E-----L------------------------------PPEQ-------K--------A--------------------------------------------------------------K-L---------------------------E-----------N-------Y---------------L----------------A----------K----------Q--------------PGQE----------------------------------------------------------------------D----------V------------FT----------------A---------L--------------------------N-----------S---------AS-----------------------------------------F-Q-D----------V---------A--------------------V-----I---------W------------L-----------------------------------------------R-------R--------G------T----------V-------------------L-------------E---T----P--------------------------------------------L-----------------QLL-----------------F-----V-------------S-------------V------------------------P-----------------------------------G-----------------------------------------------------------------------------------------------------------------------E--------------Q----------A---------------M---L---T----Q--PR-----------------------CL-----------------VV------------------A------------------------------EA-N-----SH-L-------------------T--------L---------V--------E-E-------------Y----------------------I-------------S------------------------------------------------------------------------------------------------------------------------T------------------------------V---------------EGCPDA---------------------------------------------QA----------------------------------------V------A--------------Y--------L----------------NNA------------V-----------------------S----E----------------------------------------------------------------------------------------------------I-------------WL-----E----------DN----------------------------------------------------------------------------------------------------------AD---------------VS-------------------H--------I-R----------L------Q----------------------------R------------DN-------G--S-------------A-----F-----H-I-GK-------------TA-V------------------TQA-------R-----DS--------------------------------------RYTCH-----T----------L------------------------------N-L-----------------G----------------S-----QL----------------------SR--------HN------LDVY-------------Q---------------------T----------G-----------------------------P------------GTE-------TA-------------LN------GL-T-------------L------------I--------------------------------------G---------K----A----Q-----TS-DSH--------ST--------------------------------------VIY----------------------D----------------------------------------------------------------------HP------------------------------------NGTV-------NQ----LH-----------------------------------------------------------------------------------------------------K--C-IV-G---D------------------------------------KG-------------HAV---------------------FD--------------------------GRI-----------------------------------------------------------------------------------VVM------------------KKA-Q-----------------------LTNANQ-------------LNRN--------LL-L-SP-KA-----R-----------------V-NTK----PQ------L------------------------------------------EI---------------VA---------D-----------------------N--V-K-C-S-HGATV-SQLEAD-EVF--------------YLQSR-G--L-DKT-----------TSQNLLV------------D-A-----F---A-------A-E---------I------------------L-Q-----E------I-------------------------------------------------P---------------------------V------K--------S---------------------------------------------L--------Q-------------------------------------------------------------------------------------------------T--------------------------------------------------A-----I---------------------------------------------------------------------------------------------------------------------------------------------------------------------------------------------A-----------------------------------------------------------------QC----------------------------------------------------V-----------A----------------------------------------------------------------------------------------------------------------------------------------------------------------------------------------------------------------------------------------------------------------------------------------------------------------------------------------------C------------------------------------------------------------------------------------------------------------------------------------------------------------------------------------R-----------T--------------------------------------------------------V------------------------------------------SY-------------------------------------------------------------------------------------------------------------------------------------------------------------------------------
>1880991_Ocyanobacteri@OCQ91733.1| Fe-S cluster assembly protein SufD
-----------------------------------------------------------------------------------------------------------------------------------------------------------------------------------------------------------------------------------------------------------------------------------------------------------------------------------------------------------------------------------------M-----T-------------------------TPV-------------------I----------------------------------NRE-------------------------------------------------------------------------------------------------------------------------------------------------------------------------------------------------------------------------------TF--------------------------------------------------------------------------------------------------------L-------------------------------------------------------------------------P----------D------------------------------------L----------------------------------------------VSQ--------F-------------------------------------------------------------------------------------------------------------------------------------------------------------RQLGKGK-------RETC--AY------------------------------------------------------GL------------------KDL------------R--------D------------------------MA-------------T-------E-------------------------------------Y------------V------------------------------------------------------------------------------------------------------L----------------A----------A---------------------------------------------------------------------------------------------------------------------------------T-------------------------F--------------------------P---------------T-----T----R-----D--------------------------------EE-----------------W------------------------------------------R-FT-----------N------------------------------------------L-------------S-----P----------------------LL-------------------------E----------IP-F---------------Q--------V----------------------------------------AEN----------------QQ----------------------------------------------------------L-------DISLSD-----------IT------------LPV------------------SS------------K---------------------------------------------D-------------------D------------L---------------------------------P--------------L------------------------------R--------------L-----------------------V-----------------------FI-----------------------------------------------------------------------------------------------N-------G------------------------------YY---------------------S----------------------S-Q-----------------L----------------S--------N----------------------------V--------------------QSS-----LL------------P--------------------------TL------------------ALE-----------------F--YA--------------------GN------------L-----------S-------N-----A------------------------------PGPY-------H--------S--------------------------------------------------------------G-I---------------------------R-----------E-------Y---------------L----------------S----------K----------Y--------------QQQN----------------------------------------------------------------------D----------V------------FS----------------A---------L--------------------------N-----------I---------AG-----------------------------------------L-V-D----------S---------A--------------------V-----V---------F------------V-----------------------------------------------P-------A--------N------K----------A-------------------I-------------D---T----P--------------------------------------------I-----------------HLL-----------------F-----F-------------T-------------V------------------------P-----------------------------------G-----------------------------------------------------------------------------------------------------------------------A--------------T----------P---------------V---M---C----Q--PH-----------------------CL-----------------VI------------------A------------------------------EP-G-----SS-I-------------------V--------L---------V--------E-D-------------Y------------------------------------A------------------------------------------------------------------------------------------------------------------------T------------------------------L------------------------------------------------------------------GN----------------------------------------V------A--------------S--------F----------------TNA------------V-----------------------T----D----------------------------------------------------------------------------------------------------I-------------VV-----G----------EN----------------------------------------------------------------------------------------------------------AN---------------VN-------------------H--------L-R----------L------Q----------------------------R------------EG-------G--K-------------A-----F-----H-I-GK-------------SA-I------------------SQS-------R-----NS--------------------------------------RYTCH-----A----------I------------------------------S-L-----------------G----------------A-----KI----------------------SR--------HN------LEVT-------------Q---------------------T----------G-----------------------------E------------GTE-------TT-------------LN------GL-T-------------L------------I--------------------------------------G---------G----E----Q-----LA-DTH--------SV--------------------------------------IGF----------------------N----------------------------------------------------------------------HP------------------------------------HGTS-------RQ----LH-----------------------------------------------------------------------------------------------------K--C-II-D---G------------------------------------KA-------------HAV---------------------FN--------------------------GKV-----------------------------------------------------------------------------------FVP------------------KVA-Q-----------------------LTDAGQ-------------LNRN--------LL-L-SQ-KA-----R-----------------V-DTK----PQ------L------------------------------------------EI---------------VA---------D-----------------------N--V-K-C-S-HGATV-SQLEDD-EVF--------------YLQSR-G--L-DEE-----------MSRNLLI------------N-A-----F---A-------A-E---------I------------------L-N-----Q------L-------------------------------------------------P---------------------------V------G--------A---------------------------------------------V--------R-------------------------------------------------------------------------------------------------E--------------------------------------------------M-----L---------------------------------------------------------------------------------------------------------------------------------------------------------------------------------------------A-----------------------------------------------------------------RI----------------------------------------------------V-----------A----------------------------------------------------------------------------------------------------------------------------------------------------------------------------------------------------------------------------------------------------------------------------------------------------------------------------------------------S------------------------------------------------------------------------------------------------------------------------------------------------------------------------------------R-----------T------------------------------------------------------------------------------------------------------------------------------------------------------------------------------------------------------------------------------------------------------------------------------------
>2055792_Mbacterium@HAT15873.1| TPA_asm: Fe-S cluster assembly protein SufD
-----------------------------------------------------------------------------------------------------------------------------------------------------------------------------------------------------------------------------------------------------------------------------------------------------------------------------------------------------------------------------------------M-----N-------------------------TQV-------------------A----------------------------------TRE-------------------------------------------------------------------------------------------------------------------------------------------------------------------------------------------------------------------------------MF--------------------------------------------------------------------------------------------------------L-------------------------------------------------------------------------A----------G------------------------------------L----------------------------------------------VNQ--------C-------------------------------------------------------------------------------------------------------------------------------------------------------------EKLGAAH-------LKSS--AY------------------------------------------------------GL------------------DHL------------R--------D------------------------IA-------------A-------Q-------------------------------------Y------------V------------------------------------------------------------------------------------------------------L----------------S----------S---------------------------------------------------------------------------------------------------------------------------------H-------------------------F--------------------------P---------------T-----V----K-----D--------------------------------EE-----------------W------------------------------------------R-FT-----------D------------------------------------------L-------------S-----P----------------------LL-------------------------Q----------IP-L---------------NL-------------------------------------------------PQ----------------SN----------------------------------------------------------L-------SKI---------------K------------LSD------------------IT------------M---------------------------------------------P-------------------V------------K---------------------------------DK-------------ADL--------------------------PLR--------------L-----------------------V-----------------------FV-----------------------------------------------------------------------------------------------N-------G------------------------------FY---------------------A----------------------P-D-----------------L----------------S--------T----------------------------V--------------------N--------L------------P--------------------------NL------------------PID-----------------F--YV--------------------GN------------I-----------S-------N-----A------------------------------PEKY-------Q--------P--------------------------------------------------------------R-I---------------------------S-----------D-------V---------------L----------------N----------K----------H--------------RQQT----------------------------------------------------------------------E----------V------------FT----------------A---------L--------------------------N-----------I---------AS-----------------------------------------L-V-D----------S---------A--------------------V-----V---------F------------V-----------------------------------------------P-------A--------N------M----------S-------------------F-------------D---L----P--------------------------------------------I-----------------HLL-----------------F-----L-------------T-------------A------------------------P-----------------------------------G-----------------------------------------------------------------------------------------------------------------------A--------------S----------P---------------T---M---C----Q--PH-----------------------CL-----------------VI------------------A------------------------------EA-G-----SN-V-------------------T--------L---------I--------E-D-------------Y----------------------A-------------T-------------------------------------------------------------------------------------------------------------------------------------------------------------------------------------------------------------------------IGN----------------------------------------V------A--------------A--------F----------------TNA------------V-----------------------T----D----------------------------------------------------------------------------------------------------V-------------VV-----G----------EN----------------------------------------------------------------------------------------------------------AA---------------VN-------------------H--------V-R----------L------Q----------------------------R------------EA-------G--N-------------V-----V-----H-I-GT-------------SA-I------------------AQS-------R-----NS--------------------------------------HYTCH-----A----------I------------------------------S-L-----------------G----------------G-----KI----------------------SR--------HN------LEVF-------------Q---------------------R----------G-----------------------------E------------ATE-------TT-------------LN------GL-T-------------V------------A--------------------------------------F---------G----E----Q-----LS-DTH--------SL--------------------------------------ISF----------------------N----------------------------------------------------------------------HP------------------------------------HGTS-------RQ----LH-----------------------------------------------------------------------------------------------------K--C-IV-G---N------------------------------------KA-------------RAV---------------------FN--------------------------GRV-----------------------------------------------------------------------------------FVP------------------KAA-Q-----------------------LTDAGQ-------------LSRN--------LL-L-SP-RA-----R-----------------V-DTK----PQ------L------------------------------------------EI---------------VA---------D-----------------------N--V-K-C-S-HGATV-SQLEDD-ELF--------------YLQSR-G--L-DLE-----------RSRYLLI------------D-A-----F---A-------A-E---------I------------------L-D-----K------L-------------------------------------------------P---------------------------I------V--------G---------------------------------------------V--------A-------------------------------------------------------------------------------------------------K--------------------------------------------------M-----L---------------------------------------------------------------------------------------------------------------------------------------------------------------------------------------------S-----------------------------------------------------------------TC----------------------------------------------------M-----------AI---------------------------------------------------------------------------------------------------------------------------------------------------------------------------------------------------------------------------------------------------------------------------------------------------------------------------------------------Q------------------------------------------------------------------------------------------------------------------------------------------------------------------------------------E------------------------------------------------------------------------------------------------------------------------------------------------------------------------------------------------------------------------------------------------------------------------------------------------
>282423_Pagardhii@BBD56073.1| FeS assembly protein SufD
----------------------------------------------------------------------------------------------------------------------------------------------------------------------------------------------------------------------------------------------------------------------------------------------------------------------------------------------------------------------------------------MN-----N-------------------------ITI-------------------T----------------------------------EKQEV-----------------------------------------------------------------------------------------------------------------------------------------------------------------------------------------------------------------------------SY--------------------------------------------------------------------------------------------------------L-------------------------------------------------------------------------N----------H------------------------------------L----------------------------------------------LEQ--------IQGG---------------------------------------------------------------------------------------------------------------------------------L-S----------------------EPSLPSQ-------ISVQ-----------------------------------------------------------L------------------QQI------------R--------D------------------------HA-------------L-------T-------------------------------------W------------I------------------------------------------------------------------------------------------------------K----------------E----------L---------------------------------------------------------------------------------------------------------------------------------E-------------------------I--------------------------P---------------T-----K----R-----D--------------------------------EE-----------------W------------------------------------------R-FT-----------D------------------------------------------L-------------S-----P----------------------LL-------------------------A----------NR-F---------------KM------------------------------------------------ANF----------------VQ----------------------------------------------------------L-------ENQ---------------A------------IAS------------------LI------------L---------------------------------------------P-------------------E------------S---------------------------------EH-------------K------------------------------R--------------I-----------------------V-----------------------FV-----------------------------------------------------------------------------------------------N-------G------------------------------IY---------------------A----------------------P-H-----------------L----------------S--------D----------------------------I--------------------TE-------I------------P--------------------------D---------------------G-----------------I--FI--------------------GN------------L-----------A-------E-----L------------------------------PEQF-------R--------D--------------------------------------------------------------R-L---------------------------P-----------D-------Y---------------L----------------S----------Q----------Q--------------QGNQ----------------------------------------------------------------------D----------V------------FA----------------T---------L--------------------------N-----------S---------TG-----------------------------------------L-K-D----------A---------A--------------------V-----L---------W------------V-----------------------------------------------D-------K--------N------K----------I-------------------L-------------E---D----P--------------------------------------------I-----------------HLL-----------------F-----I-------------G-------------L------------------------P-----------------------------------D-----------------------------------------------------------------------------------------------------------------------N--------------I----------P---------------V---I---N----Q--PR-----------------------TL-----------------IV------------------A------------------------------ET-G-----SS-I-------------------T--------L---------I--------E-H-------------Y----------------------A-------------T------------------------------------------------------------------------------------------------------------------------A------------------------------D--------------IFGCSDQ--------------------------------------------VKV----------------------------------------Q------P--------------Y--------F----------------TNA------------V-----------------------T----E----------------------------------------------------------------------------------------------------I-------------YL-----E----------EN----------------------------------------------------------------------------------------------------------AQ---------------VN-------------------H--------T-R----------L------Q----------------------------R------------GS-------G--S-------------A-----F-----H-I-GK-------------NA-V------------------FQA-------R-----NS--------------------------------------RYTCH-----A----------I------------------------------S-L-----------------G----------------S-----KL----------------------SR--------HN------LEVY-------------Q---------------------R----------G-----------------------------E------------GTE-------TT-------------LN------GL-T-------------L------------I--------------------------------------G---------S----E----Q-----LA-DTH--------SS--------------------------------------MML----------------------N----------------------------------------------------------------------HQ------------------------------------HGTF-------NQ----VH-----------------------------------------------------------------------------------------------------K--C-II-D---D------------------------------------KA-------------HGI---------------------FN--------------------------GKV-----------------------------------------------------------------------------------FVP------------------QTA-Q-----------------------FTNANQ-------------LSRN--------LL-L-SS-KG-----R-----------------I-DTK----PQ------L------------------------------------------EI---------------VA---------D-----------------------N--V-K-C-S-HGATV-SQLEAD-EVF--------------YLRSR-G--L-SEQ-----------MSRHLLI------------D-A-----F---A-------A-E---------I------------------L-G-----K------L-------------------------------------------------P---------------------------S------E--------T---------------------------------------------L--------T-------------------------------------------------------------------------------------------------Q--------------------------------------------------V-----L---------------------------------------------------------------------------------------------------------------------------------------------------------------------------------------------S-----------------------------------------------------------------RC----------------------------------------------------V-----------S----------------------------------------------------------------------------------------------------------------------------------------------------------------------------------------------------------------------------------------------------------------------------------------------------------------------------------------------C------------------------------------------------------------------------------------------------------------------------------------------------------------------------------------R-----------T--------------------------------------------------------D------------------------------------------FS-------------------------------------------------------------------------------------------------------------------------------------------------------------------------------
>1228987_Cendosymbiont@BAP18451.1| putative iron-sulfur assembly protein
-----------------------------------------------------------------------------------------------------------------------------------------------------------------------------------------------------------------------------------------------------------------------------------------------------------------------------------------------------------------------------------------M-----T-------------------------TST-------------------I----------------------------------KKSVR--------------------------INQI------WE---------------------------------------------------------------------------------------------------------------------------------------------------------------------------------------NI--------------------------------------------------------------------------------------------------------L-------------------------------------------------------------------------L----------G------------------------------------L----------------------------------------------SEK--------CQ------------------------------------------------------------------------------------------------------------------------------------------------------------PQEAVGE-------LQF------------------------------------------------------------L------------------SKL------------R--------E------------------------DA-------------I-------S---------------------------------------------------------------------------------------------------------------------------------------------------------E--------------SRT----------L---------------------------------------------------------------------------------------------------------------------------------N-------------------------F--------------------------P---------------T-----K----Q-----D--------------------------------ED-----------------W------------------------------------------R-FT-----------D------------------------------------------L-------------S-----E----------------------LS-------------------------N----------IQ-F---------------KP-------A----------------------------------------KSA----------------DT----------------------------------------------------------I-------NLD---------------D------------FSS------------------FI------------L---------------------------------------------P-------------------E------------T---------------------------------QE-------------S------------------------------R--------------L-----------------------I-----------------------FV-----------------------------------------------------------------------------------------------N-------G------------------------------EY---------------------V----------------------P-E-----------------L----------------S--------N----------------------------L--------------------SA-------L------------P--------------------------E---------------------G-----------------V--YV--------------------GD------------L-----------M-------G-----L------------------------------PESK-------K--------A--------------------------------------------------------------K-V---------------------------I-----------H-------Y---------------F----------------S----------Q----------N--------------NGEK----------------------------------------------------------------------D----------F------------FA----------------L---------I--------------------------N-----------T---------AY-----------------------------------------F-H-D----------V---------A--------------------I-----I---------W------------V-----------------------------------------------D-------P--------N------I----------V-------------------V-------------D---I----P--------------------------------------------V-----------------NLL-----------------F-----I-------------S-------------V------------------------P-----------------------------------T-----------------------------------------------------------------------------------------------------------------------D--------------S----------Y---------------N---L---I----Q--PR-----------------------VL-----------------IV------------------A------------------------------ET-N-----SN-I-------------------T--------L---------V--------E-N-------------Y----------------------T-------------A------------------------------------------------------------------------------------------------------------------------T------------------------------T---------------QECSDI--------------------------------------------VEN----------------------------------------K------P--------------Y--------L----------------VNG------------V-----------------------T----E----------------------------------------------------------------------------------------------------I-------------FL-----E----------DN----------------------------------------------------------------------------------------------------------AH---------------IN-------------------H--------S-R----------I------Q----------------------------R------------EL-------G--D-------------S-----F-----H-I-GK-------------TA-I------------------IQN-------K-----ES--------------------------------------RYICN-----D----------I------------------------------S-L-----------------G----------------A-----KL----------------------SR--------HT------LKVF-------------Q---------------------Q----------G-----------------------------K------------QAE-------TH-------------LS------SL-T-------------M------------V--------------------------------------G---------S----L----Q-----IS-DTH--------SA--------------------------------------VYL----------------------N----------------------------------------------------------------------CP------------------------------------YGTI-------HQ----LH-----------------------------------------------------------------------------------------------------K--Y-II-D---D------------------------------------YG-------------HGI---------------------FN--------------------------GKI-----------------------------------------------------------------------------------FVP------------------KPA-Q-----------------------LTNATQ-------------LNRN--------LL-L-SS-KA-----R-----------------V-NTK----PE------L------------------------------------------QI---------------TA---------D-----------------------N--V-K-C-S-HGATI-SQLKSD-ELF--------------YLQSR-G--L-SQN-----------DARNLLI------------D-A-----F---A-------T-E---------I------------------L-D-----R------L-------------------------------------------------P---------------------------L------K--------S---------------------------------------------L--------R-------------------------------------------------------------------------------------------------Q--------------------------------------------------R-----L---------------------------------------------------------------------------------------------------------------------------------------------------------------------------------------------T-----------------------------------------------------------------QC----------------------------------------------------V-----------A----------------------------------------------------------------------------------------------------------------------------------------------------------------------------------------------------------------------------------------------------------------------------------------------------------------------------------------------C------------------------------------------------------------------------------------------------------------------------------------------------------------------------------------R-----------T--------------------------------------------------------L------------------------------------------AS-------------------------------------------------------------------------------------------------------------------------------------------------------------------------------
>41431_Csp@ACK64514.1| FeS assembly protein SufD
-----------------------------------------------------------------------------------------------------------------------------------------------------------------------------------------------------------------------------------------------------------------------------------------------------------------------------------------------------------------------------------------M-----T-------------------------SSI-------------------V----------------------------------EKSTN--------------------------VVNQ------GQ---------------------------------------------------------------------------------------------------------------------------------------------------------------------------------------NY--------------------------------------------------------------------------------------------------------L-------------------------------------------------------------------------L----------E------------------------------------L----------------------------------------------LAE--------FE------------------------------------------------------------------------------------------------------------------------------------------------------------VKTAAMA-------TDF------------------------------------------------------------L------------------SPL------------R--------R------------------------NA-------------A-------Y-------------------------------------R------------I------------------------------------------------------------------------------------------------------D--------------KEE----------V---------------------------------------------------------------------------------------------------------------------------------P-------------------------F--------------------------P---------------T-----T----H-----H--------------------------------EE-----------------W------------------------------------------R-FT-----------D------------------------------------------L-------------S-----E----------------------LY-------------------------Q----------IR-F---------------DP-------R----------------------------------------PRS----------------TT----------------------------------------------------------I-------LSD---------------T------------LAP------------------FI------------L---------------------------------------------P-------------------E------------A---------------------------------KL-------------S------------------------------S--------------L-----------------------I-----------------------FV-----------------------------------------------------------------------------------------------N-------G------------------------------EF---------------------A----------------------P-E-----------------L----------------S--------N----------------------------L--------------------AA-------L------------P--------------------------D---------------------G-----------------V--YV--------------------GN------------L-----------M-------G-----L------------------------------SSEK-------R--------E--------------------------------------------------------------K-V---------------------------V-----------N-------Y---------------L----------------A----------K----------H--------------DGAK----------------------------------------------------------------------D----------V------------FT----------------L---------M--------------------------N-----------T---------AD-----------------------------------------M-Y-H----------I---------A--------------------I-----V---------W------------V-----------------------------------------------D-------P--------N------V----------T-------------------V-------------D---I----P--------------------------------------------I-----------------FLL-----------------F-----L-------------T-------------V------------------------A-----------------------------------S-----------------------------------------------------------------------------------------------------------------------H--------------I----------H---------------N---I---I----Q--PR-----------------------VL-----------------VI------------------A------------------------------ET-G-----SS-L-------------------Q--------L---------V--------E-H-------------Y----------------------G-------------A------------------------------------------------------------------------------------------------------------------------I------------------------------S---------------EDCSDL--------------------------------------------AHN----------------------------------------K------A--------------Y--------F----------------TNT------------V-----------------------T----E----------------------------------------------------------------------------------------------------I-------------WV-----K----------DN----------------------------------------------------------------------------------------------------------AQ---------------VN-------------------H--------T-R----------V------Q----------------------------R------------EL-------G--D-------------S-----F-----H-I-GK-------------TA-I------------------AQS-------Q-----DS--------------------------------------RYTCT-----E----------I------------------------------N-L-----------------G----------------A-----KL----------------------SR--------HT------LEVF-------------Q---------------------H----------G-----------------------------K------------QTE-------TY-------------LN------GL-T-------------M------------V--------------------------------------G---------G----K----Q-----VA-DTH--------SA--------------------------------------VFL----------------------N----------------------------------------------------------------------HS------------------------------------YGMA-------HQ----LH-----------------------------------------------------------------------------------------------------K--C-II-D---D------------------------------------EA-------------RGV---------------------FN--------------------------GKI-----------------------------------------------------------------------------------FVP------------------KAA-Q-----------------------LTNATQ-------------LNRN--------LL-L-SP-KA-----R-----------------I-NTK----PE------L------------------------------------------QI---------------TA---------D-----------------------N--V-K-C-S-HGATI-SQLESD-ELF--------------YLQSR-G--L-TES-----------DARNLLI------------D-A-----F---A-------A-E---------I------------------L-D-----K------I-------------------------------------------------P---------------------------L------A--------S---------------------------------------------L--------R-------------------------------------------------------------------------------------------------T--------------------------------------------------R-----L---------------------------------------------------------------------------------------------------------------------------------------------------------------------------------------------S-----------------------------------------------------------------QC----------------------------------------------------V-----------A----------------------------------------------------------------------------------------------------------------------------------------------------------------------------------------------------------------------------------------------------------------------------------------------------------------------------------------------C------------------------------------------------------------------------------------------------------------------------------------------------------------------------------------R-----------T--------------------------------------------------------T---------------------------------------------------------------------------------------------------------------------------------------------------------------------------------------------------------------------------
>1982223_Asp@RAQ44043.1| Fe-S cluster assembly protein SufD, partial
-----------------------------------------------------------------------------------------------------------------------------------------------------------------------------------------------------------------------------------------------------------------------------------------------------------------------------------------------------------------------------------------------M-------------------------IQI-------------------Q----------------------------------EKPEL-----------------------------------------------------------------------------------------------------------------------------------------------------------------------------------------------------------------------------SY--------------------------------------------------------------------------------------------------------L-------------------------------------------------------------------------N----------Q------------------------------------L----------------------------------------------LNR--------VTGS---L----------------------------------------------------------------------------------------------------------------------PVPVS-FP-L----------------------ERNIAEQ----------------------------------------------------------------------L------------------QNI------------R--------D------------------------NA-------------A-------S-------------------------------------W------------V------------------------------------------------------------------------------------------------------K----------------E----------L---------------------------------------------------------------------------------------------------------------------------------A-------------------------I--------------------------P---------------T-----R----R-----H--------------------------------ED-----------------W------------------------------------------R-FT-----------D------------------------------------------L-------------S-----A----------------------LL-------------------------E----------LP-F---------------QP------------------------------------------------ATA----------------VE----------------------------------------------------------L-------SRD---------------E------------LSP------------------LI------------L---------------------------------------------P-------------------E------------V---------------------------------KG-------------T------------------------------R--------------L-----------------------V-----------------------FV-----------------------------------------------------------------------------------------------N-------G------------------------------FY---------------------S----------------------P-Q-----------------L----------------S--------C----------------------------L--------------------DN-------L------------P--------------------------D---------------------G-----------------V--FV--------------------GN------------L-----------G-------Q-----L------------------------------DKPL-------S--------D--------------------------------------------------------------K-L---------------------------G-----------N-------Y---------------L----------------T----------Q----------Q--------------PDSQ----------------------------------------------------------------------E----------V------------FT----------------A---------L--------------------------N-----------T---------SS-----------------------------------------L-A-D----------A---------A--------------------V-----V---------W------------V-----------------------------------------------H-------Q--------N------Q----------V-------------------I-------------D---T----P--------------------------------------------I-----------------HLL-----------------F-----I-------------S-------------L------------------------S-----------------------------------S-----------------------------------------------------------------------------------------------------------------------S--------------Q----------P---------------V---T---S----Q--PR-----------------------TL-----------------IV------------------A------------------------------EP-G-----SK-A-------------------T--------V---------I--------E-H-------------D----------------------A-------------T------------------------------------------------------------------------------------------------------------------------A------------------------------N--------------ILGCSDR--------------------------------------------TQK----------------------------------------T------P--------------Y--------F----------------TNT------------V-----------------------T----E----------------------------------------------------------------------------------------------------L-------------WV-----G----------DN----------------------------------------------------------------------------------------------------------AE---------------LQ-------------------H--------T-R----------L------Q----------------------------R------------EL-------A--S-------------S-----F-----H-I-GR-------------TV-V------------------SQG-------R-----DS--------------------------------------RYTGN-----A----------I------------------------------S-L-----------------G----------------A-----KL----------------------SR--------HN------FDIH-------------Q---------------------T----------A-----------------------------A------------GTE-------TQ-------------LN------GL-T-------------L------------V--------------------------------------N---------G----Q----Q-----VA-DTH--------SA--------------------------------------VFL----------------------N----------------------------------------------------------------------HP------------------------------------HGVI-------NQ----LH-----------------------------------------------------------------------------------------------------K--A-IV-D---D------------------------------------RA-------------HAI---------------------CN--------------------------GRI-----------------------------------------------------------------------------------VVP------------------RAA-Q-----------------------MTDATQ-------------LNRN--------LL-L-SA-KG-----R-----------------V-NTK----PQ------L------------------------------------------EI---------------VA---------D-----------------------N--V-K-C-A-HGATV-SQLEAD-EIF--------------YLRSR-G--L-DEI-----------TSRNLLI------------D-S-----F---A-------A-E---------I------------------L-E-----K------L-------------------------------------------------P---------------------------L------V--------S---------------------------------------------L--------K-------------------------------------------------------------------------------------------------Q--------------------------------------------------M-----L---------------------------------------------------------------------------------------------------------------------------------------------------------------------------------------------A-----------------------------------------------------------------RC----------------------------------------------------V-----------A----------------------------------------------------------------------------------------------------------------------------------------------------------------------------------------------------------------------------------------------------------------------------------------------------------------------------------------------C------------------------------------------------------------------------------------------------------------------------------------------------------------------------------------L------------------------------------------------------------------------------------------------------------------------------------------------------------------------------------------------------------------------------------------------------------------------------------------------
>1173029_Ssubsalsa@JH980292.1_1106|  1310379 1311758
-----------------------------------------------------------------------------------------------------------------------------------------------------------------------------------------------------------------------------------------------------------------------------------------------------------------------------------------------------------------------------------------M-----S-------------------------VQL-------------------S----------------------------------PSPTV--------------------------LV--------------------------------------------------------------------------SEAM-----------------------------------------------------------------------------------------------------------THD-----EY--------------------------------------------------------------------------------------------------------L-------------------------------------------------------------------------G----------A------------------------------------L----------------------------------------------LRQ--------SE------------------------------------------------------------------------------------------------------------------------------------------------------------GQQIRIH-------AEIV--GW-------------------------------------------------------L------------------QEL------------R--------Q------------------------RA-------------A-------Y-------------------------------------D------------A------------------------------------------------------------------------------------------------------A----------------Q----------Q---------------------------------------------------------------------------------------------------------------------------------R-------------------------M--------------------------P---------------T-----R----Q-----D--------------------------------EE-----------------W------------------------------------------R-FT-----------D------------------------------------------L-------------S-----E----------------------LL-------------------------A----------TP-F---------------VK------------------------------------------------AQT----------------VV----------------------------------------------------------P-------QQS---------------A------------IAP------------------LT------------L---------------------------------------------K-------------------E------------A---------------------------------AQ-------------S------------------------------R--------------L-----------------------V-----------------------FV-----------------------------------------------------------------------------------------------N-------G------------------------------LY---------------------S----------------------P-E-----------------H----------------S--------D----------------------------V--------------------SA-------L------------P--------------------------E---------------------G-----------------V--FV--------------------GN------------L-----------A-------Q-----L------------------------------PLED-------T--------Y--------------------------------------------------------------E-A---------------------------I-----------K-------Y---------------I----------------A----------H----------H--------------EGEQ----------------------------------------------------------------------E----------V------------FT----------------A---------L--------------------------N-----------S---------TG-----------------------------------------F-P-D----------V---------A--------------------V-----I---------W------------A-----------------------------------------------K-------A--------N------V----------I-------------------V-------------E---T----P--------------------------------------------I-----------------HLV-----------------F-----V-------------T-------------S------------------------V-----------------------------------E-----------------------------------------------------------------------------------------------------------------------E--------------H----------P---------------T---F---C----L--PR-----------------------GL-----------------IV------------------A------------------------------EK-G-----AS-L-------------------T--------V---------L--------E-Q-------------Y----------------------S-------------V------------------------------------------------------------------------------------------------------------------------T------------------------------A---------------EDCSDR--------------------------------------------PTQ----------------------------------------H------P--------------Y--------F----------------TNS------------V-----------------------M----E----------------------------------------------------------------------------------------------------V-------------FV-----E----------EN----------------------------------------------------------------------------------------------------------AR---------------VN-------------------H--------T-L----------L------Q----------------------------R------------ES-------G--D-------------A-----F-----H-I-CK-------------TA-V------------------AQS-------R-----NS--------------------------------------HYTCN-----T----------L------------------------------H-L-----------------G----------------A-----KL----------------------SR--------HN------LDVW-------------Q---------------------K----------G-----------------------------E------------HTE-------TY-------------LN------GL-T-------------L------------I--------------------------------------G---------R----D----Q-----IS-DTH--------SG--------------------------------------VWL----------------------N----------------------------------------------------------------------YP------------------------------------HGTT-------NH----LH-----------------------------------------------------------------------------------------------------K--C-IV-D---Q------------------------------------KA-------------HAI---------------------FS--------------------------GKV-----------------------------------------------------------------------------------TVP------------------QKA-Q-----------------------ETNAAQ-------------LNRN--------LL-L-SP-KA-----R-----------------V-DTK----PQ------L------------------------------------------QI---------------TA---------D-----------------------N--V-K-C-T-HGATI-SQIDAD-ELF--------------YLQSR-G--I-NAD-----------SARNLLL------------D-A-----F---A-------A-E---------I------------------L-D-----R------L-------------------------------------------------P---------------------------L------P--------S---------------------------------------------L--------R-------------------------------------------------------------------------------------------------K--------------------------------------------------M-----V---------------------------------------------------------------------------------------------------------------------------------------------------------------------------------------------A-----------------------------------------------------------------QC----------------------------------------------------V-----------S----------------------------------------------------------------------------------------------------------------------------------------------------------------------------------------------------------------------------------------------------------------------------------------------------------------------------------------------C------------------------------------------------------------------------------------------------------------------------------------------------------------------------------------R-----------T--------------------------------------------------------Y------------------------------------------E*-------------------------------------------------------------------------------------------------------------------------------------------------------------------------------
>129961_Smajor@KV878783.1_2554|  2941979 2943337
-----------------------------------------------------------------------------------------------------------------------------------------------------------------------------------------------------------------------------------------------------------------------------------------------------------------------------------------------------------------------------------------M-----V-------------------------VSD-------------------S----------------------------------PSTM----------------------------------------------------------------------------------------------------------R-----------------------------------------------------------------------------------------------------------QTD-----DY--------------------------------------------------------------------------------------------------------L-------------------------------------------------------------------------S----------A------------------------------------L----------------------------------------------LQQ--------SQ------------------------------------------------------------------------------------------------------------------------------------------------------------AQTVRVR-------SEIS--GW-------------------------------------------------------L------------------QEL------------R--------Q------------------------KA-------------A-------Y-------------------------------------E------------V------------------------------------------------------------------------------------------------------A----------------H----------Q---------------------------------------------------------------------------------------------------------------------------------T-------------------------M--------------------------P---------------T-----R----R-----D--------------------------------EE-----------------W------------------------------------------R-FT-----------D------------------------------------------L-------------T-----A----------------------LK-------------------------A----------IA-F---------------SP------------------------------------------------SAP----------------AA----------------------------------------------------------L-------EPD---------------A------------IAP------------------FT------------L---------------------------------------------P-------------------E------------A---------------------------------TH-------------S------------------------------Q--------------I-----------------------V-----------------------FV-----------------------------------------------------------------------------------------------N-------G------------------------------VY---------------------V----------------------P-E-----------------L----------------S--------D----------------------------T--------------------TA-------L------------P--------------------------D---------------------G-----------------V--FV--------------------GN------------L-----------M-------T-----L------------------------------PLDR-------C--------Y--------------------------------------------------------------D-A---------------------------I-----------K-------Y---------------I----------------A----------Y----------Q--------------NDES----------------------------------------------------------------------E----------V------------FT----------------A---------L--------------------------N-----------S---------TG-----------------------------------------F-P-D----------V---------A--------------------V-----I---------W------------A-----------------------------------------------Q-------A--------D------V----------V-------------------V-------------E---Q----P--------------------------------------------I-----------------HLL-----------------W-----V-------------T-------------L------------------------P-----------------------------------S-----------------------------------------------------------------------------------------------------------------------D--------------D----------P---------------A---F---I----Q--PR-----------------------GL-----------------IV------------------A------------------------------DP-G-----AS-L-------------------Q--------I---------V--------E-Q-------------Y----------------------A-------------V------------------------------------------------------------------------------------------------------------------------A------------------------------T---------------PLCSDM--------------------------------------------TPL----------------------------------------P------P--------------Y--------L----------------NNS------------V-----------------------V----E----------------------------------------------------------------------------------------------------V-------------FV-----Q----------EN----------------------------------------------------------------------------------------------------------AR---------------VN-------------------H--------T-R----------Y------Q----------------------------R------------EA-------G--S-------------A-----F-----H-I-GK-------------TA-V------------------SQK-------Q-----DS--------------------------------------HYTIN-----T----------V------------------------------S-L-----------------G----------------A-----QL----------------------SR--------HN------LGIW-------------Q---------------------Q----------G-----------------------------P------------NTE-------TM-------------LN------GL-A-------------L------------V--------------------------------------D---------H----T----Q-----VA-DTH--------SL--------------------------------------IAL----------------------N----------------------------------------------------------------------HP------------------------------------HGVT-------DQ----LH-----------------------------------------------------------------------------------------------------K--C-IV-D---A------------------------------------KG-------------QGV---------------------FS--------------------------GKV-----------------------------------------------------------------------------------LVP------------------QNA-Q-----------------------QTQAAQ-------------LNRN--------LL-L-SP-QA-----R-----------------V-NTQ----PQ------L------------------------------------------QI---------------TA---------D-----------------------N--V-K-C-T-HGATV-SQIDAD-ELF--------------YLQSR-G--I-SQD-----------QSRYLLL------------D-A-----F---A-------A-E---------V------------------L-E-----R------I-------------------------------------------------P---------------------------V------P--------S---------------------------------------------L--------R-------------------------------------------------------------------------------------------------H--------------------------------------------------R-----L---------------------------------------------------------------------------------------------------------------------------------------------------------------------------------------------S-----------------------------------------------------------------QC----------------------------------------------------V-----------A----------------------------------------------------------------------------------------------------------------------------------------------------------------------------------------------------------------------------------------------------------------------------------------------------------------------------------------------C------------------------------------------------------------------------------------------------------------------------------------------------------------------------------------R-----------T--------------------------------------------------------E------------------------------------------*--------------------------------------------------------------------------------------------------------------------------------------------------------------------------------
>2420339_Cbacterium@RMH79035.1| Fe-S cluster assembly protein SufD
-----------------------------------------------------------------------------------------------------------------------------------------------------------------------------------------------------------------------------------------------------------------------------------------------------------------------------------------------------------------------------------------M-----S-------------------------IQV-------------------S----------------------------------AKPEL-----------------------------------------------------------------------------------------------------------------------------------------------------------------------------------------------------------------------------SY--------------------------------------------------------------------------------------------------------L-------------------------------------------------------------------------D----------G------------------------------------L----------------------------------------------LSE--------AIGG-----------------------------------------------------------------------------------------------------------------------------------A----------------------TKVVPENY---AIAPETA--AW-------------------------------------------------------L------------------QQV------------R--------D------------------------NA-------------A-------T-------------------------------------W------------V------------------------------------------------------------------------------------------------------R----------------E----------L---------------------------------------------------------------------------------------------------------------------------------A-------------------------I--------------------------P---------------T-----T----K-----D--------------------------------EE-----------------W------------------------------------------R-FT-----------D------------------------------------------L-------------S-----P----------------------LL-------------------------A----------VN-F---------------EA------------------------------------------------GKP----------------LV----------------------------------------------------------L-------PSE---------------A------------LTP------------------FE------------L---------------------------------------------S-------------------Q------------E---------------------------------AS--------------------------------------------R--------------V-----------------------T-----------------------FV-----------------------------------------------------------------------------------------------N-------G------------------------------VY---------------------A----------------------P-Q-----------------L----------------S--------K----------------------------V--------------------TD-------L------------P--------------------------D---------------------G-----------------V--FV--------------------GN------------L-----------G-------Q-----L------------------------------PPRL-------R--------D--------------------------------------------------------------R-L---------------------------A-----------D-------Y---------------L----------------T----------A----------Q--------------EGGK----------------------------------------------------------------------E----------V------------FT----------------A---------L--------------------------N-----------T---------SG-----------------------------------------L-V-D----------A---------A--------------------V-----V---------W------------L-----------------------------------------------P-------K--------N------A----------I-------------------V-------------E---T----P--------------------------------------------I-----------------QFL-----------------F-----L-------------A-------------T------------------------N-----------------------------------G-----------------------------------------------------------------------------------------------------------------------E--------------T----------A---------------S---L---I----Q--PR-----------------------AL-----------------VV------------------A------------------------------EG-G-----SA-C-------------------T--------L---------L--------E-E-------------Y----------------------V-------------V------------------------------------------------------------------------------------------------------------------------A------------------------------E--------------REWCDNV--------------------------------------------KHG----------------------------------------Q------P--------------Y--------F----------------TNA------------V-----------------------T----E----------------------------------------------------------------------------------------------------I-------------WL-----G----------DN----------------------------------------------------------------------------------------------------------AQ---------------VK-------------------H--------A-R----------I------Q----------------------------R------------EA-------H--N-------------A-----F-----H-I-GK-------------TA-I------------------AQG-------R-----DS--------------------------------------HYECT-----A----------V------------------------------S-T-----------------G----------------A-----KL----------------------AR--------HH------LDVF-------------Q---------------------K----------G-----------------------------E------------GTH-------TV-------------LN------GL-S-------------V------------V--------------------------------------R---------G----E----Q-----VA-DTH--------SA--------------------------------------IAL----------------------N----------------------------------------------------------------------YP------------------------------------HGSS-------QQ----LH-----------------------------------------------------------------------------------------------------K--T-IV-D---D------------------------------------RA-------------QSV---------------------FN--------------------------GKV-----------------------------------------------------------------------------------FVP------------------KPA-Q-----------------------LTDASQ-------------LNRN--------LL-L-SP-KA-----R-----------------V-HTK----PQ------L------------------------------------------QI---------------TA---------D-----------------------N--V-K-C-S-HGATV-SQLEED-ELF--------------YLRSR-G--L-DPN-----------TSRNLLV------------D-G-----F---A-------G-E---------I------------------L-D-----R------L-------------------------------------------------P---------------------------L------K--------R---------------------------------------------L--------Q-------------------------------------------------------------------------------------------------T--------------------------------------------------R-----L---------------------------------------------------------------------------------------------------------------------------------------------------------------------------------------------A-----------------------------------------------------------------RC----------------------------------------------------I-----------A----------------------------------------------------------------------------------------------------------------------------------------------------------------------------------------------------------------------------------------------------------------------------------------------------------------------------------------------C------------------------------------------------------------------------------------------------------------------------------------------------------------------------------------R-----------T--------------------------------------------------------D------------------------------------------NS-------------------------------------------------------------------------------------------------------------------------------------------------------------------------------
>1671698_Hsp@OZH53014.1| hypothetical protein AFK68_20605
-----------------------------------------------------------------------------------------------------------------------------------------------------------------------------------------------------------------------------------------------------------------------------------------------------------------------------------------------------------------------------------------------M-------------------------MQV-------------------S----------------------------------VKPEI-----------------------------------------------------------------------------------------------------------------------------------------------------------------------------------------------------------------------------SY--------------------------------------------------------------------------------------------------------L-------------------------------------------------------------------------D----------K------------------------------------L----------------------------------------------LEE--------SCKG---V------------------------------------------------------------------------------------------------------------------------------------------------------SPTVPPEF---PLGANMA--AW-------------------------------------------------------L------------------QQV------------R--------D------------------------RA-------------A-------T-------------------------------------W------------V------------------------------------------------------------------------------------------------------R----------------E----------L---------------------------------------------------------------------------------------------------------------------------------A-------------------------F--------------------------P---------------T-----K----Q-----D--------------------------------EE-----------------W------------------------------------------R-FT-----------D------------------------------------------L-------------S-----A----------------------MM-------------------------K----------LG-F---------------QA------------------------------------------------PAP----------------VE----------------------------------------------------------L-------DAL---------------S------------IAP------------------FI------------L---------------------------------------------P-------------------E------------A---------------------------------ID-------------S------------------------------R--------------L-----------------------V-----------------------FV-----------------------------------------------------------------------------------------------N-------G------------------------------VF---------------------A----------------------P-N-----------------L----------------S--------S----------------------------L--------------------TD-------I------------E--------------------------N---------------------E-----------------I--FV--------------------GN------------L-----------G-------Q-----L------------------------------PTEY-------Q--------E--------------------------------------------------------------R-I---------------------------G-----------N-------Y---------------L----------------A----------Q----------Q--------------PGSQ----------------------------------------------------------------------E----------V------------FT----------------S---------L--------------------------N-----------T---------AG-----------------------------------------L-T-D----------A---------A--------------------V-----V---------W------------L-----------------------------------------------P-------K--------N------Q----------V-------------------V-------------E---K----P--------------------------------------------I-----------------HLL-----------------F-----I-------------A-------------T------------------------E-----------------------------------T-----------------------------------------------------------------------------------------------------------------------E--------------I----------P---------------I---L---T----Q--RR-----------------------CL-----------------VV------------------A------------------------------ES-N-----SS-A-------------------K--------I---------V--------E-H-------------C----------------------V-------------T------------------------------------------------------------------------------------------------------------------------A------------------------------E---------------VICPEA--------------------------------------------PSS----------------------------------------H------P--------------Y--------L----------------TNT------------V-----------------------T----E----------------------------------------------------------------------------------------------------I-------------WV-----E----------EN----------------------------------------------------------------------------------------------------------AE---------------IN-------------------H--------T-R----------V------Q----------------------------R------------DA-------G--A-------------A-----F-----H-I-GK-------------TA-I------------------AQA-------K-----NS--------------------------------------RYSCN-----A----------I------------------------------H-L-----------------G----------------A-----KL----------------------SR--------HN------LEVT-------------Q---------------------M----------G-----------------------------E------------GTE-------TN-------------LY------GL-S-------------F------------I--------------------------------------G---------N----A----Q-----EA-DTH--------SS--------------------------------------IIL----------------------N----------------------------------------------------------------------HP------------------------------------HGVT-------DQ----LY-----------------------------------------------------------------------------------------------------K--S-IV-D---N------------------------------------KA-------------HSV---------------------FN--------------------------GKV-----------------------------------------------------------------------------------YVS------------------QTA-Q-----------------------LTNAAQ-------------LNRN--------LL-L-SS-GG-----R-----------------V-DTK----PE------L------------------------------------------EI---------------IA---------D-----------------------D--V-K-C-S-HGATV-SQLDDD-EVF--------------YLQSR-G--L-SQE-----------ASRNLLI------------D-A-----F---A-------A-E---------I------------------I-N-----K------L-------------------------------------------------P---------------------------L------P--------S---------------------------------------------L--------Q-------------------------------------------------------------------------------------------------H--------------------------------------------------I-----L---------------------------------------------------------------------------------------------------------------------------------------------------------------------------------------------K-----------------------------------------------------------------QC----------------------------------------------------V-----------A----------------------------------------------------------------------------------------------------------------------------------------------------------------------------------------------------------------------------------------------------------------------------------------------------------------------------------------------C------------------------------------------------------------------------------------------------------------------------------------------------------------------------------------K-----------V------------------------------------------------------------------------------------------------------------------------------------------------------------------------------------------------------------------------------------------------------------------------------------
>203124_Terythraeum@ABG53349.1| FeS assembly protein SufD
-------------------------------------------------------------------------------------------------------------------------------------------------------------------------------------------------------------------------------------------------------------------------------------------------------------------------------------------------------------------------------------------------------------------------MQI-------------------S----------------------------------VKPEI-----------------------------------------------------------------------------------------------------------------------------------------------------------------------------------------------------------------------------FY--------------------------------------------------------------------------------------------------------L-------------------------------------------------------------------------D----------K------------------------------------L----------------------------------------------LEE--------SCKK---V------------------------------------------------------------------------------------------------------------------------------------------------------SPAIASDF---SLDVKMA--AW-------------------------------------------------------L------------------QQV------------R--------D------------------------RA-------------A-------A-------------------------------------W------------V------------------------------------------------------------------------------------------------------R----------------E----------L---------------------------------------------------------------------------------------------------------------------------------S-------------------------I--------------------------P---------------T-----K----K-----D--------------------------------EE-----------------W------------------------------------------R-FT-----------N------------------------------------------L-------------S-----S----------------------MM-------------------------K----------LS-F---------------QA------------------------------------------------PTL----------------VD----------------------------------------------------------L-------DAL---------------N------------IAP------------------FI------------L---------------------------------------------P-------------------E------------V---------------------------------AD-------------S------------------------------R--------------L-----------------------V-----------------------FV-----------------------------------------------------------------------------------------------N-------G------------------------------VF---------------------A----------------------P-Q-----------------L----------------S--------E----------------------------V--------------------KG-------I------------E--------------------------N---------------------Q-----------------V--FV--------------------GN------------L-----------G-------Q-----L------------------------------PEEY-------Q--------K--------------------------------------------------------------R-V---------------------------G-----------N-------Y---------------L----------------A----------Q----------Q--------------PGSE----------------------------------------------------------------------E----------V------------FT----------------C---------L--------------------------N-----------T---------AG-----------------------------------------L-T-D----------A---------A--------------------V-----V---------W------------L-----------------------------------------------P-------K--------N------Q----------V-------------------L-------------E---K----P--------------------------------------------I-----------------HLL-----------------F-----I-------------A-------------T------------------------E-----------------------------------T-----------------------------------------------------------------------------------------------------------------------E--------------I----------P---------------I---L---T----Q--RR-----------------------CL-----------------VV------------------A------------------------------ES-N-----SS-G-------------------K--------I---------I--------E-H-------------C----------------------V-------------T------------------------------------------------------------------------------------------------------------------------A------------------------------E---------------VICPEA--------------------------------------------PNS----------------------------------------H------P--------------Y--------L----------------TNT------------V-----------------------T----E----------------------------------------------------------------------------------------------------I-------------WV-----E----------EN----------------------------------------------------------------------------------------------------------AE---------------ID-------------------H--------T-R----------V------Q----------------------------R------------DA-------G--A-------------A-----F-----H-I-GK-------------TA-I------------------AQA-------K-----NS--------------------------------------RYTCN-----A----------I------------------------------N-L-----------------G----------------G-----RL----------------------SR--------HN------LEVV-------------Q---------------------M----------G-----------------------------E------------GTE-------TN-------------LY------GL-A-------------F------------L--------------------------------------R---------N----E----Q-----EI-DTH--------SS--------------------------------------ITL----------------------N----------------------------------------------------------------------YP------------------------------------NSVT-------DQ----LY-----------------------------------------------------------------------------------------------------K--C-IV-D---D------------------------------------KA-------------HSI---------------------FN--------------------------GKI-----------------------------------------------------------------------------------YVS------------------QTA-Q-----------------------LTNAAQ-------------LNRN--------LL-L-SS-GG-----R-----------------V-DTK----PQ------L------------------------------------------EI---------------IA---------D-----------------------N--V-Q-C-S-HGATV-SQLDDD-EVF--------------YLQSR-G--L-SQE-----------ASRNLLI------------D-A-----F---A-------A-E---------I------------------L-N-----K------L-------------------------------------------------P---------------------------L------P--------S---------------------------------------------L--------Q-------------------------------------------------------------------------------------------------R--------------------------------------------------I-----L---------------------------------------------------------------------------------------------------------------------------------------------------------------------------------------------K-----------------------------------------------------------------QC----------------------------------------------------V-----------A----------------------------------------------------------------------------------------------------------------------------------------------------------------------------------------------------------------------------------------------------------------------------------------------------------------------------------------------C------------------------------------------------------------------------------------------------------------------------------------------------------------------------------------K-----------I------------------------------------------------------------------------------------------------------------------------------------------------------------------------------------------------------------------------------------------------------------------------------------
>864702_Ocyanobacteri@EKQ68505.1| Iron-regulated ABC transporter permease protein SufD
-----------------------------------------------------------------------------------------------------------------------------------------------------------------------------------------------------------------------------------------------------------------------------------------------------------------------------------------------------------------------------------------------M-------------------------IEI-------------------S----------------------------------TVADV--------------------------GNLG-----------------------------------------------------------------------VTTAS-----------------------------------------------------------------------------------------------------------DRT-----TY--------------------------------------------------------------------------------------------------------L-------------------------------------------------------------------------K----------N------------------------------------L----------------------------------------------LAL--------QS------------------------------------------------------------------------------------------------------------------------------PL------------------------------------------ADNL--DW-------------------------------------------------------L------------------QEV------------R--------D------------------------RA-------------A-------S-------------------------------------R------------V------------------------------------------------------------------------------------------------------Q----------------E----------L---------------------------------------------------------------------------------------------------------------------------------A-------------------------I--------------------------P---------------S-----T----R-----E--------------------------------EE-----------------W------------------------------------------R-FT-----------D------------------------------------------L-------------S-----P----------------------LL-------------------------K----------VE-L---------------KS------VA----------------------------------------RKS----------------SA----------------------------------------------------------I-------SQA---------------E------------IAS------------------FI------------L---------------------------------------------P-------------------E------------S----------------------------------S-------------T------------------------------C--------------L-----------------------V-----------------------FV-----------------------------------------------------------------------------------------------D-------G------------------------------TF---------------------L----------------------P-E-----------------L----------------S--------T----------------------------T--------------------QN-------L------------P--------------------------T---------------------N-----------------M--VV--------------------GN------------L-----------A-------T-----A--IQ-------------------------QESSL-------Q--------N--------------------------------------------------------------R-I---------------------------L-----------D-------Y---------------L----------------A----------R----------Q--------------PGSG----------------------------------------------------------------------E----------T------------FT----------------A---------L--------------------------N-----------T---------AS-----------------------------------------M-T-D----------V---------A--------------------V-----I---------Y------------V-----------------------------------------------P-------Q--------K------Q----------I-------------------V-------------D---S----P--------------------------------------------I-----------------HVL-----------------F-----V-------------S-------------T------------------------A-----------------------------------D-----------------------------------------------------------------------------------------------------------------------Q--------------P----------Q---------------V---M---T----T--PR-----------------------CL-----------------VI------------------A------------------------------ES-N-----SS-L-------------------T--------L---------I--------E-D-------------Y----------------------I-------------S-------------------------------------------------------------------------------------------------------------------------------------------------------------------------------------------------------------------------LNA----------------------------------------S------V--------------Y--------F----------------TNS------------V-----------------------T----E----------------------------------------------------------------------------------------------------V-------------WV-----E----------AN----------------------------------------------------------------------------------------------------------AH---------------VN-------------------H--------T-R----------I------Q----------------------------R------------DS-------Q--T-------------A-----F-----H-I-GK-------------TA-V------------------SQA-------R-----DA--------------------------------------HYTCN-----A----------I------------------------------S-L-----------------G----------------A-----AL----------------------SR--------HH------LEVY-------------Q---------------------T----------G-----------------------------E------------QTY-------TM-------------LN------GL-T-------------M------------I--------------------------------------A---------D----N----Q-----VA-DTH--------SL--------------------------------------ISY----------------------T----------------------------------------------------------------------KP------------------------------------YGTS-------NQ----IH-----------------------------------------------------------------------------------------------------K--C-IV-D---D------------------------------------QA-------------HAV---------------------FN--------------------------GKI-----------------------------------------------------------------------------------FVP------------------KAA-Q-----------------------LTDARQ-------------LSKS--------LL-M-SP-KA-----R-----------------V-DTK----PQ------L------------------------------------------EI---------------TA---------D-----------------------N--V-K-C-A-HGATV-SQLESD-EVF--------------YLQSR-G--I-DEN-----------SARSLLV------------Y-A-----F---A-------Y-D---------I------------------I-S-----Q------I-------------------------------------------------P---------------------------V------A--------S---------------------------------------------L--------R-------------------------------------------------------------------------------------------------N--------------------------------------------------I-----L---------------------------------------------------------------------------------------------------------------------------------------------------------------------------------------------A-----------------------------------------------------------------AS----------------------------------------------------V-----------R----------------------------------------------------------------------------------------------------------------------------------------------------------------------------------------------------------------------------------------------------------------------------------------------------------------------------------------------I------------------------------------------------------------------------------------------------------------------------------------------------------------------------------------P-----------T------------------------------------------------------------------------------------------------------------------------------------------------------------------------------------------------------------------------------------------------------------------------------------
>47254_Lsp@PZV13216.1| Fe-S cluster assembly protein SufD
-----------------------------------------------------------------------------------------------------------------------------------------------------------------------------------------------------------------------------------------------------------------------------------------------------------------------------------------------------------------------------------------------M-------------------------IEL-------------------S----------------------------------TVSDV--------------------------GNVG-----------------------------------------------------------------------LFSKG-----------------------------------------------------------------------------------------------------------DRA-----AY--------------------------------------------------------------------------------------------------------L-------------------------------------------------------------------------K----------N------------------------------------L----------------------------------------------LHL--------RS------------------------------------------------------------------------------------------------------------------------------PL------------------------------------------PESL--ID-------------------------------------------------------L------------------NVI------------R--------D------------------------RA-------------A-------A-------------------------------------R------------V------------------------------------------------------------------------------------------------------Q----------------E----------L---------------------------------------------------------------------------------------------------------------------------------A-------------------------I--------------------------P---------------S-----T----R-----D--------------------------------EE-----------------W------------------------------------------R-FA-----------D------------------------------------------L-------------S-----S----------------------LL-------------------------K----------VN-F---------------QT------VD----------------------------------------DQS----------------S-----------------------------------------------------------L-------SFP---------------H------------IQP------------------FI------------L---------------------------------------------P-------------------E------------A---------------------------------IS-------------S------------------------------R--------------L-----------------------V-----------------------FV-----------------------------------------------------------------------------------------------N-------G------------------------------LY---------------------D----------------------P-A-----------------L----------------S--------A----------------------------V--------------------DG-------L------------P--------------------------D---------------------G-----------------I--LA--------------------TN------------L-----------A-------T-----A--VAF------------------------KEFST-------Q-----------------------------------------------------------------------------------------------------------------------------------------L----------------A----------Q----------Q--------------PGAE----------------------------------------------------------------------E----------V------------FT----------------T---------L--------------------------N-----------T---------AS-----------------------------------------F-T-D----------G---------A--------------------L-----I---------W------------V-----------------------------------------------E-------K--------D------Q----------V-------------------I-------------D---I----P--------------------------------------------I-----------------QIL-----------------Y-----V-------------S-------------T------------------------A-----------------------------------T-----------------------------------------------------------------------------------------------------------------------Q--------------A----------A---------------I-------A----H--PR-----------------------CL-----------------VI------------------A------------------------------QP-G-----SK-L-------------------T--------L---------I--------E-E-------------F----------------------V-------------A-------------------------------------------------------------------------------------------------------------------------------------------------------------------------------------------------------------------------LHE----------------------------------------G------I--------------Y--------F----------------TNS------------V-----------------------T----E----------------------------------------------------------------------------------------------------I-------------AV-----L----------DN----------------------------------------------------------------------------------------------------------AE---------------VN-------------------H--------T-R----------I------Q----------------------------R------------DS-------S--E-------------S-----I-----H-I-GK-------------TV-A------------------TQA-------R-----DS--------------------------------------RYTCN-----A----------I------------------------------S-L-----------------G----------------S-----KL----------------------SR--------HN------LEVY-------------Q---------------------T----------G-----------------------------E------------QTD-------TV-------------LN------GL-T-------------M------------I--------------------------------------T---------D----D----Q-----VG-DTH--------SL--------------------------------------ISF----------------------T----------------------------------------------------------------------KP------------------------------------HSIS-------HQ----IH-----------------------------------------------------------------------------------------------------K--C-IV-D---D------------------------------------HA-------------HGI---------------------FN--------------------------GKV-----------------------------------------------------------------------------------LVP------------------KAA-Q-----------------------LTNAGQ-------------LSKT--------LL-L-SP-KA-----R-----------------I-DTK----PQ------L------------------------------------------EI---------------VA---------D-----------------------N--V-K-C-A-HGATV-SQLDND-EVF--------------YLQSR-G--I-DEV-----------SARKLLV------------Y-A-----F---A-------Y-E---------V------------------I-N-----Q------I-------------------------------------------------P---------------------------V------A--------S---------------------------------------------L--------R-------------------------------------------------------------------------------------------------D--------------------------------------------------Q-----L---------------------------------------------------------------------------------------------------------------------------------------------------------------------------------------------A-----------------------------------------------------------------DL----------------------------------------------------A-----------R-----------------------------------------------------------------------------------------------------------------------------------------------------------------------------------------------------------------------------------------------------------------------------------------------------------------------------------------------------------------------------------------------------------------------------------------------------------------------------------------------------------------------------------P-----------Q--------------------------------------------------------Q------------------------------------------AHI------------------------------------------------------------------------------------------------------------------------------------------------------------------------------
>1173025_Gsp@AFY66717.1| Iron-regulated ABC transporter permease protein SufD
----------------------------------------------------------------------------------------------------------------------------------------------------------------------------------------------------------------------------------------------------------------------------------------------------------------------------------------------------------------------------------------MM-----T-------------------------VSD-------------------V----------------------------------ATTPQ--------------------------ANAE-----------------------------------------------------------------------------------------------------------------------------------------------------------------------------------------------EA--------------------------------------------------------------------------------------------------------L-------------------------------------------------------------------------S----------G------------------------------------W----------------------------------------------LAQ--------A-------------------------------------------------------------------------------------------------------------------------------------------------------------PRIDEARF---G--AEAI--AW-------------------------------------------------------L------------------QGL------------R--------D------------------------QG-------------A-------A-------------------------------------F------------L------------------------------------------------------------------------------------------------------K----------------E----------Q---------------------------------------------------------------------------------------------------------------------------------S-------------------------F--------------------------P---------------S-----R----R-----D--------------------------------ED-----------------W------------------------------------------R-FT-----------D------------------------------------------L-------------S-----P----------------------LL-------------------------A----------VP-F---------------QA------------------------------------------------ATA----------------SR----------------------------------------------------------L-------TPE---------------A------------IAP------------------FA------------V---------------------------------------------S-------------------E------------A---------------------------------EQ-------------S------------------------------R--------------L-----------------------V-----------------------LV-----------------------------------------------------------------------------------------------N-------G------------------------------VY---------------------A----------------------P-E-----------------L----------------S--------A----------------------------I--------------------AG-------L------------P--------------------------A---------------------G-----------------A--FV--------------------GS------------L-----------A-------D-----L------------------------------PAER-------Q--------S--------------------------------------------------------------A-L---------------------------Q-----------D-------Y---------------L----------------A----------K----------Q--------------HGGE----------------------------------------------------------------------E----------R------------FT----------------A---------L--------------------------N-----------T---------SH-----------------------------------------F-Q-D----------V---------A--------------------V-----V---------W------------L-----------------------------------------------P-------H--------N------A----------V-------------------I-------------E---A----P--------------------------------------------I-----------------HLL-----------------L-----V-------------A-------------T------------------------A-----------------------------------S-----------------------------------------------------------------------------------------------------------------------E--------------A----------A---------------L---I---S-------PR-----------------------CL-----------------VV------------------A------------------------------ET-G-----SA-L-------------------T--------L---------V--------E-D-------------F----------------------V-------------T-------------------------------------------------------------------------------------------------------------------------------------------------------------------------------------------------------------------------VGD----------------------------------------G------P--------------H--------W----------------TNA------------V-----------------------T----E----------------------------------------------------------------------------------------------------V-------------WV-----Q----------AN----------------------------------------------------------------------------------------------------------AQ---------------VN-------------------H--------T-R----------I------Q----------------------------R------------EA-------I--A-------------A-----F-----H-I-GK-------------TA-V------------------SQG-------R-----DS--------------------------------------RYTCN-----A----------I------------------------------S-L-----------------G----------------G-----QI----------------------SR--------HH------LEVL-------------Q---------------------Q----------G-----------------------------E------------QTH-------LA-------------LN------GL-T-------------V------------A--------------------------------------S---------G----T----Q-----LA-DTH--------SL--------------------------------------IQY----------------------T----------------------------------------------------------------------QP------------------------------------YGAS-------DQ----LH-----------------------------------------------------------------------------------------------------K--C-IV-G---D------------------------------------RA-------------RAV---------------------FN--------------------------GRI-----------------------------------------------------------------------------------SVP------------------KAA-Q-----------------------LTNAAQ-------------LSRN--------LL-L-SP-KA-----R-----------------V-DTK----PQ------L------------------------------------------EI---------------VA---------D-----------------------N--V-K-C-S-HGATV-SQLDTD-EVF--------------YLQSR-G--I-DQG-----------SAQELLI------------Y-A-----F---A-------A-E---------I------------------L-E-----R------V-------------------------------------------------P---------------------------V------P--------S---------------------------------------------I--------R-------------------------------------------------------------------------------------------------Q--------------------------------------------------A-----L---------------------------------------------------------------------------------------------------------------------------------------------------------------------------------------------A----------------------------------------------------------------AQA----------------------------------------------------T-----------Q------------------------------------------------------------------------------------------------------------------------------------------------------------------------------------------------------------------------------------------------------------------------------------------------------------------------------------------------------------------------------------------------------------------------------------------------------------------------------------------------------------------------------------------------------------------------------------------------------------------------------------------------------NH----------------------------------------------------------------------------------------------------------------------------------------------------------------------------
>2420336_Cbacterium@RMF25201.1| Fe-S cluster assembly protein SufD
-----------------------------------------------------------------------------------------------------------------------------------------------------------------------------------------------------------------------------------------------------------------------------------------------------------------------------------------------------------------------------------------M-----N-------------------------QS----------------------------------------------------------VV--------------------------TSE---------------------------------------------------------------------------SI-----------------------------------------------------------------------------------------------------------TID-----PF--------------------------------------------------------------------------------------------------------I-------------------------------------------------------------------------S----------K------------------------------------I----------------------------------------------LQQ--------RP-------------------------------------------------------------------------------------------------------------------------------------T----------------------APLEKLD-------EETA--AW-------------------------------------------------------L------------------SNL------------R--------E------------------------QS-------------A-------S-------------------------------------W------------V------------------------------------------------------------------------------------------------------S----------------R----------L---------------------------------------------------------------------------------------------------------------------------------K-------------------------T--------------------------P---------------S-----K----K-----H--------------------------------EE-----------------W------------------------------------------R-FT-----------D------------------------------------------I-------------S-----E----------------------LL-------------------------D----------LE-I---------------VP------------------------------------------------PQP----------------TN----------------------------------------------------------L-------GEE---------------A------------VD--------------------I------------I---------------------------------------------A-------------------E------------A---------------------------------QT-------------T------------------------------R--------------L-----------------------V-----------------------FI-----------------------------------------------------------------------------------------------N-------G------------------------------IY---------------------A----------------------A-A-----------------V----------------S--------N----------------------------T--------------------TG-------L------------P--------------------------A---------------------G-----------------I--YV--------------------GN------------L-----------T-------N-----L------------------------------PEAY-------C--------K--------------------------------------------------------------Y-F---------------------------R-----------P-------F---------------L----------------A----------T----------Q--------------PDKE----------------------------------------------------------------------E----------I------------FT----------------S---------L--------------------------N-----------T---------AS-----------------------------------------I-A-D----------V---------A--------------------I-----I---------W------------A-----------------------------------------------A-------P--------N------A----------V-------------------V-------------E---K----P--------------------------------------------I-----------------HLS-----------------F-----I-------------S-------------L------------------------P-----------------------------------G-----------------------------------------------------------------------------------------------------------------------E--------------N----------V---------------S---F---S----Q--PR-----------------------AW-----------------IV------------------A------------------------------EK-N-----CK-L-------------------K--------I---------I--------E-E-------------Y----------------------A-------------G------------------------------------------------------------------------------------------------------------------------Q------------------------------S-------------S--------------------------------------------------------------------------------------------------------------------Y--------F----------------TNA------------V-----------------------T----E----------------------------------------------------------------------------------------------------I-------------WL-----G----------EN----------------------------------------------------------------------------------------------------------AQ---------------IN-------------------H--------T-R----------I------Q----------------------------Q------------EA-------D--N-------------A-----Y-----H-I-GK-------------TA-V------------------SQA-------R-----NS--------------------------------------HYTLT-----E----------I------------------------------N-F-----------------G----------------A-----KL----------------------SR--------HN------PQIN-------------Q---------------------T----------G-----------------------------A------------QIL-------TN-------------LN------GL-T-------------V------------A--------------------------------------N---------Q----Q----Q-----TS-DTH--------SV--------------------------------------IHL----------------------T----------------------------------------------------------------------QP------------------------------------HGTT-------NQ----LH-----------------------------------------------------------------------------------------------------K--C-IA-C---D------------------------------------RA-------------HTV---------------------FN--------------------------GRV-----------------------------------------------------------------------------------LVP------------------QAA-Q-----------------------MTNAAQ-------------LNRN--------LL-L-SN-QA-----R-----------------I-DTK----PE------L------------------------------------------QI---------------TA---------D-----------------------N--V-K-C-S-HGATV-SQLEAE-EIF--------------YLQSR-G--L-TAA-----------NARNLLI------------D-A-----F---A-------A-E---------I------------------I-Q-----R------I-------------------------------------------------P---------------------------V------K--------S---------------------------------------------L--------Q-------------------------------------------------------------------------------------------------S--------------------------------------------------K-----I---------------------------------------------------------------------------------------------------------------------------------------------------------------------------------------------T-----------------------------------------------------------------QA----------------------------------------------------L-----------E----------------------------------------------------------------------------------------------------------------------------------------------------------------------------------------------------------------------------------------------------------------------------------------------------------------------------------------------E------------------------------------------------------------------------------------------------------------------------------------------------------------------------------------K-----------T--------------------------------------------------------K---------------------------------------------------------------------------------------------------------------------------------------------------------------------------------------------------------------------------
>111780_Scyanosphaera@AFZ34868.1| Iron-regulated ABC transporter permease protein SufD
-----------------------------------------------------------------------------------------------------------------------------------------------------------------------------------------------------------------------------------------------------------------------------------------------------------------------------------------------------------------------------------------M-----S-------------------------QSS--------------------------------------------------------MIT--------------------------SRE---------------------------------------------------------------------------QI-----------------------------------------------------------------------------------------------------------KSD-----PF--------------------------------------------------------------------------------------------------------L-------------------------------------------------------------------------L----------K------------------------------------I----------------------------------------------LQQ--------RS-------------------------------------------------------------------------------------------------------------------------------------S----------------------VPKEKLD-------SETS--TW-------------------------------------------------------L------------------ENL------------R--------E------------------------QS-------------A-------S-------------------------------------W------------V------------------------------------------------------------------------------------------------------S----------------R----------L---------------------------------------------------------------------------------------------------------------------------------K-------------------------F--------------------------P---------------S-----K----K-----D--------------------------------EE-----------------W------------------------------------------R-FT-----------D------------------------------------------L-------------S-----S----------------------LL-------------------------D----------LD-F---------------TA------------------------------------------------AKS----------------GT----------------------------------------------------------V-------ESD---------------T------------ID--------------------L------------I---------------------------------------------P-------------------E------------A---------------------------------TE-------------S------------------------------R--------------I-----------------------V-----------------------FV-----------------------------------------------------------------------------------------------N-------G------------------------------LY---------------------A----------------------P-E-----------------L----------------S--------N----------------------------T--------------------SG-------L------------P--------------------------K---------------------G-----------------I--YV--------------------GN------------L-----------T-------N-----L------------------------------PEAY-------C--------K--------------------------------------------------------------Y-F---------------------------R-----------P-------Y---------------L----------------G----------T----------Q--------------AGAE----------------------------------------------------------------------E----------V------------FT----------------S---------L--------------------------N-----------T---------AS-----------------------------------------I-T-D----------V---------A--------------------I-----I---------W------------A-----------------------------------------------A-------P--------N------T----------V-------------------V-------------E---Q----P--------------------------------------------I-----------------HLL-----------------F-----I-------------S-------------V------------------------T-----------------------------------E-----------------------------------------------------------------------------------------------------------------------D--------------S----------I---------------S---F---S----Q--PR-----------------------SW-----------------IV------------------A------------------------------EK-N-----CS-L-------------------N--------I---------I--------E-E-------------Y----------------------T-------------G------------------------------------------------------------------------------------------------------------------------Q------------------------------S-------------S--------------------------------------------------------------------------------------------------------------------Y--------L----------------TNA------------V-----------------------T----E----------------------------------------------------------------------------------------------------I-------------WL-----G----------EN----------------------------------------------------------------------------------------------------------AQ---------------IN-------------------H--------T-R----------F------Q----------------------------T------------ES-------E--T-------------A-----Y-----H-I-GK-------------TA-V------------------SQA-------R-----AS--------------------------------------RYTLT-----E----------F------------------------------N-F-----------------G----------------G-----KI----------------------SR--------HN------PEIS-------------Q---------------------Q----------G-----------------------------E------------QTE-------TY-------------LN------GL-T-------------V------------A--------------------------------------N---------G----E----Q-----TA-DTH--------SI--------------------------------------IAL----------------------S----------------------------------------------------------------------KP------------------------------------HGTT-------NQ----LH-----------------------------------------------------------------------------------------------------K--C-LV-S---D------------------------------------RA-------------HTI---------------------FN--------------------------GKV-----------------------------------------------------------------------------------FVP------------------KAA-Q-----------------------LTNAAQ-------------LNRN--------LL-L-SP-KA-----R-----------------V-DTK----PE------L------------------------------------------RI---------------TA---------D-----------------------N--V-K-C-S-HGATV-SQLEAE-EIF--------------YLRSR-G--L-TED-----------NARQLLI------------N-G-----F---T-------A-E---------I------------------I-E-----R------I-------------------------------------------------S---------------------------L------K--------S---------------------------------------------L--------S-------------------------------------------------------------------------------------------------T--------------------------------------------------K-----I---------------------------------------------------------------------------------------------------------------------------------------------------------------------------------------------A-----------------------------------------------------------------TI----------------------------------------------------V-----------A----------------------------------------------------------------------------------------------------------------------------------------------------------------------------------------------------------------------------------------------------------------------------------------------------------------------------------------------K------------------------------------------------------------------------------------------------------------------------------------------------------------------------------------K-----------T--------------------------------------------------------S------------------------------------------S--------------------------------------------------------------------------------------------------------------------------------------------------------------------------------
>1919135_Cbacterium@PSO92791.1| Fe-S cluster assembly protein SufD
-----------------------------------------------------------------------------------------------------------------------------------------------------------------------------------------------------------------------------------------------------------------------------------------------------------------------------------------------------------------------------------------M-----N-------------------------AQT--------------------------------------------------------SFS--------------------------SKEI-------------------------------------------------------------------------QAA-----------------------------------------------------------------------------------------------------------SSD-----QY--------------------------------------------------------------------------------------------------------L-------------------------------------------------------------------------N----------G------------------------------------L----------------------------------------------LKQ--------CQ-------------------------------------------------------------------------------------------------------------------------------------G----------------------KTVALQD-------SETA--TW-------------------------------------------------------L------------------QKV------------R--------D------------------------HA-------------S-------S-------------------------------------S------------L------------------------------------------------------------------------------------------------------A----------------Q----------S---------------------------------------------------------------------------------------------------------------------------------S-------------------------M--------------------------P---------------T-----K----R-----D--------------------------------EE-----------------W------------------------------------------R-FT-----------D------------------------------------------L-------------S-----P----------------------LM-------------------------Q----------HD-F---------------QA------------------------------------------------DGE----------------AS----------------------------------------------------------V-------APS---------------T------------VEG------------------LT------------L---------------------------------------------P-------------------E------------A---------------------------------ST-------------T------------------------------R--------------L-----------------------V-----------------------FV-----------------------------------------------------------------------------------------------N-------G------------------------------VY---------------------S----------------------H-Q-----------------L----------------S--------E----------------------------V--------------------TD-------L------------P--------------------------K---------------------G-----------------V--YV--------------------GN------------L-----------S-------C-----M------------------------------SAAH-------T--------S--------------------------------------------------------------R-L---------------------------Q-----------N-------Y---------------L----------------A----------Q----------Q--------------EGSE----------------------------------------------------------------------E----------L------------FT----------------A---------L--------------------------N-----------T---------AS-----------------------------------------L-T-D----------A---------A--------------------V-----I---------W------------A-----------------------------------------------A-------P--------N------Q----------I-------------------V-------------E---T----P--------------------------------------------I-----------------HLL-----------------F-----L-------------S-------------V------------------------P-----------------------------------G-----------------------------------------------------------------------------------------------------------------------E--------------T----------P---------------T---L---S----Q--PR-----------------------AL-----------------VV------------------A------------------------------HT-S-----AS-L-------------------E--------V---------I--------E-Q-------------Y----------------------T-------------S------------------------------------------------------------------------------------------------------------------------L------------------------------S-------------ESENRPNT-G------ELPAR----------------------------QGELTA----------------------------------------R------P--------------Y--------L----------------TNA------------V-----------------------T----E----------------------------------------------------------------------------------------------------I-------------WA-----E----------EN----------------------------------------------------------------------------------------------------------AQ---------------VT-------------------H--------T-R----------V------Q----------------------------Q------------ES-------Q--Q-------------G-----F-----H-I-GK-------------SA-I------------------TQS-------R-----DS--------------------------------------RYTCN-----A----------I------------------------------S-F-----------------G----------------A-----RL----------------------SR--------HN------LDVF-------------C---------------------H----------G-----------------------------S------------QSD-------TN-------------LN------GL-T-------------V------------I--------------------------------------R---------G----E----Q-----LS-DTH--------SA--------------------------------------IAY----------------------T----------------------------------------------------------------------TP------------------------------------HCTS-------DQ----LH-----------------------------------------------------------------------------------------------------K--C-II-D---D------------------------------------RA-------------HAV---------------------FN--------------------------GKV-----------------------------------------------------------------------------------FVP------------------KAA-Q-----------------------LTNAAQ-------------LNRN--------LL-L-SP-KA-----H-----------------V-NTK----PQ------L------------------------------------------QI---------------TA---------D-----------------------N--V-Q-C-S-HGATV-SQLEAD-ELF--------------YLRSR-G--L-NES-----------DARNLLI------------D-A-----F---A-------A-E---------M------------------L-Q-----R------I-------------------------------------------------P---------------------------T------P--------S---------------------------------------------L--------R-------------------------------------------------------------------------------------------------K--------------------------------------------------T-----L---------------------------------------------------------------------------------------------------------------------------------------------------------------------------------------------S-----------------------------------------------------------------AS----------------------------------------------------L-----------R----------------------------------------------------------------------------------------------------------------------------------------------------------------------------------------------------------------------------------------------------------------------------------------------------------------------------------------------E------------------------------------------------------------------------------------------------------------------------------------------------------------------------------------G-----------R--------------------------------------------------------G------------------------------------------QKAEGRG--------------------------------------------------------------------------------------------------------------------------------------------------------------------------
>1919134_Cbacterium@PSP18593.1| Fe-S cluster assembly protein SufD
-----------------------------------------------------------------------------------------------------------------------------------------------------------------------------------------------------------------------------------------------------------------------------------------------------------------------------------------------------------------------------------------M-----T-------------------------QQA-------------------P----------------------------------TGAIA--------------------------TSE------------------------------------------------------------------------------------------------------------------------------------------------------------------------------------------D-----AQ--------------------------------------------------------------------------------------------------------L-------------------------------------------------------------------------D----------S------------------------------------L----------------------------------------------LAQ--------CQ-------------------------------------------------------------------------------------------------------------------------------------A----------------------PSVELPD-------AEAA--AW-------------------------------------------------------L------------------QRV------------R--------E------------------------EA-------------R-------R-------------------------------------E------------L------------------------------------------------------------------------------------------------------A----------------Q----------L---------------------------------------------------------------------------------------------------------------------------------R-------------------------L--------------------------P---------------G-----T----K-----D--------------------------------EE-----------------W------------------------------------------R-FT-----------D------------------------------------------I-------------S-----P----------------------LR-------------------------E----------RE-F---------------RA------------------------------------------------APT----------------VA----------------------------------------------------------L-------EPQ---------------A------------AAA------------------WI------------L---------------------------------------------P-------------------E------------A---------------------------------PV-------------T------------------------------R--------------L-----------------------T-----------------------FV-----------------------------------------------------------------------------------------------N-------G------------------------------HY---------------------A----------------------P-Q-----------------L----------------S--------D----------------------------V--------------------SG-------L------------P--------------------------A---------------------D-----------------V--FA--------------------GN------------L-----------S-------Q-----L------------------------------SPQA-------G--------A--------------------------------------------------------------Q-L---------------------------S-----------Q-------Y---------------L----------------G----------Q----------P--------------DGGQ----------------------------------------------------------------------D----------A------------FA----------------R---------L--------------------------N-----------T---------AG-----------------------------------------L-Q-D----------A---------A--------------------V-----V---------W------------L-----------------------------------------------P-------R--------N------A----------L-------------------V-------------E---A----P--------------------------------------------I-----------------HLL-----------------F-----L-------------S-------------V------------------------P-----------------------------------R-----------------------------------------------------------------------------------------------------------------------Q--------------E----------A---------------V---L---A----Q--PR-----------------------AL-----------------VV------------------A------------------------------QT-G-----AC-A-------------------Q--------L---------V--------E-Q-------------Y----------------------A-------------T------------------------------------------------------------------------------------------------------------------------V------------------------------L-------------ADDQ-------------------------------------------------DC----------------------------------------A------P--------------Y--------F----------------NNA------------V-----------------------T----E----------------------------------------------------------------------------------------------------L-------------WL-----A----------DG----------------------------------------------------------------------------------------------------------AQ---------------LG-------------------H--------V-R----------L------Q----------------------------E------------DA-------R--S-------------S-----F-----H-V-GR-------------TA-A------------------VQA-------R-----DS--------------------------------------RYSCH-----A----------V------------------------------T-L-----------------G----------------A-----QL----------------------SR--------HN------LQVD-------------A---------------------L----------G-----------------------------E------------QTT-------TH-------------LN------GL-T-------------V------------A--------------------------------------N---------G----K----Q-----LA-DTH--------ST--------------------------------------LAY----------------------T----------------------------------------------------------------------RP------------------------------------YGSS-------DQ----LH-----------------------------------------------------------------------------------------------------K--C-IA-T---D------------------------------------RA-------------KTV---------------------FN--------------------------GKV-----------------------------------------------------------------------------------HVP------------------QAA-Q-----------------------LTNAAQ-------------LNRN--------LL-L-SP-KA-----H-----------------A-HTK----PE------L------------------------------------------QI---------------VA---------N-----------------------N--V-Q-C-S-HGATV-SQLEAD-ELF--------------YLRSR-G--L-NET-----------QARDLLV------------N-A-----F---A-------A-E---------L------------------L-E-----R------L-------------------------------------------------P---------------------------V------A--------S---------------------------------------------L--------R-------------------------------------------------------------------------------------------------Q--------------------------------------------------R-----L---------------------------------------------------------------------------------------------------------------------------------------------------------------------------------------------A-----------------------------------------------------------------TT----------------------------------------------------V-----------A----------------------------------------------------------------------------------------------------------------------------------------------------------------------------------------------------------------------------------------------------------------------------------------------------------------------------------------------E------------------------------------------------------------------------------------------------------------------------------------------------------------------------------------R-----------V--------------------------------------------------------A------------------------------------------N--------------------------------------------------------------------------------------------------------------------------------------------------------------------------------
>111611_Gsp@LNDC01000104.1_15|  14378 15745
-----------------------------------------------------------------------------------------------------------------------------------------------------------------------------------------------------------------------------------------------------------------------------------------------------------------------------------------------------------------------------------------M-----N-------------------------VQV-------------------P----------------------------------SAQLK--------------------------TDAQ------GQ---------------------------------------------------------------------------------------------------------------------------------------------------------------------------------------AY--------------------------------------------------------------------------------------------------------L-------------------------------------------------------------------------K----------R------------------------------------L----------------------------------------------LER--------TQ-------------------------------------------------------------------------------------------------------------------------------------------------------------------------VTSDG--GW-------------------------------------------------------L------------------QEV------------R--------D------------------------RA-------------T-------A-------------------------------------M------------V------------------------------------------------------------------------------------------------------Q----------------E----------L---------------------------------------------------------------------------------------------------------------------------------G-------------------------I--------------------------P---------------S-----S----K-----D--------------------------------EQ-----------------W------------------------------------------R-FT-----------D------------------------------------------L-------------K-----P----------------------LR-------------------------E----------TE-F---------------SP------------------------------------------------AQV----------------SQ----------------------------------------------------------I-------SPT--------------AS------------LEQ------------------LG------------L-------------N------------------------------VP-------------------E------------A---------------------------------KE-------------S------------------------------R--------------L-----------------------V-----------------------FV-----------------------------------------------------------------------------------------------N-------G------------------------------RY---------------------A----------------------P-E-----------------L----------------S--------S----------------------------T--------------------AA-------V------------P--------------------------A---------------------G-----------------V--WI--------------------GH------------L-----------A-------E-----F------------------------------PD---------S--------E--------------------------------------------------------------R-L---------------------------Q-----------P-------Y---------------L----------------A----------Q----------Q--------------PGDR----------------------------------------------------------------------E----------V------------FT----------------A---------L--------------------------N-----------T---------TS-----------------------------------------F-P-D----------A---------A--------------------V-----V---------W------------I-----------------------------------------------P-------K--------N------T----------E-------------------V-------------E---P----P--------------------------------------------L-----------------HLL-----------------F-----I-------------A-------------T------------------------G-----------------------------------E-----------------------------------------------------------------------------------------------------------------------Q--------------Q----------P---------------T---I---S----H--PR-----------------------CL-----------------VV------------------A------------------------------ER-S-----SA-C-------------------T--------L---------I--------E-E-------------Y----------------------I-------------V------------------------------------------------------------------------------------------------------------------------A------------------------------E--------------REWCQQP--------------------------------------------VAD----------------------------------------Q------P--------------Y--------F----------------TNT------------V-----------------------A----E----------------------------------------------------------------------------------------------------F-------------WL-----Q----------EN----------------------------------------------------------------------------------------------------------AQ---------------MK-------------------H--------A-R----------I------Q----------------------------R------------EG-------T--D-------------A-----F-----H-I-GK-------------NA-I------------------TQA-------K-----DS--------------------------------------RYSCV-----A----------I------------------------------S-V-----------------G----------------A-----RL----------------------AR--------HH------LEVF-------------Q---------------------A----------G-----------------------------T------------GTE-------TT-------------LN------GL-S-------------M------------V--------------------------------------C---------G----D----Q-----LS-DLH--------SL--------------------------------------IST----------------------N----------------------------------------------------------------------HP------------------------------------NGKA-------NQ----IH-----------------------------------------------------------------------------------------------------K--C-II-D---D------------------------------------RA-------------HSV---------------------FN--------------------------GKI-----------------------------------------------------------------------------------LVP------------------QTA-Q-----------------------QTDASQ-------------LNRN--------LL-L-SR-QG-----K-----------------V-NTK----PQ------L------------------------------------------EI---------------VA---------D-----------------------D--V-K-C-A-HGATV-SQLESE-ELF--------------YLQSR-G--L-DLE-----------TSRNLLL------------D-S-----F---C-------R-E---------I------------------L-Q-----K------L-------------------------------------------------P---------------------------V------P--------S---------------------------------------------L--------T-------------------------------------------------------------------------------------------------T--------------------------------------------------K-----L---------------------------------------------------------------------------------------------------------------------------------------------------------------------------------------------S-----------------------------------------------------------------RC----------------------------------------------------F-----------A----------------------------------------------------------------------------------------------------------------------------------------------------------------------------------------------------------------------------------------------------------------------------------------------------------------------------------------------C------------------------------------------------------------------------------------------------------------------------------------------------------------------------------------R-----------T--------------------------------------------------------S------------------------------------------SENQ*----------------------------------------------------------------------------------------------------------------------------------------------------------------------------
>1641812_Maeruginosa@AKE63028.1| Iron-sulfur cluster assembly protein SufD
------------------------------------------------------------------------------------------------------------------------------------------------------------------------------------------------MKKFSP------------------------------------------------------------------------------------------------------------------------------------------------------------------------------PEMKEV-----S-------------------------FPT-------------------P----------------------------------HTPHP--------------------------TPHY------PTTP----------------------------LPHYPTTPLPHTPHPTPYTPTP----KPHPLLPMTAII-----------------------------------------------------------------------------------------------------------TKP-----EQ--------------------------------------------------------------------------------------------------------S-------------------------------------------------------------------------G----------E------------------------------------L----------------------------------------------LLK--------LS-------------------------------------------------------------------------------------------------------------------------------------R----------------------ETVPTIDN---GK----------------------------------------------------------------I------------------LEL------------R--------E------------------------SG-------------A-------S-------------------------------------K------------A------------------------------------------------------------------------------------------------------Q----------------E----------L---------------------------------------------------------------------------------------------------------------------------------A-------------------------I--------------------------P---------------G-----R----K-----D--------------------------------EE-----------------W------------------------------------------Q-FT-----------D------------------------------------------L-------------S-----Q----------------------LW-------------------------A----------ID-F---------------RA------------------------------------------------PQT----------------VT----------------------------------------------------------I-------DKN---------------A------------LAV------------------FL------------L---------------------------------------------P-------------------E------------A---------------------------------KN-------------S------------------------------H--------------L-----------------------V-----------------------FV-----------------------------------------------------------------------------------------------N-------G------------------------------IY---------------------Q----------------------P-E-----------------L----------------S--------D----------------------------I--------------------SA-------L------------P--------------------------P---------------------G-----------------V--SV--------------------GN------------L-----------A-------N-----A---------------------------------Q-------K--------D--------------------------------------------------------------V-L---------------------------V-----------N-------Y---------------L----------------G----------K----------E--------------K-TP----------------------------------------------------------------------E----------F------------FT----------------A---------L--------------------------N-----------Q---------AG-----------------------------------------L-S-D----------G---------A--------------------V-----I---------H------------V-----------------------------------------------T-------A--------N------T----------V-------------------V-------------T---T----P--------------------------------------------I-----------------HLL-----------------F-----I-------------T-------------V------------------------V-----------------------------------E-----------------------------------------------------------------------------------------------------------------------E--------------I----------P---------------R---F---Y----Q--PH-----------------------SL-----------------IV------------------A------------------------------ET-G-----AS-V-------------------N--------I---------I--------E-N-------------Y----------------------G-------------A------------------------------------------------------------------------------------------------------------------------L------------------------------A---------------EHCSDL--------------------------------------------PVN----------------------------------------Y------S--------------Y--------F----------------TNA------------V-----------------------T----E----------------------------------------------------------------------------------------------------I-------------YL-----E----------AN----------------------------------------------------------------------------------------------------------AE---------------VI-------------------H--------T-R----------V------Q----------------------------R------------ES-------G--D-------------G-----F-----H-I-GR-------------TI-I------------------EQA-------H-----DS--------------------------------------RYTLN-----E----------I------------------------------N-L-----------------G----------------A-----KL----------------------CR--------HN------LDVL-------------Q---------------------K----------G-----------------------------E------------QTE-------TN-------------LH------GL-A-------------M------------I--------------------------------------T---------G----Q----Q-----TA-DTH--------SA--------------------------------------IYL----------------------N----------------------------------------------------------------------HP------------------------------------HGIT-------KQ----LH-----------------------------------------------------------------------------------------------------K--C-IV-D---G------------------------------------SA-------------HAI---------------------FN--------------------------GKV-----------------------------------------------------------------------------------FVP------------------KPA-Q-----------------------LTNASQ-------------LNRN--------LL-I-SN-KA-----R-----------------V-NTK----PE------L------------------------------------------QI---------------TA---------D-----------------------N--V-K-C-S-HGATV-SQLEAD-DLF--------------YLQSR-G--L-SAD-----------TARSLLI------------D-A-----F---S-------A-E---------I------------------L-A-----K------I-------------------------------------------------P---------------------------L------E--------S---------------------------------------------L--------R-------------------------------------------------------------------------------------------------Q--------------------------------------------------R-----L---------------------------------------------------------------------------------------------------------------------------------------------------------------------------------------------G-----------------------------------------------------------------QC----------------------------------------------------V-----------A----------------------------------------------------------------------------------------------------------------------------------------------------------------------------------------------------------------------------------------------------------------------------------------------------------------------------------------------C------------------------------------------------------------------------------------------------------------------------------------------------------------------------------------R-----------S--------------------------------------------------------V------------------------------------------E--------------------------------------------------------------------------------------------------------------------------------------------------------------------------------
>1147_Ssp@AIE73527.1| Iron-sulfur cluster assembly protein SufD
-----------------------------------------------------------------------------------------------------------------------------------------------------------------------------------------------------------------------------------------------------------------------------------------------------------------------------------------------------------------------------------------M-----T-------------------------A------------------------------------------------------------------------------------------------------------------------------------------------------------------------------------------------------------------------------------------------------------------------------------------AI--------------------------------------------------------------------------------------------------------L-------------------------------------------------------------------------T----------N------------------------------------A----------------------------------------------LSK--------NS------------------------------------------------------------------------------------------------------------------------------PH------------------------------------------VEMD--ER-------------------------------------------------------L------------------QSL------------K--------D------------------------QA-------------L------VG-------------------------------------K------------V------------------------------------------------------------------------------------------------------EDGILLAKQERSEKLLAD----------L---------------------------------------------------------------------------------------------------------------------------------R-------------------------L--------------------------P---------------S-----R----R-----D--------------------------------EE-----------------W------------------------------------------Q-FT-----------D------------------------------------------L-------------T-----N----------------------LK-------------------------E----------VD-F---------------SA------------------------------------------------AQK----------------VD----------------------------------------------------------L-------DVA---------------T------------AEN------------------FY------------L---------------------------------------------P-------------------E------------A---------------------------------SH-------------S------------------------------R--------------L-----------------------V-----------------------FV-----------------------------------------------------------------------------------------------N-------G------------------------------FF---------------------S----------------------A-E-----------------L----------------S--------D----------------------------I--------------------SD-------L------------P--------------------------D---------------------S-----------------I--IC--------------------GA------------W-----------A-------N-----L------------------------------PLNQ-------R--------E--------------------------------------------------------------K-L---------------------------D-----------H-------Y---------------L----------------A----------Q----------Q--------------VDID----------------------------------------------------------------------N----------V------------FS----------------N---------L--------------------------N-----------T---------AG-----------------------------------------L-K-D----------S---------A--------------------I-----V---------S------------I-----------------------------------------------S-------T--------N------V----------E-------------------L-------------E---I----P--------------------------------------------I-----------------HCL-----------------F-----L-------------T-------------V------------------------A-----------------------------------D-----------------------------------------------------------------------------------------------------------------------P--------------T----------P---------------M---L---V----Q--PR-----------------------LL-----------------VV------------------A------------------------------ES-N-----AK-L-------------------T--------I---------V--------E-S-------------Y----------------------G-------------A------------------------------------------------------------------------------------------------------------------------I------------------------------T---------------SNCTDR--------------------------------------------PQQ----------------------------------------Q------P--------------Y--------F----------------NNI------------V-----------------------S----E----------------------------------------------------------------------------------------------------I-------------YL-----G----------EN----------------------------------------------------------------------------------------------------------AR---------------VT-------------------H--------V-R----------N------Q----------------------------R------------DS-------G--D-------------G-----F-----H-I-AT-------------TA-I------------------AQG-------K-----QS--------------------------------------RYQLI-----D----------V------------------------------N-L-----------------G----------------A-----KL----------------------SR--------HS------LQMV-------------Q---------------------E----------G-----------------------------E------------ATE-------TE-------------FL------AL-T-------------T------------L--------------------------------------A---------G----R----Q-----VS-DTH--------ST--------------------------------------IAL----------------------N----------------------------------------------------------------------HP------------------------------------HGIT-------NQ----LH-----------------------------------------------------------------------------------------------------K--C-IV-D---E------------------------------------HA-------------QAV---------------------FS--------------------------GKV-----------------------------------------------------------------------------------LVP------------------QAA-Q-----------------------LTNAQQ-------------LNRN--------LL-L-SS-KA-----R-----------------I-NTK----PE------L------------------------------------------QI---------------TA---------D-----------------------N--V-K-C-S-HGATV-SQLEAD-EVF--------------YLRSR-G--L-NDY-----------DARHLLI------------D-A-----F---A-------G-E---------I------------------L-D-----Q------I-------------------------------------------------P---------------------------L------A--------S---------------------------------------------L--------R-------------------------------------------------------------------------------------------------G--------------------------------------------------R-----L---------------------------------------------------------------------------------------------------------------------------------------------------------------------------------------------R-----------------------------------------------------------------QC----------------------------------------------------I-----------S----------------------------------------------------------------------------------------------------------------------------------------------------------------------------------------------------------------------------------------------------------------------------------------------------------------------------------------------C------------------------------------------------------------------------------------------------------------------------------------------------------------------------------------R-----------T--------------------------------------------------------V---------------------------------------------------------------------------------------------------------------------------------------------------------------------------------------------------------------------------
>755178_Caponinum@AFZ54936.1| Iron-regulated ABC transporter permease protein SufD
---------------------------------------------------------------------------------------------------------------------------------------------------------------------------------------------------------------------------------------------------------------------------------------------------------------------------------------------------------------------------------------------------------------------------M-------------------M----------------------------------ILTQE--------------------------NLK----------------------------------------------------------------------------N-----------------------------------------------------------------------------------------------------------TKD-----GY--------------------------------------------------------------------------------------------------------L-------------------------------------------------------------------------G----------C------------------------------------L----------------------------------------------LQI--------AE------------------------------------------------------------------------------------------------------------------------------------------------------------NQPLHLE-------GKLQ--TI-------------------------------------------------------V------------------QEI------------R--------R------------------------KA-------------A-------N-------------------------------------K------------V------------------------------------------------------------------------------------------------------V----------------K----------L---------------------------------------------------------------------------------------------------------------------------------N-------------------------L--------------------------P---------------T-----T----K-----D--------------------------------ES-----------------W------------------------------------------R-FT-----------D------------------------------------------L-------------S-----E----------------------LY-------------------------K----------QD-L---------------VY------------------------------------------------AQP----------------QD----------------------------------------------------------L-------ENQ---------------T------------LQE------------------FI------------L---------------------------------------------K-------------------E------------A---------------------------------SN-------------S------------------------------R--------------L-----------------------V-----------------------FV-----------------------------------------------------------------------------------------------N-------G------------------------------YY---------------------Q----------------------A-N-----------------L----------------S--------D----------------------------T--------------------SG-------LN-----------S--------------------------E---------------------Q-----------------I--YV--------------------GN------------L-----------T-------N-----L------------------------------DDDK-------Q--------E--------------------------------------------------------------K-I---------------------------A-----------Q-------Y---------------L----------------A----------K----------N--------------EPEN----------------------------------------------------------------------E----------V------------FT----------------A---------L--------------------------N-----------S---------TS-----------------------------------------L-N-D----------A---------F--------------------V-----V---------W------------V-----------------------------------------------K-------A--------N------Q----------E-------------------I-------------K---T----P--------------------------------------------I-----------------HLL-----------------H-----L-------------S-------------V------------------------K-----------------------------------E-----------------------------------------------------------------------------------------------------------------------K--------------T----------G---------------S---W---H----Q--PR-----------------------IL-----------------VV------------------A------------------------------EA-N-----SV-L-------------------E--------F---------I--------E-Y-------------Y----------------------G-------------A------------------------------------------------------------------------------------------------------------------------T------------------------------S---------------FGCSDS--------------------------------------------ARQ----------------------------------------Q------Y--------------Y--------F----------------TNA------------V-----------------------T----E----------------------------------------------------------------------------------------------------I-------------HL-----L----------DN----------------------------------------------------------------------------------------------------------AQ---------------VN-------------------H--------N-R----------I------Q----------------------------R------------ES-------G--D-------------G-----F-----H-I-AQ-------------TM-V------------------NQA-------K-----NS--------------------------------------RYTIN-----E----------I------------------------------S-L-----------------G----------------G-----KL----------------------YR--------HN------LQVN-------------Q---------------------E----------G-----------------------------E------------QTE-------TY-------------LH------GL-T-------------M------------L--------------------------------------Q---------G----K----Q-----LG-DTH--------SE--------------------------------------VNL----------------------N----------------------------------------------------------------------HP------------------------------------YGTV-------NQ----LH-----------------------------------------------------------------------------------------------------K--Y-IL-D---D------------------------------------AG-------------HGV---------------------FN--------------------------GRV-----------------------------------------------------------------------------------YVP------------------KLA-Q-----------------------LTNAAQ-------------LNRN--------LL-L-SP-KA-----R-----------------I-NTK----PE------L------------------------------------------QI---------------TA---------D-----------------------N--V-K-C-A-HGATV-SQLEAD-EIF--------------YLRSR-G--L-NEY-----------DARHLLI------------D-A-----F---A-------A-E---------I------------------I-D-----N------I-------------------------------------------------P---------------------------F------A--------S---------------------------------------------L--------R-------------------------------------------------------------------------------------------------Q--------------------------------------------------R-----L---------------------------------------------------------------------------------------------------------------------------------------------------------------------------------------------T-----------------------------------------------------------------QC----------------------------------------------------V-----------T----------------------------------------------------------------------------------------------------------------------------------------------------------------------------------------------------------------------------------------------------------------------------------------------------------------------------------------------C------------------------------------------------------------------------------------------------------------------------------------------------------------------------------------R-----------T--------------------------------------------------------I------------------------------------------ND-------------------------------------------------------------------------------------------------------------------------------------------------------------------------------
>113355_Gherdmanii@CM001775.1_3110|  3190496 3191872
-----------------------------------------------------------------------------------------------------------------------------------------------------------------------------------------------------------------------------------------------------------------------------------------------------------------------------------------------------------------------------------------M-----K-------------------------NSI-------------------A----------------------------------ILTPD--------------------------TFK----------------------------------------------------------------------------M-----------------------------------------------------------------------------------------------------------TKD-----AY--------------------------------------------------------------------------------------------------------L-------------------------------------------------------------------------G----------G------------------------------------L----------------------------------------------LQL--------SE------------------------------------------------------------------------------------------------------------------------------------------------------------NQPLNIK-------GELG--SH-------------------------------------------------------L------------------EKI------------R--------Q------------------------KS-------------A-------N-------------------------------------E------------V------------------------------------------------------------------------------------------------------V----------------Q----------L---------------------------------------------------------------------------------------------------------------------------------N-------------------------L--------------------------P---------------T-----N----Q-----D--------------------------------EN-----------------W------------------------------------------R-FT-----------D------------------------------------------L-------------S-----D----------------------LI-------------------------K----------QD-W---------------HS------------------------------------------------STA----------------TE----------------------------------------------------------L-------NKI---------------I------------LEG------------------FA------------L---------------------------------------------T-------------------E------------A---------------------------------SH-------------S------------------------------R--------------L-----------------------V-----------------------FV-----------------------------------------------------------------------------------------------N-------G------------------------------YY---------------------A----------------------P-N-----------------L----------------S--------D----------------------------I--------------------TA-------L------------P--------------------------N---------------------T-----------------V--YV--------------------GN------------L-----------A-------N-----L------------------------------PQDK-------V--------S--------------------------------------------------------------K-I---------------------------S-----------N-------Y---------------L----------------G----------K----------N--------------DAEK----------------------------------------------------------------------E----------V------------FT----------------A---------L--------------------------N-----------T---------SG-----------------------------------------L-T-D----------A---------F--------------------V-----I---------W------------V-----------------------------------------------E-------K--------N------I----------N-------------------I-------------E---T----P--------------------------------------------I-----------------HLL-----------------H-----L-------------T-------------A------------------------R-----------------------------------D-----------------------------------------------------------------------------------------------------------------------N--------------L----------S---------------I---L---T----Q--PR-----------------------IL-----------------VV------------------G------------------------------EA-N-----SS-F-------------------N--------F---------I--------E-Y-------------Y----------------------G-------------A------------------------------------------------------------------------------------------------------------------------I------------------------------A---------------SGCSDS--------------------------------------------AKQ----------------------------------------Q------Y--------------Y--------F----------------TNV------------V-----------------------T----E----------------------------------------------------------------------------------------------------I-------------TL-----E----------NN----------------------------------------------------------------------------------------------------------AQ---------------IN-------------------H--------N-R----------I------Q----------------------------R------------ES-------G--D-------------G-----F-----H-I-AN-------------TI-V------------------NQA-------R-----NS--------------------------------------RYTIN-----E----------V------------------------------S-L-----------------G----------------G-----KL----------------------YR--------HN------LQIN-------------Q---------------------E----------G-----------------------------E------------QTE-------TS-------------LN------GL-T-------------M------------L--------------------------------------Q---------G----K----Q-----MG-DTH--------SQ--------------------------------------VNL----------------------S----------------------------------------------------------------------KP------------------------------------HGTV-------NQ----LH-----------------------------------------------------------------------------------------------------K--Y-II-D---D------------------------------------SG-------------RGV---------------------FN--------------------------GRI-----------------------------------------------------------------------------------NVP------------------KLA-Q-----------------------LTNASQ-------------LNRN--------LL-L-SD-KA-----R-----------------I-NTK----PE------L------------------------------------------QI---------------TA---------D-----------------------N--V-K-C-A-HGATV-SQLEAD-EIF--------------YLRSR-G--L-NEY-----------DARHLLI------------D-A-----F---A-------G-E---------I------------------I-E-----K------L-------------------------------------------------P---------------------------Y------E--------S---------------------------------------------L--------K-------------------------------------------------------------------------------------------------Q--------------------------------------------------R-----L---------------------------------------------------------------------------------------------------------------------------------------------------------------------------------------------T-----------------------------------------------------------------QC----------------------------------------------------V-----------A----------------------------------------------------------------------------------------------------------------------------------------------------------------------------------------------------------------------------------------------------------------------------------------------------------------------------------------------C------------------------------------------------------------------------------------------------------------------------------------------------------------------------------------R-----------T--------------------------------------------------------I------------------------------------------DN*------------------------------------------------------------------------------------------------------------------------------------------------------------------------------
>2054282_Csp@AUC61433.1| Fe-S cluster assembly protein SufD
-----------------------------------------------------------------------------------------------------------------------------------------------------------------------------------------------------------------------------------------------------------------------------------------------------------------------------------------------------------------------------------------M-----S-------------------------DSV-------------------A----------------------------------TLNPN--------------------------NFQ----------------------------------------------------------------------------V-----------------------------------------------------------------------------------------------------------NND-----AY--------------------------------------------------------------------------------------------------------L-------------------------------------------------------------------------G----------G------------------------------------L----------------------------------------------LQV--------GQ------------------------------------------------------------------------------------------------------------------------------------------------------------SDKTNFD-------DNLG--SF-------------------------------------------------------I------------------EQV------------R--------Q------------------------KS-------------A-------N-------------------------------------E------------I------------------------------------------------------------------------------------------------------V----------------K----------S---------------------------------------------------------------------------------------------------------------------------------N-------------------------I--------------------------P---------------T-----S----K-----D--------------------------------EA-----------------W------------------------------------------R-FT-----------D------------------------------------------L-------------T-----A----------------------LQ-------------------------K----------VD-F---------------HR------------------------------------------------PTK----------------QS----------------------------------------------------------L-------SNF---------------V------------LDG------------------FK------------L---------------------------------------------Q-------------------E------------A---------------------------------SN-------------S------------------------------R--------------L-----------------------V-----------------------FV-----------------------------------------------------------------------------------------------N-------G------------------------------FY---------------------D----------------------E-N-----------------L----------------S--------D----------------------------V--------------------SG-------L------------P--------------------------D---------------------G-----------------V--YV--------------------GN------------L-----------A-------D-----L------------------------------DDSK-------K--------E--------------------------------------------------------------K-V---------------------------G-----------H-------F---------------L----------------T----------K----------N--------------QPEN----------------------------------------------------------------------E----------V------------FS----------------A---------L--------------------------N-----------T---------AG-----------------------------------------I-N-D----------A---------F--------------------V-----V---------W------------I-----------------------------------------------D-------K--------N------I----------E-------------------C-------------H---T----P--------------------------------------------I-----------------HLL-----------------H-----I-------------V-------------A------------------------K-----------------------------------E-----------------------------------------------------------------------------------------------------------------------D--------------L----------P---------------I---L---V----Q--PR-----------------------IL-----------------IV------------------G------------------------------EV-N-----SR-C-------------------E--------I---------I--------E-Y-------------Y----------------------G-------------A------------------------------------------------------------------------------------------------------------------------T------------------------------S---------------VGCSDA--------------------------------------------VGG----------------------------------------K------P--------------Y--------F----------------TNA------------V-----------------------T----E----------------------------------------------------------------------------------------------------I-------------HL-----Q----------EN----------------------------------------------------------------------------------------------------------AS---------------LN-------------------H--------C-R----------I------Q----------------------------R------------ES-------G--D-------------G-----F-----H-I-GL-------------SA-I------------------AQH-------R-----NS--------------------------------------SYTIN-----E----------I------------------------------S-L-----------------G----------------G-----KL----------------------YR--------HN------LDIL-------------Q---------------------K----------G-----------------------------E------------QTH-------TN-------------LH------GL-S-------------M------------V--------------------------------------Q---------G----K----Q-----IA-DTH--------SH--------------------------------------VSL----------------------N----------------------------------------------------------------------YP------------------------------------YGTV-------NQ----LH-----------------------------------------------------------------------------------------------------K--Y-IL-D---D------------------------------------SG-------------HGI---------------------FN--------------------------GRV-----------------------------------------------------------------------------------NVP------------------KLA-Q-----------------------ETNATQ-------------LNRN--------LL-L-SP-KA-----R-----------------I-NTK----PE------L------------------------------------------QI---------------TA---------D-----------------------N--V-K-C-A-HGATV-SQLEAD-EIF--------------YLRSR-G--L-NEN-----------DARHLLL------------D-A-----F---A-------A-E---------I------------------I-D-----K------I-------------------------------------------------P---------------------------Y------K--------S---------------------------------------------L--------I-------------------------------------------------------------------------------------------------Q--------------------------------------------------R-----L---------------------------------------------------------------------------------------------------------------------------------------------------------------------------------------------T-----------------------------------------------------------------QC----------------------------------------------------V-----------A----------------------------------------------------------------------------------------------------------------------------------------------------------------------------------------------------------------------------------------------------------------------------------------------------------------------------------------------C------------------------------------------------------------------------------------------------------------------------------------------------------------------------------------R-----------T--------------------------------------------------------I------------------------------------------D--------------------------------------------------------------------------------------------------------------------------------------------------------------------------------
>2005460_Csp@BAZ44516.1| FeS assembly protein SufD
-----------------------------------------------------------------------------------------------------------------------------------------------------------------------------------------------------------------------------------------------------------------------------------------------------------------------------------------------------------------------------------------M-----A-------------------------VQI-------------------P----------------------------------FTTIT--------------------------EISD-------------------------------------------------------------------------TSV-----------------------------------------------------------------------------------------------------------VGD-----GF--------------------------------------------------------------------------------------------------------F-------------------------------------------------------------------------A----------D------------------------------------L----------------------------------------------LQL--------NQ------------------------------------------------------------------------------------------------------------------------------PP------------------------------------------TDQP--QW-------------------------------------------------------L------------------KEI------------R--------Q------------------------QF-------------I-------T-------------------------------------L------------S------------------------------------------------------------------------------------------------------A----------------N----------L---------------------------------------------------------------------------------------------------------------------------------S-------------------------L--------------------------P---------------T-----R----Q-----D--------------------------------ED-----------------W------------------------------------------R-FI-----------D------------------------------------------L-------------S-----P----------------------LK-------------------------Q----------EK-F---------------VA-------G----------------------------------------GAN----------------VS----------------------------------------------------------V-------NYDLSS----------------------------------------------------------------------------------------------------------T-------------------E------------I---------------------------------AS-------------C------------------------------H--------------L-----------------------V-----------------------FV-----------------------------------------------------------------------------------------------N-------G------------------------------LY---------------------S----------------------A-E-----------------L----------------S--------D----------------------------T--------------------SA-------L------------P--------------------------K---------------------G-----------------V--YV--------------------GN------------L-----------G-------N-----L------------------------------PSEY-------D--------A--------------------------------------------------------------------------------------------A-----------K-------Y---------------L----------------A----------K----------Q--------------HNQK----------------------------------------------------------------------A----------A------------FT----------------A---------L--------------------------N-----------T---------AG-----------------------------------------S-L-D----------V---------A--------------------V-----I---------W------------V-----------------------------------------------A-------K--------D------V----------K-------------------V-------------E---S----P--------------------------------------------I-----------------HLV-----------------F-----I-------------A--------------------------------------D-----------------------------------G-----------------------------------------------------------------------------------------------------------------------D--------------D----------T---------------I---F---I----Q--PR-----------------------TL-----------------VI------------------A------------------------------QT-G-----AD-I-------------------T--------L---------V--------E-E-------------Y--------------------------------------------------------------------------------------------------------------------------------------------------------------------------------------------------------------------------------------------------------------RGR----------------------------------------G------K--------------Y--------F----------------TNA------------V-----------------------T----E----------------------------------------------------------------------------------------------------I-------------FV-----E----------AN----------------------------------------------------------------------------------------------------------AK---------------IN-------------------H--------T-R----------L------Q----------------------------Q------------ES-------E--T-------------S-----F-----H-I-AT-------------TA-V------------------SQA-------R-----DS--------------------------------------HYTIN-----E----------L------------------------------N-L-----------------G----------------A-----KI----------------------FR--------HN------PEIL-------------Q---------------------Q----------G-----------------------------E------------QTE-------TN-------------LN------GL-T-------------V------------A--------------------------------------T---------G----E----Q-----TA-DTH--------SI--------------------------------------IAL----------------------T----------------------------------------------------------------------KP------------------------------------YGTT-------DQ----LH-----------------------------------------------------------------------------------------------------K--C-II-S---D------------------------------------RA-------------QTI---------------------FN--------------------------GKV-----------------------------------------------------------------------------------FVP------------------KEA-Q-----------------------LTDATQ-------------LNRN--------LL-L-SP-KA-----R-----------------V-NTK----PE------L------------------------------------------QI---------------TA---------D-----------------------N--V-K-C-A-HGATV-SQLEAE-EIF--------------YLRSR-G--L-SEA-----------DANQLLI------------D-A-----F---A-------A-E---------I------------------I-D-----R------I-------------------------------------------------P---------------------------V------E--------F---------------------------------------------L--------R-------------------------------------------------------------------------------------------------T--------------------------------------------------K-----I---------------------------------------------------------------------------------------------------------------------------------------------------------------------------------------------T-----------------------------------------------------------------QI----------------------------------------------------I-----------E----------------------------------------------------------------------------------------------------------------------------------------------------------------------------------------------------------------------------------------------------------------------------------------------------------------------------------------------K------------------------------------------------------------------------------------------------------------------------------------------------------------------------------------K-----------I--------------------------------------------------------L------------------------------------------QKT------------------------------------------------------------------------------------------------------------------------------------------------------------------------------
>102232_Gsp@ELR96800.1| FeS assembly protein SufD
-----------------------------------------------------------------------------------------------------------------------------------------------------------------------------------------------------------------------------------------------------------------------------------------------------------------------------------------------------------------------------------------M-----T-------------------------ALL-------------------E----------------------------------TTT-------------------------------------------------------------------------------------------------------------------------------------------------------------------------------------------------------------------------D-----SY--------------------------------------------------------------------------------------------------------L-------------------------------------------------------------------------Q----------A------------------------------------L----------------------------------------------LSQ--------IT------------------------------------------------------------------------------------------------------------------------------------------------------------PSGAITE----------------------------------------------------------------------I------------------TEL------------S--------N------------------------QA-------------L-------T-------------------------------------A------------L------------------------------------------------------------------------------------------------------A----------------N----------Q---------------------------------------------------------------------------------------------------------------------------------S-------------------------L--------------------------P---------------Q-----K----S-----D--------------------------------ED-----------------W------------------------------------------R-FT-----------D------------------------------------------L-------------S-----E----------------------LK-------------------------K----------LS-L---------------RL------------------------------------------------ASP----------------VE----------------------------------------------------------V-------TKQ---------------A------------LEQ------------------FT------------L---------------------------------------------P-------------------E------------A---------------------------------QH-------------S------------------------------R--------------I-----------------------V-----------------------FV-----------------------------------------------------------------------------------------------N-------G------------------------------VY---------------------V----------------------S-E-----------------L----------------S--------D----------------------------T--------------------SG-------L------------P--------------------------P---------------------G-----------------I--YL--------------------GN------------L-----------A-------G-----L------------------------------EEAK-------K--------P--------------------------------------------------------------E-L---------------------------I-----------E-------Y---------------L----------------S----------R--------------------------DYQ----------------------------------------------------------------------D----------V------------FS----------------L---------L--------------------------N-----------T---------GG-----------------------------------------L-K-D----------I---------A--------------------I-----A---------W------------V-----------------------------------------------E-------P--------D------V----------V-------------------V-------------T---T----P--------------------------------------------I-----------------HLL-----------------Y-----L-------------T-------------V------------------------P-----------------------------------E-----------------------------------------------------------------------------------------------------------------------S--------------D----------P---------------I---L---V----Q--PR-----------------------TL-----------------VV------------------A------------------------------QK-N-----SQ-L-------------------E--------I---------V--------E-Y-------------Y----------------------G-------------A------------------------------------------------------------------------------------------------------------------------I------------------------------T---------------QDCSDQ--------------------------------------------PHN----------------------------------------L------P--------------Y--------C----------------NNA------------V-----------------------T----D----------------------------------------------------------------------------------------------------I-------------VL-----H----------EN----------------------------------------------------------------------------------------------------------AQ---------------LK-------------------H--------S-R----------V------Q----------------------------R------------ES-------G--D-------------G-----L-----S-I-AN-------------TC-V------------------EQD-------Q-----DS--------------------------------------SYTLW-----E----------I------------------------------N-L-----------------G----------------A-----KL----------------------FR--------HN------LKVK-------------Q---------------------T----------G-----------------------------A------------QTT-------TN-------------LQ------GL-I-------------L------------V--------------------------------------G---------G----K----Q-----VT-DTH--------ST--------------------------------------VAL----------------------A----------------------------------------------------------------------HP------------------------------------HGVV-------NQ----NH-----------------------------------------------------------------------------------------------------K--C-IV-D---G------------------------------------QA-------------QVV---------------------FN--------------------------GKI-----------------------------------------------------------------------------------IVP------------------QKA-Q-----------------------LTNAAQ-------------INRN--------LL-L-SP-QG-----R-----------------V-NTK----PE------L------------------------------------------QI---------------TA---------D-----------------------N--V-K-C-T-HGATV-SQLETD-EVF--------------YLRSR-G--L-SEI-----------DARHLLL------------E-A-----F---A-------A-E---------I------------------L-D-----Q------L-------------------------------------------------P---------------------------I------P--------S---------------------------------------------L--------R-------------------------------------------------------------------------------------------------K--------------------------------------------------R-----L---------------------------------------------------------------------------------------------------------------------------------------------------------------------------------------------S-----------------------------------------------------------------QC----------------------------------------------------V-----------A----------------------------------------------------------------------------------------------------------------------------------------------------------------------------------------------------------------------------------------------------------------------------------------------------------------------------------------------C------------------------------------------------------------------------------------------------------------------------------------------------------------------------------------R-----------N--------------------------------------------------------Y---------------------------------------------------------------------------------------------------------------------------------------------------------------------------------------------------------------------------
>1296344_Mglauca@PSB00539.1| Fe-S cluster assembly protein SufD
-----------------------------------------------------------------------------------------------------------------------------------------------------------------------------------------------------------------------------------------------------------------------------------------------------------------------------------------------------------------------------------------M-----D-------------------------TKL-------------------S----------------------------------NTKEI-----------------------------------------------------------------------------------------------------------------------------------------------------------------------------------------------------------------------------SY--------------------------------------------------------------------------------------------------------L-------------------------------------------------------------------------S----------K------------------------------------L----------------------------------------------LQQ--------RN------------------------------------------------------------------------------------------------------------------------------RLNLQG-V----------------------SQNVATG----------------------------------------------------------------------W------------------ESL------------R--------R------------------------QG-------------E-------A-------------------------------------V------------V------------------------------------------------------------------------------------------------------Q----------------E----------M---------------------------------------------------------------------------------------------------------------------------------A-------------------------I--------------------------P---------------T-----T----K-----E--------------------------------EE-----------------W------------------------------------------R-FT-----------D------------------------------------------L-------------S-----S----------------------LL-------------------------E----------VD-F---------------QP-------------------------------------------------------------------ST----------------------------------------------------------V-------IPQ---------------D------------VTP------------------HI------------F---------------------------------------------T-------------------E------------T---------------------------------AN-------------S------------------------------R--------------L-----------------------V-----------------------FI-----------------------------------------------------------------------------------------------N-------G------------------------------EY---------------------V----------------------P-E-----------------V----------------S--------S----------------------------L--------------------TA-------I------------P--------------------------S---------------------D-----------------I--FV--------------------GN------------L-----------R-------H-----T---------------------------------Q-------I--------G--------------------------------------------------------------E-V---------------------------T-----------N-------Y---------------L----------------G----------K----------Q--------------KGSE----------------------------------------------------------------------E----------V------------FT----------------A---------L--------------------------N-----------T---------AS-----------------------------------------F-T-D----------G---------A--------------------L-----L---------W------------I-----------------------------------------------P-------S--------R------R----------E-------------------V-------------T---T----P--------------------------------------------I-----------------HLL-----------------F-----I-------------S-------------T------------------------A-----------------------------------G-----------------------------------------------------------------------------------------------------------------------S--------------S----------P---------------T---I---T----H--PR-----------------------CL-----------------VV------------------V------------------------------GT-G-----SS-L-------------------T--------L---------V--------E-E-------------Y----------------------I-------------S------------------------------------------------------------------------------------------------------------------------I------------------------------G----------------------A------QN------------------------------------------------------------------------------------------------------------L----------------TNS------------V-----------------------N----E----------------------------------------------------------------------------------------------------M-------------WL-----G----------AN----------------------------------------------------------------------------------------------------------AQ---------------VN-------------------H--------T-R----------V------Q----------------------------R------------QG-------S--S-------------D-----Y-----Q-I-GK-------------TA-I------------------AQA-------Q-----DS--------------------------------------RYTCN-----D----------I------------------------------T-L-----------------G----------------A-----KL----------------------SR--------HN------LEIY-------------Q---------------------T----------G-----------------------------S------------GTE-------TV-------------IN------SL-T-------------A------------I--------------------------------------S---------E----T----Q-----LA-DTH--------SG--------------------------------------IFL----------------------N----------------------------------------------------------------------HP------------------------------------HGTA-------RQ----LH-----------------------------------------------------------------------------------------------------K--C-IV-G---D------------------------------------RA-------------RAV---------------------FN--------------------------GKI-----------------------------------------------------------------------------------FVP------------------KPA-Q-----------------------LTDAGQ-------------LNRN--------LL-L-SP-KA-----R-----------------V-DTK----PQ------L------------------------------------------EI---------------TA---------D-----------------------N--V-K-C-A-HGATV-SQLEDD-QIF--------------YLQSR-G--L-DAT-----------NARHLLI------------K-G-----F---A-------L-E---------I------------------I-N-----Q------I-------------------------------------------------P---------------------------L------A--------S---------------------------------------------V--------Q-------------------------------------------------------------------------------------------------E--------------------------------------------------M-----L---------------------------------------------------------------------------------------------------------------------------------------------------------------------------------------------T-----------------------------------------------------------------GI----------------------------------------------------V-----------N----------------------------------------------------------------------------------------------------------------------------------------------------------------------------------------------------------------------------------------------------------------------------------------------------------------------------------------------Q------------------------------------------------------------------------------------------------------------------------------------------------------------------------------------Q-----------Y------------------------------------------------------------------------------------------------------------------------------------------------------------------------------------------------------------------------------------------------------------------------------------
>582515_Rlacunae@ERN42683.1| FeS assembly protein SufD
-----------------------------------------------------------------------------------------------------------------------------------------------------------------------------------------------------------------------------------------------------------------------------------------------------------------------------------------------------------------------------------------M-----S-------------------------VRT-------------------S----------------------------------NAIAS--------------------------ENRS----------------------------------------------------------------------VSGTAI-----------------------------------------------------------------------------------------------------------ETS-----GD--------------------------------------------------------------------------------------------------------L-------------------------------------------------------------------------T----------P------------------------------------L----------------------------------------------LQQ--------CR------------------------------------------------------------------------------------------------------------------------------------------------------------SELVAPT-------DEVD--TW-------------------------------------------------------L------------------RQW------------R--------G------------------------EA-------------C-------A-------------------------------------R------------L------------------------------------------------------------------------------------------------------T----------------A----------A---------------------------------------------------------------------------------------------------------------------------------R-------------------------M--------------------------P---------------T-----R----Q-----D--------------------------------EE-----------------W------------------------------------------R-FT-----------D------------------------------------------L-------------S-----P----------------------LF-------------------------E----------LD-V---------------QQ-------S----------------------------------------AEL----------------VD----------------------------------------------------------V-------VAK---------------D------------IEA------------------MT------------L---------------------------------------------P-------------------D------------T---------------------------------AG-------------S------------------------------R--------------L-----------------------V-----------------------FV-----------------------------------------------------------------------------------------------N-------G------------------------------FF---------------------A----------------------A-H-----------------L----------------S--------D----------------------------T--------------------SA-------L------------P--------------------------D---------------------G-----------------V--FA--------------------GN------------L-----------A-------Q-----L------------------------------GAEK-------A--------A--------------------------------------------------------------R-L---------------------------P-----------D-------Y---------------L----------------G----------R----------Q--------------EGRQ----------------------------------------------------------------------E----------V------------FT----------------A---------L--------------------------N-----------E---------AG-----------------------------------------I-A-D----------L---------A--------------------V-----V---------W------------V-----------------------------------------------E-------P--------N------V----------V-------------------V-------------E---H----P--------------------------------------------I-----------------QLL-----------------F-----L-------------A-------------A------------------------P-----------------------------------G-----------------------------------------------------------------------------------------------------------------------E--------------R----------S---------------L---L---I----Q--PR-----------------------SL-----------------VV------------------A------------------------------GR-S-----SS-V-------------------Q--------I---------V--------E-Q-------------F----------------------A-------------T------------------------------------------------------------------------------------------------------------------------L------------------------------A----------------------------------------------------------------DNAN----------------------------------------S------S--------------Y--------W----------------TNS------------V-----------------------S----E----------------------------------------------------------------------------------------------------F-------------WL-----D----------AN----------------------------------------------------------------------------------------------------------AQ---------------IA-------------------H--------T-R----------C------Q----------------------------L------------ES-------A--SA------------A-----I-----H-I-GR-------------TA-V------------------GQA-------R-----DS--------------------------------------RYTCN-----A----------L------------------------------D-V-----------------G----------------A-----RL----------------------SR--------HN------LDVY-------------V---------------------E----------G-----------------------------E------------QAD-------TR-------------LN------GL-S-------------L------------A--------------------------------------D---------D----N----R-----LT-DTH--------SA--------------------------------------IYL----------------------R----------------------------------------------------------------------AP------------------------------------HCTS-------NQ----LH-----------------------------------------------------------------------------------------------------K--C-IA-G---D------------------------------------RA-------------HAV---------------------FN--------------------------GKV-----------------------------------------------------------------------------------FVP------------------KIA-Q-----------------------LTDAAQ-------------LNRN--------LM-L-SP-KA-----R-----------------I-DTK----PQ------L------------------------------------------QI---------------VA---------D-----------------------N--V-K-C-S-HGATV-GQLEPD-EIF--------------YLRSR-G--L-DEA-----------AARNLLV------------A-A-----F---A-------A-E---------V------------------I-D-----R------I-------------------------------------------------P---------------------------I------A--------R---------------------------------------------L--------R-------------------------------------------------------------------------------------------------D--------------------------------------------------R-----L---------------------------------------------------------------------------------------------------------------------------------------------------------------------------------------------A-----------------------------------------------------------------AH----------------------------------------------------V-----------A----------------------------------------------------------------------------------------------------------------------------------------------------------------------------------------------------------------------------------------------------------------------------------------------------------------------------------------------S------------------------------------------------------------------------------------------------------------------------------------------------------------------------------------A-----------F--------------------------------------------------------L------------------------------------------T--------------------------------------------------------------------------------------------------------------------------------------------------------------------------------
>65093_Hsp@AFZ44318.1| Iron-regulated ABC transporter permease protein SufD
-----------------------------------------------------------------------------------------------------------------------------------------------------------------------------------------------------------------------------------------------------------------------------------------------------------------------------------------------------------------------------------------M-----S-------------------------VSS-------------------Q----------------------------------DQKIT---------------------------------------------------------------------------------------------------------------------------------------------------------------------------------------------------------------------NQD-----HF--------------------------------------------------------------------------------------------------------L-------------------------------------------------------------------------N----------H------------------------------------L----------------------------------------------LSQ--------RH-------------------------------------------------------------------------------------------------------------------------------------E----------------------NNVVAEE------DSTFT--AW-------------------------------------------------------L------------------QKR------------Q--------Q------------------------EA-------------A-------N-------------------------------------W------------V------------------------------------------------------------------------------------------------------A----------------E----------S---------------------------------------------------------------------------------------------------------------------------------R-------------------------F--------------------------P---------------H-----R----K-----D--------------------------------EE-----------------W------------------------------------------R-FT-----------D------------------------------------------L-------------S-----P----------------------LL-------------------------D----------HP-F---------------QG------------------------------------------------SQA----------------VA----------------------------------------------------------V-------NPE---------------S------------ASQ------------------FF------------I---------------------------------------------P-------------------E------------A---------------------------------SS-------------A------------------------------R--------------L-----------------------V-----------------------FV-----------------------------------------------------------------------------------------------N-------G------------------------------RF---------------------S----------------------P-E-----------------L----------------S--------Q----------------------------L--------------------DQ-------L------------P--------------------------S---------------------G-----------------V--TL--------------------TS------------L-----------G-------N-----L------------------------------DVHQ-------Q--------S--------------------------------------------------------------Q-V---------------------------T-----------D-------Y---------------L----------------T----------Q----------Q--------------EGGE----------------------------------------------------------------------E----------L------------FT----------------A---------L--------------------------N-----------T---------AG-----------------------------------------F-E-D----------S---------G--------------------I-----V---------W------------V-----------------------------------------------A-------A--------N------T----------E-------------------V-------------E---T----P--------------------------------------------I-----------------QVL-----------------F-----L-------------A-------------V------------------------G-----------------------------------N-----------------------------------------------------------------------------------------------------------------------D--------------T----------S---------------Q---F---M----Q--PR-----------------------LL-----------------VV------------------A------------------------------DT-S-----AK-V-------------------N--------L---------I--------E-Q-------------Y----------------------A-------------S------------------------------------------------------------------------------------------------------------------------L------------------------------SS----------------------------------------------------------------ENA----------------------------------------A------P--------------Y--------L----------------CNP------------V-----------------------S----E----------------------------------------------------------------------------------------------------I-------------WL-----A----------GN----------------------------------------------------------------------------------------------------------AE---------------VN-------------------H--------I-R----------L------Q----------------------------D------------EA-------F--N-------------S-----F-----H-I-AK-------------TA-V------------------TQA-------Q-----DS--------------------------------------RYAGY-----P----------I------------------------------S-L-----------------G----------------G-----QI----------------------SR--------HD------FDVF-------------Q---------------------T----------G-----------------------------T------------QVH-------TK-------------LH------GL-T-------------L------------G--------------------------------------N---------G----Q----Q-----LL-DTH--------SA--------------------------------------IAF----------------------R----------------------------------------------------------------------HP------------------------------------HSSA-------DQ----LH-----------------------------------------------------------------------------------------------------K--C-IL-D---D------------------------------------SA-------------RGV---------------------FN--------------------------GKM-----------------------------------------------------------------------------------FVP------------------QAA-Q-----------------------QTDAAQ-------------LNRN--------LL-L-SE-KA-----H-----------------V-DTK----PE------L------------------------------------------NI---------------VA---------D-----------------------N--V-K-C-S-HGATV-SQLEAD-ELF--------------YLRSR-G--L-DSN-----------AATNLLI------------N-A-----F---A-------A-E---------I------------------I-E-----E------I-------------------------------------------------T---------------------------V------S--------S---------------------------------------------L--------R-------------------------------------------------------------------------------------------------D--------------------------------------------------Q-----L---------------------------------------------------------------------------------------------------------------------------------------------------------------------------------------------F-----------------------------------------------------------------SR----------------------------------------------------L-----------Q----------------------------------------------------------------------------------------------------------------------------------------------------------------------------------------------------------------------------------------------------------------------------------------------------------------------------------------------N------------------------------------------------------------------------------------------------------------------------------------------------------------------------------------R-----------F--------------------------------------------------------I------------------------------------------H--------------------------------------------------------------------------------------------------------------------------------------------------------------------------------
>13035_Dsalina@AFZ49975.1| FeS assembly protein SufD
---------------------------------------------------------------------------------------------------------------------------------------------------------------------------------------------------------------------------------------------------------------------------------------------------------------------------------------------------------------------------------------MSM-----S-------------------------VSS-------------------Q----------------------------------DQRV----------------------------------------------------------------------------------------------------------------------------------------------------------------------------------------------------------------------DQD-----QF--------------------------------------------------------------------------------------------------------L-------------------------------------------------------------------------N----------Y------------------------------------L----------------------------------------------LSQ--------RL-------------------------------------------------------------------------------------------------------------------------------------E----------------------SQ-IAED------DSTFK--VW-------------------------------------------------------L------------------QKR------------Q--------Q------------------------EA-------------A-------N-------------------------------------W------------V------------------------------------------------------------------------------------------------------A----------------E----------S---------------------------------------------------------------------------------------------------------------------------------K-------------------------F--------------------------P---------------H-----R----K-----E--------------------------------EE-----------------W------------------------------------------R-FT-----------D------------------------------------------L-------------S-----P----------------------LL-------------------------D----------YQ-F---------------QR------------------------------------------------PAS----------------IA----------------------------------------------------------P-------NQE---------------S------------IEP------------------FT------------L---------------------------------------------P-------------------E------------C---------------------------------SQ-------------T------------------------------R--------------L-----------------------V-----------------------FV-----------------------------------------------------------------------------------------------N-------G------------------------------RY---------------------A----------------------P-Q-----------------L----------------S--------Q----------------------------V--------------------DQ-------L------------P--------------------------A---------------------G-----------------V--TM--------------------TS------------L-----------A-------E-----L------------------------------DVHQ-------Q--------S--------------------------------------------------------------Q-V---------------------------T-----------D-------Y---------------L----------------T----------Q----------Q--------------EGGE----------------------------------------------------------------------E----------L------------FT----------------A---------L--------------------------N-----------T---------AG-----------------------------------------F-E-D----------T---------A--------------------I-----V---------W------------V-----------------------------------------------A-------V--------N------T----------E-------------------V-------------E---T----P--------------------------------------------L-----------------HLL-----------------F-----L-------------S-------------V------------------------G-----------------------------------E-----------------------------------------------------------------------------------------------------------------------E--------------T----------P---------------Q---F---I----Q--PR-----------------------LL-----------------VV------------------A------------------------------ET-S-----AK-V-------------------S--------F---------I--------E-Q-------------Y----------------------V-------------G------------------------------------------------------------------------------------------------------------------------L------------------------------TT-----------------------------------------------------------------------------------------------------------A------P--------------Y--------F----------------CNP------------V-----------------------T----E----------------------------------------------------------------------------------------------------V-------------WL-----A----------PN----------------------------------------------------------------------------------------------------------AE---------------VN-------------------H--------V-R----------L------Q----------------------------E------------EA-------L--N-------------S-----F-----H-I-GK-------------TA-V------------------MQA-------Q-----DS--------------------------------------RYTCS-----P----------V------------------------------S-M-----------------G----------------G-----RL----------------------SR--------HD------FDVI-------------K---------------------D----------G-----------------------------T------------QTE-------TR-------------LR------GL-T-------------L------------G--------------------------------------N---------G----E----Q-----LL-DTH--------SA--------------------------------------IAF----------------------R----------------------------------------------------------------------HP------------------------------------HSSA-------EQ----LH-----------------------------------------------------------------------------------------------------K--C-IL-D---K------------------------------------AA-------------RGV---------------------FN--------------------------GKM-----------------------------------------------------------------------------------FVP------------------QAA-Q-----------------------QTDASQ-------------LNRN--------LL-L-SE-KA-----H-----------------V-DTK----PE------L------------------------------------------NI---------------TA---------D-----------------------N--V-K-C-A-HGATV-SQLEAD-ELF--------------YLRSR-G--L-DNK-----------AASNLLI------------N-A-----F---A-------A-E---------I------------------I-D-----E------I-------------------------------------------------P---------------------------V------L--------S---------------------------------------------V--------R-------------------------------------------------------------------------------------------------E--------------------------------------------------K-----L---------------------------------------------------------------------------------------------------------------------------------------------------------------------------------------------F-----------------------------------------------------------------NS----------------------------------------------------L-----------Q----------------------------------------------------------------------------------------------------------------------------------------------------------------------------------------------------------------------------------------------------------------------------------------------------------------------------------------------N------------------------------------------------------------------------------------------------------------------------------------------------------------------------------------R-----------F--------------------------------------------------------I------------------------------------------G--------------------------------------------------------------------------------------------------------------------------------------------------------------------------------
>1919144_Cbacterium@PSO51432.1| Fe-S cluster assembly protein SufD
-----------------------------------------------------------------------------------------------------------------------------------------------------------------------------------------------------------------------------------------------------------------------------------------------------------------------------------------------------------------------------------------M-----S-------------------------VSS-------------------Q----------------------------------DKLA----------------------------------------------------------------------------------------------------------------------------------------------------------------------------------------------------------------------NRD-----QF--------------------------------------------------------------------------------------------------------L-------------------------------------------------------------------------D----------Q------------------------------------L----------------------------------------------LSQ--------CQ-------------------------------------------------------------------------------------------------------------------------------------E----------------------NT-ALET------NSTFG--AW-------------------------------------------------------L------------------QKR------------Q--------Q------------------------EA-------------A-------N-------------------------------------W------------V------------------------------------------------------------------------------------------------------A----------------A----------S---------------------------------------------------------------------------------------------------------------------------------R-------------------------M--------------------------P---------------H-----R----K-----D--------------------------------EE-----------------W------------------------------------------R-FT-----------D------------------------------------------I-------------S-----P----------------------LL-------------------------E----------HQ-F---------------QK------------------------------------------------SQS----------------VE----------------------------------------------------------V-------TPE---------------A------------TRS------------------LQ------------I---------------------------------------------P-------------------E------------A---------------------------------SQ-------------S------------------------------R--------------L-----------------------V-----------------------FV-----------------------------------------------------------------------------------------------N-------G------------------------------RY---------------------A----------------------P-H-----------------L----------------S--------N----------------------------L--------------------DN-------V------------P--------------------------A---------------------G-----------------V--TV--------------------AS------------L-----------A-------E-----L------------------------------DAQQ-------Q--------S--------------------------------------------------------------Q-V---------------------------T-----------E-------Y---------------L----------------T----------Q----------Q--------------EGGE----------------------------------------------------------------------E----------L------------FT----------------A---------L--------------------------N-----------T---------AG-----------------------------------------F-E-E----------T---------A--------------------V-----V---------W------------V-----------------------------------------------P-------A--------N------T----------E-------------------V-------------E---T----P--------------------------------------------L-----------------QLL-----------------F-----L-------------S-------------V------------------------G-----------------------------------Q-----------------------------------------------------------------------------------------------------------------------E--------------T----------P---------------S---L---I----Q--PR-----------------------LL-----------------VI------------------A------------------------------ET-S-----AK-V-------------------S--------L---------V--------E-Q-------------Y----------------------A-------------S------------------------------------------------------------------------------------------------------------------------L------------------------------SA----------------------------------------------------------------TSP----------------------------------------A------P--------------Y--------F----------------NNP------------V-----------------------T----E----------------------------------------------------------------------------------------------------V-------------WL-----A----------GN----------------------------------------------------------------------------------------------------------AQ---------------VN-------------------H--------I-R----------L------Q----------------------------Q------------ET-------F--N-------------S-----F-----H-F-TK-------------TA-V------------------TQA-------Q-----DS--------------------------------------RYACY-----P----------I------------------------------S-L-----------------G----------------A-----QV----------------------SR--------HD------FDVF-------------Q---------------------T----------G-----------------------------T------------QVN-------TR-------------LY------GL-V-------------L------------G--------------------------------------S---------G----E----Q-----VL-DTH--------SA--------------------------------------IAF----------------------R----------------------------------------------------------------------HP------------------------------------HSSA-------DQ----RH-----------------------------------------------------------------------------------------------------K--C-IL-D---D------------------------------------SA-------------RAV---------------------FN--------------------------GKM-----------------------------------------------------------------------------------FVP------------------QAA-Q-----------------------MTNAAQ-------------LNRN--------LL-L-SQ-KA-----H-----------------V-DTK----PE------L------------------------------------------NI---------------TA---------D-----------------------N--V-Q-C-S-HGATV-SQLEAE-ELF--------------YLRSR-G--L-DDN-----------AASNLLI------------N-A-----F---A-------A-E---------I------------------I-N-----D------I-------------------------------------------------S---------------------------I------A--------S---------------------------------------------V--------R-------------------------------------------------------------------------------------------------E--------------------------------------------------T-----L---------------------------------------------------------------------------------------------------------------------------------------------------------------------------------------------F-----------------------------------------------------------------NT----------------------------------------------------L-----------Q----------------------------------------------------------------------------------------------------------------------------------------------------------------------------------------------------------------------------------------------------------------------------------------------------------------------------------------------N------------------------------------------------------------------------------------------------------------------------------------------------------------------------------------R-----------F--------------------------------------------------------T------------------------------------------G--------------------------------------------------------------------------------------------------------------------------------------------------------------------------------
>1973482_Rcurvata@BAZ89916.1| FeS assembly protein SufD
[truncated: 342,109 more chars]
