# Supplementary material for: Components of iron–Sulfur cluster assembly machineries are robust phylogenetic markers to trace the origin of mitochondria and plastids
Source: PLoS Biol. 2023 Nov 8;21(11):e3002374. doi: 10.1371/journal.pbio.3002374 (PMC10631705; doi:10.1371/journal.pbio.3002374)
Supplement: S1 Data — (ZIP) [file pbio.3002374.s017.zip › S1 Data/Full_datasets/Cyanobacteria/SUF/SufC_Cyano.fasta]

>1801608_CMbacterium@OGI13961.1| Fe-S cluster assembly ATPase SufC
--------------------------------------------------------------------------------------------------------------M-----------------------------------------P---------------------------------------------------------------------------------------------------------------------------------------------------------------------------------------------------------------------------------------------------------------------------------------------------------------------------------------------------------------------------------------------------------------------------------------------------------------------------------------------------------------------------------------------------------------------------E----L----------------------------------------------L---------------------------------------------------------------------------------------------------------------------------------------KI--------KNL-----QA----------------------------------------------E----------I------D-------G--------------------------K--------------------------------------------------------------------------------------------------------------K----------ILH--------------------------------------------G-L---DLQINT------------------------------------------GEIHAVM-GR-NGS-GKST-------------------------------------FSNTLM-GH-PAY--------------------------------------------------------------------------------KI----------S-----------------------S---------GE-----------------------------IN----F------------------------------------------------N---------G------------T--------------------VI--------------------------------------------------------------------------------------------NDL-KPNERAKLG---------LFLGFQYPL-SI--P-GVTVAS-F----------------------------------------------------------------------------------------------------------L-------------RQ--------AHK--------A---------------L----------------------------------------------------K------------------------------------------------G------------DT--------------------A----SP--------------------------------R-----D------FRKLL-Y------E-KMDD--------LEI-----------------E--------H----------------AFA-----------------------------------------T--R-----------------YINDG-----------------------------------------------------F---------------------------------------------------------------SG---------------------------------------------------------------------------GEKK--------------------------------------R-----------------------------------------------------------------------MEI-----------------------------------------------------------------------------------------------------------------LQM-AM-------------------------LE-PK-----LA--------------------------------------VL----------------------------------------------------------------------------DEP----------------------------------------------------------DS-G----------------------------------LDIDS-------------------------------LKLVA-QSI-N-K--YK---E-------------------KN------------------------P------------------Q---------------------------L---------------------------------------G-VL-------------------------------LITH----------YQR---------------------------------------------------------------------------------------------------------IL---------D-Y-------LR-P-DK-----------------------------------------------------------------------VHVF-I--------------------------------------D-G----------------------------------------------------------NI--------------------------------------------------------------------------------------------------------------V--------------------------------------ES-G----G-----------------------------------------------PEL----------------------------------------------------------------A----------------------------------VEL--------------------------------------------------------------------------------E-----------------------------------------K--------------------------------------------------------------------------------------------------------------------------------K------G-----------------------------------------------------------------Y-----------------------------------------D-------------------------------------------------------------WL-A----------------------------------------------------------E------------------------------------------------------K---------------------------------E----------------------------------A-----------------------------------------------------------------------------------------AKA---------------------------------------------------------------------------------------------------------------------------------------------------------------------------------------------------------------------------------------------------------------------------------------------------
>2055792_Mbacterium@HAT15872.1| TPA_asm: Fe-S cluster assembly ATPase SufC
--------------------------------------------------------------------------------------------------------------M-----------------------------------------IVENS----------------------------------------------------------------------------------------------------------------------------------------------------------------------------------------------------------------------------------------------------------------------------------------------------------------------------------------------------------------------------------------------------------------------------------------------------------------------------------------------------------------------------------------------------------------------QV----V----------------------------------------------L---------------------------------------------------------------------------------------------------------------------------------------SV--------RNL-----TA----------------------------------------------N----------V------E-------D--------------------------T--------------------------------------------------------------------------------------------------------------Q----------ILK--------------------------------------------G-L---NLEIKA------------------------------------------GEIHAIM-GP-NGS-GKST-------------------------------------LSKILA-GH-PAY--------------------------------------------------------------------------------TI----------T-----------------------G---------GE-----------------------------VT----F------------------------------------------------L---------G------------Q--------------------NL--------------------------------------------------------------------------------------------LEL-APEERSLAG---------VFLAFQYPL-EI--P-GVSNVD-F----------------------------------------------------------------------------------------------------------L-------------RV--------AYN--------A---------------H---------------RK--------------------H--------------R------------------------------------------------G------------L----------------------------EE---------------L--------D----AF-----D------FQDLI-E------Q-KLDI--------VKM-----------------N--------A----------------AFL-----------------------------------------E--R-----------------SVNEG-----------------------------------------------------F---------------------------------------------------------------SG---------------------------------------------------------------------------GEKK--------------------------------------R-----------------------------------------------------------------------NEI-----------------------------------------------------------------------------------------------------------------LQM-AL-------------------------LE-PK-----LA--------------------------------------IL----------------------------------------------------------------------------DET----------------------------------------------------------DS-G----------------------------------LDIDA-------------------------------LKIVA-GGV-N-Q--L----S--------------------N------------------------A------------------E--------------------------------------N----------------------------C-ML-------------------------------VITH----------YQR---------------------------------------------------------------------------------------------------------LL---------N-Y-------II-P-DF-----------------------------------------------------------------------IHVM-E--------------------------------------S-G----------------------------------------------------------RI--------------------------------------------------------------------------------------------------------------I--------------------------------------AT-G----P-----------------------------------------------KEL----------------------------------------------------------------A----------------------------------LEL--------------------------------------------------------------------------------E-----------------------------------------E--------------------------------------------------------------------------------------------------------------------------------R------G-----------------------------------------------------------------Y-----------------------------------------D---------------------------------------------WV-----------------V----------------------------------------------------------E------------------------------------------------------EEA-------------------------------A----------------------------------G-----------------------------------------------------------------------------------------VGAR--------------------------------------------------------------------------------------------------------------------------------------------------------------------------------------------------------------------------------------------------------------------------------------------------
>195250_Ssp@CM001776.1_2852|  3104746 3105534
--------------------------------------------------------------------------------------------------------------M-----------------------------------------IRDNS----------------------------------------------------------------------------------------------------------------------------------------------------------------------------------------------------------------------------------------------------------------------------------------------------------------------------------------------------------------------------------------------------------------------------------------------------------------------------------------------------------------------------------------------------------------------DV----I----------------------------------------------L---------------------------------------------------------------------------------------------------------------------------------------SV--------RDL-----TA----------------------------------------------S----------V------D-------G--------------------------T--------------------------------------------------------------------------------------------------------------P----------VLK--------------------------------------------G-V---NLEVKA------------------------------------------GEIHAIM-GR-NGS-GKST-------------------------------------FSKVLA-GH-PDY--------------------------------------------------------------------------------EV----------T-----------------------G---------GD-----------------------------VF----Y------------------------------------------------K---------G------------E--------------------NL--------------------------------------------------------------------------------------------LEM-EPEDRARAG---------VFLAFQYPI-EV--P-GVSNEE-F----------------------------------------------------------------------------------------------------------L-------------RL--------SCN--------A---------------V---------------RT--------------------Y--------------R------------------------------------------------G------------L----------------------------EE---------------L--------D----PF-----D------FGDFV-A------E-KLEV--------VEM-----------------S--------P----------------SFL-----------------------------------------E--R-----------------SVNSG-----------------------------------------------------F---------------------------------------------------------------SG---------------------------------------------------------------------------GEKK--------------------------------------R-----------------------------------------------------------------------NEI-----------------------------------------------------------------------------------------------------------------LQM-AV-------------------------LE-PT-----LS--------------------------------------IL----------------------------------------------------------------------------DET----------------------------------------------------------DS-G----------------------------------LDIDA-------------------------------LRIVS-NGV-N-Q--L----A--------------------G------------------------E------------------D--------------------------------------N----------------------------A-TI-------------------------------LITH----------YQR---------------------------------------------------------------------------------------------------------LL---------N-Y-------IV-P-DF-----------------------------------------------------------------------VHVM-Y--------------------------------------G-G----------------------------------------------------------KI--------------------------------------------------------------------------------------------------------------I--------------------------------------RT-G----G-----------------------------------------------KEL----------------------------------------------------------------A----------------------------------LEL--------------------------------------------------------------------------------E-----------------------------------------E--------------------------------------------------------------------------------------------------------------------------------K------G-----------------------------------------------------------------Y-----------------------------------------D---------------------------------------------WI-----------------D----------------------------------------------------------E------------------------------------------------------LEV-------------------------------V----------------------------------A-----------------------------------------------------------------------------------------AGS*--------------------------------------------------------------------------------------------------------------------------------------------------------------------------------------------------------------------------------------------------------------------------------------------------
>1880991_Ocyanobacteri@OCQ91734.1| Fe-S cluster assembly ATPase SufC
--------------------------------------------------------------------------------------------------------------M-----------------------------------------IVENS----------------------------------------------------------------------------------------------------------------------------------------------------------------------------------------------------------------------------------------------------------------------------------------------------------------------------------------------------------------------------------------------------------------------------------------------------------------------------------------------------------------------------------------------------------------------PV----I----------------------------------------------L---------------------------------------------------------------------------------------------------------------------------------------SV--------RDL-----TA----------------------------------------------D----------V------D-------G--------------------------T--------------------------------------------------------------------------------------------------------------Q----------ILK--------------------------------------------G-L---NLEIKA------------------------------------------GEIHAIM-GP-NGS-GKST-------------------------------------FSKILA-GH-PAY--------------------------------------------------------------------------------TV----------T-----------------------G---------GE-----------------------------VI----F------------------------------------------------L---------G------------Q--------------------NL--------------------------------------------------------------------------------------------LEL-SPQERSLAG---------VFLAFQYPL-EI--P-GVSNLD-F----------------------------------------------------------------------------------------------------------L-------------RV--------AYN--------S---------------R---------------RK--------------------H--------------Q------------------------------------------------G------------L----------------------------EE---------------M--------D----AF-----D------FQDLV-E------Q-KLDI--------VKM-----------------N--------P----------------AFL-----------------------------------------G--R-----------------SVNEG-----------------------------------------------------F---------------------------------------------------------------SG---------------------------------------------------------------------------GEKK--------------------------------------R-----------------------------------------------------------------------NEI-----------------------------------------------------------------------------------------------------------------LQM-AL-------------------------LE-PK-----LA--------------------------------------IL----------------------------------------------------------------------------DET----------------------------------------------------------DS-G----------------------------------LDIDA-------------------------------LKIVA-NGV-N-Q--L----A--------------------N------------------------A------------------E--------------------------------------N----------------------------A-ML-------------------------------LITH----------YQR---------------------------------------------------------------------------------------------------------LL---------N-Y-------IV-P-DY-----------------------------------------------------------------------IHVM-E--------------------------------------G-G----------------------------------------------------------RI--------------------------------------------------------------------------------------------------------------L--------------------------------------IT-G----D-----------------------------------------------KEL----------------------------------------------------------------A----------------------------------LEL--------------------------------------------------------------------------------E-----------------------------------------E--------------------------------------------------------------------------------------------------------------------------------R------G-----------------------------------------------------------------Y-----------------------------------------D---------------------------------------------WV-----------------V----------------------------------------------------------E------------------------------------------------------AEA-------------------------------S----------------------------------E-----------------------------------------------------------------------------------------VGAR--------------------------------------------------------------------------------------------------------------------------------------------------------------------------------------------------------------------------------------------------------------------------------------------------
>102232_Gsp@ELR96799.1| Iron-regulated ABC transporter ATPase subunit SufC
--------------------------------------------------------------------------------------------------------------M-----------------------------------------SQTAN----------------------------------------------------------------------------------------------------------------------------------------------------------------------------------------------------------------------------------------------------------------------------------------------------------------------------------------------------------------------------------------------------------------------------------------------------------------------------------------------------------------------------------------------------------------------QV----I----------------------------------------------L---------------------------------------------------------------------------------------------------------------------------------------SV--------RNL-----TA----------------------------------------------S----------I------D-------G--------------------------I--------------------------------------------------------------------------------------------------------------P----------ILK--------------------------------------------G-V---NLEVKA------------------------------------------GETHAIM-GR-NGS-GKST-------------------------------------FSKVLA-GH-PSY--------------------------------------------------------------------------------EV----------T-----------------------G---------GE-----------------------------VI----Y------------------------------------------------Q---------G------------K--------------------NL--------------------------------------------------------------------------------------------LEL-EPEERALAG---------VFLAFQYPI-EI--P-GVSNLD-F----------------------------------------------------------------------------------------------------------L-------------RV--------AYN--------A---------------K---------------LK--------------------H--------------Q------------------------------------------------G------------K----------------------------EE---------------I--------D----TF-----D------FEDLI-T------T-KLDV--------VKM-----------------N--------A----------------SFL-----------------------------------------D--R-----------------SVNEG-----------------------------------------------------F---------------------------------------------------------------SG---------------------------------------------------------------------------GEKK--------------------------------------R-----------------------------------------------------------------------NEI-----------------------------------------------------------------------------------------------------------------LQM-AL-------------------------LE-PV-----LS--------------------------------------IL----------------------------------------------------------------------------DET----------------------------------------------------------DS-G----------------------------------LDIDA-------------------------------LRIVA-NGV-N-Q--L----A--------------------T------------------------P------------------N--------------------------------------N----------------------------A-FI-------------------------------LITH----------YQR---------------------------------------------------------------------------------------------------------LL---------N-Y-------IQ-P-DF-----------------------------------------------------------------------VHVM-H--------------------------------------N-G----------------------------------------------------------KI--------------------------------------------------------------------------------------------------------------I--------------------------------------TS-G----G-----------------------------------------------KEL----------------------------------------------------------------A----------------------------------LEL--------------------------------------------------------------------------------E-----------------------------------------S--------------------------------------------------------------------------------------------------------------------------------R------G-----------------------------------------------------------------Y-----------------------------------------D---------------------------------------------FL-----------------E----------------------------------------------------------E------------------------------------------------------VAI------------------------------------------------------------------------------------------------------------------------------------------------------------------------------------------------------------------------------------------------------------------------------------------------------------------------------------------------------------------------------------------------------------------------------------------------------------------
>2164131_Ssp@PZV23074.1| Fe-S cluster assembly ATPase SufC
-----------------------------------------------------------------------------------------------------------------------------------------------------------MS----------------------------------------------------------------------------------------------------------------------------------------------------------------------------------------------------------------------------------------------------------------------------------------------------------------------------------------------------------------------------------------------------------------------------------------------------------------------------------------------------------------------------------------------------------------------DT----I----------------------------------------------L---------------------------------------------------------------------------------------------------------------------------------------SV--------KNL-----TA----------------------------------------------N----------V------D-------G--------------------------T--------------------------------------------------------------------------------------------------------------P----------ILK--------------------------------------------G-L---NLEVKA------------------------------------------GEVHAIM-GR-NGS-GKST-------------------------------------FSKVLT-GH-PDY--------------------------------------------------------------------------------EV----------T-----------------------G---------GE-----------------------------IL----Y------------------------------------------------K---------G------------E--------------------SL--------------------------------------------------------------------------------------------LET-EPEQRALAG---------IFLAFQYPL-EI--P-GVSNLD-F----------------------------------------------------------------------------------------------------------L-------------RI--------AYN--------A---------------K---------------QK--------------------H--------------L------------------------------------------------G------------L----------------------------EE---------------L--------D----NF-----D------FEDLV-N------E-KLDI--------VQM-----------------N--------P----------------SFL-----------------------------------------D--R-----------------SLNEG-----------------------------------------------------F---------------------------------------------------------------SG---------------------------------------------------------------------------GEKK--------------------------------------R-----------------------------------------------------------------------NEI-----------------------------------------------------------------------------------------------------------------LQM-AI-------------------------LE-PT-----LS--------------------------------------IL----------------------------------------------------------------------------DEI----------------------------------------------------------DS-G----------------------------------LDIDA-------------------------------LRIVS-SGV-N-Q--L----K--------------------T------------------------E------------------N--------------------------------------N----------------------------A-CI-------------------------------VITH----------YQR---------------------------------------------------------------------------------------------------------LL---------E-Y-------IE-P-DF-----------------------------------------------------------------------VHVM-Y--------------------------------------D-G----------------------------------------------------------RI--------------------------------------------------------------------------------------------------------------V--------------------------------------MS-G----D-----------------------------------------------KEL----------------------------------------------------------------A----------------------------------HEL--------------------------------------------------------------------------------E-----------------------------------------A--------------------------------------------------------------------------------------------------------------------------------K------G-----------------------------------------------------------------Y-----------------------------------------D---------------------------------------------FL-----------------D----------------------------------------------------------E------------------------------------------------------KVL-------------------------------A----------------------------------A-----------------------------------------------------------------------------------------V-----------------------------------------------------------------------------------------------------------------------------------------------------------------------------------------------------------------------------------------------------------------------------------------------------
>2420339_Cbacterium@RMH79034.1| Fe-S cluster assembly ATPase SufC
--------------------------------------------------------------------------------------------------------------M-----------------------------------------IVENS----------------------------------------------------------------------------------------------------------------------------------------------------------------------------------------------------------------------------------------------------------------------------------------------------------------------------------------------------------------------------------------------------------------------------------------------------------------------------------------------------------------------------------------------------------------------EV----I----------------------------------------------L---------------------------------------------------------------------------------------------------------------------------------------SV--------RDL-----RA----------------------------------------------E----------V------D-------G--------------------------N--------------------------------------------------------------------------------------------------------------E----------ILK--------------------------------------------G-L---SLEIKA------------------------------------------GEIHAIM-GP-NGS-GKST-------------------------------------LSKVLA-GH-PAY--------------------------------------------------------------------------------AV----------T-----------------------G---------GE-----------------------------VV----F------------------------------------------------K---------G------------Q--------------------NL--------------------------------------------------------------------------------------------LDL-EPEQRSLAG---------IFLAFQYPL-EI--P-GVSNLD-F----------------------------------------------------------------------------------------------------------L-------------RV--------SYN--------A---------------R---------------RK--------------------H--------------Q------------------------------------------------G------------L----------------------------EE---------------L--------D----AF-----D------FDELI-Q------E-KLEI--------VKM-----------------N--------P----------------AFL-----------------------------------------N--R-----------------SLNEG-----------------------------------------------------F---------------------------------------------------------------SG---------------------------------------------------------------------------GEKK--------------------------------------R-----------------------------------------------------------------------NEI-----------------------------------------------------------------------------------------------------------------LQM-AL-------------------------LE-PS-----LA--------------------------------------IL----------------------------------------------------------------------------DET----------------------------------------------------------DS-G----------------------------------LDIDA-------------------------------LKIVA-NGV-N-Q--L----A--------------------S------------------------A------------------D--------------------------------------N----------------------------A-ML-------------------------------VITH----------YQR---------------------------------------------------------------------------------------------------------LL---------N-Y-------IV-P-DI-----------------------------------------------------------------------VHVM-E--------------------------------------A-G----------------------------------------------------------RI--------------------------------------------------------------------------------------------------------------V--------------------------------------TS-G----T-----------------------------------------------KEL----------------------------------------------------------------A----------------------------------QEL--------------------------------------------------------------------------------E-----------------------------------------N--------------------------------------------------------------------------------------------------------------------------------R------G-----------------------------------------------------------------Y-----------------------------------------D---------------------------------------------WV-----------------K----------------------------------------------------------E------------------------------------------------------ELT-------------------------------A----------------------------------K-----------------------------------------------------------------------------------------AGV---------------------------------------------------------------------------------------------------------------------------------------------------------------------------------------------------------------------------------------------------------------------------------------------------
>64471_Ssp@ABI45784.1| FeS assembly ATPase SufC
--------------------------------------------------------------------------------------------------------------M-----------------------------------------IRPDA----------------------------------------------------------------------------------------------------------------------------------------------------------------------------------------------------------------------------------------------------------------------------------------------------------------------------------------------------------------------------------------------------------------------------------------------------------------------------------------------------------------------------------------------------------------------EP----L----------------------------------------------L---------------------------------------------------------------------------------------------------------------------------------------EI--------TDL-----HA----------------------------------------------S----------V------E-------G--------------------------K--------------------------------------------------------------------------------------------------------------P----------ILN--------------------------------------------G-V---NLQVKA------------------------------------------GEIHAVM-GR-NGS-GKST-------------------------------------LSKVLA-GH-PAY--------------------------------------------------------------------------------RV----------T-----------------------S---------GS-----------------------------VR----Y------------------------------------------------L---------G------------R--------------------DL--------------------------------------------------------------------------------------------LDL-EPEERSRLG---------VFLGFQYPI-EI--P-GVSNLE-F----------------------------------------------------------------------------------------------------------L-------------RV--------STN--------A---------------R---------------RE--------------------K--------------Q------------------------------------------------G------------K----------------------------EE---------------F--------D----TF-----D------FDDHV-R------D-RLQV--------VQM-----------------D--------P----------------AFL-----------------------------------------E--R-----------------SVNEG-----------------------------------------------------F---------------------------------------------------------------SG---------------------------------------------------------------------------GEKK--------------------------------------R-----------------------------------------------------------------------NEI-----------------------------------------------------------------------------------------------------------------LQM-AL-------------------------LD-PV-----VA--------------------------------------IL----------------------------------------------------------------------------DET----------------------------------------------------------DS-G----------------------------------LDIDA-------------------------------LRIVA-GGV-N-Q--L----A--------------------S------------------------P------------------D--------------------------------------N----------------------------C-TL-------------------------------LITH----------YQR---------------------------------------------------------------------------------------------------------LL---------D-E-------IT-P-DY-----------------------------------------------------------------------VHVM-G--------------------------------------A-G----------------------------------------------------------RI--------------------------------------------------------------------------------------------------------------L--------------------------------------KT-G----G-----------------------------------------------REL----------------------------------------------------------------A----------------------------------LEL--------------------------------------------------------------------------------E-----------------------------------------K--------------------------------------------------------------------------------------------------------------------------------I------G-----------------------------------------------------------------Y-----------------------------------------D---------------------------------------------WV----------------------------------------------------------------------------D------------------------------------------------------QLL-------------------------------A----------------------------------A-----------------------------------------------------------------------------------------EGVS--------------------------------------------------------------------------------------------------------------------------------------------------------------------------------------------------------------------------------------------------------------------------------------------------
>758823_Vchlorellavor@LAPX01000003.1_131|  138742 139527
----------------------------------------------------------------------------------------------------------------------------------------------------------MTT----------------------------------------------------------------------------------------------------------------------------------------------------------------------------------------------------------------------------------------------------------------------------------------------------------------------------------------------------------------------------------------------------------------------------------------------------------------------------------------------------------------------------------------------------------------------P-----I----------------------------------------------L---------------------------------------------------------------------------------------------------------------------------------------EV--------KNL-----HA----------------------------------------------S----------V------N-------G--------------------------V--------------------------------------------------------------------------------------------------------------A----------ILN--------------------------------------------G-I---NLTVNP------------------------------------------GEVHAIM-GP-NGS-GKST-------------------------------------LSKVLV-GH-PAF--------------------------------------------------------------------------------EV----------T-----------------------E---------GE-----------------------------VL----Y------------------------------------------------N---------G------------K--------------------NL--------------------------------------------------------------------------------------------LEL-EAEERARDG---------VFLAFQYPV-EV--P-GVNNAG-F----------------------------------------------------------------------------------------------------------L-------------RM--------AYN--------A---------------K---------------MV--------------------H--------------Q------------------------------------------------G------------K----------------------------DE---------------L--------D----PL-----E------FEDLL-A------E-KAKV--------VEM-----------------D--------P----------------ELL----------------------------------------NN--R-----------------SVNEG-----------------------------------------------------F---------------------------------------------------------------SG---------------------------------------------------------------------------GEKK--------------------------------------R-----------------------------------------------------------------------NEI-----------------------------------------------------------------------------------------------------------------LQM-AV-------------------------LE-PT-----LA--------------------------------------VL----------------------------------------------------------------------------DET----------------------------------------------------------DS-G----------------------------------LDIDA-------------------------------LRIVA-NGV-N-Q--L----R--------------------T------------------------A------------------D--------------------------------------N----------------------------G-MI-------------------------------LVTH----------YQR---------------------------------------------------------------------------------------------------------LL---------N-Y-------IV-P-DY-----------------------------------------------------------------------VHVL-A--------------------------------------E-G----------------------------------------------------------RI--------------------------------------------------------------------------------------------------------------I--------------------------------------KS-G----G-----------------------------------------------KEL----------------------------------------------------------------A----------------------------------LEL--------------------------------------------------------------------------------E-----------------------------------------E--------------------------------------------------------------------------------------------------------------------------------K------G-----------------------------------------------------------------Y-----------------------------------------D---------------------------------------------WLL----------------E----------------------------------------------------------K------------------------------------------------------A-G-------------------------------L----------------------------------L-----------------------------------------------------------------------------------------AGQEA*------------------------------------------------------------------------------------------------------------------------------------------------------------------------------------------------------------------------------------------------------------------------------------------------
>47254_Lsp@PZV13228.1| Fe-S cluster assembly ATPase SufC
--------------------------------------------------------------------------------------------------------------M-----------------------------------------ITANS----------------------------------------------------------------------------------------------------------------------------------------------------------------------------------------------------------------------------------------------------------------------------------------------------------------------------------------------------------------------------------------------------------------------------------------------------------------------------------------------------------------------------------------------------------------------EV----I----------------------------------------------L---------------------------------------------------------------------------------------------------------------------------------------SV--------KDL-----TA----------------------------------------------E----------V------D-------G--------------------------I--------------------------------------------------------------------------------------------------------------S----------ILK--------------------------------------------G-L---SLEVKA------------------------------------------GEIHAIM-GP-NGS-GKST-------------------------------------FSKVLA-GH-PDY--------------------------------------------------------------------------------TV----------T-----------------------G---------GE-----------------------------IT----Y------------------------------------------------L---------G------------Q--------------------NL--------------------------------------------------------------------------------------------LEL-DAEDRSRSG---------IFLAFQYPI-EI--P-GVSNLD-F----------------------------------------------------------------------------------------------------------L-------------RV--------AYN--------S---------------K---------------RK--------------------F--------------A------------------------------------------------G------------L----------------------------DE---------------L--------D----TF-----D------FEDLV-Q------Q-KLDV--------VKM-----------------N--------P----------------AFL-----------------------------------------D--R-----------------SVNEG-----------------------------------------------------F---------------------------------------------------------------SG---------------------------------------------------------------------------GEKK--------------------------------------R-----------------------------------------------------------------------NEI-----------------------------------------------------------------------------------------------------------------LQM-AL-------------------------LE-PK-----LA--------------------------------------IL----------------------------------------------------------------------------DET----------------------------------------------------------DS-G----------------------------------LDIDA-------------------------------LRIVS-GGV-N-Q--L----T--------------------T------------------------P------------------D--------------------------------------N----------------------------A-VV-------------------------------LITH----------YQR---------------------------------------------------------------------------------------------------------LL---------D-Y-------IV-P-DY-----------------------------------------------------------------------VHVM-E--------------------------------------G-G----------------------------------------------------------RI--------------------------------------------------------------------------------------------------------------V--------------------------------------TT-G----G-----------------------------------------------KEL----------------------------------------------------------------A----------------------------------LEL--------------------------------------------------------------------------------E-----------------------------------------E--------------------------------------------------------------------------------------------------------------------------------R------G-----------------------------------------------------------------Y-----------------------------------------T---------------------------------------------WI-----------------R----------------------------------------------------------E------------------------------------------------------EEV-------------------------------A----------------------------------A-----------------------------------------------------------------------------------------R-----------------------------------------------------------------------------------------------------------------------------------------------------------------------------------------------------------------------------------------------------------------------------------------------------
>210768_Ssp@NQKX01000006.1_60|  56792 57598
--------------------------------------------------------------------------------------------------------------M-----------------------------------------IRPDA----------------------------------------------------------------------------------------------------------------------------------------------------------------------------------------------------------------------------------------------------------------------------------------------------------------------------------------------------------------------------------------------------------------------------------------------------------------------------------------------------------------------------------------------------------------------DL----L----------------------------------------------L---------------------------------------------------------------------------------------------------------------------------------------EI--------VDL-----HA----------------------------------------------R----------V------E-------D--------------------------Q--------------------------------------------------------------------------------------------------------------P----------ILK--------------------------------------------G-V---NLTVRA------------------------------------------GEIHAVM-GR-NGS-GKST-------------------------------------LSKVLA-GH-PAY--------------------------------------------------------------------------------TV----------T-----------------------G---------GS-----------------------------VR----Y------------------------------------------------R---------G------------A--------------------DL--------------------------------------------------------------------------------------------LDL-EPEQRSRIG---------LFLGFQYPV-EI--P-GVSNLE-F----------------------------------------------------------------------------------------------------------L-------------RV--------STN--------A---------------R---------------RS--------------------E--------------L------------------------------------------------G------------K----------------------------EE---------------L--------D----TF-----A------FEDVV-R------E-RLEV--------VKM-----------------D--------P----------------AFL-----------------------------------------E--R-----------------SVNEG-----------------------------------------------------F---------------------------------------------------------------SG---------------------------------------------------------------------------GEKK--------------------------------------R-----------------------------------------------------------------------NEI-----------------------------------------------------------------------------------------------------------------LQM-AL-------------------------LE-PS-----VA--------------------------------------IL----------------------------------------------------------------------------DET----------------------------------------------------------DS-G----------------------------------LDIDA-------------------------------LRIVA-AGV-N-Q--L----S--------------------T------------------------P------------------E--------------------------------------N----------------------------A-TL-------------------------------LITH----------YQR---------------------------------------------------------------------------------------------------------LL---------D-V-------II-P-DY-----------------------------------------------------------------------VHVM-A--------------------------------------A-G----------------------------------------------------------RI--------------------------------------------------------------------------------------------------------------L--------------------------------------RT-G----G-----------------------------------------------KEL----------------------------------------------------------------A----------------------------------FEL--------------------------------------------------------------------------------E-----------------------------------------E--------------------------------------------------------------------------------------------------------------------------------R------G-----------------------------------------------------------------Y-----------------------------------------D---------------------------------------------WV----------------------------------------------------------------------------D------------------------------------------------------AEL-------------------------------A----------------------------------S-----------------------------------------------------------------------------------------EQRSVA----------------------------------------------------------------------EVAG*---------------------------------------------------------------------------------------------------------------------------------------------------------------------------------------------------------------------
>1920663_Asacrum@GBF78653.1| iron-sulfur assembly ATPase
-----------------------------------------------------------------------------------------------------------------------------------------------------------MS----------------------------------------------------------------------------------------------------------------------------------------------------------------------------------------------------------------------------------------------------------------------------------------------------------------------------------------------------------------------------------------------------------------------------------------------------------------------------------------------------------------------------------------------------------------------NV----I----------------------------------------------L---------------------------------------------------------------------------------------------------------------------------------------SV--------KNL-----TA----------------------------------------------N----------V------E-------G--------------------------T--------------------------------------------------------------------------------------------------------------P----------ILK--------------------------------------------G-L---NLEIKA------------------------------------------GEVHAIM-GR-NGS-GKST-------------------------------------LSKVLT-GH-PDY--------------------------------------------------------------------------------EV----------T-----------------------G---------GE-----------------------------VL----Y------------------------------------------------K---------G------------E--------------------NI--------------------------------------------------------------------------------------------LDK-EPHERALDG---------IFLAFQYPL-EI--P-GVSNLD-F----------------------------------------------------------------------------------------------------------L-------------RV--------AYN--------A---------------R---------------QK--------------------H--------------L------------------------------------------------G------------L----------------------------EE---------------I--------D----TF-----D------FEDLV-G------E-KLEI--------VKM-----------------N--------P----------------SFL-----------------------------------------E--R-----------------SLNEG-----------------------------------------------------F---------------------------------------------------------------SG---------------------------------------------------------------------------GEKK--------------------------------------R-----------------------------------------------------------------------NEI-----------------------------------------------------------------------------------------------------------------LQM-AL-------------------------LE-PS-----LA--------------------------------------IL----------------------------------------------------------------------------DEI----------------------------------------------------------DS-G----------------------------------LDIDA-------------------------------LRIVA-NGV-N-Q--L----A--------------------T------------------------P------------------D--------------------------------------N----------------------------A-LL-------------------------------VITH----------YQR---------------------------------------------------------------------------------------------------------LL---------D-Y-------IE-P-HY-----------------------------------------------------------------------VHVM-H--------------------------------------A-G----------------------------------------------------------QI--------------------------------------------------------------------------------------------------------------V--------------------------------------KT-G----G-----------------------------------------------KEL----------------------------------------------------------------A----------------------------------LEL--------------------------------------------------------------------------------E-----------------------------------------A--------------------------------------------------------------------------------------------------------------------------------T------G-----------------------------------------------------------------Y-----------------------------------------D---------------------------------------------FI-----------------E----------------------------------------------------------E------------------------------------------------------KLL-------------------------------A----------------------------------K-----------------------------------------------------------------------------------------A-----------------------------------------------------------------------------------------------------------------------------------------------------------------------------------------------------------------------------------------------------------------------------------------------------
>551115_Nazollae@ADI63225.1| FeS assembly ATPase SufC
--------------------------------------------------------------------------------------------------------------M-----------------------------------------IIEKS----------------------------------------------------------------------------------------------------------------------------------------------------------------------------------------------------------------------------------------------------------------------------------------------------------------------------------------------------------------------------------------------------------------------------------------------------------------------------------------------------------------------------------------------------------------------DL----I----------------------------------------------L---------------------------------------------------------------------------------------------------------------------------------------SV--------KGL-----TA----------------------------------------------D----------V------D-------G--------------------------T--------------------------------------------------------------------------------------------------------------P----------ILK--------------------------------------------G-L---NLDVRA------------------------------------------GEIHAIM-GP-NGS-GKST-------------------------------------FSKVLA-GH-PAY--------------------------------------------------------------------------------SV----------T-----------------------G---------GE-----------------------------VI----F------------------------------------------------Q---------G------------Q--------------------NL--------------------------------------------------------------------------------------------LEM-EATERARSG---------VFLAFQYPL-EI--P-GVSNLD-F----------------------------------------------------------------------------------------------------------L-------------RV--------AYN--------S---------------R---------------RK--------------------A--------------Q------------------------------------------------G------------L----------------------------EE---------------V--------D----AF-----D------FDDLV-E------E-KLDI--------VKM-----------------N--------P----------------AFL-----------------------------------------N--R-----------------SLNEG-----------------------------------------------------F---------------------------------------------------------------SG---------------------------------------------------------------------------GEKK--------------------------------------R-----------------------------------------------------------------------NEI-----------------------------------------------------------------------------------------------------------------LQM-GI-------------------------LE-PR-----LA--------------------------------------IL----------------------------------------------------------------------------DET----------------------------------------------------------DS-G----------------------------------LDIDA-------------------------------LKIVA-NGV-N-Q--L----T--------------------S------------------------P------------------E--------------------------------------N----------------------------A-TI-------------------------------MITH----------YQR---------------------------------------------------------------------------------------------------------LL---------D-Y-------IV-P-DF-----------------------------------------------------------------------VHVM-A--------------------------------------Q-G----------------------------------------------------------QI--------------------------------------------------------------------------------------------------------------I--------------------------------------RS-G----G-----------------------------------------------KEL----------------------------------------------------------------A----------------------------------LEL--------------------------------------------------------------------------------E-----------------------------------------S--------------------------------------------------------------------------------------------------------------------------------R------G-----------------------------------------------------------------Y-----------------------------------------N---------------------------------------------WV-----------------L----------------------------------------------------------E------------------------------------------------------E-A-------------------------------L----------------------------------G-----------------------------------------------------------------------------------------VGV---------------------------------------------------------------------------------------------------------------------------------------------------------------------------------------------------------------------------------------------------------------------------------------------------
>1228987_Cendosymbiont@BAP18452.1| iron-sulfur assembly ATPase
-----------------------------------------------------------------------------------------------------------------------------------------------------------MS----------------------------------------------------------------------------------------------------------------------------------------------------------------------------------------------------------------------------------------------------------------------------------------------------------------------------------------------------------------------------------------------------------------------------------------------------------------------------------------------------------------------------------------------------------------------KV----I----------------------------------------------L---------------------------------------------------------------------------------------------------------------------------------------SV--------QNL-----TV----------------------------------------------N----------V------E-------G--------------------------N--------------------------------------------------------------------------------------------------------------P----------ILK--------------------------------------------G-V---SLEIKA------------------------------------------GEIHAIM-GR-NGS-GKST-------------------------------------LSKVLA-GH-PDY--------------------------------------------------------------------------------EI----------T-----------------------G---------GN-----------------------------II----Y------------------------------------------------K---------G------------E--------------------EI--------------------------------------------------------------------------------------------IGK-SPTERANMG---------IFLAFQYPL-EI--P-GVSNLN-F----------------------------------------------------------------------------------------------------------L-------------RV--------AYN--------A---------------H---------------RK--------------------Y--------------Q------------------------------------------------G------------L----------------------------EE---------------I--------D----TF-----D------FEDLV-E------K-KLDV--------VKM-----------------N--------P----------------SFL-----------------------------------------E--R-----------------SLNEG-----------------------------------------------------F---------------------------------------------------------------SG---------------------------------------------------------------------------GEKK--------------------------------------R-----------------------------------------------------------------------NEI-----------------------------------------------------------------------------------------------------------------LQM-AL-------------------------LE-PT-----LG--------------------------------------IL----------------------------------------------------------------------------DEI----------------------------------------------------------DS-G----------------------------------LDIDA-------------------------------LRIVA-NGV-N-K--L----A--------------------T------------------------D------------------E--------------------------------------N----------------------------A-FL-------------------------------LITH----------YQR---------------------------------------------------------------------------------------------------------LL---------N-Y-------IE-P-QY-----------------------------------------------------------------------IHVM-H--------------------------------------N-G----------------------------------------------------------RI--------------------------------------------------------------------------------------------------------------V--------------------------------------TT-G----G-----------------------------------------------KDL----------------------------------------------------------------A----------------------------------LEL--------------------------------------------------------------------------------E-----------------------------------------E--------------------------------------------------------------------------------------------------------------------------------S------G-----------------------------------------------------------------Y-----------------------------------------D---------------------------------------------FV-----------------E----------------------------------------------------------E------------------------------------------------------TLL-------------------------------T----------------------------------N-----------------------------------------------------------------------------------------A-----------------------------------------------------------------------------------------------------------------------------------------------------------------------------------------------------------------------------------------------------------------------------------------------------
>1080068_Lsp@BAU44119.1| putative ATP-dependent transporter SufC
--------------------------------------------------------------------------------------------------------------M-----------------------------------------IREGS---------------------------------------------------------------------------------------------------------------------------------------------------------------------------------------------------------------------------------------------------------------------------------------------------------------------------------------------------------------------------------------------------------------------------------------------------------------------------------------------------------------------------------------------------------------------NEV----I----------------------------------------------L---------------------------------------------------------------------------------------------------------------------------------------SV--------KDL-----RA----------------------------------------------E----------V------D-------S--------------------------T--------------------------------------------------------------------------------------------------------------E----------ILK--------------------------------------------G-V---DLEIRA------------------------------------------GEIHAIM-GL-NGS-GKST-------------------------------------FSKVIA-GH-PDY--------------------------------------------------------------------------------EV----------T-----------------------G---------GE-----------------------------VI----Y------------------------------------------------L---------G------------Q--------------------NL--------------------------------------------------------------------------------------------LEM-EPEARSRSG---------IFLAFQYPL-EI--P-GVSNLD-F----------------------------------------------------------------------------------------------------------L-------------RV--------AYN--------A---------------K---------------RK--------------------H--------------Q------------------------------------------------G------------L----------------------------EE---------------L--------D----AF-----D------FDELV-R------E-KLDV--------VKM-----------------D--------A----------------SFL-----------------------------------------S--R-----------------SVNEG-----------------------------------------------------F---------------------------------------------------------------SG---------------------------------------------------------------------------GEKK--------------------------------------R-----------------------------------------------------------------------NEI-----------------------------------------------------------------------------------------------------------------LQM-AL-------------------------LE-PK-----LA--------------------------------------IL----------------------------------------------------------------------------DET----------------------------------------------------------DS-G----------------------------------LDIDA-------------------------------LKVVA-DGV-N-Q--L----A--------------------N------------------------A------------------E--------------------------------------N----------------------------A-ML-------------------------------VITH----------YQR---------------------------------------------------------------------------------------------------------LL---------N-Y-------IV-P-DY-----------------------------------------------------------------------VHVM-A--------------------------------------N-G----------------------------------------------------------RI--------------------------------------------------------------------------------------------------------------I--------------------------------------RT-G----T-----------------------------------------------KEL----------------------------------------------------------------A----------------------------------LEL--------------------------------------------------------------------------------E-----------------------------------------E--------------------------------------------------------------------------------------------------------------------------------R------G-----------------------------------------------------------------Y-----------------------------------------E---------------------------------------------WV-----------------L----------------------------------------------------------E------------------------------------------------------DST-------------------------------V----------------------------------K-----------------------------------------------------------------------------------------A-----------------------------------------------------------------------------------------------------------------------------------------------------------------------------------------------------------------------------------------------------------------------------------------------------
>2162190_Psp@QCFN01000002.1_63|  56975 57766
--------------------------------------------------------------------------------------------------------------M-----------------------------------------ISKDS----------------------------------------------------------------------------------------------------------------------------------------------------------------------------------------------------------------------------------------------------------------------------------------------------------------------------------------------------------------------------------------------------------------------------------------------------------------------------------------------------------------------------------------------------------------------EI----I----------------------------------------------L---------------------------------------------------------------------------------------------------------------------------------------EI--------KNL-----QA----------------------------------------------R----------V------E-------D--------------------------Q--------------------------------------------------------------------------------------------------------------S----------ILQ--------------------------------------------G-V---NLTIRS------------------------------------------GEIHALM-GR-NGS-GKST-------------------------------------LAKILA-GH-PSY--------------------------------------------------------------------------------TV----------T-----------------------G---------GT-----------------------------VL----Y------------------------------------------------C---------G------------K--------------------DL--------------------------------------------------------------------------------------------LDL-DPEERSRIG---------LFLGFQYPI-EI--P-GVNNLE-F----------------------------------------------------------------------------------------------------------L-------------RV--------ATN--------A---------------R---------------RQ--------------------G--------------L------------------------------------------------N------------K----------------------------EE---------------L--------D----VF-----E------FEEVV-R------E-KLKI--------VQM-----------------D--------S----------------SFL-----------------------------------------D--R-----------------SVNEG-----------------------------------------------------F---------------------------------------------------------------SG---------------------------------------------------------------------------GEKK--------------------------------------R-----------------------------------------------------------------------NEI-----------------------------------------------------------------------------------------------------------------LQM-AL-------------------------LE-PT-----VS--------------------------------------IL----------------------------------------------------------------------------DET----------------------------------------------------------DS-G----------------------------------LDIDA-------------------------------LRIVS-SGV-N-Q--L----S--------------------N------------------------P------------------K--------------------------------------T----------------------------A-TL-------------------------------LITH----------YQR---------------------------------------------------------------------------------------------------------LL---------N-E-------IK-P-DF-----------------------------------------------------------------------VHVM-S--------------------------------------A-G----------------------------------------------------------RI--------------------------------------------------------------------------------------------------------------I--------------------------------------KT-G----D-----------------------------------------------KEL----------------------------------------------------------------A----------------------------------LDL--------------------------------------------------------------------------------E-----------------------------------------K--------------------------------------------------------------------------------------------------------------------------------T------G-----------------------------------------------------------------Y-----------------------------------------D---------------------------------------------WI----------------------------------------------------------------------------D------------------------------------------------------KDA-------------------------------Q----------------------------------P-----------------------------------------------------------------------------------------KGNDL*------------------------------------------------------------------------------------------------------------------------------------------------------------------------------------------------------------------------------------------------------------------------------------------------
>1497020_Nsphagnicola@KGF71868.1| ABC transporter ATP-binding protein
--------------------------------------------------------------------------------------------------------------M-----------------------------------------IVENS----------------------------------------------------------------------------------------------------------------------------------------------------------------------------------------------------------------------------------------------------------------------------------------------------------------------------------------------------------------------------------------------------------------------------------------------------------------------------------------------------------------------------------------------------------------------AV----I----------------------------------------------L---------------------------------------------------------------------------------------------------------------------------------------AV--------RDL-----TA----------------------------------------------S----------V------E-------G--------------------------T--------------------------------------------------------------------------------------------------------------Q----------ILK--------------------------------------------G-L---NLEVKA------------------------------------------GEIHAIM-GP-NGS-GKST-------------------------------------FSKILA-GH-PDY--------------------------------------------------------------------------------EI----------T-----------------------G---------GE-----------------------------IL----F------------------------------------------------Q---------G------------Q--------------------NL--------------------------------------------------------------------------------------------LDL-EPEERARAG---------IFLAFQYPL-EI--P-GVSNLD-F----------------------------------------------------------------------------------------------------------L-------------RV--------ACN--------A---------------R---------------RK--------------------H--------------L------------------------------------------------G------------L----------------------------DE---------------L--------D----GF-----D------FDDLV-Q------E-KLDV--------VKM-----------------N--------P----------------SFL-----------------------------------------S--R-----------------SVNEG-----------------------------------------------------F---------------------------------------------------------------SG---------------------------------------------------------------------------GEKK--------------------------------------R-----------------------------------------------------------------------NEI-----------------------------------------------------------------------------------------------------------------LQM-AL-------------------------LE-PK-----LA--------------------------------------IL----------------------------------------------------------------------------DET----------------------------------------------------------DS-G----------------------------------LDIDA-------------------------------LKIVS-HGV-N-Q--L----T--------------------H------------------------A------------------D--------------------------------------N----------------------------A-TI-------------------------------LITH----------YQR---------------------------------------------------------------------------------------------------------LL---------D-Y-------IV-P-DF-----------------------------------------------------------------------VHVM-E--------------------------------------G-G----------------------------------------------------------RI--------------------------------------------------------------------------------------------------------------V--------------------------------------TT-G----P-----------------------------------------------KEL----------------------------------------------------------------A----------------------------------LEL--------------------------------------------------------------------------------E-----------------------------------------S--------------------------------------------------------------------------------------------------------------------------------R------G-----------------------------------------------------------------Y-----------------------------------------T---------------------------------------------WV-----------------Q----------------------------------------------------------E------------------------------------------------------AEA-------------------------------A----------------------------------T-----------------------------------------------------------------------------------------AEVSGR------------------------------------------------------------------------------------------------------------------------------------------------------------------------------------------------------------------------------------------------------------------------------------------------
>1655601_Cbacl30@KRO94780.1| ABC transporter ATP-binding protein
--------------------------------------------------------------------------------------------------------------M-----------------------------------------IRPDA----------------------------------------------------------------------------------------------------------------------------------------------------------------------------------------------------------------------------------------------------------------------------------------------------------------------------------------------------------------------------------------------------------------------------------------------------------------------------------------------------------------------------------------------------------------------PV----L----------------------------------------------L---------------------------------------------------------------------------------------------------------------------------------------EI--------CDL-----HA----------------------------------------------R----------V------E-------E--------------------------Q--------------------------------------------------------------------------------------------------------------P----------ILK--------------------------------------------G-V---NLTIRA------------------------------------------GEIHAVM-GR-NGS-GKST-------------------------------------LSKVLA-GH-PAY--------------------------------------------------------------------------------TV----------T-----------------------S---------GS-----------------------------VS----Y------------------------------------------------M---------G------------A--------------------DL--------------------------------------------------------------------------------------------LEL-APEQRSRLG---------LFLGFQYPV-EI--P-GVSNLE-F----------------------------------------------------------------------------------------------------------L-------------RV--------STN--------A---------------R---------------RA--------------------Q--------------R------------------------------------------------G------------E----------------------------EE---------------L--------D----TF-----A------FEDLV-R------E-RLKV--------VQM-----------------D--------P----------------AFL-----------------------------------------G--R-----------------SVNEG-----------------------------------------------------F---------------------------------------------------------------SG---------------------------------------------------------------------------GEKK--------------------------------------R-----------------------------------------------------------------------NEI-----------------------------------------------------------------------------------------------------------------LQM-AL-------------------------LE-PL-----VA--------------------------------------IL----------------------------------------------------------------------------DET----------------------------------------------------------DS-G----------------------------------LDIDA-------------------------------LRIVA-DGV-N-Q--L----A--------------------G------------------------P------------------D--------------------------------------N----------------------------A-TL-------------------------------LITH----------YQR---------------------------------------------------------------------------------------------------------LL---------D-L-------IT-P-DY-----------------------------------------------------------------------VHVM-A--------------------------------------A-G----------------------------------------------------------QI--------------------------------------------------------------------------------------------------------------L--------------------------------------RT-G----G-----------------------------------------------KEL----------------------------------------------------------------A----------------------------------LEL--------------------------------------------------------------------------------E-----------------------------------------R--------------------------------------------------------------------------------------------------------------------------------T------G-----------------------------------------------------------------Y-----------------------------------------E---------------------------------------------WV----------------------------------------------------------------------------D------------------------------------------------------QEL-------------------------------A----------------------------------S-----------------------------------------------------------------------------------------LSREPA----------------------------------------------------------------------EVL-----------------------------------------------------------------------------------------------------------------------------------------------------------------------------------------------------------------------
>2053605_Rsp@HAE05182.1| TPA_asm: Fe-S cluster assembly ATPase SufC
--------------------------------------------------------------------------------------------------------------M-----------------------------------------IVENG----------------------------------------------------------------------------------------------------------------------------------------------------------------------------------------------------------------------------------------------------------------------------------------------------------------------------------------------------------------------------------------------------------------------------------------------------------------------------------------------------------------------------------------------------------------------EV----I----------------------------------------------L---------------------------------------------------------------------------------------------------------------------------------------SI--------RDL-----RA----------------------------------------------N----------V------C-------G--------------------------K--------------------------------------------------------------------------------------------------------------T----------ILR--------------------------------------------G-V---NLEVRA------------------------------------------GEIHAIM-GP-NGS-GKST-------------------------------------FAKVLA-GH-PTY--------------------------------------------------------------------------------EM----------T-----------------------G---------GE-----------------------------VI----F------------------------------------------------Q---------G------------K--------------------NL--------------------------------------------------------------------------------------------CEM-QPEERARLG---------VFLAFQYPL-EI--P-GVSNLD-F----------------------------------------------------------------------------------------------------------L-------------RL--------AYN--------S---------------K---------------RN--------------------Y--------------Q------------------------------------------------G------------L----------------------------EE---------------I--------E----PL-----D------FEDLV-H------E-KLDM--------VGI-----------------D--------P----------------NFL-----------------------------------------T--R-----------------SVNEG-----------------------------------------------------F---------------------------------------------------------------SG---------------------------------------------------------------------------GEKK--------------------------------------R-----------------------------------------------------------------------NEI-----------------------------------------------------------------------------------------------------------------LQM-AI-------------------------LE-PK-----LA--------------------------------------IL----------------------------------------------------------------------------DEI----------------------------------------------------------DS-G----------------------------------LDIDA-------------------------------LRSVA-NGV-N-Q--L----A--------------------S------------------------S------------------E--------------------------------------N----------------------------A-TI-------------------------------IITH----------YQR---------------------------------------------------------------------------------------------------------LL---------D-Y-------IV-P-DY-----------------------------------------------------------------------VHIM-A--------------------------------------R-G----------------------------------------------------------QI--------------------------------------------------------------------------------------------------------------V--------------------------------------KF-D----G-----------------------------------------------KEL----------------------------------------------------------------A----------------------------------LEL--------------------------------------------------------------------------------E-----------------------------------------S--------------------------------------------------------------------------------------------------------------------------------R------G-----------------------------------------------------------------Y-----------------------------------------S---------------------------------------------WI-----------------L----------------------------------------------------------E------------------------------------------------------ETE-------------------------------A----------------------------------K-----------------------------------------------------------------------------------------VGA---------------------------------------------------------------------------------------------------------------------------------------------------------------------------------------------------------------------------------------------------------------------------------------------------
>195253_Ssp@AFY60148.1| Iron-regulated ABC transporter ATPase subunit SufC
--------------------------------------------------------------------------------------------------------------M-----------------------------------------LRPDS----------------------------------------------------------------------------------------------------------------------------------------------------------------------------------------------------------------------------------------------------------------------------------------------------------------------------------------------------------------------------------------------------------------------------------------------------------------------------------------------------------------------------------------------------------------------PV----I----------------------------------------------L---------------------------------------------------------------------------------------------------------------------------------------SV--------REL-----TA----------------------------------------------D----------V------E-------D--------------------------T--------------------------------------------------------------------------------------------------------------P----------ILK--------------------------------------------G-L---NLEIRA------------------------------------------GEVHAIM-GP-NGS-GKST-------------------------------------FSKILA-GH-PDY--------------------------------------------------------------------------------KV----------T-----------------------G---------GE-----------------------------VI----Y------------------------------------------------Q---------G------------Q--------------------NL--------------------------------------------------------------------------------------------LEL-PPEERARAG---------VFLAFQYPL-EI--P-GVSNLD-F----------------------------------------------------------------------------------------------------------L-------------RV--------AYN--------A---------------K---------------RN--------------------H--------------Q------------------------------------------------G------------L----------------------------EE---------------L--------D----VF-----D------FDDLV-R------Q-RLDV--------VKL-----------------D--------A----------------SFL-----------------------------------------N--R-----------------GVNEG-----------------------------------------------------F---------------------------------------------------------------SG---------------------------------------------------------------------------GEKK--------------------------------------R-----------------------------------------------------------------------NEI-----------------------------------------------------------------------------------------------------------------LQM-AL-------------------------LE-PT-----LA--------------------------------------IL----------------------------------------------------------------------------DET----------------------------------------------------------DS-G----------------------------------LDIDA-------------------------------LRIVA-NGV-N-H--L----A--------------------T------------------------A------------------E--------------------------------------N----------------------------G-IL-------------------------------LITH----------YQR---------------------------------------------------------------------------------------------------------LL---------D-Y-------IV-P-DY-----------------------------------------------------------------------VHVM-E--------------------------------------A-G----------------------------------------------------------RI--------------------------------------------------------------------------------------------------------------I--------------------------------------LT-G----P-----------------------------------------------KEL----------------------------------------------------------------A----------------------------------LEL--------------------------------------------------------------------------------E-----------------------------------------A--------------------------------------------------------------------------------------------------------------------------------R------G-----------------------------------------------------------------Y-----------------------------------------D---------------------------------------------WV-----------------R----------------------------------------------------------E------------------------------------------------------EEA-------------------------------V----------------------------------M-----------------------------------------------------------------------------------------S-----------------------------------------------------------------------------------------------------------------------------------------------------------------------------------------------------------------------------------------------------------------------------------------------------
>292564_Cgracile@AFY28693.1| FeS assembly ATPase SufC
--------------------------------------------------------------------------------------------------------------M-----------------------------------------IRPDA----------------------------------------------------------------------------------------------------------------------------------------------------------------------------------------------------------------------------------------------------------------------------------------------------------------------------------------------------------------------------------------------------------------------------------------------------------------------------------------------------------------------------------------------------------------------PV----L----------------------------------------------L---------------------------------------------------------------------------------------------------------------------------------------EI--------RDL-----TA----------------------------------------------R----------V------E-------D--------------------------Q--------------------------------------------------------------------------------------------------------------P----------ILK--------------------------------------------G-V---SLTIRA------------------------------------------GEIHAVM-GR-NGS-GKST-------------------------------------LSKVLA-GH-PAY--------------------------------------------------------------------------------TV----------T-----------------------G---------GT-----------------------------VH----Y------------------------------------------------M---------G------------D--------------------DL--------------------------------------------------------------------------------------------LSL-EPELRARAG---------LFLGFQYPV-EI--P-GVSNLE-F----------------------------------------------------------------------------------------------------------L-------------RV--------ATN--------A---------------R---------------RA--------------------G--------------K------------------------------------------------G------------E----------------------------EE---------------L--------D----TF-----A------FEDLV-R------E-RLQV--------VQM-----------------D--------P----------------AFL-----------------------------------------E--R-----------------SVNEG-----------------------------------------------------F---------------------------------------------------------------SG---------------------------------------------------------------------------GEKK--------------------------------------R-----------------------------------------------------------------------NEI-----------------------------------------------------------------------------------------------------------------LQM-AL-------------------------LE-PL-----VA--------------------------------------VL----------------------------------------------------------------------------DET----------------------------------------------------------DS-G----------------------------------LDIDA-------------------------------LRIVA-GGV-N-H--L----A--------------------G------------------------P------------------D--------------------------------------N----------------------------A-TL-------------------------------LITH----------YQR---------------------------------------------------------------------------------------------------------LL---------D-V-------IT-P-DY-----------------------------------------------------------------------VHVM-A--------------------------------------A-G----------------------------------------------------------RI--------------------------------------------------------------------------------------------------------------L--------------------------------------RT-G----G-----------------------------------------------KEL----------------------------------------------------------------A----------------------------------LEL--------------------------------------------------------------------------------E-----------------------------------------E--------------------------------------------------------------------------------------------------------------------------------R------G-----------------------------------------------------------------Y-----------------------------------------D---------------------------------------------WV----------------------------------------------------------------------------D------------------------------------------------------AEL-------------------------------A----------------------------------S-----------------------------------------------------------------------------------------LERTPA----------------------------------------------------------------------EVG-----------------------------------------------------------------------------------------------------------------------------------------------------------------------------------------------------------------------
>118163_Psp@AFY79655.1| Iron-regulated ABC transporter ATPase subunit SufC
--------------------------------------------------------------------------------------------------------------M-----------------------------------------IRENS----------------------------------------------------------------------------------------------------------------------------------------------------------------------------------------------------------------------------------------------------------------------------------------------------------------------------------------------------------------------------------------------------------------------------------------------------------------------------------------------------------------------------------------------------------------------EV----I----------------------------------------------L---------------------------------------------------------------------------------------------------------------------------------------SV--------RNL-----TA----------------------------------------------N----------V------D-------A--------------------------T--------------------------------------------------------------------------------------------------------------P----------ILK--------------------------------------------G-V---NLEIKA------------------------------------------GEIHAIM-GR-NGS-GKST-------------------------------------LAKVLA-GH-PSY--------------------------------------------------------------------------------EV----------T-----------------------G---------GE-----------------------------VI----Y------------------------------------------------K---------G------------E--------------------NL--------------------------------------------------------------------------------------------LEK-EPDERALEG---------IFLGFQYPL-EI--P-GVSNLD-F----------------------------------------------------------------------------------------------------------L-------------RV--------AYN--------A---------------R---------------RK--------------------H--------------L------------------------------------------------G------------L----------------------------EE---------------L--------D----TF-----D------FEDLV-Q------E-KLGI--------VRM-----------------D--------S----------------SFL-----------------------------------------E--R-----------------SLNEG-----------------------------------------------------F---------------------------------------------------------------SG---------------------------------------------------------------------------GEKK--------------------------------------R-----------------------------------------------------------------------NEI-----------------------------------------------------------------------------------------------------------------LQM-AL-------------------------LE-PT-----LG--------------------------------------IL----------------------------------------------------------------------------DEI----------------------------------------------------------DS-G----------------------------------LDIDA-------------------------------LRIVA-NGV-N-Q--L----V--------------------T------------------------P------------------D--------------------------------------N----------------------------A-FL-------------------------------VITH----------YQR---------------------------------------------------------------------------------------------------------LL---------N-Y-------IT-P-DY-----------------------------------------------------------------------VHVM-Y--------------------------------------D-G----------------------------------------------------------RI--------------------------------------------------------------------------------------------------------------V--------------------------------------TS-G----T-----------------------------------------------KEL----------------------------------------------------------------A----------------------------------LEL--------------------------------------------------------------------------------E-----------------------------------------S--------------------------------------------------------------------------------------------------------------------------------H------G-----------------------------------------------------------------Y-----------------------------------------E---------------------------------------------FV-----------------E----------------------------------------------------------E------------------------------------------------------KIL-------------------------------S----------------------------------E-----------------------------------------------------------------------------------------VGT---------------------------------------------------------------------------------------------------------------------------------------------------------------------------------------------------------------------------------------------------------------------------------------------------
>1671698_Hsp@OZH53013.1| ABC transporter ATP-binding protein
--------------------------------------------------------------------------------------------------------------M-----------------------------------------IKENS----------------------------------------------------------------------------------------------------------------------------------------------------------------------------------------------------------------------------------------------------------------------------------------------------------------------------------------------------------------------------------------------------------------------------------------------------------------------------------------------------------------------------------------------------------------------EV----I----------------------------------------------L---------------------------------------------------------------------------------------------------------------------------------------SV--------KNL-----TA----------------------------------------------N----------V------E-------G--------------------------K--------------------------------------------------------------------------------------------------------------E----------ILK--------------------------------------------G-L---NLEIKA------------------------------------------GEIHAIM-GP-NGS-GKST-------------------------------------FSKVLA-GH-PAY--------------------------------------------------------------------------------EV----------T-----------------------G---------GE-----------------------------VT----F------------------------------------------------L---------G------------K--------------------NL--------------------------------------------------------------------------------------------LEM-EPEERSLNG---------VFLAFQYPL-EI--P-GVSNLD-F----------------------------------------------------------------------------------------------------------L-------------RV--------AYN--------T---------------K---------------RK--------------------Y--------------Q------------------------------------------------G------------L----------------------------EE---------------L--------D----AF-----D------FDDLV-Q------D-KLGI--------VKM-----------------K--------P----------------EFL-----------------------------------------D--R-----------------SVNEG-----------------------------------------------------F---------------------------------------------------------------SG---------------------------------------------------------------------------GEKK--------------------------------------R-----------------------------------------------------------------------NEI-----------------------------------------------------------------------------------------------------------------LQM-AL-------------------------LD-PK-----LA--------------------------------------IL----------------------------------------------------------------------------DET----------------------------------------------------------DS-G----------------------------------LDIDA-------------------------------LRIVA-NGV-N-E--L----A--------------------N------------------------E------------------S--------------------------------------N----------------------------S-ML-------------------------------VITH----------YQR---------------------------------------------------------------------------------------------------------LL---------N-Y-------IV-P-DF-----------------------------------------------------------------------VHVT-E--------------------------------------G-G----------------------------------------------------------RI--------------------------------------------------------------------------------------------------------------I--------------------------------------KT-G----T-----------------------------------------------KEL----------------------------------------------------------------A----------------------------------LEL--------------------------------------------------------------------------------E-----------------------------------------E--------------------------------------------------------------------------------------------------------------------------------K------G-----------------------------------------------------------------Y-----------------------------------------D---------------------------------------------DV-----------------I----------------------------------------------------------E------------------------------------------------------E---------------------------------A----------------------------------K-----------------------------------------------------------------------------------------VGV---------------------------------------------------------------------------------------------------------------------------------------------------------------------------------------------------------------------------------------------------------------------------------------------------
>1173029_Ssubsalsa@JH980292.1_1107|  1311758 1312549
--------------------------------------------------------------------------------------------------------------M-----------------------------------------IQENS----------------------------------------------------------------------------------------------------------------------------------------------------------------------------------------------------------------------------------------------------------------------------------------------------------------------------------------------------------------------------------------------------------------------------------------------------------------------------------------------------------------------------------------------------------------------PV----I----------------------------------------------L---------------------------------------------------------------------------------------------------------------------------------------SV--------KNL-----TA----------------------------------------------S----------V------D-------G--------------------------T--------------------------------------------------------------------------------------------------------------P----------ILK--------------------------------------------G-V---NFEVKA------------------------------------------GEIHAIM-GR-NGS-GKST-------------------------------------FSKVLA-GH-PDY--------------------------------------------------------------------------------EV----------T-----------------------G---------GE-----------------------------II----F------------------------------------------------Q---------G------------E--------------------NI--------------------------------------------------------------------------------------------LNL-EAEERALRG---------IFLAFQYPL-EI--P-GVSNLD-F----------------------------------------------------------------------------------------------------------L-------------RV--------AYN--------A---------------R---------------RK--------------------Y--------------L------------------------------------------------G------------L----------------------------EE---------------I--------D----MF-----D------FEDLI-E------E-KLDV--------VKM-----------------D--------A----------------SFL-----------------------------------------S--R-----------------SLNEG-----------------------------------------------------F---------------------------------------------------------------SG---------------------------------------------------------------------------GEKK--------------------------------------R-----------------------------------------------------------------------NEI-----------------------------------------------------------------------------------------------------------------LQM-AL-------------------------LE-HK-----LA--------------------------------------IL----------------------------------------------------------------------------DET----------------------------------------------------------DS-G----------------------------------LDIDA-------------------------------LKIVA-NGV-N-Q--L----A--------------------T------------------------P------------------E--------------------------------------N----------------------------A-TV-------------------------------MITH----------YQR---------------------------------------------------------------------------------------------------------LL---------N-Y-------VE-P-DY-----------------------------------------------------------------------VHVM-H--------------------------------------G-G----------------------------------------------------------QI--------------------------------------------------------------------------------------------------------------V--------------------------------------TS-G----G-----------------------------------------------KEL----------------------------------------------------------------A----------------------------------LEL--------------------------------------------------------------------------------E-----------------------------------------S--------------------------------------------------------------------------------------------------------------------------------R------G-----------------------------------------------------------------Y-----------------------------------------D---------------------------------------------FL-----------------D----------------------------------------------------------E------------------------------------------------------EAA------------------------------VA----------------------------------G-----------------------------------------------------------------------------------------VGG*--------------------------------------------------------------------------------------------------------------------------------------------------------------------------------------------------------------------------------------------------------------------------------------------------
>59920_Pmarinus@AAZ58923.1| FeS assembly ATPase SufC
--------------------------------------------------------------------------------------------------------------M-----------------------------------------ISSTS----------------------------------------------------------------------------------------------------------------------------------------------------------------------------------------------------------------------------------------------------------------------------------------------------------------------------------------------------------------------------------------------------------------------------------------------------------------------------------------------------------------------------------------------------------------------ET----I----------------------------------------------L---------------------------------------------------------------------------------------------------------------------------------------SI--------KDL-----HA----------------------------------------------S----------V------E-------D--------------------------Q--------------------------------------------------------------------------------------------------------------E----------ILH--------------------------------------------G-V---NLLVKE------------------------------------------GEIHAIM-GR-NGS-GKST-------------------------------------LSKVIA-GH-PSY--------------------------------------------------------------------------------KV----------L-----------------------S---------GS-----------------------------IQ----F------------------------------------------------K---------G------------K--------------------NI--------------------------------------------------------------------------------------------LEL-EPEERARIG---------IFLGFQYPV-EI--P-GVSNLE-F----------------------------------------------------------------------------------------------------------L-------------RV--------ATN--------S---------------R---------------RK--------------------E--------------L------------------------------------------------L------------K----------------------------SE---------------L--------D----TF-----Q------FEDLV-K------Q-RLKI--------VEM-----------------N--------P----------------AFL-----------------------------------------E--R-----------------SVNEG-----------------------------------------------------F---------------------------------------------------------------SG---------------------------------------------------------------------------GEKK--------------------------------------R-----------------------------------------------------------------------NEI-----------------------------------------------------------------------------------------------------------------LQM-AL-------------------------LE-PV-----IS--------------------------------------IL----------------------------------------------------------------------------DET----------------------------------------------------------DS-G----------------------------------LDIDA-------------------------------LRIVA-SGI-N-R--L----S--------------------Q------------------------P------------------N--------------------------------------S----------------------------A-TI-------------------------------LITH----------YQR---------------------------------------------------------------------------------------------------------LL---------N-E-------IT-P-DF-----------------------------------------------------------------------VHIM-A--------------------------------------D-G----------------------------------------------------------KI--------------------------------------------------------------------------------------------------------------I--------------------------------------KT-G----N-----------------------------------------------KEL----------------------------------------------------------------A----------------------------------IDL--------------------------------------------------------------------------------E-----------------------------------------K--------------------------------------------------------------------------------------------------------------------------------S------G-----------------------------------------------------------------Y-----------------------------------------D---------------------------------------------CI----------------------------------------------------------------------------DKN---------------------------------------------------TKEK-------------------------------E----------------------------------I-----------------------------------------------------------------------------------------AK----------------------------------------------------------------------------------------------------------------------------------------------------------------------------------------------------------------------------------------------------------------------------------------------------
>1919144_Cbacterium@PSO51416.1| Fe-S cluster assembly ATPase SufC
--------------------------------------------------------------------------------------------------------------M-----------------------------------------IQENS----------------------------------------------------------------------------------------------------------------------------------------------------------------------------------------------------------------------------------------------------------------------------------------------------------------------------------------------------------------------------------------------------------------------------------------------------------------------------------------------------------------------------------------------------------------------DV----I----------------------------------------------L---------------------------------------------------------------------------------------------------------------------------------------SI--------KNL-----WA----------------------------------------------S----------V------E-------N--------------------------T--------------------------------------------------------------------------------------------------------------P----------ILK--------------------------------------------G-T---NLEIKE------------------------------------------GEIHAIM-GR-NGS-GKST-------------------------------------LSKVLA-GH-PDY--------------------------------------------------------------------------------EI----------T-----------------------A---------GE-----------------------------II----Y------------------------------------------------K---------G------------E--------------------NL--------------------------------------------------------------------------------------------AEL-EPDQRAIKG---------IFMAFQYPL-EI--P-GVSNLD-F----------------------------------------------------------------------------------------------------------L-------------RV--------AYN--------S---------------H---------------RK--------------------A--------------Q------------------------------------------------G------------E----------------------------EE---------------M--------D----AF-----D------FEDLV-E------E-KLDI--------VKM-----------------D--------P----------------SFL-----------------------------------------Q--R-----------------SLNEG-----------------------------------------------------F---------------------------------------------------------------SG---------------------------------------------------------------------------GEKK--------------------------------------R-----------------------------------------------------------------------NEI-----------------------------------------------------------------------------------------------------------------LQM-AL-------------------------LE-PS-----LA--------------------------------------IL----------------------------------------------------------------------------DET----------------------------------------------------------DS-G----------------------------------LDIDA-------------------------------LKTVA-NGV-N-Q--L----A--------------------T------------------------P------------------E--------------------------------------N----------------------------A-TV-------------------------------MITH----------YQR---------------------------------------------------------------------------------------------------------LL---------N-Y-------VE-P-DY-----------------------------------------------------------------------IHVM-S--------------------------------------D-G----------------------------------------------------------QI--------------------------------------------------------------------------------------------------------------I--------------------------------------TS-G----G-----------------------------------------------KEL----------------------------------------------------------------A----------------------------------QQL--------------------------------------------------------------------------------E-----------------------------------------D--------------------------------------------------------------------------------------------------------------------------------K------G-----------------------------------------------------------------Y-----------------------------------------E---------------------------------------------WL-----------------Y----------------------------------------------------------E------------------------------------------------------QYAP------------------------------Q----------------------------------E-----------------------------------------------------------------------------------------VEA---------------------------------------------------------------------------------------------------------------------------------------------------------------------------------------------------------------------------------------------------------------------------------------------------
>1618023_Aatlantica@KJH70605.1| ABC transporter ATP-binding protein
--------------------------------------------------------------------------------------------------------------M-----------------------------------------IGENS----------------------------------------------------------------------------------------------------------------------------------------------------------------------------------------------------------------------------------------------------------------------------------------------------------------------------------------------------------------------------------------------------------------------------------------------------------------------------------------------------------------------------------------------------------------------RV----V----------------------------------------------L---------------------------------------------------------------------------------------------------------------------------------------SV--------KDL-----TA----------------------------------------------E----------V------D-------G--------------------------S--------------------------------------------------------------------------------------------------------------P----------ILK--------------------------------------------G-V---NLEVRS------------------------------------------GEIHAIM-GP-NGS-GKST-------------------------------------FSKVLA-GH-PAY--------------------------------------------------------------------------------EV----------T-----------------------G---------GE-----------------------------VL----F------------------------------------------------E---------G------------E--------------------NL--------------------------------------------------------------------------------------------LEM-EPEERARAG---------VFLAFQYPL-EI--P-GVSNLD-F----------------------------------------------------------------------------------------------------------L-------------RV--------AYN--------S---------------R---------------RK--------------------E--------------Q------------------------------------------------G------------L----------------------------EE---------------L--------D----SF-----D------FDDLI-Q------E-KLDV--------VKM-----------------N--------P----------------AFL-----------------------------------------S--R-----------------SVNEG-----------------------------------------------------F---------------------------------------------------------------SG---------------------------------------------------------------------------GEKK--------------------------------------R-----------------------------------------------------------------------NEI-----------------------------------------------------------------------------------------------------------------LQM-AI-------------------------LE-PK-----VA--------------------------------------IL----------------------------------------------------------------------------DET----------------------------------------------------------DS-G----------------------------------LDIDA-------------------------------LKIVA-GGV-N-Q--L----A--------------------S------------------------P------------------E--------------------------------------N----------------------------S-TI-------------------------------LITH----------YQR---------------------------------------------------------------------------------------------------------LL---------N-Y-------IV-P-DY-----------------------------------------------------------------------VHVM-A--------------------------------------E-G----------------------------------------------------------RI--------------------------------------------------------------------------------------------------------------I--------------------------------------KS-G----S-----------------------------------------------KEL----------------------------------------------------------------A----------------------------------LEL--------------------------------------------------------------------------------E-----------------------------------------S--------------------------------------------------------------------------------------------------------------------------------R------G-----------------------------------------------------------------Y-----------------------------------------D---------------------------------------------WV-----------------L----------------------------------------------------------A------------------------------------------------------Q---------------------------------A----------------------------------E-----------------------------------------------------------------------------------------VGV---------------------------------------------------------------------------------------------------------------------------------------------------------------------------------------------------------------------------------------------------------------------------------------------------
>59919_Pmarinus@CAE18531.1| ABC transporter, ATP binding component
--------------------------------------------------------------------------------------------------------------M-----------------------------------------QSKTKE-----------------------------------------------------------------------------------------------------LD---------------------------------------------------------------------------------------------------------------------------------------------------------------------------------------------------------------------------------------------------------------------------------------------------------------------------------------------------------------------------------------------------------------------------------------------------------------P----I----------------------------------------------L---------------------------------------------------------------------------------------------------------------------------------------EV--------NNL-----FA----------------------------------------------S----------I------E-------N--------------------------L--------------------------------------------------------------------------------------------------------------P----------ILK--------------------------------------------G-V---TISVNP------------------------------------------GEIHAIM-GR-NGC-GKST-------------------------------------LSKIIA-GH-PSY--------------------------------------------------------------------------------KI----------T-----------------------K---------GE-----------------------------IK----F------------------------------------------------T---------G------------N--------------------DI--------------------------------------------------------------------------------------------QSL-EPEERAQSG---------IFLGFQYPI-EI--P-GVSNLE-F----------------------------------------------------------------------------------------------------------L-------------RV--------ATN--------A---------------R---------------RK--------------------F--------------L------------------------------------------------N------------K----------------------------EE---------------L--------D----TF-----D------FEDLV-K------E-KLDL--------VKM-----------------D--------S----------------AFL-----------------------------------------S--R-----------------SINQG-----------------------------------------------------F---------------------------------------------------------------SG---------------------------------------------------------------------------GEKK--------------------------------------R-----------------------------------------------------------------------NEI-----------------------------------------------------------------------------------------------------------------LQM-AL-------------------------LE-PK-----IA--------------------------------------IL----------------------------------------------------------------------------DET----------------------------------------------------------DS-G----------------------------------LDIDA-------------------------------LRIVA-SGI-K-K--I----S--------------------N------------------------E------------------E--------------------------------------T----------------------------G-II-------------------------------LITH----------YQR---------------------------------------------------------------------------------------------------------LL---------D-E-------IQ-P-DY-----------------------------------------------------------------------VHVM-S--------------------------------------D-G----------------------------------------------------------QI--------------------------------------------------------------------------------------------------------------I--------------------------------------KT-G----E-----------------------------------------------SDL----------------------------------------------------------------A----------------------------------LEL--------------------------------------------------------------------------------E-----------------------------------------K--------------------------------------------------------------------------------------------------------------------------------H------G-----------------------------------------------------------------Y-----------------------------------------E---------------------------------------------WT-----------------D----------------------------------------------------------N-----------------------------------------------------FI--------------------------------------------------------------------K-----------------------------------------------------------------------------------------EQ----------------------------------------------------------------------------------------------------------------------------------------------------------------------------------------------------------------------------------------------------------------------------------------------------
>321327_Ssp@ABD00333.1| FeS assembly ATPase SufC
--------------------------------------------------------------------------------------------------------------M-----------------------------------------ICENS----------------------------------------------------------------------------------------------------------------------------------------------------------------------------------------------------------------------------------------------------------------------------------------------------------------------------------------------------------------------------------------------------------------------------------------------------------------------------------------------------------------------------------------------------------------------PV----I----------------------------------------------L---------------------------------------------------------------------------------------------------------------------------------------SV--------RDL-----SA----------------------------------------------E----------I------D-------G--------------------------T--------------------------------------------------------------------------------------------------------------P----------ILK--------------------------------------------G-L---SLEIRA------------------------------------------GEIHAIM-GP-NGS-GKST-------------------------------------FSKILA-GH-PDY--------------------------------------------------------------------------------RV----------T-----------------------G---------GE-----------------------------IL----Y------------------------------------------------L---------G------------K--------------------NL--------------------------------------------------------------------------------------------LEM-EPEERAWAG---------IFLAFQYPI-EI--P-GVSNLD-F----------------------------------------------------------------------------------------------------------L-------------RA--------AYN--------A---------------R---------------QK--------------------Y--------------R------------------------------------------------D------------Q----------------------------PE---------------L--------D----AL-----D------FDDLV-R------E-KLDI--------VKM-----------------D--------P----------------VFL-----------------------------------------E--R-----------------SVNEG-----------------------------------------------------F---------------------------------------------------------------SG---------------------------------------------------------------------------GEKK--------------------------------------R-----------------------------------------------------------------------NEI-----------------------------------------------------------------------------------------------------------------LQM-AV-------------------------LE-PT-----LA--------------------------------------IL----------------------------------------------------------------------------DET----------------------------------------------------------DS-G----------------------------------LDIDA-------------------------------LRIVA-HGI-N-R--L----A--------------------G------------------------P------------------E--------------------------------------N----------------------------A-ML-------------------------------LITH----------YQR---------------------------------------------------------------------------------------------------------LL---------D-Y-------VT-P-DY-----------------------------------------------------------------------VHVM-E--------------------------------------G-G----------------------------------------------------------RI--------------------------------------------------------------------------------------------------------------V--------------------------------------IS-G----D-----------------------------------------------KTL----------------------------------------------------------------A----------------------------------LEL--------------------------------------------------------------------------------E-----------------------------------------E--------------------------------------------------------------------------------------------------------------------------------R------G-----------------------------------------------------------------Y-----------------------------------------D---------------------------------------------WIK----------------T----------------------------------------------------------Q------------------------------------------------------SGQE-----------------------------PA----------------------------------A-----------------------------------------------------------------------------------------ATSRQEK---------------------------------------------------------------------EG------------------------------------------------------------------------------------------------------------------------------------------------------------------------------------------------------------------------
>113355_Gherdmanii@CM001775.1_3111|  3192082 3192894
----------------------------------------------------------------------------------------------------MSP-LVIEPNK-----------------------------------------ITNMN----------------------------------------------------------------------------------------------------------------------------------------------------------------------------------------------------------------------------------------------------------------------------------------------------------------------------------------------------------------------------------------------------------------------------------------------------------------------------------------------------------------------------------------------------------------------QP----I----------------------------------------------L---------------------------------------------------------------------------------------------------------------------------------------SI--------RNL-----TA----------------------------------------------S----------V------D-------G--------------------------T--------------------------------------------------------------------------------------------------------------P----------ILK--------------------------------------------G-V---NLEINA------------------------------------------GEIHAIM-GR-NGS-GKST-------------------------------------FSKVLT-GH-PEY--------------------------------------------------------------------------------EV----------T-----------------------G---------GE-----------------------------VI----Y------------------------------------------------L---------G------------E--------------------NL--------------------------------------------------------------------------------------------LEK-EPEERALAG---------IFLAFQYPL-EI--P-GVSNLD-F----------------------------------------------------------------------------------------------------------L-------------RV--------AYN--------A---------------R---------------CK--------------------H--------------L------------------------------------------------G------------L----------------------------EE---------------L--------D----AF-----D------FEDLV-E------Q-KLDI--------VKM-----------------N--------S----------------AFL-----------------------------------------A--R-----------------SLNEG-----------------------------------------------------F---------------------------------------------------------------SG---------------------------------------------------------------------------GEKK--------------------------------------R-----------------------------------------------------------------------NEI-----------------------------------------------------------------------------------------------------------------LQM-AL-------------------------LE-PT-----LG--------------------------------------IL----------------------------------------------------------------------------DEI----------------------------------------------------------DS-G----------------------------------LDIDA-------------------------------LRIVS-EGV-N-Q--L----R--------------------K------------------------P------------------D--------------------------------------N----------------------------A-FL-------------------------------LITH----------YQR---------------------------------------------------------------------------------------------------------LL---------D-Y-------IT-P-DF-----------------------------------------------------------------------VHVM-Y--------------------------------------Q-G----------------------------------------------------------KI--------------------------------------------------------------------------------------------------------------V--------------------------------------MS-G----D-----------------------------------------------KNL----------------------------------------------------------------A----------------------------------LEL--------------------------------------------------------------------------------E-----------------------------------------A--------------------------------------------------------------------------------------------------------------------------------K------G-----------------------------------------------------------------Y-----------------------------------------D---------------------------------------------FL-----------------D----------------------------------------------------------E------------------------------------------------------EEL-------------------------------A----------------------------------L-----------------------------------------------------------------------------------------VN*---------------------------------------------------------------------------------------------------------------------------------------------------------------------------------------------------------------------------------------------------------------------------------------------------
>582515_Rlacunae@ERN42682.1| FeS assembly ATPase SufC
--------------------------------------------------------------------------------------------------------------M-----------------------------------------IRDGS----------------------------------------------------------------------------------------------------------------------------------------------------------------------------------------------------------------------------------------------------------------------------------------------------------------------------------------------------------------------------------------------------------------------------------------------------------------------------------------------------------------------------------------------------------------------EV----I----------------------------------------------L---------------------------------------------------------------------------------------------------------------------------------------SV--------RDL-----SA----------------------------------------------S----------I------D-------D--------------------------K--------------------------------------------------------------------------------------------------------------Q----------ILK--------------------------------------------K-L---DLTVKA------------------------------------------GEIHAIM-GR-NGS-GKST-------------------------------------FSKVLA-GH-PSY--------------------------------------------------------------------------------QV----------T-----------------------G---------GE-----------------------------IE----F------------------------------------------------C---------G------------A--------------------SA--------------------------------------------------------------------------------------------LDL-EPNERALAG---------IFLAFQYPI-EV--P-GVSNLD-F----------------------------------------------------------------------------------------------------------L-------------RT--------AYN--------A---------------L---------------RK--------------------H--------------R------------------------------------------------G------------Q----------------------------DE---------------L--------D----PF-----D------FEDLV-E------E-KLEV--------VRM-----------------D--------P----------------SFL-----------------------------------------E--R-----------------SLNEG-----------------------------------------------------F---------------------------------------------------------------SG---------------------------------------------------------------------------GEKK--------------------------------------R-----------------------------------------------------------------------NEI-----------------------------------------------------------------------------------------------------------------LQM-AL-------------------------LE-PK-----LA--------------------------------------IL----------------------------------------------------------------------------DET----------------------------------------------------------DS-G----------------------------------LDIDA-------------------------------LKIVA-SGV-N-Q--L----A--------------------T------------------------P------------------D--------------------------------------N----------------------------A-TV-------------------------------LITH----------YQR---------------------------------------------------------------------------------------------------------LL---------N-Y-------IE-P-DY-----------------------------------------------------------------------VHVM-Y--------------------------------------E-G----------------------------------------------------------RI--------------------------------------------------------------------------------------------------------------V--------------------------------------KS-G----G-----------------------------------------------KEL----------------------------------------------------------------A----------------------------------LEL--------------------------------------------------------------------------------E-----------------------------------------E--------------------------------------------------------------------------------------------------------------------------------R------G-----------------------------------------------------------------Y-----------------------------------------D---------------------------------------------WL-----------------D----------------------------------------------------------V------------------------------------------------------QVS-------------------------------A----------------------------------E-----------------------------------------------------------------------------------------AIA---------------------------------------------------------------------------------------------------------------------------------------------------------------------------------------------------------------------------------------------------------------------------------------------------
>755178_Caponinum@AFZ54937.1| FeS assembly ATPase SufC
-----------------------------------------------------------------------------------------------------------------------------------------------------------MN----------------------------------------------------------------------------------------------------------------------------------------------------------------------------------------------------------------------------------------------------------------------------------------------------------------------------------------------------------------------------------------------------------------------------------------------------------------------------------------------------------------------------------------------------------------------QP----I----------------------------------------------L---------------------------------------------------------------------------------------------------------------------------------------TV--------RNL-----TA----------------------------------------------S----------V------D-------D--------------------------T--------------------------------------------------------------------------------------------------------------P----------ILK--------------------------------------------G-V---NLEIKA------------------------------------------GEIHAIM-GR-NGS-GKST-------------------------------------FSKVLT-GH-PEY--------------------------------------------------------------------------------EV----------T-----------------------G---------GE-----------------------------II----Y------------------------------------------------Q---------G------------E--------------------NL--------------------------------------------------------------------------------------------LEK-EPEERALAG---------IFLAFQYPL-EI--P-GVSNLD-F----------------------------------------------------------------------------------------------------------L-------------RV--------AYN--------A---------------R---------------RK--------------------H--------------L------------------------------------------------G------------L----------------------------EE---------------L--------D----AF-----D------FEDLV-E------E-KLEV--------VKM-----------------N--------P----------------SFL-----------------------------------------Q--R-----------------SLNEG-----------------------------------------------------F---------------------------------------------------------------SG---------------------------------------------------------------------------GEKK--------------------------------------R-----------------------------------------------------------------------NEI-----------------------------------------------------------------------------------------------------------------LQM-AL-------------------------LE-PT-----LG--------------------------------------IL----------------------------------------------------------------------------DEI----------------------------------------------------------DS-G----------------------------------LDIDA-------------------------------LRIVS-EGV-N-Q--L----R--------------------K------------------------P------------------D--------------------------------------N----------------------------A-FL-------------------------------LITH----------YQR---------------------------------------------------------------------------------------------------------LL---------D-Y-------IT-P-DF-----------------------------------------------------------------------VHVM-Y--------------------------------------E-G----------------------------------------------------------KI--------------------------------------------------------------------------------------------------------------V--------------------------------------MS-G----D-----------------------------------------------KNL----------------------------------------------------------------A----------------------------------LEL--------------------------------------------------------------------------------E-----------------------------------------A--------------------------------------------------------------------------------------------------------------------------------K------G-----------------------------------------------------------------Y-----------------------------------------D---------------------------------------------FL-----------------D----------------------------------------------------------K------------------------------------------------------EQL-------------------------------T----------------------------------N-----------------------------------------------------------------------------------------V-----------------------------------------------------------------------------------------------------------------------------------------------------------------------------------------------------------------------------------------------------------------------------------------------------
>2099686_Cbacterium@PXCV01000481.1_6|  3887 4672
--------------------------------------------------------------------------------------------------------------M-----------------------------------------IVENS----------------------------------------------------------------------------------------------------------------------------------------------------------------------------------------------------------------------------------------------------------------------------------------------------------------------------------------------------------------------------------------------------------------------------------------------------------------------------------------------------------------------------------------------------------------------DV----I----------------------------------------------L---------------------------------------------------------------------------------------------------------------------------------------SV--------KNL-----NA----------------------------------------------T----------V------E-------G--------------------------T--------------------------------------------------------------------------------------------------------------P----------ILK--------------------------------------------D-L---NLEIKA------------------------------------------GEIHAIM-GP-NGS-GKST-------------------------------------FSKILA-GH-PDY--------------------------------------------------------------------------------EI----------T-----------------------S---------GE-----------------------------VF----Y------------------------------------------------K---------G------------Q--------------------NL--------------------------------------------------------------------------------------------LEL-EADERATAG---------VFLAFQYPI-EI--P-GVSNLD-F----------------------------------------------------------------------------------------------------------L-------------RV--------AYN--------S---------------H---------------RK--------------------A--------------K------------------------------------------------G------------L----------------------------EE---------------I--------D----TF-----D------FEDLV-E------E-KLDI--------VKM-----------------R--------A----------------EFL-----------------------------------------N--R-----------------SVNEG-----------------------------------------------------F---------------------------------------------------------------SG---------------------------------------------------------------------------GEKK--------------------------------------R-----------------------------------------------------------------------NEI-----------------------------------------------------------------------------------------------------------------LQM-AL-------------------------LE-PT-----LA--------------------------------------IL----------------------------------------------------------------------------DET----------------------------------------------------------DS-G----------------------------------LDIDA-------------------------------LKTVA-GGV-N-Q--L----A--------------------K------------------------P------------------D--------------------------------------N----------------------------C-TL-------------------------------MITH----------YQR---------------------------------------------------------------------------------------------------------LL---------D-Y-------II-P-DF-----------------------------------------------------------------------VHVM-Y--------------------------------------D-G----------------------------------------------------------RI--------------------------------------------------------------------------------------------------------------L--------------------------------------TT-G----D-----------------------------------------------KDL----------------------------------------------------------------A----------------------------------LKL--------------------------------------------------------------------------------E-----------------------------------------E--------------------------------------------------------------------------------------------------------------------------------Q------G-----------------------------------------------------------------Y-----------------------------------------D---------------------------------------------WA-----------------I----------------------------------------------------------A------------------------------------------------------E-F-------------------------------A----------------------------------A-----------------------------------------------------------------------------------------VGV*--------------------------------------------------------------------------------------------------------------------------------------------------------------------------------------------------------------------------------------------------------------------------------------------------
>1973482_Rcurvata@BAZ89917.1| FeS assembly ATPase SufC
--------------------------------------------------------------------------------------------------------------M-----------------------------------------IIENS----------------------------------------------------------------------------------------------------------------------------------------------------------------------------------------------------------------------------------------------------------------------------------------------------------------------------------------------------------------------------------------------------------------------------------------------------------------------------------------------------------------------------------------------------------------------DL----I----------------------------------------------L---------------------------------------------------------------------------------------------------------------------------------------SV--------KDL-----QA----------------------------------------------Q----------V------D-------G--------------------------T--------------------------------------------------------------------------------------------------------------P----------ILK--------------------------------------------G-V---NLEVRS------------------------------------------GEIHAIM-GP-NGS-GKST-------------------------------------LSKVLA-GH-PAY--------------------------------------------------------------------------------SV----------T-----------------------S---------GE-----------------------------VV----F------------------------------------------------Q---------G------------A--------------------NL--------------------------------------------------------------------------------------------LEM-EAEERARSG---------VFLAFQYPL-EV--P-GVSNLD-F----------------------------------------------------------------------------------------------------------L-------------RV--------AYN--------S---------------H---------------RK--------------------A--------------K------------------------------------------------G------------L----------------------------PE---------------V--------D----TF-----D------FDDLV-M------E-KLEV--------VKM-----------------N--------S----------------SFL-----------------------------------------E--R-----------------SVNEG-----------------------------------------------------F---------------------------------------------------------------SG---------------------------------------------------------------------------GEKK--------------------------------------R-----------------------------------------------------------------------NEI-----------------------------------------------------------------------------------------------------------------LQM-AI-------------------------LE-PK-----LA--------------------------------------IL----------------------------------------------------------------------------DET----------------------------------------------------------DS-G----------------------------------LDIDA-------------------------------LKIVS-NGV-N-Q--L----T--------------------N------------------------A------------------E--------------------------------------N----------------------------A-TI-------------------------------MITH----------YQR---------------------------------------------------------------------------------------------------------LL---------D-Y-------IV-P-DF-----------------------------------------------------------------------VHVM-A--------------------------------------Q-G----------------------------------------------------------RI--------------------------------------------------------------------------------------------------------------I--------------------------------------RS-G----G-----------------------------------------------KEL----------------------------------------------------------------A----------------------------------LEL--------------------------------------------------------------------------------E-----------------------------------------S--------------------------------------------------------------------------------------------------------------------------------Q------G-----------------------------------------------------------------Y-----------------------------------------D---------------------------------------------WV-----------------L----------------------------------------------------------E------------------------------------------------------E-A-------------------------------L----------------------------------G-----------------------------------------------------------------------------------------VGV---------------------------------------------------------------------------------------------------------------------------------------------------------------------------------------------------------------------------------------------------------------------------------------------------
>203124_Terythraeum@ABG53348.1| FeS assembly ATPase SufC
-----------------------------------------------------------------------MKII--H----------------------NSS-YV---NM-----------------------------------------IKENS----------------------------------------------------------------------------------------------------------------------------------------------------------------------------------------------------------------------------------------------------------------------------------------------------------------------------------------------------------------------------------------------------------------------------------------------------------------------------------------------------------------------------------------------------------------------EV----I----------------------------------------------L---------------------------------------------------------------------------------------------------------------------------------------SV--------KNL-----TA----------------------------------------------N----------V------E-------G--------------------------K--------------------------------------------------------------------------------------------------------------E----------ILK--------------------------------------------G-F---NLEIKA------------------------------------------GEIHAIM-GP-NGS-GKST-------------------------------------FSKVLA-GH-PAY--------------------------------------------------------------------------------EV----------T-----------------------G---------GE-----------------------------VT----F------------------------------------------------L---------G------------K--------------------NL--------------------------------------------------------------------------------------------FDM-EPEERSLNG---------VFLAFQYPL-EI--P-GVSNLD-F----------------------------------------------------------------------------------------------------------L-------------RV--------AYN--------T---------------K---------------QK--------------------Y--------------Q------------------------------------------------G------------L----------------------------EE---------------L--------D----AF-----D------FDDLV-Q------D-KLDV--------VKM-----------------K--------P----------------EFL-----------------------------------------D--R-----------------SVNEG-----------------------------------------------------F---------------------------------------------------------------SG---------------------------------------------------------------------------GEKK--------------------------------------R-----------------------------------------------------------------------NEI-----------------------------------------------------------------------------------------------------------------LQM-AL-------------------------LE-PK-----LA--------------------------------------IL----------------------------------------------------------------------------DET----------------------------------------------------------DS-G----------------------------------LDIDA-------------------------------LRIVA-NGV-N-K--L----A--------------------N------------------------E------------------S--------------------------------------N----------------------------S-LL-------------------------------IITH----------YQR---------------------------------------------------------------------------------------------------------LL---------N-Y-------IV-P-DF-----------------------------------------------------------------------VHVT-E--------------------------------------S-G----------------------------------------------------------RI--------------------------------------------------------------------------------------------------------------I--------------------------------------KT-G----T-----------------------------------------------KEL----------------------------------------------------------------A----------------------------------LEL--------------------------------------------------------------------------------E-----------------------------------------E--------------------------------------------------------------------------------------------------------------------------------K------G-----------------------------------------------------------------Y-----------------------------------------D---------------------------------------------DV-----------------T----------------------------------------------------------E------------------------------------------------------V---------------------------------A----------------------------------K-----------------------------------------------------------------------------------------VGV---------------------------------------------------------------------------------------------------------------------------------------------------------------------------------------------------------------------------------------------------------------------------------------------------
>1173263_Ssp@AFY72302.1| Iron-regulated ABC transporter ATPase subunit SufC
--------------------------------------------------------------------------------------------------------------M-----------------------------------------IVENS----------------------------------------------------------------------------------------------------------------------------------------------------------------------------------------------------------------------------------------------------------------------------------------------------------------------------------------------------------------------------------------------------------------------------------------------------------------------------------------------------------------------------------------------------------------------EV----I----------------------------------------------L---------------------------------------------------------------------------------------------------------------------------------------SV--------KNL-----TA----------------------------------------------E----------V------E-------G--------------------------V--------------------------------------------------------------------------------------------------------------E----------ILK--------------------------------------------G-V---NLEVKS------------------------------------------GEVHAIM-GP-NGS-GKST-------------------------------------FSKVLA-GH-PDY--------------------------------------------------------------------------------TV----------T-----------------------G---------GE-----------------------------VT----F------------------------------------------------L---------G------------K--------------------NL--------------------------------------------------------------------------------------------LEL-PPEERSRAG---------VFLAFQYPL-EI--P-GVTNAD-F----------------------------------------------------------------------------------------------------------L-------------RL--------AYN--------T---------------L---------------QK--------------------Q--------------K------------------------------------------------G------------L----------------------------PE---------------L--------D----LL-----D------FDDFV-Q------D-KLKV--------VEM-----------------N--------P----------------SFL-----------------------------------------R--R-----------------SVNEG-----------------------------------------------------F---------------------------------------------------------------SG---------------------------------------------------------------------------GEKK--------------------------------------R-----------------------------------------------------------------------NEI-----------------------------------------------------------------------------------------------------------------LQM-AI-------------------------LE-PK-----LA--------------------------------------VL----------------------------------------------------------------------------DET----------------------------------------------------------DS-G----------------------------------LDIDA-------------------------------LRIVS-NGV-N-Q--L----A--------------------S------------------------A------------------D--------------------------------------N----------------------------C-TV-------------------------------LITH----------YQR---------------------------------------------------------------------------------------------------------LL---------D-Y-------IV-P-DF-----------------------------------------------------------------------IHVM-E--------------------------------------S-G----------------------------------------------------------KI--------------------------------------------------------------------------------------------------------------A--------------------------------------MT-G----G-----------------------------------------------KEL----------------------------------------------------------------A----------------------------------LEL--------------------------------------------------------------------------------E-----------------------------------------S--------------------------------------------------------------------------------------------------------------------------------R------G-----------------------------------------------------------------Y-----------------------------------------D---------------------------------------------WI-----------------T----------------------------------------------------------E------------------------------------------------------EVE-------------------------------A----------------------------------------------------------------------------------------------------------------------------------------------------------------------------------------------------------------------------------------------------------------------------------------------------------------------------------------------------------------------------------------------------------------------------------
>1643526_Gsp@LWRO01000008.1_92|  126719 127507
--------------------------------------------------------------------------------------------------------------M-----------------------------------------IVENS----------------------------------------------------------------------------------------------------------------------------------------------------------------------------------------------------------------------------------------------------------------------------------------------------------------------------------------------------------------------------------------------------------------------------------------------------------------------------------------------------------------------------------------------------------------------EV----I----------------------------------------------L---------------------------------------------------------------------------------------------------------------------------------------SV--------QNL-----TA----------------------------------------------N----------V------E-------G--------------------------T--------------------------------------------------------------------------------------------------------------Q----------ILK--------------------------------------------G-L---NLEIKA------------------------------------------GEVHAIM-GP-NGS-GKST-------------------------------------FSKILA-GH-PSY--------------------------------------------------------------------------------EV----------T-----------------------G---------GE-----------------------------IV----Y------------------------------------------------K---------G------------Q--------------------NL--------------------------------------------------------------------------------------------LEL-EAHDRATAG---------VFLAFQYPI-EI--P-GVSNLD-F----------------------------------------------------------------------------------------------------------L-------------RV--------AYN--------S---------------H---------------RK--------------------A--------------K------------------------------------------------G------------L----------------------------EE---------------L--------D----TF-----D------FEDLV-E------E-KLDV--------VKM-----------------K--------A----------------EFL-----------------------------------------N--R-----------------SVNEG-----------------------------------------------------F---------------------------------------------------------------SG---------------------------------------------------------------------------GEKK--------------------------------------R-----------------------------------------------------------------------NEI-----------------------------------------------------------------------------------------------------------------LQM-AL-------------------------LE-PS-----LA--------------------------------------IL----------------------------------------------------------------------------DET----------------------------------------------------------DS-G----------------------------------LDIDA-------------------------------LKIVA-NGV-N-Q--L----A--------------------T------------------------P------------------D--------------------------------------N----------------------------C-TL-------------------------------MITH----------YQR---------------------------------------------------------------------------------------------------------LL---------D-Y-------IV-P-DF-----------------------------------------------------------------------VHVM-Y--------------------------------------D-G----------------------------------------------------------RI--------------------------------------------------------------------------------------------------------------I--------------------------------------TS-G----D-----------------------------------------------KEL----------------------------------------------------------------A----------------------------------LKL--------------------------------------------------------------------------------E-----------------------------------------E--------------------------------------------------------------------------------------------------------------------------------E------G-----------------------------------------------------------------Y-----------------------------------------D---------------------------------------------WA-----------------I----------------------------------------------------------E------------------------------------------------------Q-F-------------------------------A----------------------------------T-----------------------------------------------------------------------------------------VGVS*-------------------------------------------------------------------------------------------------------------------------------------------------------------------------------------------------------------------------------------------------------------------------------------------------
>197221_Telongatus@BAC09456.1| ABC transporter ATP-binding protein
--------------------------------------------------------------------------------------------------------------M-----------------------------------------IRPDS----------------------------------------------------------------------------------------------------------------------------------------------------------------------------------------------------------------------------------------------------------------------------------------------------------------------------------------------------------------------------------------------------------------------------------------------------------------------------------------------------------------------------------------------------------------------EV----I----------------------------------------------L---------------------------------------------------------------------------------------------------------------------------------------EV--------REL-----TA----------------------------------------------S----------V------E-------D--------------------------T--------------------------------------------------------------------------------------------------------------P----------ILK--------------------------------------------G-L---NLTIRA------------------------------------------GEIHAIM-GP-NGS-GKST-------------------------------------FSKILA-GH-PDY--------------------------------------------------------------------------------TV----------T-----------------------G---------GE-----------------------------VL----Y------------------------------------------------K---------G------------K--------------------NL--------------------------------------------------------------------------------------------LDL-PPEERAREG---------VFLAFQYPL-EI--P-GVSNLD-F----------------------------------------------------------------------------------------------------------L-------------RV--------AYN--------A---------------K---------------RK--------------------H--------------Q------------------------------------------------G------------L----------------------------EE---------------L--------D----AF-----D------FDDLV-R------Q-KIEL--------VKL-----------------E--------E----------------GFL-----------------------------------------Q--R-----------------GVNEG-----------------------------------------------------F---------------------------------------------------------------SG---------------------------------------------------------------------------GEKK--------------------------------------R-----------------------------------------------------------------------NEI-----------------------------------------------------------------------------------------------------------------LQM-AL-------------------------LE-PT-----LA--------------------------------------IL----------------------------------------------------------------------------DET----------------------------------------------------------DS-G----------------------------------LDIDA-------------------------------LRIVA-NGV-N-Q--L----T--------------------R------------------------P------------------D--------------------------------------N----------------------------C-IL-------------------------------LITH----------YQR---------------------------------------------------------------------------------------------------------LL---------D-Y-------IV-P-DY-----------------------------------------------------------------------VHVM-E--------------------------------------G-G----------------------------------------------------------RI--------------------------------------------------------------------------------------------------------------V--------------------------------------LT-G----P-----------------------------------------------KEL----------------------------------------------------------------A----------------------------------LEL--------------------------------------------------------------------------------E-----------------------------------------A--------------------------------------------------------------------------------------------------------------------------------R------G-----------------------------------------------------------------Y-----------------------------------------D---------------------------------------------WV-----------------R----------------------------------------------------------E------------------------------------------------------EEV-------------------------------A----------------------------------A-----------------------------------------------------------------------------------------S-----------------------------------------------------------------------------------------------------------------------------------------------------------------------------------------------------------------------------------------------------------------------------------------------------
>2099687_Cbacterium@PXDR01000573.1_7|  6792 7577
--------------------------------------------------------------------------------------------------------------M-----------------------------------------INPGS----------------------------------------------------------------------------------------------------------------------------------------------------------------------------------------------------------------------------------------------------------------------------------------------------------------------------------------------------------------------------------------------------------------------------------------------------------------------------------------------------------------------------------------------------------------------EV----I----------------------------------------------L---------------------------------------------------------------------------------------------------------------------------------------SV--------EDL-----RA----------------------------------------------E----------V------D-------G--------------------------I--------------------------------------------------------------------------------------------------------------E----------ILK--------------------------------------------G-I---NLEVKA------------------------------------------GEIHAIM-GL-NGS-GKST-------------------------------------LSKVLA-GH-PDY--------------------------------------------------------------------------------TV----------T-----------------------G---------GK-----------------------------AV----F------------------------------------------------K---------G------------Q--------------------DL--------------------------------------------------------------------------------------------LAL-EPHERATAG---------VFLAFQYPL-EI--P-GVSNRD-F----------------------------------------------------------------------------------------------------------L-------------RV--------AYN--------A---------------Q---------------RK--------------------A--------------K------------------------------------------------G------------E----------------------------DE---------------I--------D----VF-----D------FDDLL-E------E-RLDV--------VKM-----------------D--------F----------------SFL-----------------------------------------D--R-----------------SVNEG-----------------------------------------------------F---------------------------------------------------------------SG---------------------------------------------------------------------------GEKK--------------------------------------R-----------------------------------------------------------------------NEI-----------------------------------------------------------------------------------------------------------------LQM-AL-------------------------LK-PG-----LA--------------------------------------IL----------------------------------------------------------------------------DET----------------------------------------------------------DS-G----------------------------------LDIDA-------------------------------LKTVA-AGV-N-Q--L----A--------------------S------------------------P------------------D--------------------------------------N----------------------------C-MV-------------------------------LITH----------YQR---------------------------------------------------------------------------------------------------------LL---------G-Y-------IV-P-DF-----------------------------------------------------------------------VHVM-A--------------------------------------D-G----------------------------------------------------------RI--------------------------------------------------------------------------------------------------------------I--------------------------------------RT-G----Q-----------------------------------------------KEL----------------------------------------------------------------A----------------------------------EQL--------------------------------------------------------------------------------E-----------------------------------------A--------------------------------------------------------------------------------------------------------------------------------K------G-----------------------------------------------------------------Y-----------------------------------------D---------------------------------------------WV-----------------L----------------------------------------------------------A------------------------------------------------------E-A-------------------------------A----------------------------------E-----------------------------------------------------------------------------------------VSA*--------------------------------------------------------------------------------------------------------------------------------------------------------------------------------------------------------------------------------------------------------------------------------------------------
>13035_Dsalina@AFZ49974.1| FeS assembly ATPase SufC
--------------------------------------------------------------------------------------------------------------M-----------------------------------------IKENS----------------------------------------------------------------------------------------------------------------------------------------------------------------------------------------------------------------------------------------------------------------------------------------------------------------------------------------------------------------------------------------------------------------------------------------------------------------------------------------------------------------------------------------------------------------------EV----I----------------------------------------------L---------------------------------------------------------------------------------------------------------------------------------------SI--------RNL-----HA----------------------------------------------K----------V------E-------D--------------------------T--------------------------------------------------------------------------------------------------------------P----------ILK--------------------------------------------G-T---NLEVKA------------------------------------------GEIHAIM-GR-NGS-GKST-------------------------------------LSKVLA-GH-PDY--------------------------------------------------------------------------------EI----------T-----------------------A---------GE-----------------------------II----Y------------------------------------------------K---------G------------E--------------------NI--------------------------------------------------------------------------------------------ADL-EPNERALKG---------IFLAFQYPL-EI--P-GVSNLD-F----------------------------------------------------------------------------------------------------------L-------------RV--------AYN--------S---------------H---------------CK--------------------A--------------Q------------------------------------------------G------------K----------------------------EE---------------I--------D----AF-----D------FEDLV-E------E-KLDI--------VKM-----------------N--------P----------------SFL-----------------------------------------E--R-----------------SLNEG-----------------------------------------------------F---------------------------------------------------------------SG---------------------------------------------------------------------------GEKK--------------------------------------R-----------------------------------------------------------------------NEI-----------------------------------------------------------------------------------------------------------------LQM-AL-------------------------LQ-PS-----LA--------------------------------------IL----------------------------------------------------------------------------DET----------------------------------------------------------DS-G----------------------------------LDIDA-------------------------------LKIVA-NGV-N-Q--L----A--------------------T------------------------P------------------D--------------------------------------N----------------------------A-TI-------------------------------MITH----------YQR---------------------------------------------------------------------------------------------------------LL---------G-Y-------VE-P-DY-----------------------------------------------------------------------IHVM-G--------------------------------------D-G----------------------------------------------------------QI--------------------------------------------------------------------------------------------------------------I--------------------------------------TS-G----G-----------------------------------------------KEL----------------------------------------------------------------A----------------------------------HQL--------------------------------------------------------------------------------E-----------------------------------------E--------------------------------------------------------------------------------------------------------------------------------H------G-----------------------------------------------------------------Y-----------------------------------------E---------------------------------------------WL-----------------Y----------------------------------------------------------E------------------------------------------------------QYTP------------------------------Q----------------------------------E-----------------------------------------------------------------------------------------VNA---------------------------------------------------------------------------------------------------------------------------------------------------------------------------------------------------------------------------------------------------------------------------------------------------
>1752063_Fsp@BAU08220.1| FeS assembly ATPase SufC
--------------------------------------------------------------------------------------------------------------M-----------------------------------------IIENS----------------------------------------------------------------------------------------------------------------------------------------------------------------------------------------------------------------------------------------------------------------------------------------------------------------------------------------------------------------------------------------------------------------------------------------------------------------------------------------------------------------------------------------------------------------------EV----V----------------------------------------------L---------------------------------------------------------------------------------------------------------------------------------------SV--------RDL-----TA----------------------------------------------E----------V------D-------G--------------------------T--------------------------------------------------------------------------------------------------------------P----------ILK--------------------------------------------G-V---NLEVRL------------------------------------------GEIHAIM-GP-NGS-GKST-------------------------------------FSKVLA-GH-PAY--------------------------------------------------------------------------------AV----------T-----------------------G---------GE-----------------------------VI----F------------------------------------------------Q---------G------------Q--------------------NL--------------------------------------------------------------------------------------------LEM-EPEERARSG---------IFLAFQYPL-EI--P-GVSNLD-F----------------------------------------------------------------------------------------------------------L-------------RV--------AYN--------S---------------K---------------RK--------------------A--------------Q------------------------------------------------G------------L----------------------------EE---------------I--------D----AF-----D------FDDLV-E------E-KLEV--------VKM-----------------D--------S----------------AFL-----------------------------------------N--R-----------------SVNEG-----------------------------------------------------F---------------------------------------------------------------SG---------------------------------------------------------------------------GEKK--------------------------------------R-----------------------------------------------------------------------NEI-----------------------------------------------------------------------------------------------------------------LQM-AL-------------------------LE-PK-----LA--------------------------------------IL----------------------------------------------------------------------------DET----------------------------------------------------------DS-G----------------------------------LDIDA-------------------------------LKIVA-NGV-N-Q--L----A--------------------S------------------------P------------------E--------------------------------------N----------------------------A-TI-------------------------------MITH----------YQR---------------------------------------------------------------------------------------------------------LL---------N-Y-------IV-P-DY-----------------------------------------------------------------------VHVM-A--------------------------------------Q-G----------------------------------------------------------RI--------------------------------------------------------------------------------------------------------------I--------------------------------------KS-G----G-----------------------------------------------KEL----------------------------------------------------------------A----------------------------------LEL--------------------------------------------------------------------------------E-----------------------------------------S--------------------------------------------------------------------------------------------------------------------------------R------G-----------------------------------------------------------------Y-----------------------------------------D---------------------------------------------WL-----------------L----------------------------------------------------------D------------------------------------------------------EFA-------------------------------A----------------------------------E-----------------------------------------------------------------------------------------VGV---------------------------------------------------------------------------------------------------------------------------------------------------------------------------------------------------------------------------------------------------------------------------------------------------
>423474_Cwatsonii@CCQ50231.1| Iron-sulfur cluster assembly ATPase protein SufC
-----------------------------------------------------------------------------------------------------------------------------------------------------------MS----------------------------------------------------------------------------------------------------------------------------------------------------------------------------------------------------------------------------------------------------------------------------------------------------------------------------------------------------------------------------------------------------------------------------------------------------------------------------------------------------------------------------------------------------------------------DV----I----------------------------------------------L---------------------------------------------------------------------------------------------------------------------------------------SI--------KNL-----TA----------------------------------------------N----------V------E-------G--------------------------T--------------------------------------------------------------------------------------------------------------P----------ILK--------------------------------------------G-V---NLDIKA------------------------------------------GEIHAIM-GR-NGS-GKST-------------------------------------LSKVLA-GH-PDY--------------------------------------------------------------------------------EI----------T-----------------------G---------GE-----------------------------VI----Y------------------------------------------------K---------G------------E--------------------NI--------------------------------------------------------------------------------------------LDK-SPDERALEG---------IFLAFQYPL-EI--P-GVSNLD-F----------------------------------------------------------------------------------------------------------L-------------RV--------AYN--------A---------------R---------------RK--------------------H--------------L------------------------------------------------G------------L----------------------------EE---------------I--------D----TF-----D------FEDLV-E------E-KLEV--------VKM-----------------N--------S----------------AFL-----------------------------------------E--R-----------------SLNEG-----------------------------------------------------F---------------------------------------------------------------SG---------------------------------------------------------------------------GEKK--------------------------------------R-----------------------------------------------------------------------NEI-----------------------------------------------------------------------------------------------------------------LQM-AL-------------------------LE-PT-----LG--------------------------------------IL----------------------------------------------------------------------------DEI----------------------------------------------------------DS-G----------------------------------LDIDA-------------------------------LRIVS-NGV-N-Q--L----A--------------------T------------------------P------------------D--------------------------------------N----------------------------A-FL-------------------------------LITH----------YQR---------------------------------------------------------------------------------------------------------LL---------N-Y-------IE-P-HH-----------------------------------------------------------------------IHVM-Y--------------------------------------D-G----------------------------------------------------------QI--------------------------------------------------------------------------------------------------------------V--------------------------------------IS-G----G-----------------------------------------------KEL----------------------------------------------------------------A----------------------------------LEL--------------------------------------------------------------------------------E-----------------------------------------E--------------------------------------------------------------------------------------------------------------------------------S------G-----------------------------------------------------------------Y-----------------------------------------D---------------------------------------------FI-----------------E----------------------------------------------------------E------------------------------------------------------KLL-------------------------------A----------------------------------Q-----------------------------------------------------------------------------------------A-----------------------------------------------------------------------------------------------------------------------------------------------------------------------------------------------------------------------------------------------------------------------------------------------------
>2107694_Ahegewaldii@PSF36040.1| Fe-S cluster assembly ATPase SufC
-----------------------------------------------------------------------------------------------------------------------------------------------------------MS----------------------------------------------------------------------------------------------------------------------------------------------------------------------------------------------------------------------------------------------------------------------------------------------------------------------------------------------------------------------------------------------------------------------------------------------------------------------------------------------------------------------------------------------------------------------EV----I----------------------------------------------L---------------------------------------------------------------------------------------------------------------------------------------SV--------RNL-----TA----------------------------------------------N----------V------D-------G--------------------------T--------------------------------------------------------------------------------------------------------------P----------ILK--------------------------------------------G-V---NLEIKA------------------------------------------GEVHAIM-GR-NGS-GKST-------------------------------------FSKVIS-GH-PDY--------------------------------------------------------------------------------EV----------T-----------------------G---------GE-----------------------------II----Y------------------------------------------------K---------G------------E--------------------NL--------------------------------------------------------------------------------------------LDK-EPDERAKSG---------IFLAFQYPL-EI--P-GVSNLD-F----------------------------------------------------------------------------------------------------------L-------------RV--------AYN--------A---------------R---------------RK--------------------Y--------------L------------------------------------------------G------------L----------------------------EE---------------L--------D----TF-----D------FEEIV-E------E-KLEV--------VQM-----------------N--------P----------------AFL-----------------------------------------G--R-----------------SLNEG-----------------------------------------------------F---------------------------------------------------------------SG---------------------------------------------------------------------------GEKK--------------------------------------R-----------------------------------------------------------------------NEI-----------------------------------------------------------------------------------------------------------------LQM-AL-------------------------LE-PT-----LG--------------------------------------IL----------------------------------------------------------------------------DEI----------------------------------------------------------DS-G----------------------------------LDIDA-------------------------------LKIVA-NGV-N-Q--L----A--------------------T------------------------P------------------D--------------------------------------N----------------------------A-FL-------------------------------VITH----------YQR---------------------------------------------------------------------------------------------------------LL---------N-Y-------IT-P-DF-----------------------------------------------------------------------VHVM-Y--------------------------------------D-G----------------------------------------------------------RI--------------------------------------------------------------------------------------------------------------V--------------------------------------TS-G----G-----------------------------------------------KEL----------------------------------------------------------------A----------------------------------HEL--------------------------------------------------------------------------------E-----------------------------------------N--------------------------------------------------------------------------------------------------------------------------------K------G-----------------------------------------------------------------Y-----------------------------------------D---------------------------------------------FL-----------------D----------------------------------------------------------E------------------------------------------------------QAL-------------------------------V----------------------------------E-----------------------------------------------------------------------------------------V-----------------------------------------------------------------------------------------------------------------------------------------------------------------------------------------------------------------------------------------------------------------------------------------------------
>2026889_Csp@PHX67883.1| Fe-S cluster assembly ATPase SufC
--------------------------------------------------------------------------------------------------------------M-----------------------------------------IRPDA----------------------------------------------------------------------------------------------------------------------------------------------------------------------------------------------------------------------------------------------------------------------------------------------------------------------------------------------------------------------------------------------------------------------------------------------------------------------------------------------------------------------------------------------------------------------PV----L----------------------------------------------L---------------------------------------------------------------------------------------------------------------------------------------EI--------CDL-----HA----------------------------------------------R----------V------E-------E--------------------------Q--------------------------------------------------------------------------------------------------------------P----------ILK--------------------------------------------G-V---NLTIRA------------------------------------------GEIHAVM-GR-NGS-GKST-------------------------------------LSKVLA-GH-PAY--------------------------------------------------------------------------------AV----------T-----------------------A---------GS-----------------------------VS----Y------------------------------------------------M---------G------------A--------------------DL--------------------------------------------------------------------------------------------LEL-APEQRSRLG---------LFLGFQYPV-EI--P-GVSNLE-F----------------------------------------------------------------------------------------------------------L-------------RV--------STN--------A---------------R---------------RA--------------------Q--------------R------------------------------------------------G------------E----------------------------EE---------------L--------D----TF-----A------FEDLV-R------E-RLKV--------VQM-----------------D--------P----------------AFL-----------------------------------------D--R-----------------SVNEG-----------------------------------------------------F---------------------------------------------------------------SG---------------------------------------------------------------------------GEKK--------------------------------------R-----------------------------------------------------------------------NEI-----------------------------------------------------------------------------------------------------------------LQM-AL-------------------------LE-PL-----VA--------------------------------------IL----------------------------------------------------------------------------DET----------------------------------------------------------DS-G----------------------------------LDIDA-------------------------------LRIVA-DGV-N-Q--L----A--------------------G------------------------P------------------D--------------------------------------N----------------------------A-TL-------------------------------LITH----------YQR---------------------------------------------------------------------------------------------------------LL---------D-L-------IT-P-DY-----------------------------------------------------------------------VHVM-A--------------------------------------A-G----------------------------------------------------------QI--------------------------------------------------------------------------------------------------------------L--------------------------------------RT-G----G-----------------------------------------------KEL----------------------------------------------------------------A----------------------------------LEL--------------------------------------------------------------------------------E-----------------------------------------R--------------------------------------------------------------------------------------------------------------------------------T------G-----------------------------------------------------------------Y-----------------------------------------E---------------------------------------------WV----------------------------------------------------------------------------D------------------------------------------------------QEL-------------------------------A----------------------------------S-----------------------------------------------------------------------------------------LSREPA----------------------------------------------------------------------EVL-----------------------------------------------------------------------------------------------------------------------------------------------------------------------------------------------------------------------
>2054282_Csp@AUC61434.1| Fe-S cluster assembly ATPase SufC
-----------------------------------------------------------------------------------------------------------------------------------------------------------MT----------------------------------------------------------------------------------------------------------------------------------------------------------------------------------------------------------------------------------------------------------------------------------------------------------------------------------------------------------------------------------------------------------------------------------------------------------------------------------------------------------------------------------------------------------------------ET----I----------------------------------------------L---------------------------------------------------------------------------------------------------------------------------------------SV--------RNL-----SA----------------------------------------------S----------V------D-------G--------------------------T--------------------------------------------------------------------------------------------------------------P----------ILK--------------------------------------------G-V---NLEIKA------------------------------------------GEVHAIM-GR-NGS-GKST-------------------------------------LSKVLT-GH-PEY--------------------------------------------------------------------------------EV----------T-----------------------G---------GE-----------------------------IL----Y------------------------------------------------K---------G------------E--------------------NL--------------------------------------------------------------------------------------------LDK-EPDERALAG---------IFLAFQYPL-EI--P-GVSNLD-F----------------------------------------------------------------------------------------------------------L-------------RV--------AYN--------A---------------R---------------CK--------------------F--------------L------------------------------------------------G------------L----------------------------EE---------------I--------D----AF-----D------FEDLI-E------E-KLGI--------VKM-----------------D--------S----------------AFL-----------------------------------------S--R-----------------SLNEG-----------------------------------------------------F---------------------------------------------------------------SG---------------------------------------------------------------------------GEKK--------------------------------------R-----------------------------------------------------------------------NEI-----------------------------------------------------------------------------------------------------------------LQM-AL-------------------------LE-PT-----LG--------------------------------------IL----------------------------------------------------------------------------DEI----------------------------------------------------------DS-G----------------------------------LDIDA-------------------------------LRIVS-EGV-N-Q--L----Q--------------------K------------------------P------------------D--------------------------------------N----------------------------A-FL-------------------------------LITH----------YQR---------------------------------------------------------------------------------------------------------LL---------D-Y-------IK-P-DF-----------------------------------------------------------------------IHVM-S--------------------------------------Q-G----------------------------------------------------------KI--------------------------------------------------------------------------------------------------------------V--------------------------------------LS-G----D-----------------------------------------------KSL----------------------------------------------------------------A----------------------------------IEL--------------------------------------------------------------------------------E-----------------------------------------E--------------------------------------------------------------------------------------------------------------------------------R------G-----------------------------------------------------------------Y-----------------------------------------D---------------------------------------------FL-----------------E----------------------------------------------------------D------------------------------------------------------EQL-------------------------------V----------------------------------E-----------------------------------------------------------------------------------------V-----------------------------------------------------------------------------------------------------------------------------------------------------------------------------------------------------------------------------------------------------------------------------------------------------
>1499498_Psp@KGG13310.1| Iron-sulfur cluster assembly ATPase protein SufC
--------------------------------------------------------------------------------------------------------------M-----------------------------------------SNQKKA-----------------------------------------------------------------------------------------------------L---------------------------------------------------------------------------------------------------------------------------------------------------------------------------------------------------------------------------------------------------------------------------------------------------------------------------------------------------------------------------------------------------------------------------------------------------------------------L----------------------------------------------L---------------------------------------------------------------------------------------------------------------------------------------EV--------NDL-----HA----------------------------------------------S----------I------E-------A--------------------------K--------------------------------------------------------------------------------------------------------------K----------ILN--------------------------------------------G-V---NLKIRE------------------------------------------GEVHAIM-GR-NGS-GKST-------------------------------------LSKVIA-GH-PLY--------------------------------------------------------------------------------TI----------N-----------------------S---------GE-----------------------------IS----F------------------------------------------------Q---------G------------K--------------------AI--------------------------------------------------------------------------------------------NNL-EPEERAAMG---------IFLGFQYPV-EV--P-GVSNSE-F----------------------------------------------------------------------------------------------------------L-------------RA--------ATN--------A---------------R---------------RK--------------------Y--------------L------------------------------------------------K------------K----------------------------EE---------------L--------D----TF-----E------FDEFV-T------T-CLEV--------IQM-----------------N--------S----------------SFL-----------------------------------------E--R-----------------NLNEG-----------------------------------------------------F---------------------------------------------------------------SG---------------------------------------------------------------------------GEKK--------------------------------------R-----------------------------------------------------------------------NEI-----------------------------------------------------------------------------------------------------------------LQM-AI-------------------------LE-PI-----VS--------------------------------------IL----------------------------------------------------------------------------DET----------------------------------------------------------DS-G----------------------------------LDIDS-------------------------------LRIVS-QAI-N-K--L----S--------------------T------------------------K------------------K--------------------------------------T----------------------------S-TI-------------------------------LITH----------YKR---------------------------------------------------------------------------------------------------------LL---------D-E-------IK-P-DF-----------------------------------------------------------------------VHIM-N--------------------------------------E-G----------------------------------------------------------KI--------------------------------------------------------------------------------------------------------------I--------------------------------------KT-G----T-----------------------------------------------IDL----------------------------------------------------------------A----------------------------------IEL--------------------------------------------------------------------------------E-----------------------------------------K--------------------------------------------------------------------------------------------------------------------------------G------G-----------------------------------------------------------------F-----------------------------------------K---------------------------------------------RI-----------------Q----------------------------------------------------------D-----------------------------------------------------SQ--------------------------------------------------------------------Q-----------------------------------------------------------------------------------------DKK---------------------------------------------------------------------------------------------------------------------------------------------------------------------------------------------------------------------------------------------------------------------------------------------------
>1296344_Mglauca@PSB00538.1| Fe-S cluster assembly ATPase SufC
--------------------------------------------------------------------------------------------------------------M-----------------------------------------IVENS----------------------------------------------------------------------------------------------------------------------------------------------------------------------------------------------------------------------------------------------------------------------------------------------------------------------------------------------------------------------------------------------------------------------------------------------------------------------------------------------------------------------------------------------------------------------EV----I----------------------------------------------L---------------------------------------------------------------------------------------------------------------------------------------SV--------KDL-----TA----------------------------------------------E----------I------D-------N--------------------------N--------------------------------------------------------------------------------------------------------------Q----------ILK--------------------------------------------G-L---NLEIKA------------------------------------------GEIHAIM-GP-NGS-GKST-------------------------------------FSKVLA-GH-PAY--------------------------------------------------------------------------------AV----------T-----------------------G---------GE-----------------------------VI----F------------------------------------------------K---------G------------Q--------------------NL--------------------------------------------------------------------------------------------LEL-EPEERARSG---------VFLAFQYPL-EI--P-GVSNLD-F----------------------------------------------------------------------------------------------------------L-------------RV--------AYN--------S---------------K---------------QK--------------------H--------------H------------------------------------------------G------------L----------------------------EE---------------L--------D----AF-----D------FDDLV-K------E-RLDV--------VKM-----------------D--------A----------------AFL-----------------------------------------S--R-----------------SVNEG-----------------------------------------------------F---------------------------------------------------------------SG---------------------------------------------------------------------------GEKK--------------------------------------R-----------------------------------------------------------------------NEI-----------------------------------------------------------------------------------------------------------------LQM-AL-------------------------LE-PK-----LA--------------------------------------IL----------------------------------------------------------------------------DET----------------------------------------------------------DS-G----------------------------------LDIDA-------------------------------LKIVA-NGV-N-Q--L----A--------------------N------------------------A------------------D--------------------------------------N----------------------------A-ML-------------------------------VITH----------YQR---------------------------------------------------------------------------------------------------------LL---------D-Y-------II-P-DF-----------------------------------------------------------------------VHVM-T--------------------------------------D-G----------------------------------------------------------KI--------------------------------------------------------------------------------------------------------------I--------------------------------------MS-G----G-----------------------------------------------KEL----------------------------------------------------------------A----------------------------------FEL--------------------------------------------------------------------------------E-----------------------------------------A--------------------------------------------------------------------------------------------------------------------------------K------G-----------------------------------------------------------------Y-----------------------------------------D---------------------------------------------WL-----------------R----------------------------------------------------------E------------------------------------------------------AEV-------------------------------A----------------------------------E-----------------------------------------------------------------------------------------VAV---------------------------------------------------------------------------------------------------------------------------------------------------------------------------------------------------------------------------------------------------------------------------------------------------
>2005460_Csp@BAZ44517.1| FeS assembly ATPase SufC
-----------------------------------------------------------------------------------------------------------------------------------------------------------MS----------------------------------------------------------------------------------------------------------------------------------------------------------------------------------------------------------------------------------------------------------------------------------------------------------------------------------------------------------------------------------------------------------------------------------------------------------------------------------------------------------------------------------------------------------------------ET----I----------------------------------------------L---------------------------------------------------------------------------------------------------------------------------------------SI--------SNL-----TA----------------------------------------------N----------V------D-------G--------------------------T--------------------------------------------------------------------------------------------------------------P----------ILK--------------------------------------------G-V---NLEIKA------------------------------------------GEVHAIM-GR-NGS-GKST-------------------------------------LSKIIA-GH-PDY--------------------------------------------------------------------------------EI----------T-----------------------G---------GE-----------------------------II----Y------------------------------------------------Q---------G------------E--------------------NI--------------------------------------------------------------------------------------------LDL-EPNERANRG---------IFLAFQYPL-AI--P-GVSNLD-F----------------------------------------------------------------------------------------------------------M-------------RV--------AYN--------A---------------K---------------RK--------------------Y--------------Q------------------------------------------------G------------L----------------------------EE---------------I--------D----TF-----D------FEDLI-E------Q-KLQV--------VQM-----------------K--------S----------------SFL-----------------------------------------A--R-----------------SLNEG-----------------------------------------------------F---------------------------------------------------------------SG---------------------------------------------------------------------------GEKK--------------------------------------R-----------------------------------------------------------------------NEI-----------------------------------------------------------------------------------------------------------------LQM-AL-------------------------LD-PT-----LT--------------------------------------IL----------------------------------------------------------------------------DEI----------------------------------------------------------DS-G----------------------------------LDIDA-------------------------------LKIVA-DGV-N-Q--L----K--------------------T------------------------P------------------D--------------------------------------K----------------------------G-YL-------------------------------VITH----------YQR---------------------------------------------------------------------------------------------------------LL---------D-Y-------II-P-DF-----------------------------------------------------------------------VHVM-Q--------------------------------------S-G----------------------------------------------------------KI--------------------------------------------------------------------------------------------------------------I--------------------------------------TS-G----G-----------------------------------------------KEL----------------------------------------------------------------A----------------------------------LEL--------------------------------------------------------------------------------E-----------------------------------------N--------------------------------------------------------------------------------------------------------------------------------R------G-----------------------------------------------------------------Y-----------------------------------------E---------------------------------------------FL-----------------D----------------------------------------------------------D------------------------------------------------------QAT-------------------------------A----------------------------------E-----------------------------------------------------------------------------------------VGV---------------------------------------------------------------------------------------------------------------------------------------------------------------------------------------------------------------------------------------------------------------------------------------------------
>1801607_CMbacterium@OGI20928.1| Fe-S cluster assembly ATPase SufC
--------------------------------------------------------------------------------------------------------------M-----------------------------------------T---------------------------------------------------------------------------------------------------------------------------------------------------------------------------------------------------------------------------------------------------------------------------------------------------------------------------------------------------------------------------------------------------------------------------------------------------------------------------------------------------------------------------------------------------------------------------E----L----------------------------------------------L---------------------------------------------------------------------------------------------------------------------------------------KI--------KNL-----HV----------------------------------------------E----------I------D-------K--------------------------K--------------------------------------------------------------------------------------------------------------E----------ILQ--------------------------------------------G-L---NLQMNE------------------------------------------GEVHAVM-GR-NGS-GKST-------------------------------------FSNTLM-GH-PAY--------------------------------------------------------------------------------KV----------S-----------------------N---------GQ-----------------------------IT----F------------------------------------------------N---------G------------K--------------------SI--------------------------------------------------------------------------------------------NSL-KPNERAKLG---------LFLAFQYPL-SI--P-GVTVAN-F----------------------------------------------------------------------------------------------------------L-------------RQ--------ANK--------A---------------I----------------------------------------------------K------------------------------------------------G------------DA--------------------V----SP--------------------------------R-----D------FRKIL-Y------E-KMDD--------LEI-----------------D--------H----------------LFA-----------------------------------------T--R-----------------YINEG-----------------------------------------------------F---------------------------------------------------------------SG---------------------------------------------------------------------------GEKK--------------------------------------R-----------------------------------------------------------------------MEI-----------------------------------------------------------------------------------------------------------------LQM-AM-------------------------LE-PK-----LA--------------------------------------IL----------------------------------------------------------------------------DEP----------------------------------------------------------DS-G----------------------------------LDIDS-------------------------------LKLVA-DSI-N-K--FK---E-------------------KN------------------------P------------------Q---------------------------T---------------------------------------G-IL-------------------------------LITH----------YQR---------------------------------------------------------------------------------------------------------IL---------D-Y-------VR-P-DK-----------------------------------------------------------------------VHVF-A--------------------------------------D-G----------------------------------------------------------NI--------------------------------------------------------------------------------------------------------------V--------------------------------------ES-G----G-----------------------------------------------PEL----------------------------------------------------------------A----------------------------------LKL--------------------------------------------------------------------------------E-----------------------------------------S--------------------------------------------------------------------------------------------------------------------------------K------G-----------------------------------------------------------------Y-----------------------------------------D-------------------------------------------------------------WL-T----------------------------------------------------------E------------------------------------------------------K---------------------------------E----------------------------------P-----------------------------------------------------------------------------------------AIGRTGV----------------------------------------------------------------TAKGQ--------------------------------------------------------------------------------------------------------------------------------------------------------------------------------------------------------------------------
>1147_Ssp@AIE73526.1| Iron-sulfur cluster assembly ATPase protein SufC
-----------------------------------------------------------------------------------------------------------------------------------------------------------MS----------------------------------------------------------------------------------------------------------------------------------------------------------------------------------------------------------------------------------------------------------------------------------------------------------------------------------------------------------------------------------------------------------------------------------------------------------------------------------------------------------------------------------------------------------------------QT----V----------------------------------------------L---------------------------------------------------------------------------------------------------------------------------------------SI--------KNL-----AA----------------------------------------------S----------V------D-------G--------------------------N--------------------------------------------------------------------------------------------------------------Q----------ILK--------------------------------------------G-V---NLEIKA------------------------------------------GEVHAIM-GR-NGS-GKST-------------------------------------LSKVIT-GH-PDY--------------------------------------------------------------------------------EI----------T-----------------------G---------GE-----------------------------II----Y------------------------------------------------Q---------G------------Q--------------------DL--------------------------------------------------------------------------------------------SAL-EPHERALAG---------IFLAFQYPL-EI--P-GVSNLD-F----------------------------------------------------------------------------------------------------------L-------------RI--------AYN--------A---------------K---------------RK--------------------H--------------Q------------------------------------------------G------------L----------------------------EE---------------L--------D----TF-----D------FEDLI-Q------E-KLDV--------VKM-----------------N--------P----------------AFL-----------------------------------------E--R-----------------SLNEG-----------------------------------------------------F---------------------------------------------------------------SG---------------------------------------------------------------------------GEKK--------------------------------------R-----------------------------------------------------------------------NEI-----------------------------------------------------------------------------------------------------------------LQM-AI-------------------------LE-PT-----LS--------------------------------------IL----------------------------------------------------------------------------DEI----------------------------------------------------------DS-G----------------------------------LDIDA-------------------------------LRIVS-EGV-N-F--L----K--------------------N------------------------P------------------N--------------------------------------N----------------------------A-TL-------------------------------VITH----------YQR---------------------------------------------------------------------------------------------------------LL---------N-Y-------II-P-DH-----------------------------------------------------------------------IHVM-Y--------------------------------------D-G----------------------------------------------------------KI--------------------------------------------------------------------------------------------------------------V--------------------------------------MS-G----G-----------------------------------------------KEL----------------------------------------------------------------A----------------------------------LEL--------------------------------------------------------------------------------E-----------------------------------------E--------------------------------------------------------------------------------------------------------------------------------K------G-----------------------------------------------------------------Y-----------------------------------------D---------------------------------------------FL-----------------D----------------------------------------------------------E------------------------------------------------------QVL-------------------------------A----------------------------------A-----------------------------------------------------------------------------------------V-----------------------------------------------------------------------------------------------------------------------------------------------------------------------------------------------------------------------------------------------------------------------------------------------------
>2420336_Cbacterium@RMF25200.1| Fe-S cluster assembly ATPase SufC
-----------------------------------------------------------------------------------------------------------------------------------------------------------MS----------------------------------------------------------------------------------------------------------------------------------------------------------------------------------------------------------------------------------------------------------------------------------------------------------------------------------------------------------------------------------------------------------------------------------------------------------------------------------------------------------------------------------------------------------------------ET----I----------------------------------------------L---------------------------------------------------------------------------------------------------------------------------------------LI--------KDL-----TA----------------------------------------------S----------V------E-------G--------------------------T--------------------------------------------------------------------------------------------------------------P----------ILK--------------------------------------------G-V---NLEIKA------------------------------------------GEIHAIM-GR-NGS-GKST-------------------------------------LSKVIA-GH-PDY--------------------------------------------------------------------------------EV----------T-----------------------G---------GD-----------------------------II----Y------------------------------------------------L---------G------------E--------------------SI--------------------------------------------------------------------------------------------LDK-DPHERALAG---------IFLAFQYPL-EI--P-GVSNLD-F----------------------------------------------------------------------------------------------------------L-------------RV--------AYN--------A---------------K---------------RK--------------------Y--------------E------------------------------------------------G------------L----------------------------EE---------------I--------D----TF-----D------FEDLV-E------E-KLDV--------VKM-----------------K--------S----------------SFL-----------------------------------------E--R-----------------SLNEG-----------------------------------------------------F---------------------------------------------------------------SG---------------------------------------------------------------------------GEKK--------------------------------------R-----------------------------------------------------------------------NEI-----------------------------------------------------------------------------------------------------------------LQM-AL-------------------------LD-PT-----LV--------------------------------------IL----------------------------------------------------------------------------DEI----------------------------------------------------------DS-G----------------------------------LDIDA-------------------------------LKIVA-AAV-N-Q--L----R--------------------T------------------------P------------------E--------------------------------------K----------------------------A-YL-------------------------------VITH----------YQR---------------------------------------------------------------------------------------------------------LL---------N-Y-------IQ-P-DF-----------------------------------------------------------------------VHIM-Q--------------------------------------D-G----------------------------------------------------------RI--------------------------------------------------------------------------------------------------------------I--------------------------------------AS-G----D-----------------------------------------------KEL----------------------------------------------------------------A----------------------------------LEL--------------------------------------------------------------------------------E-----------------------------------------S--------------------------------------------------------------------------------------------------------------------------------R------G-----------------------------------------------------------------Y-----------------------------------------D---------------------------------------------FLE----------------E----------------------------------------------------------E------------------------------------------------------QAV-------------------------------A----------------------------------E-----------------------------------------------------------------------------------------AGA---------------------------------------------------------------------------------------------------------------------------------------------------------------------------------------------------------------------------------------------------------------------------------------------------
>2162204_Psp@QCJQ01000004.1_3|  2350 3141
--------------------------------------------------------------------------------------------------------------M-----------------------------------------TKIDS----------------------------------------------------------------------------------------------------------------------------------------------------------------------------------------------------------------------------------------------------------------------------------------------------------------------------------------------------------------------------------------------------------------------------------------------------------------------------------------------------------------------------------------------------------------------TT----L----------------------------------------------L---------------------------------------------------------------------------------------------------------------------------------------EI--------KDL-----VA----------------------------------------------S----------V------E-------D--------------------------Q--------------------------------------------------------------------------------------------------------------Q----------ILN--------------------------------------------G-V---NLKIKA------------------------------------------GEIHAIM-GR-NGC-GKST-------------------------------------LSKVIA-GH-PAY--------------------------------------------------------------------------------KV----------I-----------------------S---------GN-----------------------------VL----F------------------------------------------------K---------N------------Q--------------------NL--------------------------------------------------------------------------------------------LEL-EAEERARIG---------IFLGFQYPI-EI--P-GVSNLE-F----------------------------------------------------------------------------------------------------------L-------------RV--------ATN--------S---------------R---------------RK--------------------E--------------I------------------------------------------------G------------E----------------------------TE---------------L--------D----TF-----E------FEDLV-R------A-KLDL--------VQM-----------------K--------P----------------TFL-----------------------------------------E--R-----------------SVNEG-----------------------------------------------------F---------------------------------------------------------------SG---------------------------------------------------------------------------GEKK--------------------------------------R-----------------------------------------------------------------------NEI-----------------------------------------------------------------------------------------------------------------LQM-AL-------------------------LN-PS-----VA--------------------------------------IL----------------------------------------------------------------------------DET----------------------------------------------------------DS-G----------------------------------LDIDA-------------------------------LRIVA-SGV-K-K--L----S--------------------T------------------------K------------------S--------------------------------------T----------------------------A-TI-------------------------------LITH----------YQR---------------------------------------------------------------------------------------------------------LL---------N-E-------IT-P-DY-----------------------------------------------------------------------VHIM-S--------------------------------------D-G----------------------------------------------------------KI--------------------------------------------------------------------------------------------------------------M--------------------------------------QT-G----G-----------------------------------------------PEL----------------------------------------------------------------A----------------------------------IEL--------------------------------------------------------------------------------E-----------------------------------------K--------------------------------------------------------------------------------------------------------------------------------E------G-----------------------------------------------------------------Y-----------------------------------------D---------------------------------------------WL----------------------------------------------------------------------------N------------------------------------------------------KYE-------------------------------E----------------------------------I-----------------------------------------------------------------------------------------KGDKS*------------------------------------------------------------------------------------------------------------------------------------------------------------------------------------------------------------------------------------------------------------------------------------------------
>1781255_Dsp@OEJ73508.1| Fe-S cluster assembly ATPase SufC
--------------------------------------------------------------------------------------------------------------M-----------------------------------------IQDNS----------------------------------------------------------------------------------------------------------------------------------------------------------------------------------------------------------------------------------------------------------------------------------------------------------------------------------------------------------------------------------------------------------------------------------------------------------------------------------------------------------------------------------------------------------------------ET----I----------------------------------------------L---------------------------------------------------------------------------------------------------------------------------------------SV--------RNL-----TA----------------------------------------------N----------V------D-------N--------------------------T--------------------------------------------------------------------------------------------------------------Q----------ILK--------------------------------------------G-L---NLEIKA------------------------------------------GEVHAIM-GP-NGS-GKST-------------------------------------FSKVLA-GH-PAY--------------------------------------------------------------------------------EV----------T-----------------------G---------GE-----------------------------VM----F------------------------------------------------Q---------G------------G--------------------NL--------------------------------------------------------------------------------------------LEL-EPDERARKG---------VFLAFQYPL-EI--P-GVTNLD-F----------------------------------------------------------------------------------------------------------L-------------RV--------AYN--------A---------------H---------------RK--------------------Q--------------N------------------------------------------------G------------L----------------------------EE---------------L--------D----AF-----D------FQDLI-E------E-KLEV--------VKM-----------------N--------P----------------AFL-----------------------------------------T--R-----------------SVNEG-----------------------------------------------------F---------------------------------------------------------------SG---------------------------------------------------------------------------GEKK--------------------------------------R-----------------------------------------------------------------------NEI-----------------------------------------------------------------------------------------------------------------LQM-AL-------------------------LQ-PS-----LA--------------------------------------IL----------------------------------------------------------------------------DET----------------------------------------------------------DS-G----------------------------------LDIDA-------------------------------LKIVA-DGV-N-Q--L----T--------------------T------------------------P------------------D--------------------------------------N----------------------------A-VL-------------------------------LITH----------YQR---------------------------------------------------------------------------------------------------------LL---------N-Y-------IV-P-DY-----------------------------------------------------------------------VHVM-A--------------------------------------N-G----------------------------------------------------------RI--------------------------------------------------------------------------------------------------------------L--------------------------------------MT-G----G-----------------------------------------------KEL----------------------------------------------------------------A----------------------------------LEL--------------------------------------------------------------------------------E-----------------------------------------S--------------------------------------------------------------------------------------------------------------------------------R------G-----------------------------------------------------------------Y-----------------------------------------D---------------------------------------------WI-----------------L----------------------------------------------------------E------------------------------------------------------E-N-------------------------------A----------------------------------T-----------------------------------------------------------------------------------------VGAVS-------------------------------------------------------------------------------------------------------------------------------------------------------------------------------------------------------------------------------------------------------------------------------------------------
>167539_Pmarinus@AAP99131.1| ABC-type transport system involved in Fe-S cluster assembly ATPase component
----------------------------------------------------------------------------------------------------------------------------------------------------------MTKQ-----------------------------------------------------------------------------------------------------LDK--------------------------------------------------------------------------------------------------------------------------------------------------------------------------------------------------------------------------------------------------------------------------------------------------------------------------------------------------------------------------------------------------------------------------------------------------------RMEPKRI----L----------------------------------------------L---------------------------------------------------------------------------------------------------------------------------------------EV--------KNL-----HA----------------------------------------------G----------I------D-------G--------------------------N--------------------------------------------------------------------------------------------------------------S----------ILK--------------------------------------------G-V---NLTIYE------------------------------------------GEIHAIM-GR-NGS-GKST-------------------------------------LAKIIA-GH-SSY--------------------------------------------------------------------------------EI----------S-----------------------E---------GE-----------------------------IL----L------------------------------------------------E---------S------------E--------------------SI--------------------------------------------------------------------------------------------TSL-EPEERSNKG---------LFLGFQYPV-EV--A-GVKNID-F----------------------------------------------------------------------------------------------------------L-------------RA--------AVN--------A---------------R---------------RK--------------------E--------------L------------------------------------------------K------------E----------------------------SE---------------L--------D----TF-----E------FDEIV-N------N-TLGI--------VQM-----------------N--------K----------------DFL-----------------------------------------E--R-----------------GVNQG-----------------------------------------------------F---------------------------------------------------------------SG---------------------------------------------------------------------------GEKK--------------------------------------R-----------------------------------------------------------------------NEI-----------------------------------------------------------------------------------------------------------------LQM-AL-------------------------LK-PI-----VS--------------------------------------IL----------------------------------------------------------------------------DET----------------------------------------------------------DS-G----------------------------------LDIDA-------------------------------LRIIS-NGI-N-K--I----H--------------------S------------------------K------------------N--------------------------------------K----------------------------A-TI-------------------------------LITH----------YQR---------------------------------------------------------------------------------------------------------LL---------N-E-------IK-P-DY-----------------------------------------------------------------------VHVM-K--------------------------------------D-G----------------------------------------------------------KI--------------------------------------------------------------------------------------------------------------I--------------------------------------KT-G----T-----------------------------------------------KEL----------------------------------------------------------------A----------------------------------IAL--------------------------------------------------------------------------------E-----------------------------------------K--------------------------------------------------------------------------------------------------------------------------------S------G-----------------------------------------------------------------Y-----------------------------------------E---------------------------------------------GL-----------------E----------------------------------------------------------Q-----------------------------------------------------VE--------------------------------------------------------------------T-----------------------------------------------------------------------------------------------------------------------------------------------------------------------------------------------------------------------------------------------------------------------------------------------------------------------------------------------------------------------------------------------
>316278_Ssp@CAK28920.1| FeS assembly ATPase SufC
---------------------------------------------------------------------------------------------------------------------------------------------------------MSES----------------------------------------------------------------------------------------------------------------------------------------------------------------------------------------------------------------------------------------------------------------------------------------------------------------------------------------------------------------------------------------------------------------------------------------------------------------------------------------------------------------------------------------------------------------------PV----L----------------------------------------------L---------------------------------------------------------------------------------------------------------------------------------------EI--------TDL-----RA----------------------------------------------S----------V------A-------D--------------------------Q--------------------------------------------------------------------------------------------------------------E----------ILC--------------------------------------------G-V---NLTVRA------------------------------------------GEIHAVM-GR-NGS-GKST-------------------------------------LSKVIA-GH-PTY--------------------------------------------------------------------------------TI----------T-----------------------G---------GS-----------------------------VR----F------------------------------------------------R---------G------------Q--------------------DI--------------------------------------------------------------------------------------------AEL-PPEERSRAG---------VFLGFQYPV-EI--P-GVSNLE-F----------------------------------------------------------------------------------------------------------L-------------RV--------STN--------A---------------R---------------RQ--------------------A--------------Q------------------------------------------------E------------L----------------------------EE---------------L--------D----TF-----S------FEEHL-Q------Q-RLEL--------VQM-----------------D--------P----------------SFL-----------------------------------------E--R-----------------SLNEG-----------------------------------------------------F---------------------------------------------------------------SG---------------------------------------------------------------------------GEKK--------------------------------------R-----------------------------------------------------------------------NEI-----------------------------------------------------------------------------------------------------------------LQM-AL-------------------------LE-PV-----VA--------------------------------------IL----------------------------------------------------------------------------DET----------------------------------------------------------DS-G----------------------------------LDIDA-------------------------------LRIVA-AGV-N-H--L----A--------------------G------------------------P------------------D--------------------------------------N----------------------------A-TL-------------------------------LITH----------YQR---------------------------------------------------------------------------------------------------------LL---------D-A-------IT-P-QF-----------------------------------------------------------------------VHVM-A--------------------------------------H-G----------------------------------------------------------RI--------------------------------------------------------------------------------------------------------------L--------------------------------------RT-G----G-----------------------------------------------PEL----------------------------------------------------------------A----------------------------------LEL--------------------------------------------------------------------------------E-----------------------------------------R--------------------------------------------------------------------------------------------------------------------------------R------G-----------------------------------------------------------------Y-----------------------------------------D---------------------------------------------WV----------------------------------------------------------------------------D------------------------------------------------------AEA-------------------------------G----------------------------------V-----------------------------------------------------------------------------------------TSRSPEV----------------------------------------------------------------------LA-----------------------------------------------------------------------------------------------------------------------------------------------------------------------------------------------------------------------
>1919135_Cbacterium@PSO92792.1| Fe-S cluster assembly ATPase SufC
--------------------------------------------------------------------------------------------------------------M-----------------------------------------IRENS----------------------------------------------------------------------------------------------------------------------------------------------------------------------------------------------------------------------------------------------------------------------------------------------------------------------------------------------------------------------------------------------------------------------------------------------------------------------------------------------------------------------------------------------------------------------NV----I----------------------------------------------L---------------------------------------------------------------------------------------------------------------------------------------SV--------RNL-----TA----------------------------------------------E----------V------E-------G--------------------------T--------------------------------------------------------------------------------------------------------------P----------ILN--------------------------------------------G-V---NLEVKA------------------------------------------GEIHAIM-GR-NGS-GKST-------------------------------------LSKVLA-GH-PDY--------------------------------------------------------------------------------KV----------T-----------------------E---------GE-----------------------------II----F------------------------------------------------Q---------G------------E--------------------NI--------------------------------------------------------------------------------------------LEM-EPDERSLKG---------MFLAFQYPL-EI--P-GVSTLD-F----------------------------------------------------------------------------------------------------------L-------------RV--------AYN--------S---------------Q---------------RK--------------------Q--------------Q------------------------------------------------G------------L----------------------------EE---------------M--------D----AF-----D------FEDLV-E------E-KLEL--------VKM-----------------D--------P----------------SFL-----------------------------------------E--R-----------------SLNEG-----------------------------------------------------F---------------------------------------------------------------SG---------------------------------------------------------------------------GEKK--------------------------------------R-----------------------------------------------------------------------NEI-----------------------------------------------------------------------------------------------------------------LQM-AL-------------------------LE-PA-----LG--------------------------------------IL----------------------------------------------------------------------------DET----------------------------------------------------------DS-G----------------------------------LDIDA-------------------------------LKIVA-NGV-N-Q--L----A--------------------K------------------------P------------------D--------------------------------------N----------------------------A-TV-------------------------------MITH----------YQR---------------------------------------------------------------------------------------------------------IL---------N-Y-------VE-P-DY-----------------------------------------------------------------------VHVM-R--------------------------------------D-G----------------------------------------------------------RI--------------------------------------------------------------------------------------------------------------V--------------------------------------TS-G----G-----------------------------------------------KEL----------------------------------------------------------------A----------------------------------QKL--------------------------------------------------------------------------------E-----------------------------------------E--------------------------------------------------------------------------------------------------------------------------------R------G-----------------------------------------------------------------Y-----------------------------------------E---------------------------------------------WI-----------------E----------------------------------------------------------E------------------------------------------------------EA-------------------------------VS----------------------------------E-----------------------------------------------------------------------------------------VSAQ--------------------------------------------------------------------------------------------------------------------------------------------------------------------------------------------------------------------------------------------------------------------------------------------------
>1608213_CSspongiarum@KKZ14304.1| ABC transporter ATP-binding protein
------------------------------------------------------------------------------------------------------------------------------------------------------------------------------------------------------------------------------------------------------------------------------------------------------------------------------------------------------------------------------------------------------------------------------------------------------------------------------------------------------------------------------------------------------------------------------------------------------------------------------------------------------------------------------------------------------------------------------------M----L----------------------------------------------L---------------------------------------------------------------------------------------------------------------------------------------SI--------ENL-----HA----------------------------------------------R----------V------E-------E--------------------------N--------------------------------------------------------------------------------------------------------------E----------ILR--------------------------------------------G-V---SLQIRA------------------------------------------GEIHALM-GR-NGS-GKST-------------------------------------LSKVIA-GH-PAY--------------------------------------------------------------------------------TV----------T-----------------------A---------GS-----------------------------IH----Y------------------------------------------------R---------G------------Q--------------------DL--------------------------------------------------------------------------------------------LAL-SPEDRARSG---------VFLGFQYPV-EI--P-GVSNLE-F----------------------------------------------------------------------------------------------------------L-------------RV--------SCN--------A---------------R---------------RQ--------------------H--------------R------------------------------------------------G------------Q----------------------------EE---------------L--------D----TF-----A------FEDHV-R------E-TMAI--------VQM-----------------D--------P----------------VFL-----------------------------------------E--R-----------------SVNEG-----------------------------------------------------F---------------------------------------------------------------SG---------------------------------------------------------------------------GEKK--------------------------------------R-----------------------------------------------------------------------NEV-----------------------------------------------------------------------------------------------------------------LQM-AL-------------------------LE-PL-----VA--------------------------------------IL----------------------------------------------------------------------------DET----------------------------------------------------------DS-G----------------------------------LDIDA-------------------------------LRIVA-NGV-K-R--L----A--------------------L------------------------P------------------T--------------------------------------T----------------------------A-TL-------------------------------LITH----------YQR---------------------------------------------------------------------------------------------------------LL---------D-A-------II-P-DF-----------------------------------------------------------------------VHVM-A--------------------------------------E-G----------------------------------------------------------RI--------------------------------------------------------------------------------------------------------------L--------------------------------------RT-G----D-----------------------------------------------RNL----------------------------------------------------------------A----------------------------------MAL--------------------------------------------------------------------------------E-----------------------------------------Q--------------------------------------------------------------------------------------------------------------------------------R------G-----------------------------------------------------------------Y-----------------------------------------D---------------------------------------------WV----------------------------------------------------------------------------DE-----------------------------------------------------TDG-------------------------------S----------------------------------D-----------------------------------------------------------------------------------------TSQP--------------------------------------------------------------------------------------------------------------------------------------------------------------------------------------------------------------------------------------------------------------------------------------------------
>864702_Ocyanobacteri@EKQ68506.1| Iron-regulated ABC transporter ATPase subunit SufC
--------------------------------------------------------------------------------------------------------------M-----------------------------------------INENS----------------------------------------------------------------------------------------------------------------------------------------------------------------------------------------------------------------------------------------------------------------------------------------------------------------------------------------------------------------------------------------------------------------------------------------------------------------------------------------------------------------------------------------------------------------------EV----I----------------------------------------------L---------------------------------------------------------------------------------------------------------------------------------------SV--------RDL-----TA----------------------------------------------E----------V------D-------G--------------------------T--------------------------------------------------------------------------------------------------------------Q----------ILK--------------------------------------------G-L---NLEVKA------------------------------------------GEIHAIM-GP-NGS-GKST-------------------------------------FSKILA-GH-PDY--------------------------------------------------------------------------------IV----------T-----------------------G---------GE-----------------------------IT----Y------------------------------------------------L---------G------------Q--------------------NL--------------------------------------------------------------------------------------------LDM-EAEDRARSG---------IFLAFQYPI-EI--P-GVSNTD-F----------------------------------------------------------------------------------------------------------L-------------RI--------AYN--------S---------------K---------------RK--------------------H--------------A------------------------------------------------G------------L----------------------------DE---------------L--------D----AF-----D------FDELV-Q------S-KLDV--------VKM-----------------N--------P----------------AFL-----------------------------------------S--R-----------------SVNEG-----------------------------------------------------F---------------------------------------------------------------SG---------------------------------------------------------------------------GEKK--------------------------------------R-----------------------------------------------------------------------NEI-----------------------------------------------------------------------------------------------------------------LQM-AL-------------------------LE-PR-----LA--------------------------------------IL----------------------------------------------------------------------------DET----------------------------------------------------------DS-G----------------------------------LDIDA-------------------------------LKIVA-NGV-N-Q--L----T--------------------T------------------------P------------------D--------------------------------------N----------------------------A-IV-------------------------------LITH----------YQR---------------------------------------------------------------------------------------------------------LL---------N-Y-------IV-P-DY-----------------------------------------------------------------------VHVM-E--------------------------------------G-G----------------------------------------------------------RI--------------------------------------------------------------------------------------------------------------V--------------------------------------TT-G----S-----------------------------------------------KEL----------------------------------------------------------------A----------------------------------LEL--------------------------------------------------------------------------------E-----------------------------------------A--------------------------------------------------------------------------------------------------------------------------------R------G-----------------------------------------------------------------Y-----------------------------------------D---------------------------------------------WI-----------------R----------------------------------------------------------E------------------------------------------------------EEA-------------------------------E----------------------------------A-----------------------------------------------------------------------------------------VAR---------------------------------------------------------------------------------------------------------------------------------------------------------------------------------------------------------------------------------------------------------------------------------------------------
>282423_Pagardhii@BBD56072.1| FeS assembly ATPase SufC
--------------------------------------------------------------------------------------------------------------M-----------------------------------------IKENS----------------------------------------------------------------------------------------------------------------------------------------------------------------------------------------------------------------------------------------------------------------------------------------------------------------------------------------------------------------------------------------------------------------------------------------------------------------------------------------------------------------------------------------------------------------------EV----I----------------------------------------------L---------------------------------------------------------------------------------------------------------------------------------------SV--------KNL-----TA----------------------------------------------N----------I------E-------D--------------------------K--------------------------------------------------------------------------------------------------------------E----------ILK--------------------------------------------G-F---NLEVKA------------------------------------------GEIHAIM-GL-NGS-GKST-------------------------------------FSKVLS-GH-PSY--------------------------------------------------------------------------------QV----------T-----------------------G---------GE-----------------------------IT----F------------------------------------------------L---------G------------Q--------------------NL--------------------------------------------------------------------------------------------LEL-APEERALAG---------IFLAFQYPI-EI--P-GVSNLD-F----------------------------------------------------------------------------------------------------------L-------------RV--------AYN--------A---------------H---------------QK--------------------H--------------K------------------------------------------------G------------L----------------------------EE---------------L--------D----AF-----D------FDELV-R------E-KIDI--------VKM-----------------R--------D----------------EFL-----------------------------------------E--R-----------------SVNEG-----------------------------------------------------F---------------------------------------------------------------SG---------------------------------------------------------------------------GEKK--------------------------------------R-----------------------------------------------------------------------NEI-----------------------------------------------------------------------------------------------------------------LQM-AL-------------------------LE-PK-----LA--------------------------------------IL----------------------------------------------------------------------------DET----------------------------------------------------------DS-G----------------------------------LDIDA-------------------------------LRIVA-SGV-N-Q--L----A--------------------N------------------------E------------------N--------------------------------------N----------------------------A-LL-------------------------------LITH----------YQR---------------------------------------------------------------------------------------------------------LL---------D-Y-------IV-P-DF-----------------------------------------------------------------------VHVV-S--------------------------------------D-G----------------------------------------------------------RI--------------------------------------------------------------------------------------------------------------I--------------------------------------KT-G----T-----------------------------------------------KEL----------------------------------------------------------------A----------------------------------LEL--------------------------------------------------------------------------------E-----------------------------------------E--------------------------------------------------------------------------------------------------------------------------------Q------G-----------------------------------------------------------------Y-----------------------------------------D---------------------------------------------DV-----------------V----------------------------------------------------------S------------------------------------------------------A---------------------------------S----------------------------------M-----------------------------------------------------------------------------------------VGV---------------------------------------------------------------------------------------------------------------------------------------------------------------------------------------------------------------------------------------------------------------------------------------------------
>1641812_Maeruginosa@AKE63029.1| Iron-sulfur cluster assembly ATPase protein SufC
-----------------------------------------------------------------------------------------------------------------------------------------------------------MS----------------------------------------------------------------------------------------------------------------------------------------------------------------------------------------------------------------------------------------------------------------------------------------------------------------------------------------------------------------------------------------------------------------------------------------------------------------------------------------------------------------------------------------------------------------------EV----I----------------------------------------------L---------------------------------------------------------------------------------------------------------------------------------------SV--------KNL-----TA----------------------------------------------S----------I------D-------G--------------------------N--------------------------------------------------------------------------------------------------------------Q----------ILK--------------------------------------------G-V---NLEIKA------------------------------------------GETHAIM-GR-NGS-GKST-------------------------------------FSKVIA-GH-PDY--------------------------------------------------------------------------------EV----------T-----------------------G---------GE-----------------------------II----Y------------------------------------------------K---------G------------E--------------------NL--------------------------------------------------------------------------------------------LEK-EPDERALMG---------IFLAFQYPL-EI--P-GVSNLD-F----------------------------------------------------------------------------------------------------------L-------------RV--------AYN--------A---------------R---------------QK--------------------H--------------L------------------------------------------------G------------S----------------------------EE---------------L--------D----SF-----D------FEELV-E------K-KLEV--------VQM-----------------N--------P----------------SFL-----------------------------------------G--R-----------------SLNEG-----------------------------------------------------F---------------------------------------------------------------SG---------------------------------------------------------------------------GEKK--------------------------------------R-----------------------------------------------------------------------NEI-----------------------------------------------------------------------------------------------------------------LQM-AL-------------------------LE-PT-----LG--------------------------------------IL----------------------------------------------------------------------------DEI----------------------------------------------------------DS-G----------------------------------LDIDA-------------------------------LRIVA-QGV-N-H--L----A--------------------T------------------------P------------------D--------------------------------------N----------------------------A-FL-------------------------------LITH----------YQR---------------------------------------------------------------------------------------------------------LL---------N-Y-------IE-P-DV-----------------------------------------------------------------------IHVM-Y--------------------------------------D-G----------------------------------------------------------RI--------------------------------------------------------------------------------------------------------------V--------------------------------------TS-G----G-----------------------------------------------KEL----------------------------------------------------------------A----------------------------------LEL--------------------------------------------------------------------------------E-----------------------------------------R--------------------------------------------------------------------------------------------------------------------------------T------G-----------------------------------------------------------------Y-----------------------------------------D---------------------------------------------FL-----------------D----------------------------------------------------------E------------------------------------------------------QVL-------------------------------A----------------------------------V-----------------------------------------------------------------------------------------K-----------------------------------------------------------------------------------------------------------------------------------------------------------------------------------------------------------------------------------------------------------------------------------------------------
>2055767_Cbacterium@HAN45694.1| TPA_asm: ABC transporter ATP-binding protein, partial
--------------------------------------------------------------------------------------------------------------M-----------------------------------------LIENS----------------------------------------------------------------------------------------------------------------------------------------------------------------------------------------------------------------------------------------------------------------------------------------------------------------------------------------------------------------------------------------------------------------------------------------------------------------------------------------------------------------------------------------------------------------------PV----V----------------------------------------------L---------------------------------------------------------------------------------------------------------------------------------------SI--------REL-----TA----------------------------------------------S----------V------D-------G--------------------------T--------------------------------------------------------------------------------------------------------------P----------ILH--------------------------------------------G-V---NLEIRA------------------------------------------GEVHAIM-GP-NGS-GKST-------------------------------------LSKILC-GH-PAY--------------------------------------------------------------------------------AV----------T-----------------------G---------GT-----------------------------VT----F------------------------------------------------L---------G------------E--------------------DL--------------------------------------------------------------------------------------------LAL-APEERARAG---------VFLAFQYPL-EI--P-GVSNEE-F----------------------------------------------------------------------------------------------------------L-------------RL--------SVN--------A---------------V---------------RK--------------------A--------------K------------------------------------------------D------------L----------------------------PE---------------L--------D----PI-----D------FQEFL-E------A-------------------------------------------------------------------------------------------------------------------------------------------------------------------------------------------------------------------------------------------------------------------------------------------------------------------------------------------------------------------------------------------------------------------------------------------------------------------------------------------------------------------------------------------------------------------------------------------------------------------------------------------------------------------------------------------------------------------------------------------------------------------------------------------------------------------------------------------------------------------------------------------------------------------------------------------------------------------------------------------------------------------------------------------------------------------------------------------------------------------------------------------------------------------------------------------------------------------------------------------------------------------------------------------------------------------------------------------------------------------------------------------------------------------------------------------------------------------------------------------------------------------------------------------------------------------------------------------------------------------------------------------------------------------------------------------------------------------------------------------------------------------------------------------------------------------------------------------------------------------------------------------------------------------------------------------------------------------------------------------------------------------------------------------------------------------------------------------------------------------------------------------------------------------------------------------------------------------------------------------------------------------------------------------------------------------------------------------------------------------------------------------------------------------------------------------------------------------------------------------------------------------------------------------------------------------------------------------------------------------------------------------------------------------------------------------------------------------------------------------------------------------------------
>251221_Gviolaceus@BAC89312.1| glr1371
-----------------------------------------------------------------------------------------------------------------------------------------------------------------------------------------------------------------------------------------------------------------------------------------------------------------------------------------------------------------------------------------------------------------------------------------------------------------------------------------------------------------------------------------------------------------------------------------------------------------------------------------------------------------------------------------------------------------------------------------M----------------------------------------------L---------------------------------------------------------------------------------------------------------------------------------------EI--------TNL-----QA----------------------------------------------R----------V------E-------G--------------------------K--------------------------------------------------------------------------------------------------------------A----------ILK--------------------------------------------G-I---DLTVRP------------------------------------------GEVHAIM-GP-NGS-GKST-------------------------------------LAGVLA-GR-EEY--------------------------------------------------------------------------------EV----------T-----------------------G---------GA-----------------------------VR----Y------------------------------------------------L---------D------------Q--------------------DL--------------------------------------------------------------------------------------------LEL-APEERARAG---------LLLAFQYPV-EI--P-GVSNVY-F----------------------------------------------------------------------------------------------------------L-------------KA--------ALN--------A---------------L---------------RK--------------------H--------------R------------------------------------------------G------------E----------------------------GE---------------L--------D----AV-----E------FLALV-R------G-KLKT--------VQM-----------------A--------E----------------SFL-----------------------------------------R--R-----------------SVNEG-----------------------------------------------------F---------------------------------------------------------------SG---------------------------------------------------------------------------GEKK--------------------------------------R-----------------------------------------------------------------------NEI-----------------------------------------------------------------------------------------------------------------LQM-AL-------------------------LE-PC-----LA--------------------------------------IL----------------------------------------------------------------------------DET----------------------------------------------------------DS-G----------------------------------LDIDA-------------------------------LKIVA-DGV-N-G--L----R--------------------S------------------------P------------------E--------------------------------------R----------------------------S-FL-------------------------------VITH----------YQR---------------------------------------------------------------------------------------------------------LL---------D-Y-------IV-P-DF-----------------------------------------------------------------------VHVL-M--------------------------------------N-G----------------------------------------------------------RI--------------------------------------------------------------------------------------------------------------V--------------------------------------RS-G----G-----------------------------------------------REL----------------------------------------------------------------A----------------------------------LEL--------------------------------------------------------------------------------E-----------------------------------------E--------------------------------------------------------------------------------------------------------------------------------K------G-----------------------------------------------------------------YG----------------------------------------W---------------------------------------------L------------------------------------------------------------------------------------------------------------------------------------E--------------AE-----------------V----------------------------------T-----------------------------------------------------------------------------------------VGA---------------------------------------------------------------------------------------------------------------------------------------------------------------------------------------------------------------------------------------------------------------------------------------------------
>1880902_Lsp@OCQ94575.1| Fe-S cluster assembly ATPase SufC
--------------------------------------------------------------------------------------------------------------M-----------------------------------------IVDNA----------------------------------------------------------------------------------------------------------------------------------------------------------------------------------------------------------------------------------------------------------------------------------------------------------------------------------------------------------------------------------------------------------------------------------------------------------------------------------------------------------------------------------------------------------------------PT----V----------------------------------------------L---------------------------------------------------------------------------------------------------------------------------------------SV--------KNL-----TA----------------------------------------------N----------V------N-------D--------------------------T--------------------------------------------------------------------------------------------------------------P----------ILK--------------------------------------------G-L---NLEIKA------------------------------------------GEIHAIM-GR-NGS-GKST-------------------------------------FSKILA-GH-PAY--------------------------------------------------------------------------------EV----------T-----------------------G---------GE-----------------------------VV----F------------------------------------------------E---------G------------Q--------------------NL--------------------------------------------------------------------------------------------LEL-EAEERARSG---------VFLAFQYPV-EI--P-GVSNLD-F----------------------------------------------------------------------------------------------------------L-------------RA--------SYN--------A---------------R---------------RK--------------------H--------------Q------------------------------------------------G------------L----------------------------EE---------------V--------D----PF-----D------FEDVV-R------D-RLQV--------VQM-----------------D--------A----------------SFL-----------------------------------------D--R-----------------SVNQG-----------------------------------------------------F---------------------------------------------------------------SG---------------------------------------------------------------------------GEKK--------------------------------------R-----------------------------------------------------------------------NEI-----------------------------------------------------------------------------------------------------------------LQM-AL-------------------------LE-PT-----LA--------------------------------------VL----------------------------------------------------------------------------DET----------------------------------------------------------DS-G----------------------------------LDIDA-------------------------------LRIVA-EGV-N-Q--L----A--------------------N------------------------E------------------K--------------------------------------N----------------------------A-ML-------------------------------VITH----------YQR---------------------------------------------------------------------------------------------------------LL---------D-Y-------IV-P-DY-----------------------------------------------------------------------VHVM-Y--------------------------------------D-G----------------------------------------------------------KI--------------------------------------------------------------------------------------------------------------V--------------------------------------MT-G----D-----------------------------------------------KEL----------------------------------------------------------------A----------------------------------LEL--------------------------------------------------------------------------------E-----------------------------------------A--------------------------------------------------------------------------------------------------------------------------------K------G-----------------------------------------------------------------Y-----------------------------------------D---------------------------------------------WV-----------------D----------------------------------------------------------E------------------------------------------------------LQP-------------------------------V----------------------------------G-----------------------------------------------------------------------------------------V-----------------------------------------------------------------------------------------------------------------------------------------------------------------------------------------------------------------------------------------------------------------------------------------------------
>1128427_Fcyanobacteri@KB904821.1_4640|  5302988 5303782
--------------------------------------------------------------------------------------------------------------M-----------------------------------------IKENS----------------------------------------------------------------------------------------------------------------------------------------------------------------------------------------------------------------------------------------------------------------------------------------------------------------------------------------------------------------------------------------------------------------------------------------------------------------------------------------------------------------------------------------------------------------------PV----I----------------------------------------------L---------------------------------------------------------------------------------------------------------------------------------------SV--------RNL-----TA----------------------------------------------N----------V------D-------G--------------------------T--------------------------------------------------------------------------------------------------------------P----------ILK--------------------------------------------G-I---NLEIKA------------------------------------------GEIHAIM-GR-NGS-GKST-------------------------------------FSKVLA-GH-PDY--------------------------------------------------------------------------------EV----------T-----------------------G---------GE-----------------------------II----Y------------------------------------------------Q---------G------------E--------------------NI--------------------------------------------------------------------------------------------LEL-EPEERALKG---------IFLAFQYPL-EI--P-GVSNLD-F----------------------------------------------------------------------------------------------------------L-------------RV--------AYN--------S---------------R---------------RK--------------------H--------------S------------------------------------------------G------------L----------------------------EE---------------L--------D----AF-----D------FEDLV-E------E-KLDV--------VQM-----------------K--------A----------------SFL-----------------------------------------N--R-----------------SVNEG-----------------------------------------------------F---------------------------------------------------------------SG---------------------------------------------------------------------------GEKK--------------------------------------R-----------------------------------------------------------------------NEI-----------------------------------------------------------------------------------------------------------------LQM-AL-------------------------LE-PT-----LG--------------------------------------IL----------------------------------------------------------------------------DET----------------------------------------------------------DS-G----------------------------------LDIDA-------------------------------LKIVA-NGV-N-Q--L----A--------------------T------------------------E------------------E--------------------------------------N----------------------------A-MV-------------------------------MITH----------YQR---------------------------------------------------------------------------------------------------------LL---------N-Y-------IE-P-DY-----------------------------------------------------------------------VHVM-R--------------------------------------D-G----------------------------------------------------------TI--------------------------------------------------------------------------------------------------------------A--------------------------------------TS-G----G-----------------------------------------------KEL----------------------------------------------------------------A----------------------------------LEL--------------------------------------------------------------------------------E-----------------------------------------N--------------------------------------------------------------------------------------------------------------------------------R------G-----------------------------------------------------------------Y-----------------------------------------E---------------------------------------------FL-----------------D----------------------------------------------------------E------------------------------------------------------ESPE-----------------------------TA----------------------------------E-----------------------------------------------------------------------------------------VSA*--------------------------------------------------------------------------------------------------------------------------------------------------------------------------------------------------------------------------------------------------------------------------------------------------
>1173025_Gsp@AFY66716.1| Iron-regulated ABC transporter ATPase subunit SufC
--------------------------------------------------------------------------------------------------------------M-----------------------------------------IIENS----------------------------------------------------------------------------------------------------------------------------------------------------------------------------------------------------------------------------------------------------------------------------------------------------------------------------------------------------------------------------------------------------------------------------------------------------------------------------------------------------------------------------------------------------------------------EV----I----------------------------------------------L---------------------------------------------------------------------------------------------------------------------------------------SV--------RDL-----TA----------------------------------------------E----------V------D-------G--------------------------T--------------------------------------------------------------------------------------------------------------P----------ILK--------------------------------------------G-L---NLEIKA------------------------------------------GEIHAIM-GP-NGS-GKST-------------------------------------FSKILA-GH-PAY--------------------------------------------------------------------------------TV----------T-----------------------G---------GD-----------------------------IL----Y------------------------------------------------K---------G------------Q--------------------SL--------------------------------------------------------------------------------------------VEL-EPEDRARAG---------VFLAFQYPI-EI--P-GVSNLD-F----------------------------------------------------------------------------------------------------------L-------------RV--------AYN--------S---------------R---------------RK--------------------A--------------Q------------------------------------------------G------------L----------------------------EE---------------L--------D----AF-----D------FDDLV-Q------T-KLDV--------VKM-----------------N--------P----------------NFL-----------------------------------------S--R-----------------SVNEG-----------------------------------------------------F---------------------------------------------------------------SG---------------------------------------------------------------------------GEKK--------------------------------------R-----------------------------------------------------------------------NEI-----------------------------------------------------------------------------------------------------------------LQM-AI-------------------------LE-PT-----LA--------------------------------------IL----------------------------------------------------------------------------DET----------------------------------------------------------DS-G----------------------------------LDIDA-------------------------------LKIVA-NGV-N-Q--L----T--------------------N------------------------E------------------T--------------------------------------N----------------------------G-TI-------------------------------VITH----------YQR---------------------------------------------------------------------------------------------------------LL---------D-Y-------IV-P-DF-----------------------------------------------------------------------VHVM-E--------------------------------------G-G----------------------------------------------------------RI--------------------------------------------------------------------------------------------------------------V--------------------------------------TT-G----G-----------------------------------------------KEL----------------------------------------------------------------A----------------------------------LEL--------------------------------------------------------------------------------E-----------------------------------------S--------------------------------------------------------------------------------------------------------------------------------R------G-----------------------------------------------------------------Y-----------------------------------------D---------------------------------------------WV-----------------V----------------------------------------------------------E------------------------------------------------------EET-------------------------------A----------------------------------E-----------------------------------------------------------------------------------------VGAR--------------------------------------------------------------------------------------------------------------------------------------------------------------------------------------------------------------------------------------------------------------------------------------------------
>129961_Smajor@KV878783.1_2553|  2941188 2941979
--------------------------------------------------------------------------------------------------------------M-----------------------------------------IRDNS----------------------------------------------------------------------------------------------------------------------------------------------------------------------------------------------------------------------------------------------------------------------------------------------------------------------------------------------------------------------------------------------------------------------------------------------------------------------------------------------------------------------------------------------------------------------PV----I----------------------------------------------L---------------------------------------------------------------------------------------------------------------------------------------SV--------KNL-----TA----------------------------------------------T----------V------D-------G--------------------------T--------------------------------------------------------------------------------------------------------------P----------ILK--------------------------------------------G-V---NFEVKA------------------------------------------GEVHAIM-GR-NGS-GKST-------------------------------------FSKVLA-GH-PDY--------------------------------------------------------------------------------EV----------T-----------------------G---------GE-----------------------------VI----Y------------------------------------------------H---------G------------E--------------------NI--------------------------------------------------------------------------------------------LDL-EPDERALKG---------IFLAFQYPL-EI--P-GVSNLD-F----------------------------------------------------------------------------------------------------------L-------------RV--------AYN--------S---------------R---------------QK--------------------A--------------L------------------------------------------------G------------R----------------------------EE---------------V--------D----TF-----D------FEDLI-E------E-KLGI--------VQM-----------------E--------A----------------KFL-----------------------------------------D--R-----------------SVNEG-----------------------------------------------------F---------------------------------------------------------------SG---------------------------------------------------------------------------GEKK--------------------------------------R-----------------------------------------------------------------------NEI-----------------------------------------------------------------------------------------------------------------LQM-AL-------------------------LE-PS-----LA--------------------------------------IL----------------------------------------------------------------------------DET----------------------------------------------------------DS-G----------------------------------LDIDA-------------------------------LRIVA-HGV-N-Q--L----A--------------------T------------------------A------------------D--------------------------------------N----------------------------A-TV-------------------------------MITH----------YQR---------------------------------------------------------------------------------------------------------LL---------D-Y-------IE-P-DF-----------------------------------------------------------------------VHVM-Q--------------------------------------A-G----------------------------------------------------------QI--------------------------------------------------------------------------------------------------------------V--------------------------------------KS-G----G-----------------------------------------------KEL----------------------------------------------------------------A----------------------------------LEL--------------------------------------------------------------------------------E-----------------------------------------E--------------------------------------------------------------------------------------------------------------------------------R------G-----------------------------------------------------------------Y-----------------------------------------D---------------------------------------------FL-----------------D----------------------------------------------------------N------------------------------------------------------HEA------------------------------EA----------------------------------G-----------------------------------------------------------------------------------------VTA*--------------------------------------------------------------------------------------------------------------------------------------------------------------------------------------------------------------------------------------------------------------------------------------------------
>1173022_Cepipsammum@AFZ11925.1| Iron-regulated ABC transporter ATPase subunit SufC
--------------------------------------------------------------------------------------------------------------M-----------------------------------------IVENS----------------------------------------------------------------------------------------------------------------------------------------------------------------------------------------------------------------------------------------------------------------------------------------------------------------------------------------------------------------------------------------------------------------------------------------------------------------------------------------------------------------------------------------------------------------------EV----I----------------------------------------------L---------------------------------------------------------------------------------------------------------------------------------------SV--------RDL-----TA----------------------------------------------D----------V------D-------G--------------------------T--------------------------------------------------------------------------------------------------------------P----------ILK--------------------------------------------G-L---NLEIKA------------------------------------------GEIHAVM-GP-NGS-GKST-------------------------------------FSKVLA-GH-PAY--------------------------------------------------------------------------------TV----------T-----------------------G---------GE-----------------------------II----F------------------------------------------------Q---------G------------Q--------------------NL--------------------------------------------------------------------------------------------LEL-EPEERARSG---------IFLAFQYPL-EI--P-GVSNLD-F----------------------------------------------------------------------------------------------------------L-------------RV--------AYN--------S---------------R---------------RK--------------------H--------------Q------------------------------------------------G------------L----------------------------EE---------------L--------D----AF-----D------FDDLI-Q------D-KLEI--------VKM-----------------N--------P----------------SFL-----------------------------------------S--R-----------------SVNEG-----------------------------------------------------F---------------------------------------------------------------SG---------------------------------------------------------------------------GEKK--------------------------------------R-----------------------------------------------------------------------NEI-----------------------------------------------------------------------------------------------------------------LQM-AI-------------------------LE-PK-----LA--------------------------------------IL----------------------------------------------------------------------------DET----------------------------------------------------------DS-G----------------------------------LDIDA-------------------------------LKIVA-NGV-N-Q--L----A--------------------N------------------------A------------------D--------------------------------------N----------------------------S-ML-------------------------------VITH----------YQR---------------------------------------------------------------------------------------------------------LL---------D-Y-------II-P-DF-----------------------------------------------------------------------VHVM-E--------------------------------------G-G----------------------------------------------------------RI--------------------------------------------------------------------------------------------------------------V--------------------------------------TS-G----T-----------------------------------------------KEL----------------------------------------------------------------A----------------------------------LEL--------------------------------------------------------------------------------E-----------------------------------------S--------------------------------------------------------------------------------------------------------------------------------R------G-----------------------------------------------------------------Y-----------------------------------------D---------------------------------------------WI-----------------K----------------------------------------------------------E------------------------------------------------------EEA-------------------------------A----------------------------------E-----------------------------------------------------------------------------------------VGAR--------------------------------------------------------------------------------------------------------------------------------------------------------------------------------------------------------------------------------------------------------------------------------------------------
>65093_Hsp@AFZ44319.1| FeS assembly ATPase SufC
--------------------------------------------------------------------------------------------------------------M-----------------------------------------INENS----------------------------------------------------------------------------------------------------------------------------------------------------------------------------------------------------------------------------------------------------------------------------------------------------------------------------------------------------------------------------------------------------------------------------------------------------------------------------------------------------------------------------------------------------------------------EV----I----------------------------------------------L---------------------------------------------------------------------------------------------------------------------------------------SI--------KNL-----HA----------------------------------------------K----------V------E-------D--------------------------T--------------------------------------------------------------------------------------------------------------P----------ILK--------------------------------------------G-V---NLEVKA------------------------------------------GEIHAIM-GR-NGS-GKST-------------------------------------LSKVLA-GH-PDY--------------------------------------------------------------------------------TI----------T-----------------------S---------GE-----------------------------II----Y------------------------------------------------K---------G------------E--------------------NV--------------------------------------------------------------------------------------------AEL-EPDERALKG---------IFLAFQYPL-EI--P-GVSNLD-F----------------------------------------------------------------------------------------------------------L-------------RV--------AYN--------S---------------H---------------CK--------------------A--------------Q------------------------------------------------G------------K----------------------------EE---------------I--------D----AF-----D------FEDLV-E------E-KLEI--------VKM-----------------N--------P----------------SFL-----------------------------------------E--R-----------------SLNEG-----------------------------------------------------F---------------------------------------------------------------SG---------------------------------------------------------------------------GEKK--------------------------------------R-----------------------------------------------------------------------NEI-----------------------------------------------------------------------------------------------------------------LQM-AL-------------------------LE-PS-----LA--------------------------------------IL----------------------------------------------------------------------------DET----------------------------------------------------------DS-G----------------------------------LDIDA-------------------------------LRIVA-NGV-N-Q--L----A--------------------T------------------------P------------------E--------------------------------------N----------------------------A-TV-------------------------------MITH----------YQR---------------------------------------------------------------------------------------------------------LL---------N-Y-------VE-P-DY-----------------------------------------------------------------------IHVM-G--------------------------------------D-G----------------------------------------------------------KI--------------------------------------------------------------------------------------------------------------I--------------------------------------TS-G----G-----------------------------------------------KEL----------------------------------------------------------------A----------------------------------LQL--------------------------------------------------------------------------------E-----------------------------------------E--------------------------------------------------------------------------------------------------------------------------------N------G-----------------------------------------------------------------Y-----------------------------------------D---------------------------------------------WL-----------------Y----------------------------------------------------------E------------------------------------------------------QYAP-----------------------------QQ----------------------------------E-----------------------------------------------------------------------------------------VTA---------------------------------------------------------------------------------------------------------------------------------------------------------------------------------------------------------------------------------------------------------------------------------------------------
>41431_Csp@ACK64513.1| FeS assembly ATPase SufC
-----------------------------------------------------------------------------------------------------------------------------------------------------------MS----------------------------------------------------------------------------------------------------------------------------------------------------------------------------------------------------------------------------------------------------------------------------------------------------------------------------------------------------------------------------------------------------------------------------------------------------------------------------------------------------------------------------------------------------------------------ET----I----------------------------------------------L---------------------------------------------------------------------------------------------------------------------------------------LV--------KNL-----TA----------------------------------------------N----------V------E-------G--------------------------T--------------------------------------------------------------------------------------------------------------P----------ILK--------------------------------------------G-V---NLEIKS------------------------------------------GEVHAIM-GR-NGS-GKST-------------------------------------LSKILA-GH-PDY--------------------------------------------------------------------------------EI----------T-----------------------G---------GE-----------------------------IL----Y------------------------------------------------K---------G------------E--------------------NI--------------------------------------------------------------------------------------------LDK-EPDERAKMG---------IFLAFQYPL-EI--P-GVSNFD-F----------------------------------------------------------------------------------------------------------L-------------RV--------SYN--------A---------------R---------------RQ--------------------Y--------------L------------------------------------------------G------------L----------------------------EE---------------M--------D----TF-----D------FEDLV-E------Q-KLEV--------VKM-----------------N--------P----------------SFL-----------------------------------------E--R-----------------SLNEG-----------------------------------------------------F---------------------------------------------------------------SG---------------------------------------------------------------------------GEKK--------------------------------------R-----------------------------------------------------------------------NEI-----------------------------------------------------------------------------------------------------------------LQM-AL-------------------------LE-PT-----LS--------------------------------------IL----------------------------------------------------------------------------DEI----------------------------------------------------------DS-G----------------------------------LDIDA-------------------------------LKIVA-NGV-N-Q--L----T--------------------N------------------------P------------------D--------------------------------------N----------------------------A-LL-------------------------------VITH----------YQR---------------------------------------------------------------------------------------------------------LL---------D-Y-------IE-P-HY-----------------------------------------------------------------------VHVM-H--------------------------------------D-G----------------------------------------------------------KI--------------------------------------------------------------------------------------------------------------V--------------------------------------TT-G----S-----------------------------------------------KEL----------------------------------------------------------------A----------------------------------LEL--------------------------------------------------------------------------------E-----------------------------------------A--------------------------------------------------------------------------------------------------------------------------------S------G-----------------------------------------------------------------Y-----------------------------------------D---------------------------------------------FV-----------------E----------------------------------------------------------E------------------------------------------------------KLL-------------------------------T----------------------------------N-----------------------------------------------------------------------------------------A-----------------------------------------------------------------------------------------------------------------------------------------------------------------------------------------------------------------------------------------------------------------------------------------------------
>52271_Asp@LUHI01000068.1_51|  57357 58145
--------------------------------------------------------------------------------------------------------------M-----------------------------------------IVENS----------------------------------------------------------------------------------------------------------------------------------------------------------------------------------------------------------------------------------------------------------------------------------------------------------------------------------------------------------------------------------------------------------------------------------------------------------------------------------------------------------------------------------------------------------------------EV----V----------------------------------------------L---------------------------------------------------------------------------------------------------------------------------------------SV--------RDL-----TA----------------------------------------------E----------V------D-------G--------------------------T--------------------------------------------------------------------------------------------------------------P----------ILK--------------------------------------------G-V---NLEVRY------------------------------------------GEIHAIM-GP-NGS-GKST-------------------------------------FSKVLS-GH-PAY--------------------------------------------------------------------------------TV----------T-----------------------G---------GE-----------------------------VI----F------------------------------------------------Q---------G------------Q--------------------NL--------------------------------------------------------------------------------------------LEM-EPEERARAG---------VFLAFQYPL-EI--P-GVSNLD-F----------------------------------------------------------------------------------------------------------L-------------RV--------AYN--------S---------------R---------------RK--------------------A--------------Q------------------------------------------------G------------L----------------------------EE---------------L--------D----AF-----D------FDDLI-E------E-KLEV--------VKM-----------------N--------P----------------AFL-----------------------------------------S--R-----------------SVNEG-----------------------------------------------------F---------------------------------------------------------------SG---------------------------------------------------------------------------GEKK--------------------------------------R-----------------------------------------------------------------------NEI-----------------------------------------------------------------------------------------------------------------LQM-AL-------------------------LE-PK-----LA--------------------------------------IL----------------------------------------------------------------------------DET----------------------------------------------------------DS-G----------------------------------LDIDA-------------------------------LKIVA-HGV-N-Q--L----T--------------------S------------------------P------------------E--------------------------------------N----------------------------A-TI-------------------------------MITH----------YQR---------------------------------------------------------------------------------------------------------LL---------D-Y-------IV-P-DF-----------------------------------------------------------------------VHVM-A--------------------------------------R-G----------------------------------------------------------QI--------------------------------------------------------------------------------------------------------------I--------------------------------------TS-G----G-----------------------------------------------KEL----------------------------------------------------------------A----------------------------------LEL--------------------------------------------------------------------------------E-----------------------------------------S--------------------------------------------------------------------------------------------------------------------------------R------G-----------------------------------------------------------------Y-----------------------------------------D---------------------------------------------WL-----------------L----------------------------------------------------------E------------------------------------------------------ESA-------------------------------V----------------------------------G-----------------------------------------------------------------------------------------VGV*--------------------------------------------------------------------------------------------------------------------------------------------------------------------------------------------------------------------------------------------------------------------------------------------------
>1453429_CAthalassa@ADB95433.1| FeS assembly ATPase SufC
-----------------------------------------------------------------------------------------------------------------------------------------------------------MD----------------------------------------------------------------------------------------------------------------------------------------------------------------------------------------------------------------------------------------------------------------------------------------------------------------------------------------------------------------------------------------------------------------------------------------------------------------------------------------------------------------------------------------------------------------------NV----I----------------------------------------------L---------------------------------------------------------------------------------------------------------------------------------------SV--------KNL-----SA----------------------------------------------N----------I------N-------G--------------------------T--------------------------------------------------------------------------------------------------------------P----------ILK--------------------------------------------G-V---NLEIKA------------------------------------------GEIHAIM-GR-NGS-GKST-------------------------------------FSKVIA-GH-PDY--------------------------------------------------------------------------------EV----------T-----------------------G---------GE-----------------------------II----Y------------------------------------------------K---------G------------Q--------------------NI--------------------------------------------------------------------------------------------LEK-EPNERALEG---------IFLAFQYPL-EI--P-GVSNLD-F----------------------------------------------------------------------------------------------------------L-------------RV--------AYN--------I---------------R---------------RK--------------------H--------------L------------------------------------------------G------------L----------------------------EE---------------I--------D----TF-----D------FEDLV-E------Q-KLDI--------VKM-----------------N--------P----------------AFL-----------------------------------------D--R-----------------SLNEG-----------------------------------------------------F---------------------------------------------------------------SG---------------------------------------------------------------------------GEKK--------------------------------------R-----------------------------------------------------------------------NEI-----------------------------------------------------------------------------------------------------------------LQM-AL-------------------------LE-PT-----LA--------------------------------------IL----------------------------------------------------------------------------DEI----------------------------------------------------------DS-G----------------------------------LDIDA-------------------------------LRIVA-DGV-N-Q--L----A--------------------H------------------------A------------------N--------------------------------------N----------------------------A-FL-------------------------------LITH----------YQR---------------------------------------------------------------------------------------------------------LL---------T-Y-------IE-P-HH-----------------------------------------------------------------------IHVM-Y--------------------------------------D-G----------------------------------------------------------KI--------------------------------------------------------------------------------------------------------------V--------------------------------------IS-G----G-----------------------------------------------KEL----------------------------------------------------------------A----------------------------------LEL--------------------------------------------------------------------------------E-----------------------------------------E--------------------------------------------------------------------------------------------------------------------------------T------G-----------------------------------------------------------------Y-----------------------------------------D---------------------------------------------FI-----------------E----------------------------------------------------------E------------------------------------------------------KLL-------------------------------K----------------------------------G-----------------------------------------------------------------------------------------I-----------------------------------------------------------------------------------------------------------------------------------------------------------------------------------------------------------------------------------------------------------------------------------------------------
>2055796_Sbacterium@HBU26771.1| TPA_asm: Fe-S cluster assembly ATPase SufC
-----------------------------------------------------------------------------------------------------------------------------------------------------------------------------------------------------------------------------------------------------------------------------------------------------------------------------------------------------------------------------------------------------------------------------------------------------------------------------------------------------------------------------------------------------------------------------------------------------------------------------------------------------------------------------------------------------------------------------------------M----------------------------------------------L---------------------------------------------------------------------------------------------------------------------------------------EV--------SNL-----RA----------------------------------------------S----------V------VDHE---LD--------------------------Q--------------------------------------------------------------------------------------------------------------E----------ILC--------------------------------------------G-V---NLTVRV------------------------------------------GEIHALM-GR-NGS-GKST-------------------------------------LSKVIA-GH-PSY--------------------------------------------------------------------------------VI----------T-----------------------A---------GS-----------------------------IR----F------------------------------------------------K---------G------------R--------------------DL--------------------------------------------------------------------------------------------AEL-APEERSRAG---------IFLGFQYPV-EI--P-GVSNLE-F----------------------------------------------------------------------------------------------------------L-------------RV--------STN--------A---------------R---------------RI--------------------A--------------L------------------------------------------------G------------L----------------------------EE---------------L--------D----TF-----S------FEDHL-Q------Q-RLQL--------VQM-----------------D--------P----------------SFL-----------------------------------------D--R-----------------SLNEG-----------------------------------------------------F---------------------------------------------------------------SG---------------------------------------------------------------------------GEKK--------------------------------------R-----------------------------------------------------------------------NEI-----------------------------------------------------------------------------------------------------------------LQM-AL-------------------------LE-PS-----LA--------------------------------------IL----------------------------------------------------------------------------DET----------------------------------------------------------DS-G----------------------------------LDIDA-------------------------------LRIVA-EGV-N-H--L----A--------------------G------------------------P------------------N--------------------------------------N----------------------------A-TL-------------------------------LITH----------YQR---------------------------------------------------------------------------------------------------------LL---------E-A-------VT-P-HF-----------------------------------------------------------------------VHVM-A--------------------------------------H-G----------------------------------------------------------RI--------------------------------------------------------------------------------------------------------------L--------------------------------------RT-A----G-----------------------------------------------PEL----------------------------------------------------------------A----------------------------------FEL--------------------------------------------------------------------------------E-----------------------------------------S--------------------------------------------------------------------------------------------------------------------------------K------G-----------------------------------------------------------------Y-----------------------------------------D---------------------------------------------WI----------------------------------------------------------------------------D------------------------------------------------------VEA-------------------------------G----------------------------------I-----------------------------------------------------------------------------------------SSRADAI----------------------------------------------------------------GEAEHELA-----------------------------------------------------------------------------------------------------------------------------------------------------------------------------------------------------------------------
>1947904_Cbacterium@DBAX01000029.1_16|  11834 12607
--------------------------------------------------------------------------------------------------------------M-----------------------------------------IVADS----------------------------------------------------------------------------------------------------------------------------------------------------------------------------------------------------------------------------------------------------------------------------------------------------------------------------------------------------------------------------------------------------------------------------------------------------------------------------------------------------------------------------------------------------------------------SE----V----------------------------------------------L---------------------------------------------------------------------------------------------------------------------------------------VI--------QDL-----TA----------------------------------------------A----------V------D-------G--------------------------V--------------------------------------------------------------------------------------------------------------P----------ILK--------------------------------------------G-V---NLAIKA------------------------------------------GEIHAIM-GP-NGS-GKST-------------------------------------LSKVLA-GH-PDY--------------------------------------------------------------------------------EV----------T-----------------------G---------GT-----------------------------VQ----Y------------------------------------------------L---------G------------Q--------------------DL--------------------------------------------------------------------------------------------FAL-EPAERARAG---------VFLAFQYPI-EV--P-GVSNAD-F----------------------------------------------------------------------------------------------------------L-------------RL--------SYN--------A---------------R---------------QK--------------------H--------------R------------------------------------------------G------------L----------------------------PE---------------L--------D----LL-----D------FDDLL-Q------Q-KLPI--------VEM-----------------N--------P----------------AFL-----------------------------------------S--R-----------------SVNEG-----------------------------------------------------F---------------------------------------------------------------SG---------------------------------------------------------------------------GEKK--------------------------------------R-----------------------------------------------------------------------NEI-----------------------------------------------------------------------------------------------------------------LQM-AI-------------------------LE-PT-----LA--------------------------------------IL----------------------------------------------------------------------------DET----------------------------------------------------------DS-G----------------------------------LDIDA-------------------------------LRVVS-HGV-N-Q--L----A--------------------T------------------------P------------------H--------------------------------------N----------------------------C-CL-------------------------------LITH----------YQR---------------------------------------------------------------------------------------------------------LL---------Q-Y-------II-P-DF-----------------------------------------------------------------------IHVM-A--------------------------------------E-G----------------------------------------------------------KI--------------------------------------------------------------------------------------------------------------S--------------------------------------LT-G----D-----------------------------------------------RTL----------------------------------------------------------------A----------------------------------EEL--------------------------------------------------------------------------------E-----------------------------------------S--------------------------------------------------------------------------------------------------------------------------------K------G-----------------------------------------------------------------Y-----------------------------------------D---------------------------------------------WLK----------------D----------------------------------------------------------G------------------------------------------------------DG*------------------------------------------------------------------------------------------------------------------------------------------------------------------------------------------------------------------------------------------------------------------------------------------------------------------------------------------------------------------------------------------------------------------------------------------------------------------
>1982223_Asp@RAQ44042.1| Fe-S cluster assembly ATPase SufC
--------------------------------------------------------------------------------------------------------------M-----------------------------------------IQENS----------------------------------------------------------------------------------------------------------------------------------------------------------------------------------------------------------------------------------------------------------------------------------------------------------------------------------------------------------------------------------------------------------------------------------------------------------------------------------------------------------------------------------------------------------------------PV----I----------------------------------------------L---------------------------------------------------------------------------------------------------------------------------------------SV--------KNL-----TA----------------------------------------------T----------V------D-------G--------------------------N--------------------------------------------------------------------------------------------------------------S----------ILK--------------------------------------------G-L---NLEIKA------------------------------------------GEIHAIM-GQ-NGS-GKST-------------------------------------FSKILA-GH-PAY--------------------------------------------------------------------------------EV----------T-----------------------G---------GE-----------------------------VT----F------------------------------------------------L---------G------------Q--------------------NL--------------------------------------------------------------------------------------------LEL-EADERALIG---------IFLAFQYPI-EI--P-GVSNLD-F----------------------------------------------------------------------------------------------------------L-------------RV--------AYN--------S---------------Q---------------RK--------------------H--------------R------------------------------------------------G------------L----------------------------DE---------------L--------D----VF-----D------FEDLI-H------E-KLEV--------VKM-----------------R--------S----------------EFL-----------------------------------------E--R-----------------SVNQG-----------------------------------------------------F---------------------------------------------------------------SG---------------------------------------------------------------------------GEKK--------------------------------------R-----------------------------------------------------------------------NEI-----------------------------------------------------------------------------------------------------------------LQM-AL-------------------------LE-PK-----LA--------------------------------------IL----------------------------------------------------------------------------DET----------------------------------------------------------DS-G----------------------------------LDIDA-------------------------------LKIVA-NGV-N-Q--L----A--------------------N------------------------A------------------E--------------------------------------N----------------------------A-ML-------------------------------VITH----------YQR---------------------------------------------------------------------------------------------------------LL---------D-Y-------IV-P-DY-----------------------------------------------------------------------VHVM-A--------------------------------------D-G----------------------------------------------------------RI--------------------------------------------------------------------------------------------------------------I--------------------------------------KT-G----A-----------------------------------------------KEL----------------------------------------------------------------A----------------------------------LEL--------------------------------------------------------------------------------E-----------------------------------------K--------------------------------------------------------------------------------------------------------------------------------Q------G-----------------------------------------------------------------Y-----------------------------------------D---------------------------------------------DI-----------------I----------------------------------------------------------E------------------------------------------------------A---------------------------------A----------------------------------T-----------------------------------------------------------------------------------------VGV---------------------------------------------------------------------------------------------------------------------------------------------------------------------------------------------------------------------------------------------------------------------------------------------------
>268115_Lantarctica@PZO39357.1| Fe-S cluster assembly ATPase SufC
--------------------------------------------------------------------------------------------------------------M-----------------------------------------INENS----------------------------------------------------------------------------------------------------------------------------------------------------------------------------------------------------------------------------------------------------------------------------------------------------------------------------------------------------------------------------------------------------------------------------------------------------------------------------------------------------------------------------------------------------------------------KI----L----------------------------------------------L---------------------------------------------------------------------------------------------------------------------------------------SV--------RDL-----RA----------------------------------------------T----------V------D-------G--------------------------T--------------------------------------------------------------------------------------------------------------E----------ILK--------------------------------------------G-L---NLEVRS------------------------------------------GEIHAIM-GL-NGS-GKST-------------------------------------FSKVLA-GH-PDY--------------------------------------------------------------------------------EI----------T-----------------------A---------GE-----------------------------IH----F------------------------------------------------K---------G------------Q--------------------DI--------------------------------------------------------------------------------------------LEL-EPHERATSG---------IFLAFQYPL-EI--P-GVSNRD-F----------------------------------------------------------------------------------------------------------L-------------RV--------AFN--------A---------------H---------------RK--------------------A--------------R------------------------------------------------G------------E----------------------------EE---------------I--------D----VF-----D------FDDLI-E------E-KLDV--------VKM-----------------D--------A----------------SFL-----------------------------------------D--R-----------------SVNEG-----------------------------------------------------F---------------------------------------------------------------SG---------------------------------------------------------------------------GEKK--------------------------------------R-----------------------------------------------------------------------NEI-----------------------------------------------------------------------------------------------------------------LQM-AL-------------------------LE-PV-----LS--------------------------------------IL----------------------------------------------------------------------------DET----------------------------------------------------------DS-G----------------------------------LDIDA-------------------------------LKTVA-GGV-N-Q--L----S--------------------N------------------------A------------------D--------------------------------------N----------------------------A-VV-------------------------------LITH----------YQR---------------------------------------------------------------------------------------------------------LL---------D-Y-------II-P-DY-----------------------------------------------------------------------VHVM-A--------------------------------------D-G----------------------------------------------------------RI--------------------------------------------------------------------------------------------------------------I--------------------------------------TT-G----D-----------------------------------------------KAL----------------------------------------------------------------A----------------------------------KEL--------------------------------------------------------------------------------E-----------------------------------------A--------------------------------------------------------------------------------------------------------------------------------R------G-----------------------------------------------------------------Y-----------------------------------------E---------------------------------------------WV-----------------M----------------------------------------------------------A------------------------------------------------------EHR-------------------------------A----------------------------------E-----------------------------------------------------------------------------------------VTA---------------------------------------------------------------------------------------------------------------------------------------------------------------------------------------------------------------------------------------------------------------------------------------------------
>46234_Asp@AFW95765.1| FeS assembly ATPase SufC
--------------------------------------------------------------------------------------------------------------M-----------------------------------------IVENS----------------------------------------------------------------------------------------------------------------------------------------------------------------------------------------------------------------------------------------------------------------------------------------------------------------------------------------------------------------------------------------------------------------------------------------------------------------------------------------------------------------------------------------------------------------------DL----I----------------------------------------------L---------------------------------------------------------------------------------------------------------------------------------------SV--------KDL-----TA----------------------------------------------D----------V------D-------G--------------------------T--------------------------------------------------------------------------------------------------------------P----------ILK--------------------------------------------G-L---NLQVRA------------------------------------------GEVHAIM-GP-NGS-GKST-------------------------------------FSKVLA-GH-PAY--------------------------------------------------------------------------------TV----------T-----------------------G---------GE-----------------------------VV----F------------------------------------------------Q---------G------------Q--------------------NL--------------------------------------------------------------------------------------------LEM-EAAERARGG---------VFLAFQYPL-EI--P-GVSNLD-F----------------------------------------------------------------------------------------------------------L-------------RV--------AYN--------S---------------R---------------RK--------------------S--------------Q------------------------------------------------G------------L----------------------------EE---------------V--------D----AF-----D------FDDLV-E------E-KLEI--------VKM-----------------N--------S----------------SFL-----------------------------------------N--R-----------------SVNEG-----------------------------------------------------F---------------------------------------------------------------SG---------------------------------------------------------------------------GEKK--------------------------------------R-----------------------------------------------------------------------NEI-----------------------------------------------------------------------------------------------------------------LQM-AI-------------------------LE-PK-----LA--------------------------------------IL----------------------------------------------------------------------------DET----------------------------------------------------------DS-G----------------------------------LDIDA-------------------------------LKIVA-NGV-N-Q--L----T--------------------N------------------------A------------------E--------------------------------------N----------------------------A-TI-------------------------------MITH----------YQR---------------------------------------------------------------------------------------------------------LL---------D-Y-------IV-P-DF-----------------------------------------------------------------------VHVM-A--------------------------------------Q-G----------------------------------------------------------QI--------------------------------------------------------------------------------------------------------------I--------------------------------------RS-G----G-----------------------------------------------KEL----------------------------------------------------------------A----------------------------------LEL--------------------------------------------------------------------------------E-----------------------------------------S--------------------------------------------------------------------------------------------------------------------------------R------G-----------------------------------------------------------------Y-----------------------------------------D---------------------------------------------WV-----------------L----------------------------------------------------------E------------------------------------------------------E-A-------------------------------L----------------------------------G-----------------------------------------------------------------------------------------VGV---------------------------------------------------------------------------------------------------------------------------------------------------------------------------------------------------------------------------------------------------------------------------------------------------
>32049_Ssp@ACA99801.1| FeS assembly ATPase SufC
-----------------------------------------------------------------------------------------------------------------------------------------------------------MS----------------------------------------------------------------------------------------------------------------------------------------------------------------------------------------------------------------------------------------------------------------------------------------------------------------------------------------------------------------------------------------------------------------------------------------------------------------------------------------------------------------------------------------------------------------------EV----I----------------------------------------------L---------------------------------------------------------------------------------------------------------------------------------------AI--------KNL-----TA----------------------------------------------T----------V------D-------G--------------------------Q--------------------------------------------------------------------------------------------------------------P----------ILK--------------------------------------------G-V---DLEIKA------------------------------------------GEIHAIM-GR-NGS-GKST-------------------------------------LSKIIA-GH-PEY--------------------------------------------------------------------------------EV----------T-----------------------G---------GE-----------------------------II----Y------------------------------------------------K---------G------------E--------------------NL--------------------------------------------------------------------------------------------LEK-EAEERALDG---------IFLAFQYPL-EI--P-GVSNLD-F----------------------------------------------------------------------------------------------------------L-------------RV--------AYN--------A---------------K---------------LK--------------------H--------------Q------------------------------------------------G------------K----------------------------EE---------------I--------D----AF-----D------FEDLI-E------E-KLEV--------VKM-----------------N--------P----------------SFL-----------------------------------------E--R-----------------SLNEG-----------------------------------------------------F---------------------------------------------------------------SG---------------------------------------------------------------------------GEKK--------------------------------------R-----------------------------------------------------------------------NEI-----------------------------------------------------------------------------------------------------------------LQM-AL-------------------------LE-PS-----LG--------------------------------------IL----------------------------------------------------------------------------DEI----------------------------------------------------------DS-G----------------------------------LDIDA-------------------------------LRIVA-EGV-N-Q--L----A--------------------T------------------------P------------------D--------------------------------------N----------------------------A-FL-------------------------------LITH----------YQR---------------------------------------------------------------------------------------------------------LL---------D-Y-------IT-P-QF-----------------------------------------------------------------------VHVM-Y--------------------------------------D-G----------------------------------------------------------RI--------------------------------------------------------------------------------------------------------------V--------------------------------------KS-G----G-----------------------------------------------KEL----------------------------------------------------------------A----------------------------------LEL--------------------------------------------------------------------------------E-----------------------------------------A--------------------------------------------------------------------------------------------------------------------------------T------G-----------------------------------------------------------------Y-----------------------------------------D---------------------------------------------FL-----------------D----------------------------------------------------------Q------------------------------------------------------ELA-------------------------------A----------------------------------G-----------------------------------------------------------------------------------------VV----------------------------------------------------------------------------------------------------------------------------------------------------------------------------------------------------------------------------------------------------------------------------------------------------
>317619_Phollandica@KB235941.1_292|  339859 340689
--------------------------------------------------------------------------------------------------------------M-----------------------------------------INANA----------------------------------------------------------------------------------------------------------------------------------------------------------------------------------------------------------------------------------------------------------------------------------------------------------------------------------------------------------------------------------------------------------------------------------------------------------------------------------------------------------------------------------------------------------------------ET----I----------------------------------------------I---------------------------------------------------------------------------------------------------------------------------------------SV--------KDL-----TA----------------------------------------------R----------V------D-------D--------------------------V--------------------------------------------------------------------------------------------------------------P----------ILK--------------------------------------------G-V---NLDIKA------------------------------------------GEIHAIM-GR-NGS-GKST-------------------------------------LSKVLA-GH-PAY--------------------------------------------------------------------------------EV----------T-----------------------G---------GS-----------------------------VV----F------------------------------------------------Q---------G------------Q--------------------DL--------------------------------------------------------------------------------------------LEL-AADIRAQKG---------IFLAFQYPL-EI--P-GVTNLD-F----------------------------------------------------------------------------------------------------------L-------------RV--------SYN--------S---------------R---------------QK--------------------A--------------K------------------------------------------------G------------L----------------------------EE---------------L--------D----VF-----D------FDDLI-Q------D-KLDI--------VKM-----------------D--------P----------------SFL-----------------------------------------T--R-----------------SVNEG-----------------------------------------------------F---------------------------------------------------------------SG---------------------------------------------------------------------------GEKK--------------------------------------R-----------------------------------------------------------------------NEI-----------------------------------------------------------------------------------------------------------------LQM-AL-------------------------LE-PT-----LA--------------------------------------IL----------------------------------------------------------------------------DET----------------------------------------------------------DS-G----------------------------------LDIDA-------------------------------LRIVA-DGV-N-Q--L----T--------------------N------------------------P------------------T--------------------------------------N----------------------------A-VL-------------------------------MITH----------YQR---------------------------------------------------------------------------------------------------------LL---------S-Y-------IQ-P-DF-----------------------------------------------------------------------IHVM-H--------------------------------------A-G----------------------------------------------------------QI--------------------------------------------------------------------------------------------------------------I--------------------------------------RT-G----G-----------------------------------------------KEL----------------------------------------------------------------A----------------------------------LEL--------------------------------------------------------------------------------E-----------------------------------------E--------------------------------------------------------------------------------------------------------------------------------K------G-----------------------------------------------------------------Y-----------------------------------------D---------------------------------------------WI-----------------D----------------------------------------------------------D------------------------------------------------------LVLDTNPETN-------------------PETNPA----------------------------------K-----------------------------------------------------------------------------------------VEVAV*------------------------------------------------------------------------------------------------------------------------------------------------------------------------------------------------------------------------------------------------------------------------------------------------
>1666905_Psp@KPQ36894.1| Fe-S cluster assembly ATPase SufC
--------------------------------------------------------------------------------------------------------------M-----------------------------------------IVENS----------------------------------------------------------------------------------------------------------------------------------------------------------------------------------------------------------------------------------------------------------------------------------------------------------------------------------------------------------------------------------------------------------------------------------------------------------------------------------------------------------------------------------------------------------------------DV----I----------------------------------------------L---------------------------------------------------------------------------------------------------------------------------------------SV--------KNL-----NA----------------------------------------------T----------V------E-------G--------------------------T--------------------------------------------------------------------------------------------------------------P----------ILK--------------------------------------------D-L---NLEIKA------------------------------------------GEIHAIM-GP-NGS-GKST-------------------------------------FSKILA-GH-PDY--------------------------------------------------------------------------------EV----------T-----------------------S---------GE-----------------------------VI----Y------------------------------------------------K---------G------------Q--------------------NL--------------------------------------------------------------------------------------------LEL-EADERATAG---------VFLAFQYPI-EI--P-GVSNLD-F----------------------------------------------------------------------------------------------------------L-------------RV--------AYN--------S---------------H---------------RK--------------------A--------------Q------------------------------------------------G------------L----------------------------EE---------------L--------D----TF-----D------FEDLV-E------E-KLDI--------VKM-----------------R--------A----------------EFL-----------------------------------------T--R-----------------SVNEG-----------------------------------------------------F---------------------------------------------------------------SG---------------------------------------------------------------------------GEKK--------------------------------------R-----------------------------------------------------------------------NEI-----------------------------------------------------------------------------------------------------------------LQM-AL-------------------------LE-PT-----LA--------------------------------------IL----------------------------------------------------------------------------DET----------------------------------------------------------DS-G----------------------------------LDIDA-------------------------------LKTVA-GGV-N-Q--L----A--------------------Q------------------------P------------------D--------------------------------------N----------------------------C-TL-------------------------------MITH----------YQR---------------------------------------------------------------------------------------------------------LL---------D-Y-------II-P-DF-----------------------------------------------------------------------VHVM-Y--------------------------------------D-G----------------------------------------------------------RI--------------------------------------------------------------------------------------------------------------L--------------------------------------TT-G----D-----------------------------------------------KDL----------------------------------------------------------------A----------------------------------LKL--------------------------------------------------------------------------------E-----------------------------------------E--------------------------------------------------------------------------------------------------------------------------------Q------G-----------------------------------------------------------------Y-----------------------------------------D---------------------------------------------WA-----------------I----------------------------------------------------------A------------------------------------------------------E-F-------------------------------A----------------------------------A-----------------------------------------------------------------------------------------VGV---------------------------------------------------------------------------------------------------------------------------------------------------------------------------------------------------------------------------------------------------------------------------------------------------
>1666911_Ppriestleyi@KPQ36781.1| Fe-S cluster assembly ATPase SufC
--------------------------------------------------------------------------------------------------------------M-----------------------------------------INENA----------------------------------------------------------------------------------------------------------------------------------------------------------------------------------------------------------------------------------------------------------------------------------------------------------------------------------------------------------------------------------------------------------------------------------------------------------------------------------------------------------------------------------------------------------------------KT----I----------------------------------------------L---------------------------------------------------------------------------------------------------------------------------------------SV--------RNL-----HA----------------------------------------------S----------V------E-------G--------------------------T--------------------------------------------------------------------------------------------------------------E----------ILK--------------------------------------------G-L---NFEVKA------------------------------------------GEIHAIM-GL-NGS-GKST-------------------------------------FSKVLA-GH-PDY--------------------------------------------------------------------------------TV----------T-----------------------A---------GE-----------------------------VI----F------------------------------------------------Q---------G------------Q--------------------DL--------------------------------------------------------------------------------------------LAL-EPHERANSG---------VFLAFQYPL-EI--P-GVSNRD-F----------------------------------------------------------------------------------------------------------L-------------RV--------AYN--------A---------------H---------------RK--------------------A--------------R------------------------------------------------D------------E----------------------------EE---------------I--------D----VF-----D------FDDLI-E------E-RSEI--------VKM-----------------D--------V----------------SFL-----------------------------------------D--R-----------------SVNEG-----------------------------------------------------F---------------------------------------------------------------SG---------------------------------------------------------------------------GEKK--------------------------------------R-----------------------------------------------------------------------NEI-----------------------------------------------------------------------------------------------------------------LQM-AL-------------------------LQ-PD-----LA--------------------------------------IL----------------------------------------------------------------------------DET----------------------------------------------------------DS-G----------------------------------LDIDA-------------------------------LKTVS-SGV-N-Q--L----S--------------------T------------------------P------------------D--------------------------------------N----------------------------A-TV-------------------------------LITH----------YQR---------------------------------------------------------------------------------------------------------LL---------N-Y-------IV-P-DY-----------------------------------------------------------------------VHVM-A--------------------------------------Q-G----------------------------------------------------------RI--------------------------------------------------------------------------------------------------------------V--------------------------------------KT-G----G-----------------------------------------------KEL----------------------------------------------------------------A----------------------------------LEL--------------------------------------------------------------------------------E-----------------------------------------S--------------------------------------------------------------------------------------------------------------------------------R------G-----------------------------------------------------------------Y-----------------------------------------D---------------------------------------------WI-----------------V----------------------------------------------------------P------------------------------------------------------EEA-------------------------------V----------------------------------V-----------------------------------------------------------------------------------------------------------------------------------------------------------------------------------------------------------------------------------------------------------------------------------------------------------------------------------------------------------------------------------------------
>1919134_Cbacterium@PSP18592.1| Fe-S cluster assembly ATPase SufC
--------------------------------------------------------------------------------------------------------------M-----------------------------------------TQPTS----------------------------------------------------------------------------------------------------------------------------------------------------------------------------------------------------------------------------------------------------------------------------------------------------------------------------------------------------------------------------------------------------------------------------------------------------------------------------------------------------------------------------------------------------------------------DP----I----------------------------------------------L---------------------------------------------------------------------------------------------------------------------------------------SV--------RNL-----HA----------------------------------------------Q----------A------E-------G--------------------------T--------------------------------------------------------------------------------------------------------------P----------ILQ--------------------------------------------G-F---NLEVNP------------------------------------------GEIHAIM-GR-NGS-GKST-------------------------------------LSKVLA-GH-PDY--------------------------------------------------------------------------------EV----------T-----------------------G---------GE-----------------------------VW----F------------------------------------------------R---------G------------Q--------------------NL--------------------------------------------------------------------------------------------LAM-SPEERSLNG---------LFMAFQYPV-EI--P-GVSNLD-F----------------------------------------------------------------------------------------------------------L-------------RV--------AYN--------A---------------Q---------------RK--------------------H--------------Q------------------------------------------------G------------L----------------------------EE---------------M--------D----AF-----D------FEDLV-E------Q-KLDL--------VGM-----------------D--------A----------------KFL-----------------------------------------E--R-----------------NLNEG-----------------------------------------------------F---------------------------------------------------------------SG---------------------------------------------------------------------------GEKK--------------------------------------R-----------------------------------------------------------------------NEI-----------------------------------------------------------------------------------------------------------------LQM-AL-------------------------LD-PA-----LG--------------------------------------IL----------------------------------------------------------------------------DET----------------------------------------------------------DS-G----------------------------------LDIDA-------------------------------LKTVA-GGV-N-E--L----A--------------------R------------------------S------------------D--------------------------------------N----------------------------A-IV-------------------------------VITH----------YQR---------------------------------------------------------------------------------------------------------LL---------N-Y-------VE-P-QV-----------------------------------------------------------------------VHVM-G--------------------------------------N-G----------------------------------------------------------RI--------------------------------------------------------------------------------------------------------------L--------------------------------------KS-G----D-----------------------------------------------KQL----------------------------------------------------------------A----------------------------------VEL--------------------------------------------------------------------------------E-----------------------------------------A--------------------------------------------------------------------------------------------------------------------------------S------G-----------------------------------------------------------------Y-----------------------------------------E---------------------------------------------GI-----------------E----------------------------------------------------------T------------------------------------------------------ESV-------------------------------S----------------------------------E-----------------------------------------------------------------------------------------VGAQ--------------------------------------------------------------------------------------------------------------------------------------------------------------------------------------------------------------------------------------------------------------------------------------------------
>1188229_Glithophora@APB33547.1| FeS assembly ATPase SufC
-----------------------------------------------------------------------MTVA-----------------------------------V-----------------------------------------VPETT---------------------------------------------------------------------------------------------------------------------------------------------------------------------------------------------------------------------------------------------------------------------------------------------------------------------------------------------------------------------------------------------------------------------------------------------------------------------------------------------------------------------------------------------------------------------TQA----L----------------------------------------------L---------------------------------------------------------------------------------------------------------------------------------------TI--------REL-----TA----------------------------------------------E----------I------E-------G--------------------------I--------------------------------------------------------------------------------------------------------------P----------ILK--------------------------------------------G-V---NLTVKT------------------------------------------GEVHAIM-GP-NGS-GKST-------------------------------------LAKVLA-GH-PDY--------------------------------------------------------------------------------TV----------T-----------------------G---------GE-----------------------------VW----Y------------------------------------------------R---------G------------Q--------------------DL--------------------------------------------------------------------------------------------LGF-APEERAHLG---------IFLGFQYPL-EI--P-GVTNGD-F----------------------------------------------------------------------------------------------------------L-------------RL--------AYN--------T---------------R---------------CK--------------------A--------------Q------------------------------------------------N------------L----------------------------PE---------------L--------D----VL-----D------FDDLI-Q------E-KLGI--------VQM-----------------D--------A----------------AFL-----------------------------------------S--R-----------------SVNEG-----------------------------------------------------F---------------------------------------------------------------SG---------------------------------------------------------------------------GEKK--------------------------------------R-----------------------------------------------------------------------NEI-----------------------------------------------------------------------------------------------------------------LQM-AL-------------------------LA-PE-----LA--------------------------------------IL----------------------------------------------------------------------------DET----------------------------------------------------------DS-G----------------------------------LDIDA-------------------------------LRIVA-GGI-N-Q--L----I--------------------N------------------------R------------------D--------------------------------------N----------------------------G-VI-------------------------------LITH----------YQR---------------------------------------------------------------------------------------------------------LL---------N-Y-------IT-P-QF-----------------------------------------------------------------------VHVM-E--------------------------------------G-G----------------------------------------------------------RI--------------------------------------------------------------------------------------------------------------V--------------------------------------RT-G----T-----------------------------------------------QEL----------------------------------------------------------------A----------------------------------REL--------------------------------------------------------------------------------E-----------------------------------------V--------------------------------------------------------------------------------------------------------------------------------R------G-----------------------------------------------------------------Y-----------------------------------------D---------------------------------------------WLR----------------G----------------------------------------------------------DGD---------------------------------------------------GD--------------------------------------------------------------------------------------------------------------------------------------------------------------------------------------------------------------------------------------------------------------------------------------------------------------------------------------------------------------------------------------------------------------------------------------------------------------------
>1140_Selongatus@ABB57766.1| Iron-regulated ABC transporter ATPase subunit SufC
--------------------------------------------------------------------------------------------------------------M-----------------------------------------IIENS----------------------------------------------------------------------------------------------------------------------------------------------------------------------------------------------------------------------------------------------------------------------------------------------------------------------------------------------------------------------------------------------------------------------------------------------------------------------------------------------------------------------------------------------------------------------DV----I----------------------------------------------L---------------------------------------------------------------------------------------------------------------------------------------SI--------QDL-----TA----------------------------------------------E----------V------E-------D--------------------------A--------------------------------------------------------------------------------------------------------------A----------ILK--------------------------------------------G-V---NLEVRA------------------------------------------GEIHAIM-GR-NGS-GKST-------------------------------------LSKVLA-GH-PAY--------------------------------------------------------------------------------RV----------T-----------------------G---------GS-----------------------------IT----Y------------------------------------------------K---------G------------Q--------------------DL--------------------------------------------------------------------------------------------LAL-EPEERSQAG---------VFLAFQYPL-EI--P-GVSNLD-F----------------------------------------------------------------------------------------------------------L-------------RV--------AVN--------A---------------R---------------RK--------------------A--------------A------------------------------------------------G------------Q----------------------------EE---------------L--------D----AF-----D------FQELV-E------A-RLDV--------VKM-----------------N--------P----------------DFL-----------------------------------------G--R-----------------GVNEG-----------------------------------------------------F---------------------------------------------------------------SG---------------------------------------------------------------------------GEKK--------------------------------------R-----------------------------------------------------------------------NEI-----------------------------------------------------------------------------------------------------------------LQM-AL-------------------------LE-PS-----LA--------------------------------------IL----------------------------------------------------------------------------DET----------------------------------------------------------DS-G----------------------------------LDIDA-------------------------------LRIVS-DGV-N-Q--L----T--------------------N------------------------A------------------D--------------------------------------N----------------------------A-TI-------------------------------LITH----------YQR---------------------------------------------------------------------------------------------------------LL---------D-Y-------IK-P-DF-----------------------------------------------------------------------VHVM-A--------------------------------------E-G----------------------------------------------------------RI--------------------------------------------------------------------------------------------------------------I--------------------------------------RT-G----G-----------------------------------------------PEL----------------------------------------------------------------A----------------------------------LEL--------------------------------------------------------------------------------E-----------------------------------------E--------------------------------------------------------------------------------------------------------------------------------T------G-----------------------------------------------------------------Y-----------------------------------------E---------------------------------------------WV-----------------D----------------------------------------------------------Q----------------------------------------------------------------------------------------A----------------------------------L-----------------------------------------------------------------------------------------AGAAV-------------------------------------------------------------------------------------------------------------------------------------------------------------------------------------------------------------------------------------------------------------------------------------------------
>1947889_Cbacterium@DIYQ01000113.1_21|  20773 21540
[truncated: 57,476 more chars]
