# Supplementary material for: Components of iron–Sulfur cluster assembly machineries are robust phylogenetic markers to trace the origin of mitochondria and plastids
Source: PLoS Biol. 2023 Nov 8;21(11):e3002374. doi: 10.1371/journal.pbio.3002374 (PMC10631705; doi:10.1371/journal.pbio.3002374)
Supplement: S1 Data — (ZIP) [file pbio.3002374.s017.zip › S1 Data/Full_datasets/Cyanobacteria/SUF/SufU_Cyano.fasta]

>317619_Phollandica@KB235937.1_83|  76159 76674
-------------------------------------------------------------------------------------------------------------------------------------------------------------------------------------------------------------------------------------------------------------------------------------------------------------------------------------------------------------------------------------------------------------------------------------------------------------------------------------------------------------------------------------------------------------------------------------------------------------------------------M---------AL----------G--------------------------------------------------------------------------------------------------------------------------N-------------------------------------------------------------------------------------------------------------------------L--------------------------------R----D-----------------------------------------------------------------L--------Y-------------------------------QQ------------------------------------------------------------------------------------------------------------------------------------------V---------------------IL------------------------E---------------------------H--------Y-K-----------------------------------------------------------------------------K--------------------------------------------------------P----------R------------H-------------------------------------------------------------------------R-----------------------------------G--------------------R--------------T----------------------------------------------------------------------------------------S-----PV------------------------------------------------H---------------R-----------------------------------------------Q---------------------------------Q----R-----G---------------------------------------------------H----NPS------------------------------------------------------------------------------------------------------------------------------------------------------------------------------------------------------------------------------------------------------------------------------------------------------------------------------------------------------------------------------------------------------------C-------G-D--TIE-----------------------------L---------------------TL---C-------L----------------------N-------------E------------------------------------------------------------------D------------------------R--D-------------------------------------------------------R---------------------------I-E---SIR---------------------------F--E-GEG------------------------------------------------------------------------------------------------------------------------------------------------------------------------------------------------------------------------------------------------------------------------------------------------------------------------------------------------------------------------------------------------------------------------------------------------CAI----S---------------MASA-------------------------------------------------------------------------------------------DL------M---------------------------------------------------------------------------------------------AD----------AV----------------------------------------------------Q-------------------------------------G-------K--------------------------------------------T---------------------------------------V--------------------------------------------------------------------------A----E---A------------------L----------A----------------M-V-ET-F------------------------------------------------------------------------------QA--------------------------------------------------MM-----------------------------------------------------K-------------------------------------------G-----------------D------QEF----------------------P------------------------------------------------------K------------A------Q------------------R-------------------------------KLN--------------------V-----------------M--------------Q----------------G------------------------------------------------------------------------------------------------------------------------VS----Q-------------F-----------------------P-------------------------------------------V-----------------R------------------------------------IK--------------------------------------------------------------------------------------------------------C-------------A----NL----------TW--------------------------------------H----AL---------------------R------------------------------------------------------------------------------------------------------------------------------------------A----------------A----------------------------------------------------------------------------------------------------------------------------------------------------------L----------------------------------------------------------E-----------------------------------------------------------------------------------------------------------------------------------------R-----------------------------------------------------------------TEDWEGTKPEPE------------------------------------------------------------------------------GV-TDQAD--------------------------------------------AFI---------------------------------------S--------------------------------------------------------------TE---------------------------------------------------------------------------------------------------------------------------------------------------------------------------------------------------------------------------------------------------------------------------------------------------------------------------------------------------------------------------------------------------------------------------------------------------------------SES*-------------------------------------------------------------------------------------------------------------------------------------------------------------------------------------------------------------------------------------------------------------------------------------------------------------------------------------------------------------------------------------------------------------------------------------------------------------------------------------------------------------------------------------------------------------------------------------------------------------------------------------------------------------------------------------------------------------------------------------------------------------------------------------------------------------------------------------------------------------------------------------------------------------------------------------------------------------------------------------------------------------------------------------------------------------------------------------------------------------------------------------------------
>1781255_Dsp@OEJ72683.1| SUF system NifU family Fe-S cluster assembly protein
-------------------------------------------------------------------------------------------------------------------------------------------------------------------------------------------------------------------------------------------------------------------------------------------------------------------------------------------------------------------------------------------------------------------------------------------------------------------------------------------------------------------------------------------------------------------------------------------------------------------------------M---------AL----------G--------------------------------------------------------------------------------------------------------------------------N-------------------------------------------------------------------------------------------------------------------------L--------------------------------R----D-----------------------------------------------------------------L--------Y-------------------------------QQ------------------------------------------------------------------------------------------------------------------------------------------V---------------------IL------------------------E---------------------------H--------Y-K-----------------------------------------------------------------------------K--------------------------------------------------------P----------R------------H-------------------------------------------------------------------------R-----------------------------------G--------------------T--------------T----------------------------------------------------------------------------------------N-----PV------------------------------------------------H---------------R-----------------------------------------------T---------------------------------Q----R-----G---------------------------------------------------H----NPS------------------------------------------------------------------------------------------------------------------------------------------------------------------------------------------------------------------------------------------------------------------------------------------------------------------------------------------------------------------------------------------------------------C-------G-D--TIE-----------------------------L---------------------TL---Q-------L----------------------N-------------D------------------------------------------------------------------A------------------------G--D-------------------------------------------------------R---------------------------I-E---DVK---------------------------F--E-GEG------------------------------------------------------------------------------------------------------------------------------------------------------------------------------------------------------------------------------------------------------------------------------------------------------------------------------------------------------------------------------------------------------------------------------------------------CAI----A---------------IASA-------------------------------------------------------------------------------------------DL------M---------------------------------------------------------------------------------------------AD----------AC----------------------------------------------------I-------------------------------------G-------K--------------------------------------------P---------------------------------------V--------------------------------------------------------------------------G----E---A------------------L----------A----------------M-V-EK-F------------------------------------------------------------------------------QT--------------------------------------------------MM-----------------------------------------------------K-------------------------------------------G-----------------E------TEF----------------------P------------------------------------------------------K------------E------N------------------R-------------------------------KLN--------------------V-----------------M--------------Q----------------G------------------------------------------------------------------------------------------------------------------------VS----Q-------------F-----------------------P-------------------------------------------V-----------------R------------------------------------IK--------------------------------------------------------------------------------------------------------C-------------A----NL----------TW--------------------------------------H----TL---------------------K------------------------------------------------------------------------------------------------------------------------------------------A----------------A----------------------------------------------------------------------------------------------------------------------------------------------------------L----------------------------------------------------------E-----------------------------------------------------------------------------------------------------------------------------------------A-----------------------------------------------------------------ANQ--------------------------------------------------------------------------------------------PES--------------------------------------------GFI---------------------------------------S--------------------------------------------------------------TE---------------------------------------------------------------------------------------------------------------------------------------------------------------------------------------------------------------------------------------------------------------------------------------------------------------------------------------------------------------------------------------------------------------------------------------------------------------SETE-------------------------------------------------------------------------------------------------------------------------------------------------------------------------------------------------------------------------------------------------------------------------------------------------------------------------------------------------------------------------------------------------------------------------------------------------------------------------------------------------------------------------------------------------------------------------------------------------------------------------------------------------------------------------------------------------------------------------------------------------------------------------------------------------------------------------------------------------------------------------------------------------------------------------------------------------------------------------------------------------------------------------------------------------------------------------------------------------------------------------------------------------
>1497020_Nsphagnicola@KGF72720.1| nitrogen fixation protein NifU
-------------------------------------------------------------------------------------------------------------------------------------------------------------------------------------------------------------------------------------------------------------------------------------------------------------------------------------------------------------------------------------------------------------------------------------------------------------------------------------------------------------------------------------------------------------------------------------------------------------------------------M---------TI----------A--------------------------------------------------------------------------------------------------------------------------N-------------------------------------------------------------------------------------------------------------------------L--------------------------------R----D-----------------------------------------------------------------L--------Y-------------------------------QQ------------------------------------------------------------------------------------------------------------------------------------------V---------------------IL------------------------E---------------------------H--------Y-K-----------------------------------------------------------------------------K--------------------------------------------------------P----------R------------H-------------------------------------------------------------------------R-----------------------------------G--------------------T--------------T----------------------------------------------------------------------------------------N-----PV------------------------------------------------H---------------R-----------------------------------------------H---------------------------------Q----R-----G---------------------------------------------------H----NPS------------------------------------------------------------------------------------------------------------------------------------------------------------------------------------------------------------------------------------------------------------------------------------------------------------------------------------------------------------------------------------------------------------C-------G-D--TIE-----------------------------L---------------------TL---Q-------L----------------------S-------------E------------------------------------------------------------------G------------------------G--D-------------------------------------------------------R---------------------------I-Q---EVK---------------------------F--E-GEG------------------------------------------------------------------------------------------------------------------------------------------------------------------------------------------------------------------------------------------------------------------------------------------------------------------------------------------------------------------------------------------------------------------------------------------------CAI----A---------------MASA-------------------------------------------------------------------------------------------DL------M---------------------------------------------------------------------------------------------AE----------AL----------------------------------------------------R-------------------------------------G-------R--------------------------------------------E---------------------------------------V--------------------------------------------------------------------------Q----E---A------------------L----------A----------------M-V-QQ-F------------------------------------------------------------------------------QN--------------------------------------------------MM-----------------------------------------------------K-------------------------------------------G-----------------Q------AEF----------------------P------------------------------------------------------K------------E------F------------------R-------------------------------KLN--------------------V-----------------M--------------Q----------------G------------------------------------------------------------------------------------------------------------------------VS----Q-------------F-----------------------P-------------------------------------------V-----------------R------------------------------------IK--------------------------------------------------------------------------------------------------------C-------------A----TL----------SW--------------------------------------H----TL---------------------K------------------------------------------------------------------------------------------------------------------------------------------A----------------A----------------------------------------------------------------------------------------------------------------------------------------------------------L----------------------------------------------------------E-----------------------------------------------------------------------------------------------------------------------------------------T-----------------------------------------------------------------ANG-------------------------------------------------------------------------------------------NLMP--------------------------------------------GFI---------------------------------------S--------------------------------------------------------------NE---------------------------------------------------------------------------------------------------------------------------------------------------------------------------------------------------------------------------------------------------------------------------------------------------------------------------------------------------------------------------------------------------------------------------------------------------------------TE---------------------------------------------------------------------------------------------------------------------------------------------------------------------------------------------------------------------------------------------------------------------------------------------------------------------------------------------------------------------------------------------------------------------------------------------------------------------------------------------------------------------------------------------------------------------------------------------------------------------------------------------------------------------------------------------------------------------------------------------------------------------------------------------------------------------------------------------------------------------------------------------------------------------------------------------------------------------------------------------------------------------------------------------------------------------------------------------------------------------------------------------------
>1296344_Mglauca@PSB03769.1| SUF system NifU family Fe-S cluster assembly protein
-------------------------------------------------------------------------------------------------------------------------------------------------------------------------------------------------------------------------------------------------------------------------------------------------------------------------------------------------------------------------------------------------------------------------------------------------------------------------------------------------------------------------------------------------------------------------------------------------------------------------------M---------TL----------G--------------------------------------------------------------------------------------------------------------------------N-------------------------------------------------------------------------------------------------------------------------L--------------------------------R----D-----------------------------------------------------------------L--------Y-------------------------------QQ------------------------------------------------------------------------------------------------------------------------------------------V---------------------IL------------------------E---------------------------H--------Y-K-----------------------------------------------------------------------------K--------------------------------------------------------P----------K------------Y-------------------------------------------------------------------------K-----------------------------------G--------------------K--------------T----------------------------------------------------------------------------------------N-----PV------------------------------------------------D---------------R-----------------------------------------------Y---------------------------------Q----K-----G---------------------------------------------------H----NPS------------------------------------------------------------------------------------------------------------------------------------------------------------------------------------------------------------------------------------------------------------------------------------------------------------------------------------------------------------------------------------------------------------C-------G-D--TIE-----------------------------L---------------------TL---H-------L----------------------D-------------P------------------------------------------------------------------N------------------------Q--E-------------------------------------------------------K---------------------------I-V---DAK---------------------------F--D-GEG------------------------------------------------------------------------------------------------------------------------------------------------------------------------------------------------------------------------------------------------------------------------------------------------------------------------------------------------------------------------------------------------------------------------------------------------CAI----A---------------IASA-------------------------------------------------------------------------------------------DL------M---------------------------------------------------------------------------------------------AE----------AV----------------------------------------------------K-------------------------------------G-------K--------------------------------------------T---------------------------------------I--------------------------------------------------------------------------D----E---A------------------L----------E----------------M-I-SR-F------------------------------------------------------------------------------QS--------------------------------------------------MM-----------------------------------------------------K-------------------------------------------G-----------------E------AEF----------------------P------------------------------------------------------K------------E------Q------------------R-------------------------------KLN--------------------V-----------------M--------------Q----------------G------------------------------------------------------------------------------------------------------------------------VA----Q-------------F-----------------------P-------------------------------------------V-----------------R------------------------------------IK--------------------------------------------------------------------------------------------------------C-------------A----NL----------TW--------------------------------------H----TL---------------------K------------------------------------------------------------------------------------------------------------------------------------------A----------------A----------------------------------------------------------------------------------------------------------------------------------------------------------L----------------------------------------------------------E-----------------------------------------------------------------------------------------------------------------------------------------S-----------------------------------------------------------------ANS-------------------------------------------------------------------------------------------NPAS--------------------------------------------GFV---------------------------------------S--------------------------------------------------------------NE---------------------------------------------------------------------------------------------------------------------------------------------------------------------------------------------------------------------------------------------------------------------------------------------------------------------------------------------------------------------------------------------------------------------------------------------------------------ES---------------------------------------------------------------------------------------------------------------------------------------------------------------------------------------------------------------------------------------------------------------------------------------------------------------------------------------------------------------------------------------------------------------------------------------------------------------------------------------------------------------------------------------------------------------------------------------------------------------------------------------------------------------------------------------------------------------------------------------------------------------------------------------------------------------------------------------------------------------------------------------------------------------------------------------------------------------------------------------------------------------------------------------------------------------------------------------------------------------------------------------------------
>1173022_Cepipsammum@AFZ15284.1| Modular FeS cluster scaffolding protein NifU
-------------------------------------------------------------------------------------------------------------------------------------------------------------------------------------------------------------------------------------------------------------------------------------------------------------------------------------------------------------------------------------------------------------------------------------------------------------------------------------------------------------------------------------------------------------------------------------------------------------------------------M---------TL----------G--------------------------------------------------------------------------------------------------------------------------N-------------------------------------------------------------------------------------------------------------------------L--------------------------------R----D-----------------------------------------------------------------L--------Y-------------------------------QQ------------------------------------------------------------------------------------------------------------------------------------------V---------------------IL------------------------E---------------------------H--------Y-K-----------------------------------------------------------------------------K--------------------------------------------------------P----------R------------H-------------------------------------------------------------------------K-----------------------------------G--------------------K--------------T----------------------------------------------------------------------------------------N-----PV------------------------------------------------H---------------R-----------------------------------------------Y---------------------------------Q----K-----G---------------------------------------------------H----NPS------------------------------------------------------------------------------------------------------------------------------------------------------------------------------------------------------------------------------------------------------------------------------------------------------------------------------------------------------------------------------------------------------------C-------G-D--TIE-----------------------------L---------------------TL---Q-------L----------------------N-------------D------------------------------------------------------------------A------------------------A--N-------------------------------------------------------R---------------------------I-E---DVK---------------------------F--E-GEG------------------------------------------------------------------------------------------------------------------------------------------------------------------------------------------------------------------------------------------------------------------------------------------------------------------------------------------------------------------------------------------------------------------------------------------------CAI----A---------------IASA-------------------------------------------------------------------------------------------DL------M---------------------------------------------------------------------------------------------AD----------TL----------------------------------------------------R-------------------------------------G-------K--------------------------------------------S---------------------------------------V--------------------------------------------------------------------------E----E---A------------------L----------E----------------M-V-QR-F------------------------------------------------------------------------------QQ--------------------------------------------------MM-----------------------------------------------------K-------------------------------------------G-----------------E------VEF----------------------P------------------------------------------------------K------------E------Q------------------R-------------------------------KLN--------------------V-----------------M--------------Q----------------G------------------------------------------------------------------------------------------------------------------------VS----Q-------------F-----------------------P-------------------------------------------V-----------------R------------------------------------IK--------------------------------------------------------------------------------------------------------C-------------A----NL----------TW--------------------------------------H----TL---------------------K------------------------------------------------------------------------------------------------------------------------------------------A----------------A----------------------------------------------------------------------------------------------------------------------------------------------------------L----------------------------------------------------------E-----------------------------------------------------------------------------------------------------------------------------------------S-----------------------------------------------------------------SNS-------------------------------------------------------------------------------------------TQPD--------------------------------------------GFI---------------------------------------S--------------------------------------------------------------NE---------------------------------------------------------------------------------------------------------------------------------------------------------------------------------------------------------------------------------------------------------------------------------------------------------------------------------------------------------------------------------------------------------------------------------------------------------------KEEA-------------------------------------------------------------------------------------------------------------------------------------------------------------------------------------------------------------------------------------------------------------------------------------------------------------------------------------------------------------------------------------------------------------------------------------------------------------------------------------------------------------------------------------------------------------------------------------------------------------------------------------------------------------------------------------------------------------------------------------------------------------------------------------------------------------------------------------------------------------------------------------------------------------------------------------------------------------------------------------------------------------------------------------------------------------------------------------------------------------------------------------------------
>2420339_Cbacterium@RMH78164.1| SUF system NifU family Fe-S cluster assembly protein
-------------------------------------------------------------------------------------------------------------------------------------------------------------------------------------------------------------------------------------------------------------------------------------------------------------------------------------------------------------------------------------------------------------------------------------------------------------------------------------------------------------------------------------------------------------------------------------------------------------------------------M---------TL----------G--------------------------------------------------------------------------------------------------------------------------N-------------------------------------------------------------------------------------------------------------------------L--------------------------------R----D-----------------------------------------------------------------L--------Y-------------------------------QQ------------------------------------------------------------------------------------------------------------------------------------------V---------------------IL------------------------D---------------------------R--------Y-K-----------------------------------------------------------------------------N--------------------------------------------------------P----------R------------N-------------------------------------------------------------------------R-----------------------------------G--------------------Q--------------T----------------------------------------------------------------------------------------D-----PI------------------------------------------------H---------------R-----------------------------------------------Q---------------------------------Q----R-----G---------------------------------------------------H----NPS------------------------------------------------------------------------------------------------------------------------------------------------------------------------------------------------------------------------------------------------------------------------------------------------------------------------------------------------------------------------------------------------------------C-------G-D--TIE-----------------------------L---------------------TV---Q-------L----------------------D-------------E------------------------------------------------------------------T------------------------G--D-------------------------------------------------------R---------------------------I-A---DVK---------------------------F--E-GEG------------------------------------------------------------------------------------------------------------------------------------------------------------------------------------------------------------------------------------------------------------------------------------------------------------------------------------------------------------------------------------------------------------------------------------------------CAI----S---------------MASV-------------------------------------------------------------------------------------------DL------M---------------------------------------------------------------------------------------------AD----------AL----------------------------------------------------R-------------------------------------G-------K--------------------------------------------A---------------------------------------I--------------------------------------------------------------------------D----E---A------------------L----------E----------------M-V-QR-F------------------------------------------------------------------------------QN--------------------------------------------------MM-----------------------------------------------------K-------------------------------------------G-----------------E------AEF----------------------P------------------------------------------------------K------------E------Q------------------R-------------------------------KLN--------------------V-----------------M--------------Q----------------G------------------------------------------------------------------------------------------------------------------------VA----Q-------------F-----------------------P-------------------------------------------V-----------------R------------------------------------IK--------------------------------------------------------------------------------------------------------C-------------A----NL----------CW--------------------------------------H----TL---------------------K------------------------------------------------------------------------------------------------------------------------------------------A----------------A----------------------------------------------------------------------------------------------------------------------------------------------------------L----------------------------------------------------------E-----------------------------------------------------------------------------------------------------------------------------------------A-----------------------------------------------------------------TGT--------------------------------------------------------------------------------------------DAN--------------------------------------------GFV---------------------------------------S--------------------------------------------------------------NE---------------------------------------------------------------------------------------------------------------------------------------------------------------------------------------------------------------------------------------------------------------------------------------------------------------------------------------------------------------------------------------------------------------------------------------------------------------AES--------------------------------------------------------------------------------------------------------------------------------------------------------------------------------------------------------------------------------------------------------------------------------------------------------------------------------------------------------------------------------------------------------------------------------------------------------------------------------------------------------------------------------------------------------------------------------------------------------------------------------------------------------------------------------------------------------------------------------------------------------------------------------------------------------------------------------------------------------------------------------------------------------------------------------------------------------------------------------------------------------------------------------------------------------------------------------------------------------------------------------------------------
>1618023_Aatlantica@KJH71620.1| nitrogen fixation protein NifU
-------------------------------------------------------------------------------------------------------------------------------------------------------------------------------------------------------------------------------------------------------------------------------------------------------------------------------------------------------------------------------------------------------------------------------------------------------------------------------------------------------------------------------------------------------------------------------------------------------------------------------M---------AL----------S--------------------------------------------------------------------------------------------------------------------------N-------------------------------------------------------------------------------------------------------------------------V--------------------------------R----D-----------------------------------------------------------------L--------Y-------------------------------QQ------------------------------------------------------------------------------------------------------------------------------------------V---------------------IL------------------------E---------------------------H--------Y-K-----------------------------------------------------------------------------K--------------------------------------------------------P----------R------------H-------------------------------------------------------------------------K-----------------------------------G--------------------K--------------T----------------------------------------------------------------------------------------D-----PV------------------------------------------------H---------------R-----------------------------------------------Q---------------------------------Q----K-----G---------------------------------------------------H----NPS------------------------------------------------------------------------------------------------------------------------------------------------------------------------------------------------------------------------------------------------------------------------------------------------------------------------------------------------------------------------------------------------------------C-------G-D--TIE-----------------------------L---------------------TV---Q-------L----------------------N-------------E------------------------------------------------------------------T------------------------G--D-------------------------------------------------------T---------------------------I-Q---DVK---------------------------F--E-GEG------------------------------------------------------------------------------------------------------------------------------------------------------------------------------------------------------------------------------------------------------------------------------------------------------------------------------------------------------------------------------------------------------------------------------------------------CAI----A---------------MASA-------------------------------------------------------------------------------------------DL------M---------------------------------------------------------------------------------------------AD----------AL----------------------------------------------------R-------------------------------------G-------K--------------------------------------------P---------------------------------------V--------------------------------------------------------------------------D----E---A------------------L----------Q----------------M-V-QR-F------------------------------------------------------------------------------QR--------------------------------------------------MM-----------------------------------------------------K-------------------------------------------G-----------------E------DEF----------------------P------------------------------------------------------K------------E------L------------------R-------------------------------KLN--------------------V-----------------M--------------Q----------------G------------------------------------------------------------------------------------------------------------------------VA----Q-------------F-----------------------P-------------------------------------------V-----------------R------------------------------------IK--------------------------------------------------------------------------------------------------------C-------------A----NL----------TW--------------------------------------H----TL---------------------K------------------------------------------------------------------------------------------------------------------------------------------A----------------A----------------------------------------------------------------------------------------------------------------------------------------------------------L----------------------------------------------------------E-----------------------------------------------------------------------------------------------------------------------------------------T-----------------------------------------------------------------ASD--------------------------------------------------------------------------------------------PED--------------------------------------------EFV---------------------------------------S--------------------------------------------------------------NE---------------------------------------------------------------------------------------------------------------------------------------------------------------------------------------------------------------------------------------------------------------------------------------------------------------------------------------------------------------------------------------------------------------------------------------------------------------NE---------------------------------------------------------------------------------------------------------------------------------------------------------------------------------------------------------------------------------------------------------------------------------------------------------------------------------------------------------------------------------------------------------------------------------------------------------------------------------------------------------------------------------------------------------------------------------------------------------------------------------------------------------------------------------------------------------------------------------------------------------------------------------------------------------------------------------------------------------------------------------------------------------------------------------------------------------------------------------------------------------------------------------------------------------------------------------------------------------------------------------------------------
>2107693_Csp@PSB29837.1| SUF system NifU family Fe-S cluster assembly protein
-------------------------------------------------------------------------------------------------------------------------------------------------------------------------------------------------------------------------------------------------------------------------------------------------------------------------------------------------------------------------------------------------------------------------------------------------------------------------------------------------------------------------------------------------------------------------------------------------------------------------------M---------AL----------S--------------------------------------------------------------------------------------------------------------------------N-------------------------------------------------------------------------------------------------------------------------V--------------------------------R----D-----------------------------------------------------------------L--------Y-------------------------------QQ------------------------------------------------------------------------------------------------------------------------------------------V---------------------IL------------------------E---------------------------H--------Y-K-----------------------------------------------------------------------------K--------------------------------------------------------P----------R------------H-------------------------------------------------------------------------K-----------------------------------G--------------------Q--------------T----------------------------------------------------------------------------------------S-----PV------------------------------------------------H---------------R-----------------------------------------------Q---------------------------------Q----R-----G---------------------------------------------------H----NPS------------------------------------------------------------------------------------------------------------------------------------------------------------------------------------------------------------------------------------------------------------------------------------------------------------------------------------------------------------------------------------------------------------C-------G-D--TIE-----------------------------L---------------------TV---Q-------L----------------------N-------------E------------------------------------------------------------------T------------------------G--D-------------------------------------------------------R---------------------------I-E---DVK---------------------------F--V-GEG------------------------------------------------------------------------------------------------------------------------------------------------------------------------------------------------------------------------------------------------------------------------------------------------------------------------------------------------------------------------------------------------------------------------------------------------CAI----A---------------MASA-------------------------------------------------------------------------------------------DL------M---------------------------------------------------------------------------------------------AD----------AL----------------------------------------------------R-------------------------------------G-------K--------------------------------------------Q---------------------------------------V--------------------------------------------------------------------------D----E---A------------------L----------A----------------M-V-KR-F------------------------------------------------------------------------------QG--------------------------------------------------MM-----------------------------------------------------K-------------------------------------------G-----------------E------DEF----------------------P------------------------------------------------------K------------E------L------------------R-------------------------------KLN--------------------V-----------------M--------------Q----------------G------------------------------------------------------------------------------------------------------------------------VA----Q-------------F-----------------------P-------------------------------------------V-----------------R------------------------------------IK--------------------------------------------------------------------------------------------------------C-------------A----NL----------SW--------------------------------------H----TI---------------------K------------------------------------------------------------------------------------------------------------------------------------------A----------------A----------------------------------------------------------------------------------------------------------------------------------------------------------L----------------------------------------------------------E-----------------------------------------------------------------------------------------------------------------------------------------N-----------------------------------------------------------------D-----------------------------------------------------------------------------------------------QS--------------------------------------------QAI---------------------------------------S--------------------------------------------------------------NE---------------------------------------------------------------------------------------------------------------------------------------------------------------------------------------------------------------------------------------------------------------------------------------------------------------------------------------------------------------------------------------------------------------------------------------------------------------QE---------------------------------------------------------------------------------------------------------------------------------------------------------------------------------------------------------------------------------------------------------------------------------------------------------------------------------------------------------------------------------------------------------------------------------------------------------------------------------------------------------------------------------------------------------------------------------------------------------------------------------------------------------------------------------------------------------------------------------------------------------------------------------------------------------------------------------------------------------------------------------------------------------------------------------------------------------------------------------------------------------------------------------------------------------------------------------------------------------------------------------------------------
>1378066_Csp@PPS44991.1| SUF system NifU family Fe-S cluster assembly protein
-------------------------------------------------------------------------------------------------------------------------------------------------------------------------------------------------------------------------------------------------------------------------------------------------------------------------------------------------------------------------------------------------------------------------------------------------------------------------------------------------------------------------------------------------------------------------------------------------------------------------------M---------AL----------S--------------------------------------------------------------------------------------------------------------------------N-------------------------------------------------------------------------------------------------------------------------V--------------------------------R----D-----------------------------------------------------------------L--------Y-------------------------------QQ------------------------------------------------------------------------------------------------------------------------------------------V---------------------IL------------------------E---------------------------H--------Y-K-----------------------------------------------------------------------------K--------------------------------------------------------P----------R------------H-------------------------------------------------------------------------K-----------------------------------G--------------------K--------------T----------------------------------------------------------------------------------------N-----PV------------------------------------------------H---------------R-----------------------------------------------Q---------------------------------Q----R-----G---------------------------------------------------H----NPS------------------------------------------------------------------------------------------------------------------------------------------------------------------------------------------------------------------------------------------------------------------------------------------------------------------------------------------------------------------------------------------------------------C-------G-D--TIE-----------------------------L---------------------TV---Q-------L----------------------N-------------D------------------------------------------------------------------A------------------------G--D-------------------------------------------------------T---------------------------I-E---DVK---------------------------F--E-GEG------------------------------------------------------------------------------------------------------------------------------------------------------------------------------------------------------------------------------------------------------------------------------------------------------------------------------------------------------------------------------------------------------------------------------------------------CAI----A---------------MASA-------------------------------------------------------------------------------------------DL------M---------------------------------------------------------------------------------------------AD----------AL----------------------------------------------------R-------------------------------------G-------K--------------------------------------------Q---------------------------------------I--------------------------------------------------------------------------S----E---A------------------L----------S----------------M-V-QR-F------------------------------------------------------------------------------QK--------------------------------------------------MM-----------------------------------------------------K-------------------------------------------G-----------------E------DEF----------------------P------------------------------------------------------K------------E------L------------------R-------------------------------KLN--------------------V-----------------M--------------Q----------------G------------------------------------------------------------------------------------------------------------------------VS----Q-------------F-----------------------P-------------------------------------------V-----------------R------------------------------------IK--------------------------------------------------------------------------------------------------------C-------------A----NL----------TW--------------------------------------H----TL---------------------K------------------------------------------------------------------------------------------------------------------------------------------A----------------A----------------------------------------------------------------------------------------------------------------------------------------------------------L----------------------------------------------------------E-----------------------------------------------------------------------------------------------------------------------------------------S-----------------------------------------------------------------PN----------------------------------------------------------------------------------------------TH--------------------------------------------GFV---------------------------------------S--------------------------------------------------------------NE---------------------------------------------------------------------------------------------------------------------------------------------------------------------------------------------------------------------------------------------------------------------------------------------------------------------------------------------------------------------------------------------------------------------------------------------------------------DT---------------------------------------------------------------------------------------------------------------------------------------------------------------------------------------------------------------------------------------------------------------------------------------------------------------------------------------------------------------------------------------------------------------------------------------------------------------------------------------------------------------------------------------------------------------------------------------------------------------------------------------------------------------------------------------------------------------------------------------------------------------------------------------------------------------------------------------------------------------------------------------------------------------------------------------------------------------------------------------------------------------------------------------------------------------------------------------------------------------------------------------------------
>1173025_Gsp@AFY65639.1| SUF system FeS assembly protein, NifU family
------------------------------------------------------------------------------------------------------------------------------------------------------------------------------------------------------------------------------------------------------------------------------------------------------------------------------------------------------------------------------------------------------------------------------------------------------------------------------------------------------------------------------------------------M-----------------------------------------------------------------------------TS---------SL----------G--------------------------------------------------------------------------------------------------------------------------N-------------------------------------------------------------------------------------------------------------------------L--------------------------------R----D-----------------------------------------------------------------L--------Y-------------------------------QQ------------------------------------------------------------------------------------------------------------------------------------------V---------------------IL------------------------E---------------------------H--------Y-K-----------------------------------------------------------------------------K--------------------------------------------------------P----------R------------H-------------------------------------------------------------------------K-----------------------------------G--------------------Q--------------T----------------------------------------------------------------------------------------D-----PV------------------------------------------------H---------------R-----------------------------------------------R---------------------------------Q----R-----G---------------------------------------------------H----NPS------------------------------------------------------------------------------------------------------------------------------------------------------------------------------------------------------------------------------------------------------------------------------------------------------------------------------------------------------------------------------------------------------------C-------G-D--TIE-----------------------------L---------------------TV---Q-------L----------------------A-------------E------------------------------------------------------------------A------------------------G--D-------------------------------------------------------R---------------------------I-E---SVK---------------------------F--E-GEG------------------------------------------------------------------------------------------------------------------------------------------------------------------------------------------------------------------------------------------------------------------------------------------------------------------------------------------------------------------------------------------------------------------------------------------------CAI----A---------------MASA-------------------------------------------------------------------------------------------DL------M---------------------------------------------------------------------------------------------AE----------AL----------------------------------------------------R-------------------------------------G-------K--------------------------------------------T---------------------------------------L--------------------------------------------------------------------------A----E---A------------------A----------E----------------M-V-QR-F------------------------------------------------------------------------------QD--------------------------------------------------MM-----------------------------------------------------K-------------------------------------------G-----------------E------AEF----------------------P------------------------------------------------------R------------E------L------------------R-------------------------------KLN--------------------V-----------------M--------------Q----------------G------------------------------------------------------------------------------------------------------------------------VS----Q-------------F-----------------------P-------------------------------------------V-----------------R------------------------------------IK--------------------------------------------------------------------------------------------------------C-------------A----TL----------TW--------------------------------------H----TL---------------------K------------------------------------------------------------------------------------------------------------------------------------------A----------------A----------------------------------------------------------------------------------------------------------------------------------------------------------L----------------------------------------------------------E-----------------------------------------------------------------------------------------------------------------------------------------Q-----------------------------------------------------------------PSG-------------------------------------------------------------------------------------------EVAE--------------------------------------------GFV---------------------------------------S--------------------------------------------------------------NE---------------------------------------------------------------------------------------------------------------------------------------------------------------------------------------------------------------------------------------------------------------------------------------------------------------------------------------------------------------------------------------------------------------------------------------------------------------NE---------------------------------------------------------------------------------------------------------------------------------------------------------------------------------------------------------------------------------------------------------------------------------------------------------------------------------------------------------------------------------------------------------------------------------------------------------------------------------------------------------------------------------------------------------------------------------------------------------------------------------------------------------------------------------------------------------------------------------------------------------------------------------------------------------------------------------------------------------------------------------------------------------------------------------------------------------------------------------------------------------------------------------------------------------------------------------------------------------------------------------------------------
>864702_Ocyanobacteri@EKQ67857.1| Modular FeS cluster scaffolding protein NifU
------------------------------------------------------------------------------------------------------------------------------------------------------------------------------------------------------------------------------------------------------------------------------------------------------------------------------------------------------------------------------------------------------------------------------------------------------------------------------------------------------------------------------------------------M-----------------------------------------------------------------------------TS---------SL----------G--------------------------------------------------------------------------------------------------------------------------N-------------------------------------------------------------------------------------------------------------------------L--------------------------------R----D-----------------------------------------------------------------L--------Y-------------------------------QQ------------------------------------------------------------------------------------------------------------------------------------------V---------------------IL------------------------E---------------------------R--------Y-K-----------------------------------------------------------------------------K--------------------------------------------------------P----------R------------H-------------------------------------------------------------------------R-----------------------------------G--------------------K--------------T----------------------------------------------------------------------------------------E-----PV------------------------------------------------S---------------R-----------------------------------------------Y---------------------------------Q----K-----G---------------------------------------------------H----NPS------------------------------------------------------------------------------------------------------------------------------------------------------------------------------------------------------------------------------------------------------------------------------------------------------------------------------------------------------------------------------------------------------------C-------G-D--TIE-----------------------------L---------------------TV---R-------L----------------------N-------------E------------------------------------------------------------------T------------------------G--D-------------------------------------------------------R---------------------------I-E---DVK---------------------------F--E-GEG------------------------------------------------------------------------------------------------------------------------------------------------------------------------------------------------------------------------------------------------------------------------------------------------------------------------------------------------------------------------------------------------------------------------------------------------CAI----A---------------MASA-------------------------------------------------------------------------------------------DL------M---------------------------------------------------------------------------------------------AD----------AI----------------------------------------------------A-------------------------------------G-------C--------------------------------------------S---------------------------------------V--------------------------------------------------------------------------D----E---A------------------L----------R----------------M-V-QR-F------------------------------------------------------------------------------QD--------------------------------------------------MM-----------------------------------------------------K-------------------------------------------G-----------------G------VEF----------------------P------------------------------------------------------Q------------E------F------------------R-------------------------------KLN--------------------V-----------------M--------------Q----------------G------------------------------------------------------------------------------------------------------------------------VS----Q-------------F-----------------------P-------------------------------------------V-----------------R------------------------------------IK--------------------------------------------------------------------------------------------------------C-------------A----TL----------TW--------------------------------------H----TL---------------------K------------------------------------------------------------------------------------------------------------------------------------------A----------------A----------------------------------------------------------------------------------------------------------------------------------------------------------L----------------------------------------------------------E-----------------------------------------------------------------------------------------------------------------------------------------A-----------------------------------------------------------------SSS-------------------------------------------------------------------------------------------DKSA--------------------------------------------EFV---------------------------------------S--------------------------------------------------------------NE--------------------------------------------------------------------------------------------------------------------------------------------------------------------------------------------------------------------------------------------------------------------------------------------------------------------------------------------------------------------------------------------------------------------------------------------------------------------------------------------------------------------------------------------------------------------------------------------------------------------------------------------------------------------------------------------------------------------------------------------------------------------------------------------------------------------------------------------------------------------------------------------------------------------------------------------------------------------------------------------------------------------------------------------------------------------------------------------------------------------------------------------------------------------------------------------------------------------------------------------------------------------------------------------------------------------------------------------------------------------------------------------------------------------------------------------------------------------------------------------------------------------------------------------------------------------------------------------------------------------
>1140_Selongatus@ABB57817.1| SUF system FeS assembly protein
-------------------------------------------------------------------------------------------------------------------------------------------------------------------------------------------------------------------------------------------------------------------------------------------------------------------------------------------------------------------------------------------------------------------------------------------------------------------------------------------------------------------------------------------------------------------------------------------------------------------------------M---------QA----------G--------------------------------------------------------------------------------------------------------------------------N-------------------------------------------------------------------------------------------------------------------------L--------------------------------R----D-----------------------------------------------------------------L--------Y-------------------------------QQ------------------------------------------------------------------------------------------------------------------------------------------V---------------------IL------------------------E---------------------------H--------Y-K-----------------------------------------------------------------------------K--------------------------------------------------------P----------R------------H-------------------------------------------------------------------------R-----------------------------------G--------------------T--------------T----------------------------------------------------------------------------------------D-----PI------------------------------------------------D---------------R-----------------------------------------------R---------------------------------Q----R-----G---------------------------------------------------H----NPS------------------------------------------------------------------------------------------------------------------------------------------------------------------------------------------------------------------------------------------------------------------------------------------------------------------------------------------------------------------------------------------------------------C-------G-D--TIE-----------------------------L---------------------TL---S-------L----------------------D-------------E------------------------------------------------------------------A------------------------G--D-------------------------------------------------------R---------------------------I-A---AVK---------------------------F--E-GEG------------------------------------------------------------------------------------------------------------------------------------------------------------------------------------------------------------------------------------------------------------------------------------------------------------------------------------------------------------------------------------------------------------------------------------------------CAI----A---------------MASA-------------------------------------------------------------------------------------------DL------M---------------------------------------------------------------------------------------------AG----------AL----------------------------------------------------V-------------------------------------G-------R--------------------------------------------T---------------------------------------V--------------------------------------------------------------------------P----E---A------------------L----------E----------------M-V-QT-F------------------------------------------------------------------------------QA--------------------------------------------------MM-----------------------------------------------------R-------------------------------------------G-----------------E------TEF----------------------P------------------------------------------------------H------------E------L------------------R-------------------------------KLN--------------------V-----------------M--------------K----------------G------------------------------------------------------------------------------------------------------------------------VA----Q-------------F-----------------------P-------------------------------------------V-----------------R------------------------------------IK--------------------------------------------------------------------------------------------------------C-------------A----NL----------AW--------------------------------------H----TL---------------------R------------------------------------------------------------------------------------------------------------------------------------------A----------------A----------------------------------------------------------------------------------------------------------------------------------------------------------L----------------------------------------------------------D-----------------------------------------------------------------------------------------------------------------------------------------A-----------------------------------------------------------------PRL----------------------------------------------------------------------------------------------S--------------------------------------------DFV---------------------------------------S--------------------------------------------------------------TE---------------------------------------------------------------------------------------------------------------------------------------------------------------------------------------------------------------------------------------------------------------------------------------------------------------------------------------------------------------------------------------------------------------------------------------------------------------TSEEAS-------------------------------------------------------------------------------------------------------------------------------------------------------------------------------------------------------------------------------------------------------------------------------------------------------A---------------------------------------------------------------------------------------------------------------------------------------------------------------------------------------------------------------------------------------------------------------------------------------------------------------------------------------------------------------------------------------------------------------------------------------------------------------------------------------------------------------------------------------------------------------------------------------------------------------------------------------------------------------------------------------------------------------------------------------------------------------------------------------------------------------------------------------
>1080068_Lsp@BAU41647.1| NifU-like protein
-------------------------------------------------------------------------------------------------------------------------------------------------------------------------------------------------------------------------------------------------------------------------------------------------------------------------------------------------------------------------------------------------------------------------------------------------------------------------------------------------------------------------------------------------------------------------------------------------------------------------------M---------SL----------D--------------------------------------------------------------------------------------------------------------------------N-------------------------------------------------------------------------------------------------------------------------L--------------------------------R----D-----------------------------------------------------------------L--------Y-------------------------------QQ------------------------------------------------------------------------------------------------------------------------------------------V---------------------IL------------------------E---------------------------R--------Y-K-----------------------------------------------------------------------------K--------------------------------------------------------P----------R------------Y-------------------------------------------------------------------------K-----------------------------------G--------------------K--------------T----------------------------------------------------------------------------------------N-----PI------------------------------------------------D---------------R-----------------------------------------------Y---------------------------------Q----K-----G---------------------------------------------------H----NPS------------------------------------------------------------------------------------------------------------------------------------------------------------------------------------------------------------------------------------------------------------------------------------------------------------------------------------------------------------------------------------------------------------C-------G-D--TIE-----------------------------L---------------------TL---H-------L----------------------E-------------D------------------------------------------------------------------D-PQ--------------------GG--S-------------------------------------------------------R---------------------------I-A---DVK---------------------------F--E-GEG------------------------------------------------------------------------------------------------------------------------------------------------------------------------------------------------------------------------------------------------------------------------------------------------------------------------------------------------------------------------------------------------------------------------------------------------CAI----S---------------MASA-------------------------------------------------------------------------------------------DL------M---------------------------------------------------------------------------------------------AE----------AL----------------------------------------------------R-------------------------------------G-------K--------------------------------------------T---------------------------------------T--------------------------------------------------------------------------D----E---A------------------L----------E----------------M-V-QK-F------------------------------------------------------------------------------QA--------------------------------------------------MM-----------------------------------------------------R-------------------------------------------G-----------------E------AEF----------------------P------------------------------------------------------T------------D------L------------------R-------------------------------KLN--------------------V-----------------M--------------Q----------------G------------------------------------------------------------------------------------------------------------------------VA----Q-------------F-----------------------P-------------------------------------------V-----------------R------------------------------------IK--------------------------------------------------------------------------------------------------------C-------------A----NL----------SW--------------------------------------H----TL---------------------K------------------------------------------------------------------------------------------------------------------------------------------A----------------A----------------------------------------------------------------------------------------------------------------------------------------------------------L----------------------------------------------------------E-----------------------------------------------------------------------------------------------------------------------------------------A-----------------------------------------------------------------AQG-------------------------------------------------------------------------------------------EQPE---------------------------------------------FV---------------------------------------S--------------------------------------------------------------NE---------------------------------------------------------------------------------------------------------------------------------------------------------------------------------------------------------------------------------------------------------------------------------------------------------------------------------------------------------------------------------------------------------------------------------------------------------------AEG--------------------------------------------------------------------------------------------------------------------------------------------------------------------------------------------------------------------------------------------------------------------------------------------------------------------------------------------------------------------------------------------------------------------------------------------------------------------------------------------------------------------------------------------------------------------------------------------------------------------------------------------------------------------------------------------------------------------------------------------------------------------------------------------------------------------------------------------------------------------------------------------------------------------------------------------------------------------------------------------------------------------------------------------------------------------------------------------------------------------------------------------------
>2107703_Fcyanobacteri@PSB60845.1| SUF system NifU family Fe-S cluster assembly protein
-------------------------------------------------------------------------------------------------------------------------------------------------------------------------------------------------------------------------------------------------------------------------------------------------------------------------------------------------------------------------------------------------------------------------------------------------------------------------------------------------------------------------------------------------------------------------------------------------------------------------------M---------SL----------N--------------------------------------------------------------------------------------------------------------------------N-------------------------------------------------------------------------------------------------------------------------L--------------------------------R----D-----------------------------------------------------------------L--------Y-------------------------------QQ------------------------------------------------------------------------------------------------------------------------------------------V---------------------IL------------------------E---------------------------R--------Y-K-----------------------------------------------------------------------------K--------------------------------------------------------P----------R------------N-------------------------------------------------------------------------R-----------------------------------G--------------------K--------------T----------------------------------------------------------------------------------------N-----PV------------------------------------------------D---------------R-----------------------------------------------Y---------------------------------Q----K-----G---------------------------------------------------H----NPS------------------------------------------------------------------------------------------------------------------------------------------------------------------------------------------------------------------------------------------------------------------------------------------------------------------------------------------------------------------------------------------------------------C-------G-D--TIE-----------------------------L---------------------TL---K-------L----------------------D-------------G------------------------------------------------------------------D------------------------S--D-------------------------------------------------------R---------------------------I-E---DVK---------------------------F--E-GEG------------------------------------------------------------------------------------------------------------------------------------------------------------------------------------------------------------------------------------------------------------------------------------------------------------------------------------------------------------------------------------------------------------------------------------------------CAI----A---------------MASV-------------------------------------------------------------------------------------------DL------M---------------------------------------------------------------------------------------------AE----------AL----------------------------------------------------K-------------------------------------G-------R--------------------------------------------T---------------------------------------T--------------------------------------------------------------------------A----E---A------------------L----------E----------------M-V-QK-F------------------------------------------------------------------------------QA--------------------------------------------------MM-----------------------------------------------------R-------------------------------------------G-----------------E------AEF----------------------P------------------------------------------------------Q------------E------L------------------R-------------------------------KLN--------------------V-----------------M--------------Q----------------G------------------------------------------------------------------------------------------------------------------------VA----Q-------------F-----------------------P-------------------------------------------V-----------------R------------------------------------IK--------------------------------------------------------------------------------------------------------C-------------A----NL----------SW--------------------------------------H----TL---------------------K------------------------------------------------------------------------------------------------------------------------------------------A----------------A----------------------------------------------------------------------------------------------------------------------------------------------------------L----------------------------------------------------------E-----------------------------------------------------------------------------------------------------------------------------------------L-----------------------------------------------------------------QQG-------------------------------------------------------------------------------------------VKPA--------------------------------------------GFV---------------------------------------S--------------------------------------------------------------NE--------------------------------------------------------------------------------------------------------------------------------------------------------------------------------------------------------------------------------------------------------------------------------------------------------------------------------------------------------------------------------------------------------------------------------------------------------------------------------------------------------------------------------------------------------------------------------------------------------------------------------------------------------------------------------------------------------------------------------------------------------------------------------------------------------------------------------------------------------------------------------------------------------------------------------------------------------------------------------------------------------------------------------------------------------------------------------------------------------------------------------------------------------------------------------------------------------------------------------------------------------------------------------------------------------------------------------------------------------------------------------------------------------------------------------------------------------------------------------------------------------------------------------------------------------------------------------------------------------------------
>197221_Telongatus@BAC08646.1| tll1093
-------------------------------------------------------------------------------------------------------------------------------------------------------------------------------------------------------------------------------------------------------------------------------------------------------------------------------------------------------------------------------------------------------------------------------------------------------------------------------------------------------------------------------------------------------------------------------------------------------------------------------M---------SI----------D--------------------------------------------------------------------------------------------------------------------------N-------------------------------------------------------------------------------------------------------------------------L--------------------------------R----T-----------------------------------------------------------------L--------Y-------------------------------QQ------------------------------------------------------------------------------------------------------------------------------------------V---------------------IL------------------------E---------------------------H--------Y-K-----------------------------------------------------------------------------K--------------------------------------------------------P----------R------------H-------------------------------------------------------------------------R-----------------------------------G--------------------R--------------T----------------------------------------------------------------------------------------Q-----PV------------------------------------------------D---------------R-----------------------------------------------Q---------------------------------Q----R-----G---------------------------------------------------H----NPS------------------------------------------------------------------------------------------------------------------------------------------------------------------------------------------------------------------------------------------------------------------------------------------------------------------------------------------------------------------------------------------------------------C-------G-D--TID-----------------------------L---------------------TV---A-------L----------------------E-------------T------------------------------------------------------------------N-QQ--------------------GE--T-------------------------------------------------------I---------------------------I-K---DIQ---------------------------F--E-GEG------------------------------------------------------------------------------------------------------------------------------------------------------------------------------------------------------------------------------------------------------------------------------------------------------------------------------------------------------------------------------------------------------------------------------------------------CAI----A---------------MASA-------------------------------------------------------------------------------------------DL------M---------------------------------------------------------------------------------------------AD----------AL----------------------------------------------------R-------------------------------------G-------Q--------------------------------------------P---------------------------------------V--------------------------------------------------------------------------S----R---A------------------L----------Q----------------M-V-EQ-F------------------------------------------------------------------------------QA--------------------------------------------------MM-----------------------------------------------------K-------------------------------------------G-----------------Q------FEF----------------------P------------------------------------------------------P------------E------F------------------R-------------------------------KLN--------------------V-----------------M--------------R----------------G------------------------------------------------------------------------------------------------------------------------VA----Q-------------F-----------------------P-------------------------------------------V-----------------R------------------------------------IK--------------------------------------------------------------------------------------------------------C-------------A----TL----------TW--------------------------------------H----TL---------------------R------------------------------------------------------------------------------------------------------------------------------------------A----------------A----------------------------------------------------------------------------------------------------------------------------------------------------------L----------------------------------------------------------Q-----------------------------------------------------------------------------------------------------------------------------------------Q-----------------------------------------------------------------DQA-------P--------------------------------------------------------------------------------V-NG------------------------------------------------FV---------------------------------------S--------------------------------------------------------------NE---------------------------------------------------------------------------------------------------------------------------------------------------------------------------------------------------------------------------------------------------------------------------------------------------------------------------------------------------------------------------------------------------------------------------------------------------------------EEQ--------------------------------------------------------------------------------------------------------------------------------------------------------------------------------------------------------------------------------------------------------------------------------------------------------------------------------------------------------------------------------------------------------------------------------------------------------------------------------------------------------------------------------------------------------------------------------------------------------------------------------------------------------------------------------------------------------------------------------------------------------------------------------------------------------------------------------------------------------------------------------------------------------------------------------------------------------------------------------------------------------------------------------------------------------------------------------------------------------------------------------------------------
>195253_Ssp@AFY59561.1| Modular FeS cluster scaffolding protein NifU
-------------------------------------------------------------------------------------------------------------------------------------------------------------------------------------------------------------------------------------------------------------------------------------------------------------------------------------------------------------------------------------------------------------------------------------------------------------------------------------------------------------------------------------------------------------------------------------------------------------------------------M---------SL----------D--------------------------------------------------------------------------------------------------------------------------N-------------------------------------------------------------------------------------------------------------------------L--------------------------------R----T-----------------------------------------------------------------L--------Y-------------------------------QQ------------------------------------------------------------------------------------------------------------------------------------------V---------------------IL------------------------E---------------------------H--------Y-K-----------------------------------------------------------------------------K--------------------------------------------------------P----------R------------H-------------------------------------------------------------------------R-----------------------------------G--------------------R--------------T----------------------------------------------------------------------------------------E-----PV------------------------------------------------D---------------R-----------------------------------------------Q---------------------------------Q----R-----G---------------------------------------------------H----NPS------------------------------------------------------------------------------------------------------------------------------------------------------------------------------------------------------------------------------------------------------------------------------------------------------------------------------------------------------------------------------------------------------------C-------G-D--TIE-----------------------------L---------------------TV---Q-------L----------------------S-------------P------------------------------------------------------------------D-Q-------------------------T-------------------------------------------------------Q---------------------------I-T---DVQ---------------------------F--E-GEG------------------------------------------------------------------------------------------------------------------------------------------------------------------------------------------------------------------------------------------------------------------------------------------------------------------------------------------------------------------------------------------------------------------------------------------------CAI----A---------------MASV-------------------------------------------------------------------------------------------DL------M---------------------------------------------------------------------------------------------AD----------AL----------------------------------------------------R-------------------------------------G-------K--------------------------------------------T---------------------------------------I--------------------------------------------------------------------------D----Q---A------------------N----------R----------------M-V-EQ-F------------------------------------------------------------------------------QA--------------------------------------------------MM-----------------------------------------------------K-------------------------------------------G-----------------E------FEF----------------------P------------------------------------------------------Q------------E------L------------------R-------------------------------KLN--------------------V-----------------M--------------Q----------------G------------------------------------------------------------------------------------------------------------------------VA----Q-------------F-----------------------P-------------------------------------------V-----------------R------------------------------------IK--------------------------------------------------------------------------------------------------------C-------------A----TL----------SW--------------------------------------H----TL---------------------R------------------------------------------------------------------------------------------------------------------------------------------A----------------A----------------------------------------------------------------------------------------------------------------------------------------------------------L----------------------------------------------------------E-----------------------------------------------------------------------------------------------------------------------------------------Q---------------------------------------------------------------------------P--------------------------------------------------------------------------------I-TAAAP--------------------------------------------EFI---------------------------------------S--------------------------------------------------------------NE---------------------------------------------------------------------------------------------------------------------------------------------------------------------------------------------------------------------------------------------------------------------------------------------------------------------------------------------------------------------------------------------------------------------------------------------------------------DSD--------------------------------------------------------------------------------------------------------------------------------------------------------------------------------------------------------------------------------------------------------------------------------------------------------------------------------------------------------------------------------------------------------------------------------------------------------------------------------------------------------------------------------------------------------------------------------------------------------------------------------------------------------------------------------------------------------------------------------------------------------------------------------------------------------------------------------------------------------------------------------------------------------------------------------------------------------------------------------------------------------------------------------------------------------------------------------------------------------------------------------------------------
>41431_Csp@ACK66170.1| SUF system FeS assembly protein, NifU family
-------------------------------------------------------------------------------------------------------------------------------------------------------------------------------------------------------------------------------------------------------------------------------------------------------------------------------------------------------------------------------------------------------------------------------------------------------------------------------------------------------------------------------------------------------------------------------------------------------------------------------------------------------------------------------------------------------------------------------------------------------------------------------------------------------------------------------------------------------------------------------------------------------------------------------------------M----N-----------------------------------------------------------------R--------Q-------------------------------QQ------------------------------------------------------------------------------------------------------------------------------------------L---------------------IL------------------------D---------------------------H--------Y-K-----------------------------------------------------------------------------Q--------------------------------------------------------P----------H------------H-------------------------------------------------------------------------R-----------------------------------G--------------------R--------------T----------------------------------------------------------------------------------------A-----LV------------------------------------------------H---------------R-----------------------------------------------S---------------------------------H----Q-----G---------------------------------------------------R----TPY------------------------------------------------------------------------------------------------------------------------------------------------------------------------------------------------------------------------------------------------------------------------------------------------------------------------------------------------------------------------------------------------------------C-------G-D--IIN-----------------------------L---------------------TI---Q-------L----------------------N-------------A------------------------------------------------------------------S------------------------E--E-------------------------------------------------------I---------------------------I-E---DLQ---------------------------F--E-GNG------------------------------------------------------------------------------------------------------------------------------------------------------------------------------------------------------------------------------------------------------------------------------------------------------------------------------------------------------------------------------------------------------------------------------------------------CVI----C---------------LASA-------------------------------------------------------------------------------------------DL------M---------------------------------------------------------------------------------------------AE----------AV----------------------------------------------------R-------------------------------------G-------K--------------------------------------------R---------------------------------------V--------------------------------------------------------------------------H----E---A------------------L----------Q----------------M-V-EQ-F------------------------------------------------------------------------------RQ--------------------------------------------------MM-----------------------------------------------------Q-------------------------------------------G-----------------Q------GKF-------------------PDYP------------------------------------------------------Q------------E------L------------------A-------------------------------KLN--------------------S-----------------L--------------Q----------------T------------------------------------------------------------------------------------------------------------------------IT----H-------------------------------------P-------------------------------------------L-----------------R------------------------------------IK--------------------------------------------------------------------------------------------------------C-------------A----NL----------AW--------------------------------------Y----TL---------------------K------------------------------------------------------------------------------------------------------------------------------------------A----------------A----------------------------------------------------------------------------------------------------------------------------------------------------------L----------------------------------------------------------S-----------------------------------------------------------------------------------------------------------------------------------------Q-----------------------------------------------------------------PLA-------------------------------------------------------------------------------------------DR-----------------------------------------------------------------------------------------------------------------------------------------------------------------------------------------------------------------------------------------------------------------------------------------------------------------------------------------------------------------------------------------------------------------------------------------------------------------------------------------------------------------------------------------------------------------------------------------------------------------------------------------------------------------------------------------------------------------------------------------------------------------------------------------------------------------------------------------------------------------------------------------------------------------------------------------------------------------------------------------------------------------------------------------------------------------------------------------------------------------------------------------------------------------------------------------------------------------------------------------------------------------------------------------------------------------------------------------------------------------------------------------------------------------------------------------------------------------------------------------------------------------------------------------------------------------------------------------------------------------------------------------------------------------------------------------------------------------------------------------------------------------------------
>321327_Ssp@ABC99670.1| SUF system FeS assembly protein, NifU family
-------------------------------------------------------------------------------------------------------------------------------------------------------------------------------------------------------------------------------------------------------------------------------------------------------------------------------------------------------------------------------------------------------------------------------------------------------------------------------------------------------------------------------------------------------------------------------------------------------------------------------M---------PL----------D--------------------------------------------------------------------------------------------------------------------------N-------------------------------------------------------------------------------------------------------------------------L--------------------------------R----G-----------------------------------------------------------------L--------Y-------------------------------QQ------------------------------------------------------------------------------------------------------------------------------------------V---------------------IL------------------------E---------------------------R--------Y-R-----------------------------------------------------------------------------K--------------------------------------------------------P----------R------------N-------------------------------------------------------------------------F-----------------------------------G--------------------R--------------V----------------------------------------------------------------------------------------D-----PV------------------------------------------------H---------------R-----------------------------------------------R---------------------------------Q----R-----G---------------------------------------------------H----NPS------------------------------------------------------------------------------------------------------------------------------------------------------------------------------------------------------------------------------------------------------------------------------------------------------------------------------------------------------------------------------------------------------------C-------G-D--TID-----------------------------L---------------------TL---Q-------L----------------------D-------------P------------------------------------------------------------------G------------------------Q--E-------------------------------------------------------R---------------------------I-A---DIK---------------------------F--E-GEG------------------------------------------------------------------------------------------------------------------------------------------------------------------------------------------------------------------------------------------------------------------------------------------------------------------------------------------------------------------------------------------------------------------------------------------------CAI----A---------------LASA-------------------------------------------------------------------------------------------DL------M---------------------------------------------------------------------------------------------AD----------AV----------------------------------------------------R-------------------------------------G-------R--------------------------------------------T---------------------------------------I--------------------------------------------------------------------------P----E---A------------------L----------Q----------------L-V-ER-F------------------------------------------------------------------------------QA--------------------------------------------------MM-----------------------------------------------------R-------------------------------------------G-----------------G------EEF----------------------P------------------------------------------------------R------------E------Y------------------R-------------------------------SLN--------------------A-----------------M--------------K----------------G------------------------------------------------------------------------------------------------------------------------VA----Q-------------F-----------------------P-------------------------------------------V-----------------R------------------------------------IK--------------------------------------------------------------------------------------------------------C-------------A----NL----------AW--------------------------------------H----AL---------------------K------------------------------------------------------------------------------------------------------------------------------------------H----------------A----------------------------------------------------------------------------------------------------------------------------------------------------------L----------------------------------------------------------E-----------------------------------------------------------------------------------------------------------------------------------------S-----------------------------------------------------------------PAP-SGS---------------------------------------------------------------------------------------PDNP--------------------------------------------GFV---------------------------------------S--------------------------------------------------------------NE---------------------------------------------------------------------------------------------------------------------------------------------------------------------------------------------------------------------------------------------------------------------------------------------------------------------------------------------------------------------------------------------------------------------------------------------------------------DAD--------------------------------------------------------------------------------------------------------------------------------------------------------------------------------------------------------------------------------------------------------------------------------------------------------------------------------------------------------------------------------------------------------------------------------------------------------------------------------------------------------------------------------------------------------------------------------------------------------------------------------------------------------------------------------------------------------------------------------------------------------------------------------------------------------------------------------------------------------------------------------------------------------------------------------------------------------------------------------------------------------------------------------------------------------------------------------------------------------------------------------------------------
>1801607_CMbacterium@OGI20938.1| SUF system NifU family Fe-S cluster assembly protein
------------------------------------------------------------------------------------------------------------------------------------------------------------------------------------------------------------------------------------------------------------------------------------------------------------------------------------------------------------------------------------------------------------------------------------------------------------------------------------------------------------------------------------------------MD-----------------------------------------------------------------------------K---------------------S-------------------------------------------------------------------------------------------------------------------------IP--------------------------------------------------------------------------------------------------------------------K----L--------------------------------D----E-----------------------------------------------------------------L--------Y-------------------------------KE------------------------------------------------------------------------------------------------------------------------------------------I---------------------IL------------------------D---------------------------H--------Y-R-----------------------------------------------------------------------------H--------------------------------------------------------P----------H------------G-------------------------------------------------------------------------R-----------------------------------V--------------------P--------------L----------------------------------------------------------------------------------------E-----K--------------------------------------V----------D---------------Y-----------------------------------------------H---------------------------------A----E-----G---------------------------------------------------M----NPL------------------------------------------------------------------------------------------------------------------------------------------------------------------------------------------------------------------------------------------------------------------------------------------------------------------------------------------------------------------------------------------------------------C-------G-D--EVK-----------------------------L---------------------GL---Q-------L------------------------------------K------------------------------------------------------------------D---------------------------G-------------------------------------------------------K---------------------------I-E---KVH---------------------------I--E-GHG------------------------------------------------------------------------------------------------------------------------------------------------------------------------------------------------------------------------------------------------------------------------------------------------------------------------------------------------------------------------------------------------------------------------------------------------CSI----S---------------VASG-------------------------------------------------------------------------------------------SM------L---------------------------------------------------------------------------------------------AQ----------IL----------------------------------------------------K-------------------------------------G-------K--------------------------------------------D---------------------------------------I--------------------------------------------------------------------------Q----N---A------------------K----------Q----------------I-S-QA-L------------------------------------------------------------------------------KD--------------------------------------------------MM-----------------------------------------------------H-------------------------------------------D-----------------K-------------------------VNGAK--------------------------------------------------------D------------D------I------------------G-------------------------------DLE--------------------A-----------------L--------------E----------------G------------------------------------------------------------------------------------------------------------------------VK----R-------------F-----------------------P-------------------------------------------V-----------------R------------------------------------IK--------------------------------------------------------------------------------------------------------C-------------A----LL----------PW--------------------------------------T----TF---------------------E------------------------------------------------------------------------------------------------------------------------------------------E----------------A----------------------------------------------------------------------------------------------------------------------------------------------------------I----------------------------------------------------------I-----------------------------------------------------------------------------------------------------------------------------------------------------------------------------------------------------------GH-----------------------------------------------------------------------------------------------D--------------------------------------------------------------------------------------H----------------------------------------------------------------------------------------------------------------------------------------------------------------------------------------------------------------------------------------------------------------------------------------------------------------------------------------------------------------------------------------------------------------------------------------------------------------------------------------------------------------------------------------------------------------------------------------------------------------------------------------------IEI----------------------------S------------------------------------------------------------------------------------------------------------------------------------------------------------------------------------------------------------------------------------------------------------------------------------------------------------------------------------------------------------------------------------------------------------------------------------------------------------------------------------------------------------------------------------------------------------------------------------------------------------------------------------------------------------------------------------------------------------------------------------------------------------------------------------------------------------------------------------------------------------------------------------------------------------------------------------------------------------------------------------------------------
>1801608_CMbacterium@OGI14077.1| SUF system NifU family Fe-S cluster assembly protein
-------------------------------------------------------------------------------------------------------------------------------------------------------------------------------------------------------------------------------------------------------------------------------------------------------------------------------------------------------------------------------------------------------------------------------------------------------------------------------------------------------------------------------------------------------------------------------------------------------------------------------------------------------------------------------------------------------------------------------------------------------------------------------MP--------------------------------------------------------------------------------------------------------------------Q----L--------------------------------N----E-----------------------------------------------------------------L--------Y-------------------------------RE------------------------------------------------------------------------------------------------------------------------------------------I---------------------IL------------------------E---------------------------H--------Y-R-----------------------------------------------------------------------------K--------------------------------------------------------P----------C------------G-------------------------------------------------------------------------R-----------------------------------E--------------------P--------------L----------------------------------------------------------------------------------------D-----K--------------------------------------V----------D---------------Y-----------------------------------------------H---------------------------------A----E-----G---------------------------------------------------T----NPL------------------------------------------------------------------------------------------------------------------------------------------------------------------------------------------------------------------------------------------------------------------------------------------------------------------------------------------------------------------------------------------------------------C-------G-D--EVK-----------------------------I---------------------GL---Q-------I------------------------------------K------------------------------------------------------------------N---------------------------N-------------------------------------------------------K---------------------------I-E---KVY---------------------------T--E-GHG------------------------------------------------------------------------------------------------------------------------------------------------------------------------------------------------------------------------------------------------------------------------------------------------------------------------------------------------------------------------------------------------------------------------------------------------CSI----S---------------IASG-------------------------------------------------------------------------------------------SI------L---------------------------------------------------------------------------------------------AD----------IL----------------------------------------------------R-------------------------------------G-------K--------------------------------------------T---------------------------------------L--------------------------------------------------------------------------E----E---A------------------K----------K----------------I-S-EY-L------------------------------------------------------------------------------KC--------------------------------------------------TM-----------------------------------------------------Q-------------------------------------------W-----------------K-------------------------NNNFC--------------------------------------------------------D------------D------V------------------G-------------------------------DLR--------------------A-----------------L--------------E----------------G------------------------------------------------------------------------------------------------------------------------VK----K-------------F-----------------------P-------------------------------------------V-----------------R------------------------------------IK--------------------------------------------------------------------------------------------------------C-------------A----LL----------PW--------------------------------------T----TF---------------------E------------------------------------------------------------------------------------------------------------------------------------------E----------------A----------------------------------------------------------------------------------------------------------------------------------------------------------L----------------------------------------------------------M-----------------------------------------------------------------------------------------------------------------------------------------------------------------------------------------------------------GH-----------------------------------------------------------------------------------------------D--------------------------------------------------------------------------------------R----------------------------------------------------------------------------------------------------------------------------------------------------------------------------------------------------------------------------------------------------------------------------------------------------------------------------------------------------------------------------------------------------------------------------------------------------------------------------------------------------------------------------------------------------------------------------------------------------------------------------------------------IEI----------------------------S------------------------------------------------------------------------------------------------------------------------------------------------------------------------------------------------------------------------------------------------------------------------------------------------------------------------------------------------------------------------------------------------------------------------------------------------------------------------------------------------------------------------------------------------------------------------------------------------------------------------------------------------------------------------------------------------------------------------------------------------------------------------------------------------------------------------------------------------------------------------------------------------------------------------------------------------------------------------------------------------------
>251221_Gviolaceus@BAC89315.1| glr1374
------------------------------------------------------------------------------------------------------------------------------------------------------------------------------------------------------------------------------------------------------------------------------------------------------------------------------------------------------------------------------------------------------------------------------------------------------------------------------------------------------------------------------------------------M------------------------------------------------------------------------------F---------------------S--------------------------------------------------------------------------------------------------------------------------D-------------------------------------------------------------------------------------------------------------------------L--------------------------------R----D-----------------------------------------------------------------L--------Y-------------------------------QE------------------------------------------------------------------------------------------------------------------------------------------V---------------------IL------------------------D---------------------------H--------Y-K-----------------------------------------------------------------------------R--------------------------------------------------------P----------R------------N-------------------------------------------------------------------------F-----------------------------------G--------------------L--------------L----------------------------------------------------------------------------------------E-----A--------------------------------------A----------N---------------R-----------------------------------------------E---------------------------------A----E-----G---------------------------------------------------H----NPL------------------------------------------------------------------------------------------------------------------------------------------------------------------------------------------------------------------------------------------------------------------------------------------------------------------------------------------------------------------------------------------------------------C-------G-D--QVT-----------------------------I---------------------YL---Q-------V------------------------------------E------------------------------------------------------------------D---------------------------G-------------------------------------------------------I---------------------------V-K---DIR---------------------------F--Q-GAG------------------------------------------------------------------------------------------------------------------------------------------------------------------------------------------------------------------------------------------------------------------------------------------------------------------------------------------------------------------------------------------------------------------------------------------------CAI----S---------------TASA-------------------------------------------------------------------------------------------SL------M---------------------------------------------------------------------------------------------TD----------AL----------------------------------------------------K-------------------------------------G-------K--------------------------------------------S---------------------------------------V--------------------------------------------------------------------------Q----E---V------------------D----------T----------------L-F-ER-F------------------------------------------------------------------------------HR--------------------------------------------------LV-----------------------------------------------------T-------------------------------------------D-----------------------------------SSAE-------A-G-------------------------------------------------------P------------E------L------------------G-------------------------------KLA--------------------I-----------------L--------------A----------------G------------------------------------------------------------------------------------------------------------------------VR----E-------------Y-----------------------P-------------------------------------------V-----------------R------------------------------------VK--------------------------------------------------------------------------------------------------------C-------------A----TL----------AW--------------------------------------H----TL---------------------Q------------------------------------------------------------------------------------------------------------------------------------------A----------------A----------------------------------------------------------------------------------------------------------------------------------------------------------L----------------------------------------------------------R-----------------------------------------------------------------------------------------------------------------------------------------------------------------------------------------------------------GS-----------------------------------------------------------------------------------------------G---------------------------------------------AV---------------------------------------T--------------------------------------------------------------TE--------------------------------------------------------------------------------------------------------------------------------------------------------------------------------------------------------------------------------------------------------------------------------------------------------------------------------------------------------------------------------------------------------------------------------------------------------------------------------------------------------------------------------------------------------------------------------------------------------------------------------------------------------------------------------------------------------------------------------------------------------------------------------------------------------------------------------------------------------------------------------------------------------------------------------------------------------------------------------------------------------------------------------------------------------------------------------------------------------------------------------------------------------------------------------------------------------------------------------------------------------------------------------------------------------------------------------------------------------------------------------------------------------------------------------------------------------------------------------------------------------------------------------------------------------------------------------------------------------------------
>758823_Vchlorellavor@LAPX01000003.1_134|  142194 142643
-------------------------------------------------------------------------------------------------------------------------------------------------------------------------------------------------------------------------------------------------------------------------------------------------------------------------------------------------------------------------------------------------------------------------------------------------------------------------------------------------------------------------------------------------------------------------------------------------------------------------------M---------------------S--------------------------------------------------------------------------------------------------------------------------D-------------------------------------------------------------------------------------------------------------------------Y--------------------------------N----E-----------------------------------------------------------------L--------Y-------------------------------QQ------------------------------------------------------------------------------------------------------------------------------------------I---------------------IL------------------------E---------------------------H--------N-K-----------------------------------------------------------------------------K--------------------------------------------------------P----------R------------N-------------------------------------------------------------------------F-----------------------------------K--------------------V--------------L----------------------------------------------------------------------------------------D-----S--------------------------------------A----------N---------------A-----------------------------------------------Y---------------------------------A----L-----G---------------------------------------------------K----NPL------------------------------------------------------------------------------------------------------------------------------------------------------------------------------------------------------------------------------------------------------------------------------------------------------------------------------------------------------------------------------------------------------------C-------G-D--QFA-----------------------------V---------------------YT---Q-------V------------------------------------D------------------------------------------------------------------A------------------------E--G------K----------------------------------------------------------------------------I-E---DIG---------------------------F--Q-GDG------------------------------------------------------------------------------------------------------------------------------------------------------------------------------------------------------------------------------------------------------------------------------------------------------------------------------------------------------------------------------------------------------------------------------------------------CAI----A---------------KASA-------------------------------------------------------------------------------------------SL------M---------------------------------------------------------------------------------------------TN----------AV----------------------------------------------------K-------------------------------------G-------K--------------------------------------------T---------------------------------------R--------------------------------------------------------------------------E----E---A------------------L----------Q----------------M-R-AE-F------------------------------------------------------------------------------QQ--------------------------------------------------LL-----------------------------------------------------L-------------------------------------------G---------------------------------E-LDES-------A-------------------------------------------------------P-H------------H------L------------------G-------------------------------RLT--------------------I-----------------L--------------S----------------G------------------------------------------------------------------------------------------------------------------------VK----E-------------Y-----------------------P-------------------------------------------V-----------------R------------------------------------VK--------------------------------------------------------------------------------------------------------C-------------A----TL----------AW--------------------------------------H----TL---------------------G------------------------------------------------------------------------------------------------------------------------------------------A----------------A----------------------------------------------------------------------------------------------------------------------------------------------------------L----------------------------------------------------------Q-----------------------------------------------------------------------------------------------------------------------------------------G------------------------------------------------------------------Q-----------------------------------------------------------------------------------------------S---------------------------------------------EV---------------------------------------T--------------------------------------------------------------TE---------------------------------------------------------------------------------------------------------------------------------------------------------------------------------------------------------------------------------------------------------------------------------------------------------------------------------------------------------------------------------------------------------------------------------------------------------------*----------------------------------------------------------------------------------------------------------------------------------------------------------------------------------------------------------------------------------------------------------------------------------------------------------------------------------------------------------------------------------------------------------------------------------------------------------------------------------------------------------------------------------------------------------------------------------------------------------------------------------------------------------------------------------------------------------------------------------------------------------------------------------------------------------------------------------------------------------------------------------------------------------------------------------------------------------------------------------------------------------------------------------------------------------------------------------------------------------------------------------------------------
>1801604_CMbacterium@OGH95205.1| hypothetical protein A2039_03885
---------------------------------------------------------------------------------------------------------------------------------------------------------------------------------------------------------------------------------------------------------------------------------------------------------------------------------------------------------------------------------------------------------------------------------------------------------------------------------------------------------------------------------------------------------------------------------------------------------------------------------------------------------------------------------------------------------------------------------------------------------------------------------------------------------------------------------------------------------------------------------------------------------------------------------------------------------------------------------------------------------------------------------------------------------------------------------------------------------------------------------------------------------------------------------------------------------------------------------------------------------------------------------------------------------------------------------------------------------------------------------------------------------------------------------------------------------------------------------------------------------------------------------------------------------------------------------------------------------------------------------------------------------------------------------------------------------------------------------------------------------------------------------------------------------------------------------------------------------------------------------------------------------------------------------------------------------------------------------------------------------------------------------------------------------------------------------------------------------------------------------------------------------------------------------------------------------------------------------------------------------------------------------------------------------------------------------------------------------------------------------------------------------------------------------------------------------------------------------------------------------------------------------------------------------------------------------------------------------------------------------------------------------------------------------------------------------------------------------------------------------------------------------------------------------------------------------------------------------------------------------------------------------------------------------------------------------------------------------------------------------------------------------------------------------------------------------------------------------------------------------------------------------------------------------------------------------------------------------------------------------------------------------------------------------------------------------------------------------------------------------------------------------------------------------------------------------------------------------------------------------------------------------------------------------------------------------------------------------------------------------------------------------------------------------------------------------------------------------------------------------------------------------------------------------------------------------------------------------------------------------------------------------------------------------------------------------------------------------------------------------------------------------------------------------------------------------------------------------------------------------------------------------------------------------------------------------------------------------------------------------------------------------------------------------------------------------------------------MIVKVNNILENH---------------------------------------------------------------------------------------------------------IAEAL----------------------------------RQDGGDIELID----------V-------------DGNN------------IYVSLQG-------------------ACKSCPSSNLTL-------KNFVENVLREHLG---------------------------------------------------------------------------------------------------------------------EEV-NV---------------------------------------------------------IE-----------------------------------------------------------------------------------------------------------------------------A---------------------------------------------------------------------------------------------------------------------------------------------------
