# Supplementary material for: Components of iron–Sulfur cluster assembly machineries are robust phylogenetic markers to trace the origin of mitochondria and plastids
Source: PLoS Biol. 2023 Nov 8;21(11):e3002374. doi: 10.1371/journal.pbio.3002374 (PMC10631705; doi:10.1371/journal.pbio.3002374)
Supplement: S1 Data — (ZIP) [file pbio.3002374.s017.zip › S1 Data/Full_datasets/Cyanobacteria/SUF/SufE_Cyano.fasta]

>1666905_Psp@KPQ40697.1| cysteine desulfuration protein SufE
-------------------------------------------------------------------------------------------------------------------------------------------------------------------------------------------MT-T---------------------------------------------------------------------------------------------------------------------------------------------------------------------------------------------------------------------------------P------------------------------------------------------------------------------Q--------L-------------P-P----------------------------------------------------------------------------------------------------------------------------------------------------------------------------------------------------------------------------------------------------------------------------------------------------E----------------------------------------LDK-M----VR------------------------------------------------------------------------------------------------------------------------------------------------------------------------------------------------------------------------------------------------------------------------------------------------------------------------------------------------------------------------------------------------------------------------------------------------------------------------------------------------------------------------------------------RFQRA-----S-D------P-----KR--RYEQLL-WLA-------------------------------------K---K-LP-------------------------EMP-DAEKI-----------------------------------------------------------------------------------------------P---EN---K-VQG--C--VSQVY--V-T---------A-----R-----L------------D--------------D------------------A----G-K-----------------------VC----F---NGD--------------SD--AQ-----LTKG-----LLAFLIRG-----------------------------------------------------------------------------------------------------T-EGLNPE--E-IV-------------------------------KLA-------------------------PD-F-IQET----GLQASLT------------P-------SRANGF-------Y----------------------------------------------------N------------------------------------------------------------------------------------------------------------IFK--------TM----------------------------------------------------------------------------------K---------Q-KA---------------------------------------------------------------------------------------------------------LVL-----------AAG-----------ES---------------------------------------------------------GL-----------------E-A-----------------ADIKSIEAT---------------------------------------------------------------------------------------------------------------------------------------------------------------------------------------------------------------------------------------------------------------------------------------------
>2099686_Cbacterium@PXCV01000499.1_5|  3674 4165
-------------------------------------------------------------------------------------------SF------------------------------------------------------------------------------------------EDLTMT-T---------------------------------------------------------------------------------------------------------------------------------------------------------------------------------------------------------------------------------P------------------------------------------------------------------------------Q--------L-------------P-P----------------------------------------------------------------------------------------------------------------------------------------------------------------------------------------------------------------------------------------------------------------------------------------------------E----------------------------------------LDK-M----VR------------------------------------------------------------------------------------------------------------------------------------------------------------------------------------------------------------------------------------------------------------------------------------------------------------------------------------------------------------------------------------------------------------------------------------------------------------------------------------------------------------------------------------------RFQRA-----S-D------P-----KR--RYEQLL-WLA-------------------------------------K---K-LP-------------------------EMP-EAEKI-----------------------------------------------------------------------------------------------P---EN---K-VQG--C--VSQVY--V-T---------A-----R-----L------------D--------------E------------------A----G-K-----------------------VH----F---NGD--------------SD--AQ-----LTKG-----LLAFLIRG-----------------------------------------------------------------------------------------------------T-EGLTPV--E-VV-------------------------------KLA-------------------------PD-F-IQDT----GLQASLT------------P-------SRANGF-------Y----------------------------------------------------N------------------------------------------------------------------------------------------------------------IFK--------TM----------------------------------------------------------------------------------K---------Q-KA---------------------------------------------------------------------------------------------------------LLL-----------APA-----------ES---------------------------------------------------------EL-----------------S-S-----------------LDIKSAEAG*--------------------------------------------------------------------------------------------------------------------------------------------------------------------------------------------------------------------------------------------------------------------------------------------
>1643526_Gsp@LWRO01000021.1_10|  11263 11721
-------------------------------------------------------------------------------------------------------------------------------------------------------------------------------------------MT-T---------------------------------------------------------------------------------------------------------------------------------------------------------------------------------------------------------------------------------PAN----------------------------------------------------------------------------A--------L-------------P-P----------------------------------------------------------------------------------------------------------------------------------------------------------------------------------------------------------------------------------------------------------------------------------------------------A----------------------------------------LDK-M----VQ------------------------------------------------------------------------------------------------------------------------------------------------------------------------------------------------------------------------------------------------------------------------------------------------------------------------------------------------------------------------------------------------------------------------------------------------------------------------------------------------------------------------------------------RFKRA-----S-D------P-----KR--RYEQLL-WLA-------------------------------------K---K-LP-------------------------EFP-ESEKV-----------------------------------------------------------------------------------------------P---EN---K-VRG--C--VSQVY--V-I---------A-----H-----L------------D--------------D------------------V----G-K-----------------------II----Y---EGD--------------SD--AQ-----LTKG-----LLAFLIQG-----------------------------------------------------------------------------------------------------M-QGLTPN--E-VL-------------------------------KLS-------------------------PD-F-IEET----GLSASLT------------P-------SRANGF-------Y----------------------------------------------------N------------------------------------------------------------------------------------------------------------IFK--------LM----------------------------------------------------------------------------------K---------Q-KA---------------------------------------------------------------------------------------------------------LL--------------------------------------------------------------------------------------L-----------------S-G-----------------NDLSDVEMN*--------------------------------------------------------------------------------------------------------------------------------------------------------------------------------------------------------------------------------------------------------------------------------------------
>2420338_Cbacterium@RMG06761.1| SufE family protein
------------------------------------------------------------------------------------------------------------------------------------------------------------------------------------------MSS-S---------------------------------------------------------------------------------------------------------------------------------------------------------------------------------------------------------------------------------P------------------------------------------------------------------------------S--------L-------------P-P----------------------------------------------------------------------------------------------------------------------------------------------------------------------------------------------------------------------------------------------------------------------------------------------------A----------------------------------------LEK-M----VQ------------------------------------------------------------------------------------------------------------------------------------------------------------------------------------------------------------------------------------------------------------------------------------------------------------------------------------------------------------------------------------------------------------------------------------------------------------------------------------------------------------------------------------------RFKRA-----T-E------P-----KR--RYEQLL-SLA-------------------------------------Q---K-LD-------------------------PFP-EEAKI-----------------------------------------------------------------------------------------------P---EN---K-VKG--C--VSQVY--I-T---------A-----T-----L------------D--------------D-----------------------G-K-----------------------VQ----F---QGD--------------SD--AQ-----LTKG-----LVAFLIAG-----------------------------------------------------------------------------------------------------M-QGLTPR--E-IL-------------------------------QLT-------------------------PD-F-IAET----GLAASLT------------P-------SRANGF-------Y----------------------------------------------------N------------------------------------------------------------------------------------------------------------IFK--------TM----------------------------------------------------------------------------------Q---------Q-KV---------------------------------------------------------------------------------------------------------LV--------------------------------------------------------------------------------------L-----------------S-P-----------------EAISNAEVS---------------------------------------------------------------------------------------------------------------------------------------------------------------------------------------------------------------------------------------------------------------------------------------------
>111780_Scyanosphaera@AFZ37606.1| Fe-S metabolism associated SufE
--------------------------------------------------------------------------------------------------------------------------------------------------------------------------------------------------------------------------------------------------------------------------------------------------------------------------------------------------------------------------------------------------------------------------------MTT----------------------------------------------------------------------------P--------L-------------P-P----------------------------------------------------------------------------------------------------------------------------------------------------------------------------------------------------------------------------------------------------------------------------------------------------N----------------------------------------LER-I----VE------------------------------------------------------------------------------------------------------------------------------------------------------------------------------------------------------------------------------------------------------------------------------------------------------------------------------------------------------------------------------------------------------------------------------------------------------------------------------------------------------------------------------------------RFKRR-----S-N------P-----KQ--RYEQLL-WYA-------------------------------------K---K-LP-------------------------AMP-EEDKI-----------------------------------------------------------------------------------------------P---EN---K-VNG--C--VSQVY--I-T---------A-----N-----L------------E--------------N-----------------------G-K-----------------------IR----Y---QGD--------------SD--AQ-----LVKG-----LVALLIEG-----------------------------------------------------------------------------------------------------L-DGLTPE--E-II-------------------------------QVT-------------------------PD-F-IEET----GLKVSLT------------P-------SRANGF-------Y----------------------------------------------------N------------------------------------------------------------------------------------------------------------IFQ--------MM----------------------------------------------------------------------------------K---------K-KA---------------------------------------------------------------------------------------------------------LGF-----------H-------------------------------------------------------------------------L-----------------G-M-----------------SA----------------------------------------------------------------------------------------------------------------------------------------------------------------------------------------------------------------------------------------------------------------------------------------------------
>41431_Csp@ACK64945.1| Fe-S metabolism associated SufE
-------------------------------------------------------------------------------------------------------------------------------------------------------------------------------------------MS-A---------------------------------------------------------------------------------------------------------------------------------------------------------------------------------------------------------------------------------SST----------------------------------------------------------------------------P--------L-------------P-P----------------------------------------------------------------------------------------------------------------------------------------------------------------------------------------------------------------------------------------------------------------------------------------------------N----------------------------------------LEN-I----VQ------------------------------------------------------------------------------------------------------------------------------------------------------------------------------------------------------------------------------------------------------------------------------------------------------------------------------------------------------------------------------------------------------------------------------------------------------------------------------------------------------------------------------------------KFKRR-----E-D------P-----KK--RYEQLL-WYA-------------------------------------K---K-LE-------------------------SMP-EDGKI-----------------------------------------------------------------------------------------------P---EN---K-VQG--C--VSQVY--I-T---------A-----A-----L------------K--------------D-----------------------G-K-----------------------VW----Y---QGD--------------SD--AQ-----LVKG-----LVAFLIEG-----------------------------------------------------------------------------------------------------L-NGLTPG--E-IL-------------------------------QVT-------------------------PD-F-IEET----GLKVSLT------------P-------SRANGF-------Y----------------------------------------------------N------------------------------------------------------------------------------------------------------------IFQ--------LM----------------------------------------------------------------------------------K---------K-KA---------------------------------------------------------------------------------------------------------LGL-----------Q-------------------------------------------------------------------------L-----------------E-T-----------------SV----------------------------------------------------------------------------------------------------------------------------------------------------------------------------------------------------------------------------------------------------------------------------------------------------
>1228987_Cendosymbiont@BAP17393.1| putative Fe-S metabolism associated SufE
-------------------------------------------------------------------------------------------------------------------------------------------------------------------------------------------MS-S---------------------------------------------------------------------------------------------------------------------------------------------------------------------------------------------------------------------------------FPI----------------------------------------------------------------------------S--------L-------------P-P----------------------------------------------------------------------------------------------------------------------------------------------------------------------------------------------------------------------------------------------------------------------------------------------------N----------------------------------------LDA-I----VQ------------------------------------------------------------------------------------------------------------------------------------------------------------------------------------------------------------------------------------------------------------------------------------------------------------------------------------------------------------------------------------------------------------------------------------------------------------------------------------------------------------------------------------------KFKQR-----S-D------P-----KK--RYEQLL-WYA-------------------------------------K---K-LE-------------------------SMP-EESKI-----------------------------------------------------------------------------------------------A---EN---K-VQG--C--VSQVY--I-T---------A-----N-----L------------K--------------D-----------------------G-K-----------------------VW----Y---QGD--------------SD--AQ-----LVKG-----LVAFLIEG-----------------------------------------------------------------------------------------------------L-NGLPPA--E-IL-------------------------------QVT-------------------------PD-F-MEDT----GLKVSLT------------P-------SRANGF-------Y----------------------------------------------------N------------------------------------------------------------------------------------------------------------IFQ--------LM----------------------------------------------------------------------------------K---------K-KA---------------------------------------------------------------------------------------------------------LEL-----------Q-------------------------------------------------------------------------A-----------------E-T-----------------SA----------------------------------------------------------------------------------------------------------------------------------------------------------------------------------------------------------------------------------------------------------------------------------------------------
>1920663_Asacrum@GBF78941.1| Fe-S metabolism associated SufE
-------------------------------------------------------------------------------------------------------------------------------------------------------------------------------------------MS-S---------------------------------------------------------------------------------------------------------------------------------------------------------------------------------------------------------------------------------SNS----------------------------------------------------------------------------T--------L-------------P-A----------------------------------------------------------------------------------------------------------------------------------------------------------------------------------------------------------------------------------------------------------------------------------------------------N----------------------------------------LEQ-I----VE------------------------------------------------------------------------------------------------------------------------------------------------------------------------------------------------------------------------------------------------------------------------------------------------------------------------------------------------------------------------------------------------------------------------------------------------------------------------------------------------------------------------------------------KFKKR-----S-D------P-----KK--KYEQLL-WYA-------------------------------------K---K-LD-------------------------PMP-EEGKI-----------------------------------------------------------------------------------------------T---EN---K-VQG--C--VSQVY--I-T---------A-----E-----L------------K--------------D-----------------------G-K-----------------------IW----Y---QGD--------------SD--AQ-----LVKG-----LVALLIEG-----------------------------------------------------------------------------------------------------L-NGLTTE--E-IL-------------------------------QVT-------------------------PD-F-IEET----GLQVSLT------------P-------SRANGF-------Y----------------------------------------------------N------------------------------------------------------------------------------------------------------------IFQ--------LM----------------------------------------------------------------------------------K---------K-KA---------------------------------------------------------------------------------------------------------LGF-----------E-------------------------------------------------------------------------L-------------------------------------------------------------------------------------------------------------------------------------------------------------------------------------------------------------------------------------------------------------------------------------------------------------------------------------------
>423474_Cwatsonii@CCQ50651.1| Sulfur acceptor protein SufE for iron-sulfur cluster assembly
-------------------------------------------------------------------------------------------------------------------------------------------------------------------------------------------MS-S---------------------------------------------------------------------------------------------------------------------------------------------------------------------------------------------------------------------------------SEN----------------------------------------------------------------------------T--------L-------------P-P----------------------------------------------------------------------------------------------------------------------------------------------------------------------------------------------------------------------------------------------------------------------------------------------------K----------------------------------------LAR-I----VE------------------------------------------------------------------------------------------------------------------------------------------------------------------------------------------------------------------------------------------------------------------------------------------------------------------------------------------------------------------------------------------------------------------------------------------------------------------------------------------------------------------------------------------KFKKR-----S-D------P-----KK--RYEQLL-WYG-------------------------------------K---K-LE-------------------------AMP-EDSKV-----------------------------------------------------------------------------------------------E---EN---K-VQG--C--VSQVY--I-T---------A-----D-----L------------K--------------D-----------------------G-K-----------------------IW----Y---KGD--------------SD--AQ-----LVKG-----LVAFLIEG-----------------------------------------------------------------------------------------------------L-NGLTPN--E-II-------------------------------EVT-------------------------PD-F-IEET----GLNVSLT------------P-------SRANGF-------Y----------------------------------------------------N------------------------------------------------------------------------------------------------------------IFQ--------MM----------------------------------------------------------------------------------K---------K-KA---------------------------------------------------------------------------------------------------------LAF-----------Q-------------------------------------------------------------------------W-----------------G-T-----------------SA----------------------------------------------------------------------------------------------------------------------------------------------------------------------------------------------------------------------------------------------------------------------------------------------------
>1453429_CAthalassa@ADB94870.1| SufE protein probably involved in Fe-S center assembly
-------------------------------------------------------------------------------------------------------------------------------------------------------------------------------------------MS-S---------------------------------------------------------------------------------------------------------------------------------------------------------------------------------------------------------------------------------SEN----------------------------------------------------------------------------S--------L-------------P-S----------------------------------------------------------------------------------------------------------------------------------------------------------------------------------------------------------------------------------------------------------------------------------------------------N----------------------------------------LAC-I----VE------------------------------------------------------------------------------------------------------------------------------------------------------------------------------------------------------------------------------------------------------------------------------------------------------------------------------------------------------------------------------------------------------------------------------------------------------------------------------------------------------------------------------------------KFKRR-----S-D------P-----KK--SYEQLL-WYA-------------------------------------K---K-LS-------------------------EMP-ENFKI-----------------------------------------------------------------------------------------------E---TN---Q-VKG--C--VSKVY--I-S---------A-----D-----L------------K--------------D-----------------------D-K-----------------------VW----Y---QGD--------------SD--AQ-----LVKG-----LVALLIEG-----------------------------------------------------------------------------------------------------L-NGLTPQ--E-IL-------------------------------EVN-------------------------PD-F-IEDT----GLKVSLT------------P-------SRANGF-------Y----------------------------------------------------N------------------------------------------------------------------------------------------------------------IFQ--------LM----------------------------------------------------------------------------------K---------K-KA---------------------------------------------------------------------------------------------------------LAF-----------Q-------------------------------------------------------------------------L-----------------G-K-----------------SI----------------------------------------------------------------------------------------------------------------------------------------------------------------------------------------------------------------------------------------------------------------------------------------------------
>118163_Psp@AFY79643.1| SufE protein probably involved in Fe-S center assembly
-------------------------------------------------------------------------------------------------------------------------------------------------------------------------------------------MS-S---------------------------------------------------------------------------------------------------------------------------------------------------------------------------------------------------------------------------------PET----------------------------------------------------------------------------F--------L-------------P-P----------------------------------------------------------------------------------------------------------------------------------------------------------------------------------------------------------------------------------------------------------------------------------------------------N----------------------------------------LDR-I----VQ------------------------------------------------------------------------------------------------------------------------------------------------------------------------------------------------------------------------------------------------------------------------------------------------------------------------------------------------------------------------------------------------------------------------------------------------------------------------------------------------------------------------------------------RFKSR-----K-D------P-----KK--RYEQLL-WYA-------------------------------------K---K-LE-------------------------PMP-EEEKT-----------------------------------------------------------------------------------------------P---EN---K-VRG--C--TSQVY--I-A---------A-----D-----L------------K--------------E-----------------------G-K-----------------------VW----Y---RGD--------------SD--AQ-----LVKG-----LVALLIEG-----------------------------------------------------------------------------------------------------L-NGLPPQ--E-IL-------------------------------QVT-------------------------PD-F-IEET----GLKVSLT------------P-------SRANGF-------Y----------------------------------------------------N------------------------------------------------------------------------------------------------------------IFQ--------TM----------------------------------------------------------------------------------Q---------K-KA---------------------------------------------------------------------------------------------------------LGF-----------E-------------------------------------------------------------------------L-----------------G-M-----------------SA----------------------------------------------------------------------------------------------------------------------------------------------------------------------------------------------------------------------------------------------------------------------------------------------------
>1641812_Maeruginosa@AKE66517.1| Sulfur acceptor protein SufE for iron-sulfur cluster assembly
---------------------------------------------------------------------------------------------------------------------------------------------------------------------------------------------------------------------------------------------------------------------------------------------------------------------------------------------------------------------------------------------------------------------------------------------------------------------------------------------------------------M--------L-------------P-S----------------------------------------------------------------------------------------------------------------------------------------------------------------------------------------------------------------------------------------------------------------------------------------------------N----------------------------------------LDR-I----VE------------------------------------------------------------------------------------------------------------------------------------------------------------------------------------------------------------------------------------------------------------------------------------------------------------------------------------------------------------------------------------------------------------------------------------------------------------------------------------------------------------------------------------------RLKRR-----T-D------P-----KQ--KYEQLL-AFA-------------------------------------K---K-LE-------------------------PIP-ESAKI-----------------------------------------------------------------------------------------------P---AN---K-VHG--C--VSQVY--I-T---------A-----D-----L------------E--------------N-----------------------G-Q-----------------------VW----Y---KGD--------------SD--AQ-----LVKG-----LVALLIEG-----------------------------------------------------------------------------------------------------L-NGLTPT--E-IL-------------------------------QVT-------------------------PD-F-IEET----GLKVSLT------------P-------SRANGF-------Y----------------------------------------------------N------------------------------------------------------------------------------------------------------------IFQ--------LM----------------------------------------------------------------------------------Q---------K-KA---------------------------------------------------------------------------------------------------------LGF-----------Q-------------------------------------------------------------------------L-----------------G-M-----------------SA----------------------------------------------------------------------------------------------------------------------------------------------------------------------------------------------------------------------------------------------------------------------------------------------------
>102232_Gsp@ELR98266.1| SufE protein probably involved in Fe-S center assembly
----------------------------------------------------------------------------------------------------------------------------------------------------------------------------------------------------------------------------------------------------------------------------------------------------------------------------------------------------------------------------------------------------------------------------------------------------------------------------------------------------------------------------------------M----------------------------------------------------------------------------------------------------------------------------------------------------------------------------------------------------------------------------------------------------------------------------------------------------N----------------------------------------LDR-I----VE------------------------------------------------------------------------------------------------------------------------------------------------------------------------------------------------------------------------------------------------------------------------------------------------------------------------------------------------------------------------------------------------------------------------------------------------------------------------------------------------------------------------------------------RFKRC-----S-E------P-----KK--RYEQLL-WYA-------------------------------------K---K-LE-------------------------PMP-EAAKT-----------------------------------------------------------------------------------------------P---AN---K-VNG--C--VSQVY--I-T---------A-----D-----L------------K--------------D-----------------------G-H-----------------------LW----Y---QGD--------------SD--AQ-----LVKG-----LVAFLIEG-----------------------------------------------------------------------------------------------------L-NGLTPA--E-IL-------------------------------ALS-------------------------PD-F-IEET----GLKMSLT------------P-------SRANGF-------Y----------------------------------------------------N------------------------------------------------------------------------------------------------------------IFQ--------TM----------------------------------------------------------------------------------Q---------K-KA---------------------------------------------------------------------------------------------------------LGF-----------Q-------------------------------------------------------------------------I-----------------G-T-----------------SS----------------------------------------------------------------------------------------------------------------------------------------------------------------------------------------------------------------------------------------------------------------------------------------------------
>2164131_Ssp@PZV22842.1| cysteine desulfuration protein SufE
-------------------------------------------------------------------------------------------------------------------------------------------------------------------------------------------MS-L---------------------------------------------------------------------------------------------------------------------------------------------------------------------------------------------------------------------------------TSN----------------------------------------------------------------------------S--------L-------------P-A----------------------------------------------------------------------------------------------------------------------------------------------------------------------------------------------------------------------------------------------------------------------------------------------------N----------------------------------------LAK-I----VE------------------------------------------------------------------------------------------------------------------------------------------------------------------------------------------------------------------------------------------------------------------------------------------------------------------------------------------------------------------------------------------------------------------------------------------------------------------------------------------------------------------------------------------RFQRH-----T-D------P-----KK--RYEQLL-WYA-------------------------------------K---K-LD-------------------------AMP-EEGKI-----------------------------------------------------------------------------------------------P---EN---K-VHG--C--TSQVY--I-T---------A-----D-----L------------R--------------E-----------------------G-K-----------------------IW----Y---QGD--------------SD--AQ-----LVKG-----LVALLIQG-----------------------------------------------------------------------------------------------------L-NGLSPA--E-IL-------------------------------ALT-------------------------PD-F-IEAT----GLQVSLT------------P-------SRANGF-------Y----------------------------------------------------N------------------------------------------------------------------------------------------------------------IFN--------LM----------------------------------------------------------------------------------K---------K-KA---------------------------------------------------------------------------------------------------------LEF-----------Q-------------------------------------------------------------------------L-----------------N-E-----------------GVLS--------------------------------------------------------------------------------------------------------------------------------------------------------------------------------------------------------------------------------------------------------------------------------------------------
>1919144_Cbacterium@PSO47458.1| cysteine desulfuration protein SufE
-------------------------------------------------------------------------------------------------------------------------------------------------------------------------------------------MS-S---------------------------------------------------------------------------------------------------------------------------------------------------------------------------------------------------------------------------------HES----------------------------------------------------------------------------Y--------L-------------P-P----------------------------------------------------------------------------------------------------------------------------------------------------------------------------------------------------------------------------------------------------------------------------------------------------K----------------------------------------LDK-I----VQ------------------------------------------------------------------------------------------------------------------------------------------------------------------------------------------------------------------------------------------------------------------------------------------------------------------------------------------------------------------------------------------------------------------------------------------------------------------------------------------------------------------------------------------RFKRR-----S-D------P-----KQ--KYQQLL-WYA-------------------------------------K---K-LE-------------------------EMP-EEAKN-----------------------------------------------------------------------------------------------P---EN---K-VSG--C--VSQVY--I-T---------A-----S-----L------------E--------------D-----------------------G-K-----------------------VH----Y---LGD--------------SD--AQ-----LVKG-----LVAFLIDG-----------------------------------------------------------------------------------------------------L-NDLPPE--E-IL-------------------------------KVS-------------------------PD-F-IEET----GLNVSLT------------P-------SRANGF-------Y----------------------------------------------------N------------------------------------------------------------------------------------------------------------IFQ--------TM----------------------------------------------------------------------------------K---------K-KA---------------------------------------------------------------------------------------------------------LGF-----------S-------------------------------------------------------------------------V-----------------A-S-----------------QN----------------------------------------------------------------------------------------------------------------------------------------------------------------------------------------------------------------------------------------------------------------------------------------------------
>13035_Dsalina@AFZ50882.1| SufE protein probably involved in Fe-S center assembly
-------------------------------------------------------------------------------------------------------------------------------------------------------------------------------------------MS-A-----------------------------------------------------------------------------------------------------------------------------------------------------------------------------------------------------------------------------------N----------------------------------------------------------------------------T--------L-------------P-P----------------------------------------------------------------------------------------------------------------------------------------------------------------------------------------------------------------------------------------------------------------------------------------------------K----------------------------------------LDK-I----VQ------------------------------------------------------------------------------------------------------------------------------------------------------------------------------------------------------------------------------------------------------------------------------------------------------------------------------------------------------------------------------------------------------------------------------------------------------------------------------------------------------------------------------------------RFKRR-----S-D------P-----KQ--KYQQLL-WYA-------------------------------------K---K-LE-------------------------AMP-EEAKN-----------------------------------------------------------------------------------------------P---EN---K-VSG--C--VSQVY--I-T---------A-----S-----L------------E--------------D-----------------------G-K-----------------------VH----Y---LGD--------------SD--AQ-----LVKG-----LVAFLIDG-----------------------------------------------------------------------------------------------------L-NDLPPE--E-IL-------------------------------NVS-------------------------PD-F-IEET----GLKVSLT------------P-------SRANGF-------Y----------------------------------------------------N------------------------------------------------------------------------------------------------------------IFQ--------TM----------------------------------------------------------------------------------K---------K-KA---------------------------------------------------------------------------------------------------------LGF-----------N-------------------------------------------------------------------------V-----------------A-Q-----------------QS----------------------------------------------------------------------------------------------------------------------------------------------------------------------------------------------------------------------------------------------------------------------------------------------------
>65093_Hsp@AFZ45780.1| Fe-S metabolism associated SufE
-------------------------------------------------------------------------------------------------------------------------------------------------------------------------------------------MS-A-----------------------------------------------------------------------------------------------------------------------------------------------------------------------------------------------------------------------------------T----------------------------------------------------------------------------A--------L-------------P-P----------------------------------------------------------------------------------------------------------------------------------------------------------------------------------------------------------------------------------------------------------------------------------------------------K----------------------------------------LDK-I----VQ------------------------------------------------------------------------------------------------------------------------------------------------------------------------------------------------------------------------------------------------------------------------------------------------------------------------------------------------------------------------------------------------------------------------------------------------------------------------------------------------------------------------------------------RFKRR-----S-D------P-----KQ--KYQQLL-WYA-------------------------------------K---K-LE-------------------------PIP-EEAKN-----------------------------------------------------------------------------------------------P---DN---K-VSG--C--VSQVY--I-T---------A-----S-----L------------Q--------------D-----------------------G-K-----------------------VH----Y---LGD--------------SD--AQ-----LVKG-----LVALLIDG-----------------------------------------------------------------------------------------------------L-NDLPPE--E-IL-------------------------------EVS-------------------------PD-F-IEET----GLKVSLT------------P-------SRANGF-------Y----------------------------------------------------N------------------------------------------------------------------------------------------------------------IFQ--------TM----------------------------------------------------------------------------------K---------K-KA---------------------------------------------------------------------------------------------------------LGF-----------N-------------------------------------------------------------------------M-----------------A-Q-----------------SN----------------------------------------------------------------------------------------------------------------------------------------------------------------------------------------------------------------------------------------------------------------------------------------------------
>1128427_Fcyanobacteri@KB904821.1_4194|  4814067 4814519
-------------------------------------------------------------------------------------------------------------------------------------------------------------------------------------------MS-S---------------------------------------------------------------------------------------------------------------------------------------------------------------------------------------------------------------------------------AQN----------------------------------------------------------------------------A--------L-------------P-P----------------------------------------------------------------------------------------------------------------------------------------------------------------------------------------------------------------------------------------------------------------------------------------------------K----------------------------------------LDR-I----VE------------------------------------------------------------------------------------------------------------------------------------------------------------------------------------------------------------------------------------------------------------------------------------------------------------------------------------------------------------------------------------------------------------------------------------------------------------------------------------------------------------------------------------------RFKRR-----D-N------P-----KQ--RYEQLL-WYA-------------------------------------K---K-LE-------------------------AMP-EDSKT-----------------------------------------------------------------------------------------------P---EN---K-VNG--C--VSQVF--I-T---------A-----D-----L------------V--------------D-----------------------G-K-----------------------VR----Y---QGD--------------SD--AQ-----LVKG-----LVAFLIEG-----------------------------------------------------------------------------------------------------L-NDLPPA--D-IL-------------------------------QVT-------------------------PD-F-IEET----GLKVSLT------------P-------SRANGF-------Y----------------------------------------------------N------------------------------------------------------------------------------------------------------------IFQ--------TM----------------------------------------------------------------------------------K---------K-KA---------------------------------------------------------------------------------------------------------LGF-----------E-------------------------------------------------------------------------L-----------------T-T-----------------TNPPSS*-----------------------------------------------------------------------------------------------------------------------------------------------------------------------------------------------------------------------------------------------------------------------------------------------
>2107694_Ahegewaldii@PSF37294.1| cysteine desulfuration protein SufE
-------------------------------------------------------------------------------------------------------------------------------------------------------------------------------------------MS-K---------------------------------------------------------------------------------------------------------------------------------------------------------------------------------------------------------------------------------QAP----------------------------------------------------------------------------S--------L-------------P-P----------------------------------------------------------------------------------------------------------------------------------------------------------------------------------------------------------------------------------------------------------------------------------------------------N----------------------------------------LER-I----VE------------------------------------------------------------------------------------------------------------------------------------------------------------------------------------------------------------------------------------------------------------------------------------------------------------------------------------------------------------------------------------------------------------------------------------------------------------------------------------------------------------------------------------------KFKRR-----T-D------P-----KQ--KYEQLL-WYA-------------------------------------K---K-LE-------------------------PLE-EEDKI-----------------------------------------------------------------------------------------------P---DN---K-VNG--C--VSQVY--I-T---------A-----D-----L------------K--------------D-----------------------G-K-----------------------MW----Y---KGD--------------SD--AQ-----LVKG-----LVAFLIEG-----------------------------------------------------------------------------------------------------L-NGLTPQ--E-II-------------------------------QIT-------------------------PD-F-IEDT----GLKVSLT------------P-------SRANGF-------Y----------------------------------------------------N------------------------------------------------------------------------------------------------------------ILQ--------LM----------------------------------------------------------------------------------K---------K-KA---------------------------------------------------------------------------------------------------------L-M-----------K-------------------------------------------------------------------------A-----------------T-------------------------------------------------------------------------------------------------------------------------------------------------------------------------------------------------------------------------------------------------------------------------------------------------------------------------
>2420336_Cbacterium@RMF26580.1| SufE family protein
-------------------------------------------------------------------------------------------------------------------------------------------------------------------------------------------MS-S---------------------------------------------------------------------------------------------------------------------------------------------------------------------------------------------------------------------------------SAA----------------------------------------------------------------------------A--------L-------------P-P----------------------------------------------------------------------------------------------------------------------------------------------------------------------------------------------------------------------------------------------------------------------------------------------------N----------------------------------------LSR-I----VE------------------------------------------------------------------------------------------------------------------------------------------------------------------------------------------------------------------------------------------------------------------------------------------------------------------------------------------------------------------------------------------------------------------------------------------------------------------------------------------------------------------------------------------RFQRR-----K-E------P-----KK--RYEQLL-WYA-------------------------------------K---K-LE-------------------------PLP-EEAKI-----------------------------------------------------------------------------------------------P---AN---K-VSG--C--VSQVY--I-T---------A-----E-----L------------K--------------E-----------------------G-K-----------------------MW----Y---KGD--------------SD--AQ-----LVKG-----LVALLIEG-----------------------------------------------------------------------------------------------------L-NGLTPQ--Q-IV-------------------------------ALT-------------------------PD-F-IEAT----GLSVSLT------------P-------SRANGF-------Y----------------------------------------------------N------------------------------------------------------------------------------------------------------------IFK--------MM----------------------------------------------------------------------------------Q---------K-QA---------------------------------------------------------------------------------------------------------L-L-----------E-------------------------------------------------------------------------L-----------------A-K-----------------ETNQEKK-----------------------------------------------------------------------------------------------------------------------------------------------------------------------------------------------------------------------------------------------------------------------------------------------
>1147_Ssp@AIE73883.1| Sulfur acceptor protein SufE for iron-sulfur cluster assembly
----------------------------------M----------LWGPES------------------------------DFISRLSIIFS----------------------------------------------------------------------------------------------DFA-M---------------------------------------------------------------------------------------------------------------------------------------------------------------------------------------------------------------------------------VNA----------------------------------------------------------------------------T--------L-------------P-P----------------------------------------------------------------------------------------------------------------------------------------------------------------------------------------------------------------------------------------------------------------------------------------------------N----------------------------------------LAK-I----VE------------------------------------------------------------------------------------------------------------------------------------------------------------------------------------------------------------------------------------------------------------------------------------------------------------------------------------------------------------------------------------------------------------------------------------------------------------------------------------------------------------------------------------------RFQRH-----T-D------P-----KK--RYEQLL-WYG-------------------------------------K---K-LE-------------------------PMP-EEGKI-----------------------------------------------------------------------------------------------P---AN---K-VQG--C--VSQVF--I-T---------A-----D-----L------------E--------------D-----------------------G-K-----------------------VI----Y---QGD--------------SD--AQ-----LVKG-----LVALLIQG-----------------------------------------------------------------------------------------------------L-NGLTPQ--E-IV-------------------------------ELT-------------------------PD-F-IEAT----GLQVSLT------------P-------SRANGF-------Y----------------------------------------------------N------------------------------------------------------------------------------------------------------------IFK--------MM----------------------------------------------------------------------------------Q---------T-KA---------------------------------------------------------------------------------------------------------IAF-----------Q-------------------------------------------------------------------------L-----------------G-Q-----------------SYGES-------------------------------------------------------------------------------------------------------------------------------------------------------------------------------------------------------------------------------------------------------------------------------------------------
>1173029_Ssubsalsa@JH980292.1_3899|  4541995 4542438
-------------------------------------------------------------------------------------------------------------------------------------------------------------------------------------------MS-S---------------------------------------------------------------------------------------------------------------------------------------------------------------------------------------------------------------------------------TAH----------------------------------------------------------------------------P--------L-------------P-P----------------------------------------------------------------------------------------------------------------------------------------------------------------------------------------------------------------------------------------------------------------------------------------------------T----------------------------------------LDK-I----VQ------------------------------------------------------------------------------------------------------------------------------------------------------------------------------------------------------------------------------------------------------------------------------------------------------------------------------------------------------------------------------------------------------------------------------------------------------------------------------------------------------------------------------------------RFKRR-----T-D------P-----KQ--RYQQLL-WYA-------------------------------------N---R-LD-------------------------PMA-DQDKT-----------------------------------------------------------------------------------------------P---EN---K-VHG--C--VSQVF--I-T---------A-----D-----L------------V--------------D-----------------------G-K-----------------------VI----Y---HGD--------------SD--AQ-----LVKG-----LVALLIEG-----------------------------------------------------------------------------------------------------L-NELTPE--E-IL-------------------------------AVT-------------------------PD-F-IEET----GLRVSLT------------P-------SRANGF-------Y----------------------------------------------------N------------------------------------------------------------------------------------------------------------IFQ--------MM----------------------------------------------------------------------------------K---------K-KA---------------------------------------------------------------------------------------------------------LGF-----------Q-------------------------------------------------------------------------L-----------------A-S-----------------QQA*--------------------------------------------------------------------------------------------------------------------------------------------------------------------------------------------------------------------------------------------------------------------------------------------------
>129961_Smajor@KV878783.1_344|  392593 393030
--------------------------------------------------------------------------------------------------------------------------------------------------------------------------------------------------------------------------------------------------------------------------------------------------------------------------------------------------------------------------------------------------------------------------------MST----------------------------------------------------------------------------S--------F-------------P-P----------------------------------------------------------------------------------------------------------------------------------------------------------------------------------------------------------------------------------------------------------------------------------------------------A----------------------------------------LDK-I----VQ------------------------------------------------------------------------------------------------------------------------------------------------------------------------------------------------------------------------------------------------------------------------------------------------------------------------------------------------------------------------------------------------------------------------------------------------------------------------------------------------------------------------------------------RFQRR-----T-D------P-----KQ--RYQQLL-WYA-------------------------------------N---K-LE-------------------------AMP-DTAKT-----------------------------------------------------------------------------------------------P---EN---Q-VKG--C--VSLVY--I-T---------A-----D-----L------------D--------------D-----------------------G-K-----------------------VT----Y---RGD--------------AD--AQ-----LVKG-----LVALLIAG-----------------------------------------------------------------------------------------------------L-NNLTPA--E-IL-------------------------------AVE-------------------------PN-F-IEMM----GLNASLT------------P-------SRANGF-------F----------------------------------------------------N------------------------------------------------------------------------------------------------------------IFQ--------MM----------------------------------------------------------------------------------K---------N-KA---------------------------------------------------------------------------------------------------------LAF-----------Q-------------------------------------------------------------------------L-----------------A-A-----------------SGES*-------------------------------------------------------------------------------------------------------------------------------------------------------------------------------------------------------------------------------------------------------------------------------------------------
>32049_Ssp@ACA98916.1| Fe-S metabolism associated protein (SufS activator)
--------------------------------------------------------------------------------------------------------------------------------------------------------------------------------------------------------------------------------------------------------------------------------------------------------------------------------------------------------------------------------------------------------------------------------MPR----------------------------------------------------------------------------T--------L-------------P-A----------------------------------------------------------------------------------------------------------------------------------------------------------------------------------------------------------------------------------------------------------------------------------------------------N----------------------------------------LEK-I----VS------------------------------------------------------------------------------------------------------------------------------------------------------------------------------------------------------------------------------------------------------------------------------------------------------------------------------------------------------------------------------------------------------------------------------------------------------------------------------------------------------------------------------------------RFKRK-----T-D------P-----KQ--KYQQLL-WYA-------------------------------------N---K-LE-------------------------PMA-DSEKN-----------------------------------------------------------------------------------------------A---NN---K-VHG--C--VSQVF--I-T---------A-----D-----Y------------E--------------A-----------------------G-K-----------------------VT----Y---HGD--------------SD--AQ-----LVKG-----LVGLLITG-----------------------------------------------------------------------------------------------------L-NGLSPA--E-IL-------------------------------AVT-------------------------PD-F-IAET----GLNVSLT------------P-------SRANGF-------Y----------------------------------------------------N------------------------------------------------------------------------------------------------------------IFK--------MM----------------------------------------------------------------------------------Q---------K-KA---------------------------------------------------------------------------------------------------------RGF-----------E-------------------------------------------------------------------------V-----------------G-L-----------------EASSNS------------------------------------------------------------------------------------------------------------------------------------------------------------------------------------------------------------------------------------------------------------------------------------------------
>2055792_Mbacterium@HAT13110.1| TPA_asm: cysteine desulfuration protein SufE
-------------------------------------------------------------------------------------------------------------------------------------------------------------------------------------------MS-A---------------------------------------------------------------------------------------------------------------------------------------------------------------------------------------------------------------------------------N-T----------------------------------------------------------------------------A--------L-------------P-P----------------------------------------------------------------------------------------------------------------------------------------------------------------------------------------------------------------------------------------------------------------------------------------------------A----------------------------------------LAK-I----VQ------------------------------------------------------------------------------------------------------------------------------------------------------------------------------------------------------------------------------------------------------------------------------------------------------------------------------------------------------------------------------------------------------------------------------------------------------------------------------------------------------------------------------------------RFQRH-----S-D------P-----KQ--RYEQLL-WYA-------------------------------------K---R-LP-------------------------AFP-ESDKQ-----------------------------------------------------------------------------------------------P---EN---K-VSG--C--VSQVY--I-T---------A-----N-----L------------A--------------E-----------------------G-K-----------------------VL----F---QGD--------------SD--AQ-----LVKG-----LVGLLVEG-----------------------------------------------------------------------------------------------------L-SGLTPA--E-IV-------------------------------SVT-------------------------PD-F-IQDT----GLNVSLT------------P-------SRANGF-------Y----------------------------------------------------N------------------------------------------------------------------------------------------------------------IFQ--------MM----------------------------------------------------------------------------------R---------N-KA---------------------------------------------------------------------------------------------------------LAC-----------Q-------------------------------------------------------------------------L-----------------S-Q-----------------QAEAN-------------------------------------------------------------------------------------------------------------------------------------------------------------------------------------------------------------------------------------------------------------------------------------------------
>1880991_Ocyanobacteri@OCQ91095.1| cysteine desufuration protein SufE
-------------------------------------------------------------------------------------------------------------------------------------------------------------------------------------------MS-T---------------------------------------------------------------------------------------------------------------------------------------------------------------------------------------------------------------------------------T-S----------------------------------------------------------------------------F--------L-------------P-D----------------------------------------------------------------------------------------------------------------------------------------------------------------------------------------------------------------------------------------------------------------------------------------------------A----------------------------------------LAR-I----VE------------------------------------------------------------------------------------------------------------------------------------------------------------------------------------------------------------------------------------------------------------------------------------------------------------------------------------------------------------------------------------------------------------------------------------------------------------------------------------------------------------------------------------------RFQRH-----S-D------P-----KR--RYEQLL-WYA-------------------------------------K---R-VP-------------------------EFP-ESDKL-----------------------------------------------------------------------------------------------P---EN---K-VSG--C--VSQVY--I-T---------A-----Q-----L------------T--------------D-----------------------G-K-----------------------VS----F---QGD--------------SD--AQ-----LVKG-----LVGLLIEG-----------------------------------------------------------------------------------------------------L-SGLTPT--E-IS-------------------------------KVS-------------------------PD-F-IQDT----GLNVSLT------------P-------SRANGF-------Y----------------------------------------------------N------------------------------------------------------------------------------------------------------------IFQ--------MM----------------------------------------------------------------------------------K---------K-KA---------------------------------------------------------------------------------------------------------VEC-----------Q-------------------------------------------------------------------------E-----------------S-Q-----------------QVEIN-------------------------------------------------------------------------------------------------------------------------------------------------------------------------------------------------------------------------------------------------------------------------------------------------
>1973482_Rcurvata@BAZ88807.1| Fe-S metabolism associated SufE
-------------------------------------------------------------------------------------------------------------------------------------------------------------------------------------------MS-L---------------------------------------------------------------------------------------------------------------------------------------------------------------------------------------------------------------------------------SPD----------------------------------------------------------------------------S--------L-------------P-P----------------------------------------------------------------------------------------------------------------------------------------------------------------------------------------------------------------------------------------------------------------------------------------------------A----------------------------------------LGK-I----VQ------------------------------------------------------------------------------------------------------------------------------------------------------------------------------------------------------------------------------------------------------------------------------------------------------------------------------------------------------------------------------------------------------------------------------------------------------------------------------------------------------------------------------------------RFQRA-----S-D------P-----KR--RYEQLI-WYA-------------------------------------Q---K-LP-------------------------EFA-EANKV-----------------------------------------------------------------------------------------------P---EN---K-VPG--C--VSQVY--V-T---------A-----T-----L------------N--------------D-----------------------T-R-----------------------VV----F---AGD--------------SD--SQ-----LTKG-----LLALLIEG-----------------------------------------------------------------------------------------------------L-NGLTPK--E-II-------------------------------QLT-------------------------PE-F-IQET----GLNVSLT------------P-------SRANGF-------Y----------------------------------------------------N------------------------------------------------------------------------------------------------------------IFR--------TM----------------------------------------------------------------------------------Q---------K-KA---------------------------------------------------------------------------------------------------------LEC-----------D-------------------------------------------------------------------------P-----------------K-A-----------------QSPAGGG-----------------------------------------------------------------------------------------------------------------------------------------------------------------------------------------------------------------------------------------------------------------------------------------------
>1752063_Fsp@BAU04599.1| Fe-S metabolism associated SufE
-------------------------------------------------------------------------------------------------------------------------------------------------------------------------------------------MS-S---------------------------------------------------------------------------------------------------------------------------------------------------------------------------------------------------------------------------------VID----------------------------------------------------------------------------S--------L-------------P-P----------------------------------------------------------------------------------------------------------------------------------------------------------------------------------------------------------------------------------------------------------------------------------------------------N----------------------------------------LAK-I----VQ------------------------------------------------------------------------------------------------------------------------------------------------------------------------------------------------------------------------------------------------------------------------------------------------------------------------------------------------------------------------------------------------------------------------------------------------------------------------------------------------------------------------------------------RFQRA-----T-D------P-----KR--RYEQLI-WYG-------------------------------------Q---K-LK-------------------------EFP-EADKL-----------------------------------------------------------------------------------------------P---EN---K-VPG--C--VSQVY--V-K---------A-----D-----L------------V--------------D-----------------------G-K-----------------------VT----F---QGD--------------SD--SQ-----LTKG-----LVGLLIEG-----------------------------------------------------------------------------------------------------L-NGLTPA--E-IV-------------------------------QLT-------------------------PD-F-IQET----GLNVSLT------------P-------SRANGF-------Y----------------------------------------------------N------------------------------------------------------------------------------------------------------------IFK--------TM----------------------------------------------------------------------------------Q---------K-KA---------------------------------------------------------------------------------------------------------LEC-----------Q-------------------------------------------------------------------------I-------------------------------------------------------------------------------------------------------------------------------------------------------------------------------------------------------------------------------------------------------------------------------------------------------------------------------------------
>46234_Asp@AFW93012.1| SufE family protein
-------------------------------------------------------------------------------------------------------------------------------------------------------------------------------------------MS-S---------------------------------------------------------------------------------------------------------------------------------------------------------------------------------------------------------------------------------TLD----------------------------------------------------------------------------S--------L-------------P-P----------------------------------------------------------------------------------------------------------------------------------------------------------------------------------------------------------------------------------------------------------------------------------------------------A----------------------------------------LNK-I----VH------------------------------------------------------------------------------------------------------------------------------------------------------------------------------------------------------------------------------------------------------------------------------------------------------------------------------------------------------------------------------------------------------------------------------------------------------------------------------------------------------------------------------------------RFQRA-----T-E------P-----KR--RYEQLI-WYA-------------------------------------Q---K-LQ-------------------------EFP-ESGKL-----------------------------------------------------------------------------------------------P---EN---K-VPG--C--VSQVY--V-T---------A-----S-----L------------E--------------D-----------------------G-K-----------------------VI----F---QGD--------------SD--SQ-----LTKG-----LLALLIEG-----------------------------------------------------------------------------------------------------L-NGSTPT--E-II-------------------------------QLT-------------------------PD-F-IQET----GLNVSLT------------P-------SRANGF-------Y----------------------------------------------------N------------------------------------------------------------------------------------------------------------IFK--------TM----------------------------------------------------------------------------------Q---------K-KA---------------------------------------------------------------------------------------------------------LES-----------K-------------------------------------------------------------------------L-------------------------------------------------------------------------------------------------------------------------------------------------------------------------------------------------------------------------------------------------------------------------------------------------------------------------------------------
>551115_Nazollae@ADI66197.1| Fe-S metabolism associated SufE
-------------------------------------------------------------------------------------------------------------------------------------------------------------------------------------------MS-L---------------------------------------------------------------------------------------------------------------------------------------------------------------------------------------------------------------------------------SLD----------------------------------------------------------------------------S--------L-------------P-P----------------------------------------------------------------------------------------------------------------------------------------------------------------------------------------------------------------------------------------------------------------------------------------------------A----------------------------------------LAK-I----VQ------------------------------------------------------------------------------------------------------------------------------------------------------------------------------------------------------------------------------------------------------------------------------------------------------------------------------------------------------------------------------------------------------------------------------------------------------------------------------------------------------------------------------------------RFQRA-----A-D------P-----KR--RYEQLI-WYA-------------------------------------E---K-LP-------------------------EFP-EAYKI-----------------------------------------------------------------------------------------------P---EN---K-VPG--C--VSQVY--V-T---------A-----S-----L------------H--------------D-----------------------G-K-----------------------VV----F---QGD--------------SD--SQ-----LTKG-----LVALLIEG-----------------------------------------------------------------------------------------------------L-NGLAPT--E-IV-------------------------------QLT-------------------------PD-F-IQAT----GLNVSLT------------P-------SRANGF-------Y----------------------------------------------------N------------------------------------------------------------------------------------------------------------IFK--------TM----------------------------------------------------------------------------------Q---------K-KA---------------------------------------------------------------------------------------------------------FEC-----------K-------------------------------------------------------------------------L-----------------E-G-----------------------------------------------------------------------------------------------------------------------------------------------------------------------------------------------------------------------------------------------------------------------------------------------------------------------
>2005462_Csp@BAZ05579.1| Fe-S metabolism associated SufE
-------------------------------------------------------------------------------------------------------------------------------------------------------------------------------------------MS-S---------------------------------------------------------------------------------------------------------------------------------------------------------------------------------------------------------------------------------IIE----------------------------------------------------------------------------T--------L-------------P-P----------------------------------------------------------------------------------------------------------------------------------------------------------------------------------------------------------------------------------------------------------------------------------------------------A----------------------------------------LAK-I----VQ------------------------------------------------------------------------------------------------------------------------------------------------------------------------------------------------------------------------------------------------------------------------------------------------------------------------------------------------------------------------------------------------------------------------------------------------------------------------------------------------------------------------------------------RFQRA-----T-E------P-----KR--RYEQLI-WYG-------------------------------------T---K-LK-------------------------EFP-EADKI-----------------------------------------------------------------------------------------------P---EN---K-VMG--C--VSQVY--I-T---------A-----E-----F------------R--------------D-----------------------G-G-----------------------VF----F---QGD--------------SD--SQ-----LTKG-----LVGLLIEG-----------------------------------------------------------------------------------------------------L-NGLPAQ--E-IV-------------------------------NLA-------------------------PD-F-IQET----GLNVSLT------------P-------SRANGF-------Y----------------------------------------------------N------------------------------------------------------------------------------------------------------------IFK--------TM----------------------------------------------------------------------------------Q---------A-KA---------------------------------------------------------------------------------------------------------AEY-----------L---------------------------------------------------------------------------------------------------------------------------------------------------------------------------------------------------------------------------------------------------------------------------------------------------------------------------------------------------------------------------------------------------------------------
>52271_Asp@LUHI01000017.1_36|  33187 33627
-------------------------------------------------------------------------------------------------------------------------------------------------------------------------------------------MS-S---------------------------------------------------------------------------------------------------------------------------------------------------------------------------------------------------------------------------------TLD----------------------------------------------------------------------------S--------L-------------P-P----------------------------------------------------------------------------------------------------------------------------------------------------------------------------------------------------------------------------------------------------------------------------------------------------A----------------------------------------LAK-I----VQ------------------------------------------------------------------------------------------------------------------------------------------------------------------------------------------------------------------------------------------------------------------------------------------------------------------------------------------------------------------------------------------------------------------------------------------------------------------------------------------------------------------------------------------RFQRA-----T-D------Q-----RR--RTEQLI-AYG-------------------------------------N---K-LK-------------------------DFP-EADKV-----------------------------------------------------------------------------------------------P---EN---K-VPG--C--VSQVY--I-T---------A-----S-----L------------D--------------D-----------------------G-K-----------------------VV----Y---QAD--------------SD--AF-----ISKG-----MVGLLIEG-----------------------------------------------------------------------------------------------------L-NGLTPT--E-IL-------------------------------ELT-------------------------PD-F-IQAT----GLNVSLT------------P-------SRANGF-------Y----------------------------------------------------N------------------------------------------------------------------------------------------------------------IFK--------TM----------------------------------------------------------------------------------Q---------K-KA---------------------------------------------------------------------------------------------------------LEC-----------K-------------------------------------------------------------------------L-----------------D-L-----------------PN*---------------------------------------------------------------------------------------------------------------------------------------------------------------------------------------------------------------------------------------------------------------------------------------------------
>2107693_Csp@PSB26521.1| cysteine desulfuration protein SufE
-------------------------------------------------------------------------------------------------------------------------------------------------------------------------------------------MP-S---------------------------------------------------------------------------------------------------------------------------------------------------------------------------------------------------------------------------------TAD----------------------------------------------------------------------------P--------L-------------P-A----------------------------------------------------------------------------------------------------------------------------------------------------------------------------------------------------------------------------------------------------------------------------------------------------S----------------------------------------LSQ-V----IQ------------------------------------------------------------------------------------------------------------------------------------------------------------------------------------------------------------------------------------------------------------------------------------------------------------------------------------------------------------------------------------------------------------------------------------------------------------------------------------------------------------------------------------------RFKRQ-----P-D------Q-----KR--RYELLI-WFA-------------------------------------K---R-LQ-------------------------EFPADDDKV-----------------------------------------------------------------------------------------------P---EN---K-VPG--C--VSQVY--V-T---------A-----T-----L------------E--------------D-----------------------G-K-----------------------VK----F---QGD--------------SD--SQ-----LTKG-----LVALLIEG-----------------------------------------------------------------------------------------------------L-SGLTPE--E-II-------------------------------QVP-------------------------PD-F-IQDT----GLNISLT------------P-------SRSNGF-------Y----------------------------------------------------N------------------------------------------------------------------------------------------------------------IFQ--------MM----------------------------------------------------------------------------------K---------Q-KA---------------------------------------------------------------------------------------------------------LAH-----------K-------------------------------------------------------------------------L-----------------T-M-----------------SVQALN------------------------------------------------------------------------------------------------------------------------------------------------------------------------------------------------------------------------------------------------------------------------------------------------
>1378066_Csp@PPS45148.1| cysteine desufuration protein SufE
-------------------------------------------------------------------------------------------------------------------------------------------------------------------------------------------MA-S---------------------------------------------------------------------------------------------------------------------------------------------------------------------------------------------------------------------------------TAA----------------------------------------------------------------------------P--------L-------------P-D----------------------------------------------------------------------------------------------------------------------------------------------------------------------------------------------------------------------------------------------------------------------------------------------------S----------------------------------------LAR-V----VQ------------------------------------------------------------------------------------------------------------------------------------------------------------------------------------------------------------------------------------------------------------------------------------------------------------------------------------------------------------------------------------------------------------------------------------------------------------------------------------------------------------------------------------------RFQRL-----S-N------P-----KQ--RYEQLV-WYA-------------------------------------K---R-LK-------------------------EFP-ESDKI-----------------------------------------------------------------------------------------------P---EN---K-VPG--C--VSQVY--I-T---------A-----G-----I------------D--------------R-----------------------G-K-----------------------VW----Y---QGD--------------SD--SA-----LVKG-----LVAVLVEG-----------------------------------------------------------------------------------------------------L-SGLSPE--E-IL-------------------------------QVS-------------------------PE-F-IKDT----GLNASLT------------P-------SRSNGF-------Y----------------------------------------------------N------------------------------------------------------------------------------------------------------------IFQ--------KM----------------------------------------------------------------------------------K---------E-KA---------------------------------------------------------------------------------------------------------LQL-----------L-------------------------------------------------------------------------M-----------------E-------------------------------------------------------------------------------------------------------------------------------------------------------------------------------------------------------------------------------------------------------------------------------------------------------------------------
>1666911_Ppriestleyi@KPQ34588.1| cysteine desulfuration protein SufE
----------------------------------------------------------------------------------------------------------------------------------------------------------------------------------------------M---------------------------------------------------------------------------------------------------------------------------------------------------------------------------------------------------------------------------------TDS----------------------------------------------------------------------------S--------R-------------P-P----------------------------------------------------------------------------------------------------------------------------------------------------------------------------------------------------------------------------------------------------------------------------------------------------Q----------------------------------------LDK-L----VK------------------------------------------------------------------------------------------------------------------------------------------------------------------------------------------------------------------------------------------------------------------------------------------------------------------------------------------------------------------------------------------------------------------------------------------------------------------------------------------------------------------------------------------RFARI-----S-E------P-----KR--RYEQLL-WYA-------------------------------------K---K-LE-------------------------AFP-EAGKI-----------------------------------------------------------------------------------------------P---EN---K-VPG--C--VSQVY--I-T---------A-----S-----I------------D--------------D-----------------------G-K-----------------------VA----F---QGD--------------SD--AQ-----ITKG-----LLAMLIEA-----------------------------------------------------------------------------------------------------L-GGLSPA--E-IV-------------------------------QLT-------------------------PD-F-IKET----QLDVSLT------------P-------SRANGF-------Y----------------------------------------------------N------------------------------------------------------------------------------------------------------------IFK--------TM----------------------------------------------------------------------------------Q---------K-KV---------------------------------------------------------------------------------------------------------LLL-----------A-------------------------------------------------------------------------S-----------------E-M-----------------N-----------------------------------------------------------------------------------------------------------------------------------------------------------------------------------------------------------------------------------------------------------------------------------------------------
>197221_Telongatus@BAC08642.1| tll1089
--------------------------------------------------------------------------------------MKIIFTFC-------------------------------------------------------------------------------------RQLTATIPMS-S---------------------------------------------------------------------------------------------------------------------------------------------------------------------------------------------------------------------------------FSQ----------------------------------------------------------------------------P--------L-------------P-P----------------------------------------------------------------------------------------------------------------------------------------------------------------------------------------------------------------------------------------------------------------------------------------------------R----------------------------------------LEQ-I----VQ------------------------------------------------------------------------------------------------------------------------------------------------------------------------------------------------------------------------------------------------------------------------------------------------------------------------------------------------------------------------------------------------------------------------------------------------------------------------------------------------------------------------------------------RFQQI-----P-E------Q-----RR--RYEYLL-SFA-------------------------------------K---R-LP-------------------------SFP-EEQKV-----------------------------------------------------------------------------------------------P---EH---K-VPG--C--VSQVY--V-T---------A-----R-----L------------Q--------------E-----------------------G-R-----------------------VI----F---QGD--------------SD--SQ-----LTKG-----LVGLLIEG-----------------------------------------------------------------------------------------------------L-NGLTPA--E-IL-------------------------------QLR-------------------------PD-F-IQRT----GLEISLT------------P-------SRVNGF-------Y----------------------------------------------------N------------------------------------------------------------------------------------------------------------IFR--------TI----------------------------------------------------------------------------------Q---------K-KA---------------------------------------------------------------------------------------------------------LAY-----------Y-------------------------------------------------------------------------L-----------------Q-E-----------------PADSKVRTEGLEPTHLA-----------------------------------------------------------------------------------------------------------VLEPKS--------------SASANSATSAA------------------------NLV----------------------------------------------------------------------------------------------------------------
>864702_Ocyanobacteri@EKQ69979.1| SufE protein probably involved in Fe-S center assembly
-------------------------------------------------------------------------------------------------------------------------------------------------------------------------------------------MP-L---------------------------------------------------------------------------------------------------------------------------------------------------------------------------------------------------------------------------------VSQ----------------------------------------------------------------------------P--------L-------------P-A----------------------------------------------------------------------------------------------------------------------------------------------------------------------------------------------------------------------------------------------------------------------------------------------------S----------------------------------------LER-I----VQ------------------------------------------------------------------------------------------------------------------------------------------------------------------------------------------------------------------------------------------------------------------------------------------------------------------------------------------------------------------------------------------------------------------------------------------------------------------------------------------------------------------------------------------RFQQI-----S-E------P-----KQ--RYEYLL-WFA-------------------------------------K---R-LP-------------------------PFP-DEQKI-----------------------------------------------------------------------------------------------A---EH---K-VPG--C--VSQVY--V-T---------A-----S-----L------------E--------------Q-----------------------G-K-----------------------VI----F---QGD--------------SD--SQ-----LTKG-----LVGLLVEG-----------------------------------------------------------------------------------------------------L-NGLTPA--E-IV-------------------------------QLT-------------------------PD-F-IQQT----GLDISLT------------P-------SRANGF-------Y----------------------------------------------------N------------------------------------------------------------------------------------------------------------IFQ--------TM----------------------------------------------------------------------------------Q---------Q-KA---------------------------------------------------------------------------------------------------------LVY-----------H-------------------------------------------------------------------------L-----------------A-E-----------------TY---LRT----------------------------------------------------------------------------------------------------------------------------------------------------------------------------------------------------------------------------------------------------------------------------------------------
>1296344_Mglauca@PSB02562.1| cysteine desulfuration protein SufE
-------------------------------------------------------------------------------------------------------------------------------------------------------------------------------------------MP-P---------------------------------------------------------------------------------------------------------------------------------------------------------------------------------------------------------------------------------LSQ----------------------------------------------------------------------------P--------L-------------P-P----------------------------------------------------------------------------------------------------------------------------------------------------------------------------------------------------------------------------------------------------------------------------------------------------N----------------------------------------LNQ-I----IQ------------------------------------------------------------------------------------------------------------------------------------------------------------------------------------------------------------------------------------------------------------------------------------------------------------------------------------------------------------------------------------------------------------------------------------------------------------------------------------------------------------------------------------------KFQHI-----S-E------P-----KR--RYEYLL-WFS-------------------------------------K---R-LP-------------------------PFP-NDWQI-----------------------------------------------------------------------------------------------P---EH---K-VPG--C--ISQVY--V-T---------A-----T-----L------------E--------------E-----------------------G-K-----------------------VT----F---HGD--------------SD--SQ-----LTKG-----LMGLLVEG-----------------------------------------------------------------------------------------------------L-SGLTPS--E-IA-------------------------------QLK-------------------------PD-F-IQLT----GLDVSLT------------P-------SRSNGF-------Y----------------------------------------------------N------------------------------------------------------------------------------------------------------------IFL--------TM----------------------------------------------------------------------------------Q---------Q-KA---------------------------------------------------------------------------------------------------------LLC-----------H-------------------------------------------------------------------------I-----------------E-P-----------------I-----------------------------------------------------------------------------------------------------------------------------------------------------------------------------------------------------------------------------------------------------------------------------------------------------
>1919134_Cbacterium@PSP16270.1| cysteine desulfuration protein SufE
-------------------------------------------------------------------------------------------------------------------------------------------------------------------------------------------MA-G---------------------------------------------------------------------------------------------------------------------------------------------------------------------------------------------------------------------------------TET----------------------------------------------------------------------------Q--------W-------------P-E----------------------------------------------------------------------------------------------------------------------------------------------------------------------------------------------------------------------------------------------------------------------------------------------------N----------------------------------------LDR-I----VR------------------------------------------------------------------------------------------------------------------------------------------------------------------------------------------------------------------------------------------------------------------------------------------------------------------------------------------------------------------------------------------------------------------------------------------------------------------------------------------------------------------------------------------RFKRR-----T-N------P-----KQ--RYQQLL-SYA-------------------------------------K---R-LE-------------------------GLP-EECKT-----------------------------------------------------------------------------------------------A---DN---K-VPG--C--VSQVY--I-T---------A-----D-----L------------D--------------Q-----------------------G-R-----------------------VC----Y---QGD--------------SD--AQ-----IVKG-----LVGLLIEG-----------------------------------------------------------------------------------------------------L-NGLTPE--E-IG-------------------------------RLS-------------------------PD-F-IEET----GLQVSLT------------P-------SRANGF-------Y----------------------------------------------------N------------------------------------------------------------------------------------------------------------IFQ--------TM----------------------------------------------------------------------------------K---------K-KA---------------------------------------------------------------------------------------------------------LAC-----------Q-------------------------------------------------------------------------V-----------------A-D-----------------PA----------------------------------------------------------------------------------------------------------------------------------------------------------------------------------------------------------------------------------------------------------------------------------------------------
>582515_Rlacunae@ERN42527.1| SufE protein probably involved in Fe-S center assembly
-------------------------------------------------------------------------------------------------------------------------------------------------------------------------------------------MT-S---------------------------------------------------------------------------------------------------------------------------------------------------------------------------------------------------------------------------------AAA----------------------------------------------------------------------------S--------R-------------P-A----------------------------------------------------------------------------------------------------------------------------------------------------------------------------------------------------------------------------------------------------------------------------------------------------S----------------------------------------LDR-I----VR------------------------------------------------------------------------------------------------------------------------------------------------------------------------------------------------------------------------------------------------------------------------------------------------------------------------------------------------------------------------------------------------------------------------------------------------------------------------------------------------------------------------------------------RFQRH-----S-D------P-----KQ--RYRQLL-AYA-------------------------------------Q---R-LD-------------------------DLP-AEDRV-----------------------------------------------------------------------------------------------P---EN---K-VSG--C--VSQVY--V-T---------A-----V-----L------------E--------------D-----------------------G-K-----------------------VM----Y---SGT--------------SD--AQ-----LVKG-----LLALLVSG-----------------------------------------------------------------------------------------------------L-NGLTPQ--E-IV-------------------------------QVT-------------------------PD-F-IEET----GLQVSLT------------P-------SRANGF-------Y----------------------------------------------------N------------------------------------------------------------------------------------------------------------IFR--------MM----------------------------------------------------------------------------------Q---------N-KA---------------------------------------------------------------------------------------------------------LAL-----------Q-------------------------------------------------------------------------A-----------------I-A-----------------RA----------------------------------------------------------------------------------------------------------------------------------------------------------------------------------------------------------------------------------------------------------------------------------------------------
>203124_Terythraeum@ABG53430.1| Fe-S metabolism associated SufE
----------------------------------------------------------------------------------------------------------------------------------------------------------------------------------------------------------------------------------------------------------------------------------------------------------------------------------------------------------------------------------------------------------------------------------M----------------------------------------------------------------------------S--------L-------------P-S----------------------------------------------------------------------------------------------------------------------------------------------------------------------------------------------------------------------------------------------------------------------------------------------------S----------------------------------------LER-I----VK------------------------------------------------------------------------------------------------------------------------------------------------------------------------------------------------------------------------------------------------------------------------------------------------------------------------------------------------------------------------------------------------------------------------------------------------------------------------------------------------------------------------------------------KFKRA-----S-S------N-----KL--RYEQLL-WYA-------------------------------------K---K-LP-------------------------DFP-EDKKT-----------------------------------------------------------------------------------------------P---EN---K-VYG--C--QSQVY--I-T---------A-----N-----L------------T--------------D-----------------------G-K-----------------------VY----Y---QGD--------------SD--AQ-----LVKG-----LVALLIEG-----------------------------------------------------------------------------------------------------L-NQLTPQ--E-IT-------------------------------QIT-------------------------PD-F-IEET----GLKVSLT------------P-------SRANGF-------Y----------------------------------------------------N------------------------------------------------------------------------------------------------------------IFQ--------LM----------------------------------------------------------------------------------K---------S-KA---------------------------------------------------------------------------------------------------------NFY-----------S-------------------------------------------------------------------------N-----------------L-R-----------------E-----------------------------------------------------------------------------------------------------------------------------------------------------------------------------------------------------------------------------------------------------------------------------------------------------
>1671698_Hsp@OZH51490.1| cysteine desufuration protein SufE
----------------------------------------------------------------------------------------------------------------------------------------------------------------------------------------------------------------------------------------------------------------------------------------------------------------------------------------------------------------------------------------------------------------------------------M----------------------------------------------------------------------------S--------L-------------P-S----------------------------------------------------------------------------------------------------------------------------------------------------------------------------------------------------------------------------------------------------------------------------------------------------S----------------------------------------LER-I----VK------------------------------------------------------------------------------------------------------------------------------------------------------------------------------------------------------------------------------------------------------------------------------------------------------------------------------------------------------------------------------------------------------------------------------------------------------------------------------------------------------------------------------------------KFQRA-----S-S------N-----KL--RYEQLL-WYA-------------------------------------K---K-LP-------------------------DFP-EAEKI-----------------------------------------------------------------------------------------------P---EN---K-VYG--C--QSQVY--I-T---------A-----N-----L------------D--------------D-----------------------G-K-----------------------VC----Y---QGD--------------SD--AQ-----LVKG-----LVAFLIEG-----------------------------------------------------------------------------------------------------L-NGLTPQ--E-IS-------------------------------QVT-------------------------PD-F-IQET----GLKASLT------------P-------SRANGF-------Y----------------------------------------------------N------------------------------------------------------------------------------------------------------------IFQ--------LM----------------------------------------------------------------------------------K---------T-KA---------------------------------------------------------------------------------------------------------NSY-----------S-------------------------------------------------------------------------K-------------------------------------------------------------------------------------------------------------------------------------------------------------------------------------------------------------------------------------------------------------------------------------------------------------------------------------------
>755178_Caponinum@AFZ52993.1| Fe-S metabolism associated SufE
-------------------------------------------------------------------------------------------------------------------------------------------------------------------------------------------MS-S---------------------------------------------------------------------------------------------------------------------------------------------------------------------------------------------------------------------------------NTH----------------------------------------------------------------------------S--------R-------------P-E----------------------------------------------------------------------------------------------------------------------------------------------------------------------------------------------------------------------------------------------------------------------------------------------------K----------------------------------------LDK-I----VQ------------------------------------------------------------------------------------------------------------------------------------------------------------------------------------------------------------------------------------------------------------------------------------------------------------------------------------------------------------------------------------------------------------------------------------------------------------------------------------------------------------------------------------------KFKRR-----D-N------P-----KQ--KYEQLL-WYA-------------------------------------Q---K-LE-------------------------PMP-ETEKT-----------------------------------------------------------------------------------------------P---EN---K-VSG--C--VSQVY--I-T---------S-----T-----L------------D--------------Q-----------------------G-K-----------------------IF----Y---QGD--------------SD--AQ-----LVKG-----LVAFLIAG-----------------------------------------------------------------------------------------------------L-NGLTPQ--E-II-------------------------------TLT-------------------------PD-F-IEET----GLQVSLT------------P-------SRANGF-------I----------------------------------------------------N------------------------------------------------------------------------------------------------------------IFK--------KM----------------------------------------------------------------------------------Q---------Q-QA---------------------------------------------------------------------------------------------------------IFL-----------S-------------------------------------------------------------------------H-------------------------------------------------------------------------------------------------------------------------------------------------------------------------------------------------------------------------------------------------------------------------------------------------------------------------------------------
>2054282_Csp@AUC60201.1| cysteine desulfuration protein SufE
-------------------------------------------------------------------------------------------------------------------------------------------------------------------------------------------MT-S---------------------------------------------------------------------------------------------------------------------------------------------------------------------------------------------------------------------------------NST----------------------------------------------------------------------------T--------R-------------P-E----------------------------------------------------------------------------------------------------------------------------------------------------------------------------------------------------------------------------------------------------------------------------------------------------K----------------------------------------LDK-I----VQ------------------------------------------------------------------------------------------------------------------------------------------------------------------------------------------------------------------------------------------------------------------------------------------------------------------------------------------------------------------------------------------------------------------------------------------------------------------------------------------------------------------------------------------KFKRR-----E-N------P-----KQ--KYEQLL-WYA-------------------------------------K---K-LE-------------------------TLP-ETAKT-----------------------------------------------------------------------------------------------S---EN---K-VSG--C--VSQVY--I-I---------S-----N-----I------------E--------------D-----------------------G-Q-----------------------IF----Y---QGD--------------SD--AQ-----LVKG-----LVAFLIDS-----------------------------------------------------------------------------------------------------L-NGLTPQ--E-IV-------------------------------TIE-------------------------PD-F-IEET----GLQASLT------------P-------SRANGF-------L----------------------------------------------------N------------------------------------------------------------------------------------------------------------IFK--------KM----------------------------------------------------------------------------------Q---------Q-LA---------------------------------------------------------------------------------------------------------LVS-----------M-------------------------------------------------------------------------A-------------------------------------------------------------------------------------------------------------------------------------------------------------------------------------------------------------------------------------------------------------------------------------------------------------------------------------------
>113355_Gherdmanii@CM001775.1_3525|  3640739 3641185
-------------------------------------------------------------------------------------------------------------------------------------------------------------------------------------------MV-T---------------------------------------------------------------------------------------------------------------------------------------------------------------------------------------------------------------------------------NSA----------------------------------------------------------------------------P--------R-------------P-Q----------------------------------------------------------------------------------------------------------------------------------------------------------------------------------------------------------------------------------------------------------------------------------------------------N----------------------------------------LEK-I----VE------------------------------------------------------------------------------------------------------------------------------------------------------------------------------------------------------------------------------------------------------------------------------------------------------------------------------------------------------------------------------------------------------------------------------------------------------------------------------------------------------------------------------------------KFKRR-----D-N------P-----KQ--KYEQLL-WYA-------------------------------------K---K-LA-------------------------PMA-QEEKT-----------------------------------------------------------------------------------------------E---AN---K-VLG--C--VSQVY--I-T---------S-----T-----L------------E--------------D-----------------------N-Q-----------------------IF----Y---QGD--------------SD--AQ-----LVKG-----LVAFLIEG-----------------------------------------------------------------------------------------------------L-NGLTPL--E-VI-------------------------------NLT-------------------------PD-F-IEET----GLQVSLT------------P-------SRANGF-------F----------------------------------------------------N------------------------------------------------------------------------------------------------------------IFK--------KM----------------------------------------------------------------------------------Q---------Q-QA---------------------------------------------------------------------------------------------------------LTA-----------E-------------------------------------------------------------------------T-----------------K-L-----------------EKEK*-------------------------------------------------------------------------------------------------------------------------------------------------------------------------------------------------------------------------------------------------------------------------------------------------
>2005460_Csp@BAZ45122.1| putative Fe-S metabolism associated SufE
-------------------------------------------------------------------------------------------------------------------------------------------------------------------------------------------MS-S---------------------------------------------------------------------------------------------------------------------------------------------------------------------------------------------------------------------------------TET----------------------------------------------------------------------------S--------L-------------P-P----------------------------------------------------------------------------------------------------------------------------------------------------------------------------------------------------------------------------------------------------------------------------------------------------S----------------------------------------LAK-I----VD------------------------------------------------------------------------------------------------------------------------------------------------------------------------------------------------------------------------------------------------------------------------------------------------------------------------------------------------------------------------------------------------------------------------------------------------------------------------------------------------------------------------------------------RFQSR-----P-N------P-----KQ--KYEQLL-WYA-------------------------------------K---K-LP-------------------------PID-EADKI-----------------------------------------------------------------------------------------------E---AN---K-VKG--C--VSKVY--I-S---------A-----K-----L------------E--------------D-----------------------G-K-----------------------VC----Y---QGD--------------SD--AQ-----LVKG-----LVAFLIEG-----------------------------------------------------------------------------------------------------L-NQLPPE--T-IM-------------------------------QVE-------------------------PD-F-IEDT----GLKVSLT------------P-------SRANGF-------F----------------------------------------------------N------------------------------------------------------------------------------------------------------------IFQ--------MM----------------------------------------------------------------------------------K---------Q-KA---------------------------------------------------------------------------------------------------------LDL-----------N-------------------------------------------------------------------------S-----------------Q-S-----------------AN----------------------------------------------------------------------------------------------------------------------------------------------------------------------------------------------------------------------------------------------------------------------------------------------------
>2099687_Cbacterium@PXDR01000494.1_3|  1491 1931
--------------------------------------------------------------------------------------------------------------------------------------------------------------------------------------------M-A---------------------------------------------------------------------------------------------------------------------------------------------------------------------------------------------------------------------------------TSS----------------------------------------------------------------------------T--------R-------------P-A----------------------------------------------------------------------------------------------------------------------------------------------------------------------------------------------------------------------------------------------------------------------------------------------------S----------------------------------------IEK-L----VR------------------------------------------------------------------------------------------------------------------------------------------------------------------------------------------------------------------------------------------------------------------------------------------------------------------------------------------------------------------------------------------------------------------------------------------------------------------------------------------------------------------------------------------RFQRS-----S-D------P-----RR--RYEQLL-WYA-------------------------------------K---R-LE-------------------------GFP-EADKR-----------------------------------------------------------------------------------------------P---EN---K-VAG--C--VSQVF--I-N---------A-----K-----L------------T------------P-E-----------------------G-T-----------------------VQ----F---QGE--------------SD--AQ-----ITKG-----LVALLIEG-----------------------------------------------------------------------------------------------------R-NGLSPQ--A-VC-------------------------------DLT-------------------------PD-F-IQET----QLDVSLT------------P-------SRANGF-------Y----------------------------------------------------N------------------------------------------------------------------------------------------------------------IFK--------TM----------------------------------------------------------------------------------Q---------Q-KA---------------------------------------------------------------------------------------------------------AAL-----------V-------------------------------------------------------------------------L-----------------E-A-----------------GA*---------------------------------------------------------------------------------------------------------------------------------------------------------------------------------------------------------------------------------------------------------------------------------------------------
>268115_Lantarctica@PZO34907.1| cysteine desulfuration protein SufE
--------------------------------------------------------------------------------------------------------------------------------------------------------------------------------------------------------------------------------------------------------------------------------------------------------------------------------------------------------------------------------------------------------------------------------MPA----------------------------------------------------------------------------D--------R-------------P-E----------------------------------------------------------------------------------------------------------------------------------------------------------------------------------------------------------------------------------------------------------------------------------------------------S----------------------------------------IEK-I----VA------------------------------------------------------------------------------------------------------------------------------------------------------------------------------------------------------------------------------------------------------------------------------------------------------------------------------------------------------------------------------------------------------------------------------------------------------------------------------------------------------------------------------------------RFQKA-----A-D------P-----KR--RYEQLL-WFA-------------------------------------K---K-LD-------------------------SLP-EEYKT-----------------------------------------------------------------------------------------------P---EN---K-VPG--C--VSQVF--V-V---------A-----D-----L------------V--------------E-----------------------G-K-----------------------VV----Y---QAD--------------SD--AQ-----ITKG-----LVALLIKA-----------------------------------------------------------------------------------------------------L-NGLTPG--E-II-------------------------------ALT-------------------------PD-F-IQDT----QLDVSLT------------P-------SRANGF-------Y----------------------------------------------------N------------------------------------------------------------------------------------------------------------IFK--------TM----------------------------------------------------------------------------------Q---------Q-RAQGL---------------------------------------------------------------------------------------------------MDGAAA-----------A-------------------------------------------------------------------------V-----------------Q-S-----------------------------------------------------------------------------------------------------------------------------------------------------------------------------------------------------------------------------------------------------------------------------------------------------------------------
>2099684_Cbacterium@PWRG01000453.1_6|  3644 4066
--------------------------------------------------------------------------------------------------------------------------------------------------------------------------------------------------------------------------------------------------------------------------------------------------------------------------------------------------------------------------------------------------------------------------------MSA----------------------------------------------------------------------------V--------R-------------P-A----------------------------------------------------------------------------------------------------------------------------------------------------------------------------------------------------------------------------------------------------------------------------------------------------S----------------------------------------VTK-I----VS------------------------------------------------------------------------------------------------------------------------------------------------------------------------------------------------------------------------------------------------------------------------------------------------------------------------------------------------------------------------------------------------------------------------------------------------------------------------------------------------------------------------------------------RFQKT-----A-D------P-----KR--RYQQLL-WFA-------------------------------------K---K-LN-------------------------PMP-EDQKV-----------------------------------------------------------------------------------------------P---EN---K-VPG--C--VSQVF--V-T---------A-----H-----L------------D--------------D-----------------------G-K-----------------------VI----Y---QAD--------------SD--AQ-----ITKG-----LVALLVQA-----------------------------------------------------------------------------------------------------L-NGLTPE--E-IT-------------------------------ALA-------------------------PD-F-IQET----QLDVSLT------------P-------SRANGF-------Y----------------------------------------------------N------------------------------------------------------------------------------------------------------------IFK--------TM----------------------------------------------------------------------------------Q---------Q-RA---------------------------------------------------------------------------------------------------------ATL-----------S-------------------------------------------------------------------------V-----------------P-*-----------------------------------------------------------------------------------------------------------------------------------------------------------------------------------------------------------------------------------------------------------------------------------------------------------------------
>1982223_Asp@RAQ40058.1| cysteine desulfuration protein SufE, partial
-----------------------------------------------------------------------------------------------------------------------------------------------------------------------------------------------------------------------------------------------------------------------------------------------------------------------------------------------------------------------------------------------------------------------------------------------------------------------------------------------------------------------------------------------------------------------------------------------------------------------------------------------------------------------------------------------------------------------------------------------------------------------------------------------------------------------------------------------------------------------------------------------------------------------------------------------------------------------------------------------------------------------------------------------------------------------------------------------------------------------------------------------------------------------------------------------------------------------------------------------------------------------------------------------------------------------------------------------------------------------------------------------------------------------------------------------------------------------------------------------------------------------------------------------------------------------------------------------------------------------------------------------------------------------------G--C--I----------------------------------------------------------Q-------------------------------------------------------F---QGD--------------SD--SQ-----LTKG-----LLAMLIKG-----------------------------------------------------------------------------------------------------M-NGLTIE--Q-IS-------------------------------QLK-------------------------PD-F-IEET----GLQASLT------------P-------SRANGF-------Y----------------------------------------------------N------------------------------------------------------------------------------------------------------------IFK--------TL----------------------------------------------------------------------------------Q---------K-QA--------------------------------------------------------------------------------------------------------------------------------------S---------------------------------------------------------AC-----------------G-E-----------------------------------------------------------------------------------------------------------------------------------------------------------------------------------------------------------------------------------------------------------------------------------------------------------------------
>2107703_Fcyanobacteri@PSB68211.1| cysteine desulfuration protein SufE
-------------------------------------------------------------------------------------------------------------------------------------------------------------------------------------------MT-T---------------------------------------------------------------------------------------------------------------------------------------------------------------------------------------------------------------------------------AST----------------------------------------------------------------------------A--------T-------------P-P----------------------------------------------------------------------------------------------------------------------------------------------------------------------------------------------------------------------------------------------------------------------------------------------------A----------------------------------------LQK-I----VQ------------------------------------------------------------------------------------------------------------------------------------------------------------------------------------------------------------------------------------------------------------------------------------------------------------------------------------------------------------------------------------------------------------------------------------------------------------------------------------------------------------------------------------------RLQQT-----T-D------P-----KR--RYEYLL-WLA-------------------------------------K---H-LE-------------------------LFP-EPAKV-----------------------------------------------------------------------------------------------P---EN---K-VAG--C--VSQVY--V-V---------A-----S-----L------------K--------------D-----------------------G-N-----------------------VF----F---QGD--------------SD--AQ-----ITKG-----LVALLIKG-----------------------------------------------------------------------------------------------------L-NGLTPA--E-VL-------------------------------QVK-------------------------PT-F-IRDT----GLEVSLT------------P-------SRANGF-------Y----------------------------------------------------N------------------------------------------------------------------------------------------------------------IFK--------TM----------------------------------------------------------------------------------Q---------M-KA------------------------------------------------------------------------------------------------------AE-LAD-----------Q---------------------------------------------------------------------------------------------P-----------------STN---------------------------------------------------------------------------------------------------------------------------------------------------------------------------------------------------------------------------------------------------------------------------------------------------
>47254_Lsp@PZV18501.1| cysteine desulfuration protein SufE
-------------------------------------------------------------------------------------------------------------------------------------------------------------------------------------------MS-T---------------------------------------------------------------------------------------------------------------------------------------------------------------------------------------------------------------------------------SSV----------------------------------------------------------------------------P--------L-------------P-P----------------------------------------------------------------------------------------------------------------------------------------------------------------------------------------------------------------------------------------------------------------------------------------------------I----------------------------------------LEK-I----VR------------------------------------------------------------------------------------------------------------------------------------------------------------------------------------------------------------------------------------------------------------------------------------------------------------------------------------------------------------------------------------------------------------------------------------------------------------------------------------------------------------------------------------------RLQQT-----T-D------P-----KR--RYEYLL-WLA-------------------------------------K---R-LP-------------------------ELP-ESQKT-----------------------------------------------------------------------------------------------A---EN---K-VPG--C--VSQVF--I-V---------A-----E-----L------------V--------------D-----------------------G-K-----------------------VT----F---QAD--------------SD--AQ-----LTKG-----LVALLVEG-----------------------------------------------------------------------------------------------------L-NGLTLQ--E-IS-------------------------------QLT-------------------------PD-F-IKDT----GLDVSLT------------P-------SRANGF-------Y----------------------------------------------------N------------------------------------------------------------------------------------------------------------IFQ--------TM----------------------------------------------------------------------------------Q---------R-KA--L------------------------------------------------------------------------------------------------LCQLE-LSM-----------QS------------------------------------------------------------------------V-----------------A-P-----------------ADEST-------------------------------------------------------------------------------------------------------------------------------------------------------------------------------------------------------------------------------------------------------------------------------------------------
>111611_Gsp@LNDC01000067.1_3|  925 1356
--------------------------------------------------------------------------------------------------------------------------------------------------------------------------------------------------------------------------------------------------------------------------------------------------------------------------------------------------------------------------------------------------------------------------------MVS----------------------------------------------------------------------------T--------P-------------S-P----------------------------------------------------------------------------------------------------------------------------------------------------------------------------------------------------------------------------------------------------------------------------------------------------K----------------------------------------LNK-I----VQ------------------------------------------------------------------------------------------------------------------------------------------------------------------------------------------------------------------------------------------------------------------------------------------------------------------------------------------------------------------------------------------------------------------------------------------------------------------------------------------------------------------------------------------RFQRV-----S-N------P-----KR--KYEQLL-HFA-------------------------------------K---R-LE-------------------------ALP-EDQKV-----------------------------------------------------------------------------------------------A---EN---K-VPG--C--VSQVY--V-I---------A-----E-----F------------R--------------D-----------------------G-K-----------------------VW----Y---RGD--------------SD--AQ-----LVKG-----LVSLLIEG-----------------------------------------------------------------------------------------------------L-NGLTPE--E-IS-------------------------------QIS-------------------------PD-F-IQET----GLNVSLT------------P-------SRANGF-------Y----------------------------------------------------N------------------------------------------------------------------------------------------------------------ILQ--------MM----------------------------------------------------------------------------------K---------H-KA---------------------------------------------------------------------------------------------------------SAF-----------Q-------------------------------------------------------------------------Q-----------------E-A-----------------AV*---------------------------------------------------------------------------------------------------------------------------------------------------------------------------------------------------------------------------------------------------------------------------------------------------
>1947889_Cbacterium@DIYQ01000028.1_25|  28480 28914
-------------------------------------------------------------------------------------------------------------------------------------------------------------------------------------------MT-E---------------------------------------------------------------------------------------------------------------------------------------------------------------------------------------------------------------------------------TTQ----------------------------------------------------------------------------T--------L-------------P-P----------------------------------------------------------------------------------------------------------------------------------------------------------------------------------------------------------------------------------------------------------------------------------------------------N----------------------------------------LDK-I----VK------------------------------------------------------------------------------------------------------------------------------------------------------------------------------------------------------------------------------------------------------------------------------------------------------------------------------------------------------------------------------------------------------------------------------------------------------------------------------------------------------------------------------------------RFQRS-----Q-D------P-----KR--RIEQLI-DYA-------------------------------------K---K-LP-------------------------PFP-DTDKV-----------------------------------------------------------------------------------------------E---EN---K-VPG--C--VSQVY--V-T---------A-----T-----L------------E--------------D-----------------------G-K-----------------------LH----Y---QAD--------------SD--AQ-----LTKG-----LVALLVRG-----------------------------------------------------------------------------------------------------L-DGLSPE--E-VA-------------------------------TLS-------------------------GD-F-IQET----GLCVNLT------------P-------SRANGF-------Y----------------------------------------------------N------------------------------------------------------------------------------------------------------------IFE--------TM----------------------------------------------------------------------------------K---------K-KA---------------------------------------------------------------------------------------------------------IVA-----------S-------------------------------------------------------------------------M-----------------N-N-----------------*-----------------------------------------------------------------------------------------------------------------------------------------------------------------------------------------------------------------------------------------------------------------------------------------------------
>1880902_Lsp@OCQ92315.1| cysteine desufuration protein SufE
-------------------------------------------------------------------------------------------------------------------------------------------------------------------------------------------MT-V---------------------------------------------------------------------------------------------------------------------------------------------------------------------------------------------------------------------------------PTS----------------------------------------------------------------------------A--------L-------------P-E----------------------------------------------------------------------------------------------------------------------------------------------------------------------------------------------------------------------------------------------------------------------------------------------------S----------------------------------------LAK-L----VQ------------------------------------------------------------------------------------------------------------------------------------------------------------------------------------------------------------------------------------------------------------------------------------------------------------------------------------------------------------------------------------------------------------------------------------------------------------------------------------------------------------------------------------------RFSRV-----T-N------P-----KQ--GYEQLI-WFS-------------------------------------K---R-LP-------------------------ELD-EADRS-----------------------------------------------------------------------------------------------P---EN---K-VHG--C--TSQVY--V-A---------S-----A-----L------------T--------------D-----------------------G-K-----------------------VW----Y---RGD--------------SD--SQ-----LVKG-----LVAFLVEG-----------------------------------------------------------------------------------------------------L-NGLAPD--V-II-------------------------------ALK-------------------------PD-F-IQQT----KLNASLT------------P-------SRANGF-------F----------------------------------------------------N------------------------------------------------------------------------------------------------------------IFK--------KM----------------------------------------------------------------------------------Q---------D-QARS-------------------------------------------------------------------------------------------------------LQS-----------ESHADLNALGSLSSPP---------------------------------------------------------SL-----------------E-S-----------------NHEGPEKVTD--------------------------------------------------------------------------------------------------------------------------------------------------------------------------------------------------------------------------------------------------------------------------------------------
>282423_Pagardhii@BBD56370.1| hypothetical protein NIES204_36970
-------------------------------------------------------------------------------------------------------------------------------------------------------------------------------------------MS-S---------------------------------------------------------------------------------------------------------------------------------------------------------------------------------------------------------------------------------TTS----------------------------------------------------------------------------P--------L-------------P-P----------------------------------------------------------------------------------------------------------------------------------------------------------------------------------------------------------------------------------------------------------------------------------------------------S----------------------------------------LER-I----VQ------------------------------------------------------------------------------------------------------------------------------------------------------------------------------------------------------------------------------------------------------------------------------------------------------------------------------------------------------------------------------------------------------------------------------------------------------------------------------------------------------------------------------------------RFKRA-----S-S------N-----KL--RYEQLI-TIA-------------------------------------Q---K-LP-------------------------TFP-EDQKI-----------------------------------------------------------------------------------------------P---DN---K-VPG--C--VSQVY--V-I---------A-----N-----L------------D--------------E------------------Q----G-K-----------------------VQ----F---HGD--------------SD--SQ-----LTKG-----LVAFLIMG-----------------------------------------------------------------------------------------------------M-NGMTPT--E-VV-------------------------------GLN-------------------------PE-F-IQET----GLQASLT------------P-------SRANGF-------Y----------------------------------------------------N------------------------------------------------------------------------------------------------------------IFQ--------TF----------------------------------------------------------------------------------K---------K-KAQN--------------------------------------------------------------------------------------------------CDPN-LDI-----------E-------------------------------------------------------------------------V-------------------------------------------------------------------------------------------------------------------------------------------------------------------------------------------------------------------------------------------------------------------------------------------------------------------------------------------
>1982223_Asp@RAQ38798.1| cysteine desulfuration protein SufE, partial
-------------------------------------------------------------------------------------------------------------------------------------------------------------------------------------------MA-S---------------------------------------------------------------------------------------------------------------------------------------------------------------------------------------------------------------------------------PVT----------------------------------------------------------------------------Q--------R-------------P-P----------------------------------------------------------------------------------------------------------------------------------------------------------------------------------------------------------------------------------------------------------------------------------------------------A----------------------------------------LDR-I----VQ------------------------------------------------------------------------------------------------------------------------------------------------------------------------------------------------------------------------------------------------------------------------------------------------------------------------------------------------------------------------------------------------------------------------------------------------------------------------------------------------------------------------------------------RFKRA-----S-S------N-----KL--RYEQLL-TLA-------------------------------------Q---K-LP-------------------------EFP-EEQKL-----------------------------------------------------------------------------------------------P---EN---K-VPG--C--VSQVY--V-T---------A-----S-----L------------D--------------S------------------N----G------------------------------------------------------------------------------------------------------------------------------------------------------------------------------------------------------------------------------------------------------------------------------------------------------------------------------------------------------------------------------------------------------------------------------------------------------------------------------------------------------------------------------------------------------------------------------------------------------------------------------------------------------------------------------------------------------C----------------------------------------------------------------------------------------------------------------------------------------------------------------------------------------------------------------------------------------------------------------------------------------------------------------------------------------------------------------------------------------------------------------------------------------
>1173263_Ssp@AFY73765.1| SufE protein probably involved in Fe-S center assembly
-------------------------------------------------------------------------------------------------------------------------------------------------------------------------------------------MQ-S---------------------------------------------------------------------------------------------------------------------------------------------------------------------------------------------------------------------------------TTA----------------------------------------------------------------------------Q--------L-------------P-D----------------------------------------------------------------------------------------------------------------------------------------------------------------------------------------------------------------------------------------------------------------------------------------------------A----------------------------------------LDR-I----IK------------------------------------------------------------------------------------------------------------------------------------------------------------------------------------------------------------------------------------------------------------------------------------------------------------------------------------------------------------------------------------------------------------------------------------------------------------------------------------------------------------------------------------------RFQRL-----S-D------P-----KQ--RYEQLI-LYG-------------------------------------Q---K-LP-------------------------KFA-DSDRT-----------------------------------------------------------------------------------------------P---EN---K-VPG--C--ISQVF--I-T---------A-----Q-----L------------N------------D-Q-----------------------N-Q-----------------------VI----F---TGD--------------SD--GL-----ISKG-----FAGLLISG-----------------------------------------------------------------------------------------------------L-NNASPE--V-IL-------------------------------NLA-------------------------PD-F-INDT----GLIVSLT------------P-------SRANGF-------F----------------------------------------------------S------------------------------------------------------------------------------------------------------------VFK--------TM----------------------------------------------------------------------------------Q---------A-KVRV-------------------------------------------------------------------------------------------------------LV----------------------------------------------------------------------------------------------------------------------------------------------------------------------------------------------------------------------------------------------------------------------------------------------------------------------------------------------------------------------------------------------------------------------------------
>82654_Psp@AFY69967.1| Fe-S metabolism associated SufE
----------------------------------------------------------------------------------------------------------------------------------------------------------------------------------------MQEVQ-S---------------------------------------------------------------------------------------------------------------------------------------------------------------------------------------------------------------------------------TAS----------------------------------------------------------------------------Q--------L-------------P-E----------------------------------------------------------------------------------------------------------------------------------------------------------------------------------------------------------------------------------------------------------------------------------------------------S----------------------------------------IDR-L----LK------------------------------------------------------------------------------------------------------------------------------------------------------------------------------------------------------------------------------------------------------------------------------------------------------------------------------------------------------------------------------------------------------------------------------------------------------------------------------------------------------------------------------------------RFQRL-----S-D------P-----KQ--RYEQLI-LYG-------------------------------------Q---K-LA-------------------------AFP-ESAKL-----------------------------------------------------------------------------------------------P---EN---K-VPG--C--VSQVY--V-T---------A-----S-----L------------D------------Q-N-----------------------G-K-----------------------VV----Y---QGE--------------SD--AL-----ISKG-----FVGFLATA-----------------------------------------------------------------------------------------------------L-NGLSTE--A-IA-------------------------------ELN-------------------------PD-F-IKDT----GLAVSLT------------P-------SRANGF-------F----------------------------------------------------N------------------------------------------------------------------------------------------------------------VFK--------TM----------------------------------------------------------------------------------Q---------Q-KAIQ-------------------------------------------------------------------------------------------------------LG----------------------------------------------------------------------------------------------------------------------------------------------------------------------------------------------------------------------------------------------------------------------------------------------------------------------------------------------------------------------------------------------------------------------------------
>1947904_Cbacterium@DBAX01000043.1_5|  4040 4471
---------------------------------------------------------------------------------------------------------------------------------------------------------------------------------------------------------------------------------------------------------------------------------------------------------------------------------------------------------------------------------------------------------------------------------------------------------------------------------------------------------------M--------I-------------P-P----------------------------------------------------------------------------------------------------------------------------------------------------------------------------------------------------------------------------------------------------------------------------------------------------S----------------------------------------FQR-I----IE------------------------------------------------------------------------------------------------------------------------------------------------------------------------------------------------------------------------------------------------------------------------------------------------------------------------------------------------------------------------------------------------------------------------------------------------------------------------------------------------------------------------------------------RFQRL-----S-D------P-----KQ--RYEQLI-LYG-------------------------------------K---K-LP-------------------------PFP-ESLKT-----------------------------------------------------------------------------------------------P---GN---R-VAG--C--VSQVY--V-T---------A-----D-----F------------D------------Q-D-----------------------E-R-----------------------LI----F---QGD--------------SD--AL-----ISKG-----FVGLLAAG-----------------------------------------------------------------------------------------------------M-NGLTQK--E-VE-------------------------------TLS-------------------------PE-F-ITET----GLAASLT------------P-------SRANGF-------Y----------------------------------------------------N------------------------------------------------------------------------------------------------------------VFR--------TM----------------------------------------------------------------------------------Q---------E-QAKR-------------------------------------------------------------------------------------------------------LEL-----------PS------------------------------------------------------------------------V-----------------Q-R-----------------G*----------------------------------------------------------------------------------------------------------------------------------------------------------------------------------------------------------------------------------------------------------------------------------------------------
>685565_Psp@BBC22367.1| Fe-S metabolism associated
--------------------------------------------------------------------------------------------------------------------------------------------------------------------------------------------M-S---------------------------------------------------------------------------------------------------------------------------------------------------------------------------------------------------------------------------------SPT----------------------------------------------------------------------------H--------L-------------P-E----------------------------------------------------------------------------------------------------------------------------------------------------------------------------------------------------------------------------------------------------------------------------------------------------A----------------------------------------IDR-I----VQ------------------------------------------------------------------------------------------------------------------------------------------------------------------------------------------------------------------------------------------------------------------------------------------------------------------------------------------------------------------------------------------------------------------------------------------------------------------------------------------------------------------------------------------RFQRL-----S-D------P-----KL--RYEQLI-LYG-------------------------------------K---K-LE-------------------------AFP-ETLKT-----------------------------------------------------------------------------------------------P---DN---K-VQG--C--VSQVY--V-V---------A-----K-----L------------D------------T-N-----------------------E-R-----------------------VV----F---AGD--------------SD--AL-----ISKG-----FVGLLSVC-----------------------------------------------------------------------------------------------------M-GGLTQK--E-IE-------------------------------LLT-------------------------PD-F-IKDT----GLVASLT------------P-------SRANGF-------Y----------------------------------------------------N------------------------------------------------------------------------------------------------------------VFK--------KM----------------------------------------------------------------------------------Q---------Q-QAIE-------------------------------------------------------------------------------------------------------IEL-----------PS------------------------------------------------------------------------V-----------------R-------------------------------------------------------------------------------------------------------------------------------------------------------------------------------------------------------------------------------------------------------------------------------------------------------------------------
>195250_Ssp@CM001776.1_837|  897298 897735
----------------------------------------------------------------------------------------------------------------------------------------------------------------------------------------------M---------------------------------------------------------------------------------------------------------------------------------------------------------------------------------------------------------------------------------SAN----------------------------------------------------------------------------S--------L-------------P-P----------------------------------------------------------------------------------------------------------------------------------------------------------------------------------------------------------------------------------------------------------------------------------------------------A----------------------------------------LEK-L----VK------------------------------------------------------------------------------------------------------------------------------------------------------------------------------------------------------------------------------------------------------------------------------------------------------------------------------------------------------------------------------------------------------------------------------------------------------------------------------------------------------------------------------------------RFARA-----T-S------N-----KK--RYEQLL-WLA-------------------------------------N---Q-LE-------------------------EQP-ASAKV-----------------------------------------------------------------------------------------------P---EN---K-VSG--C--VSNVY--I-A---------A-----S-----L------------E--------------E-----------------------G-K-----------------------LR----F---SGD--------------SD--SQ-----LTKG-----LVAFLIRG-----------------------------------------------------------------------------------------------------L-DGLTPA--E-IA-------------------------------PIE-------------------------PD-F-IQDT----GLQVSLT------------P-------SRANGF-------I----------------------------------------------------N------------------------------------------------------------------------------------------------------------IFK--------TM----------------------------------------------------------------------------------Q---------Q-KAAEL------------------------------------------------------------------------------------------------------LSS-----------SP------------------------------------------------------------------------A-----------------A-*-----------------------------------------------------------------------------------------------------------------------------------------------------------------------------------------------------------------------------------------------------------------------------------------------------------------------
>1781255_Dsp@OEJ74659.1| cysteine desufuration protein SufE
-------------------------------------------------------------------------------------------------------------------------------------------------------------------------------------------MS-T---------------------------------------------------------------------------------------------------------------------------------------------------------------------------------------------------------------------------------SAS----------------------------------------------------------------------------P--------L-------------P-A----------------------------------------------------------------------------------------------------------------------------------------------------------------------------------------------------------------------------------------------------------------------------------------------------S----------------------------------------LER-L----VN------------------------------------------------------------------------------------------------------------------------------------------------------------------------------------------------------------------------------------------------------------------------------------------------------------------------------------------------------------------------------------------------------------------------------------------------------------------------------------------------------------------------------------------RLQHA-----S-T------P-----KQ--RYEYLL-WLA-------------------------------------Q---R-LP-------------------------PFP-ESEKI-----------------------------------------------------------------------------------------------P---EN---K-VPG--C--VSQVY--L-T---------A-----H-----S------------E--------------S-----------------------D-T-----------------------II----L---QGD--------------SD--AQ-----ITKG-----LVALLIEG-----------------------------------------------------------------------------------------------------V-KGLSAQ--E-IQ-------------------------------QLT-------------------------PD-F-IART----GLEISLT------------P-------SRVNGF-------Y----------------------------------------------------N------------------------------------------------------------------------------------------------------------IFK--------AL----------------------------------------------------------------------------------Q---------N-KV----------------------------------------------------------------------------------------------------S----LAQ-----------KASALF--------------------------------------------------------------------L-----------------D-------------------------------------------------------------------------------------------------------------------------------------------------------------------------------------------------------------------------------------------------------------------------------------------------------------------------
>316278_Ssp@CAK27627.1| SufE-like protein, probably involved in Fe-S center assembly
-------------------------------------------------------------------------------------------------------------------------------------------------------------------------------------------MA-S-------------------------------------------------------------------------------------------------------------------------------------------------------------------------------------------------------------------------------------------------------------------------------------------------------------------------G-------------S-A----------------------------------------------------------------------------------------------------------------------------------------------------------------------------------------------------------------------------------------------------------------------------------------------------A----------------------------------------LDT-I----VA------------------------------------------------------------------------------------------------------------------------------------------------------------------------------------------------------------------------------------------------------------------------------------------------------------------------------------------------------------------------------------------------------------------------------------------------------------------------------------------------------------------------------------------KLKGS-----S-D------P-----KR--RYEYVL-WLA-------------------------------------K---K-LP-------------------------APP-AELSS-----------------------------------------------------------------------------------------------D---AN---R-VRG--C--VSQVF--V-Q---------P-----V-----V------------D--------------G-----------------------A-V-----------------------LH----W---QGD--------------SD--AQ-----ITKG-----LLALLIQG-----------------------------------------------------------------------------------------------------L-DGLTPQ--Q-VM-------------------------------AVD-------------------------PG-F-IAET----GLAASLT------------P-------SRANGF-------L----------------------------------------------------N------------------------------------------------------------------------------------------------------------ILR--------HM----------------------------------------------------------------------------------Q---------A-QAAA-------------------------------------------------------------------------------------------------------LAG-----------EG--------------------------------------------------------------------------------------------------------------------------------------------------------------------------------------------------------------------------------------------------------------------------------------------------------------------------------------------------------------------------------------------------------------------
>1947895_Cbacterium@DKOB01000097.1_6|  2670 3092
-------------------------------------------------------------------------------------------------------------------------------------------------------------------------------------------MA-S-------------------------------------------------------------------------------------------------------------------------------------------------------------------------------------------------------------------------------------------------------------------------------------------------------------------------G-------------S-A----------------------------------------------------------------------------------------------------------------------------------------------------------------------------------------------------------------------------------------------------------------------------------------------------A----------------------------------------LDT-I----VA------------------------------------------------------------------------------------------------------------------------------------------------------------------------------------------------------------------------------------------------------------------------------------------------------------------------------------------------------------------------------------------------------------------------------------------------------------------------------------------------------------------------------------------KLKGS-----N-D------P-----KR--RYEYVL-WLA-------------------------------------K---K-LP-------------------------PAP-PELSC-----------------------------------------------------------------------------------------------D---AN---R-VRG--C--VSQVF--V-A---------P-----T-----L------------E--------------N-----------------------G-Q-----------------------LR----W---QGD--------------SD--AQ-----ITKG-----LLALLIQG-----------------------------------------------------------------------------------------------------L-DGLSPQ--Q-VV-------------------------------AMD-------------------------PA-F-IAET----GLQASLT------------P-------SRANGF-------L----------------------------------------------------N------------------------------------------------------------------------------------------------------------ILR--------HM----------------------------------------------------------------------------------Q---------A-QAAS-------------------------------------------------------------------------------------------------------LSA-----------AG*-------------------------------------------------------------------------------------------------------------------------------------------------------------------------------------------------------------------------------------------------------------------------------------------------------------------------------------------------------------------------------------------------------------------
>2055796_Sbacterium@HBU27289.1| TPA_asm: SufE family protein
-------------------------------------------------------------------------------------------------------------------------------------------------------------------------------------------MA-S-------------------------------------------------------------------------------------------------------------------------------------------------------------------------------------------------------------------------------------------------------------------------------------------------------------------------G-------------S-A----------------------------------------------------------------------------------------------------------------------------------------------------------------------------------------------------------------------------------------------------------------------------------------------------A----------------------------------------LDE-I----VA------------------------------------------------------------------------------------------------------------------------------------------------------------------------------------------------------------------------------------------------------------------------------------------------------------------------------------------------------------------------------------------------------------------------------------------------------------------------------------------------------------------------------------------KLKGS-----S-D------P-----KR--RYEYVL-WLA-------------------------------------K---K-LP-------------------------PAP-AELQC-----------------------------------------------------------------------------------------------E---SN---R-VKG--C--VSQVF--V-Q---------P-----Q-----L------------D--------------E-----------------------G-L-----------------------LQ----W---QGD--------------AD--AQ-----ITKG-----LLALLITG-----------------------------------------------------------------------------------------------------L-NGLSAA--E-VV-------------------------------AVD-------------------------PS-F-MAET----GLQASLT------------P-------SRANGF-------L----------------------------------------------------N------------------------------------------------------------------------------------------------------------ILR--------HM----------------------------------------------------------------------------------Q---------A-QAAA-------------------------------------------------------------------------------------------------------LAA-----------TA--------------------------------------------------------------------------------------------------------------------------------------------------------------------------------------------------------------------------------------------------------------------------------------------------------------------------------------------------------------------------------------------------------------------
>2024880_Ssp@MAB55168.1| cysteine desulfuration protein SufE
-----------------------------------------------------------------------------------------------------------------------------------------------------------------------------------------MATS-T-------------------------------------------------------------------------------------------------------------------------------------------------------------------------------------------------------------------------------------------------------------------------------------------------------------------------G-------------S-A----------------------------------------------------------------------------------------------------------------------------------------------------------------------------------------------------------------------------------------------------------------------------------------------------E----------------------------------------LDR-M----VE------------------------------------------------------------------------------------------------------------------------------------------------------------------------------------------------------------------------------------------------------------------------------------------------------------------------------------------------------------------------------------------------------------------------------------------------------------------------------------------------------------------------------------------RLGST-----S-D------P-----KR--RYEYVL-WLA-------------------------------------K---K-LK-------------------------PMP-AEEQT-----------------------------------------------------------------------------------------------E---DR---K-VKG--C--VSQVF--V-S---------G-----S-----L------------D--------------Q-----------------------G-V-----------------------MH----W---QGD--------------SD--AL-----ITKG-----LLALLIQG-----------------------------------------------------------------------------------------------------L-EGLTPA--E-VQ-------------------------------AVD-------------------------PV-F-ISAT----GLHASLT------------P-------SRANGF-------L----------------------------------------------------N------------------------------------------------------------------------------------------------------------IFR--------MM----------------------------------------------------------------------------------Q---------S-QAQT-------------------------------------------------------------------------------------------------------LEG---------------------------------------------------------------------------------------------------------------------------------------------------------------------------------------------------------------------------------------------------------------------------------------------------------------------------------------------------------------------------------------------------------------------------------
>84588_Ssp@CAE07227.1| possible sufE protein
-----------------------------------------------------------------------------------------------------------------------------------------------------------------------------------------MATS-S-------------------------------------------------------------------------------------------------------------------------------------------------------------------------------------------------------------------------------------------------------------------------------------------------------------------------G-------------S-D----------------------------------------------------------------------------------------------------------------------------------------------------------------------------------------------------------------------------------------------------------------------------------------------------A----------------------------------------LDR-M----VD------------------------------------------------------------------------------------------------------------------------------------------------------------------------------------------------------------------------------------------------------------------------------------------------------------------------------------------------------------------------------------------------------------------------------------------------------------------------------------------------------------------------------------------KLAGT-----P-D------P-----KR--RYEYVL-WLA-------------------------------------K---K-LK-------------------------PLP-IEQQT-----------------------------------------------------------------------------------------------E---AI---K-VKG--C--VSQVF--V-Q---------G-----V-----L------------D--------------Q-----------------------G-V-----------------------MH----W---QGD--------------SD--AL-----ITKG-----LLALLIQG-----------------------------------------------------------------------------------------------------L-DGLTPE--Q-VQ-------------------------------AVD-------------------------PA-F-IAAT----GLQASLT------------P-------SRANGF-------L----------------------------------------------------N------------------------------------------------------------------------------------------------------------ILR--------TM----------------------------------------------------------------------------------Q---------S-QAKH-------------------------------------------------------------------------------------------------------LAN-----------E---------------------------------------------------------------------------------------------------------------------------------------------------------------------------------------------------------------------------------------------------------------------------------------------------------------------------------------------------------------------------------------------------------------------
>292564_Cgracile@AFY30351.1| SufE protein probably involved in Fe-S center assembly
-------------------------------------------------------------------------------------------------------------------------------------------------------------------------------------------MS-Y-------------------------------------------------------------------------------------------------------------------------------------------------------------------------------------------------------------------------------------------------------------------------------------------------------------------------G-------------S-P----------------------------------------------------------------------------------------------------------------------------------------------------------------------------------------------------------------------------------------------------------------------------------------------------T----------------------------------------LDR-L----VD------------------------------------------------------------------------------------------------------------------------------------------------------------------------------------------------------------------------------------------------------------------------------------------------------------------------------------------------------------------------------------------------------------------------------------------------------------------------------------------------------------------------------------------RLSST-----Q-D------P-----RR--RYEFVL-WLA-------------------------------------K---K-LP-------------------------PLP-EDFRR-----------------------------------------------------------------------------------------------D---AF---K-VKG--C--VSQVY--V-V---------G-----Q-----L------------A--------------N-----------------------G-T-----------------------LH----W---QGD--------------SD--AQ-----ITKG-----LLALLMEG-----------------------------------------------------------------------------------------------------M-EDLTPE--Q-VT-------------------------------AID-------------------------PT-F-LAAT----GLQASLT------------P-------SRANGF-------L----------------------------------------------------N------------------------------------------------------------------------------------------------------------IFR--------MM----------------------------------------------------------------------------------Q---------A-QARD-------------------------------------------------------------------------------------------------------LAA-----------LSP-----------------------------------------------------------------------------------------A-T-----------------ESPS--------------------------------------------------------------------------------------------------------------------------------------------------------------------------------------------------------------------------------------------------------------------------------------------------
>2026889_Csp@PHX68516.1| cysteine desulfuration protein SufE
-------------------------------------------------------------------------------------------------------------------------------------------------------------------------------------------MS-IAP--------------------------------------------------------------------------------------------------------------------------------------------------------------------------------------------------------------------------------------------------------------------------------------------------------------S--------G-------------S-P----------------------------------------------------------------------------------------------------------------------------------------------------------------------------------------------------------------------------------------------------------------------------------------------------A----------------------------------------LDR-M----VE------------------------------------------------------------------------------------------------------------------------------------------------------------------------------------------------------------------------------------------------------------------------------------------------------------------------------------------------------------------------------------------------------------------------------------------------------------------------------------------------------------------------------------------RLAST-----S-D------P-----RR--RYEYVL-WLA-------------------------------------K---K-LE-------------------------PLP-EEFRN-----------------------------------------------------------------------------------------------D---AF---K-VKG--C--VSQVF--V-V---------A-----E-----L------------V--------------D-----------------------G-A-----------------------LH----W---RGD--------------SD--AA-----ITKG-----LLALLIEG-----------------------------------------------------------------------------------------------------L-EGLTPQ--Q-AT-------------------------------AID-------------------------PA-F-IAAT----GLQASLT------------P-------SRANGF-------L----------------------------------------------------N------------------------------------------------------------------------------------------------------------ILR--------LM----------------------------------------------------------------------------------Q---------A-QAQS-------------------------------------------------------------------------------------------------------LAA----------------------------------------------------------------------------------------------------------------------------TP---------------------------------------------------------------------------------------------------------------------------------------------------------------------------------------------------------------------------------------------------------------------------------------------------
>1655601_Cbacl30@KRO93089.1| cysteine desufuration protein SufE
-------------------------------------------------------------------------------------------------------------------------------------------------------------------------------------------MS-IAP--------------------------------------------------------------------------------------------------------------------------------------------------------------------------------------------------------------------------------------------------------------------------------------------------------------S--------G-------------S-P----------------------------------------------------------------------------------------------------------------------------------------------------------------------------------------------------------------------------------------------------------------------------------------------------A----------------------------------------LDR-M----VE------------------------------------------------------------------------------------------------------------------------------------------------------------------------------------------------------------------------------------------------------------------------------------------------------------------------------------------------------------------------------------------------------------------------------------------------------------------------------------------------------------------------------------------RLAST-----S-D------P-----RR--RYEYVL-WLA-------------------------------------K---K-LE-------------------------PLP-EEFRN-----------------------------------------------------------------------------------------------D---AF---K-VKG--C--VSQVF--V-V---------A-----E-----L------------V--------------D-----------------------G-A-----------------------LH----W---RGD--------------SD--AA-----ITKG-----LLALLIEG-----------------------------------------------------------------------------------------------------L-EGLTPQ--Q-AT-------------------------------AID-------------------------PA-F-IAAT----GLQASLT------------P-------SRANGF-------L----------------------------------------------------N------------------------------------------------------------------------------------------------------------ILR--------LM----------------------------------------------------------------------------------Q---------A-QAQS-------------------------------------------------------------------------------------------------------LAA----------------------------------------------------------------------------------------------------------------------------TP---------------------------------------------------------------------------------------------------------------------------------------------------------------------------------------------------------------------------------------------------------------------------------------------------
>210768_Ssp@NQKX01000001.1_274|  272250 272705
-------------------------------------------------------------------------------------------------------------------------------------------------------------------------------------------MS-A-------------------------------------------------------------------------------------------------------------------------------------------------------------------------------------------------------------------------------------------------------------------------------------------------------------------------G-------------T-E----------------------------------------------------------------------------------------------------------------------------------------------------------------------------------------------------------------------------------------------------------------------------------------------------A----------------------------------------LDR-I----VE------------------------------------------------------------------------------------------------------------------------------------------------------------------------------------------------------------------------------------------------------------------------------------------------------------------------------------------------------------------------------------------------------------------------------------------------------------------------------------------------------------------------------------------RLRGT-----T-D------P-----KR--RYAYVL-WLA-------------------------------------Q---K-LE-------------------------PLP-DEFRV-----------------------------------------------------------------------------------------------D---PF---K-VKG--C--VSQVY--V-V---------G-----E-----L------------Q--------------Q-----------------------G-R-----------------------LH----W---RGD--------------SD--AQ-----ITKG-----LLALLIEA-----------------------------------------------------------------------------------------------------L-EGLTPE--Q-AA-------------------------------AVD-------------------------PS-F-LADT----GLQASLT------------P-------SRANGF-------L----------------------------------------------------N------------------------------------------------------------------------------------------------------------IFK--------MM----------------------------------------------------------------------------------Q---------A-QARS-------------------------------------------------------------------------------------------------------LAG-----------GAPS-----------A---------------------------------------------------------GA-----------------A-S-----------------GAPS*-------------------------------------------------------------------------------------------------------------------------------------------------------------------------------------------------------------------------------------------------------------------------------------------------
>74547_Pmarinus@CAE21317.1| conserved hypothetical protein
-------------------------------------------------------------------------------------------------------------------------------------------------------------------------------------------MA-E-PTAAP----------------------------------------------------------------------------------------------------------------------------------------------------------------------------------------------------------------------------SS----------------------------------------------------------------------------F--------G-------------S-E----------------------------------------------------------------------------------------------------------------------------------------------------------------------------------------------------------------------------------------------------------------------------------------------------A----------------------------------------LDS-M----VE------------------------------------------------------------------------------------------------------------------------------------------------------------------------------------------------------------------------------------------------------------------------------------------------------------------------------------------------------------------------------------------------------------------------------------------------------------------------------------------------------------------------------------------RLNGT-----S-D------P-----RR--RYEYVL-WLA-------------------------------------K---K-LP-------------------------PMS-PELQT-----------------------------------------------------------------------------------------------D---AI---K-VKG--C--VSQVH--V-L---------G-----E-----L------------V--------------E-----------------------G-R-----------------------LH----W---QGD--------------SD--AM-----ITRG-----LLAMLIQG-----------------------------------------------------------------------------------------------------L-NNLTPE--Q-VM-------------------------------AVD-------------------------PS-F-IEAT----GLQGSLT------------P-------SRANGF-------L----------------------------------------------------N------------------------------------------------------------------------------------------------------------ILL--------NM----------------------------------------------------------------------------------K---------A-QAQQ-------------------------------------------------------------------------------------------------------LAR-----------VSS-----------------------------------------------------------------------------------------S-T-----------------TS----------------------------------------------------------------------------------------------------------------------------------------------------------------------------------------------------------------------------------------------------------------------------------------------------
>64471_Ssp@ABI47661.1| Fe-S metabolism protein, SufE family protein
-------------------------------------------------------------------------------------------------------------------------------------------------------------------------------------------MA-D-PSCSS----------------------------------------------------------------------------------------------------------------------------------------------------------------------------------------------------------------------------SQ----------------------------------------------------------------------------Y--------G-------------S-E----------------------------------------------------------------------------------------------------------------------------------------------------------------------------------------------------------------------------------------------------------------------------------------------------A----------------------------------------LDR-L----AD------------------------------------------------------------------------------------------------------------------------------------------------------------------------------------------------------------------------------------------------------------------------------------------------------------------------------------------------------------------------------------------------------------------------------------------------------------------------------------------------------------------------------------------RLSGT-----P-D------P-----RK--RYEYVL-WLA-------------------------------------K---K-LP-------------------------AMP-VELQT-----------------------------------------------------------------------------------------------E---DR---K-VQG--C--VSQVF--I-H---------A-----D-----L------------R--------------D-----------------------N-H-----------------------VY----W---QGE--------------SD--AL-----ITKG-----LLALLIKG-----------------------------------------------------------------------------------------------------M-SDLTPD--Q-VL-------------------------------AVN-------------------------PA-F-IAAT----GLQASLT------------P-------SRANGF-------L----------------------------------------------------N------------------------------------------------------------------------------------------------------------ILR--------AM----------------------------------------------------------------------------------Q---------S-QAHA-------------------------------------------------------------------------------------------------------LKN-----------TDN-----------------------------------------------------------------------------------------A-I-----------------YS----------------------------------------------------------------------------------------------------------------------------------------------------------------------------------------------------------------------------------------------------------------------------------------------------
>1608213_CSspongiarum@KKZ13198.1| cysteine desufuration protein SufE
-------------------------------------------------------------------------------------------------------------------------------------------------------------------------------------------MA-A----------------------------------------------------------------------------------------------------------------------------------------------------------------------------------------------------------------------------------------------------------------------------------------------------------------T--------G-------------S-K----------------------------------------------------------------------------------------------------------------------------------------------------------------------------------------------------------------------------------------------------------------------------------------------------T----------------------------------------LDQ-M----VE------------------------------------------------------------------------------------------------------------------------------------------------------------------------------------------------------------------------------------------------------------------------------------------------------------------------------------------------------------------------------------------------------------------------------------------------------------------------------------------------------------------------------------------RLAGA-----S-D------P-----KR--RYAYVL-WLA-------------------------------------R---K-LP-------------------------VAE-PSLFC-----------------------------------------------------------------------------------------------D---EN---R-VRG--C--ISQVY--V-R---------G-----F-----L------------Q--------------E-----------------------G-K-----------------------LH----W---QGD--------------SD--AQ-----ITKG-----LLALLMAG-----------------------------------------------------------------------------------------------------T-EGLAPG--V-LV-------------------------------TMS-------------------------PA-F-IQET----GLQASLT------------P-------SRANGF-------L----------------------------------------------------N------------------------------------------------------------------------------------------------------------IFK--------TM----------------------------------------------------------------------------------Q---------T-QAKL-------------------------------------------------------------------------------------------------------LAA-----------APL-------------------------------------------------------------------------------------------------------------------------------------------------------------------------------------------------------------------------------------------------------------------------------------------------------------------------------------------------------------------------------------------------------------------
>2162190_Psp@QCFN01000001.1_136|  125899 126360
-------------------------------------------------------------------------------------------------------------------------------------------------------------------------------------------MD-E-NFATN----------------------------------------------------------------------------------------------------------------------------------------------------------------------------------------------------------------------------HM----------------------------------------------------------------------------Y--------G-------------S-K----------------------------------------------------------------------------------------------------------------------------------------------------------------------------------------------------------------------------------------------------------------------------------------------------A----------------------------------------LDK-I----VS------------------------------------------------------------------------------------------------------------------------------------------------------------------------------------------------------------------------------------------------------------------------------------------------------------------------------------------------------------------------------------------------------------------------------------------------------------------------------------------------------------------------------------------RLSST-----E-D------P-----RK--RYEYVI-WLG-------------------------------------K---K-LP-------------------------PMS-IELQI-----------------------------------------------------------------------------------------------N---EF---K-VSG--C--ISQVY--V-C---------G-----K-----I------------V--------------E-----------------------G-R-----------------------LK----W---EGD--------------SD--AL-----ITKG-----LLALLIQG-----------------------------------------------------------------------------------------------------L-SNLTPE--E-VT-------------------------------QID-------------------------PG-F-ITAT----GLNSSLT------------P-------SRANGF-------L----------------------------------------------------N------------------------------------------------------------------------------------------------------------ILL--------CM----------------------------------------------------------------------------------Q---------A-QAQN-------------------------------------------------------------------------------------------------------LSV-----------DK------------------------------------------------------------------------------------------S-S-----------------TTP*--------------------------------------------------------------------------------------------------------------------------------------------------------------------------------------------------------------------------------------------------------------------------------------------------
>2162204_Psp@QCJQ01000027.1_11|  7439 7903
-------------------------------------------------------------------------------------------------------------------------------------------------------------------------------------------MP-E-NQTSK--------------------------------------------------------------------------------------------------------------------------------------------------------------------------------------------------------------------------KIEY----------------------------------------------------------------------------E--------E-------------I-K----------------------------------------------------------------------------------------------------------------------------------------------------------------------------------------------------------------------------------------------------------------------------------------------------S----------------------------------------LSE-M----IS------------------------------------------------------------------------------------------------------------------------------------------------------------------------------------------------------------------------------------------------------------------------------------------------------------------------------------------------------------------------------------------------------------------------------------------------------------------------------------------------------------------------------------------RLKST-----T-D------P-----RR--RYEYIL-WLA-------------------------------------K---G-LP-------------------------PLA-EEFWT-----------------------------------------------------------------------------------------------E---PN---K-VKG--C--ISQVY--V-L---------G-----E-----L------------Y--------------D-----------------------G-K-----------------------IT----W---KGY--------------SD--AL-----ITKG-----LLAFLIKG-----------------------------------------------------------------------------------------------------L-NELTPL--E-VM-------------------------------ALD-------------------------PA-F-INET----GLNSSLT------------P-------SRANGF-------F----------------------------------------------------N------------------------------------------------------------------------------------------------------------ILL--------KM----------------------------------------------------------------------------------K---------N-QAKN-------------------------------------------------------------------------------------------------------LSL-----------ISS-----------------------------------------------------------------------------------------C-S-----------------N*----------------------------------------------------------------------------------------------------------------------------------------------------------------------------------------------------------------------------------------------------------------------------------------------------
>59920_Pmarinus@AAZ58192.1| conserved hypothetical protein
-------------------------------------------------------------------------------------------------------------------------------------------------------------------------------------------MT-E-IKEKS--------------------------------------------------------------------------------------------------------------------------------------------------------------------------------------------------------------------------FINT----------------------------------------------------------------------------Y--------G-------------S-D----------------------------------------------------------------------------------------------------------------------------------------------------------------------------------------------------------------------------------------------------------------------------------------------------S----------------------------------------LDN-L----IE------------------------------------------------------------------------------------------------------------------------------------------------------------------------------------------------------------------------------------------------------------------------------------------------------------------------------------------------------------------------------------------------------------------------------------------------------------------------------------------------------------------------------------------RLQST-----S-D------S-----KR--RYEYIL-WLG-------------------------------------K---S-LP-------------------------LLD-EDLHL-----------------------------------------------------------------------------------------------V---TT---Q-VKG--C--ISEVY--V-L---------G-----I-----L------------L--------------N-----------------------G-K-----------------------IH----W---KGY--------------SD--AL-----ITKG-----LLAFLIKG-----------------------------------------------------------------------------------------------------L-NDLTPF--E-VL-------------------------------SID-------------------------EK-F-IEMT----GLSKSLT------------P-------SRANGF-------L----------------------------------------------------N------------------------------------------------------------------------------------------------------------IFL--------KM----------------------------------------------------------------------------------K---------E-QAKN-------------------------------------------------------------------------------------------------------LSI-----------PSS-----------------------------------------------------------------------------------------D-N-----------------E-----------------------------------------------------------------------------------------------------------------------------------------------------------------------------------------------------------------------------------------------------------------------------------------------------
>167539_Pmarinus@AAQ00194.1| SufE protein
-------------------------------------------------------------------------------------------------------------------------------------------------------------------------------------------MG-E-QTNEP--------------------------------------------------------------------------------------------------------------------------------------------------------------------------------------------------------------------------QCKD----------------------------------------------------------------------------F--------G-------------S-H----------------------------------------------------------------------------------------------------------------------------------------------------------------------------------------------------------------------------------------------------------------------------------------------------A----------------------------------------LNE-I----VA------------------------------------------------------------------------------------------------------------------------------------------------------------------------------------------------------------------------------------------------------------------------------------------------------------------------------------------------------------------------------------------------------------------------------------------------------------------------------------------------------------------------------------------KLKSS-----S-E------P-----RK--RYEYLL-FLA-------------------------------------K---K-LP-------------------------VLS-INSLN-----------------------------------------------------------------------------------------------N---SM---Q-VKG--C--ISKVY--V-I---------G-----E-----L------------K--------------G-----------------------G-K-----------------------LF----W---QGY--------------SD--AL-----ITKG-----MLSLLIKG-----------------------------------------------------------------------------------------------------L-NNLTPK--E-VL-------------------------------KID-------------------------PS-F-ITET----GLSSSLT------------P-------SRVNGF-------M----------------------------------------------------N------------------------------------------------------------------------------------------------------------IFL--------KM----------------------------------------------------------------------------------K---------A-QAGT-------------------------------------------------------------------------------------------------------FL----------------------------------------------------------------------------------------------------------------------------------------------------------------------------------------------------------------------------------------------------------------------------------------------------------------------------------------------------------------------------------------------------------------------------------
>1499498_Psp@KGG12211.1| Sulfur acceptor protein SufE for iron-sulfur cluster assembly
-------------------------------------------------------------------------------------------------------------------------------------------------------------------------------------------MA-G-NLEEN--------------------------------------------------------------------------------------------------------------------------------------------------------------------------------------------------------------------------FAQS----------------------------------------------------------------------------F--------G-------------S-K----------------------------------------------------------------------------------------------------------------------------------------------------------------------------------------------------------------------------------------------------------------------------------------------------E----------------------------------------LDK-L----VS------------------------------------------------------------------------------------------------------------------------------------------------------------------------------------------------------------------------------------------------------------------------------------------------------------------------------------------------------------------------------------------------------------------------------------------------------------------------------------------------------------------------------------------KLRST-----S-D------P-----RK--KYEYLL-WLA-------------------------------------K---K-LP-------------------------LLP-ENSLK-----------------------------------------------------------------------------------------------D---SI---K-VKG--C--ISQVY--V-Q---------G-----E-----L------------H--------------N-----------------------Q-K-----------------------LI----W---KGY--------------SD--AL-----ITKG-----MLALLIKG-----------------------------------------------------------------------------------------------------L-TDLTPK--E-AV-------------------------------SIN-------------------------PE-F-IEAT----GLKASLT------------P-------SRANGF-------L----------------------------------------------------N------------------------------------------------------------------------------------------------------------IFL--------KM----------------------------------------------------------------------------------S---------S-QAKL-------------------------------------------------------------------------------------------------------FL----------------------------------------------------------------------------------------------------------------------------------------------------------------------------------------------------------------------------------------------------------------------------------------------------------------------------------------------------------------------------------------------------------------------------------
>59919_Pmarinus@CAE19511.1| conserved hypothetical protein
-------------------------------------------------------------------------------------------------------------------------------------------------------------------------------------------ME-K-----------------------------------------------------------------------------------------------------------------------------------------------------------------------------------------------------------------------------------K----------------------------------------------------------------------------E--------T-------------Y-T----------------------------------------------------------------------------------------------------------------------------------------------------------------------------------------------------------------------------------------------------------------------------------------------------E----------------------------------------LNK-L----VE------------------------------------------------------------------------------------------------------------------------------------------------------------------------------------------------------------------------------------------------------------------------------------------------------------------------------------------------------------------------------------------------------------------------------------------------------------------------------------------------------------------------------------------KLKNA-----E-D------P-----KR--KYEFIL-WLG-------------------------------------K---K-LK-------------------------VPN-NSILI-----------------------------------------------------------------------------------------------P---EN---K-VQG--C--VSEVF--V-K---------A-----S-----F------------Q--------------E-----------------------G-K-----------------------LY----W---EGY--------------SD--AL-----ITKG-----LLAFLING-----------------------------------------------------------------------------------------------------M-NELTPK--Q-VV-------------------------------NIN-------------------------NK-F-IEDT----GLKASLT------------P-------SRSNGF-------L----------------------------------------------------N------------------------------------------------------------------------------------------------------------ILL--------KM----------------------------------------------------------------------------------Q---------S-QAND-------------------------------------------------------------------------------------------------------FLS-----------K---------------------------------------------------------------------------------------------------------------------------------------------------------------------------------------------------------------------------------------------------------------------------------------------------------------------------------------------------------------------------------------------------------------------
>2055767_Cbacterium@HAN45218.1| TPA_asm: cysteine desulfuration protein SufE
-------------------------------------------------------------------------------------------------------------------------------------------------------------------------------------------MD-N-------------------------------------------------------------------------------------------------------------------------------------------------------------------------------------------------------------------------------------------------------------------------------------------------------------------------L-------------P-E----------------------------------------------------------------------------------------------------------------------------------------------------------------------------------------------------------------------------------------------------------------------------------------------------S----------------------------------------VVK-T----IT------------------------------------------------------------------------------------------------------------------------------------------------------------------------------------------------------------------------------------------------------------------------------------------------------------------------------------------------------------------------------------------------------------------------------------------------------------------------------------------------------------------------------------------RLQKL-----T-D------D-----KQ--RYEQLI-HYG-------------------------------------K---K-VT-------------------------PLP-LERCT-----------------------------------------------------------------------------------------------E---AN---R-VPG--C--VSKVY--I-E---------A-----Q-----L------------T------------P-D-----------------------G-T-----------------------VS----Y---AGE--------------AD--AL-----IVKG-----FVGFLCVA-----------------------------------------------------------------------------------------------------L-AGLPPQ--V-IV-------------------------------NLP-------------------------AD-F-LAAT----GLAVSLT------------P-------SRANGF-------L----------------------------------------------------S------------------------------------------------------------------------------------------------------------IFQ--------TM----------------------------------------------------------------------------------Q---------I-QAAT-------------------------------------------------------------------------------------------------------LQM-----------S---------------------------------------------------------------------------------------------------------------------------------------------------------------------------------------------------------------------------------------------------------------------------------------------------------------------------------------------------------------------------------------------------------------------
>1188229_Glithophora@APB34671.1| SufE protein
-------------------------------------------------------------------------------------------------------------------------------------------------------------------------------------------MP-E---------------------------------------------------------------------------------------------------------------------------------------------------------------------------------------------------------------------------------SVT----------------------------------------------------------------------------H--------L-------------P-A----------------------------------------------------------------------------------------------------------------------------------------------------------------------------------------------------------------------------------------------------------------------------------------------------T----------------------------------------LLA-I----LE------------------------------------------------------------------------------------------------------------------------------------------------------------------------------------------------------------------------------------------------------------------------------------------------------------------------------------------------------------------------------------------------------------------------------------------------------------------------------------------------------------------------------------------RLQRA-----Q-P------A-----KM--KYELLI-RYA-------------------------------------Q---K-VP-------------------------PLP-AGEKI-----------------------------------------------------------------------------------------------S---AQ---Q-VKG--C--VSQVW--L-V---------T-----H-----L------------D------------A-D-----------------------G-R-----------------------VQ----I---DGD--------------AD--SQ-----LVKG-----LLAILVLG-----------------------------------------------------------------------------------------------------L-GGLTPA--E-IL-------------------------------AVP-------------------------PD-F-IKLT----GLDVSLT------------P-------SRNNGF-------I----------------------------------------------------N------------------------------------------------------------------------------------------------------------MVN--------FL----------------------------------------------------------------------------------K---------K-QV---------------------------------------------------------------------------------------------------------MAY-----------PG--------------------------------------------------------------------------------------------------------------------------------------------------------------------------------------------------------------------------------------------------------------------------------------------------------------------------------------------------------------------------------------------------------------------
>321327_Ssp@ABD00653.1| Fe-S metabolism protein, SufE family
------------------------------------------------------------------------------------------------------------------------------------------------------------------------------------------------------------------------------------------------------------------------------------------------------------------------------------------------------------------------------------------------------------------------------------------------------------------------------------------------------------------------M-------------P-E----------------------------------------------------------------------------------------------------------------------------------------------------------------------------------------------------------------------------------------------------------------------------------------------------A----------------------------------------LRQ-I----VG------------------------------------------------------------------------------------------------------------------------------------------------------------------------------------------------------------------------------------------------------------------------------------------------------------------------------------------------------------------------------------------------------------------------------------------------------------------------------------------------------------------------------------------RFQKA-----R-T------S-----RQ--KYELLL-AYA-------------------------------------K---R-LP-------------------------PFP-ESQRT-----------------------------------------------------------------------------------------------E---EN---L-VRG--C--ASRVW--L-A---------T-----E-----L------------K--------------D-----------------------G-K-----------------------VY----I---QGD--------------AD--AQ-----LVKG-----LVAVLAEG-----------------------------------------------------------------------------------------------------L-SGLRPE--E-IL-------------------------------EVS-------------------------LE-F-VREM----GLNFSLS------------P-------SRSNGL-------V----------------------------------------------------S------------------------------------------------------------------------------------------------------------MFS--------LL----------------------------------------------------------------------------------Q---------Q-RA---------------------------------------------------------------------------------------------------------LAF-----------QKSG----------------------------------------------------------------------A-----------------S-G-----------------SAVSVVL-----------------------------------------------------------------------------------------------------------------------------------------------------------------------------------------------------------------------------------------------------------------------------------------------
