# Supplementary material for: Components of iron–Sulfur cluster assembly machineries are robust phylogenetic markers to trace the origin of mitochondria and plastids
Source: PLoS Biol. 2023 Nov 8;21(11):e3002374. doi: 10.1371/journal.pbio.3002374 (PMC10631705; doi:10.1371/journal.pbio.3002374)
Supplement: S1 Data — (ZIP) [file pbio.3002374.s017.zip › S1 Data/Full_datasets/Cyanobacteria/SUF/SufS_Cyano.fasta]

>251221_Gviolaceus@BAC89314.1| glr1373
---------------------------------------------------------------------------------------------------------------------------------------------------------------------------------------------------------------------------------------------------------------------------------------------------------------------------------------------------------------------------------------------------------------------------------------------------------------------------------------------------------------------------------------------------------------------------------------------------------------------------------------MT-----------------------------F--------------------------------------------------------------------------------------------------TAQAHRT-------------------------------------------------------------------------------------------------------------------------------------------------------------------------------------------------------------------------------------------------------------------------------------------------------------------------------------------------------------------------------------------------------------------------------------------------------------------------------------------------------------------------------------------------------------------------------------------------------------------------------------------------------------------------------------------------------------------------------------------------------------------------------------------------------------------------------------------------------------------------------L----------------------------------------------------------------------------------------------------------------------------------------------------------------------------------------------------------------------------------------------------------------------------------------------------------------------------------------------------------------------------------TP-A-----------------------------------------------------A---------------------------------------------------------------------------------------------V--------------------------------E-----------------------------------R----------L----------------------------------R-----------------AD------------------------------------FPI------------------------------------------------------------------------L---R-----Q-----------T---------------------------------------------------------V--------------------Y-----------G----------------K------------------------------------------------------------------------------------------------------------------P----------------------------------L---------------------------------VYLD---NAATT-QKPQAVLDAI-A----ALYTG-Y----------Y---SNIHRGVHH-----LSQL---------------STEAHEQ----ARIKVQQFI-----------------------------------N-A--------------------------------Q-----S---------------D------R-E----------IVFVR-G----CTEGIN-LVA-----QTF---------------------------------G--R---------------------------------------------E------------------------------R------------V----------G-----PG-------D----------------EIVI--SAMEHHSNIV-PWQML-----C-----QE-----------K--------------------------------------------------------------------------------------------G--------------A----ILKVA--------------------P-------I----------------------------------D----------------------------------------------D-R------G-------------------------------E---I---------I-------L-E----------------------------------------------------A------------F--EQ---------LL------------------------------------------------------------------------------G-----E-------------------------------------------------------------------------R---T---K------LVAV-VHLSNAL-GT-I-----N-----------------------------------------------------PVA-R---LI-----EL------A------------------------------------------------------H---------------T-------------R--------------G--------------I-------PVL--V-D-GAQAVS-H-----I--AVD----V-QAL-----D----C----DFYVFSGHKL-YAPTG----------------------------------------------------------------------------------------------------------IGV---------LY-GKAE----LLE---A-MS---------------------PWQ-------------------------------------------------------------------------------------------------------------G-GGDMIR-------------------------------------------------------------------S-------------------------------------------------------------------------VS-------------F-----E----K-------T--------------I-----YS-D-----LPYKFEAGTPDI------A-GAIALG-------------VAVD-Y----V--Q------H--I--------G-----------------L-------------------E--------------A-----I----AGY----E--QE---LL----------------------------------------------D---------Y----------------------------------------------------------------------------------A---T-E-A-L----S-A-I------------D----------------G----V------K----L-I----G-------------------------------------------------------------------------------T---------------------------A-------------------------R-------D--------------K-A----------S-VL-S---F--V-----------------------------------------L--------------------A----------G-----------------------------------V---------------------H------------------P---H------D--------------IGT----------IL-D-R-K-G--------------------------------------------------------------------------------------I--AVRAGHH---------------------------CAQ----PV-M-Q-R-F--------K------------V---------P--------------------A---TAR------AS-FAFYNTRAEVD---------------------------------------------------------------------------------------------------------------------------------------A--------L---V---------------------------------------------------------------------A-------------------------------------------------------------------------------------------------------AI-----------------Q------------------------------------------------------------Q------------------------------------------------------------------------------------------------------------------------------------------------------V--------------------------------------------------------------------------------------------------------------------------------------------------Q-------------------------------------------------------------------------------------------------------------------------------------------------------------------------------------------------------E----M------------------------------------F---------------------------S----------------------------------------------------------------------------------------------------------------------------------------------------------------------------------------------------------------------------------------------------------------------------------------------------------------
>758823_Vchlorellavor@LAPX01000003.1_133|  140892 142175
-----------------------------------------------------------------------------------------------------------------------------------------------------------------------------------------------------------------------------------------------------------------------------------------------MAQ--------------------------------------------------------------------------------------------------------------------------------------------------------------------------------------------------------------------------------------------------------------------------------------------------------------------------------PVLDDIS-----------------------------SS-------------------------------------------------------------------------------------------------------------------------------------------------------------------------------------------------------------------------------------------------------------------------------------------------------------------------------------------------------------------------------------------------------------------------------------------------------------------------------------------------------------------------------------------------------------------------------------------------------------------------------------------------------------------------------------------------------------------------------------------------------------------------------------------------------------------------------------------------------------------------------------------------------------------------------------------------------------------------------------------------------------------------------------------------------------------------------------------------------------------------------------------------------------------------------------------------------------------------------------------------------PVQ------------------------------------------------------------SVV-------------------------------------------------SPLT-----------------------------------------------------D---------------------------------------------------------------------------------------------A--------------------------------E---------------------------------ALR----------L----------------------------------R-----------------AD------------------------------------FPV------------------------------------------------------------------------L---R-----Q-----------Q---------------------------------------------------------V--------------------H-----------G----------------K------------------------------------------------------------------------------------------------------------------P----------------------------------L---------------------------------VYLD---NAATT-QKPQVVIDRI-T----NYYAH-E----------N---GTVRRGVYK-----LSEQ---------------STRDFDA----TRVKVAKML-----------------------------------N-A--------------------------------A-----S---------------P------S-E----------IIFTR-G----TTEAIN-LVA-----ATY---------------------------------G--R---------------------------------------------T------------------------------F------------I----------Q-----AG-------D----------------EILI--SGMEHHANLV-PWQQL-----C-----LE-----------K--------------------------------------------------------------------------------------------G--------------A----TLQVV--------------------P-------I----------------------------------T----------------------------------------------D-A------G-------------------------------E---L---------D-------M-A----------------------------------------------------E------------L--DR---------LL------------------------------------------------------------------------------T-----S-------------------------------------------------------------------------K---V---K------FVAI-GHVSNAL-GT-V-----N-----------------------------------------------------PIK-T---II-----EK------A------------------------------------------------------H---------------A-------------L--------------N--------------I-------PVL--V-D-GAQSAP-H-----M--AVD----L-QAL-----D----C----DFFAFSGHKL-YGPTG----------------------------------------------------------------------------------------------------------VGV---------LY-GKMK----HLE---A-MP---------------------PYQ-------------------------------------------------------------------------------------------------------------F-GGDMIH-------------------------------------------------------------------S-------------------------------------------------------------------------VS-------------F-----E----K-------T--------------T-----FA-K-----PPAKFEAGTPAI------A-EVIALG-------------TAVD-Y----L--T------A--I--------G-----------------L-------------------D--------------R-----I----GAY----E--NE---LL----------------------------------------------A---------Y----------------------------------------------------------------------------------A---T-A-R-M----L-E-I------------P----------------E----V------R----L-I----G-------------------------------------------------------------------------------T---------------------------A-------------------------P-------E--------------K-A----------G-IL-S---F--V-----------------------------------------L--------------------Q----------G-----------------------------------A---------------------H------------------P---H------D--------------IGT----------IL-D-R-E-G--------------------------------------------------------------------------------------I--ALRAGHH---------------------------CAQ----PI-M-Q-R-F--------G------------L---------P--------------------A---TAR------AS-FSFYNTRDDID---------------------------------------------------------------------------------------------------------------------------------------A--------L---V---------------------------------------------------------------------Q-------------------------------------------------------------------------------------------------------AV-----------------K------------------------------------------------------------V------------------------------------------------------------------------------------------------------------------------------------------------------V--------------------------------------------------------------------------------------------------------------------------------------------------V-------------------------------------------------------------------------------------------------------------------------------------------------------------------------------------------------------K----L------------------------------------F---------------------------N*---------------------------------------------------------------------------------------------------------------------------------------------------------------------------------------------------------------------------------------------------------------------------------------------------------------
>1147_Ssp@AIE75660.1| Cysteine desulfurase
-------------------------------------------------------------------------------------------------------------------------------------------------------------------------------------------------------------------------------------------------------------------------------------------------------------------------------------------------------------------------------------------------------------------------------------------------------------------------------------------------------------------------------------------------------------------------------------------------------------------------------------------------------------------------------------------------------------------------------------------------------------------------ME-------------------------------------------------------------------------------------------------------------------------------------------------------------------------------------------------------------------------------------------------------------------------------------------------------YFKA---------------------NTLRIYQDSAPIF-----------------------------------------------------------------NKSNG----------------------------------------------------------------------------------------------------------------------------------------------------------------------------------------------------------------------------------------------------------------------------KLYDSN-----------------------------------------------------------------------------------------------------------------------------------------------------------------------------------------------------------------------------------------------------------------------------------------------------------------------------------------------------------------------------------------------------------------------------------------------AA------------------------------------------------------------------------------------------------------------------I-F-----------------------------------------------------D---------------------------------------------------------------------------------------------V--------------------------------E-----------------------------------K----------I----------------------------------R-----------------QD------------------------------------FPI------------------------------------------------------------------------L---N-----E-----------V---------------------------------------------------------I--------------------N-----------E----------------K------------------------------------------------------------------------------------------------------------------P----------------------------------L---------------------------------IWFD---NASTT-QKPQTVIDRL-T----YFYQH-E----------N---SNIHRAAHT-----LAAR---------------ATDAYEN----ARETVRHFL-----------------------------------N-A--------------------------------K-----S---------------V------N-E----------IIFVK-G----TTEGIN-LVA-----KSW---------------------------------G--K---------------------------------------------Q------------------------------------N------I----------K-----AG-------D----------------EILL--THLEHHANIV-PWHQL-----A-----ME-----------T--------------------------------------------------------------------------------------------G--------------A----KLIVA--------------------P-------V----------------------------------D----------------------------------------------D-Q------G-------------------------------Q---I---------L-------L-D----------------------------------------------------E------------Y--KK---------LL------------------------------------------------------------------------------G-----S-------------------------------------------------------------------------R---T---K------LVGL-CHISNVL-GT-V-----T-----------------------------------------------------PAQ-E---IV-----NL------A------------------------------------------------------H---------------E-------------I--------------G--------------A-------KVL--I-D-AAQSIA-H-----I--PID----I-QEL-----N----P----DWLVFSGHKI-FGPTG----------------------------------------------------------------------------------------------------------IGV---------VY-GRQD----LLD---A-TD---------------------PWQ-------------------------------------------------------------------------------------------------------------S-GGNMIS-------------------------------------------------------------------E-------------------------------------------------------------------------VS-------------F-----E----H-------I--------------S-----YR-P-----IPKRFEAGTANI------A-DVVALG-------------KALD-Y----V--Q------N--I--------G-----------------L-------------------T--------------A-----I----ANY----E--NE---LL----------------------------------------------E---------Y----------------------------------------------------------------------------------A---T-L-G-L----K-T-I------------P----------------G----L------H----I-V----G-------------------------------------------------------------------------------N---------------------------A-------------------------M-------E--------------K-A----------S-VI-S---F--L-----------------------------------------L--------------------D----------G-----------------------------------F---------------------A------------------P---S------E--------------VGQ----------AL-N-K-Q-G--------------------------------------------------------------------------------------I--AVRSGHH---------------------------CAQ----PI-L-K-R-L--------G------------L---------T--------------------S---TVR------LS-LAFYNTKSEIN---------------------------------------------------------------------------------------------------------------------------------------H--------C---I---------------------------------------------------------------------K-------------------------------------------------------------------------------------------------------AL-----------------E------------------------------------------------------------K-----------------------------------------------------------------------------------------------------------------------------------------------------------------------------------------------------------------------------------------------------------------------------------------------------------------------------------------------------------------------------------------------------------------------------------------------------------------------------------------------------------------------------------------------------------I---------------------------DC---------------------------------------------------------------------------------------------------------------------------------------------------------------------------------------------------------------------------------------------------------------------------------------------------------------
>1140_Selongatus@ABB58690.1| cysteine desulfurase (plasmid)
---------------------------------------------------------------------------------------------------------------------------------------------------------------------------------------------------------------------------------------------------------------------------------------------------------------------------------------------------------------------------------------------------------------------------------------------------------------------------------------------------------------------------------------------------------------------------------------------------------------------------------------MT-----------------------------N---------------TVPS--VPAV------------------------PNL-------------------PTQSD---------------PFFNERSLEQLTQTV---L-Q-DLQQAGVSE--------------AESAPTPL----SVP--------------------------------------------------TPALPTTSALA------------VPQSP------TAIANVPAPPSSI-DERSLAQLAQ---------AVLQDPQLASAI-------------------ASI--------------------------------FPSVTLPTSA-------SVPR---------------------------------------------------------------------------SVP----------------------------------------------------------------------------------------------------------------------------------------------------------------------------------------------------------------------------------------------------------------------------------------------------------------------------------------------------VPPS-----------------------------------------------------------------------------------------------------------------------------FLPSLV-----------------------------------PTAPPIHD-------------------------------------EVGVIPHH---------------------------------------------------------------------------------QLPVPSQPTPAGLQQTA---------------SSKSG--SGFYFIDEQ---------VETAIAALHSN-----------------LTVFP-----------------------------------QLTTSSIP-----------------------------------------TLTGAH--------------SAG-------------------------------------------------AVGF-----------------------------------------------------D---------------------------------------------------------------------------------------------I--------------------------------H-----------------------------------Q----------V----------------------------------R-----------------RD------------------------------------FPI------------------------------------------------------------------------L---Q-----E-----------R---------------------------------------------------------V--------------------N-----------G----------------R------------------------------------------------------------------------------------------------------------------P----------------------------------L---------------------------------VWFD---NAATT-QKPQVVIDRL-S----HYYQH-E----------N---SNIHRAAHE-----LAAR---------------STDAYEA----AREQVRHFL-----------------------------------N-A--------------------------------A-----S---------------T------E-E----------VVFVR-G----TTEAIN-LVA-----KSW---------------------------------G--S---------------------------------------------Q------------------------------------N------L----------K-----EG-------D----------------EIVI--TWLEHHANIV-PWQQL-----S-----AE-----------T--------------------------------------------------------------------------------------------G--------------A----RLRVV--------------------P-------V----------------------------------D----------------------------------------------D-Y------G-------------------------------Q---V---------R-------L-D----------------------------------------------------E------------Y--QK---------LL------------------------------------------------------------------------------S-----D-------------------------------------------------------------------------R---T---K------IVSF-TQVSNAL-GT-I-----T-----------------------------------------------------PAK-E---II-----EL------A------------------------------------------------------H---------------R-------------Y--------------G--------------A-------KVL--L-D-GAQSVS-H-----L--AVD----V-QAL-----D----C----DWFVFSGHKV-FGPTG----------------------------------------------------------------------------------------------------------IGV---------LY-GKQE----LLD---A-TL---------------------PWQ-------------------------------------------------------------------------------------------------------------S-GGNMIA-------------------------------------------------------------------D-------------------------------------------------------------------------VT-------------F-----E----K-------T--------------V-----YQ-P-----APARFEAGTGNI------A-DAVGLG-------------AALE-Y----V--Q------K--I--------G-----------------L-------------------E--------------A-----I----AAY----E--HE---LL----------------------------------------------V---------H----------------------------------------------------------------------------------G---T-A-L-L----S-Q-I------------P----------------G----L------R----L-I----G-------------------------------------------------------------------------------T---------------------------A-------------------------P-------H--------------K-A----------A-VL-S---F--V-----------------------------------------L--------------------E----------G-----------------------------------F---------------------S------------------P---E------A--------------IGQ----------AL-N-R-E-G--------------------------------------------------------------------------------------I--AVRAGHH---------------------------CAQ----PI-L-R-R-F--------G------------L---------E--------------------T---TVR------PS-LAFYNTFEELE---------------------------------------------------------------------------------------------------------------------------------------T--------L---A---------------------------------------------------------------------A-------------------------------------------------------------------------------------------------------AI-----------------R------------------------------------------------------------R------------------------------------------------------------------------------------------------------------------------------------------------------I--------------------------------------------------------------------------------------------------------------------------------------------------Q-------------------------------------------------------------------------------------------------------------------------------------------------------------------------------------------------------TG--SLAL-------------------------------------------------------------------------------------------------------------------------------------------------------------------------------------------------------------------------------------------------------------------------------------------------------------------------------------------------------------------------------
>195253_Ssp@AFY61733.1| cysteine desulfurase-like protein, SufS subfamily
---------------------------------------------------------------------------------------------------------------------------------------------------------------------------------------------------------------------------------------------------------------------------------------------------------------------------------------------------------------------------------------------------------------------------------------------------------------------------------------------------------------------------------------------------------------------------------------------------------------------------------------MS-----------------------------NPS-------------SFPN--IQALASAAQQ-------VFSSSQLSQLTPN---------------------SATN---------------PLLNEAALEQLVNAV---V-Q-DLNQVLAVS--------------PQEVPTPD----AVPGIPSPTGGIPSSGSIPGVSGLGAAVPIPHPSSSIPSSGLIPIVPSLVPAANPGLPNPSG-S------------IPSS-------GAIPVVPVPPTGVPNSGSIPGLVNPAGAIPSSGAVPGIPSLSAAAPTSAANPGIPNPSGAVPNSASIPGL----------------------------PSPSVVAPTSA-------SVPELLNPTGV------------------------------IPTSLGQGIPA------------------------SELNVP--------------------------------------------------------------------------------------------------------------------------------------------------------------------------------------------------------------------------------------------------------------------------------------------------------------------SSPGPGIPD----------------------FTPPV-----------------------------------------------------------------------------------------------------------------------------FQPDL------------------------------------KTVP------------------------------------------VDSVPHHF-----------------------------------------------------------------------------DLGSVSPAHLPTSAALPQIP---------------QALTSFETGFAFIDEQ---------QHFAPSAPALNPH--------------YLQAHPGH-------------------------------DFPLT---VP-----------------------------------------QLVGPR--------------VGS-------------------------------------------------SVGF-----------------------------------------------------D---------------------------------------------------------------------------------------------L--------------------------------H-----------------------------------A----------V----------------------------------R-----------------QD------------------------------------FPI------------------------------------------------------------------------L---Q-----E-----------K---------------------------------------------------------V--------------------N-----------G----------------R------------------------------------------------------------------------------------------------------------------P----------------------------------L---------------------------------IWFD---NAATT-HKPKAVIDRL-T----YYYEH-E----------N---SNVHRAAHE-----LAAR---------------STDAYEK----SREQVRRFI-----------------------------------N-A--------------------------------S-----S---------------T------N-E----------IVFVR-G----TTEAIN-LVA-----KSW---------------------------------G--S---------------------------------------------Q------------------------------------N------V----------H-----EG-------D----------------EIIL--THLEHHANIV-PWQQL-----C-----AE-----------K--------------------------------------------------------------------------------------------G--------------A----RLRIV--------------------P-------V----------------------------------D----------------------------------------------D-H------G-------------------------------Q---V---------R-------L-D----------------------------------------------------E------------Y--QK---------LL------------------------------------------------------------------------------S-----D-------------------------------------------------------------------------R---T---K------IVAF-THVSNAL-GT-V-----T-----------------------------------------------------PAA-E---MI-----AL------A------------------------------------------------------H---------------R-------------Y--------------G--------------A-------KVL--L-D-GAQSVS-H-----M--AID----V-QAL-----D----C----DWFVFSGHKV-FGPTG----------------------------------------------------------------------------------------------------------IGV---------VY-GKED----LLN---A-TL---------------------PWQ-------------------------------------------------------------------------------------------------------------T-GGNMIV-------------------------------------------------------------------D-------------------------------------------------------------------------VT-------------F-----E----K-------T--------------V-----YH-Q-----APGRFEAGTGNI------A-DAVGLG-------------AALE-Y----V--Q------K--I--------G-----------------L-------------------E--------------S-----I----CRY----E--HE---LL----------------------------------------------V---------Y----------------------------------------------------------------------------------G---T-A-L-L----Q-E-I------------P----------------G----L------R----L-I----G-------------------------------------------------------------------------------T---------------------------A-------------------------P-------E--------------K-A----------A-VL-S---F--V-----------------------------------------L--------------------E----------G-----------------------------------H---------------------S------------------P---E------A--------------VGS----------AL-N-Q-E-G--------------------------------------------------------------------------------------I--AVRAGHH---------------------------CAQ----PI-L-R-R-F--------G------------L---------E--------------------A---TVR------PS-LAFYNTHGELE---------------------------------------------------------------------------------------------------------------------------------------A--------L---A---------------------------------------------------------------------T-------------------------------------------------------------------------------------------------------AL-----------------R------------------------------------------------------------R------------------------------------------------------------------------------------------------------------------------------------------------------I--------------------------------------------------------------------------------------------------------------------------------------------------Q-------------------------------------------------------------------------------------------------------------------------------------------------------------------------------------------------------AG--VTAK-------------------------------------------------------------------------------------------------------------------------------------------------------------------------------------------------------------------------------------------------------------------------------------------------------------------------------------------------------------------------------
>292564_Cgracile@AFY28214.1| cysteine desulfurase-like protein, SufS subfamily
---------------------------------------------------------------------------------------------------------------------------------------------------------------------------------------------------------------------------------------------------------------------------------------------------------------------------------------------------------------------------------------------------------------------------------------------------------------------------------------------------------------------------------------------------------------------------------------------------------------------------------------MT-----------------------------TADHHGAGD-----EAVIPH----------------------------GFPS--------------------------------------------EAELGRLAHLIQ----A-QL----------------------SGHPSQP------------------------------------------------------------------------------------------VASVVQLPAAS---------------------------------------------------EGLSSDPPLSQADSGGSELHV------------------------------------------------DRQLRD---------------------------------------------DV--------SATHLSP------------------------------------------------------------------------------------------------------------Q-------------------------------------------------------------------------------------------------------------------------------------------------------------------------------------------------------AVPERA------------------------------------------------------------------------------------------------------------------------------------------------------------DPRTLT------------------------------------------------------------------------------PFAIEIPHSFP-----------------------------------SLQGVI--------------------------------------------------------------------------------------------------------------------------------------------------------------------------------------------------------------------------------------------------------------------------------------------SQ-F------------------------------PVA-------------------MDLP---------------------------------YFMAERAPSP----------------------TRLPTSE-------------------V----------PQP-------------------EAMAGAPA--------------------GLSQLDLTQQASHA--AQPLDPAY-----------------------------LR-----------------RD------------------------------------FPI------------------------------------------------------------------------L---Q-----E-----------R---------------------------------------------------------I--------------------H-----------G----------------R------------------------------------------------------------------------------------------------------------------Q----------------------------------L---------------------------------VWLD---NGATT-QKPLAVIERL-E----RFYRS-E----------N---SNIHRAAHE-----LAAR---------------ATEAYEQ----ARATCARFL-----------------------------------H-A--------------------------------A-----S---------------S------E-E----------IVFVR-G----TTEGIN-LVA-----QSW---------------------------------G--R---------------------------------------------R------------------------------Y------------I----------E-----TG-------D----------------EIVL--THLEHHANIV-PWQQL-----A-----HE-----------K--------------------------------------------------------------------------------------------G--------------A----RLRIA--------------------P-------V----------------------------------D----------------------------------------------D-T------G-------------------------------Q---V---------I-------L-E----------------------------------------------------A------------Y--EH---------LF------------------------------------------------------------------------------N-----S-------------------------------------------------------------------------R---T---K------LVAF-TQVSNAL-GT-I-----P-----------------------------------------------------PVE-E---MI-----AI------A------------------------------------------------------H---------------R-------------H--------------G--------------A-------LVL--L-D-GAQGIA-H-----T--PVD----V-QAL-----D----V----DFYVFSGHKI-YGPTG----------------------------------------------------------------------------------------------------------IGV---------LY-GKRD----LLQ---S-MP---------------------PWQ-------------------------------------------------------------------------------------------------------------G-GGNMIR-------------------------------------------------------------------D-------------------------------------------------------------------------VT-------------F-----E----R-------T--------------L-----YQ-D-----PLQRFEAGTGNI------A-DAVGLA-------------TALE-Y----V--E------R--I--------G-----------------M-------------------H--------------A-----I----DRA----E--QA---LL----------------------------------------------A---------Y----------------------------------------------------------------------------------A---T-PLL-L------A-I------------P----------------G----L------R----L-F----G-------------------------------------------------------------------------------R---------------------------A---------------------------------D-------------HK-A----------G-VL-S---F--L-----------------------------------------L--------------------D----------G-----------------------------------L---------------------A------------------P---E------A--------------VGS----------AL-N-Q-A-G--------------------------------------------------------------------------------------I--AVRAGHH---------------------------CAQ----PI-L-R-R-F--------G------------V---------E--------------------S---TVR------AT-LGLYNTHTDVD---------------------------------------------------------------------------------------------------------------------------------------A--------L---V---------------------------------------------------------------------A-------------------------------------------------------------------------------------------------------AL-----------------R------------------------------------------------------------R-----------------------------------------------------------------------------------------------------------------------------------------------------------------------------------------------------------------------------------------------------------------------------------------------------------------------------------------------------------------------------------------------------------------------------------------------------------------------------------------------------------------------------------------------------------L---------------------------AA---------------------------------------------------------------------------------------------------------------------------------------------------------------------------------------------------------------------------------------------------------------------------------------------------------------
>1920663_Asacrum@GBF78650.1| cysteine desulphurase
---------------------------------------------------------------------------------------------------------------------------------------------------------------------------------------------------------------------------------------------------------------------------------------------------------------------------------------------------------------------------------------------------------------------------------------------------------------------------------------------------------------------------------------------------------------------------------------------------------------------------------------MT-----------------------------AI----------------------------------------------------------------------------------------------------------------------------------------------------------------------------------------------------------------------------------------------------------------------------------------------------------KEK-------------------------------------------------------------------------------------------------------------------------------------------------------------------------------------------------------------------------------------------------------------------------------------------------------------------------------------------------------------------------------------------------------------------------------------------------------------------------------------------------------------------------------------------------------------------------------------------------------------------------------------------------------------------------------------------------------------------------------------------------------------------------------------------------------------------------------------------------------------------------------------------------------------------------------------------T------------------------------------------------------------------------------------------------------------------------------------------------------------------------------------------------------------------------------------------------------------------------I--------------------------------A-----------------------------------V---------KV----------------------------------R-----------------KD------------------------------------FPI------------------------------------------------------------------------L---H-----Q-----------K---------------------------------------------------------I--------------------H-----------G----------------K------------------------------------------------------------------------------------------------------------------P----------------------------------L---------------------------------IYLD---SAATS-QKPVAVLDAL-R----NYYEQ-D----------N---SNVHRGAHT-----LSVR---------------ATEAYEG----ARDKIAKLI-----------------------------------N-A--------------------------------A-----S---------------R------Q-E----------IIFTR-N----ATEAIN-LVA-----YSW---------------------------------G--L---------------------------------------------NN------------------------------------------L----------K-----PG-------D----------------EIIT--SVMEHHSNIV-PWQII-----A-----KK-----------T--------------------------------------------------------------------------------------------G--------------A----VIKYV--------------------Q-------L----------------------------------T----------------------------------------------A-D------E-------------------------------T---F---------D-------L-E----------------------------------------------------H------------F--KS---------LL------------------------------------------------------------------------------S-----D-------------------------------------------------------------------------K---T---K------LVTI-VHISNTL-GC-L-----N-----------------------------------------------------PVN-E---VI-----KL------A------------------------------------------------------H---------------K-------------S--------------G--------------I-------KVL--I-D-ACQSVP-H-----T--LID----V-QAM-----G----C----DWLVASGHKM-CGPSG----------------------------------------------------------------------------------------------------------IGF---------LY-GKKA----ILE---E-MP---------------------PFL-------------------------------------------------------------------------------------------------------------G-GGEMIN-------------------------------------------------------------------E-------------------------------------------------------------------------VF-------------F-----D----G-------F--------------T-----CG-E-----LPHKFEAGTPAI------G-EAIALG-------------AAVD-Y----L--M------G--I--------G-----------------M-------------------D--------------N-----I----HAY----E--EE---LT----------------------------------------------A---------Y----------------------------------------------------------------------------------L---F-K-K-L----G-E-I------------P----------------N----L------R----I-Y----G----PKP----------T--------------------E----------------------------------------D---------------------------G-------------------------K-------G--------------R-A----------A-LA-A---F--N-----------------------------------------I--------------------E----------G-----------------------------------I---------------------H------------------G---S------D--------------LST----------LL-D-H-E-G--------------------------------------------------------------------------------------F--AIRSGHH---------------------------CTQ----PL-H-R-L-F--------N------------A---------S--------------------G---SCR------VS-LYFYNTREEID---------------------------------------------------------------------------------------------------------------------------------------A--------F---I---------------------------------------------------------------------V-------------------------------------------------------------------------------------------------------AL-----------------K------------------------------------------------------------D------------------------------------------------------------------------------------------------------------------------------------------------------TIDFF----------------------------------------------------------------------------------------------------------------------------------------------T-------------------------------------------------------------------------------------------------------------------------------------------------------------------------------------------------------N----M------------------------------------M---------------------------E----------------------------------------------------------------------------------------------------------------------------------------------------------------------------------------------------------------------------------------------------------------------------------------------------------------
>423474_Cwatsonii@CCQ52535.1| Cysteine desulfurase, SufS subfamily
---------------------------------------------------------------------------------------------------------------------------------------------------------------------------------------------------------------------------------------------------------------------------------------------------------------------------------------------------------------------------------------------------------------------------------------------------------------------------------------------------------------------------------------------------------------------------------------------------------------------------------------MT-----------------------------AI----------------------------------------------------------------------------------------------------------------------------------------------------------------------------------------------------------------------------------------------------------------------------------------------------------QEK-------------------------------------------------------------------------------------------------------------------------------------------------------------------------------------------------------------------------------------------------------------------------------------------------------------------------------------------------------------------------------------------------------------------------------------------------------------------------------------------------------------------------------------------------------------------------------------------------------------------------------------------------------------------------------------------------------------------------------------------------------------------------------------------------------------------------------------------------------------------------------------------------------------------------------------------T------------------------------------------------------------------------------------------------------------------------------------------------------------------------------------------------------------------------------------------------------------------------L--------------------------------A-----------------------------------S---------KV----------------------------------R-----------------KD------------------------------------FPI------------------------------------------------------------------------L---H-----Q-----------E---------------------------------------------------------I--------------------H-----------G----------------K------------------------------------------------------------------------------------------------------------------P----------------------------------L---------------------------------VYLD---NAATS-QKPVTVLDAL-Q----NYYGK-D----------N---ANVHRGAHS-----LSIR---------------ATEAYEG----SRDKIAQFI-----------------------------------N-A--------------------------------A-----S---------------R------Q-E----------VIFTR-N----ATEAIN-VVA-----YSW---------------------------------G--L---------------------------------------------HH------------------------------------------L----------Q-----PG-------D----------------EIIT--SVMEHHSNFV-PWQMI-----A-----KQ-----------T--------------------------------------------------------------------------------------------G--------------A----VIKYV--------------------P-------L----------------------------------T----------------------------------------------D-N------E-------------------------------D---F---------D-------L-E----------------------------------------------------E------------F--KS---------LL------------------------------------------------------------------------------S-----E-------------------------------------------------------------------------K---T---K------LVTI-VHVSNTL-GC-I-----N-----------------------------------------------------PVE-E---VI-----KL------A------------------------------------------------------H---------------E-------------K--------------G--------------V-------KVL--I-D-ACQSVP-H-----M--AID----V-QAM-----D----C----DWLVASGHKM-CGPSG----------------------------------------------------------------------------------------------------------VGF---------LY-GKQE----VLE---E-MP---------------------PFL-------------------------------------------------------------------------------------------------------------G-GGEMIN-------------------------------------------------------------------E-------------------------------------------------------------------------VF-------------F-----D----S-------F--------------T-----CG-E-----LPHKFEAGTPAI------G-EAIALG-------------AAVD-Y----L--T------D--I--------G-----------------M-------------------D--------------K-----I----HAC----E--EE---LT----------------------------------------------A---------Y----------------------------------------------------------------------------------L---F-R-K-L----A-D-I------------P----------------N----L------K----I-Y----G----PLP----------T--------------------P----------------------------------------E---------------------------G-------------------------K-------G--------------R-A----------A-LA-A---F--N-----------------------------------------I--------------------E----------G-----------------------------------I---------------------H------------------G---S------D--------------LST----------LL-D-Q-E-G--------------------------------------------------------------------------------------V--AIRSGHH---------------------------CTQ----PL-H-R-L-F--------D------------A---------S--------------------G---SAR------VS-LYFYNTYDEID---------------------------------------------------------------------------------------------------------------------------------------Q--------F---V---------------------------------------------------------------------M-------------------------------------------------------------------------------------------------------VL-----------------K------------------------------------------------------------E------------------------------------------------------------------------------------------------------------------------------------------------------TIDFF----------------------------------------------------------------------------------------------------------------------------------------------T-------------------------------------------------------------------------------------------------------------------------------------------------------------------------------------------------------N----I------------------------------------M---------------------------G----------------------------------------------------------------------------------------------------------------------------------------------------------------------------------------------------------------------------------------------------------------------------------------------------------------
>41431_Csp@ACK64515.1| cysteine desulfurase, SufS subfamily
---------------------------------------------------------------------------------------------------------------------------------------------------------------------------------------------------------------------------------------------------------------------------------------------------------------------------------------------------------------------------------------------------------------------------------------------------------------------------------------------------------------------------------------------------------------------------------------------------------------------------------------MT-----------------------------AI----------------------------------------------------------------------------------------------------------------------------------------------------------------------------------------------------------------------------------------------------------------------------------------------------------QEK-------------------------------------------------------------------------------------------------------------------------------------------------------------------------------------------------------------------------------------------------------------------------------------------------------------------------------------------------------------------------------------------------------------------------------------------------------------------------------------------------------------------------------------------------------------------------------------------------------------------------------------------------------------------------------------------------------------------------------------------------------------------------------------------------------------------------------------------------------------------------------------------------------------------------------------------T------------------------------------------------------------------------------------------------------------------------------------------------------------------------------------------------------------------------------------------------------------------------L--------------------------------A-----------------------------------A---------KT----------------------------------R-----------------SD------------------------------------FPL------------------------------------------------------------------------L---H-----Q-----------Q---------------------------------------------------------I--------------------N-----------G----------------K------------------------------------------------------------------------------------------------------------------P----------------------------------L---------------------------------IYLD---NAATS-QKPLAVINTL-K----NYYEN-D----------N---ANVHRGAHS-----LSIR---------------ATEAYEG----ARDKIAQFV-----------------------------------N-A--------------------------------T-----S---------------S------Q-E----------IVFTR-N----ATEAIN-LVA-----YSW---------------------------------G--L---------------------------------------------TN------------------------------------------L----------K-----PG-------D----------------EIII--SVMEHHSNIV-PWQMI-----A-----QK-----------T--------------------------------------------------------------------------------------------G--------------A----VIKYV--------------------P-------L----------------------------------T----------------------------------------------E-T------E-------------------------------E---F---------D-------L-E----------------------------------------------------Q------------F--KA---------LL------------------------------------------------------------------------------S-----N-------------------------------------------------------------------------K---T---K------LVAV-VHVSNTL-GC-I-----N-----------------------------------------------------PVE-T---II-----NL------A------------------------------------------------------H---------------Q-------------A--------------G--------------A-------KVL--I-D-ACQSVP-H-----L--AID----V-QAI-----D----C----DWLVASGHKM-CAPTG----------------------------------------------------------------------------------------------------------IGF---------LY-GKKA----ILE---E-MP---------------------PFL-------------------------------------------------------------------------------------------------------------G-GGEMIG-------------------------------------------------------------------E-------------------------------------------------------------------------VF-------------F-----D----G-------F--------------T-----YG-E-----LPHKFEAGTPAI------G-EAIALG-------------AAVD-Y----L--T------T--L--------S-----------------F-------------------K--------------E-----I----HAY----E--EE---LT----------------------------------------------A---------Y----------------------------------------------------------------------------------L---F-K-K-L----L-E-I------------P----------------K----L------R----I-Y----G----PKP----------T--------------------I----------------------------------------D---------------------------G-------------------------K-------G--------------R-A----------A-LA-S---F--N-----------------------------------------I--------------------E----------G-----------------------------------I---------------------H------------------A---S------D--------------LST----------LL-D-N-E-G--------------------------------------------------------------------------------------I--AIRSGHH---------------------------CTQ----PL-H-R-L-F--------D------------A---------S--------------------G---SAR------IS-LYFYNTREEID---------------------------------------------------------------------------------------------------------------------------------------R--------F---I---------------------------------------------------------------------L-------------------------------------------------------------------------------------------------------AL-----------------Q------------------------------------------------------------E------------------------------------------------------------------------------------------------------------------------------------------------------TIDFF----------------------------------------------------------------------------------------------------------------------------------------------G-------------------------------------------------------------------------------------------------------------------------------------------------------------------------------------------------------M----M------------------------------------L--------------------------------------------------------------------------------------------------------------------------------------------------------------------------------------------------------------------------------------------------------------------------------------------------------------------------------------------
>1228987_Cendosymbiont@BAP18450.1| cysteine desulfurase
---------------------------------------------------------------------------------------------------------------------------------------------------------------------------------------------------------------------------------------------------------------------------------------------------------------------------------------------------------------------------------------------------------------------------------------------------------------------------------------------------------------------------------------------------------------------------------------------------------------------------------------MI-----------------------------SV----------------------------------------------------------------------------------------------------------------------------------------------------------------------------------------------------------------------------------------------------------------------------------------------------------KEK-------------------------------------------------------------------------------------------------------------------------------------------------------------------------------------------------------------------------------------------------------------------------------------------------------------------------------------------------------------------------------------------------------------------------------------------------------------------------------------------------------------------------------------------------------------------------------------------------------------------------------------------------------------------------------------------------------------------------------------------------------------------------------------------------------------------------------------------------------------------------------------------------------------------------------------------T------------------------------------------------------------------------------------------------------------------------------------------------------------------------------------------------------------------------------------------------------------------------L--------------------------------A-----------------------------------A---------KV----------------------------------R-----------------SD------------------------------------FPI------------------------------------------------------------------------L---H-----Q-----------K---------------------------------------------------------I--------------------N-----------G----------------K------------------------------------------------------------------------------------------------------------------S----------------------------------L---------------------------------IYLD---SAATS-QKPLIVLDTL-R----HYYEK-D----------N---ANVHRGAHS-----LSVR---------------ATEAYEG----ARDKVAKFI-----------------------------------N-S--------------------------------Q-----S---------------S------Q-E----------LIFTR-N----ATEAIN-LVA-----YSW---------------------------------G--L---------------------------------------------SN------------------------------------------L----------K-----PG-------D----------------EIII--SVMEHHSNIV-PWQII-----A-----KK-----------T--------------------------------------------------------------------------------------------G--------------A----VIKYV--------------------F-------L----------------------------------T----------------------------------------------E-Q------E-------------------------------E---L---------D-------L-D----------------------------------------------------H------------F--QS---------LL------------------------------------------------------------------------------S-----R-------------------------------------------------------------------------K---T---K------LVAI-VHVSNTL-GC-I-----N-----------------------------------------------------PVK-E---IT-----SA------A------------------------------------------------------H---------------Q-------------V--------------G--------------A-------KVL--I-D-ACQSVP-H-----L--SID----V-QQI-----G----C----DWLVASGHKM-CAPTG----------------------------------------------------------------------------------------------------------IGF---------LY-GKKK----VLE---E-MP---------------------PFL-------------------------------------------------------------------------------------------------------------G-GGEMIG-------------------------------------------------------------------E-------------------------------------------------------------------------VF-------------L-----E----R-------F--------------T-----YG-K-----LPHKFEAGTPAV------G-EVIALG-------------AAVD-Y----L--T------T--I--------G-----------------L-------------------D--------------K-----I----HLY----E--EE---LT----------------------------------------------T---------Y----------------------------------------------------------------------------------L---F-K-N-L----T-E-I------------P----------------K----V------R----I-Y----G----SIS----------N--------------------L----------------------------------------D---------------------------G-------------------------K-------R--------------R-A----------A-LA-S---F--N-----------------------------------------V--------------------E----------G-----------------------------------I---------------------H------------------G---S------D--------------LST----------LL-D-N-E-G--------------------------------------------------------------------------------------I--SIRSGDH---------------------------CTQ----PL-H-R-L-F--------N------------A---------S--------------------G---SAR------VS-LYFYNTFEEID---------------------------------------------------------------------------------------------------------------------------------------K--------F---I---------------------------------------------------------------------L-------------------------------------------------------------------------------------------------------AL-----------------K------------------------------------------------------------E------------------------------------------------------------------------------------------------------------------------------------------------------TIDFF----------------------------------------------------------------------------------------------------------------------------------------------T-------------------------------------------------------------------------------------------------------------------------------------------------------------------------------------------------------E----I------------------------------------M--------------------------------------------------------------------------------------------------------------------------------------------------------------------------------------------------------------------------------------------------------------------------------------------------------------------------------------------
>2107694_Ahegewaldii@PSF36042.1| cysteine desulfurase
---------------------------------------------------------------------------------------------------------------------------------------------------------------------------------------------------------------------------------------------------------------------------------------------------------------------------------------------------------------------------------------------------------------------------------------------------------------------------------------------------------------------------------------------------------------------------------------------------------------------------------------MT-----------------------------II----------------------------------------------------------------------------------------------------------------------------------------------------------------------------------------------------------------------------------------------------------------------------------------------------------QEK-------------------------------------------------------------------------------------------------------------------------------------------------------------------------------------------------------------------------------------------------------------------------------------------------------------------------------------------------------------------------------------------------------------------------------------------------------------------------------------------------------------------------------------------------------------------------------------------------------------------------------------------------------------------------------------------------------------------------------------------------------------------------------------------------------------------------------------------------------------------------------------------------------------------------------------------N------------------------------------------------------------------------------------------------------------------------------------------------------------------------------------------------------------------------------------------------------------------------I--------------------------------A-----------------------------------D---------KV----------------------------------R-----------------SD------------------------------------FPI------------------------------------------------------------------------L---N-----Q-----------K---------------------------------------------------------I--------------------H-----------D----------------K------------------------------------------------------------------------------------------------------------------P----------------------------------L---------------------------------IYLD---NAATS-QKPEAVLKAL-Q----QYYEY-D----------N---ANVHRGAHT-----LSVR---------------ATEGYEA----ARNKVAKLI-----------------------------------N-A--------------------------------A-----S---------------R------Q-E----------IIYTR-N----ATEAIN-IVA-----YSW---------------------------------G--L---------------------------------------------TN------------------------------------------L----------K-----AG-------D----------------EIIL--TVMEHHSNLV-PWRII-----A-----ER-----------T--------------------------------------------------------------------------------------------G--------------A----IIKYV--------------------G-------L----------------------------------T----------------------------------------------E-T------E-------------------------------T---F---------D-------L-E----------------------------------------------------Q------------Y--KT---------LL------------------------------------------------------------------------------S-----E-------------------------------------------------------------------------R---T---K------LVAV-VHISNTL-GC-I-----N-----------------------------------------------------PVE-E---IV-----TL------A------------------------------------------------------H---------------Q-------------V--------------G--------------A-------KVL--I-D-ACQSVP-H-----F--PIN----V-QQI-----D----C----DWLVASGHKM-CAPTG----------------------------------------------------------------------------------------------------------IGF---------LY-GKKE----ILD---A-MP---------------------PFF-------------------------------------------------------------------------------------------------------------G-GGEMIA-------------------------------------------------------------------D-------------------------------------------------------------------------VY-------------L-----D----H-------F--------------T-----SN-E-----LPHKFEAGTPAI------G-EAIALG-------------AAVD-Y----L--M------G--L--------G-----------------M-------------------D--------------N-----I----HAY----E--EE---LT----------------------------------------------A---------Y----------------------------------------------------------------------------------L---F-K-K-L----A-D-V------------P----------------K----L------R----I-Y----G----PKP----------T--------------------T----------------------------------------E---------------------------G-------------------------K-------G--------------R-A----------A-LA-S---F--N-----------------------------------------V--------------------E----------N-----------------------------------I---------------------H------------------A---S------D--------------LST----------LL-D-H-E-G--------------------------------------------------------------------------------------I--AIRSGHH---------------------------CTQ----PL-H-R-L-L--------E------------A---------S--------------------G---SAR------AS-LYFYNTREDID---------------------------------------------------------------------------------------------------------------------------------------R--------F---I---------------------------------------------------------------------V-------------------------------------------------------------------------------------------------------AL-----------------Q------------------------------------------------------------D------------------------------------------------------------------------------------------------------------------------------------------------------TIDFF----------------------------------------------------------------------------------------------------------------------------------------------G-------------------------------------------------------------------------------------------------------------------------------------------------------------------------------------------------------S----M------------------------------------M---------------------------D----------------------------------------------------------------------------------------------------------------------------------------------------------------------------------------------------------------------------------------------------------------------------------------------------------------
>1641812_Maeruginosa@AKE63027.1| Cysteine desulfurase
---------------------------------------------------------------------------------------------------------------------------------------------------------------------------------------------------------------------------------------------------------------------------------------------------------------------------------------------------------------------------------------------------------------------------------------------------------------------------------------------------------------------------------------------------------------------------------------------------------------------------------------MT-----------------------------II----------------------------------------------------------------------------------------------------------------------------------------------------------------------------------------------------------------------------------------------------------------------------------------------------------QEK-------------------------------------------------------------------------------------------------------------------------------------------------------------------------------------------------------------------------------------------------------------------------------------------------------------------------------------------------------------------------------------------------------------------------------------------------------------------------------------------------------------------------------------------------------------------------------------------------------------------------------------------------------------------------------------------------------------------------------------------------------------------------------------------------------------------------------------------------------------------------------------------------------------------------------------------T------------------------------------------------------------------------------------------------------------------------------------------------------------------------------------------------------------------------------------------------------------------------L--------------------------------A-----------------------------------Q---------KV----------------------------------R-----------------AD------------------------------------FPI------------------------------------------------------------------------L---H-----Q-----------T---------------------------------------------------------V--------------------H-----------D----------------K------------------------------------------------------------------------------------------------------------------P----------------------------------L---------------------------------IYLD---SAATS-QKPIQVLETL-R----NYYEK-D----------N---ANVHRGAHT-----LSVR---------------ATEAYEG----ARDKVARFI-----------------------------------N-A--------------------------------A-----S---------------R------Q-E----------IVYTR-N----ATEAIN-LVA-----YSW---------------------------------A--L---------------------------------------------NT------------------------------------------L----------K-----AG-------D----------------EIIL--SVMEHHSNLI-PWQIV-----C-----QK-----------T--------------------------------------------------------------------------------------------G--------------A----VIKYV--------------------Q-------L----------------------------------T----------------------------------------------S-E------E-------------------------------S---F---------D-------L-E----------------------------------------------------Q------------Y--KS---------LL------------------------------------------------------------------------------S-----D-------------------------------------------------------------------------K---T---K------LVAV-LHVSNTL-GC-I-----N-----------------------------------------------------PVA-E---IV-----SL------A------------------------------------------------------H---------------Q-------------V--------------G--------------A-------KVL--I-D-ACQSVP-H-----L--AID----V-QSI-----D----C----DWLVASGHKM-CAPTG----------------------------------------------------------------------------------------------------------IGF---------LY-GKEA----ILE---A-MP---------------------PFF-------------------------------------------------------------------------------------------------------------G-GGEMIA-------------------------------------------------------------------E-------------------------------------------------------------------------VY-------------L-----D----H-------F--------------T-----CA-E-----LPHKFEAGTPAI------G-EAIALG-------------AAVE-Y----L--M------G--L--------G-----------------M-------------------D--------------N-----I----HAY----E--EE---LT----------------------------------------------A---------Y----------------------------------------------------------------------------------L---F-K-K-L----G-E-I------------E----------------G----L------R----I-Y----G----PPP----------S--------------------L----------------------------------------T---------------------------G-------------------------Q-------G--------------R-A----------S-LA-A---F--N-----------------------------------------V--------------------E----------G-----------------------------------I---------------------H------------------A---S------D--------------LAT----------LL-D-H-E-G--------------------------------------------------------------------------------------I--AIRSGHH---------------------------CTQ----PL-H-R-L-F--------D------------A---------S--------------------G---SAR------AS-LYFYNTREEID---------------------------------------------------------------------------------------------------------------------------------------S--------F---I---------------------------------------------------------------------V-------------------------------------------------------------------------------------------------------AL-----------------Q------------------------------------------------------------E------------------------------------------------------------------------------------------------------------------------------------------------------TIDFF----------------------------------------------------------------------------------------------------------------------------------------------A-------------------------------------------------------------------------------------------------------------------------------------------------------------------------------------------------------N----C------------------------------------F---------------------------S----------------------------------------------------------------------------------------------------------------------------------------------------------------------------------------------------------------------------------------------------------------------------------------------------------------
>118163_Psp@AFY79657.1| cysteine desulfurase-like protein, SufS subfamily
---------------------------------------------------------------------------------------------------------------------------------------------------------------------------------------------------------------------------------------------------------------------------------------------------------------------------------------------------------------------------------------------------------------------------------------------------------------------------------------------------------------------------------------------------------------------------------------------------------------------------------------MT-----------------------------LI----------------------------------------------------------------------------------------------------------------------------------------------------------------------------------------------------------------------------------------------------------------------------------------------------------QEK-------------------------------------------------------------------------------------------------------------------------------------------------------------------------------------------------------------------------------------------------------------------------------------------------------------------------------------------------------------------------------------------------------------------------------------------------------------------------------------------------------------------------------------------------------------------------------------------------------------------------------------------------------------------------------------------------------------------------------------------------------------------------------------------------------------------------------------------------------------------------------------------------------------------------------------------I------------------------------------------------------------------------------------------------------------------------------------------------------------------------------------------------------------------------------------------------------------------------L--------------------------------A-----------------------------------N---------KV----------------------------------R-----------------SD------------------------------------FPI------------------------------------------------------------------------L---H-----Q-----------E---------------------------------------------------------V--------------------N-----------G----------------K------------------------------------------------------------------------------------------------------------------P----------------------------------L---------------------------------IYLD---SAATS-QKPLAVLDTL-R----NYYER-D----------N---ANVHRGAHT-----LSVR---------------ATEAYES----ARDKVAKFV-----------------------------------N-A--------------------------------A-----S---------------R------Q-E----------IVFTR-N----ATEAIN-LVA-----YSW---------------------------------G--L---------------------------------------------NH------------------------------------------L----------K-----AG-------D----------------EILL--SVMEHHSNLV-PWQII-----A-----QK-----------T--------------------------------------------------------------------------------------------G--------------A----VIKYV--------------------G-------L----------------------------------T----------------------------------------------D-T------E-------------------------------E---L---------D-------L-E----------------------------------------------------H------------F--NS---------LL------------------------------------------------------------------------------S-----E-------------------------------------------------------------------------K---T---K------LVAI-VHVSNTL-GC-I-----N-----------------------------------------------------PVE-K---IV-----SI------A------------------------------------------------------H---------------K-------------N--------------G--------------A-------KVL--I-D-ACQSVP-H-----M--PVD----V-QAI-----G----C----DWLVASGHKM-CAPTG----------------------------------------------------------------------------------------------------------VGF---------LY-GKQE----LLE---E-MP---------------------PFL-------------------------------------------------------------------------------------------------------------G-GGEMIS-------------------------------------------------------------------E-------------------------------------------------------------------------VF-------------L-----D----H-------F--------------T-----CG-E-----VPHKFEAGTPAI------G-EAIALG-------------AAVD-Y----L--T------T--I--------G-----------------M-------------------D--------------K-----I----HAY----E--VE---LT----------------------------------------------T---------Y----------------------------------------------------------------------------------L---F-E-K-L----E-Q-I------------P----------------N----L------R----I-Y----G----PKP----------T--------------------K----------------------------------------D---------------------------G-------------------------K-------I--------------R-A----------A-LA-S---F--N-----------------------------------------V--------------------R----------E-----------------------------------I---------------------H------------------A---S------D--------------LST----------LL-D-Q-E-G--------------------------------------------------------------------------------------I--AIRSGHH---------------------------CTQ----PL-H-R-L-F--------E------------A---------S--------------------G---SAR------AS-LSFYNTREEID---------------------------------------------------------------------------------------------------------------------------------------V--------F---I---------------------------------------------------------------------K-------------------------------------------------------------------------------------------------------VL-----------------K------------------------------------------------------------E------------------------------------------------------------------------------------------------------------------------------------------------------TIDFF----------------------------------------------------------------------------------------------------------------------------------------------N-------------------------------------------------------------------------------------------------------------------------------------------------------------------------------------------------------S----V------------------------------------M---------------------------E----------------------------------------------------------------------------------------------------------------------------------------------------------------------------------------------------------------------------------------------------------------------------------------------------------------
>32049_Ssp@ACA99799.1| Cysteine desulfurase SufS; FeS assembly protein
---------------------------------------------------------------------------------------------------------------------------------------------------------------------------------------------------------------------------------------------------------------------------------------------------------------------------------------------------------------------------------------------------------------------------------------------------------------------------------------------------------------------------------------------------------------------------------------------------------------------------------------MI-----------------------------TT----------------------------------------------------------------------------------------------------------------------------------------------------------------------------------------------------------------------------------------------------------------------------------------------------------QPK-------------------------------------------------------------------------------------------------------------------------------------------------------------------------------------------------------------------------------------------------------------------------------------------------------------------------------------------------------------------------------------------------------------------------------------------------------------------------------------------------------------------------------------------------------------------------------------------------------------------------------------------------------------------------------------------------------------------------------------------------------------------------------------------------------------------------------------------------------------------------------------------------------------------------------------------P------------------------------------------------------------------------------------------------------------------------------------------------------------------------------------------------------------------------------------------------------------------------L--------------------------------A-----------------------------------E---------QV----------------------------------R-----------------DD------------------------------------FPI------------------------------------------------------------------------L---H-----Q-----------T---------------------------------------------------------V--------------------H-----------G----------------K------------------------------------------------------------------------------------------------------------------P----------------------------------L---------------------------------IYFD---NAATS-QKPKAVLDAL-L----HYYQQ-D----------N---ANVHRGIHS-----LSAR---------------ATDGYEG----ARDKVARFI-----------------------------------N-A--------------------------------A-----S---------------R------D-E----------IVYTR-N----ASEAIN-LVA-----YSW---------------------------------G--L---------------------------------------------SN------------------------------------------L----------G-----PG-------D----------------EIIL--SVMEHHSNIV-PWQMI-----A-----AK-----------T--------------------------------------------------------------------------------------------G--------------A----VLKYV--------------------P-------L----------------------------------T----------------------------------------------Q-D------E-------------------------------T---F---------D-------F-E----------------------------------------------------Q------------Y--QA---------LL------------------------------------------------------------------------------S-----D-------------------------------------------------------------------------K---T---K------LVTV-VHVSNTL-GN-V-----N-----------------------------------------------------PVT-E---II-----QA------A------------------------------------------------------R---------------K-------------Y--------------G--------------A-------KIL--I-D-ACQSLP-H-----M--PVD----V-QQM-----D----C----DWLVGSGHKM-CAPTG----------------------------------------------------------------------------------------------------------IGF---------LY-GKRA----ILE---A-MP---------------------PFL-------------------------------------------------------------------------------------------------------------G-GGEMIA-------------------------------------------------------------------E-------------------------------------------------------------------------VF-------------F-----D----H-------S--------------T-----YG-E-----LPHKFEAGTPAI------G-EAIALG-------------AAVD-Y----L--S------Q--I--------G-----------------M-------------------D--------------R-----I----HAY----E--AE---LT----------------------------------------------A---------Y----------------------------------------------------------------------------------L---F-K-G-L----R-D-I------------P----------------N----L------K----I-Y----G----KQP----------D--------------------A----------------------------------------Q---------------------------G-------------------------E-------G--------------R-A----------A-LA-A---F--N-----------------------------------------V--------------------A----------G-----------------------------------V---------------------H------------------A---N------D--------------LAT----------LL-D-H-E-G--------------------------------------------------------------------------------------V--AIRSGHH---------------------------CTQ----PL-H-R-L-F--------E------------A---------S--------------------G---SAR------AS-LYFYNTTAEID---------------------------------------------------------------------------------------------------------------------------------------Q--------F---I---------------------------------------------------------------------A-------------------------------------------------------------------------------------------------------AL-----------------K------------------------------------------------------------D------------------------------------------------------------------------------------------------------------------------------------------------------TIDFF----------------------------------------------------------------------------------------------------------------------------------------------T-------------------------------------------------------------------------------------------------------------------------------------------------------------------------------------------------------S----M------------------------------------G---------------------------S----------------------------------------------------------------------------------------------------------------------------------------------------------------------------------------------------------------------------------------------------------------------------------------------------------------
>2005460_Csp@BAZ44515.1| cysteine desulfurase
---------------------------------------------------------------------------------------------------------------------------------------------------------------------------------------------------------------------------------------------------------------------------------------------------------------------------------------------------------------------------------------------------------------------------------------------------------------------------------------------------------------------------------------------------------------------------------------------------------------------------------------MT-----------------------------AI----------------------------------------------------------------------------------------------------------------------------------------------------------------------------------------------------------------------------------------------------------------------------------------------------------QEK-------------------------------------------------------------------------------------------------------------------------------------------------------------------------------------------------------------------------------------------------------------------------------------------------------------------------------------------------------------------------------------------------------------------------------------------------------------------------------------------------------------------------------------------------------------------------------------------------------------------------------------------------------------------------------------------------------------------------------------------------------------------------------------------------------------------------------------------------------------------------------------------------------------------------------------------T------------------------------------------------------------------------------------------------------------------------------------------------------------------------------------------------------------------------------------------------------------------------L--------------------------------G-----------------------------------E---------RV----------------------------------R-----------------DD------------------------------------FPI------------------------------------------------------------------------L---H-----Q-----------D---------------------------------------------------------V--------------------N-----------G----------------N------------------------------------------------------------------------------------------------------------------P----------------------------------L---------------------------------IYFD---SAASS-QKPKAVLDAL-Q----HYYQQ-D----------N---ANVHRGAHT-----LSGR---------------ATDAYEG----ARDKVAQFI-----------------------------------N-A--------------------------------A-----C---------------R------E-E----------IVYTR-N----ASEAIN-LVA-----YSW---------------------------------G--L---------------------------------------------NN------------------------------------------L----------Q-----PA-------D----------------EIIL--SVMEHHSNIV-PWQLI-----A-----QK-----------T--------------------------------------------------------------------------------------------G--------------A----VIRYV--------------------E-------L----------------------------------T----------------------------------------------Q-E------E-------------------------------E---F---------D-------F-Q----------------------------------------------------Q------------Y--KS---------LL------------------------------------------------------------------------------S-----D-------------------------------------------------------------------------K---T---K------LVSI-VHVSNTL-GV-I-----N-----------------------------------------------------PVE-E---IT-----KE------A------------------------------------------------------H---------------Q-------------Y--------------G--------------A-------KVL--I-D-ACQSVP-H-----M--PID----V-QAI-----D----C----DWLVASGHKM-CATTG----------------------------------------------------------------------------------------------------------IGF---------LY-GKKD----ILL---A-MP---------------------PFM-------------------------------------------------------------------------------------------------------------G-GGEMID-------------------------------------------------------------------E-------------------------------------------------------------------------VF-------------L-----D----H-------S--------------T-----YG-D-----LPHKFEAGTPAI------G-EAIALG-------------AAVD-Y----L--T------K--I--------G-----------------M-------------------D--------------K-----I----HAY----E--EE---LT----------------------------------------------A---------Y----------------------------------------------------------------------------------L---F-K-K-L----E-T-I------------P----------------D----I------R----I-Y----G----KKP----------T--------------------P----------------------------------------E---------------------------G-------------------------Q-------G--------------R-A----------A-LA-A---F--N-----------------------------------------I--------------------E----------G-----------------------------------I---------------------H------------------A---S------D--------------LAT----------LL-D-H-E-G--------------------------------------------------------------------------------------I--AIRSGHH---------------------------CTQ----PL-H-R-I-F--------N------------A---------S--------------------G---SAR------AS-LYFYNTRAEID---------------------------------------------------------------------------------------------------------------------------------------A--------F---I---------------------------------------------------------------------E-------------------------------------------------------------------------------------------------------AL-----------------K------------------------------------------------------------S------------------------------------------------------------------------------------------------------------------------------------------------------TIEFF----------------------------------------------------------------------------------------------------------------------------------------------Q-------------------------------------------------------------------------------------------------------------------------------------------------------------------------------------------------------S----M------------------------------------N---------------------------E----------------------------------------------------------------------------------------------------------------------------------------------------------------------------------------------------------------------------------------------------------------------------------------------------------------
>2420336_Cbacterium@RMF22004.1| SufS family cysteine desulfurase, partial
---------------------------------------------------------------------------------------------------------------------------------------------------------------------------------------------------------------------------------------------------------------------------------------------------------------------------------------------------------------------------------------------------------------------------------------------------------------------------------------------------------------------------------------------------------------------------------------------------------------------------------------------------------------------------------------------------------------------------------------------------------------------------------------------------------------------------------------------------------------------------------------------------------------------------------------------------------------------------------------------------------------------------------------------------------------------------------------------------------------------------------------------------------------------------------------------------------------------------------------------------------------------------------------------------------------------------------------------------------------------------------------------------------------------------------------------------------------------------------------------------------------------------------------------------------------------------------------------------------------------------------------------------------------------------------------------------------------------------------------------------------------------------------------------------------------------------------------------------------------------------------------------------------------------------------------------------------------------------------------------------------------------------------------------------------------------------------------------------------------------------------------------------------------------------------------------------------------------------------------------------------------------------------------------------------------------------------------------------------------------------------------------------------------------------------------------------------------------------------------------------------------------------------------------------------------------------------------------------------------------------------------------------------------------------------------------------------------------------------------------------------------------------------------------------------------L-V----NYYQK-D----------N---ANVHRGAHT-----LSNR---------------ATDAYEG----ARDKVAKFI-----------------------------------N-A--------------------------------N-----C---------------R------E-E----------IVYTR-N----ASEAIN-LVA-----YTW---------------------------------G--L---------------------------------------------VN------------------------------------------L----------K-----QG-------D----------------EIIV--SVMEHHSNIV-PWQII-----A-----QK-----------T--------------------------------------------------------------------------------------------G--------------A----VIKYV--------------------Q-------L----------------------------------D----------------------------------------------A-N------E-------------------------------S---F---------D-------L-N----------------------------------------------------H------------Y--KS---------LL------------------------------------------------------------------------------S-----D-------------------------------------------------------------------------K---T---K------LVSV-VHVSNTL-GI-I-----N-----------------------------------------------------PVQ-K---IT-----QL------A------------------------------------------------------H---------------E-------------Y--------------G--------------A-------KVL--I-D-ACQSVP-H-----M--PVD----V-QQI-----N----C----DWLVASGHKM-CAPTG----------------------------------------------------------------------------------------------------------VGF---------LY-GKKQ----LLL---E-MP---------------------PFL-------------------------------------------------------------------------------------------------------------G-GGEMID-------------------------------------------------------------------E-------------------------------------------------------------------------VY-------------L-----D----H-------F--------------T-----YG-E-----LPHKFEAGTPAI------G-EAIALG-------------AAID-Y----L--S------N--I--------G-----------------M-------------------E--------------R-----I----HAY----E--AE---LT----------------------------------------------A---------Y----------------------------------------------------------------------------------L---F-K-R-L----A-E-I------------P----------------N----L------R----I-Y----G----TKP----------D--------------------E----------------------------------------N---------------------------G-------------------------E-------G--------------R-A----------A-LA-A---F--N-----------------------------------------V--------------------E----------G-----------------------------------I---------------------H------------------A---S------D--------------LAT----------LL-D-H-E-G--------------------------------------------------------------------------------------I--AIRSGHH---------------------------CTQ----PL-H-R-L-F--------D------------A---------S--------------------G---SAR------AS-LYFYNTRQEID---------------------------------------------------------------------------------------------------------------------------------------Q--------F---I---------------------------------------------------------------------T-------------------------------------------------------------------------------------------------------AL-----------------K------------------------------------------------------------E------------------------------------------------------------------------------------------------------------------------------------------------------TIEFF----------------------------------------------------------------------------------------------------------------------------------------------Q-------------------------------------------------------------------------------------------------------------------------------------------------------------------------------------------------------S----M------------------------------------M---------------------------D----------------------------------------------------------------------------------------------------------------------------------------------------------------------------------------------------------------------------------------------------------------------------------------------------------------
>111780_Scyanosphaera@AFZ34867.1| cysteine desulfurase
---------------------------------------------------------------------------------------------------------------------------------------------------------------------------------------------------------------------------------------------------------------------------------------------------------------------------------------------------------------------------------------------------------------------------------------------------------------------------------------------------------------------------------------------------------------------------------------------------------------------------------------MT-----------------------------FT----------------------------------------------------------------------------------------------------------------------------------------------------------------------------------------------------------------------------------------------------------------------------------------------------------QAK-------------------------------------------------------------------------------------------------------------------------------------------------------------------------------------------------------------------------------------------------------------------------------------------------------------------------------------------------------------------------------------------------------------------------------------------------------------------------------------------------------------------------------------------------------------------------------------------------------------------------------------------------------------------------------------------------------------------------------------------------------------------------------------------------------------------------------------------------------------------------------------------------------------------------------------------T------------------------------------------------------------------------------------------------------------------------------------------------------------------------------------------------------------------------------------------------------------------------I--------------------------------A-----------------------------------D---------LV----------------------------------R-----------------SD------------------------------------FPI------------------------------------------------------------------------L---A-----Q-----------E---------------------------------------------------------I--------------------H-----------E----------------K------------------------------------------------------------------------------------------------------------------P----------------------------------L---------------------------------IYFD---NAATS-QKPQAVLNAL-L----NYYEK-D----------N---ANVHRGAHS-----LSIR---------------ATEGYEG----ARNKVAKFI-----------------------------------N-A--------------------------------A-----H---------------R------E-E----------IIYTR-N----ASEAIN-LVA-----YSW---------------------------------G--L---------------------------------------------SN------------------------------------------L----------N-----RG-------D----------------EIIL--SVMEHHSNIV-PWQII-----A-----QK-----------T--------------------------------------------------------------------------------------------G--------------A----VIKYV--------------------Q-------L----------------------------------T----------------------------------------------E-I------E-------------------------------E---F---------D-------L-E----------------------------------------------------Q------------Y--KS---------LL------------------------------------------------------------------------------S-----N-------------------------------------------------------------------------K---T---K------LVAV-VHVSNTL-GC-I-----N-----------------------------------------------------PIE-N---II-----EL------A------------------------------------------------------H---------------Q-------------F--------------G--------------A-------KVL--V-D-ACQSVP-H-----M--AID----V-QQI-----N----C----DWLVASGHKM-CGPTG----------------------------------------------------------------------------------------------------------IGF---------LY-GKKE----ILT---A-MP---------------------PFL-------------------------------------------------------------------------------------------------------------G-GGEMIS-------------------------------------------------------------------E-------------------------------------------------------------------------VY-------------F-----D----H-------S--------------T-----YG-E-----LPHKFEAGTPAI------G-EAIALG-------------AAVD-Y----L--T------A--I--------G-----------------M-------------------E--------------K-----I----HAY----E--EE---LT----------------------------------------------T---------Y----------------------------------------------------------------------------------L---F-K-K-L----V-E-I------------P----------------Q----L------R----I-Y----G----ATS----------K--------------------L----------------------------------------D---------------------------G-------------------------K-------N--------------R-A----------A-LA-A---F--N-----------------------------------------V--------------------Q----------G-----------------------------------I---------------------H------------------A---S------D--------------LST----------LL-D-H-E-G--------------------------------------------------------------------------------------V--AIRSGHH---------------------------CTQ----PL-H-R-L-F--------D------------A---------S--------------------G---SAR------AS-LYFYNTRAEID---------------------------------------------------------------------------------------------------------------------------------------D--------F---I---------------------------------------------------------------------I-------------------------------------------------------------------------------------------------------AL-----------------K------------------------------------------------------------D------------------------------------------------------------------------------------------------------------------------------------------------------TIDFF----------------------------------------------------------------------------------------------------------------------------------------------S-------------------------------------------------------------------------------------------------------------------------------------------------------------------------------------------------------G----M------------------------------------M---------------------------A----------------------------------------------------------------------------------------------------------------------------------------------------------------------------------------------------------------------------------------------------------------------------------------------------------------
>2164131_Ssp@PZV23068.1| cysteine desulfurase
---------------------------------------------------------------------------------------------------------------------------------------------------------------------------------------------------------------------------------------------------------------------------------------------------------------------------------------------------------------------------------------------------------------------------------------------------------------------------------------------------------------------------------------------------------------------------------------------------------------------------------------MV-----------------------------IT----------------------------------------------------------------------------------------------------------------------------------------------------------------------------------------------------------------------------------------------------------------------------------------------------------QER-------------------------------------------------------------------------------------------------------------------------------------------------------------------------------------------------------------------------------------------------------------------------------------------------------------------------------------------------------------------------------------------------------------------------------------------------------------------------------------------------------------------------------------------------------------------------------------------------------------------------------------------------------------------------------------------------------------------------------------------------------------------------------------------------------------------------------------------------------------------------------------------------------------------------------------------T------------------------------------------------------------------------------------------------------------------------------------------------------------------------------------------------------------------------------------------------------------------------L--------------------------------A-----------------------------------A---------RV----------------------------------R-----------------AD------------------------------------FPI------------------------------------------------------------------------L---D-----Q-----------E---------------------------------------------------------V--------------------N-----------G----------------N------------------------------------------------------------------------------------------------------------------P----------------------------------L---------------------------------IYLD---NAATS-QKPLVVLNSL-L----NYYQK-D----------N---ANVHRGAHT-----LSTR---------------ATEAYEG----ARDKVAQFI-----------------------------------N-A--------------------------------R-----S---------------R------Q-E----------IVYTR-N----ATEAIN-LVA-----YSW---------------------------------G--L---------------------------------------------NF------------------------------------------L----------K-----EG-------D----------------EIIT--SVMEHHSNLV-PWRMI-----A-----EK-----------T--------------------------------------------------------------------------------------------G--------------A----IIKYV--------------------E-------L----------------------------------D----------------------------------------------E-N------E-------------------------------G---F---------N-------L-A----------------------------------------------------Q------------F--KT---------LL------------------------------------------------------------------------------S-----E-------------------------------------------------------------------------K---T---K------LVTV-VHISNTL-GC-I-----N-----------------------------------------------------PIE-E---IT-----KL------A------------------------------------------------------H---------------Q-------------I--------------G--------------A-------KVL--I-D-ACQSAP-H-----Y--PLD----V-QAI-----D----C----DWLVASGHKM-CAPTG----------------------------------------------------------------------------------------------------------IGF---------LY-GKED----LLE---A-MP---------------------PFF-------------------------------------------------------------------------------------------------------------G-GGEMIS-------------------------------------------------------------------E-------------------------------------------------------------------------VF-------------L-----D----H-------F--------------T-----VG-E-----LPHKFEAGTPAI------G-EAIALG-------------AAVD-Y----L--T------N--L--------G-----------------M-------------------G--------------N-----I----HTY----E--ME---LT----------------------------------------------A---------H----------------------------------------------------------------------------------L---F-K-Q-L----V-E-I------------P----------------Q----L------K----I-Y----G----PKP----------D--------------------Q----------------------------------------K---------------------------G-------------------------Q-------G--------------R-A----------A-LA-S---F--N-----------------------------------------V--------------------E----------N-----------------------------------I---------------------H------------------A---S------D--------------LST----------LL-D-H-D-G--------------------------------------------------------------------------------------I--AIRSGHH---------------------------CTQ----PL-H-R-L-F--------N------------A---------S--------------------G---SAR------AS-LSFYNTHAEID---------------------------------------------------------------------------------------------------------------------------------------R--------F---I---------------------------------------------------------------------E-------------------------------------------------------------------------------------------------------VL-----------------I------------------------------------------------------------Q------------------------------------------------------------------------------------------------------------------------------------------------------TIDFF----------------------------------------------------------------------------------------------------------------------------------------------N-------------------------------------------------------------------------------------------------------------------------------------------------------------------------------------------------------G----I------------------------------------A---------------------------D----------------------------------------------------------------------------------------------------------------------------------------------------------------------------------------------------------------------------------------------------------------------------------------------------------------
>1128427_Fcyanobacteri@KB904821.1_4642|  5305703 5306965
---------------------------------------------------------------------------------------------------------------------------------------------------------------------------------------------------------------------------------------------------------------------------------------------------------------------------------------------------------------------------------------------------------------------------------------------------------------------------------------------------------------------------------------------------------------------------------------------------------------------------------------MT-----------------------------LT----------------------------------------------------------------------------------------------------------------------------------------------------------------------------------------------------------------------------------------------------------------------------------------------------------QTI-------------------------------------------------------------------------------------------------------------------------------------------------------------------------------------------------------------------------------------------------------------------------------------------------------------------------------------------------------------------------------------------------------------------------------------------------------------------------------------------------------------------------------------------------------------------------------------------------------------------------------------------------------------------------------------------------------------------------------------------------------------------------------------------------------------------------------------------------------------------------------------------------------------------------------------------S------------------------------------------------------------------------------------------------------------------------------------------------------------------------------------------------------------------------------------------------------------------------L--------------------------------A-----------------------------------N---------QV----------------------------------R-----------------QD------------------------------------FPI------------------------------------------------------------------------L---S-----Q-----------N---------------------------------------------------------V--------------------H-----------E----------------K------------------------------------------------------------------------------------------------------------------P----------------------------------L---------------------------------IYFD---SAATS-QKPLAVLNAL-R----DYYQQ-D----------N---ANVHRGAHS-----LSVR---------------ATEAYEG----ARDKVARFV-----------------------------------N-A--------------------------------A-----S---------------R------D-E----------IVFTR-N----ASEAIN-LVA-----YSW---------------------------------G--L---------------------------------------------HN------------------------------------------L----------H-----AG-------D----------------EIIL--SVMEHHSNLV-PWQMI-----A-----QK-----------T--------------------------------------------------------------------------------------------G--------------A----IIKHV--------------------Q-------I----------------------------------S----------------------------------------------E-D------E-------------------------------D---L---------D-------F-E----------------------------------------------------H------------F--QS---------LL------------------------------------------------------------------------------S-----N-------------------------------------------------------------------------R---T---K------LVAL-VHVSNTL-GC-V-----N-----------------------------------------------------PVE-Q---II-----PL------A------------------------------------------------------H---------------Q-------------Y--------------G--------------A-------KVL--V-D-ACQSVP-H-----L--PID----V-QAM-----D----C----DWLVASGHKM-CAPTG----------------------------------------------------------------------------------------------------------IGF---------LY-GKLE----ILQ---E-MP---------------------PFM-------------------------------------------------------------------------------------------------------------G-GGEMIQ-------------------------------------------------------------------D-------------------------------------------------------------------------VF-------------L-----D----H-------S--------------T-----YA-E-----LPHKFEAGTPAI------G-EAIALG-------------AAVD-Y----L--S------N--I--------G-----------------M-------------------D--------------K-----I----HAY----E--VE---LT----------------------------------------------R---------Y----------------------------------------------------------------------------------L---F-A-K-L----A-D-V------------P----------------K----L------R----L-Y----G----PKP----------N--------------------A----------------------------------------T---------------------------G-------------------------D-------N--------------R-A----------A-LA-A---F--N-----------------------------------------V--------------------E----------G-----------------------------------L---------------------A------------------A---S------D--------------VST----------LL-D-S-E-G--------------------------------------------------------------------------------------V--AIRSGHH---------------------------CTQ----PL-H-R-I-L--------D------------V---------S--------------------G---SAR------AS-LYFYNSTEEID---------------------------------------------------------------------------------------------------------------------------------------N--------F---V---------------------------------------------------------------------A-------------------------------------------------------------------------------------------------------AL-----------------K------------------------------------------------------------E------------------------------------------------------------------------------------------------------------------------------------------------------TIDFF----------------------------------------------------------------------------------------------------------------------------------------------S-------------------------------------------------------------------------------------------------------------------------------------------------------------------------------------------------------S----M------------------------------------L---------------------------A*---------------------------------------------------------------------------------------------------------------------------------------------------------------------------------------------------------------------------------------------------------------------------------------------------------------
>113355_Gherdmanii@CM001775.1_3249|  3340222 3341484
---------------------------------------------------------------------------------------------------------------------------------------------------------------------------------------------------------------------------------------------------------------------------------------------------------------------------------------------------------------------------------------------------------------------------------------------------------------------------------------------------------------------------------------------------------------------------------------------------------------------------------------MT-----------------------------IT----------------------------------------------------------------------------------------------------------------------------------------------------------------------------------------------------------------------------------------------------------------------------------------------------------QVK-------------------------------------------------------------------------------------------------------------------------------------------------------------------------------------------------------------------------------------------------------------------------------------------------------------------------------------------------------------------------------------------------------------------------------------------------------------------------------------------------------------------------------------------------------------------------------------------------------------------------------------------------------------------------------------------------------------------------------------------------------------------------------------------------------------------------------------------------------------------------------------------------------------------------------------------T------------------------------------------------------------------------------------------------------------------------------------------------------------------------------------------------------------------------------------------------------------------------I--------------------------------A-----------------------------------D---------EV----------------------------------R-----------------GD------------------------------------FPI------------------------------------------------------------------------L---H-----Q-----------K---------------------------------------------------------I--------------------H-----------D----------------K------------------------------------------------------------------------------------------------------------------P----------------------------------L---------------------------------IYLD---NAATS-QKPNAVIDAL-R----HYYEY-D----------N---ANVHRGAHT-----LSGR---------------ATDGYEG----ARDKVAKFI-----------------------------------N-A--------------------------------R-----S---------------R------N-E----------IVYAR-N----ASEAIN-IVA-----YTW---------------------------------G--L---------------------------------------------NT------------------------------------------L----------K-----AG-------D----------------EIIL--TVMEHHSNIV-PWQII-----A-----QK-----------T--------------------------------------------------------------------------------------------G--------------A----IIKFV--------------------E-------L----------------------------------T----------------------------------------------P-T------Q-------------------------------E---F---------D-------F-N----------------------------------------------------H------------Y--QS---------LL------------------------------------------------------------------------------S-----D-------------------------------------------------------------------------K---T---K------LVSV-VHVSNTL-GC-I-----N-----------------------------------------------------PVK-K---II-----NL------A------------------------------------------------------H---------------Q-------------Y--------------G--------------A-------KVL--I-D-ACQSLP-H-----L--SID----V-QRM-----D----C----DWLVGSGHKM-CATTG----------------------------------------------------------------------------------------------------------IGF---------LY-GKEE----LLN---A-MP---------------------PFL-------------------------------------------------------------------------------------------------------------G-GGEMIA-------------------------------------------------------------------D-------------------------------------------------------------------------VY-------------L-----D----H-------F--------------T-----CG-E-----LPHKFEAGTPAI------G-EAIALG-------------AAVD-Y----L--T------K--I--------G-----------------M-------------------E--------------N-----I----HHY----E--EE---LT----------------------------------------------A---------Y----------------------------------------------------------------------------------L---F-K-Q-L----N-E-I------------P----------------D----L------E----I-Y----G----NQP----------T--------------------P----------------------------------------D---------------------------G-------------------------K-------G--------------R-A----------S-LA-S---F--N-----------------------------------------V--------------------K----------G-----------------------------------I---------------------H------------------C---S------D--------------LAT----------LL-D-H-E-G--------------------------------------------------------------------------------------I--AIRSGHH---------------------------CTQ----PL-H-R-Y-L--------N------------I---------S--------------------G---SAR------AS-LYFYNTFADID---------------------------------------------------------------------------------------------------------------------------------------A--------F---I---------------------------------------------------------------------V-------------------------------------------------------------------------------------------------------AL-----------------K------------------------------------------------------------G------------------------------------------------------------------------------------------------------------------------------------------------------SIDFF----------------------------------------------------------------------------------------------------------------------------------------------R-------------------------------------------------------------------------------------------------------------------------------------------------------------------------------------------------------Q----M------------------------------------E---------------------------E*---------------------------------------------------------------------------------------------------------------------------------------------------------------------------------------------------------------------------------------------------------------------------------------------------------------
>755178_Caponinum@AFZ53065.1| cysteine desulfurase
---------------------------------------------------------------------------------------------------------------------------------------------------------------------------------------------------------------------------------------------------------------------------------------------------------------------------------------------------------------------------------------------------------------------------------------------------------------------------------------------------------------------------------------------------------------------------------------------------------------------------------------MT-----------------------------LT----------------------------------------------------------------------------------------------------------------------------------------------------------------------------------------------------------------------------------------------------------------------------------------------------------YKK-------------------------------------------------------------------------------------------------------------------------------------------------------------------------------------------------------------------------------------------------------------------------------------------------------------------------------------------------------------------------------------------------------------------------------------------------------------------------------------------------------------------------------------------------------------------------------------------------------------------------------------------------------------------------------------------------------------------------------------------------------------------------------------------------------------------------------------------------------------------------------------------------------------------------------------------T------------------------------------------------------------------------------------------------------------------------------------------------------------------------------------------------------------------------------------------------------------------------I--------------------------------A-----------------------------------D---------EV----------------------------------R-----------------QD------------------------------------FPI------------------------------------------------------------------------L---H-----Q-----------K---------------------------------------------------------I--------------------H-----------D----------------K------------------------------------------------------------------------------------------------------------------P----------------------------------L---------------------------------IYFD---NAATS-QKPRAVIEAL-R----HYYEY-D----------N---ANVHRGAHT-----LSAR---------------ATDAYEG----ARDKIAKFI-----------------------------------N-A--------------------------------K-----S---------------R------N-E----------IVYTR-N----ASEAIN-LVA-----YSW---------------------------------G--L---------------------------------------------AH------------------------------------------L----------K-----AG-------D----------------EIIL--SVMEHHSNIV-PWQII-----A-----QK-----------T--------------------------------------------------------------------------------------------E--------------A----ILKFV--------------------E-------L----------------------------------T----------------------------------------------P-S------Q-------------------------------E---F---------D-------F-N----------------------------------------------------H------------Y--QS---------LL------------------------------------------------------------------------------S-----E-------------------------------------------------------------------------K---T---K------LVSL-VHVSNTL-GC-I-----N-----------------------------------------------------PVT-E---II-----TS------A------------------------------------------------------R---------------E-------------K--------------G--------------A-------KVL--I-D-ACQSLP-H-----L--PID----V-QGM-----D----C----DWLVGSGHKM-CATTG----------------------------------------------------------------------------------------------------------IGF---------LY-GKEE----LLE---A-MP---------------------PFL-------------------------------------------------------------------------------------------------------------G-GGEMIA-------------------------------------------------------------------D-------------------------------------------------------------------------VF-------------L-----D----H-------F--------------T-----CG-E-----LPHKFEAGTPAI------G-EAIAFG-------------TAID-Y----L--S------N--I--------G-----------------M-------------------E--------------N-----I----HQY----E--EE---LT----------------------------------------------A---------Y----------------------------------------------------------------------------------L---F-Q-Q-L----N-E-I------------P----------------N----L------T----I-Y----G----NQP----------T--------------------T----------------------------------------E---------------------------G-------------------------K-------G--------------R-A----------A-LA-A---F--N-----------------------------------------V--------------------K----------D-----------------------------------I---------------------H------------------G---S------D--------------LST----------LL-D-H-E-G--------------------------------------------------------------------------------------I--AIRSGHH---------------------------CTQ----PL-H-R-Y-L--------N------------I---------S--------------------G---SAR------AS-LYFYNTFAEID---------------------------------------------------------------------------------------------------------------------------------------A--------F---I---------------------------------------------------------------------V-------------------------------------------------------------------------------------------------------AL-----------------K------------------------------------------------------------E------------------------------------------------------------------------------------------------------------------------------------------------------TIDFF----------------------------------------------------------------------------------------------------------------------------------------------T-------------------------------------------------------------------------------------------------------------------------------------------------------------------------------------------------------Q----M------------------------------------N--------------------------------------------------------------------------------------------------------------------------------------------------------------------------------------------------------------------------------------------------------------------------------------------------------------------------------------------
>2054282_Csp@AUC60895.1| cysteine desulfurase SufS
---------------------------------------------------------------------------------------------------------------------------------------------------------------------------------------------------------------------------------------------------------------------------------------------------------------------------------------------------------------------------------------------------------------------------------------------------------------------------------------------------------------------------------------------------------------------------------------------------------------------------------------MT-----------------------------VT----------------------------------------------------------------------------------------------------------------------------------------------------------------------------------------------------------------------------------------------------------------------------------------------------------QVS-------------------------------------------------------------------------------------------------------------------------------------------------------------------------------------------------------------------------------------------------------------------------------------------------------------------------------------------------------------------------------------------------------------------------------------------------------------------------------------------------------------------------------------------------------------------------------------------------------------------------------------------------------------------------------------------------------------------------------------------------------------------------------------------------------------------------------------------------------------------------------------------------------------------------------------------A------------------------------------------------------------------------------------------------------------------------------------------------------------------------------------------------------------------------------------------------------------------------I--------------------------------D-----------------------------------P---------NI----------------------------------K-----------------KD------------------------------------FPI------------------------------------------------------------------------L---D-----Q-----------E---------------------------------------------------------I--------------------N-----------G----------------H------------------------------------------------------------------------------------------------------------------P----------------------------------L---------------------------------IYFD---NAATS-QKPTAVINAL-R----NYYEL-N----------N---ANVHRGAHS-----LSGR---------------ATDDYEG----ARDKVAKFI-----------------------------------N-A--------------------------------R-----S---------------R------N-E----------IVYTR-N----ASEAIN-VVA-----YTW---------------------------------G--L---------------------------------------------TN------------------------------------------L----------K-----EG-------D----------------EIIL--SVMEHHSNIV-PWQII-----A-----QK-----------T--------------------------------------------------------------------------------------------G--------------A----KIRFV--------------------E-------L----------------------------------T----------------------------------------------D-T------E-------------------------------E---F---------N-------L-Q----------------------------------------------------Q------------Y--KT---------FL------------------------------------------------------------------------------N-----E-------------------------------------------------------------------------K---T---K------LVSI-VHVSNTL-GC-I-----N-----------------------------------------------------PVE-E---II-----DL------A------------------------------------------------------H---------------K-------------Q--------------G--------------A-------KVL--I-D-ACQSLP-H-----L--PID----V-QAM-----D----C----DWLVGSGHKM-CATTG----------------------------------------------------------------------------------------------------------IGF---------LY-GKEE----LLL---E-MP---------------------PFL-------------------------------------------------------------------------------------------------------------G-GGEMIG-------------------------------------------------------------------E-------------------------------------------------------------------------VY-------------L-----D----H-------F--------------T-----CG-E-----LPHKFEAGTPAI------G-EAIALG-------------AAVD-Y----L--T------N--I--------G-----------------M-------------------D--------------K-----I----HAY----E--EE---LT----------------------------------------------A---------Y----------------------------------------------------------------------------------L---F-E-R-L----N-K-I------------P----------------N----L------K----I-Y----G----NQP----------T--------------------P----------------------------------------E---------------------------G-------------------------K-------G--------------R-A----------C-LA-A---F--N-----------------------------------------V--------------------Q----------G-----------------------------------I---------------------H------------------A---S------D--------------LAT----------LL-D-N-E-G--------------------------------------------------------------------------------------V--AIRSGHH---------------------------CTQ----PL-H-R-Y-L--------E------------I---------S--------------------G---SAR------AS-LYFYNTFEEID---------------------------------------------------------------------------------------------------------------------------------------V--------F---I---------------------------------------------------------------------K-------------------------------------------------------------------------------------------------------AL-----------------Q------------------------------------------------------------E------------------------------------------------------------------------------------------------------------------------------------------------------TIDFF----------------------------------------------------------------------------------------------------------------------------------------------T-------------------------------------------------------------------------------------------------------------------------------------------------------------------------------------------------------Q----M------------------------------------M--------------------------------------------------------------------------------------------------------------------------------------------------------------------------------------------------------------------------------------------------------------------------------------------------------------------------------------------
>551115_Nazollae@ADI63227.1| cysteine desulfurase, SufS subfamily
---------------------------------------------------------------------------------------------------------------------------------------------------------------------------------------------------------------------------------------------------------------------------------------------------------------------------------------------------------------------------------------------------------------------------------------------------------------------------------------------------------------------------------------------------------------------------------------------------------------------------------------MT-----------------------------FT----------------------------------------------------------------------------------------------------------------------------------------------------------------------------------------------------------------------------------------------------------------------------------------------------------STK-------------------------------------------------------------------------------------------------------------------------------------------------------------------------------------------------------------------------------------------------------------------------------------------------------------------------------------------------------------------------------------------------------------------------------------------------------------------------------------------------------------------------------------------------------------------------------------------------------------------------------------------------------------------------------------------------------------------------------------------------------------------------------------------------------------------------------------------------------------------------------------------------------------------------------------------T------------------------------------------------------------------------------------------------------------------------------------------------------------------------------------------------------------------------------------------------------------------------L--------------------------------G-----------------------------------D---------KV----------------------------------R-----------------KD------------------------------------FPI------------------------------------------------------------------------L---H-----Q-----------E---------------------------------------------------------V--------------------H-----------G----------------K------------------------------------------------------------------------------------------------------------------P----------------------------------L---------------------------------VYLD---NAATS-QKPLAVLNAW-R----DYYEQ-Y----------N---SNVHRGAHF-----LSAK---------------ATDAYEA----ARDKVANFI-----------------------------------N-A--------------------------------K-----S---------------R------Q-D----------IVYTR-N----ASEAIN-LVA-----YSW---------------------------------G--M---------------------------------------------KN------------------------------------------L----------Q-----PG-------D----------------EIIL--SVMEHHSNIV-PWQFV-----A-----QK-----------T--------------------------------------------------------------------------------------------G--------------A----VLKFV--------------------E-------L----------------------------------T----------------------------------------------P-E------E-------------------------------T---F---------D-------L-E----------------------------------------------------Q------------F--KK---------LI------------------------------------------------------------------------------S-----E-------------------------------------------------------------------------K---T---K------LVSV-VHISNTL-GC-I-----N-----------------------------------------------------PVK-E---IA-----EI------A------------------------------------------------------H---------------R-------------Y--------------D--------------A-------KFL--M-D-ACQSVP-H-----M--PID----V-QEI-----N----C----DWLVASGHKM-CAPTG----------------------------------------------------------------------------------------------------------IGF---------LY-GKLE----LLE---A-MP---------------------PFF-------------------------------------------------------------------------------------------------------------G-GGEMIA-------------------------------------------------------------------E-------------------------------------------------------------------------VY-------------L-----D----H-------S--------------T-----YA-D-----LPHKFEAGTPAI------G-EAIALG-------------AAID-Y----L--T------HIGI--------G-----------------M-------------------D--------------K-----I----HAY----E--AE---LT----------------------------------------------A---------Y----------------------------------------------------------------------------------L---F-E-Q-L----E-Q-I------------P----------------Q----I------R----I-Y----G----PKP----------N--------------------A----------------------------------------Q---------------------------G-------------------------E-------G--------------R-S----------A-LA-A---F--T-----------------------------------------A--------------------E----------G-----------------------------------V---------------------H------------------A---N------D--------------LAT----------LL-D-Q-E-G--------------------------------------------------------------------------------------V--AIRSGHH---------------------------CTQ----PL-H-R-Y-L--------G------------L---------A--------------------G---TAR------AS-LSFYNTSQEID---------------------------------------------------------------------------------------------------------------------------------------V--------F---I---------------------------------------------------------------------K-------------------------------------------------------------------------------------------------------AL-----------------K------------------------------------------------------------E------------------------------------------------------------------------------------------------------------------------------------------------------TLDFF----------------------------------------------------------------------------------------------------------------------------------------------A-------------------------------------------------------------------------------------------------------------------------------------------------------------------------------------------------------S----V------------------------------------F---------------------------GE---------------------------------------------------------------------------------------------------------------------------------------------------------------------------------------------------------------------------------------------------------------------------------------------------------------
>46234_Asp@AFW95763.1| cysteine desulfurase, SufS subfamily
---------------------------------------------------------------------------------------------------------------------------------------------------------------------------------------------------------------------------------------------------------------------------------------------------------------------------------------------------------------------------------------------------------------------------------------------------------------------------------------------------------------------------------------------------------------------------------------------------------------------------------------MV-----------------------------IT----------------------------------------------------------------------------------------------------------------------------------------------------------------------------------------------------------------------------------------------------------------------------------------------------------STK-------------------------------------------------------------------------------------------------------------------------------------------------------------------------------------------------------------------------------------------------------------------------------------------------------------------------------------------------------------------------------------------------------------------------------------------------------------------------------------------------------------------------------------------------------------------------------------------------------------------------------------------------------------------------------------------------------------------------------------------------------------------------------------------------------------------------------------------------------------------------------------------------------------------------------------------S------------------------------------------------------------------------------------------------------------------------------------------------------------------------------------------------------------------------------------------------------------------------L--------------------------------A-----------------------------------D---------KV----------------------------------R-----------------SD------------------------------------FPI------------------------------------------------------------------------L---H-----Q-----------E---------------------------------------------------------V--------------------H-----------G----------------K------------------------------------------------------------------------------------------------------------------P----------------------------------L---------------------------------VYLD---NAATS-QKPLFVLNAW-R----DYYEQ-Y----------N---SNVHRGAHF-----LSGK---------------ATDAYEG----ARDKIAKFI-----------------------------------N-A--------------------------------K-----S---------------R------Q-E----------IVYTR-N----ATEAIN-LVA-----YSW---------------------------------G--M---------------------------------------------NN------------------------------------------L----------Q-----PG-------D----------------EIIL--SVMEHHSNIV-PWQFV-----A-----QK-----------T--------------------------------------------------------------------------------------------G--------------A----ILKFV--------------------E-------L----------------------------------T----------------------------------------------T-E------E-------------------------------T---F---------D-------L-E----------------------------------------------------Q------------F--KN---------LI------------------------------------------------------------------------------S-----E-------------------------------------------------------------------------K---T---K------LVSI-LHISNTL-GC-I-----N-----------------------------------------------------PAK-E---IA-----EI------A------------------------------------------------------H---------------K-------------Y--------------G--------------A-------KFL--L-D-ACQSVP-H-----T--PID----V-QEL-----D----C----DWLVASGHKM-CAPTG----------------------------------------------------------------------------------------------------------IGF---------LY-GKLE----LLE---A-MP---------------------PFF-------------------------------------------------------------------------------------------------------------G-GGEMIA-------------------------------------------------------------------E-------------------------------------------------------------------------VF-------------L-----D----H-------S--------------T-----YA-E-----LPHKFEAGTPAI------G-EAIALG-------------AAID-Y----L--T------N--I--------G-----------------M-------------------D--------------K-----I----HAY----E--AE---LT----------------------------------------------A---------Y----------------------------------------------------------------------------------L---F-A-Q-L----G-Q-I------------P----------------Q----I------R----I-H----G----PKP----------N--------------------A----------------------------------------E---------------------------G-------------------------E-------G--------------R-A----------A-LA-A---F--T-----------------------------------------A--------------------E----------G-----------------------------------V---------------------H------------------A---N------D--------------LAT----------LL-D-Q-E-G--------------------------------------------------------------------------------------V--AIRSGHH---------------------------CTQ----PL-H-R-H-L--------G------------L---------A--------------------G---TAR------AS-LSFYNTREEID---------------------------------------------------------------------------------------------------------------------------------------V--------F---I---------------------------------------------------------------------K-------------------------------------------------------------------------------------------------------AL-----------------K------------------------------------------------------------E------------------------------------------------------------------------------------------------------------------------------------------------------TLDFF----------------------------------------------------------------------------------------------------------------------------------------------A-------------------------------------------------------------------------------------------------------------------------------------------------------------------------------------------------------G----V------------------------------------F---------------------------AE---------------------------------------------------------------------------------------------------------------------------------------------------------------------------------------------------------------------------------------------------------------------------------------------------------------
>52271_Asp@LUHI01000068.1_53|  59634 60896
---------------------------------------------------------------------------------------------------------------------------------------------------------------------------------------------------------------------------------------------------------------------------------------------------------------------------------------------------------------------------------------------------------------------------------------------------------------------------------------------------------------------------------------------------------------------------------------------------------------------------------------MT-----------------------------YT----------------------------------------------------------------------------------------------------------------------------------------------------------------------------------------------------------------------------------------------------------------------------------------------------------PTR-------------------------------------------------------------------------------------------------------------------------------------------------------------------------------------------------------------------------------------------------------------------------------------------------------------------------------------------------------------------------------------------------------------------------------------------------------------------------------------------------------------------------------------------------------------------------------------------------------------------------------------------------------------------------------------------------------------------------------------------------------------------------------------------------------------------------------------------------------------------------------------------------------------------------------------------T------------------------------------------------------------------------------------------------------------------------------------------------------------------------------------------------------------------------------------------------------------------------L--------------------------------A-----------------------------------D---------KV----------------------------------R-----------------AD------------------------------------FPI------------------------------------------------------------------------L---H-----Q-----------E---------------------------------------------------------I--------------------N-----------D----------------K------------------------------------------------------------------------------------------------------------------P----------------------------------L---------------------------------VYLD---NAATS-QKPLFVLNAL-R----DYYEQ-Y----------N---ANVHRGAHT-----LSAK---------------ATDAYEG----ARDKVAKFI-----------------------------------N-A--------------------------------A-----S---------------R------Q-E----------IVFTR-D----ASEAIN-LVA-----YSW---------------------------------G--M---------------------------------------------NN------------------------------------------L----------K-----AG-------D----------------EIIL--SVMEHHSNIV-PWQFV-----A-----QK-----------T--------------------------------------------------------------------------------------------G--------------A----VLKFV--------------------E-------L----------------------------------T----------------------------------------------P-E------E-------------------------------T---F---------D-------L-E----------------------------------------------------Q------------F--KQ---------LI------------------------------------------------------------------------------S-----E-------------------------------------------------------------------------K---T---K------LVSI-VHVSNTL-GC-I-----N-----------------------------------------------------PVA-E---IA-----KI------A------------------------------------------------------H---------------R-------------Y--------------G--------------A-------KFL--V-D-ACQSVP-H-----T--PVD----V-QQI-----G----C----DWLVASGHKM-CAPTG----------------------------------------------------------------------------------------------------------IGF---------LY-GKLE----LLE---G-MP---------------------PFL-------------------------------------------------------------------------------------------------------------G-GGEMIA-------------------------------------------------------------------E-------------------------------------------------------------------------VY-------------L-----D----H-------S--------------T-----YA-E-----LPHKFEAGTPAI------G-EAIALG-------------AAVD-Y----L--T------N--I--------G-----------------M-------------------D--------------K-----I----HAY----E--AE---LT----------------------------------------------A---------Y----------------------------------------------------------------------------------L---F-Q-Q-L----A-Q-I------------P----------------Q----V------R----I-Y----G----PKP----------D--------------------A----------------------------------------K---------------------------G-------------------------E-------G--------------R-A----------A-LA-A---F--T-----------------------------------------V--------------------A----------G-----------------------------------I---------------------H------------------A---N------D--------------LST----------LL-D-Q-E-G--------------------------------------------------------------------------------------V--AIRSGHH---------------------------CTQ----PL-H-R-H-L--------G------------L---------P--------------------G---TAR------AS-LSFYNTREEID---------------------------------------------------------------------------------------------------------------------------------------V--------F---I---------------------------------------------------------------------K-------------------------------------------------------------------------------------------------------AL-----------------K------------------------------------------------------------E------------------------------------------------------------------------------------------------------------------------------------------------------TIDFF----------------------------------------------------------------------------------------------------------------------------------------------A-------------------------------------------------------------------------------------------------------------------------------------------------------------------------------------------------------G----I------------------------------------F---------------------------G*---------------------------------------------------------------------------------------------------------------------------------------------------------------------------------------------------------------------------------------------------------------------------------------------------------------
>1752063_Fsp@BAU08218.1| SufS subfamily cysteine desulfurase
---------------------------------------------------------------------------------------------------------------------------------------------------------------------------------------------------------------------------------------------------------------------------------------------------------------------------------------------------------------------------------------------------------------------------------------------------------------------------------------------------------------------------------------------------------------------------------------------------------------------------------------MT-----------------------------FT----------------------------------------------------------------------------------------------------------------------------------------------------------------------------------------------------------------------------------------------------------------------------------------------------------QER-------------------------------------------------------------------------------------------------------------------------------------------------------------------------------------------------------------------------------------------------------------------------------------------------------------------------------------------------------------------------------------------------------------------------------------------------------------------------------------------------------------------------------------------------------------------------------------------------------------------------------------------------------------------------------------------------------------------------------------------------------------------------------------------------------------------------------------------------------------------------------------------------------------------------------------------T------------------------------------------------------------------------------------------------------------------------------------------------------------------------------------------------------------------------------------------------------------------------L--------------------------------A-----------------------------------D---------KV----------------------------------R-----------------LD------------------------------------FPI------------------------------------------------------------------------L---H-----Q-----------E---------------------------------------------------------V--------------------N-----------G----------------K------------------------------------------------------------------------------------------------------------------P----------------------------------L---------------------------------VYFD---NAATS-QKPLFVLDTL-R----DYYEQ-Y----------N---ANVHRGVHT-----LSAK---------------ATEAYEA----ARDKVTAFV-----------------------------------N-A--------------------------------A-----S---------------R------Q-E----------IVFTR-N----ATEAIN-LVA-----YSW---------------------------------G--M---------------------------------------------NN------------------------------------------L----------Q-----PG-------D----------------EIIL--SVMEHHSNIV-PWQFV-----A-----AK-----------T--------------------------------------------------------------------------------------------G--------------A----VLKFV--------------------E-------L----------------------------------T----------------------------------------------P-E------E-------------------------------T---L---------D-------L-E----------------------------------------------------H------------F--QK---------LL------------------------------------------------------------------------------S-----D-------------------------------------------------------------------------K---T---K------LVSV-VHVSNTL-GC-I-----N-----------------------------------------------------PVA-E---IC-----TL------A------------------------------------------------------H---------------K-------------Y--------------G--------------A-------KVL--I-D-ACQSVP-H-----M--PVD----V-QQI-----G----C----DWLVASGHKM-CAPTG----------------------------------------------------------------------------------------------------------IGI---------LY-GKLE----LLQ---A-MP---------------------PFL-------------------------------------------------------------------------------------------------------------G-GGEMIA-------------------------------------------------------------------E-------------------------------------------------------------------------VF-------------L-----D----H-------S--------------T-----YA-D-----LPHKFEAGTPAI------G-EAIALG-------------AAVD-Y----L--T------K--I--------G-----------------M-------------------D--------------K-----I----HTY----E--AE---LT----------------------------------------------A---------Y----------------------------------------------------------------------------------L---F-Q-Q-L----E-K-I------------P----------------Q----I------R----I-Y----G----PKP----------N--------------------T----------------------------------------Q---------------------------G-------------------------E-------G--------------R-A----------A-LA-A---F--T-----------------------------------------A--------------------A----------E-----------------------------------V---------------------H------------------A---N------D--------------LST----------LL-D-T-E-G--------------------------------------------------------------------------------------I--AIRSGHH---------------------------CTQ----PL-H-R-Y-L--------K------------I---------P--------------------A---TAR------AS-LSFYNTREEID---------------------------------------------------------------------------------------------------------------------------------------V--------F---I---------------------------------------------------------------------K-------------------------------------------------------------------------------------------------------AL-----------------K------------------------------------------------------------E------------------------------------------------------------------------------------------------------------------------------------------------------TIDFF----------------------------------------------------------------------------------------------------------------------------------------------G-------------------------------------------------------------------------------------------------------------------------------------------------------------------------------------------------------G----L------------------------------------F---------------------------GD---------------------------------------------------------------------------------------------------------------------------------------------------E-----------------------------------------------------------------------------------------------------------------------------------------------------------
>1973482_Rcurvata@BAZ89915.1| cysteine desulfurase
---------------------------------------------------------------------------------------------------------------------------------------------------------------------------------------------------------------------------------------------------------------------------------------------------------------------------------------------------------------------------------------------------------------------------------------------------------------------------------------------------------------------------------------------------------------------------------------------------------------------------------------MT-----------------------------FT----------------------------------------------------------------------------------------------------------------------------------------------------------------------------------------------------------------------------------------------------------------------------------------------------------STK-------------------------------------------------------------------------------------------------------------------------------------------------------------------------------------------------------------------------------------------------------------------------------------------------------------------------------------------------------------------------------------------------------------------------------------------------------------------------------------------------------------------------------------------------------------------------------------------------------------------------------------------------------------------------------------------------------------------------------------------------------------------------------------------------------------------------------------------------------------------------------------------------------------------------------------------T------------------------------------------------------------------------------------------------------------------------------------------------------------------------------------------------------------------------------------------------------------------------L--------------------------------A-----------------------------------D---------QV----------------------------------R-----------------PD------------------------------------FPI------------------------------------------------------------------------L---K-----Q-----------K---------------------------------------------------------V--------------------H-----------D----------------K------------------------------------------------------------------------------------------------------------------P----------------------------------L---------------------------------VYLD---NAATS-QKPTLVLNTW-R----NYYEE-Y----------N---SNVHRGAHF-----LSGK---------------ATDAYEA----VRDKVVNFI-----------------------------------Q-A--------------------------------K-----S---------------R------Q-E----------IVFTR-N----ASEAIN-LVA-----YSW---------------------------------G--M---------------------------------------------NN------------------------------------------L----------Q-----PG-------D----------------EIIL--SVMEHHSNIV-PWQFV-----A-----QK-----------T--------------------------------------------------------------------------------------------G--------------A----VLKFV--------------------E-------L----------------------------------T----------------------------------------------P-A------Q-------------------------------T---L---------D-------L-D----------------------------------------------------Q------------F--NN---------LI------------------------------------------------------------------------------C-----E-------------------------------------------------------------------------K---T---K------LVSI-VHISNTL-GC-I-----N-----------------------------------------------------PVQ-E---IA-----KI------A------------------------------------------------------H---------------R-------------Y--------------G--------------A-------KFL--L-D-GCQSVP-H-----T--PIN----V-QDI-----D----C----DWLVASGHKM-LAPTG----------------------------------------------------------------------------------------------------------IGF---------LY-GKLE----LLE---S-MP---------------------PFL-------------------------------------------------------------------------------------------------------------G-GGEMIA-------------------------------------------------------------------E-------------------------------------------------------------------------VY-------------L-----D----H-------S--------------T-----YA-E-----LPHKLEAGTPAI------G-EAIALG-------------AAID-Y----L--T------N--I--------G-----------------M-------------------D--------------K-----I----HAY----E--AE---LT----------------------------------------------S---------Y----------------------------------------------------------------------------------L---F-E-Q-L----A-Q-I------------P----------------Q----L------T----I-Y----G----PKP----------D--------------------I----------------------------------------H---------------------------G-------------------------E-------G--------------R-A----------A-LA-S---F--T-----------------------------------------A--------------------K----------G-----------------------------------V---------------------H------------------A---N------D--------------LAT----------LL-D-Q-E-G--------------------------------------------------------------------------------------I--AIRSGHH---------------------------CTQ----PL-H-R-Y-L--------D------------L---------A--------------------G---TAR------VS-LSFYNTREEID---------------------------------------------------------------------------------------------------------------------------------------V--------F---V---------------------------------------------------------------------N-------------------------------------------------------------------------------------------------------AL-----------------R------------------------------------------------------------E------------------------------------------------------------------------------------------------------------------------------------------------------TLNFF----------------------------------------------------------------------------------------------------------------------------------------------A-------------------------------------------------------------------------------------------------------------------------------------------------------------------------------------------------------S----V------------------------------------F---------------------------SE---------------------------------------------------------------------------------------------------------------------------------------------------------------------------------------------------------------------------------------------------------------------------------------------------------------
>1671698_Hsp@OZH56020.1| cysteine desulfurase
---------------------------------------------------------------------------------------------------------------------------------------------------------------------------------------------------------------------------------------------------------------------------------------------------------------------------------------------------------------------------------------------------------------------------------------------------------------------------------------------------------------------------------------------------------------------------------------------------------------------------------------MT-----------------------------II----------------------------------------------------------------------------------------------------------------------------------------------------------------------------------------------------------------------------------------------------------------------------------------------------------QDR-------------------------------------------------------------------------------------------------------------------------------------------------------------------------------------------------------------------------------------------------------------------------------------------------------------------------------------------------------------------------------------------------------------------------------------------------------------------------------------------------------------------------------------------------------------------------------------------------------------------------------------------------------------------------------------------------------------------------------------------------------------------------------------------------------------------------------------------------------------------------------------------------------------------------------------------T------------------------------------------------------------------------------------------------------------------------------------------------------------------------------------------------------------------------------------------------------------------------L--------------------------------A-----------------------------------D---------KV----------------------------------R-----------------AD------------------------------------FPI------------------------------------------------------------------------L---N-----Q-----------E---------------------------------------------------------I--------------------N-----------G----------------K------------------------------------------------------------------------------------------------------------------P----------------------------------L---------------------------------VYLD---NAATS-QKPLAVINAW-Q----EYYLK-Y----------N---SNVHRGIHT-----LSGK---------------ATDAYEG----ARDKVAAFV-----------------------------------N-A--------------------------------A-----S---------------R------N-E----------IVYTR-N----ASEAIN-LVA-----YSW---------------------------------G--L---------------------------------------------NN------------------------------------------L----------K-----PG-------D----------------EIIV--SVMEHHSNFV-PWQMV-----A-----QK-----------T--------------------------------------------------------------------------------------------G--------------A----VLKFV--------------------E-------L----------------------------------T----------------------------------------------E-T------E-------------------------------E---F---------N-------L-E----------------------------------------------------Q------------Y--KT---------LV------------------------------------------------------------------------------S-----E-------------------------------------------------------------------------K---T---K------LVAV-AHVSNVL-GC-T-----N-----------------------------------------------------PVK-E---IC-----SI------A------------------------------------------------------H---------------Q-------------N--------------G--------------A-------KVL--I-D-ACQSLP-H-----C--VVD----V-QAI-----G----C----DWLVGSGHKM-CAPTG----------------------------------------------------------------------------------------------------------IGF---------LY-GKLE----LLN---E-MP---------------------PFL-------------------------------------------------------------------------------------------------------------G-GGEMIS-------------------------------------------------------------------E-------------------------------------------------------------------------VF-------------F-----D----H-------S--------------T-----YA-E-----LPHKFEAGTPAI------G-EAIALG-------------AAVD-Y----L--T------N--I--------G-----------------M-------------------E--------------K-----I----HTY----E--AE---LT----------------------------------------------T---------Y----------------------------------------------------------------------------------L---F-D-K-L----N-Q-I------------P----------------E----V------T----I-Y----G----PQP----------N--------------------T----------------------------------------N---------------------------G-------------------------E-------N--------------R-A----------A-LA-S---F--T-----------------------------------------V--------------------E----------N-----------------------------------I---------------------H------------------P---N------D--------------LST----------ML-D-E-A-G--------------------------------------------------------------------------------------V--AIRSGHH---------------------------CAQ----PL-H-Q-Y-L--------K------------I---------S--------------------S---TAR------AS-LYFYNTRDDID---------------------------------------------------------------------------------------------------------------------------------------A--------F---I---------------------------------------------------------------------V-------------------------------------------------------------------------------------------------------AL-----------------K------------------------------------------------------------D------------------------------------------------------------------------------------------------------------------------------------------------------TIEFF----------------------------------------------------------------------------------------------------------------------------------------------G-------------------------------------------------------------------------------------------------------------------------------------------------------------------------------------------------------S----I------------------------------------M---------------------------G----------------------------------------------------------------------------------------------------------------------------------------------------------------------------------------------------------------------------------------------------------------------------------------------------------------
>203124_Terythraeum@ABG53350.1| cysteine desulfurase
---------------------------------------------------------------------------------------------------------------------------------------------------------------------------------------------------------------------------------------------------------------------------------------------------------------------------------------------------------------------------------------------------------------------------------------------------------------------------------------------------------------------------------------------------------------------------------------------------------------------------------------MT-----------------------------II----------------------------------------------------------------------------------------------------------------------------------------------------------------------------------------------------------------------------------------------------------------------------------------------------------QER-------------------------------------------------------------------------------------------------------------------------------------------------------------------------------------------------------------------------------------------------------------------------------------------------------------------------------------------------------------------------------------------------------------------------------------------------------------------------------------------------------------------------------------------------------------------------------------------------------------------------------------------------------------------------------------------------------------------------------------------------------------------------------------------------------------------------------------------------------------------------------------------------------------------------------------------T------------------------------------------------------------------------------------------------------------------------------------------------------------------------------------------------------------------------------------------------------------------------L--------------------------------A-----------------------------------E---------KL----------------------------------R-----------------AD------------------------------------FPI------------------------------------------------------------------------L---N-----Q-----------E---------------------------------------------------------I--------------------N-----------G----------------E------------------------------------------------------------------------------------------------------------------P----------------------------------L---------------------------------IYLD---NAATS-QKPLAVINAW-Q----EYYLK-Y----------N---SNVHRGIHT-----LSSK---------------ATDAYEG----ARDKVAALI-----------------------------------N-A--------------------------------A-----S---------------R------N-E----------IIYTR-N----ASEAVN-LVA-----YSW---------------------------------G--L---------------------------------------------NN------------------------------------------L----------K-----SG-------D----------------EIIV--SVMEHHSNFV-PWQMV-----A-----QK-----------T--------------------------------------------------------------------------------------------G--------------S----VLKFV--------------------E-------L----------------------------------N----------------------------------------------E-T------E-------------------------------E---L---------N-------L-E----------------------------------------------------Q------------Y--KA---------LI------------------------------------------------------------------------------S-----D-------------------------------------------------------------------------K---T---K------LVAL-AHVSNVL-GC-I-----N-----------------------------------------------------PIQ-E---IC-----SI------A------------------------------------------------------H---------------K-------------N--------------G--------------A-------KVL--I-D-ACQSVP-H-----C--VVD----V-QSI-----D----C----DWLVASGHKM-CAPTG----------------------------------------------------------------------------------------------------------IGF---------LY-GKLE----LLK---E-MP---------------------PFL-------------------------------------------------------------------------------------------------------------G-GGEMIS-------------------------------------------------------------------E-------------------------------------------------------------------------VF-------------L-----D----H-------Y--------------T-----YA-E-----LPHKFEAGTPAI------G-EAIALG-------------AAVD-Y----L--T------N--I--------G-----------------M-------------------E--------------K-----I----HNY----E--VE---LT----------------------------------------------T---------Y----------------------------------------------------------------------------------L---F-N-K-L----R-Q-I------------P----------------Q----I------T----I-Y----G----PQP----------N--------------------T----------------------------------------Y---------------------------G-------------------------E-------G--------------R-G----------T-LV-S---F--T-----------------------------------------V--------------------E----------N-----------------------------------I---------------------H------------------P---N------D--------------LST----------ML-D-E-A-G--------------------------------------------------------------------------------------I--AIRSGHH---------------------------CAQ----PL-H-Q-Y-L--------K------------V---------S--------------------S---TAR------AS-LSFYNTRDDID---------------------------------------------------------------------------------------------------------------------------------------I--------F---V---------------------------------------------------------------------D-------------------------------------------------------------------------------------------------------AL-----------------K------------------------------------------------------------D------------------------------------------------------------------------------------------------------------------------------------------------------TINFF----------------------------------------------------------------------------------------------------------------------------------------------A-------------------------------------------------------------------------------------------------------------------------------------------------------------------------------------------------------D----I------------------------------------M---------------------------G----------------------------------------------------------------------------------------------------------------------------------------------------------------------------------------------------------------------------------------------------------------------------------------------------------------
>1618023_Aatlantica@KJH70607.1| cysteine desulfurase
---------------------------------------------------------------------------------------------------------------------------------------------------------------------------------------------------------------------------------------------------------------------------------------------------------------------------------------------------------------------------------------------------------------------------------------------------------------------------------------------------------------------------------------------------------------------------------------------------------------------------------------MT-----------------------------VT----------------------------------------------------------------------------------------------------------------------------------------------------------------------------------------------------------------------------------------------------------------------------------------------------------KER-------------------------------------------------------------------------------------------------------------------------------------------------------------------------------------------------------------------------------------------------------------------------------------------------------------------------------------------------------------------------------------------------------------------------------------------------------------------------------------------------------------------------------------------------------------------------------------------------------------------------------------------------------------------------------------------------------------------------------------------------------------------------------------------------------------------------------------------------------------------------------------------------------------------------------------------T------------------------------------------------------------------------------------------------------------------------------------------------------------------------------------------------------------------------------------------------------------------------L--------------------------------A-----------------------------------D---------LV----------------------------------R-----------------AD------------------------------------FPI------------------------------------------------------------------------L---H-----Q-----------E---------------------------------------------------------V--------------------N-----------G----------------K------------------------------------------------------------------------------------------------------------------P----------------------------------L---------------------------------VYLD---NAATS-QKPLLVLNTL-K----DYYEQ-Y----------N---SNVHRGVHT-----LSAK---------------ATDAYEG----ARDKVAAFI-----------------------------------K-A--------------------------------A-----S---------------R------Q-E----------IVFTR-N----ATEAIN-LVA-----YSW---------------------------------G--N---------------------------------------------SN------------------------------------------L----------K-----AG-------D----------------EIVL--SVMEHHSNLI-PWQLL-----A-----QR-----------T--------------------------------------------------------------------------------------------G--------------A----VLKFV--------------------E-------L----------------------------------T----------------------------------------------E-T------E-------------------------------E---F---------D-------L-E----------------------------------------------------Q------------F--KS---------LV------------------------------------------------------------------------------S-----E-------------------------------------------------------------------------K---T---K------LVAV-VHVSNTL-GC-I-----N-----------------------------------------------------PIA-E---IT-----AI------A------------------------------------------------------H---------------Q-------------F--------------G--------------A-------KVL--L-D-ACQSVP-H-----M--PID----V-QKL-----D----C----DWLVASGHKM-CAPTG----------------------------------------------------------------------------------------------------------IGF---------LY-GKLD----LLR---S-MP---------------------PFL-------------------------------------------------------------------------------------------------------------G-GGEMIA-------------------------------------------------------------------D-------------------------------------------------------------------------VY-------------L-----D----S-------A--------------T-----YA-D-----LPHKFEAGTPAI------A-EAIALG-------------AAVD-Y----L--S------N--I--------G-----------------M-------------------D--------------K-----I----YTY----E--AE---LT----------------------------------------------G---------Y----------------------------------------------------------------------------------L---F-E-Q-L----G-Q-I------------P----------------E----I------R----T-Y----G----PLP----------K--------------------V----------------------------------------A---------------------------G-------------------------L-------G--------------R-A----------A-LA-S---F--T-----------------------------------------A--------------------G----------D-----------------------------------V---------------------H------------------P---H------D--------------LST----------IL-D-Q-A-G--------------------------------------------------------------------------------------V--AIRAGHH---------------------------CTQ----PL-H-R-Y-L--------K------------A---------Q--------------------S---TAR------AS-LSFYNTREEID---------------------------------------------------------------------------------------------------------------------------------------V--------F---I---------------------------------------------------------------------T-------------------------------------------------------------------------------------------------------AL-----------------R------------------------------------------------------------E------------------------------------------------------------------------------------------------------------------------------------------------------AVEFF----------------------------------------------------------------------------------------------------------------------------------------------G-------------------------------------------------------------------------------------------------------------------------------------------------------------------------------------------------------S----I------------------------------------F---------------------------G----------------------------------------------------------------------------------------------------------------------------------------------------------------------------------------------------------------------------------------------------------------------------------------------------------------
>2107693_Csp@PSB33443.1| cysteine desulfurase
---------------------------------------------------------------------------------------------------------------------------------------------------------------------------------------------------------------------------------------------------------------------------------------------------------------------------------------------------------------------------------------------------------------------------------------------------------------------------------------------------------------------------------------------------------------------------------------------------------------------------------------MT-----------------------------IT----------------------------------------------------------------------------------------------------------------------------------------------------------------------------------------------------------------------------------------------------------------------------------------------------------KEK-------------------------------------------------------------------------------------------------------------------------------------------------------------------------------------------------------------------------------------------------------------------------------------------------------------------------------------------------------------------------------------------------------------------------------------------------------------------------------------------------------------------------------------------------------------------------------------------------------------------------------------------------------------------------------------------------------------------------------------------------------------------------------------------------------------------------------------------------------------------------------------------------------------------------------------------T------------------------------------------------------------------------------------------------------------------------------------------------------------------------------------------------------------------------------------------------------------------------L--------------------------------A-----------------------------------D---------LV----------------------------------R-----------------AD------------------------------------FPI------------------------------------------------------------------------L---H-----Q-----------Q---------------------------------------------------------V--------------------N-----------E----------------H------------------------------------------------------------------------------------------------------------------P----------------------------------L---------------------------------VYLD---NAATS-QKPIQVLNAL-R----DYYKQ-Y----------N---SNVHRGVHT-----LSAK---------------ATDAYEG----SRDKIAAFI-----------------------------------N-A--------------------------------A-----S---------------R------Q-E----------IVFTR-N----ATEAIN-LVA-----YSW---------------------------------G--T---------------------------------------------SN------------------------------------------L----------K-----TG-------D----------------EIIL--SVMEHHSNLI-PWQLL-----A-----QK-----------T--------------------------------------------------------------------------------------------G--------------A----VLKFV--------------------E-------L----------------------------------N----------------------------------------------E-T------E-------------------------------E---F---------N-------L-E----------------------------------------------------Q------------F--KT---------LI------------------------------------------------------------------------------S-----D-------------------------------------------------------------------------K---T---K------LVSV-VHVSNTL-GC-I-----N-----------------------------------------------------PVQ-E---II-----AI------A------------------------------------------------------H---------------K-------------Y--------------G--------------A-------KVL--L-D-ACQSVP-H-----M--PID----V-QKL-----D----C----DWLVASGHKM-CAPTG----------------------------------------------------------------------------------------------------------IGF---------LY-GKLK----LLR---S-MP---------------------PFL-------------------------------------------------------------------------------------------------------------G-GGEMIA-------------------------------------------------------------------D-------------------------------------------------------------------------VY-------------L-----N----H-------A--------------T-----YA-D-----LPHKFEAGTPAI------A-EAIALG-------------AAVD-Y----L--T------N--I--------G-----------------M-------------------D--------------K-----I----YTY----E--AE---LT----------------------------------------------G---------Y----------------------------------------------------------------------------------L---F-E-Q-L----A-Q-I------------P----------------E----I------R----T-Y----G----PLP----------K--------------------V----------------------------------------A---------------------------G-------------------------F-------G--------------R-A----------A-LA-A---F--T-----------------------------------------A--------------------G----------D-----------------------------------V---------------------H------------------P---H------D--------------LST----------ML-D-Q-A-G--------------------------------------------------------------------------------------V--AIRAGHH---------------------------CTQ----PL-H-R-Y-L--------K------------A---------Q--------------------S---TAR------AS-LSFYNTRAEID---------------------------------------------------------------------------------------------------------------------------------------V--------F---I---------------------------------------------------------------------T-------------------------------------------------------------------------------------------------------AL-----------------K------------------------------------------------------------E------------------------------------------------------------------------------------------------------------------------------------------------------AVEFF----------------------------------------------------------------------------------------------------------------------------------------------G-------------------------------------------------------------------------------------------------------------------------------------------------------------------------------------------------------S----I------------------------------------F--------------------------------------------------------------------------------------------------------------------------------------------------------------------------------------------------------------------------------------------------------------------------------------------------------------------------------------------
>1378066_Csp@PPS39801.1| cysteine desulfurase
---------------------------------------------------------------------------------------------------------------------------------------------------------------------------------------------------------------------------------------------------------------------------------------------------------------------------------------------------------------------------------------------------------------------------------------------------------------------------------------------------------------------------------------------------------------------------------------------------------------------------------------MT-----------------------------LT----------------------------------------------------------------------------------------------------------------------------------------------------------------------------------------------------------------------------------------------------------------------------------------------------------REK-------------------------------------------------------------------------------------------------------------------------------------------------------------------------------------------------------------------------------------------------------------------------------------------------------------------------------------------------------------------------------------------------------------------------------------------------------------------------------------------------------------------------------------------------------------------------------------------------------------------------------------------------------------------------------------------------------------------------------------------------------------------------------------------------------------------------------------------------------------------------------------------------------------------------------------------T------------------------------------------------------------------------------------------------------------------------------------------------------------------------------------------------------------------------------------------------------------------------L--------------------------------A-----------------------------------D---------RV----------------------------------R-----------------ND------------------------------------FPI------------------------------------------------------------------------L---H-----Q-----------E---------------------------------------------------------V--------------------N-----------G----------------K------------------------------------------------------------------------------------------------------------------P----------------------------------L---------------------------------VYLD---NAATS-QKPLLVLNTL-R----DYYEQ-Y----------N---SNVHRGVHT-----LSAK---------------ATDAYEA----ARDKVAAFV-----------------------------------N-A--------------------------------A-----S---------------R------Q-E----------IVFTR-N----ASEAIN-LVA-----YSW---------------------------------G--S---------------------------------------------S-------------------------------------------L----------Q-----PG-------D----------------EIIL--SVMEHHSNLI-PWQLL-----A-----QR-----------S--------------------------------------------------------------------------------------------G--------------A----VLKFV--------------------E-------L----------------------------------T----------------------------------------------P-D------E-------------------------------E---F---------D-------L-E----------------------------------------------------H------------F--KS---------LL------------------------------------------------------------------------------S-----D-------------------------------------------------------------------------K---T---K------LVAT-VHVSNTL-GC-I-----N-----------------------------------------------------PVK-E---IT-----AI------A------------------------------------------------------H---------------Q-------------H--------------G--------------A-------KVL--I-D-ACQSVP-H-----M--PID----V-QQI-----D----C----DWLVASGHKM-CAPTG----------------------------------------------------------------------------------------------------------IGF---------LY-GKLE----LLR---S-MP---------------------PFL-------------------------------------------------------------------------------------------------------------G-GGEMIA-------------------------------------------------------------------D-------------------------------------------------------------------------VY-------------L-----D----H-------A--------------T-----YA-D-----LPHKFEAGTPAI------A-EAIALG-------------AAVD-Y----L--S------A--I--------G-----------------M-------------------E--------------N-----I----YAY----E--AE---LT----------------------------------------------A---------Y----------------------------------------------------------------------------------L---W-E-Q-L----G-Q-I------------P----------------E----I------R----T-Y----G----PKP----------K--------------------V----------------------------------------A---------------------------G-------------------------L-------G--------------R-A----------A-LA-A---F--T-----------------------------------------A--------------------G----------D-----------------------------------V---------------------H------------------P---H------D--------------LST----------IL-D-Q-A-G--------------------------------------------------------------------------------------V--AIRAGHH---------------------------CTQ----PL-H-R-H-L--------S------------I---------Q--------------------S---TAR------AS-LSFYNTREEID---------------------------------------------------------------------------------------------------------------------------------------V--------F---I---------------------------------------------------------------------T-------------------------------------------------------------------------------------------------------AL-----------------K------------------------------------------------------------E------------------------------------------------------------------------------------------------------------------------------------------------------AVEFF----------------------------------------------------------------------------------------------------------------------------------------------G-------------------------------------------------------------------------------------------------------------------------------------------------------------------------------------------------------S----I------------------------------------F---------------------------S----------------------------------------------------------------------------------------------------------------------------------------------------------------------------------------------------------------------------------------------------------------------------------------------------------------
>1781255_Dsp@OEJ73506.1| cysteine desulfurase
---------------------------------------------------------------------------------------------------------------------------------------------------------------------------------------------------------------------------------------------------------------------------------------------------------------------------------------------------------------------------------------------------------------------------------------------------------------------------------------------------------------------------------------------------------------------------------------------------------------------------------------MT-----------------------------LA----------------------------------------------------------------------------------------------------------------------------------------------------------------------------------------------------------------------------------------------------------------------------------------------------------QEK-------------------------------------------------------------------------------------------------------------------------------------------------------------------------------------------------------------------------------------------------------------------------------------------------------------------------------------------------------------------------------------------------------------------------------------------------------------------------------------------------------------------------------------------------------------------------------------------------------------------------------------------------------------------------------------------------------------------------------------------------------------------------------------------------------------------------------------------------------------------------------------------------------------------------------------------T------------------------------------------------------------------------------------------------------------------------------------------------------------------------------------------------------------------------------------------------------------------------L--------------------------------A-----------------------------------Q---------KV----------------------------------R-----------------AD------------------------------------FPI------------------------------------------------------------------------L---H-----Q-----------E---------------------------------------------------------V--------------------N-----------G----------------K------------------------------------------------------------------------------------------------------------------P----------------------------------L---------------------------------VYLD---NAATS-QKPLAVLNTL-S----TYYEG-Y----------N---SNVHRGVHT-----LSAK---------------ATDAYEG----ARDKVAEFV-----------------------------------N-A--------------------------------L-----S---------------R------Q-E----------IVFTR-N----ASEAIN-LVA-----YSW---------------------------------G--N---------------------------------------------QN------------------------------------------I----------Q-----AG-------D----------------EIIL--SVMEHHSNLI-PWQLL-----A-----QR-----------T--------------------------------------------------------------------------------------------G--------------A----VLKFV--------------------E-------L----------------------------------T----------------------------------------------E-T------Q-------------------------------E---F---------D-------L-E----------------------------------------------------Q------------F--KT---------LL------------------------------------------------------------------------------G-----D-------------------------------------------------------------------------K---T---K------LVAV-VHVSNTL-GC-I-----N-----------------------------------------------------PVE-E---IC-----RL------A------------------------------------------------------H---------------H-------------Q--------------G--------------A-------KVL--I-D-ACQSIP-H-----M--KVD----V-QAI-----D----C----DWLVASGHKM-CAPTG----------------------------------------------------------------------------------------------------------IGF---------LY-GKLD----LLR---A-MP---------------------PFL-------------------------------------------------------------------------------------------------------------G-GGEMIA-------------------------------------------------------------------D-------------------------------------------------------------------------VF-------------L-----D----H-------S--------------T-----YA-D-----LPHKFEAGTPAI------A-EAIAIG-------------AAVD-Y----L--T------D--I--------G-----------------M-------------------D--------------K-----I----HAY----E--AE---LT----------------------------------------------A---------Y----------------------------------------------------------------------------------L---F-E-Q-L----R-Q-I------------P----------------E----L------K----L-Y----G----PQP----------D--------------------E----------------------------------------N---------------------------G-------------------------E-------G--------------R-A----------A-LA-S---F--T-----------------------------------------A--------------------G----------D-----------------------------------V---------------------H------------------P---H------D--------------LST----------IL-D-Q-A-G--------------------------------------------------------------------------------------V--AIRAGHH---------------------------CTQ----PL-H-R-H-I--------G------------A---------Q--------------------S---TAR------AS-LYFYNTREEID---------------------------------------------------------------------------------------------------------------------------------------I--------F---I---------------------------------------------------------------------A-------------------------------------------------------------------------------------------------------SL-----------------K------------------------------------------------------------E------------------------------------------------------------------------------------------------------------------------------------------------------SVEFF----------------------------------------------------------------------------------------------------------------------------------------------G-------------------------------------------------------------------------------------------------------------------------------------------------------------------------------------------------------S----I------------------------------------F---------------------------G----------------------------------------------------------------------------------------------------------------------------------------------------------------------------------------------------------------------------------------------------------------------------------------------------------------
>1173022_Cepipsammum@AFZ11927.1| cysteine desulfurase
---------------------------------------------------------------------------------------------------------------------------------------------------------------------------------------------------------------------------------------------------------------------------------------------------------------------------------------------------------------------------------------------------------------------------------------------------------------------------------------------------------------------------------------------------------------------------------------------------------------------------------------MT-----------------------------FT----------------------------------------------------------------------------------------------------------------------------------------------------------------------------------------------------------------------------------------------------------------------------------------------------------QEK-------------------------------------------------------------------------------------------------------------------------------------------------------------------------------------------------------------------------------------------------------------------------------------------------------------------------------------------------------------------------------------------------------------------------------------------------------------------------------------------------------------------------------------------------------------------------------------------------------------------------------------------------------------------------------------------------------------------------------------------------------------------------------------------------------------------------------------------------------------------------------------------------------------------------------------------T------------------------------------------------------------------------------------------------------------------------------------------------------------------------------------------------------------------------------------------------------------------------I--------------------------------A-----------------------------------D---------QV----------------------------------R-----------------AD------------------------------------FPI------------------------------------------------------------------------L---H-----Q-----------E---------------------------------------------------------V--------------------N-----------G----------------K------------------------------------------------------------------------------------------------------------------P----------------------------------L---------------------------------VYLD---NAATS-QKPLFVLNKI-R----DYYEQ-Y----------N---SNVHRGVHT-----LSAK---------------ATDAYEG----SRIKISKFI-----------------------------------N-A--------------------------------A-----S---------------P------Q-E----------IVFAR-N----ASEAIN-LVA-----YAW---------------------------------G--L---------------------------------------------TN------------------------------------------L----------Q-----RG-------D----------------EVIL--TVMEHHSNLV-PWQLV-----A-----QK-----------T--------------------------------------------------------------------------------------------G--------------A----VLKFV--------------------E-------L----------------------------------T----------------------------------------------A-D------E-------------------------------E---F---------D-------L-E----------------------------------------------------Q------------F--KS---------LI------------------------------------------------------------------------------T-----D-------------------------------------------------------------------------K---T---K------LVSV-VHVSNTL-GC-I-----N-----------------------------------------------------PVK-E---IS-----AI------A------------------------------------------------------H---------------H-------------Y--------------G--------------A-------KVL--I-D-ACQSAP-H-----L--PLD----V-QDI-----D----C----DWLVASGHKM-CGPTG----------------------------------------------------------------------------------------------------------IGF---------LY-GKLE----ILR---A-MP---------------------PFM-------------------------------------------------------------------------------------------------------------G-GGEMIA-------------------------------------------------------------------D-------------------------------------------------------------------------VF-------------L-----D----H-------S--------------T-----YA-D-----LPHKFEAGTPAI------A-EAIALG-------------AAVD-Y----L--T------N--I--------G-----------------M-------------------D--------------K-----I----HAY----E--DQ---LT----------------------------------------------A---------Y----------------------------------------------------------------------------------L---F-E-Q-L----A-T-I------------P----------------E----I------K----T-Y----G----PQP----------S--------------------K------------------------------------------------------------------------------------------------------G--------------R-A----------A-LA-S---F--T-----------------------------------------A--------------------G----------D-----------------------------------V---------------------H------------------P---H------D--------------LST----------IL-D-Q-A-G--------------------------------------------------------------------------------------V--AIRAGHH---------------------------CTQ----PL-H-R-Y-L--------K------------A---------Q--------------------S---TAR------AS-LYFYNTREEID---------------------------------------------------------------------------------------------------------------------------------------V--------F---I---------------------------------------------------------------------A-------------------------------------------------------------------------------------------------------SL-----------------K------------------------------------------------------------E------------------------------------------------------------------------------------------------------------------------------------------------------AVEFF----------------------------------------------------------------------------------------------------------------------------------------------G-------------------------------------------------------------------------------------------------------------------------------------------------------------------------------------------------------S----I------------------------------------F---------------------------G----------------------------------------------------------------------------------------------------------------------------------------------------------------------------------------------------------------------------------------------------------------------------------------------------------------
>2055792_Mbacterium@HAT15874.1| TPA_asm: cysteine desulfurase
---------------------------------------------------------------------------------------------------------------------------------------------------------------------------------------------------------------------------------------------------------------------------------------------------------------------------------------------------------------------------------------------------------------------------------------------------------------------------------------------------------------------------------------------------------------------------------------------------------------------------------------MT-----------------------------LI----------------------------------------------------------------------------------------------------------------------------------------------------------------------------------------------------------------------------------------------------------------------------------------------------------QEK-------------------------------------------------------------------------------------------------------------------------------------------------------------------------------------------------------------------------------------------------------------------------------------------------------------------------------------------------------------------------------------------------------------------------------------------------------------------------------------------------------------------------------------------------------------------------------------------------------------------------------------------------------------------------------------------------------------------------------------------------------------------------------------------------------------------------------------------------------------------------------------------------------------------------------------------T------------------------------------------------------------------------------------------------------------------------------------------------------------------------------------------------------------------------------------------------------------------------L--------------------------------A-----------------------------------S---------KV----------------------------------R-----------------GD------------------------------------FPI------------------------------------------------------------------------L---N-----E-----------K---------------------------------------------------------V--------------------N-----------G----------------K------------------------------------------------------------------------------------------------------------------P----------------------------------L---------------------------------VYLD---NAATS-QKPLAVINAW-R----DYYEK-Y----------N---ANVHRGAHT-----LSAQ---------------ATDAYEG----ARDQVAAFI-----------------------------------N-A--------------------------------A-----S---------------R------Q-E----------IVYTR-N----ATEAIN-LVA-----YSW---------------------------------G--L---------------------------------------------KN------------------------------------------L----------Q-----AG-------D----------------EIIL--SVMEHHSNLV-PWQMI-----A-----QK-----------T--------------------------------------------------------------------------------------------G--------------A----VLKFV--------------------E-------L----------------------------------T----------------------------------------------E-T------Q-------------------------------E---F---------D-------L-E----------------------------------------------------Q------------F--KT---------LI------------------------------------------------------------------------------S-----D-------------------------------------------------------------------------Q---T---K------LVSI-VHVSNTL-GC-I-----N-----------------------------------------------------PVK-E---IC-----EI------A------------------------------------------------------H---------------T-------------Y--------------G--------------A-------KVL--I-D-ACQSVP-H-----M--VID----V-QAM-----D----C----DWLVASGHKM-CAPTG----------------------------------------------------------------------------------------------------------IGF---------LY-GKLD----LLR---E-MP---------------------PFF-------------------------------------------------------------------------------------------------------------G-GGEMIA-------------------------------------------------------------------D-------------------------------------------------------------------------VF-------------L-----E----H-------S--------------T-----YA-D-----LPHKFEAGTPAI------G-EAIALG-------------AAVD-Y----L--T------N--I--------G-----------------M-------------------D--------------Q-----I----HAC----E--AE---LT----------------------------------------------A---------Y----------------------------------------------------------------------------------L---F-Q-K-L----R-Q-I------------P----------------E----I------K----I-Y----G----PQP----------D--------------------S----------------------------------------N---------------------------G-------------------------E-------G--------------R-A----------A-LA-A---F--T-----------------------------------------A--------------------G----------E-----------------------------------I---------------------H------------------P---Q------D--------------LST----------ML-D-Q-E-G--------------------------------------------------------------------------------------V--AIRSGHH---------------------------CTQ----PL-H-R-Y-L--------N------------V---------S--------------------S---TAR------AS-LYFYNTREEID---------------------------------------------------------------------------------------------------------------------------------------V--------F---V---------------------------------------------------------------------K-------------------------------------------------------------------------------------------------------AL-----------------K------------------------------------------------------------E------------------------------------------------------------------------------------------------------------------------------------------------------TIDFF----------------------------------------------------------------------------------------------------------------------------------------------G-------------------------------------------------------------------------------------------------------------------------------------------------------------------------------------------------------A----I------------------------------------M---------------------------G----------------------------------------------------------------------------------------------------------------------------------------------------------------------------------------------------------------------------------------------------------------------------------------------------------------
>2107703_Fcyanobacteri@PSB59495.1| cysteine desulfurase
---------------------------------------------------------------------------------------------------------------------------------------------------------------------------------------------------------------------------------------------------------------------------------------------------------------------------------------------------------------------------------------------------------------------------------------------------------------------------------------------------------------------------------------------------------------------------------------------------------------------------------------MT-----------------------------IA----------------------------------------------------------------------------------------------------------------------------------------------------------------------------------------------------------------------------------------------------------------------------------------------------------QER-------------------------------------------------------------------------------------------------------------------------------------------------------------------------------------------------------------------------------------------------------------------------------------------------------------------------------------------------------------------------------------------------------------------------------------------------------------------------------------------------------------------------------------------------------------------------------------------------------------------------------------------------------------------------------------------------------------------------------------------------------------------------------------------------------------------------------------------------------------------------------------------------------------------------------------------T------------------------------------------------------------------------------------------------------------------------------------------------------------------------------------------------------------------------------------------------------------------------L--------------------------------A-----------------------------------S---------KV----------------------------------R-----------------AD------------------------------------FPI------------------------------------------------------------------------L---H-----Q-----------Q---------------------------------------------------------V--------------------H-----------G----------------H------------------------------------------------------------------------------------------------------------------P----------------------------------L---------------------------------VYLD---NAASS-QKPKAVLEAL-Q----HYYQT-D----------N---ANVHRGVHT-----LSSR---------------ATDAYEG----ARDKVAAFV-----------------------------------N-A--------------------------------A-----T---------------R------E-Q----------IVYTR-N----ASEAIN-LVA-----YSW---------------------------------G--M---------------------------------------------NQ------------------------------------------L----------Q-----PG-------D----------------EIML--SVMEHHSNLI-PWQFV-----A-----QR-----------T--------------------------------------------------------------------------------------------G--------------A----VLKFV--------------------E-------L----------------------------------T----------------------------------------------D-T------Q-------------------------------E---F---------D-------L-D----------------------------------------------------H------------F--RS---------LI------------------------------------------------------------------------------S-----D-------------------------------------------------------------------------K---T---K------LVSV-VHVSNTL-GC-I-----N-----------------------------------------------------PIE-E---IT-----RI------A------------------------------------------------------H---------------Q-------------Y--------------G--------------A-------RVL--I-D-ACQSVP-H-----M--PID----V-QAI-----D----C----DWLVASGHKM-CAPTG----------------------------------------------------------------------------------------------------------IGF---------LY-GKLD----LLR---S-MP---------------------PFL-------------------------------------------------------------------------------------------------------------G-GGEMIA-------------------------------------------------------------------D-------------------------------------------------------------------------VF-------------L-----D----H-------S--------------T-----YA-D-----LPHKFEAGTPAI------A-EAIGLG-------------AAVD-Y----L--T------N--I--------G-----------------M-------------------D--------------K-----I----HAY----E--EE---LT----------------------------------------------L---------Y----------------------------------------------------------------------------------L---F-D-Q-L----N-Q-I------------P----------------E----V------K----T-Y----G----PQP----------N--------------------A----------------------------------------T---------------------------A-------------------------S-------N--------------R-A----------A-LA-S---F--T-----------------------------------------T--------------------G----------A-----------------------------------V---------------------H------------------P---H------D--------------LST----------IL-D-Q-A-G--------------------------------------------------------------------------------------I--AIRAGHH---------------------------CTQ----PL-H-R-Y-L--------N------------A---------Q--------------------S---TAR------AS-LYFYNTREEID---------------------------------------------------------------------------------------------------------------------------------------A--------F---I---------------------------------------------------------------------V-------------------------------------------------------------------------------------------------------SL-----------------K------------------------------------------------------------E------------------------------------------------------------------------------------------------------------------------------------------------------AIEFF----------------------------------------------------------------------------------------------------------------------------------------------G-------------------------------------------------------------------------------------------------------------------------------------------------------------------------------------------------------S----I------------------------------------F---------------------------G----------------------------------------------------------------------------------------------------------------------------------------------------------------------------------------------------------------------------------------------------------------------------------------------------------------
>864702_Ocyanobacteri@EKQ68504.1| cysteine desulfurase-like protein, SufS subfamily
---------------------------------------------------------------------------------------------------------------------------------------------------------------------------------------------------------------------------------------------------------------------------------------------------------------------------------------------------------------------------------------------------------------------------------------------------------------------------------------------------------------------------------------------------------------------------------------------------------------------------------------MT-----------------------------IA----------------------------------------------------------------------------------------------------------------------------------------------------------------------------------------------------------------------------------------------------------------------------------------------------------TEK-------------------------------------------------------------------------------------------------------------------------------------------------------------------------------------------------------------------------------------------------------------------------------------------------------------------------------------------------------------------------------------------------------------------------------------------------------------------------------------------------------------------------------------------------------------------------------------------------------------------------------------------------------------------------------------------------------------------------------------------------------------------------------------------------------------------------------------------------------------------------------------------------------------------------------------------P------------------------------------------------------------------------------------------------------------------------------------------------------------------------------------------------------------------------------------------------------------------------L--------------------------------A-----------------------------------F---------KV----------------------------------R-----------------AD------------------------------------FPI------------------------------------------------------------------------L---N-----Q-----------E---------------------------------------------------------I--------------------H-----------G----------------K------------------------------------------------------------------------------------------------------------------P----------------------------------L---------------------------------IYLD---NAATS-QKPISVLEAL-T----HYYEY-D----------N---ANVHRGVHT-----LSNR---------------ATDAYEG----ARDKVADFI-----------------------------------N-A--------------------------------A-----S---------------R------Q-E----------IVYTR-N----ASEAIN-LVA-----YAW---------------------------------G--M---------------------------------------------NT------------------------------------------L----------Q-----TG-------D----------------EIIL--TVMEHHSNLI-PWQFV-----A-----QR-----------T--------------------------------------------------------------------------------------------G--------------A----VLKFV--------------------E-------L----------------------------------T----------------------------------------------E-T------E-------------------------------E---F---------D-------F-D----------------------------------------------------H------------F--KS---------LL------------------------------------------------------------------------------S-----D-------------------------------------------------------------------------K---T---K------LVSV-VHVSNTL-GC-I-----N-----------------------------------------------------PVK-E---IC-----AE------A------------------------------------------------------H---------------R-------------Y--------------G--------------A-------KVL--V-D-ACQSAP-H-----M--LLD----V-QEI-----D----C----DWLVASGHKM-CAPTG----------------------------------------------------------------------------------------------------------IGF---------LY-GKLE----LLR---S-MP---------------------PFL-------------------------------------------------------------------------------------------------------------G-GGEMIA-------------------------------------------------------------------D-------------------------------------------------------------------------VF-------------L-----D----H-------A--------------T-----YA-D-----LPHKFEAGTPAI------A-EAIALG-------------AAVD-Y----L--T------A--I--------G-----------------M-------------------E--------------T-----I----HRY----E--EE---LT----------------------------------------------A---------Y----------------------------------------------------------------------------------L---F-K-Q-L----E-Q-V------------P----------------T----V------R----I-Y----G----PKP----------D--------------------A----------------------------------------N---------------------------G-------------------------G-------G--------------R-A----------A-LA-A---F--T-----------------------------------------A--------------------G----------D-----------------------------------V---------------------H------------------P---H------D--------------LST----------IL-D-Q-A-G--------------------------------------------------------------------------------------V--AIRAGHH---------------------------CTQ----PL-H-R-H-L--------R------------V---------Q--------------------S---TAR------AS-LYFYNTQEDID---------------------------------------------------------------------------------------------------------------------------------------S--------F---I---------------------------------------------------------------------A-------------------------------------------------------------------------------------------------------AL-----------------K------------------------------------------------------------E------------------------------------------------------------------------------------------------------------------------------------------------------AVDFF----------------------------------------------------------------------------------------------------------------------------------------------G-------------------------------------------------------------------------------------------------------------------------------------------------------------------------------------------------------S----I------------------------------------F---------------------------G----------------------------------------------------------------------------------------------------------------------------------------------------------------------------------------------------------------------------------------------------------------------------------------------------------------
>1296344_Mglauca@PSB01779.1| cysteine desulfurase, partial
-------------------------------------------------------------------------------------------------------------------------------------------------------------------------------------------------------------------------------------------------------------------------------------------------------------------------------------------------------------------------------------------------------------------------------------------------------------------------------------------------------------------------------------------------------------------------------------------------------------------------------------------------------------------------------------------------------------------------------------------------------------------------------------------------------------------------------------------------------------------------------------------------------------------------------------------------------------------------------------------------------------------------------------------------------------------------------------------------------------------------------------------------------------------------------------------------------------------------------------------------------------------------------------------------------------------------------------------------------------------------------------------------------------------------------------------------------------------------------------------------------------------------------------------------------------------------------------------------------------------------------------------------------------------------------------------------------------------------------------------------------------------------------------------------------------------------------------------------------------------------------------------------------------------------------------------------------------------------------------------------------------------------------------------------------------------------------------------------------------------------------------------------------------------------------------------------------------------------------------------------------------------------------------------------------------------------------------------------------------------------------------------------------------------------------------------------------------------------------------------------------------------------------------------------------------------------------------------------------------------------------------------------------------------------------------------------------------------------------------------------------------------------------------------------------------------------TQ-D----------N---SNVHRGVHT-----LSGR---------------ATDAYEG----ARVKVANFV-----------------------------------Q-A--------------------------------A-----S---------------H------Q-E----------IVFTR-N----ASEAIN-LVA-----YSW---------------------------------G--L---------------------------------------------AN------------------------------------------L----------Q-----QG-------D----------------EVIL--SVMEHHSNLV-PWQII-----A-----QK-----------T--------------------------------------------------------------------------------------------G--------------A----VLKFV--------------------E-------L----------------------------------T----------------------------------------------P-E------E-------------------------------S---F---------D-------L-E----------------------------------------------------Q------------Y--KG---------LV------------------------------------------------------------------------------S-----D-------------------------------------------------------------------------R---T---K------LVSV-VHVSNTL-GC-I-----N-----------------------------------------------------PVT-E---IC-----QI------A------------------------------------------------------H---------------K-------------Y--------------G--------------A-------KVL--I-D-ACQSVP-H-----L--PLN----V-REI-----D----C----DWLVASGHKM-CAPTG----------------------------------------------------------------------------------------------------------IGF---------LY-GKLD----LLR---S-MP---------------------PFL-------------------------------------------------------------------------------------------------------------G-GGEMIA-------------------------------------------------------------------D-------------------------------------------------------------------------VF-------------L-----E----R-------S--------------T-----YA-D-----LPHKFEAGTPAI------A-EAVGLG-------------AAID-Y----L--S------N--I--------G-----------------M-------------------E--------------R-----I----HDY----E--TE---LS----------------------------------------------T---------Y----------------------------------------------------------------------------------L---Y-Q-K-L----Q-E-I------------P----------------Q----V------R----V-Y----G----PNI----------T--------------------Q------------------------------------------------------------------------------------------------------G--------------R-A----------A-LA-A---F--T-----------------------------------------A--------------------G----------D-----------------------------------V---------------------H------------------P---H------D--------------LST----------IL-D-Q-A-G--------------------------------------------------------------------------------------I--AIRAGHH---------------------------CTQ----PL-H-R-Y-L--------K------------A---------Q--------------------S---TAR------AS-LYFYNTREEID---------------------------------------------------------------------------------------------------------------------------------------V--------F---I---------------------------------------------------------------------A-------------------------------------------------------------------------------------------------------AL-----------------R------------------------------------------------------------E------------------------------------------------------------------------------------------------------------------------------------------------------AIDFF----------------------------------------------------------------------------------------------------------------------------------------------G-------------------------------------------------------------------------------------------------------------------------------------------------------------------------------------------------------S----I------------------------------------F---------------------------G----------------------------------------------------------------------------------------------------------------------------------------------------------------------------------------------------------------------------------------------------------------------------------------------------------------
>1880991_Ocyanobacteri@OCQ91732.1| cysteine desulfurase
---------------------------------------------------------------------------------------------------------------------------------------------------------------------------------------------------------------------------------------------------------------------------------------------------------------------------------------------------------------------------------------------------------------------------------------------------------------------------------------------------------------------------------------------------------------------------------------------------------------------------------------MT-----------------------------IT----------------------------------------------------------------------------------------------------------------------------------------------------------------------------------------------------------------------------------------------------------------------------------------------------------QAR-------------------------------------------------------------------------------------------------------------------------------------------------------------------------------------------------------------------------------------------------------------------------------------------------------------------------------------------------------------------------------------------------------------------------------------------------------------------------------------------------------------------------------------------------------------------------------------------------------------------------------------------------------------------------------------------------------------------------------------------------------------------------------------------------------------------------------------------------------------------------------------------------------------------------------------------T------------------------------------------------------------------------------------------------------------------------------------------------------------------------------------------------------------------------------------------------------------------------L--------------------------------A-----------------------------------S---------KV----------------------------------R-----------------PD------------------------------------FPI------------------------------------------------------------------------L---D-----Q-----------Q---------------------------------------------------------V--------------------N-----------G----------------Q------------------------------------------------------------------------------------------------------------------P----------------------------------L---------------------------------VYLD---NAATS-QKPLVVLNVL-R----DYYQQ-D----------N---SNVHRGAHT-----LSGR---------------ATDAYEA----ARDKIAAFI-----------------------------------N-A--------------------------------A-----S---------------R------Q-E----------IIYTR-N----ASEAIN-LVA-----YSW---------------------------------G--F---------------------------------------------SN------------------------------------------L----------Q-----PG-------D----------------EIIL--SVMEHHSNIV-PWQFV-----A-----KR-----------T--------------------------------------------------------------------------------------------G--------------A----VLKFV--------------------E-------L----------------------------------T----------------------------------------------D-T------Q-------------------------------E---F---------D-------L-E----------------------------------------------------L------------F--KT---------LV------------------------------------------------------------------------------S-----D-------------------------------------------------------------------------R---T---K------LVSV-VHVSNAL-GC-I-----N-----------------------------------------------------PVK-E---IC-----EI------A------------------------------------------------------H---------------H-------------Y--------------G--------------A-------KVL--I-D-GCQSLP-H-----L--KVD----V-QSI-----D----C----DWLVASGHKM-CAPTG----------------------------------------------------------------------------------------------------------IGF---------LY-GKLD----LLR---S-MP---------------------PFM-------------------------------------------------------------------------------------------------------------G-GGEMIA-------------------------------------------------------------------D-------------------------------------------------------------------------VF-------------L-----D----H-------S--------------T-----YA-D-----LPHKFEAGTPAI------G-EAIALG-------------AAID-Y----L--S------N--I--------G-----------------L-------------------D--------------K-----I----HAY----E--AE---LT----------------------------------------------A---------Y----------------------------------------------------------------------------------L---F-R-K-L----R-E-I------------P----------------D----I------K----L-Y----G----PKP----------D--------------------I----------------------------------------N---------------------------G-------------------------E-------G--------------R-A----------A-LA-A---F--N-----------------------------------------V--------------------K----------D-----------------------------------L---------------------H------------------P---N------D--------------LSE----------ML-D-Q-A-G--------------------------------------------------------------------------------------V--AIRSGNH---------------------------CTQ----PL-H-R-Y-L--------C------------I---------T--------------------A---SAR------AS-LYFYNTCEEID---------------------------------------------------------------------------------------------------------------------------------------V--------F---I---------------------------------------------------------------------A-------------------------------------------------------------------------------------------------------AL-----------------K------------------------------------------------------------D------------------------------------------------------------------------------------------------------------------------------------------------------AIAFF----------------------------------------------------------------------------------------------------------------------------------------------G-------------------------------------------------------------------------------------------------------------------------------------------------------------------------------------------------------S----N------------------------------------I--------------------------------------------------------------------------------------------------------------------------------------------------------------------------------------------------------------------------------------------------------------------------------------------------------------------------------------------
>47254_Lsp@PZV13215.1| cysteine desulfurase
---------------------------------------------------------------------------------------------------------------------------------------------------------------------------------------------------------------------------------------------------------------------------------------------------------------------------------------------------------------------------------------------------------------------------------------------------------------------------------------------------------------------------------------------------------------------------------------------------------------------------------------MT-----------------------------FT----------------------------------------------------------------------------------------------------------------------------------------------------------------------------------------------------------------------------------------------------------------------------------------------------------QAK-------------------------------------------------------------------------------------------------------------------------------------------------------------------------------------------------------------------------------------------------------------------------------------------------------------------------------------------------------------------------------------------------------------------------------------------------------------------------------------------------------------------------------------------------------------------------------------------------------------------------------------------------------------------------------------------------------------------------------------------------------------------------------------------------------------------------------------------------------------------------------------------------------------------------------------------S------------------------------------------------------------------------------------------------------------------------------------------------------------------------------------------------------------------------------------------------------------------------L--------------------------------A-----------------------------------A---------TV----------------------------------R-----------------AD------------------------------------FPV------------------------------------------------------------------------L---N-----Q-----------V---------------------------------------------------------V--------------------N-----------G----------------K------------------------------------------------------------------------------------------------------------------P----------------------------------L---------------------------------VYLD---NAATS-QKPIAVLDAL-R----YYYEH-D----------N---ANVHRGAHT-----LSSR---------------ATDAYEG----ARDKIAAFI-----------------------------------H-A--------------------------------A-----S---------------R------N-E----------IIYTR-N----ASEAIN-LVA-----YSW---------------------------------G--M---------------------------------------------NH------------------------------------------L----------Q-----PG-------D----------------EIIL--TVMEHHSNLV-PWQFV-----A-----QR-----------T--------------------------------------------------------------------------------------------G--------------A----VLKFV--------------------Q-------L----------------------------------T----------------------------------------------D-T------Q-------------------------------E---F---------D-------F-E----------------------------------------------------Q------------F--KS---------LL------------------------------------------------------------------------------S-----D-------------------------------------------------------------------------K---T---K------LVSV-VHVSNTL-GC-I-----N-----------------------------------------------------PVK-E---IC-----AE------A------------------------------------------------------H---------------R-------------Y--------------G--------------A-------KVL--L-D-ACQSAP-H-----L--PLD----V-QDI-----D----C----DWLVASGHKM-CAPTG----------------------------------------------------------------------------------------------------------IGF---------LY-GKLD----LLN---A-MP---------------------PFM-------------------------------------------------------------------------------------------------------------G-GGEMIA-------------------------------------------------------------------D-------------------------------------------------------------------------VF-------------F-----D----H-------S--------------T-----YA-E-----LPHKFEAGTPAI------A-EAIALG-------------AAID-Y----L--S------A--I--------G-----------------M-------------------N--------------K-----I----HAY----E--EE---LT----------------------------------------------A---------Y----------------------------------------------------------------------------------L---F-Q-Q-L----K-Q-I------------P----------------N----L------R----T-L----G----PKP----------K--------------------T----------------------------------------D---------------------------G-------------------------S-------G--------------R-A----------A-LA-A---F--T-----------------------------------------V--------------------G----------D-----------------------------------I---------------------H------------------A---N------D--------------LST----------LL-D-Q-A-G--------------------------------------------------------------------------------------V--AIRSGHH---------------------------CTQ----PL-H-R-L-L--------N------------I---------S--------------------S---SAR------AS-LYFYNTRAEID---------------------------------------------------------------------------------------------------------------------------------------V--------F---I---------------------------------------------------------------------A-------------------------------------------------------------------------------------------------------EL-----------------R------------------------------------------------------------E------------------------------------------------------------------------------------------------------------------------------------------------------TVDFF----------------------------------------------------------------------------------------------------------------------------------------------N-------------------------------------------------------------------------------------------------------------------------------------------------------------------------------------------------------G----V------------------------------------F---------------------------ED---------------------------------------------------------------------------------------------------------------------------------------------------NESVPFE-----------------------------------------------------------------------------------------------------------------------------------------------------
>2099686_Cbacterium@PXCV01000481.1_8|  6106 7368
---------------------------------------------------------------------------------------------------------------------------------------------------------------------------------------------------------------------------------------------------------------------------------------------------------------------------------------------------------------------------------------------------------------------------------------------------------------------------------------------------------------------------------------------------------------------------------------------------------------------------------------MT-----------------------------LA----------------------------------------------------------------------------------------------------------------------------------------------------------------------------------------------------------------------------------------------------------------------------------------------------------TAR-------------------------------------------------------------------------------------------------------------------------------------------------------------------------------------------------------------------------------------------------------------------------------------------------------------------------------------------------------------------------------------------------------------------------------------------------------------------------------------------------------------------------------------------------------------------------------------------------------------------------------------------------------------------------------------------------------------------------------------------------------------------------------------------------------------------------------------------------------------------------------------------------------------------------------------------T------------------------------------------------------------------------------------------------------------------------------------------------------------------------------------------------------------------------------------------------------------------------L--------------------------------A-----------------------------------D---------RT----------------------------------R-----------------AD------------------------------------FPI------------------------------------------------------------------------L---H-----Q-----------E---------------------------------------------------------V--------------------N-----------G----------------K------------------------------------------------------------------------------------------------------------------P----------------------------------L---------------------------------VYLD---NAATS-QKPKAVIDAL-S----HYYSR-D----------N---SNVHRGVHA-----LSAR---------------ATDNYEG----TRDKIVPFI-----------------------------------K-A--------------------------------Q-----S---------------R------N-E----------IVFTR-N----ASEAIN-LVA-----YSW---------------------------------G--L---------------------------------------------NH------------------------------------------L----------Q-----AG-------D----------------EIIL--SVMEHHSNLI-PWQMV-----A-----QK-----------T--------------------------------------------------------------------------------------------G--------------A----VLKFV--------------------G-------L----------------------------------T----------------------------------------------E-T------Q-------------------------------E---F---------D-------V-E----------------------------------------------------Q------------Y--QS---------LL------------------------------------------------------------------------------S-----E-------------------------------------------------------------------------K---T---K------LVAV-VHVSNTL-GC-I-----N-----------------------------------------------------PVK-E---IT-----EL------A------------------------------------------------------H---------------R-------------H--------------G--------------A-------KVL--I-D-ACQSVP-H-----M--PID----V-QDI-----D----C----DWLVASGHKM-CAPTG----------------------------------------------------------------------------------------------------------IGF---------LY-GKLA----LLQ---S-MP---------------------PFL-------------------------------------------------------------------------------------------------------------G-GGEMIA-------------------------------------------------------------------D-------------------------------------------------------------------------VE-------------L-----D----S-------F--------------T-----CA-E-----LPHKFEAGTPAI------G-EAIALG-------------AAID-Y----L--T------E--I--------G-----------------M-------------------E--------------A-----I----AEY----E--HD---LC----------------------------------------------R---------Y----------------------------------------------------------------------------------L---Y-E-K-L----A-T-V------------P----------------G----L------T----L-Y----G----PKP----------Q--------------------A----------------------------------------D---------------------------G-------------------------S-------G--------------R-A----------A-LA-S---F--T-----------------------------------------S--------------------A----------D-----------------------------------V---------------------H------------------A---N------D--------------LST----------LL-D-E-S-G--------------------------------------------------------------------------------------V--AIRTGHH---------------------------CTQ----PL-H-K-L-L--------Q------------Q---------T--------------------S---TAR------AS-FYFYNTHAEID---------------------------------------------------------------------------------------------------------------------------------------T--------F---I---------------------------------------------------------------------A-------------------------------------------------------------------------------------------------------SL-----------------T------------------------------------------------------------D------------------------------------------------------------------------------------------------------------------------------------------------------TINFF----------------------------------------------------------------------------------------------------------------------------------------------Q-------------------------------------------------------------------------------------------------------------------------------------------------------------------------------------------------------S----I------------------------------------M---------------------------G*---------------------------------------------------------------------------------------------------------------------------------------------------------------------------------------------------------------------------------------------------------------------------------------------------------------
>1666905_Psp@KPQ36892.1| bifunctional cysteine desulfurase / selenocysteine lyase SufS
---------------------------------------------------------------------------------------------------------------------------------------------------------------------------------------------------------------------------------------------------------------------------------------------------------------------------------------------------------------------------------------------------------------------------------------------------------------------------------------------------------------------------------------------------------------------------------------------------------------------------------------MT-----------------------------LA----------------------------------------------------------------------------------------------------------------------------------------------------------------------------------------------------------------------------------------------------------------------------------------------------------TAQ-------------------------------------------------------------------------------------------------------------------------------------------------------------------------------------------------------------------------------------------------------------------------------------------------------------------------------------------------------------------------------------------------------------------------------------------------------------------------------------------------------------------------------------------------------------------------------------------------------------------------------------------------------------------------------------------------------------------------------------------------------------------------------------------------------------------------------------------------------------------------------------------------------------------------------------------T------------------------------------------------------------------------------------------------------------------------------------------------------------------------------------------------------------------------------------------------------------------------L--------------------------------A-----------------------------------D---------RT----------------------------------R-----------------AD------------------------------------FPI------------------------------------------------------------------------L---H-----Q-----------E---------------------------------------------------------V--------------------N-----------G----------------K------------------------------------------------------------------------------------------------------------------P----------------------------------L---------------------------------VYLD---NAATS-QKPKAVIDAL-S----HYYSR-D----------N---SNVHRGVHA-----LSAR---------------ATDNYEG----TRDKIVPFI-----------------------------------N-A--------------------------------E-----S---------------R------N-E----------IVFTR-N----ASEAIN-LVA-----YSW---------------------------------G--L---------------------------------------------NT------------------------------------------L----------K-----AG-------D----------------EIIL--SVMEHHSNLI-PWQMV-----A-----QK-----------T--------------------------------------------------------------------------------------------G--------------A----VLKFV--------------------G-------L----------------------------------T----------------------------------------------E-T------Q-------------------------------E---F---------D-------F-E----------------------------------------------------Q------------Y--QS---------LL------------------------------------------------------------------------------S-----E-------------------------------------------------------------------------K---T---K------LVAV-VHVSNTL-GC-I-----N-----------------------------------------------------PVK-E---IA-----EL------A------------------------------------------------------H---------------R-------------Q--------------G--------------A-------KVL--I-D-ACQSVP-H-----M--PID----V-QDI-----D----C----DWLVASGHKM-CAPTG----------------------------------------------------------------------------------------------------------IGF---------LY-GKLA----LLE---S-MP---------------------PFL-------------------------------------------------------------------------------------------------------------G-GGEMIA-------------------------------------------------------------------D-------------------------------------------------------------------------VE-------------L-----H----S-------F--------------T-----CA-E-----LPHKFEAGTPAI------G-EAIALG-------------AAID-Y----L--M------E--I--------G-----------------M-------------------E--------------A-----I----ADY----E--HD---LC----------------------------------------------R---------H----------------------------------------------------------------------------------L---Y-D-K-L----A-T-V------------P----------------G----L------T----L-Y----G----PKP----------Q--------------------A----------------------------------------D---------------------------G-------------------------S-------G--------------R-A----------A-LA-S---F--T-----------------------------------------S--------------------A----------D-----------------------------------V---------------------H------------------A---N------D--------------LST----------LL-D-E-S-G--------------------------------------------------------------------------------------V--AIRTGHH---------------------------CTQ----PL-H-K-L-L--------Q------------Q---------T--------------------S---TAR------AS-FYFYNTHAEID---------------------------------------------------------------------------------------------------------------------------------------T--------F---I---------------------------------------------------------------------A-------------------------------------------------------------------------------------------------------SL-----------------K------------------------------------------------------------D------------------------------------------------------------------------------------------------------------------------------------------------------TINFF----------------------------------------------------------------------------------------------------------------------------------------------Q-------------------------------------------------------------------------------------------------------------------------------------------------------------------------------------------------------N----I------------------------------------M---------------------------G----------------------------------------------------------------------------------------------------------------------------------------------------------------------------------------------------------------------------------------------------------------------------------------------------------------
>1643526_Gsp@LWRO01000008.1_90|  124032 125294
---------------------------------------------------------------------------------------------------------------------------------------------------------------------------------------------------------------------------------------------------------------------------------------------------------------------------------------------------------------------------------------------------------------------------------------------------------------------------------------------------------------------------------------------------------------------------------------------------------------------------------------MT-----------------------------LA----------------------------------------------------------------------------------------------------------------------------------------------------------------------------------------------------------------------------------------------------------------------------------------------------------TEK-------------------------------------------------------------------------------------------------------------------------------------------------------------------------------------------------------------------------------------------------------------------------------------------------------------------------------------------------------------------------------------------------------------------------------------------------------------------------------------------------------------------------------------------------------------------------------------------------------------------------------------------------------------------------------------------------------------------------------------------------------------------------------------------------------------------------------------------------------------------------------------------------------------------------------------------T------------------------------------------------------------------------------------------------------------------------------------------------------------------------------------------------------------------------------------------------------------------------L--------------------------------A-----------------------------------D---------RV----------------------------------R-----------------DD------------------------------------FPI------------------------------------------------------------------------L---H-----Q-----------E---------------------------------------------------------V--------------------H-----------G----------------K------------------------------------------------------------------------------------------------------------------P----------------------------------L---------------------------------VYLD---NAATA-QKPQAVIEAL-D----RYYQH-D----------N---SNVHRGVHT-----LSVR---------------ATESYEA----TRDKVAAFV-----------------------------------N-A--------------------------------A-----S---------------R------N-E----------IIFTR-N----ASEAIN-LVA-----YSW---------------------------------G--T---------------------------------------------NT------------------------------------------L----------K-----PG-------D----------------EIIL--SVMEHHSNLV-PWQFV-----A-----QR-----------T--------------------------------------------------------------------------------------------G--------------A----VLKFV--------------------E-------L----------------------------------T----------------------------------------------E-T------Q-------------------------------E---F---------D-------F-E----------------------------------------------------Q------------Y--QT---------LL------------------------------------------------------------------------------S-----D-------------------------------------------------------------------------K---T---K------LVSV-VHVSNAL-GC-I-----N-----------------------------------------------------PVR-E---IT-----EL------A------------------------------------------------------H---------------Q-------------R--------------G--------------A-------KVL--I-D-ACQSVP-H-----M--NVD----V-REI-----G----C----DWLVASGHKM-CAPTG----------------------------------------------------------------------------------------------------------IGF---------LY-GKLD----ILE---A-MP---------------------PFL-------------------------------------------------------------------------------------------------------------G-GGEMIA-------------------------------------------------------------------E-------------------------------------------------------------------------VD-------------L-----E----S-------S--------------T-----YA-E-----LPHKFEAGTPAI------G-EAIALG-------------AAVD-Y----L--T------S--L--------G-----------------M-------------------D--------------K-----I----AQY----E--HE---LC----------------------------------------------R---------Y----------------------------------------------------------------------------------L---F-E-K-M----A-S-V------------P----------------G----I------T----M-Y----G----PKP----------Q--------------------A----------------------------------------D---------------------------G-------------------------S-------G--------------R-A----------A-LV-A---F--T-----------------------------------------S--------------------A----------D-----------------------------------V---------------------H------------------A---N------D--------------LSA----------LL-D-E-A-G--------------------------------------------------------------------------------------I--AIRTGHH---------------------------CTQ----PL-H-K-I-L--------G------------Q---------S--------------------S---TAR------AS-LYFYNTREEID---------------------------------------------------------------------------------------------------------------------------------------R--------F---V---------------------------------------------------------------------A-------------------------------------------------------------------------------------------------------AL-----------------K------------------------------------------------------------D------------------------------------------------------------------------------------------------------------------------------------------------------TISFF----------------------------------------------------------------------------------------------------------------------------------------------K-------------------------------------------------------------------------------------------------------------------------------------------------------------------------------------------------------N----I------------------------------------M---------------------------G*---------------------------------------------------------------------------------------------------------------------------------------------------------------------------------------------------------------------------------------------------------------------------------------------------------------
>2420338_Cbacterium@RMG06902.1| SufS family cysteine desulfurase
---------------------------------------------------------------------------------------------------------------------------------------------------------------------------------------------------------------------------------------------------------------------------------------------------------------------------------------------------------------------------------------------------------------------------------------------------------------------------------------------------------------------------------------------------------------------------------------------------------------------------------------MT-----------------------------LT----------------------------------------------------------------------------------------------------------------------------------------------------------------------------------------------------------------------------------------------------------------------------------------------------------KEK-------------------------------------------------------------------------------------------------------------------------------------------------------------------------------------------------------------------------------------------------------------------------------------------------------------------------------------------------------------------------------------------------------------------------------------------------------------------------------------------------------------------------------------------------------------------------------------------------------------------------------------------------------------------------------------------------------------------------------------------------------------------------------------------------------------------------------------------------------------------------------------------------------------------------------------------T------------------------------------------------------------------------------------------------------------------------------------------------------------------------------------------------------------------------------------------------------------------------I--------------------------------A-----------------------------------D---------LV----------------------------------R-----------------AD------------------------------------FPI------------------------------------------------------------------------L---H-----Q-----------E---------------------------------------------------------V--------------------R-----------G----------------N------------------------------------------------------------------------------------------------------------------P----------------------------------L---------------------------------VYLD---NAATS-QKPKAVLDAL-Q----HYYEF-D----------N---ANVHRGVHT-----LSVR---------------ATEAYES----ARDKVAAFV-----------------------------------N-A--------------------------------A-----S---------------R------N-E----------IVFTR-N----ASEAIN-LVA-----YSW---------------------------------G--M---------------------------------------------NT------------------------------------------L----------T-----AG-------D----------------EIIL--SVMEHHSNLV-PWQLV-----A-----QR-----------T--------------------------------------------------------------------------------------------G--------------A----VLKFV--------------------E-------L----------------------------------T----------------------------------------------E-T------E-------------------------------E---F---------D-------F-E----------------------------------------------------Q------------F--KT---------LI------------------------------------------------------------------------------S-----D-------------------------------------------------------------------------K---T---K------LVAV-VHVSNTL-GC-I-----N-----------------------------------------------------PVE-E---IT-----EI------A------------------------------------------------------H---------------Q-------------Y--------------G--------------A-------KVL--I-D-ACQSVP-H-----M--PIN----V-RSI-----N----C----DWLVASGHKM-CAPTG----------------------------------------------------------------------------------------------------------IGF---------LY-GKLD----LLR---S-MP---------------------PFL-------------------------------------------------------------------------------------------------------------G-GGEMID-------------------------------------------------------------------N-------------------------------------------------------------------------VF-------------L-----D----H-------S--------------T-----YA-D-----LPHKFEAGTPSI------G-EAIALG-------------AAVD-Y----L--T------Q--I--------G-----------------M-------------------D--------------K-----I----AAY----E--HE---LC----------------------------------------------A---------Y----------------------------------------------------------------------------------L---F-E-K-L----A-T-I------------P----------------Q----L------R----I-Y----G----PQP----------N--------------------P----------------------------------------D---------------------------G-------------------------S-------G--------------R-A----------A-LA-S---F--T-----------------------------------------A--------------------G----------E-----------------------------------V---------------------H------------------A---N------D--------------LSA----------LL-D-E-A-G--------------------------------------------------------------------------------------I--AIRTGHH---------------------------CTQ----PL-H-Q-I-L--------G------------V---------S--------------------S---TAR------VS-LYFYNTRTEID---------------------------------------------------------------------------------------------------------------------------------------A--------F---V---------------------------------------------------------------------V-------------------------------------------------------------------------------------------------------AL-----------------K------------------------------------------------------------E------------------------------------------------------------------------------------------------------------------------------------------------------AIDFF----------------------------------------------------------------------------------------------------------------------------------------------S-------------------------------------------------------------------------------------------------------------------------------------------------------------------------------------------------------Q----F------------------------------------L---------------------------G----------------------------------------------------------------------------------------------------------------------------------------------------------------------------------------------------------------------------------------------------------------------------------------------------------------
>1173025_Gsp@AFY66718.1| cysteine desulfurase
---------------------------------------------------------------------------------------------------------------------------------------------------------------------------------------------------------------------------------------------------------------------------------------------------------------------------------------------------------------------------------------------------------------------------------------------------------------------------------------------------------------------------------------------------------------------------------------------------------------------------------------MT-----------------------------FT----------------------------------------------------------------------------------------------------------------------------------------------------------------------------------------------------------------------------------------------------------------------------------------------------------QAR-------------------------------------------------------------------------------------------------------------------------------------------------------------------------------------------------------------------------------------------------------------------------------------------------------------------------------------------------------------------------------------------------------------------------------------------------------------------------------------------------------------------------------------------------------------------------------------------------------------------------------------------------------------------------------------------------------------------------------------------------------------------------------------------------------------------------------------------------------------------------------------------------------------------------------------------S------------------------------------------------------------------------------------------------------------------------------------------------------------------------------------------------------------------------------------------------------------------------L--------------------------------A-----------------------------------E---------AV----------------------------------R-----------------KD------------------------------------FPI------------------------------------------------------------------------L---N-----Q-----------E---------------------------------------------------------V--------------------H-----------G----------------K------------------------------------------------------------------------------------------------------------------P----------------------------------L---------------------------------VYLD---NAATS-QKPQAVLDAL-R----HYYER-D----------N---ANVHRGVHT-----LSAR---------------ATDAYEG----AREKVARFV-----------------------------------N-A--------------------------------A-----S---------------S------Q-E----------IVYTR-N----ATEAIN-LVA-----YAW---------------------------------G--Q---------------------------------------------QN------------------------------------------L----------G-----PG-------D----------------EIIL--SVMEHHSNLI-PWQMV-----A-----QR-----------T--------------------------------------------------------------------------------------------G--------------A----VLKFV--------------------G-------L----------------------------------D----------------------------------------------S-N------E-------------------------------G---F---------D-------L-E----------------------------------------------------Q------------Y--RA---------LV------------------------------------------------------------------------------G-----D-------------------------------------------------------------------------R---T---K------LVSV-VHVSNTL-GC-V-----N-----------------------------------------------------PVK-E---IA-----AI------A------------------------------------------------------H---------------Q-------------H--------------G--------------A-------RVL--I-D-ACQSVP-H-----M--PID----V-QDI-----D----C----DWLVASGHKM-CAPTG----------------------------------------------------------------------------------------------------------IGF---------LY-GKRE----VLR---A-MP---------------------PFL-------------------------------------------------------------------------------------------------------------G-GGEMIA-------------------------------------------------------------------D-------------------------------------------------------------------------VF-------------L-----D----H-------A--------------T-----YA-D-----LPHKFEAGTPAI------G-EAIALG-------------AAVD-Y----L--M------G--L--------G-----------------M-------------------D--------------T-----I----YAY----E--KE---LT----------------------------------------------R---------Y----------------------------------------------------------------------------------L---F-D-Q-L----Q-P-L------------S----------------Q----V------R----I-Y----G----PKP----------A--------------------A----------------------------------------D---------------------------G-------------------------S-------G--------------R-A----------A-LA-S---F--T-----------------------------------------A--------------------G----------D-----------------------------------V---------------------H------------------P---H------D--------------LST----------IL-D-Q-A-G--------------------------------------------------------------------------------------V--AIRAGHH---------------------------CTQ----PL-H-R-H-I--------Q------------A---------Q--------------------S---TAR------AS-LYFYNTREEVD---------------------------------------------------------------------------------------------------------------------------------------V--------F---I---------------------------------------------------------------------A-------------------------------------------------------------------------------------------------------AL-----------------N------------------------------------------------------------E------------------------------------------------------------------------------------------------------------------------------------------------------AIEFF----------------------------------------------------------------------------------------------------------------------------------------------G-------------------------------------------------------------------------------------------------------------------------------------------------------------------------------------------------------G----I------------------------------------F---------------------------G----------------------------------------------------------------------------------------------------------------------------------------------------------------------------------------------------------------------------------------------------------------------------------------------------------------
>2420339_Cbacterium@RMH79036.1| SufS family cysteine desulfurase
---------------------------------------------------------------------------------------------------------------------------------------------------------------------------------------------------------------------------------------------------------------------------------------------------------------------------------------------------------------------------------------------------------------------------------------------------------------------------------------------------------------------------------------------------------------------------------------------------------------------------------------MV-----------------------------VT----------------------------------------------------------------------------------------------------------------------------------------------------------------------------------------------------------------------------------------------------------------------------------------------------------QHR-------------------------------------------------------------------------------------------------------------------------------------------------------------------------------------------------------------------------------------------------------------------------------------------------------------------------------------------------------------------------------------------------------------------------------------------------------------------------------------------------------------------------------------------------------------------------------------------------------------------------------------------------------------------------------------------------------------------------------------------------------------------------------------------------------------------------------------------------------------------------------------------------------------------------------------------T------------------------------------------------------------------------------------------------------------------------------------------------------------------------------------------------------------------------------------------------------------------------L--------------------------------A-----------------------------------D---------RV----------------------------------R-----------------AD------------------------------------FPI------------------------------------------------------------------------L---T-----Q-----------E---------------------------------------------------------V--------------------N-----------E----------------R------------------------------------------------------------------------------------------------------------------P----------------------------------L---------------------------------VYLD---NAATS-QKPIAVLDAL-R----HYYEC-D----------N---ANVHRGVHT-----LSAR---------------ATDAYEA----AREKVARFV-----------------------------------N-A--------------------------------A-----S---------------S------Q-E----------IVYTR-N----ASEAIN-LVA-----YSW---------------------------------G--L---------------------------------------------NT------------------------------------------L----------K-----AG-------D----------------EVIL--TVMEHHSNLV-PWQLV-----A-----QK-----------T--------------------------------------------------------------------------------------------G--------------A----VLKFV--------------------E-------L----------------------------------D----------------------------------------------E-T------Q-------------------------------G---F---------D-------L-N----------------------------------------------------Q------------Y--RS---------LL------------------------------------------------------------------------------S-----E-------------------------------------------------------------------------K---T---K------LVSV-VHASNTL-GC-V-----N-----------------------------------------------------PVQ-E---IA-----RL------A------------------------------------------------------H---------------E-------------V--------------G--------------A-------KVL--I-D-ACQSVP-H-----M--PID----V-QAI-----D----C----DWLVASGHKM-CAPTG----------------------------------------------------------------------------------------------------------IGF---------LY-GKLH----VLR---S-MP---------------------PFL-------------------------------------------------------------------------------------------------------------G-GGEMIA-------------------------------------------------------------------D-------------------------------------------------------------------------VF-------------L-----D----R-------S--------------T-----YA-D-----VPHKFEAGTPAI------A-EAIALG-------------AAVD-Y----L--S------E--L--------G-----------------M-------------------E--------------N-----I----YAY----E--KQ---LT----------------------------------------------S---------Y----------------------------------------------------------------------------------L---F-E-Q-L----N-Q-I------------P----------------E----V------K----V-Y----G----PQP----------K--------------------A----------------------------------------D---------------------------G-------------------------S-------G--------------R-T----------A-LA-S---F--T-----------------------------------------C--------------------G----------N-----------------------------------V---------------------H------------------P---H------D--------------LST----------IL-D-R-A-G--------------------------------------------------------------------------------------V--AIRAGHH---------------------------CTQ----PL-H-R-A-I--------G------------A---------Q--------------------S---TAR------VS-LYFYNTREEID---------------------------------------------------------------------------------------------------------------------------------------V--------F---I---------------------------------------------------------------------A-------------------------------------------------------------------------------------------------------AL-----------------K------------------------------------------------------------E------------------------------------------------------------------------------------------------------------------------------------------------------AIDFF----------------------------------------------------------------------------------------------------------------------------------------------G-------------------------------------------------------------------------------------------------------------------------------------------------------------------------------------------------------D----I------------------------------------F---------------------------GA---------------------------------------------------------------------------------------------------------------------------------------------------------------------------------------------------------------------------------------------------------------------------------------------------------------
>2005462_Csp@BAZ07097.1| SufS subfamily cysteine desulfurase
------------------------------------------------------------------------------------------------------------------------------------------------------------------------------------------------------------------------------------------------------------------------------------------------------------------------------------------------------------------------------------------------------------------------------------------------------------------------------------------------------------------------------------------------------------------------------------------------------------------------------------------------------------------------------------------------------------------------------------------------------------------------------------------------------------------------------------------------------------------------------------------------------------------------------------------------------------------------------------M-------------------------------------------------------------------------------------------------------------------------------------------------------------------------------------------------------------------------------------------------------------------------------------------------------------------------------------------------------------------------------------------------------------------------------------------------------------------------------------------------------------------------------------------------------------------------------------------------------------------------------------------------------------------------------------------------------------------------------------------------------------------------------------------------------------------------------------------------------------------------------------------------------------------------------------------T------------------------------------------------------------------------------------------------------------------------------------------------------------------------------------------------------------------------------------------------------------------------L--------------------------------A-----------------------------------E---------QI----------------------------------R-----------------DD------------------------------------FPI------------------------------------------------------------------------L---H-----Q-----------E---------------------------------------------------------I--------------------N-----------G----------------K------------------------------------------------------------------------------------------------------------------P----------------------------------L---------------------------------IYLD---SAATS-QKPRFVLDTL-R----DYYER-Y----------N---ANVHRGAHT-----LSTK---------------ATDAYEA----ARDKVAAFI-----------------------------------N-A--------------------------------K-----S---------------R------N-E----------IVYTR-N----ASEAIN-LVA-----YSW---------------------------------G--M---------------------------------------------NN------------------------------------------L----------K-----PG-------D----------------EIIL--SVMEHHSNLV-PWQFV-----A-----QK-----------T--------------------------------------------------------------------------------------------G--------------A----TLKYV--------------------G-------L----------------------------------T----------------------------------------------S-E------Q-------------------------------T---L---------D-------I-Q----------------------------------------------------E------------F--KN---------LL------------------------------------------------------------------------------S-----T-------------------------------------------------------------------------N---T---K------LVAI-VHVSNTL-GC-T-----N-----------------------------------------------------PVT-E---IC-----QL------A------------------------------------------------------H---------------Q-------------S--------------G--------------A-------KVL--I-D-ACQSVP-H-----M--PIN----V-QEI-----D----C----DWLVASGHKM-CAPTG----------------------------------------------------------------------------------------------------------IGF---------LY-GKEE----ILT---E-MP---------------------PFL-------------------------------------------------------------------------------------------------------------G-GGEMIA-------------------------------------------------------------------D-------------------------------------------------------------------------VY-------------L-----E----H-------S--------------T-----YA-E-----LPHKFEAGTPAI------G-EAIALG-------------AAVD-Y----L--T------K--I--------G-----------------M-------------------D--------------R-----I----HAY----E--AE---LT----------------------------------------------S---------Y----------------------------------------------------------------------------------L---F-Q-Q-L----A-K-I------------P----------------D----I------H----L-Y----G----PLP----------D--------------------A----------------------------------------K---------------------------G-------------------------E-------G--------------R-A----------A-LA-S---F--N-----------------------------------------V--------------------G----------K-----------------------------------I---------------------H------------------A---S------D--------------LSA----------LL-D-Q-E-G--------------------------------------------------------------------------------------V--AIRSGHH---------------------------CTQ----PL-H-R-Y-I--------Q------------A---------S--------------------G---SAR------AS-LSFYNTHREID---------------------------------------------------------------------------------------------------------------------------------------M--------F---I---------------------------------------------------------------------H-------------------------------------------------------------------------------------------------------AL-----------------K------------------------------------------------------------D------------------------------------------------------------------------------------------------------------------------------------------------------TVDFF----------------------------------------------------------------------------------------------------------------------------------------------T-------------------------------------------------------------------------------------------------------------------------------------------------------------------------------------------------------S----M------------------------------------M--------------------------------------------------------------------------------------------------------------------------------------------------------------------------------------------------------------------------------------------------------------------------------------------------------------------------------------------
>317619_Phollandica@KB235941.1_290|  337136 338395
---------------------------------------------------------------------------------------------------------------------------------------------------------------------------------------------------------------------------------------------------------------------------------------------------------------------------------------------------------------------------------------------------------------------------------------------------------------------------------------------------------------------------------------------------------------------------------------------------------------------------------------MT-----------------------------QL----------------------------------------------------------------------------------------------------------------------------------------------------------------------------------------------------------------------------------------------------------------------------------------------------------QTP-------------------------------------------------------------------------------------------------------------------------------------------------------------------------------------------------------------------------------------------------------------------------------------------------------------------------------------------------------------------------------------------------------------------------------------------------------------------------------------------------------------------------------------------------------------------------------------------------------------------------------------------------------------------------------------------------------------------------------------------------------------------------------------------------------------------------------------------------------------------------------------------------------------------------------------------T------------------------------------------------------------------------------------------------------------------------------------------------------------------------------------------------------------------------------------------------------------------------L--------------------------------A-----------------------------------S---------QV----------------------------------R-----------------AD------------------------------------FPI------------------------------------------------------------------------L---A-----Q-----------Q---------------------------------------------------------I--------------------H-----------G----------------Q------------------------------------------------------------------------------------------------------------------P----------------------------------L---------------------------------VYLD---NAATS-QKPRSVLDAL-Q----DYYQT-D----------N---ANVHRGAHT-----LSAR---------------ATDAYEG----AREKIARFI-----------------------------------N-A--------------------------------P-----K---------------P------E-Q----------VIYTR-N----ASEAIN-LVA-----YSW---------------------------------G--M---------------------------------------------AN------------------------------------------L----------T-----AG-------D----------------EVIL--TVMEHHSNLI-PWQMV-----A-----QR-----------T--------------------------------------------------------------------------------------------G--------------A----VLKFV--------------------G-------L----------------------------------T----------------------------------------------E-R------E-------------------------------E---F---------D-------L-D----------------------------------------------------Q------------F--KT---------LL------------------------------------------------------------------------------T-----A-------------------------------------------------------------------------K---T---K------LVSL-VHASNTL-GC-I-----N-----------------------------------------------------PVA-E---VI-----AL------A------------------------------------------------------H---------------Q-------------Q--------------G--------------V-------PVL--V-D-ACQSAP-H-----L--ALD----V-QAL-----D----C----DWLVASGHKM-CGPTG----------------------------------------------------------------------------------------------------------IGF---------LY-GKAA----LLR---S-MP---------------------PFL-------------------------------------------------------------------------------------------------------------G-GGEMIA-------------------------------------------------------------------D-------------------------------------------------------------------------VF-------------L-----D----H-------A--------------T-----YA-D-----IPHKFEAGTPAI------A-EAIALG-------------AAVD-Y----L--T------H--L--------G-----------------M-------------------D--------------R-----I----HAY----E--AE---LT----------------------------------------------H---------Y----------------------------------------------------------------------------------L---F-Q-R-L----A-E-V------------P----------------T----L------R----L-Y----G----PPP----------Q--------------------A----------------------------------------D---------------------------G-------------------------S-------G--------------R-A----------A-LA-A---F--T-----------------------------------------A--------------------G----------D-----------------------------------V---------------------H------------------P---H------D--------------LST----------IL-D-Q-A-G--------------------------------------------------------------------------------------V--AIRAGHH---------------------------CTQ----PL-H-R-V-I--------K------------A---------Q--------------------S---TAR------VS-LYFYNTTAEID---------------------------------------------------------------------------------------------------------------------------------------V--------F---I---------------------------------------------------------------------A-------------------------------------------------------------------------------------------------------AL-----------------K------------------------------------------------------------E------------------------------------------------------------------------------------------------------------------------------------------------------AVEFF----------------------------------------------------------------------------------------------------------------------------------------------G-------------------------------------------------------------------------------------------------------------------------------------------------------------------------------------------------------S----I------------------------------------F---------------------------*----------------------------------------------------------------------------------------------------------------------------------------------------------------------------------------------------------------------------------------------------------------------------------------------------------------
>1080068_Lsp@BAU44117.1| putative cysteine desulfurase
---------------------------------------------------------------------------------------------------------------------------------------------------------------------------------------------------------------------------------------------------------------------------------------------------------------------------------------------------------------------------------------------------------------------------------------------------------------------------------------------------------------------------------------------------------------------------------------------------------------------------------------MT-----------------------------LA----------------------------------------------------------------------------------------------------------------------------------------------------------------------------------------------------------------------------------------------------------------------------------------------------------QER-------------------------------------------------------------------------------------------------------------------------------------------------------------------------------------------------------------------------------------------------------------------------------------------------------------------------------------------------------------------------------------------------------------------------------------------------------------------------------------------------------------------------------------------------------------------------------------------------------------------------------------------------------------------------------------------------------------------------------------------------------------------------------------------------------------------------------------------------------------------------------------------------------------------------------------------T------------------------------------------------------------------------------------------------------------------------------------------------------------------------------------------------------------------------------------------------------------------------L--------------------------------A-----------------------------------T---------KV----------------------------------R-----------------AD------------------------------------FPI------------------------------------------------------------------------L---H-----Q-----------D---------------------------------------------------------I--------------------H-----------G----------------K------------------------------------------------------------------------------------------------------------------P----------------------------------L---------------------------------VYFD---NAATS-QKPLAVLNAL-E----DYYKR-Y----------N---SNVHRGVHT-----LSGL---------------ATDAYEG----ARDKVQRFV-----------------------------------N-A--------------------------------A-----Q---------------R------E-E----------IIYTR-N----ASEAIN-LVA-----YAW---------------------------------G--M---------------------------------------------NT------------------------------------------L----------Q-----PG-------D----------------EIIL--TVMEHHSNLI-PWQLV-----A-----QK-----------T--------------------------------------------------------------------------------------------G--------------A----VLKFV--------------------R-------L----------------------------------T----------------------------------------------K-T------E-------------------------------E---F---------D-------F-E----------------------------------------------------H------------Y--QS---------LL------------------------------------------------------------------------------S-----D-------------------------------------------------------------------------K---T---K------LVSV-VHVSNTL-GC-I-----N-----------------------------------------------------PVT-E---IA-----AA------A------------------------------------------------------H---------------K-------------V--------------G--------------A-------KVL--I-D-ACQSVP-H-----M--PID----V-QAM-----D----C----DWLVASGHKM-CAPTG----------------------------------------------------------------------------------------------------------IGF---------LY-GKKE----VLR---A-MP---------------------PFL-------------------------------------------------------------------------------------------------------------G-GGEMIA-------------------------------------------------------------------D-------------------------------------------------------------------------VF-------------L-----D----H-------A--------------T-----YA-D-----IPHKFEAGTPAI------A-EAIALG-------------AAVD-Y----L--S------G--I--------G-----------------M-------------------D--------------K-----I----HAY----E--AD---LT----------------------------------------------A---------Y----------------------------------------------------------------------------------L---F-Q-R-L----A-E-L------------P----------------E----V------R----T-Y----G----PKP----------D--------------------V----------------------------------------Q---------------------------G-------------------------E-------G--------------R-A----------A-LA-A---F--T-----------------------------------------T--------------------G----------A-----------------------------------V---------------------H------------------P---H------D--------------LST----------IL-D-Q-A-G--------------------------------------------------------------------------------------I--AIRAG-----------------------------TTA----PQ-T-R--------------------------------------------------------C---TAK-----------------------------------------------------------------------------------------------------------------------------------------------------------------------------------------------------------------------------------------------------------------------------------------------------------------------------------------------------------------------------------------------------------------------------------------------------------------------------------------------------------------------------------------------------------------------------------------------------------------------------------------------------------------------------------------------------------------------------------------------------------------------------------------------------------------------------------------------------------------------------------------------------------------------------------------------------------------------------------------------------------------------------------------------------------------------------------------------------------------------------------------------------------------------------------------------------------------------------------------------------------------------------------------------------------------------------------------------
>1919135_Cbacterium@PSO92790.1| cysteine desulfurase
---------------------------------------------------------------------------------------------------------------------------------------------------------------------------------------------------------------------------------------------------------------------------------------------------------------------------------------------------------------------------------------------------------------------------------------------------------------------------------------------------------------------------------------------------------------------------------------------------------------------------------------MT-----------------------------LT----------------------------------------------------------------------------------------------------------------------------------------------------------------------------------------------------------------------------------------------------------------------------------------------------------QEK-------------------------------------------------------------------------------------------------------------------------------------------------------------------------------------------------------------------------------------------------------------------------------------------------------------------------------------------------------------------------------------------------------------------------------------------------------------------------------------------------------------------------------------------------------------------------------------------------------------------------------------------------------------------------------------------------------------------------------------------------------------------------------------------------------------------------------------------------------------------------------------------------------------------------------------------T------------------------------------------------------------------------------------------------------------------------------------------------------------------------------------------------------------------------------------------------------------------------L--------------------------------A-----------------------------------A---------KA----------------------------------R-----------------PD------------------------------------FPI------------------------------------------------------------------------L---Q-----Q-----------K---------------------------------------------------------V--------------------N-----------D----------------C------------------------------------------------------------------------------------------------------------------S----------------------------------L---------------------------------IYFD---NAATT-QKPIAVLDSL-R----HYYEY-D----------N---ANVHRAAHA-----LSSR---------------ATDAYEG----ARDKVAQFV-----------------------------------N-A--------------------------------A-----S---------------R------D-E----------IVFTR-N----ASEAIN-LVA-----YSW---------------------------------G--L---------------------------------------------NT------------------------------------------L----------Q-----PG-------D----------------EIIL--SVMEHHSNLV-PWQIV-----A-----QK-----------T--------------------------------------------------------------------------------------------G--------------A----VLKYV--------------------E-------L----------------------------------S----------------------------------------------E-E------E-------------------------------A---F---------D-------L-E----------------------------------------------------Q------------F--KS---------LI------------------------------------------------------------------------------S-----D-------------------------------------------------------------------------K---T---K------LVAA-VHISNTL-GC-I-----N-----------------------------------------------------PVE-E---MI-----AI------A------------------------------------------------------H---------------Q-------------H--------------N--------------A-------KVL--I-D-ACQSVP-H-----M--PID----V-QAM-----D----C----DWLVASGHKM-CAPTG----------------------------------------------------------------------------------------------------------IGF---------LH-SKQE----LLE---A-MP---------------------AFM-------------------------------------------------------------------------------------------------------------G-GGEMIG-------------------------------------------------------------------E-------------------------------------------------------------------------VF-------------L-----D----H-------F--------------T-----YA-E-----LPHKFEAGTPAI------G-EAVALG-------------AAVD-Y----L--T------G--L--------G-----------------M-------------------E--------------N-----I----RTY----E--AE---LT----------------------------------------------A---------Y----------------------------------------------------------------------------------L---Y-A-Q-L----Q-Q-V------------P----------------D----L------K----I-Y----G----PQP----------T--------------------A----------------------------------------E---------------------------G-------------------------K-------G--------------K-A----------A-LA-S---F--N-----------------------------------------V--------------------T----------G-----------------------------------L---------------------H------------------A---N------D--------------LST----------LI-D-H-E-G--------------------------------------------------------------------------------------V--AIRSGHH---------------------------CTQ----PL-H-R-I-F--------G------------I---------T--------------------G---TAR------AS-LYFYNTREEID---------------------------------------------------------------------------------------------------------------------------------------A--------F---I---------------------------------------------------------------------V-------------------------------------------------------------------------------------------------------AL-----------------K------------------------------------------------------------E------------------------------------------------------------------------------------------------------------------------------------------------------TIDFF----------------------------------------------------------------------------------------------------------------------------------------------K-------------------------------------------------------------------------------------------------------------------------------------------------------------------------------------------------------E----M------------------------------------M---------------------------D----------------------------------------------------------------------------------------------------------------------------------------------------------------------------------------------------------------------------------------------------------------------------------------------------------------
>268115_Lantarctica@PZO36623.1| cysteine desulfurase
---------------------------------------------------------------------------------------------------------------------------------------------------------------------------------------------------------------------------------------------------------------------------------------------------------------------------------------------------------------------------------------------------------------------------------------------------------------------------------------------------------------------------------------------------------------------------------------------------------------------------------------MT-----------------------------VA----------------------------------------------------------------------------------------------------------------------------------------------------------------------------------------------------------------------------------------------------------------------------------------------------------QAL-------------------------------------------------------------------------------------------------------------------------------------------------------------------------------------------------------------------------------------------------------------------------------------------------------------------------------------------------------------------------------------------------------------------------------------------------------------------------------------------------------------------------------------------------------------------------------------------------------------------------------------------------------------------------------------------------------------------------------------------------------------------------------------------------------------------------------------------------------------------------------------------------------------------------------------------T------------------------------------------------------------------------------------------------------------------------------------------------------------------------------------------------------------------------------------------------------------------------L--------------------------------A-----------------------------------A---------KV----------------------------------R-----------------AD------------------------------------FPI------------------------------------------------------------------------L---H-----Q-----------E---------------------------------------------------------V--------------------N-----------G----------------H------------------------------------------------------------------------------------------------------------------P----------------------------------L---------------------------------VYLD---NAATS-QKPQAVIDAL-S----HYYQS-D----------N---ANVHRGVHN-----LSAR---------------ATDAYEG----ARDKVAAFV-----------------------------------H-A--------------------------------T-----S---------------R------N-Q----------IVFTR-N----ASEAIN-LVA-----YAW---------------------------------G--M---------------------------------------------NT------------------------------------------L----------K-----AG-------D----------------EIIL--SVMEHHSNLV-PWQLV-----A-----QR-----------T--------------------------------------------------------------------------------------------G--------------A----VLKFV--------------------G-------L----------------------------------T----------------------------------------------A-D------Q-------------------------------A---F---------D-------L-D----------------------------------------------------Q------------Y--KE---------LI------------------------------------------------------------------------------S-----D-------------------------------------------------------------------------K---T---R------LVAV-NHVSNTL-GC-V-----N-----------------------------------------------------PVA-E---II-----EI------A------------------------------------------------------H---------------A-------------H--------------G--------------A-------KVL--I-D-GCQSAP-H-----M--ALD----L-PAM-----G----C----DWFVASGHKM-CAPTG----------------------------------------------------------------------------------------------------------IGF---------LY-GKLE----MLE---A-MP---------------------PFM-------------------------------------------------------------------------------------------------------------G-GGEMIA-------------------------------------------------------------------D-------------------------------------------------------------------------VF-------------L-----D----H-------S--------------T-----YA-E-----LPHKFEAGTPAI------A-EAIALG-------------AAVD-Y----L--S------G--L--------G-----------------M-------------------D--------------N-----I----AAY----E--HE---LT----------------------------------------------A---------Y----------------------------------------------------------------------------------L---Y-Q-Q-M----Q-T-I------------P----------------E----V------T----L-Y----G----PAP----------E--------------------A----------------------------------------D---------------------------G-------------------------S-------G--------------H-A----------A-LA-T---F--T-----------------------------------------V--------------------E----------G-----------------------------------V---------------------H------------------A---Q------D--------------LST----------LI-D-Q-S-G--------------------------------------------------------------------------------------I--AIRSGNH---------------------------CTQ----PL-H-R-I-L--------G------------A---------D--------------------S---TAR------AS-LYFYNTKAEID---------------------------------------------------------------------------------------------------------------------------------------S--------F---I---------------------------------------------------------------------V-------------------------------------------------------------------------------------------------------AL-----------------K------------------------------------------------------------D------------------------------------------------------------------------------------------------------------------------------------------------------TIDFF----------------------------------------------------------------------------------------------------------------------------------------------K-------------------------------------------------------------------------------------------------------------------------------------------------------------------------------------------------------G----V------------------------------------F---------------------------ED---------------------------------------------------------------------------------------------------------------------------------------------------DD----------------------------------------------------------------------------------------------------------------------------------------------------------
>2099684_Cbacterium@PWRG01000117.1_17|  15996 17375
-----------------------------------------------------------------------------------------------------------------------------------------------------------------------------------------------------------------------------------------------------------------------------------------------MGQRLKP---------------------TSV------------------------------------RAHRSAP-------------------------------------------------------------RSTV------------------------------------------------------------------------------------------------------------------------------------RLSEVE-----------------------------------------AHPPPHPLTPMT-----------------------------VA----------------------------------------------------------------------------------------------------------------------------------------------------------------------------------------------------------------------------------------------------------------------------------------------------------QEL-------------------------------------------------------------------------------------------------------------------------------------------------------------------------------------------------------------------------------------------------------------------------------------------------------------------------------------------------------------------------------------------------------------------------------------------------------------------------------------------------------------------------------------------------------------------------------------------------------------------------------------------------------------------------------------------------------------------------------------------------------------------------------------------------------------------------------------------------------------------------------------------------------------------------------------------T------------------------------------------------------------------------------------------------------------------------------------------------------------------------------------------------------------------------------------------------------------------------L--------------------------------A-----------------------------------T---------QV----------------------------------R-----------------AD------------------------------------FPI------------------------------------------------------------------------L---H-----Q-----------E---------------------------------------------------------V--------------------H-----------G----------------H------------------------------------------------------------------------------------------------------------------P----------------------------------L---------------------------------VYFD---NAATS-QKPKAMLEAL-Q----HYYQR-D----------N---ANVHRGIHC-----LSAR---------------ATDAYEG----ARDKVAAFV-----------------------------------N-A--------------------------------T-----S---------------R------N-E----------IVFTR-N----ASEAIN-LVA-----YSW---------------------------------G--M---------------------------------------------TT------------------------------------------L----------Q-----PG-------D----------------EIVL--SVMEHHSNLV-PWQFV-----A-----QR-----------T--------------------------------------------------------------------------------------------G--------------A----VLKFV--------------------G-------L----------------------------------S----------------------------------------------A-D------Q-------------------------------G---F---------D-------L-E----------------------------------------------------Q------------Y--RE---------LV------------------------------------------------------------------------------S-----D-------------------------------------------------------------------------K---T---R------LVAV-NHVSNTL-GS-L-----N-----------------------------------------------------PVE-E---II-----AI------A------------------------------------------------------H---------------R-------------Y--------------G--------------A-------KVL--I-D-GCQSAP-H-----L--PLN----L-PAM-----D----C----DWFVASGHKM-CGPTG----------------------------------------------------------------------------------------------------------IGF---------LY-GKLD----LLE---A-MP---------------------PFL-------------------------------------------------------------------------------------------------------------G-GGEMIA-------------------------------------------------------------------D-------------------------------------------------------------------------VF-------------L-----D----H-------A--------------T-----YA-E-----LPHKFEAGTPAI------A-EAIALG-------------AAVD-Y----L--A------S--L--------S-----------------M-------------------E--------------K-----I----AAY----E--HE---LT----------------------------------------------A---------Y----------------------------------------------------------------------------------L---Y-Q-H-I----Q-T-I------------P----------------E----V------K----L-Y----G----PLP----------Q--------------------A----------------------------------------D---------------------------G-------------------------S-------G--------------R-A----------A-LA-T---F--T-----------------------------------------V--------------------E----------G-----------------------------------V---------------------H------------------A---Q------D--------------LST----------LL-D-Q-S-G--------------------------------------------------------------------------------------I--AIRSGHH---------------------------CTQ----PL-H-R-L-L--------G------------V---------D--------------------S---TAR------AS-LYFYNTKAEID---------------------------------------------------------------------------------------------------------------------------------------A--------F---I---------------------------------------------------------------------A-------------------------------------------------------------------------------------------------------AL-----------------K------------------------------------------------------------D------------------------------------------------------------------------------------------------------------------------------------------------------TIEFF----------------------------------------------------------------------------------------------------------------------------------------------Q-------------------------------------------------------------------------------------------------------------------------------------------------------------------------------------------------------S----V------------------------------------F---------------------------ED---------------------------------------------------------------------------------------------------------------------------------------------------D*----------------------------------------------------------------------------------------------------------------------------------------------------------
>2099687_Cbacterium@PXDR01000573.1_5|  3972 5237
---------------------------------------------------------------------------------------------------------------------------------------------------------------------------------------------------------------------------------------------------------------------------------------------------------------------------------------------------------------------------------------------------------------------------------------------------------------------------------------------------------------------------------------------------------------------------------------------------------------------------------------MT-----------------------------VA----------------------------------------------------------------------------------------------------------------------------------------------------------------------------------------------------------------------------------------------------------------------------------------------------------QAR-------------------------------------------------------------------------------------------------------------------------------------------------------------------------------------------------------------------------------------------------------------------------------------------------------------------------------------------------------------------------------------------------------------------------------------------------------------------------------------------------------------------------------------------------------------------------------------------------------------------------------------------------------------------------------------------------------------------------------------------------------------------------------------------------------------------------------------------------------------------------------------------------------------------------------------------T------------------------------------------------------------------------------------------------------------------------------------------------------------------------------------------------------------------------------------------------------------------------L--------------------------------A-----------------------------------T---------RT----------------------------------R-----------------AD------------------------------------FPI------------------------------------------------------------------------L---H-----Q-----------Q---------------------------------------------------------V--------------------N-----------G----------------K------------------------------------------------------------------------------------------------------------------P----------------------------------L---------------------------------VYFD---NAATS-QKPTAVLEAL-R----HYYEH-D----------N---ANVHRGIHA-----LSAR---------------ATDAYEG----ARDKLATFV-----------------------------------N-A--------------------------------A-----S---------------R------N-E----------IVYTR-N----ASEAIN-LVA-----YTW---------------------------------G--M---------------------------------------------AT------------------------------------------L----------Q-----AG-------D----------------EIIL--SVMEHHSNLV-PWQFV-----A-----QR-----------T--------------------------------------------------------------------------------------------G--------------A----VLKFV--------------------E-------L----------------------------------G----------------------------------------------P-D------Q-------------------------------G---F---------D-------L-E----------------------------------------------------Q------------Y--RS---------LL------------------------------------------------------------------------------N-----D-------------------------------------------------------------------------K---T---K------LVAV-NHVSNTL-GC-V-----N-----------------------------------------------------PVA-E---II-----EL------A------------------------------------------------------H---------------H-------------H--------------G--------------A-------KVL--L-D-ACQSVP-H-----M--PID----V-QAL-----N----C----DWLVASGHKM-CAPTG----------------------------------------------------------------------------------------------------------IGF---------LY-GKQA----LLE---A-AP---------------------PFL-------------------------------------------------------------------------------------------------------------G-GGEMIA-------------------------------------------------------------------D-------------------------------------------------------------------------VF-------------L-----D----H-------S--------------T-----YA-E-----LPHKFEAGTPAI------A-EAIALG-------------AAVD-Y----L--S------D--L--------G-----------------M-------------------D--------------A-----I----ASY----E--HE---LT----------------------------------------------A---------Y----------------------------------------------------------------------------------L---Y-Q-S-L----S-Q-L------------P----------------Q----V------K----L-Y----G----PPP----------A--------------------A----------------------------------------D---------------------------G-------------------------S-------G--------------R-A----------A-LA-T---F--T-----------------------------------------V--------------------E----------N-----------------------------------L---------------------H------------------A---Q------D--------------LST----------FI-D-Q-S-G--------------------------------------------------------------------------------------V--AIRSGHH---------------------------CTQ----PL-H-R-I-L--------G------------V---------S--------------------S---TAR------AS-LYFYNTQAEID---------------------------------------------------------------------------------------------------------------------------------------T--------F---V---------------------------------------------------------------------A-------------------------------------------------------------------------------------------------------AL-----------------K------------------------------------------------------------D------------------------------------------------------------------------------------------------------------------------------------------------------TIEFF----------------------------------------------------------------------------------------------------------------------------------------------G-------------------------------------------------------------------------------------------------------------------------------------------------------------------------------------------------------N----I------------------------------------F---------------------------DE---------------------------------------------------------------------------------------------------------------------------------------------------*-----------------------------------------------------------------------------------------------------------------------------------------------------------
>1666911_Ppriestleyi@KPQ36779.1| bifunctional cysteine desulfurase / selenocysteine lyase SufS
---------------------------------------------------------------------------------------------------------------------------------------------------------------------------------------------------------------------------------------------------------------------------------------------------------------------------------------------------------------------------------------------------------------------------------------------------------------------------------------------------------------------------------------------------------------------------------------------------------------------------------------MT-----------------------------PT----------------------------------------------------------------------------------------------------------------------------------------------------------------------------------------------------------------------------------------------------------------------------------------------------------TAP-------------------------------------------------------------------------------------------------------------------------------------------------------------------------------------------------------------------------------------------------------------------------------------------------------------------------------------------------------------------------------------------------------------------------------------------------------------------------------------------------------------------------------------------------------------------------------------------------------------------------------------------------------------------------------------------------------------------------------------------------------------------------------------------------------------------------------------------------------------------------------------------------------------------------------------------TK-P-----------------------------------------------------------------------------------------------------------------V-----------------------------------------------------L---------------------------------------------------------------------------------------------L--------------------------------A-----------------------------------D---------IV----------------------------------R-----------------GD------------------------------------FPI------------------------------------------------------------------------L---H-----Q-----------Q---------------------------------------------------------V--------------------N-----------G----------------Q------------------------------------------------------------------------------------------------------------------P----------------------------------L---------------------------------VYLD---NAATS-QKPQVVIDAM-V----NYYAA-N----------N---ANVHRGVHA-----LSAR---------------ATDAYEG----ARDKVAAFV-----------------------------------N-A--------------------------------A-----S---------------R------D-E----------IIFTR-N----ASEAIN-LVA-----YAW---------------------------------G--L---------------------------------------------ST------------------------------------------L----------Q-----QG-------D----------------EIVL--SVMEHHSNLV-SWQLI-----A-----QR-----------T--------------------------------------------------------------------------------------------G--------------A----VLKYV--------------------P-------L----------------------------------T----------------------------------------------D-T------Q-------------------------------E---F---------D-------L-A----------------------------------------------------A------------F--NQ---------LV------------------------------------------------------------------------------T-----D-------------------------------------------------------------------------K---T---K------LVAV-SHVSNVL-GC-I-----N-----------------------------------------------------PVQ-Q---IV-----ET------A------------------------------------------------------H---------------Q-------------Y--------------G--------------A-------HVL--I-D-ACQSVP-H-----M--RVD----V-QAL-----G----C----DWLVASGHKM-CGPTG----------------------------------------------------------------------------------------------------------AGF---------LY-GKLD----VLQ---A-MP---------------------PFL-------------------------------------------------------------------------------------------------------------G-GGEMIQ-------------------------------------------------------------------D-------------------------------------------------------------------------VF-------------L-----D----H-------S--------------T-----YA-E-----LPHKFEAGTPAI------A-EAITLG-------------AAVD-Y----L--S------Q--I--------G-----------------M-------------------D--------------R-----I----ADY----E--HQ---LT----------------------------------------------A---------Y----------------------------------------------------------------------------------L---Y-E-Q-L----S-Q-V------------P----------------Q----V------T----L-Y----G----PKP----------N--------------------A----------------------------------------D---------------------------G-------------------------S-------G--------------R-A----------A-IA-T---F--T-----------------------------------------V--------------------E----------G-----------------------------------I---------------------H------------------A---Q------D--------------LST----------FL-D-Q-S-G--------------------------------------------------------------------------------------V--AIRSGHH---------------------------CTQ----PL-H-T-V-L--------G------------V---------S--------------------S---TAR------AS-LYFYNTPSEID---------------------------------------------------------------------------------------------------------------------------------------A--------F---I---------------------------------------------------------------------K-------------------------------------------------------------------------------------------------------AL-----------------K------------------------------------------------------------E------------------------------------------------------------------------------------------------------------------------------------------------------TIDFF----------------------------------------------------------------------------------------------------------------------------------------------N-------------------------------------------------------------------------------------------------------------------------------------------------------------------------------------------------------S----V------------------------------------Y---------------------------E----------------------------------------------------------------------------------------------------------------------------------------------------------------------------------------------------------------------------------------------------------------------------------------------------------------
>282423_Pagardhii@BBD56074.1| SufS subfamily cysteine desulfurase
----------------------------------------------------------------------------------------------------------------------------------------------------------------------------------------------------------------------------------------------------------------------------------------------------------------------------------------------------------------------------------------------------------------------------------------------------------------------------------------------------------------------------------------------------------------------------------------------------------------------------------------M-----------------------------LT----------------------------------------------------------------------------------------------------------------------------------------------------------------------------------------------------------------------------------------------------------------------------------------------------------QEK-------------------------------------------------------------------------------------------------------------------------------------------------------------------------------------------------------------------------------------------------------------------------------------------------------------------------------------------------------------------------------------------------------------------------------------------------------------------------------------------------------------------------------------------------------------------------------------------------------------------------------------------------------------------------------------------------------------------------------------------------------------------------------------------------------------------------------------------------------------------------------------------------------------------------------------------T------------------------------------------------------------------------------------------------------------------------------------------------------------------------------------------------------------------------------------------------------------------------L--------------------------------A-----------------------------------E---------IV----------------------------------R-----------------QD------------------------------------FPI------------------------------------------------------------------------L---H-----Q-----------E---------------------------------------------------------V--------------------N-----------G----------------H------------------------------------------------------------------------------------------------------------------P----------------------------------L---------------------------------VYLD---NAATS-QKPLAVLNAL-Q----DYYQN-Y----------N---SNVHRGVHA-----LSAK---------------ATDTYEA----ARLKVAQFI-----------------------------------K-A--------------------------------K-----S---------------Y------K-E----------IVYTR-N----ASEAIN-IVA-----YSW---------------------------------G--L---------------------------------------------NT------------------------------------------L----------K-----TG-------D----------------EIIL--SVMEHHSNLV-PWQMV-----A-----KK-----------T--------------------------------------------------------------------------------------------G--------------A----VIKFV--------------------E-------L----------------------------------T----------------------------------------------E-T------Q-------------------------------E---F---------D-------L-E----------------------------------------------------Q------------F--KT---------LI------------------------------------------------------------------------------S-----D-------------------------------------------------------------------------K---T---K------LVSV-VHISNTL-GC-I-----N-----------------------------------------------------PIE-E---IT-----QI------A------------------------------------------------------H---------------Q-------------Y--------------G--------------A-------KVL--I-D-ACQSAP-H-----T--ALD----V-QKI-----D----C----DWLVASGHKM-CAPTG----------------------------------------------------------------------------------------------------------IGF---------LY-GKLE----VLE---A-MP---------------------PFF-------------------------------------------------------------------------------------------------------------G-GGEMID-------------------------------------------------------------------E-------------------------------------------------------------------------VF-------------L-----D----H-------F--------------T-----VG-A-----LPHKFEAGTPAI------G-EAIALG-------------AAID-Y----L--T------L--I--------G-----------------M-------------------D--------------K-----I----EDY----E--HE---LT----------------------------------------------A---------Y----------------------------------------------------------------------------------L---F-E-R-L----R-E-I------------P----------------E----L------K----L-Y----G----PQP----------N--------------------A----------------------------------------K---------------------------G-------------------------E-------G--------------R-A----------A-LA-S---F--S-----------------------------------------V--------------------D----------G-----------------------------------I---------------------H------------------A---N------D--------------LST----------ML-D-D-G-G--------------------------------------------------------------------------------------V--AIRSGHH---------------------------CTQ----PL-H-R-Y-L--------G------------L---------N--------------------S---SAR------AS-LYFYNTKQEID---------------------------------------------------------------------------------------------------------------------------------------V--------F---I---------------------------------------------------------------------V-------------------------------------------------------------------------------------------------------AL-----------------K------------------------------------------------------------D------------------------------------------------------------------------------------------------------------------------------------------------------AIAFF----------------------------------------------------------------------------------------------------------------------------------------------K-------------------------------------------------------------------------------------------------------------------------------------------------------------------------------------------------------E----I------------------------------------M---------------------------S----------------------------------------------------------------------------------------------------------------------------------------------------------------------------------------------------------------------------------------------------------------------------------------------------------------
>582515_Rlacunae@ERN42684.1| cysteine desulfurase, SufS subfamily
---------------------------------------------------------------------------------------------------------------------------------------------------------------------------------------------------------------------------------------------------------------------------------------------------------------------------------------------------------------------------------------------------------------------------------------------------------------------------------------------------------------------------------------------------------------------------------------------------------------------------------------MT-----------------------------LT----------------------------------------------------------------------------------------------------------------------------------------------------------------------------------------------------------------------------------------------------------------------------------------------------------QNK-------------------------------------------------------------------------------------------------------------------------------------------------------------------------------------------------------------------------------------------------------------------------------------------------------------------------------------------------------------------------------------------------------------------------------------------------------------------------------------------------------------------------------------------------------------------------------------------------------------------------------------------------------------------------------------------------------------------------------------------------------------------------------------------------------------------------------------------------------------------------------------------------------------------------------------------P------------------------------------------------------------------------------------------------------------------------------------------------------------------------------------------------------------------------------------------------------------------------L--------------------------------A-----------------------------------A---------EV----------------------------------R-----------------AD------------------------------------FPI------------------------------------------------------------------------L---N-----Q-----------E---------------------------------------------------------I--------------------H-----------G----------------N------------------------------------------------------------------------------------------------------------------P----------------------------------L---------------------------------IYFD---NAATS-QKPVAVLNAL-R----DYYEN-D----------N---ANVHRGAHA-----LSAR---------------ATEKYEA----ARDKVAAFV-----------------------------------N-S--------------------------------A-----S---------------R------N-E----------IVFTR-N----ASEAIN-LVA-----HTW---------------------------------G--A---------------------------------------------SN------------------------------------------L----------Q-----AG-------D----------------EIVL--SVMEHHSNLV-PWQML-----A-----KR-----------T--------------------------------------------------------------------------------------------G--------------A----VLKYV--------------------E-------L----------------------------------T----------------------------------------------P-D------E-------------------------------T---F---------D-------F-D----------------------------------------------------G------------Y--RA---------LV------------------------------------------------------------------------------S-----D-------------------------------------------------------------------------K---T---K------LVAI-VHVSNTL-GC-I-----N-----------------------------------------------------PAA-E---II-----AI------A------------------------------------------------------H---------------R-------------Y--------------G--------------A-------KVL--L-D-ACQSVP-H-----M--PID----V-RAL-----D----C----DWLVASGHKM-CASTG----------------------------------------------------------------------------------------------------------IGF---------LY-GKLA----LLE---S-MP---------------------PFL-------------------------------------------------------------------------------------------------------------G-GGEMIG-------------------------------------------------------------------E-------------------------------------------------------------------------VF-------------L-----D----R-------F--------------T-----TA-E-----LPHKFEAGTPAI------G-EAIALG-------------AAVD-Y----L--S------D--L--------G-----------------M-------------------D--------------R-----I----HAY----E--EE---LT----------------------------------------------T---------H----------------------------------------------------------------------------------L---F-A-K-L----R-T-L------------P----------------E----V------R----I-Y----G----PQP----------A--------------------A----------------------------------------N---------------------------G-------------------------C-------D--------------R-A----------A-LA-S---F--N-----------------------------------------V--------------------T----------G-----------------------------------A---------------------H------------------A---S------D--------------LAT----------LL-D-R-D-G--------------------------------------------------------------------------------------I--AIRSGHH---------------------------CTQ----PL-H-R-I-L--------G------------A---------S--------------------G---SAR------AS-LYFYNTHAEID---------------------------------------------------------------------------------------------------------------------------------------T--------F---A---------------------------------------------------------------------A-------------------------------------------------------------------------------------------------------AL-----------------C------------------------------------------------------------E------------------------------------------------------------------------------------------------------------------------------------------------------TIDFF----------------------------------------------------------------------------------------------------------------------------------------------S-------------------------------------------------------------------------------------------------------------------------------------------------------------------------------------------------------S----A------------------------------------L---------------------------NN---------------------------------------------------------------------------------------------------------------------------------------------------------------------------------------------------------------------------------------------------------------------------------------------------------------
>1173029_Ssubsalsa@JH980292.1_1103|  1308143 1309405
---------------------------------------------------------------------------------------------------------------------------------------------------------------------------------------------------------------------------------------------------------------------------------------------------------------------------------------------------------------------------------------------------------------------------------------------------------------------------------------------------------------------------------------------------------------------------------------------------------------------------------------MT-----------------------------FL----------------------------------------------------------------------------------------------------------------------------------------------------------------------------------------------------------------------------------------------------------------------------------------------------------QEQ-------------------------------------------------------------------------------------------------------------------------------------------------------------------------------------------------------------------------------------------------------------------------------------------------------------------------------------------------------------------------------------------------------------------------------------------------------------------------------------------------------------------------------------------------------------------------------------------------------------------------------------------------------------------------------------------------------------------------------------------------------------------------------------------------------------------------------------------------------------------------------------------------------------------------------------------T------------------------------------------------------------------------------------------------------------------------------------------------------------------------------------------------------------------------------------------------------------------------L--------------------------------A-----------------------------------E---------QI----------------------------------R-----------------AD------------------------------------FPL------------------------------------------------------------------------L---D-----Q-----------R---------------------------------------------------------I--------------------H-----------D----------------K------------------------------------------------------------------------------------------------------------------A----------------------------------L---------------------------------IYFD---SAATS-QKPLAVLSKL-E----EYYRG-Y----------N---ANVHRGAHT-----LSTL---------------ATENYEG----TRDKIAQFI-----------------------------------N-A--------------------------------G-----D---------------R------N-E----------IVYTR-N----ATEAIN-LVA-----YSW---------------------------------G--L---------------------------------------------NT------------------------------------------L----------K-----PG-------D----------------EIIL--SVMEHHSNLV-PWQMI-----A-----QK-----------T--------------------------------------------------------------------------------------------G--------------A----VIKHI--------------------G-------L----------------------------------T----------------------------------------------S-T------Q-------------------------------E---L---------D-------L-D----------------------------------------------------H------------F--KT---------LL------------------------------------------------------------------------------S-----E-------------------------------------------------------------------------K---T---K------LVSV-VHVSNTL-GC-I-----N-----------------------------------------------------PIE-E---IV-----QQ------A------------------------------------------------------Q---------------Q-------------V--------------G--------------A-------KVL--I-D-ACQSVP-H-----L--PLD----V-QAI-----G----C----DWLVASGHKM-CAPTG----------------------------------------------------------------------------------------------------------IGF---------LY-GKLE----VLE---A-MP---------------------PFL-------------------------------------------------------------------------------------------------------------G-GGEMIQ-------------------------------------------------------------------D-------------------------------------------------------------------------VF-------------L-----D----H-------S--------------T-----YA-G-----LPHKFEAGTPAI------G-EAIALG-------------TAID-Y----L--T------H--L--------G-----------------M-------------------E--------------R-----I----HAY----E--EE---LT----------------------------------------------A---------H----------------------------------------------------------------------------------L---F-A-K-L----A-E-I------------P----------------D----L------Q----T-Y----G----PQP----------T--------------------P----------------------------------------E---------------------------G-------------------------K-------G--------------R-A----------A-LA-A---F--N-----------------------------------------V--------------------A----------G-----------------------------------L---------------------N------------------A---S------D--------------LST----------LL-D-H-E-G--------------------------------------------------------------------------------------V--AIRSGHH---------------------------CTQ----PL-H-R-L-L--------G------------V---------T--------------------G---SAR------AS-LYFYNTRAEID---------------------------------------------------------------------------------------------------------------------------------------C--------F---V---------------------------------------------------------------------V-------------------------------------------------------------------------------------------------------AL-----------------Q------------------------------------------------------------E------------------------------------------------------------------------------------------------------------------------------------------------------TIDFF----------------------------------------------------------------------------------------------------------------------------------------------R-------------------------------------------------------------------------------------------------------------------------------------------------------------------------------------------------------S----T------------------------------------L---------------------------E*---------------------------------------------------------------------------------------------------------------------------------------------------------------------------------------------------------------------------------------------------------------------------------------------------------------
>1919144_Cbacterium@PSO51417.1| cysteine desulfurase
---------------------------------------------------------------------------------------------------------------------------------------------------------------------------------------------------------------------------------------------------------------------------------------------------------------------------------------------------------------------------------------------------------------------------------------------------------------------------------------------------------------------------------------------------------------------------------------------------------------------------------------MT-----------------------------IA----------------------------------------------------------------------------------------------------------------------------------------------------------------------------------------------------------------------------------------------------------------------------------------------------------TTQ-------------------------------------------------------------------------------------------------------------------------------------------------------------------------------------------------------------------------------------------------------------------------------------------------------------------------------------------------------------------------------------------------------------------------------------------------------------------------------------------------------------------------------------------------------------------------------------------------------------------------------------------------------------------------------------------------------------------------------------------------------------------------------------------------------------------------------------------------------------------------------------------------------------------------------------------S------------------------------------------------------------------------------------------------------------------------------------------------------------------------------------------------------------------------------------------------------------------------L--------------------------------A-----------------------------------N---------RV----------------------------------R-----------------AD------------------------------------FPI------------------------------------------------------------------------L---N-----Q-----------T------------------------------------------------------------------------------D-----------E----------------Q------------------------------------------------------------------------------------------------------------------P----------------------------------L---------------------------------IYFD---NAATS-QKPLSVLQAL-D----HYYQY-S----------N---ANVHRAAHR-----LSTK---------------ATEAFEG----ARDKVAHFI-----------------------------------N-A--------------------------------N-----S---------------R------N-E----------IVFTR-N----ATEAVN-LVA-----YSW---------------------------------A--L---------------------------------------------NH------------------------------------------L----------Q-----PG-------D----------------EIIT--SVMEHHSNLV-PWQMV-----A-----QK-----------T--------------------------------------------------------------------------------------------G--------------A----TLKHV--------------------G-------L----------------------------------T----------------------------------------------D-E------Q-------------------------------T---L---------D-------F-E----------------------------------------------------Q------------Y--KA---------LL------------------------------------------------------------------------------S-----D-------------------------------------------------------------------------K---T---K------LVAF-VHISNTL-GC-I-----N-----------------------------------------------------PVE-D---IT-----KL------A------------------------------------------------------H---------------E-------------K--------------G--------------A-------KVL--I-D-ACQSVP-H-----L--PVD----V-QQI-----D----C----DWLVASGHKM-CAPTG----------------------------------------------------------------------------------------------------------IGF---------LY-GKED----LLT---E-MP---------------------PFL-------------------------------------------------------------------------------------------------------------G-GGEMIG-------------------------------------------------------------------E-------------------------------------------------------------------------VS-------------L-----D----H-------F--------------T-----SA-E-----LPHKFEAGTPAI------A-EAIALG-------------AAVD-Y----L--N------N--I--------G-----------------M-------------------A--------------N-----I----QAY----E--EE---LT----------------------------------------------A---------Y----------------------------------------------------------------------------------L---F-Q-K-I----E-S-F------------S----------------D----L------N----I-Y----G----PKP----------T--------------------S----------------------------------------E---------------------------G-------------------------K-------G--------------R-V----------A-LV-S---F--N-----------------------------------------V--------------------E----------N-----------------------------------L---------------------H------------------P---N------D--------------LSP----------LL-D-Y-E-G--------------------------------------------------------------------------------------V--AIRSGHH---------------------------CTQ----PL-H-T-V-L--------G------------V---------A--------------------G---SAR------AS-LYFYNTTEEID---------------------------------------------------------------------------------------------------------------------------------------T--------F---C---------------------------------------------------------------------T-------------------------------------------------------------------------------------------------------AL-----------------K------------------------------------------------------------S------------------------------------------------------------------------------------------------------------------------------------------------------TIDFF----------------------------------------------------------------------------------------------------------------------------------------------Q-------------------------------------------------------------------------------------------------------------------------------------------------------------------------------------------------------E----M------------------------------------M---------------------------EE---------------------------------------------------------------------------------------------------------------------------------------------------------------------------------------------------------------------------------------------------------------------------------------------------------------
>13035_Dsalina@AFZ49976.1| cysteine desulfurase-like protein, SufS subfamily
---------------------------------------------------------------------------------------------------------------------------------------------------------------------------------------------------------------------------------------------------------------------------------------------------------------------------------------------------------------------------------------------------------------------------------------------------------------------------------------------------------------------------------------------------------------------------------------------------------------------------------------MT-----------------------------IA----------------------------------------------------------------------------------------------------------------------------------------------------------------------------------------------------------------------------------------------------------------------------------------------------------TTP-------------------------------------------------------------------------------------------------------------------------------------------------------------------------------------------------------------------------------------------------------------------------------------------------------------------------------------------------------------------------------------------------------------------------------------------------------------------------------------------------------------------------------------------------------------------------------------------------------------------------------------------------------------------------------------------------------------------------------------------------------------------------------------------------------------------------------------------------------------------------------------------------------------------------------------------T------------------------------------------------------------------------------------------------------------------------------------------------------------------------------------------------------------------------------------------------------------------------L--------------------------------A-----------------------------------T---------QV----------------------------------R-----------------AD------------------------------------FPI------------------------------------------------------------------------L---N-----Q-----------D---------------------------------------------------------I--------------------N-----------G----------------Q------------------------------------------------------------------------------------------------------------------S----------------------------------L---------------------------------IYFD---NAATS-QKPLSVINAL-E----DYYQQ-V----------N---SNVHRGAHS-----LSTK---------------ATEKFEG----ARDKVAQFI-----------------------------------N-A--------------------------------T-----S---------------R------N-E----------IVFTR-N----ATEAVN-LVA-----YSW---------------------------------A--I---------------------------------------------NH------------------------------------------L----------K-----PG-------D----------------EILT--SVMEHHSNLV-PWQMV-----A-----QK-----------T--------------------------------------------------------------------------------------------G--------------A----IIKHV--------------------G-------L----------------------------------T----------------------------------------------A-E------Q-------------------------------T---L---------D-------L-E----------------------------------------------------Q------------Y--KS---------LL------------------------------------------------------------------------------S-----E-------------------------------------------------------------------------K---T---K------LVAL-VHVSNTL-GC-I-----N-----------------------------------------------------PVA-E---IT-----KL------A------------------------------------------------------H---------------E-------------K--------------G--------------A-------KVL--I-D-ACQSVP-H-----L--PVD----V-QAI-----N----C----DWLVASGHKM-CAPTG----------------------------------------------------------------------------------------------------------IGF---------LY-GKED----LLE---A-MP---------------------PFL-------------------------------------------------------------------------------------------------------------G-GGEMIG-------------------------------------------------------------------E-------------------------------------------------------------------------VS-------------L-----D----S-------F--------------T-----YA-E-----LPHKFEAGTPAI------G-EAIALG-------------AAVD-Y----L--S------N--I--------G-----------------M-------------------A--------------K-----I----HAY----E--EE---LT----------------------------------------------A---------Y----------------------------------------------------------------------------------L---F-Q-Q-L----E-P-F------------E----------------N----L------N----L-Y----G----PKP----------T--------------------S----------------------------------------D---------------------------G-------------------------K-------G--------------R-A----------A-LA-T---F--N-----------------------------------------V--------------------E----------N-----------------------------------L---------------------H------------------A---N------D--------------LAP----------LL-D-Y-E-G--------------------------------------------------------------------------------------V--AIRSGHH---------------------------CTQ----PL-H-T-V-L--------G------------V---------A--------------------G---SAR------AS-LYFYNTREEID---------------------------------------------------------------------------------------------------------------------------------------R--------F---V---------------------------------------------------------------------I-------------------------------------------------------------------------------------------------------AL-----------------K------------------------------------------------------------S------------------------------------------------------------------------------------------------------------------------------------------------------TIEFF----------------------------------------------------------------------------------------------------------------------------------------------Q-------------------------------------------------------------------------------------------------------------------------------------------------------------------------------------------------------E----M------------------------------------L---------------------------E----------------------------------------------------------------------------------------------------------------------------------------------------------------------------------------------------------------------------------------------------------------------------------------------------------------
>65093_Hsp@AFZ44317.1| cysteine desulfurase
[truncated: 263,577 more chars]
