# Supplementary material for: Components of iron–Sulfur cluster assembly machineries are robust phylogenetic markers to trace the origin of mitochondria and plastids
Source: PLoS Biol. 2023 Nov 8;21(11):e3002374. doi: 10.1371/journal.pbio.3002374 (PMC10631705; doi:10.1371/journal.pbio.3002374)
Supplement: S1 Data — (ZIP) [file pbio.3002374.s017.zip › S1 Data/Full_datasets/Cyanobacteria/ISC/IscS_Cyano.fasta]

>251221_Gviolaceus@BAC92325.1| cysteine desulfurase
--------------------------------------------------------------------------------------------------------------------------------------------------------------------------------------------------------------------------------------------------------------------------------------------------------------------------------------------------------------------------------------------------------------------------------------------------------------------------------------------------------------------------------------------------------------------------------------------------------------------------------------------------------------------------------------------------------------------------------------------------------------------------------------------------------------------------------------------------------------------------------------------------------------------------------------------------------------------------------------------------M----------------------------------------------------------------------------------------------------------------------------------------------------------------------------------------------------------------------------------------------------------------------------------------------------------------------------------------------------------------------------------------------------------------------------------------------------------------------------------------------------------------------------------------------------------------------------------------------------------------------------------------------------------------------------------------------------------------------------------------------------------------------------------------------------------------------------------------------------------------------------------------------------------------------------------------------------------------------------------------------------------------------------------------------------------------------------------------------------------------------------------------------------------------------------------------------------------------------------------------------------------------------------------------------------------------------------------------------------------------------------------------------------------------------------------------------------------------------------------------------------------------------------------------------------------------------------------------------------------I------------------------------------------------------------------------------------------------------------------------------------TR--------------------------------------------------------------------------------------------------------------------------------------------------------------------------------------------------------------------------------------------------------------------------------------------------------------------------------------------------------------------------------------------------------------------------------------------------------------------------------------------------------------------------------------------------------------------------------------------------------------------------------------------------------------------------------------------------------------------------------------------------------------------------------------------------------------------------------------------------------------------------------------------------------------------------------------------------------------------------------------------------------------------------------------------------------------------------------------------------------------------------------------------------------------A----------------------------------------------------------------------------------------------------------------------------------------------------------------------------------------------------------------------------------------------------------------------------------------------------------------------------------------------------------------I---------------------------------------Y-M---------------------------------------------------------------------------------------------------------------------------------------------------------------------------------------------------------------------------------------------------------------------------------------------------------------------------------------------------------------D---------------------N-----------------------------------------------------------------------NA-----------------------------------TT------------P--------------------------VDP----------------------------------------------------------------VV----------------------------------LE------------VM--------------------------------------------------L-----------P-Y---------------F--------------------------------------------------------------------------T-E-----------------------------------------K-------------------------F--------------G----------------------N---------AA-S------RN------------------------------------HA----------------------------------------------------------------------------------------------------------YG--------------------------------------------W---------E--------------------A--E--------------------EA------------------------V----------E---------N-AR------------------------------------------A------------------------------------------------------------------------------------------------------------------------------------------------------------------------Q---IA---------------AA---------------------------------------------------------------V-----------------------------------G------------------------------------------------------------------------A-------------------------------------------------------------------------D-----------------------------P-------------------------------------------------------------------------K---------------------------------E---------IIFT--------S-G-----A-------------------------------------------------------------------------TES-NNLAL--------------K---------------------------------------------------------------------------------------G-------------------------------------------------------------------------------------------------------------------------------------------------------------V----------------------------------A-E-V------------------------------------Y---------------------------------------------------------------------------------------------------------------------------------------------------------------------------------------------------------------------------------------------------------------------------------------------------------------------------------------------------------------------------------------------------------------------------------------------------------------------------------------------------------------------------------------------------------------------------------------------------------------------------------------------------------------------------------------------------------------------------------------------------------------------------------------------------------------------------------------------------------------------------------------------------------------------------------------------------------------------------------------------------------------------------------------------------------------------------------------------------------------------------------------------------------------------R-----------------------------------------------------------------E--------------------K---------------------------G-------------------------------------------------------------------------------N-----------------H-----------I-------I-T-VVT-----------------------------EHKCI-L-----------D-S-------A----------------------------K-Y------L-------------------E-----Q----------------------------------------H--------------------------------------------------------------------------------------------G------------------------------C----------R-------I-T-------Y------L---------------------P---------------V----------------------K---------------------------------------------------------P--------D------G-------------------------------L-----------I-------------------------------------------------------------D-------------L--------------------------------------------------------A----------------------------E-------------------------------------------L-----------E---------A------------A----------I--------------T------------------------------------------------------------P----------------------------------------------------------------------E-------------------------------------------------------T---------------------------------------V-----------------L----I--------------SVMF----------------ANNEI------G-----------------------------------------V-IQ--------------------------------------------------------------------P----V----A---E-----IA---------------------------------------------------K---------------------------------------------I-------------------------A---------K------------------------S----------------------------------------H----------------------------------------G--------------------------------------------------------------------------------------------------------------------------------------------V-----------------------------------L--------------------------------------------------F--------------------HT-------------------------------D----AAQ-A---------L--------GK----V--------P---------I----------------------------------D------V--------Q---------A--------------------------------------------------------------L----------------------------G-----------------------------------------------------------------------------------------------------I---------------------------------D----------------------------------------------LMS---------M--------------------------------------------------------------------------------------------------------------------------------------------------------------------------------------------------------------------------------------------------------------------------------------------------------------------------------------------------------------------------------------------------------------------------------------------------------------------------------------------------S-GHK--------LYG-P---K-G----------------------------------------------------------------------------------------------------------I-G-A----------------------------------------------------------------------LY-----------------------------------------------V------R-------R--------------K------N--------P-----------------------RV-------------------------------------------------------------------------------------------------------------R--------------------------------------------------------------L----------------E--------A--------------Q-------L-------------------------------------------------------------------H-------------------------------------------------------------------------------------------------------------------------------G------------G-----------------G-----------------------------------H--------------------------------------------------------------------------E----------------------------R---------------------------------------G-----------------M-----------------------------------------------------------------------------------------------------------------------R-------------------------------S--------GT-----------------LYV-------P-L-IVG-M----G-------------A-----AA----------E--------------------R-----------------------------------A---------V-------------Q----------------------------------------N----------------------------------------------------------------------------------------------------------------------------------------------------------------------------L--------------------------------------------E--------------------------------------------------------------------------------------V-------------------------------------------------------E----------------A---------------A----------R------------------------------------------------T-R-------------------------K---------------------L-------------------------------------R--------------E-----------R--------------------------------------------L--------------------L---------E-Q----------------------------------------------------------------------------I-------------------------T----------------G-----------------------RL-----------------------------S-------------------------------------------------------------------------E---------------------V-------------------Y------------V-----------------N-------------------------------G--------------------------------------------------------------------------------------------------------------------------S-----------------------------------------------------------------------------------------------------------------------------------L----------------------------------------------------------------------------------------------------------------------------------------E--------------------------------------H---------------------------------------------------------------------R-----------------------------L----------------------------SG------N---L-N--------------------------------------------------L-------------------------SF-------------A---------------F--------V----------E---------------------------------G----------------------------------------------------------------------------------------------------------------E------A----------------------------------------L------------LMG---L---N----------------D-----------T-----------------------------------------------------------------------------------------------------------------------------------------------------------------------------------------------------------------------VA---------------------------------------------------------------------------------------------------L-----------------------------------------------------------------------------------------SS-------------------------G---------------------------------------------------S----------------------------------------------------------------------------------------------A----------------------------------------------------------------------------------C----------------------T------------S---------------A------------SL----------------------------------------------------------------------------------------------------------------E------------------------P----------------S--------YV---------L---------------------------------K-A------L---------------------------------------------------------G-------------V----------------G------------------------------------------------D---------------------------------E---------LA---------------------------------H-------------S---------------------------------------------------------------------------------------------------------------------------------------------------------------------------------------------------------------------------------------------------------------------------------------------------------------------------------------------------------------------------------------------------------------------------------------------------------------------------------------------------------------------------------------------------------------------------------------------------------------------------------------------------------------------------------------------------------------------------------------------------------------------------------------------------------------------------------------------------------------------------------------------------------------------------------------------------------------------------------------------------------------------------------------------------------------------------------S---------------------------------------------------------------------L--R----------------------------------------------------------------------------------------------------------------------------------FGI------------------------------------------------------G-R-------------------------F------------------------------------------------------------------------------------------------------------------------------------------------------------------------------N---------------------------------T--------------------------E------------------------------------------------------------E--------D------------------------------------------------------------------I--------------D---------------------------------------------------------------------------------------------------------------------------------------R-------------------------------------------------------T----S-----------------------------------------------------------------A-----------------------------K------------------------------------------------I-----------------------------------------------------------------V--------------------------------------------------------------------------------------------------------------------------------------------------------------------------------------------------------E---------V----------------------------------------V-----------------------------------------------------------------------------------------------------------N--------------------------------------------------------------------------------------------------------------------------------------------------------------------------------------------------------------------R----------------------------------------------------------------------------------------------------------------------------------------------------------------------------------------------L--------------------------------------------------------------------------------------------------------------------------------------------------------------------------------------R-----------------------------------------------------------------E----------------------------M-----------------------------------------------------------------------------S------------------------------------------------------------------------------------------------------------------------------------------------P------------------------------------------------------------------------------------------------L---------------------------W------------------------------------------------EM-------------------HQ-E-GID---------------------------------------------------------------------------------------------------------------------------------------------------------------------------------------------------LKQM---------------------------------------------------------------------------AW---------PPTDF--------------------------------LLPT----------A-HPERIPG-----------------------------------------------------HAVQR----------------------------------------------------------------------------------
