# Supplementary material for: Components of iron–Sulfur cluster assembly machineries are robust phylogenetic markers to trace the origin of mitochondria and plastids
Source: PLoS Biol. 2023 Nov 8;21(11):e3002374. doi: 10.1371/journal.pbio.3002374 (PMC10631705; doi:10.1371/journal.pbio.3002374)
Supplement: S1 Data — (ZIP) [file pbio.3002374.s017.zip › S1 Data/Full_datasets/Cyanobacteria/ISC/IscU_Cyano.fasta]

>2024880_Ssp@MAB54317.1| iron-binding protein
-------------------------------------------------------------------------------------------------------------------------------------------------------------------------------------------------------------------------------------------------------------------------------------------------------------------------------------------------------------------------------------------------------------------------------------------------------------------------------------------------------------------------------------------------------------------------------------------------------------------------------M---------------------A---------------------------------------------------------------------------------------------------------------------------------------------------------------------------------------------------------------------------------------------------------------------------------------------------------------------------------------------------------------------Y-------------------------------SE-----------------------------------------------------------------------------------------------------------K----------------------------------------------------VV------------------------K---------------------------R--------F-ED-------------------------------------------------------------------------VLNN--------------------------------------------------------P----------EK----------HA---------------------------------------------------------------V---------------------------------------------G--------------------R--------------F---------------------------------------------------------------------------------------DP----KD--------------------------------------P----------N----VA---------T---------------------------------G-------------L---------------------------------V----------G--------------------------------------------------------APA------------------------------------------------------------------------------------------------------------------------------------------------------------------------------------------------------------------------------------------------------------------------------------------------------------------------------------------------------------------------------------------------------------C-------G-D--VMK-----------------------------L---------------------DL---K-------M------------------------------------N-----------------------------------------------------------------------------------------------------GD-----------------------------------------------T---------------------------I-E---DVK---------------------------F--K-TYG------------------------------------------------------------------------------------------------------------------------------------------------------------------------------------------------------------------------------------------------------------------------------------------------------------------------------------------------------------------------------------------------------------------------------------------------CGS----A---------------IASS-------------------------------------------------------------------------------------------TL------F---------------------------------------------------------------------------------------------VE----------LL----------------------------------------------------R-------------------------------------G-------R--------------------------------------------T---------------------------------------I--------------------------------------------------------------------------E----Q---A----------------------------------------------K--------------------------------------------------------------------------------------Q---------------------------------------------------I-----------------------------------------------------K-------------------------------------------D-----------------K--------------------------------------------------------------------------------------E-------------------I---------------------------------------------------AE--------------------A-----------------L-------------------------------E------------------------------------------------------------------------------------------------------------------------L-------------------------------------------P-------------------------------------------P------------------------------------------------------IK----------------------------L--------------------------------------------------------H------------------C-------------S----VL----------AE--------------------------------------E----GI---------------------K------------------------------------------------------------------------------------------------------------------------------------------R----------------A----------------------------------------------------------------------------------------------------------------------------------------------------------I----------------------------E-----------------------------N-------------------------------------------------W----------------E----------------------------------------------------------------------------------------------------------------------------------------E------------------------------------------------------------------------------------------------K--------------------------------------------------------------------------------------V-----------------------QKR----------------------------------------------------------------------------------------------------------------------------KH---N------------------------------------------------------------------------------------------------------------------------------------------------------------------------------------------------------------------------------------------------------------------------------------------------------------------------------------------------------------------------------------------------------------------------------------------------------------------------------------------------------------------------------------------------------------------------------------------------------------------------------------------------------------------------------NPPD--------------------------------------------------------------------------------------------------------------------------------------------------------------------------------------------------------------------------------------------------------------------------------------------------------------------------------------------------------------------------------------------------------------------------------------------------------------------------------------------------------------------------------------------------------------------------------------------------------------------------------------------------------------------------------------------------------------------------------------------------------------------------------------------------------------------------------------
