# Supplementary material for: Components of iron–Sulfur cluster assembly machineries are robust phylogenetic markers to trace the origin of mitochondria and plastids
Source: PLoS Biol. 2023 Nov 8;21(11):e3002374. doi: 10.1371/journal.pbio.3002374 (PMC10631705; doi:10.1371/journal.pbio.3002374)
Supplement: S1 Data — (ZIP) [file pbio.3002374.s017.zip › S1 Data/Full_datasets/Cyanobacteria/ISC/IscX_Cyano.fasta]

>251221_Gviolaceus@BAC90157.1| gsr2216
--------------------------------------------------------------------------------------MK------------------LTWQDSEEIALALLAAHPK-V-DPLA--VRFTDLHRWVTELADFSDDPKQ-SNE---GILEAIQMAWY---------------------E-----------------EFRDQ----------------------------------------------------------------------
