# Supplementary material for: Components of iron–Sulfur cluster assembly machineries are robust phylogenetic markers to trace the origin of mitochondria and plastids
Source: PLoS Biol. 2023 Nov 8;21(11):e3002374. doi: 10.1371/journal.pbio.3002374 (PMC10631705; doi:10.1371/journal.pbio.3002374)
Supplement: S1 Data — (ZIP) [file pbio.3002374.s017.zip › S1 Data/Full_datasets/Eukaryotes/SUF/SufD_Euka.fasta]

>400682_Aqueenslandic@XP_019854237.1| PREDICTED: uncharacterized protein LOC100635111
MVDLSQWR-------AAIGLWHCRLCSSHRGAGLRKSQHGNSHQTEVTDPLDWMNNETTGTGARVCGVKFAWLVGCSCFLLVFLLFQLILLSGDVELNPGPITIEQACKLIEESLRMHSDELEKASNYYMKEAIAQIFAVNLISQS---VSLTFNGIIDELMAELHSIQGVSHLMDRYELFLGCILSQGEAHEDFHSHLAAEWFRIKLQLEEVSVDVSHEVVSSDIINKIQEQSNRTTPEQHPLSISLQEKNFQAEPMSPHHSNKTGSSTVREYDTLKKNFANICITLAGNVEVISQLNDSLFSLECIPEAVHIAVQNT---------------SISPYDRANKLVYSLLSILKTHSNP---SGVFFSFITSLKEVGLTVISDTLSNNHNVPLLIELHSSDKHEVTNSLHESQVSIRRAQNEVTVRISSESQVLQNIQDLKRDFTSLVTEIRIILAESTSTKEIKAICIYVEEYLGVTGLSEITSVDHLFSKIKPHYSFLNCHLVHEIAGMFLPTKCDVQIKIRNYVQKLNTFEKSSSLQHIIDIIEE----TIEPTHDSTDAVCEVVFKLDRRWGPVILASFKKVIYHLYSDD--------SRVLSHIRIVKGSICIKYSAPISQ-SEPLIKKAF-SKISFMYQIGIIEMRVCDHFILKSFDECVNFEKFLLDIAKSGSLMQWHLELLLQLKINIDYKNEDEQTALMIASDNGHYQIVELLLREGADTKLQTHSQGATALMLASAKSHT-QVIDLLLKNDANFNIQDKKGQTALYIASKNCHHQVVELLLKEDANVNIQNNNGWTALMIASQNGHHQIVELLLKEGADVNIQDNDEETALMIASQNGHHQVVKSLLTESAHVNIQNNNGWTALMIASQNGHHQVVELLLKEGANVNIQDNDGETALMTASQNGHHQIVESLLKESADVNTQFNDGWTALMIAIQNGHH-QVVELLLDESDVDIQSGNGWTALMIAIYKGHHQVVELLLKKGADVNIQNINGWTALLIASENGHHQVVELLLKVGANINIQNINGWTALMIAS-QNGHHQVVELLLIKGADVDIQDNAGETALMTASQNGHHQIVESLLTEGADVNTQFNDGWTALMIASQNGHHQVVELLLKNGSDVNIQSNDGWTAVMIAIQNGHHQVVELLLS-NKESHV-NSQSNDPYGWTALLIASKMNYHKAVGLLLKKGANTEIQTYDQGATALMLASEKAHTQVIELLL-------KHTTNANVRNKQGQTALYIASARGLHQVVELL---LKEGSDVNIQDNNGETALIAASHNGHHKIAELLLKKGSGANIQGNNRGAAPMAASKSDRPQVVELLLKNGTGTEIQTCDQGATARHTQAQLLLKNNADVNIKNEKRWTALINAIINGHYQLVKLLIKGGVDVNIQGNDGETA---LMGASAY-GHHQVVELLLKEGADVN---IQENDGGETALMFASHSGHYQVVELLLDNGSYVNIQDKYGVTALMDASHNGHHQIVDLLLKKGADTDIQTHKQGTTALMLASEKGHSQVIELLLKHNADANVQSKKGKTALYVASREGHDWVVELLLKKGCDVNIYIKNGWTALIIASKNGHHQVVKLLLDKGSHVNIQDKNGVTALIYASHNGHHQIVELLLKKGADTEFQTYDDQGTTALTLASE------KGH-------TQVIELLLKHNADVNVQDKKGQTALYIASKNCHHQVVELLLKEGAYVNIQNNNGWTALMIASQNGHHQVVELLLKEGADVNIQENDGETALMTASQNGHHQIVKSLLKESADANIQFSDGWTALMIASQNGHHEVVELLLKNGSDVNIQSNDGWTAVMIASQNGYHQVVELLLKKGSYVNIQSNDPYGWTALMIASHIDHYQVVELLLKNGAYIEIQTCDQGATAL-MLASERGHTQTVELLLKHNAYVNMQDKGGRTALYVASKNGHHQVVELLLEESDVNIQRGNGWTALMIAIYKGHHQVVELLLKIGANFNIQSYNGWTALMIASEKGHHQVVELLLEEGADVNIQDKNGWTALMFASAKGHAQAIELMLKHNADANIRENKGKTALIIAKRRCHQRIVELLDPVTRQSQVLTSLCNNIVTSSTTIQYDKPST--IDTAYQTIGLLSSVKEHFVQAVKHPFSSFDNKSKKNVDTEVEEQTQSIYHLSSRGSQKPSIRKRLFRRQRNVTLYHANPNN
>1928728_Pmicropora@BBL86393.1| ABC transporter, membrane component (chromatophore)
M-----------------------------------------------------------------------------------------------------------------------------------------------------------------------------------------------------------------------------------------------------------------------------------------------------------------------------------------------------------------------------------------------------------------------------------------------------------------------------------------------------------------------------------------------------KAELLKRLIPMRKE--------------------------------------------------------DFCNLQNHTHGSLSKQEIPNRQ-MEAW---QF-TNINRLKMLTLVE----------------------------------------------------------------------------------------------AEASSS-NIP-----------------------------------------------------------------------------------------------KYLPLLPEVAE------------------------------------------------------------------------------------------GTSRIIL---------------------------------------------------ASE---------------------IDSVTVLDLSESIEQLTK-------------------------------------------------------------------------------------------------EEIMENLGDILDATGC-KHHW----------------------------------------------------------------------------------PVTLNYSHVNYCIALK---VKKNMN-------GNLEIVHIP---------------------------------------------------------TQTGIQAIRILLIVEEDSSLCLNQVTL-----------------------------GQGLQ-------------LSSLVLEVFLGRESTLNHGLLAFADS------------------------------------------EAGFLGHISVLQESNSNYTFTSVARG-------------------------------------------------------------------------WGVARIEPRITQVSGNAKTVLR-----------------------------------------GLQVVEG----------------NNQIDT---------------------------HSYISFEGPEGELDQLHKS-------IAD-DKGHSIFN------GIIRVPC--------LAQRTKASQLSRN--------------------------------LLLSSQARIDTKPE---------------------------LEIVADD-------------------------------VRCTHGATIS-QMQEDE----------------------------------------------------------------------------------------------------------------------------IFYLQSRG----------------------------------------LDVKQASTLVKKGYYQDILNTL------------------------------------PHSSNVWNPLERIMQVDSPLLG-L-HEN-----------------------------
>1460289_Csp.@KOO22544.1| assembly protein
M----------------------------------------------------------------------------------------------------------------------------------------LSVLLASAS--------------LCAAAYR-------------------------------------------------------------------------GVPTPAH------------------------------------------------------------------------------------------------------------------------------------------------------------------QFVPASTHRTCGRCVACAQAEAR----------------------------------------------PTAPPGPPPFTTG--------------YE---------------------AVKEQPFDGWFADAAATSPA------------------------------------------PSSP----------MLAPLRAAAAAALPTIYFPGRK-DEPF---RR-CDLSSLQASRLVP---------------------------------------------------------------------------------------------SVAKDAS-------------------------------------------------------------------------------------------------AAAALAVCSDADS------------------------------------------------------------------------------------------AGMRLVL---------------------------------------------------------------------------VDGVCSQALSD-LSALPE--------------------------------------------------------------------GVSVSSLNTTSGAALD--------------GALAALQGPLPESGA-NTAA------------------------------------------------------------------------AMNTLLGVYGFAALNQASLADVCVIN---VPKGVTIE-----RPLHVVLLS-S--------------------GGVAAAPMQAP----------------GTE--GAAPVLPASHPNLLVSLAEGASLKLAQHYF-----------------------------ACDAQAP---------Y-LCNGVTRVQLGRSATLQHSYVQEQGR------------------------------------------MSIHFDSVLVDVGAGASYSSTMLQSG-------------------------------------------------------------------------GRIARTNHLVELTGEKASSNLR-----------------------------------------ALSMAAE----------------AQLVDV---------------------------HSKVVHVSGECTSQQEQRN-------VVA-GRSRVVWK------GAVVVPR--------GSDNTNAKQLCRT--------------------------------LLLSDDARVDVQPT---------------------------LEIDTDE-------------------------------VECTHGATIS-DLDDEM----------------------------------------------------------------------------------------------------------------------------VFYLQARG----------------------------------------LSRPDARALLLSGWVRDALALV------------------------------------PSESVKQRAVARAAKVGADYDKEV-----RRSGLSSI--------------------
>436017_Olucimarinus@ABO97233.1| ABC(membrane) family transporter (Fe-S assembly/SufBCD system), partial
----------------------------------------------------------------------------------------------------------------------------------------------------------------------------------------------------------------------------------------------------------------------------------------------------------------------------------------------------------------------------------------------------------------------------------------------------------------------------------------------------------------------------------------------------------------------------------------------------------------------------------------------PTNR-AEEY---RF-TDFSALTTATLVG-----------------------------------------------------------------------------------------------PKEGA---------------------------------------------------------------------------------------------------SADASATRVED------------------------------------------------------------------------------------------ACATVVL---------------------------------------------------------------------------VDGVLDATQSD-FEGAAK-------------------------------------------------------------------AGIKIS--VGAADATTG------------------------KQSAT-RGNV----------------------------------------------------------------------------------FAAINSASAADVVVVR---VPKGVKCA-----SPVHIVTMS-T--------------------GGEN-------------------------------GATRVSAPRITIVVEEEGELCVVEDFA-----------------------------GEGETE----------Y-WQNGVCEIAVEKGASMKHALIQNHGR------------------------------------------GATHTRTTLVTQAEDSKYEVNEISVG-------------------------------------------------------------------------GKTARHDLNIKQLGPRTETVLG-----------------------------------------CFNLAGS----------------NQTLDL---------------------------HSKLQLDHEEGSSNQVHKC-------IVSAASGKGVFD------GNVQVNR--------MAQRTDAQQLSRN--------------------------------LLLVPKATVNVKPN---------------------------LQIIADD-------------------------------VKCTHGCTVS-DLEEEE----------------------------------------------------------------------------------------------------------------------------LFYIRSRG----------------------------------------LSAETARSLLVSGFGVDVISRL------------------------------------PGKDLRDRVNSIVRTSLER--------------------------------------
>3197_Mpolymorpha@PTQ32632.1| hypothetical protein MARPO_0097s0089
M-------------------------------------------------------------------------------------------------------------------------------------------SFVSAS---------------------------------------------------------------------------------------------------------------------------------------------------------------------------------------------------------------------------------------------------------------------------------------------------------------------------------------------------------------------------------TPDLFLL-----------DLASKLEDSIAQDGL-------------------------------------------AND----------PLARLREEATEATLSCHWPTNK-DESY---RF-TDVKFLKQANINP--------------------------------------------------------------------------------------------VNVPSESS---------------------------------------------------------------------------------------------------FDPASLNLPDS------------------------------------------------------------------------------------------NGSRLVF---------------------------------------------------------------------------VDGVLCKNLSS-LEDVPE--------------------------------------------------------------------GVVIGSISSLPKEAVE-------------EHVLPRLSG--VARRS-EGDV----------------------------------------------------------------------------------YACLNGVGARDLVVVI---VPTGVKVP-----KPLYVLYYS-A------------------QGGPVGG---------------------------PD-SAFALSNPRLLVSVGKDAELDLVEDFT-----------------------------GAPQTL----------Y-WTNSVCEIDIAESGRVGHSYVQEQSL------------------------------------------NAVHIRQTYVSQVTASTYKLVEAGFG-------------------------------------------------------------------------GRLSRHNLSIQQLGPDTITEMS-----------------------------------------TFLLAGR----------------KQLHDL---------------------------HSKLVLDHPRGISRQLHKC-------IVSDSSGHAVFD------GNVRVNR--------FAQQTDAGQLSRS--------------------------------LLLAPRATVNVKPN---------------------------LQIIAND-------------------------------VKCSHGAAIS-DLEEDQ----------------------------------------------------------------------------------------------------------------------------LFYFRARG----------------------------------------IDVQTARSALVFSFGAEVLQKL------------------------------------VGEGLRKRVENLVKSSLAAEGY-------IKPDLPVTI-------------------
>3218_Ppatens@PNR43747.1| hypothetical protein PHYPA_016129
M-------------------------------------------------------------------------------------------------------------------------------------------AMAAATG-------SAGVTGALASSRQGAAVS--------------------------------------------------------------------------------------------------------------------------------------------------------------------------RISSHKCFVPVNFAAQRFRATGKLG-------------------------------------VGTRATIAEAVKSEASGAVSGSLRDQAEASFSLSKD-------------------------------------------------------------------------PGGPDFFLL-----------DLAEKLENSVPSEEQ---------------------------------------GDSLGAR----------ALAELRYKSAEQALNLRWPTNK-DEAY---RF-TDVRFLKNLDIAP----------------------------------------------------------------------------------------------TPAQPA-SVP-----------------------------------------------------------------------------------------------NFESELGLGET------------------------------------------------------------------------------------------EAFRLVF---------------------------------------------------------------------------VDGVISESLSK-VEGLSG--------------------------------------------------------------------GAYVGSVCKITADSAG----------SALSQALEYLGK--PAAGT-QDDL----------------------------------------------------------------------------------FTFLNGLGVQDAGLVF---APKGVQLS-----KPIHVVYYS-TG-----------------RGGSKDG---------------------------EEVTSISLATPRLLVVAESGARVEIIEQFV-----------------------------GAPDQV----------Y-WTNQVCEIYVANGAEVSHSCSQEQER------------------------------------------SAVHIKQTHVSQGEKSTYKLVEAEVG-------------------------------------------------------------------------GRLSRHNLQVIQLGSDTQTEFS-----------------------------------------TFSLSSK----------------RQVQDL---------------------------HSRLVLDHPRGISRQIHKC-------IVTHRLGQAVFD------GNVKVNR--------FAQQTDAGQLSRS--------------------------------LLLAQGATVNVKPN---------------------------LQIIADD-------------------------------VKCTHGAAIS-DLEEEQ----------------------------------------------------------------------------------------------------------------------------LFYFQARG----------------------------------------IDPLTARSALVFSFGAEVLQSF------------------------------------GNDYLKKRLERLVKSSLATDGV-------VNPNVPVGQ-------------------
>3702_Athaliana@AEE31494.1| non-intrinsic ABC protein 6
M---------------------------------------------------------------------------------------------------------------------------------------------AAAT-----------------------------------------------------------------------------------------------------------------------------------------------------------------------------------------------------------------------VLGRLS-------------------------------------LIPNLSSKPKLKSNRR-TTSTSVSVRAQAS---------------------------------------------------------------------------------FSDPFVL-----------QLAESLEDSLSASPS-------------------------------------------SSL----------PLQRIRDSSAETLLSTPWPSRK-DEPF---RF-TDTSLIRSSQIEP----------------------------------------------------------------------------------------------ISTQQR---------------------------------------------------------------------------------------------------NSEILDNLTET------------------------------------------------------------------------------------------QFTNAVI---------------------------------------------------------------------------IDGFVSNLTIG-PSDLPD--------------------------------------------------------------------GVYFGKYSGLPDELTN--------------RISEFIGN-----FD-SGDL----------------------------------------------------------------------------------FWSINGMGAPDLMVIY---VPEGCKVE-----NPIYLRYFS----------------------GETGD---------------------------RESKRLPVSNPRVFVLVEEGGEIGIVEEFV-----------------------------GKDEEGF---------Y-WTNPVLEVVVQKNAKLKHSYLQKESM------------------------------------------ASAHIKWTFVRQEAESEYELVEVSTG-------------------------------------------------------------------------GKLGRHNVHVQQLGPDTLTELT-----------------------------------------TFHMCVN----------------EQTLDL---------------------------HSKIILDHPRGASRQLHKC-------IVAHSSGQAVFD------GNVRVNR--------FAQQTNAGQLTRS--------------------------------LLLKPRATVNIKPN---------------------------LQIIADD-------------------------------VKCSHGAAIS-DLEEDQ----------------------------------------------------------------------------------------------------------------------------LFYFQARG----------------------------------------IDLETARRALISSFGSEVIEKF------------------------------------PNREIRDQARNHVKGLL----------------------------------------
>3075_Aprotothecoid@RMZ57359.1| hypothetical protein APUTEX25_004193
M--------------------------------------------------------------------------------------------------------------------H------------------------------------------------------------------------------------------------------------------------------------------------------------------------------------------------------------------------------------------------------------------------------------------------------------------------------------------------------------------------------------------------------------------------------------------------------------------------------------------------------RLQGLRRAGEAALSTMRLPTSK-QEEF---RF-TDVSRITGAQLAA---------------------------------------------------------------------------------------------PPGGDAA-AAL-----------------------------------------------------------------------------------------------RAAADLTLTRP------------------------------------------------------------------------------------------AAVTAVV---------------------------------------------------------------------------LDGALLRLVPG-PEALPP------------------------------------------------------------------------------------------------------RLG---MQSGQ-RGGA----------------------------------------------------------------------------------FAALNAASAAGVLVVH---VPAGVTLA-----APVHVVHLS-S------------------PGGGVGD---------------------------RDPGAVPMSSPRTLVVLEEGAAAGLVEEFV----------------PLASPSG------GAAGTASP--AGAAAPY-YVNAVLEVELDDRAALSHAYVATDVA------------------------------------------GASHTKATFVHQGAESSYSLTEARLG-------------------------------------------------------------------------GALTRHDLSIVQLGAATQTRLA-----------------------------------------SFLLASQ----------------AQLHDL---------------------------HSKLTLDHPAGQADQLHKC-------IVADGRSRGVFD------GNVRVNR--------GAQQTDAAQISRN--------------------------------LLLAPRATVNVKPN---------------------------LQIVADD-------------------------------VKCTHGAAIS-DLEEDQ----------------------------------------------------------------------------------------------------------------------------LFYLSSRG----------------------------------------IDATAARRILVDSFGREVVQRL------------------------------------GDAALQGRIDAAVKKALQGVQA-------------------------V---------
>3055_Creinhardtii@PNW75132.1| hypothetical protein CHLRE_12g513950v5
M---------------------------------------------------------------------------------------------------------------------------------------QASTSLGSACR-------------------------------------------------------------------------------------------------------------------------------------------------------------------------------------------------------------------------------------------------------------------TQLAGKRVVSGHRYPNARIALKPAKSGAVASAVV---------------------------------------------------------------------------------------------AEDKWLARTVKEVAT-------------------------------------------------PS-----SLAALREQSKSALATLRMPTTR-NEDY---RF-TDIAPLLRTNVQP-----------------------------------------------------------------------------------------------AAAGA-AVP-----------------------------------------------------------------------------------------------SELLAAHELPG------------------------------------------------------------------------------------------AAARLVV---------------------------------------------------------------------------VDGVLRPELSSGLSGLPA--------------------------------------------------------------------GTYVGPLAGAPEAVKQ------------------KLG---SLSNS-RGGP----------------------------------------------------------------------------------FAVLNGSLVPEVLVVA---VPAERQLE-----GPLFVLHLA-S--------------------GATGA------------------------------DEVAANAPRLLLHAGTGSSAELVEEYV-----------------------------ALPGGRR---------Y-LTVAVGELFLEAAASVRHSYVQREGE------------------------------------------GSFHFKSTLVHQAERSQYTLAEASVG-------------------------------------------------------------------------GAIARHDLVIQQGGPETHTQMS-----------------------------------------HFLLCGP----------------SQTHDL---------------------------HSRLTLDHPHGTANQLHKC-------IVSHASGRGVFD------GNVKVNR--------LAQKTDAGQLSRN--------------------------------LLLVPLATVNVKPN---------------------------LQIIADD-------------------------------VKCTHGCAVS-DLRDDE----------------------------------------------------------------------------------------------------------------------------LFYFRARG----------------------------------------ISAESARQALVFSFGAEVIQRM------------------------------------GHPVLQKRVQDDVSRTLLSAEP-----------FAASA-------------------
>39947_Osativa@KAF2948198.1| hypothetical protein DAI22_01g018900
M--------------------------------------------------------------------------------------------------------------------------------------SSPSPALCAAA---------------------------------------------------------------------------------------------------------------------------------------------------------------------------------------------------------SCSTPLR-------------------------------------------------------VASPVVRFRRP-GAPAPVVSAARASSAA---------------------------------------------------------------------------VPAVSDDLVL-----------RIAEQLEDSVAASSP--------------------------------------------------------LLDPLRSASALSLLSTRWPTRRSNEAY---RF-TDISYLRSLPISL-------------------------------------------------------------------------------------------------SSR---------------------------------------------------------------------------------------------------DAPAVAPPASP------------------------------------------------------------------------------------------YASHVHF---------------------------------------------------------------------------SDGVLTSSS-----------------------------------------------------------------------------GAHVSALADLPPGHVR-------------DRAAAALAA--SAGFA-DKDL----------------------------------------------------------------------------------FFDFNAVGAKDVVVVH---VPEGVSMA----DDPVHIMFSY----------------------SGCGD------------------------------GSMMMSNPRVLVVAEKGAEVTIIEEHF-----------------------------GQEDGGC---------Y-WANPVMEIIVEEDAKVVHSYVQQQSF------------------------------------------AAAHTKWTVVQQNTSSNYEFVEVSIG-------------------------------------------------------------------------ARLNRHNLHVQQLGPETNTQLS-----------------------------------------TFHFSAQ---------------NKQIHDL---------------------------HSKLILDHPRGRSQQIHRL-------IAS-GTGNGIFD------GNIKVNR--------YAQQTDAGQETKC--------------------------------LLLSSKALVNVKPN---------------------------LQIIADD-------------------------------VKCTHGAAISGEHDPNA----------------------------------------------------------------------------------------------------------------------------IYFLQARG----------------------------------------IDAKTAADALNFAFGAHVINQI------------------------------------PFKPIEKKTLAHFKALLASSRQ---NDE-----------------------------
>2880_Esiliculosus@CBN77201.1| FeS assembly protein SufD
MERTAQ----------------------------RSR---------------------NG-----------------------------------------------------------------------GSESRRVSTLLAVAAG-------------LLSL-----------------------------------------------------------------------------APTADS----------------------------------------------------------------------------------------------------FLSAPMKGAGGS---------------------------------------------------GAAQGLRRRS-------TGEARSAQAGRQG--------------------DGVLSATGVATEDNQGAVAGSLLE------------------------TQQKGVSNNEMKPFV-----RVPRRDPRMWFD-AIREGAV------------------------------------------PRPD----------SLVELSKAGEAELAELALPTRK-QEPY---RY-TDLESLYRTDFTS---------------------------------------------------------------------------------------------AAPTTTAAETA-----------------------------------------------------------------------------------------------AAIKPHLLEAS------------------------------------------------------------------------------------------QGQQMVF---------------------------------------------------------------------------VNGVFSDELSD-VSALGGVEGLV---------------------------------------------------------------AGHIGAIEGAPLDQAK--------------EMLSYLPE--KDADF-RTTQ------------------------------------------------------------------------------GSLAFASLNQACFADAGVIM---VADGVTVE-----KPIQVIFFS-E--------------------GEEG---------------------------------PTVSHPRLVVKAGADSHVTLTQSYL-----------------------------SRGGVC------------LANGFTRVLVGDRATVTHDYAEEMSA------------------------------------------SDRLVDTVSVDQTTNSTYSVNQVLSG-------------------------------------------------------------------------AFDARANFQIDLLETGSHCNIF-----------------------------------------TAALTTN----------------NQRQDV---------------------------HSTIRHKAEGTTCLQEQRN-------VVS-DTADCVFK------GRIVIDQ--------VAQKTDANQLCRT--------------------------------LLVSDKARVTVMPS---------------------------MEIIAND-------------------------------VKCTHGATIC-DLEDEE----------------------------------------------------------------------------------------------------------------------------LFYLMSRG----------------------------------------ISKIQMGFHI---------------------------------------------------------------------------------------------------------
>35688_Ppurpureum@KAA8491838.1| UPF0051 protein
M---------------------C---------------------------------------------------------------------------------------------------------------VSRMGLGFVGAT----------------------------------------------------------------------------------------------SAPTTAA-------AVAVTALATAAPAPAYVR----------------------------------------------------------------------RVSVPAVPAPARPHAAA----------------------------------------------AGRLCAVTRDSRRRA--ALGPLAAEGSEGSSSENA-----------------------VKVSNLALEEERALRGGGLTG------------------------GAEGVAGLPDF---------DVPKNERELWWESAVRAAQK-------------------------------------NADDLATDS----------VLVPYVHSARGKMIDSMFPGRK-EEMW---RY-TDMRALLAMRPET---------------------------------------------------------------------------------------------NSAGPSL----------------------------------------------------------------------------------------------------SASDAERFQD------------------------------------------------------------------------------------------ADVNLVV---------------------------------------------------------------------------VDGRFVSNLSTGLDLLAK--------------------------------------------------------------------GVYFGSISDAPKAIKE--------------RAVELLLQ--RKQSS-KVSA----------------------------------------------------------------------------------FEWLQAVSSPDALVLH---VPNRVQVP-----NAVHILCAA-S--------------------SQSSA--------------------------------ASMCSPSIVVCLEQDASLVVTESHL-----------------------------LLDGDDSN----DSSSV-FVNSLCVAALASNASLTHALVSELPE-----------------------------------------GKGAHLGVCAAKLAQGAQYVCTTINAG-------------------------------------------------------------------------GSLSRWDVTVDLDEKEAYGEVH-----------------------------------------GLCFAEQ----------------TAVMDL---------------------------HSEINHNVPHCKSEQLQKN-------VAL-DKAKSVFR------GMIYVAP--------HASQTDSEQMCRS--------------------------------LLLSSNARVDIMPS---------------------------LIIYNED-------------------------------VKATHGATVS-DLSDEE----------------------------------------------------------------------------------------------------------------------------LFYLQSRG----------------------------------------LSPEDSRLLLLKGFTGEIVQRI------------------------------------PLKGVQERLERKFAGVVDRIKS---RKR-GEATFSSI--------------------
>448386_Gchorda@PXF45474.1| hypothetical protein BWQ96_04772
M----------------------------------------------------------------------------------------------------------------------------------------------------------------------------------------------------------------------------------------------SSFPPDTE----------------------------------------------------------------------------------------------------------------------------------------------------------------------------------------------------------------------------------AQLPQPAVPIAPLDPTLG-----------------AKTG-VSQADIVNP----------EDECTWLESILASRLT-----------------------------------------LPSDH----------PLQKLREAADKCVNDLDIPGRK-TESW---RF-TQLRSVYASRYVA---------------------------------------------------------------------------------------------AMSALHK-QFS-----------------------------------------------------------------------------------------------VSDMRHYVPDT------------------------------------------------------------------------------------------AGIVLVF---------------------------------------------------------------------------VDGMFSKDLSL-LNDDSGSEWT--------------------------------------------------------------EAGGFFGSVTDYKGDISR--------------LTTMFTEQ--ELGSK-DGGL----------------------------------------------------------------------------------FPTVGHAISADAAVLH---IPAGFSVS-----RPVAILNLH-S--------------------GGPQQ------------------------------GLATACAPRLAIIAEERSKVVLLESHA-----------------------------SLDDS-----------YGLILSGSTIFVDQKASVSHYLINDCGN------------------------------------------DTHFIGNVHAAVLKNGAYEVRPISLG-------------------------------------------------------------------------GSLGRFTIGVDLKEEEAHSLVH-----------------------------------------GAIVGFG----------------DQVHDL---------------------------HSRICHDAQSSTSNQLQKN-------IAT-DRSRAVFN------GKIIVTT--------NGDQTDADQLCRS--------------------------------LLLSDRAGVDAMPV---------------------------LEIETDD-------------------------------VKCTHGATVA-DLEDDE----------------------------------------------------------------------------------------------------------------------------VFYCQSRG----------------------------------------LTLEQAQFLIVTGFAKEVLGDC------------------------------------PFPTVLEQVSKRVDFIASSRLE---RVS-NYEQLSSI--------------------
>2769_Ccrispus@CDF39920.1| unnamed protein product
MDGVPSPEVKRERVDTAVA------------AILRHRPHFTPYPTTLN------------------------LI----------------------LNPSPISRPHFHSPIPVPL--HSLRRHPLT---MHVFRRNRPAPAFLPPTTLSTTTWITRGR--MNATCKR----------------------------------------------------------RIVRPAAFRMASAAESQPHAQE-------KIPIAP-----------------------------------TSENNNPIASAPEPDSPAPEADNS--------------------------APGVDSPID------------------------------------------------------------------------LTSDSNPSAGASDT------------------------------LEAATLPAPVTPAEPMDLTLG-----------------EEAGIITVSEDLVP----------EKDETWLSNLVASAGS-----------------------------------------MSERH----------PLAAMRAQAQADLEHLPVPNRR-MEEW---RF-TDLRTVFASRYVL---------------------------------------------------------------------------------------------NAHVDRD-QIA-----------------------------------------------------------------------------------------------NFDLRQYAPDT------------------------------------------------------------------------------------------AGVVLVF---------------------------------------------------------------------------VDGIYNEDLSI-VNDDSANEWL--------------------------------------------------------------AAGGYFGSAENYQGDAAV--------------VSKILTER--ELGKDGEGGL----------------------------------------------------------------------------------FPTAAHAIATDAAILE---VPDNYAVS-----RPVAVVFVS-T--------------------TGESP------------------------------RRAKASAARLAVIAGKGSKLSLLESHV-----------------------------SLDKENS---------YSLTLATAAFLVKERAWVSHYVVDDTCL------------------------------------------EAHVLASIHADVRTRGSYEMRSFGLG-------------------------------------------------------------------------SKVGRFDVGVDLGEPGAHGLVH-----------------------------------------GALVADK----------------YQIADI---------------------------HSRICHNSENTTSDQLQKN-------VSA-DHGRAIFK------GKIIVTE--------DGPGTNSSQLCKS--------------------------------LLLSNKAYVDAMPV---------------------------LEISNED-------------------------------VQCSHGATVA-DLEENE----------------------------------------------------------------------------------------------------------------------------IFYCQSRG----------------------------------------ISYEKAQVLLITGFAMEILGDC------------------------------------PFPNVRELVDRKMNSVAASVVD---REW-KKTELTSI--------------------
>55529_Gtheta@XP_001713612.1| hypothetical protein GTHECHR1114 (nucleomorph)
--------------------------------------------------------------------------------------------------------------------------------------------MFI----------------------------------------------------------------------------------------------------------------------------NCYIYDYRTNIKTS--------------------------------------------------------------------------------RRNKIE---------------------------------------------------------------------------------------------------------------------------------------------YKCSNINKVNMTNPM-----VQKQNIEIKWLESFIKTQNS------------------------------------------VEDM----------HLSNWKKIGLKLIKNYTFPSKN-DEVW---RF-TDLKKLYNLNFNK---------------------------------------------------------------------------------------------HPSESDI---------------------------------------------------------------------------------------------------LEFCDKINIEN---------------------------------------------------------------------------------------------KIIF---------------------------------------------------------------------------ENGKLVYFDKT-LSE-NK--------------------------------------------------------------------MIEIKKFTELNNDEKK--------------KVLELSNS--GECGI-SGGF----------------------------------------------------------------------------------FSILNITSINDIYILK---FNEDFTIE-----TNINLISIG-A--------------------SNENQ--------------------------------EIGFSKRLLVLLENKSEVKFNLINT-----------------------------STKKEDI---------Y-FENSCINFYLKENSNLVLQNINNSVG------------------------------------------SSNIMNTIHVDLNKGSFFTFNSISFG-------------------------------------------------------------------------GDFERINIGVDMNGPESQCKLN-----------------------------------------GVFINHQ----------------NKIADI---------------------------HSRISHNFPNCKSSQFQKN-------ILN-NFSHAIFA------GKIQIQF--------GAENSEAEQLCRT--------------------------------LMLSPKSRIDSIPI---------------------------LEINNEN-------------------------------VKCSHGATVS-DIDDEQ----------------------------------------------------------------------------------------------------------------------------MFYLISRG----------------------------------------IEKKIAQLILIKGFINESLIPL------------------------------------PLY-LKNSIEKKIFSLLE---------------------------------------
>1195612_Cmesostigmati@AFP65464.1| Fe-S cluster assembly protein SufD (nucleomorph)
M-------------------------------------------------------------------------------------------------------------------------------------------NFVTPFKCTTA---------MFFGTNI-------------------------------------------------------------------------SKIY---------------------VDNSFLKNKKISLKNS-------------------------------------------------------------------------------FFRKKFF---------------------------------------------------------------------------------------------------------------------------------------------YDSFKMNTIRK---------LDSSTDKSKWLDSILLSKKV------------------------------------------KKTS----------FINNLRKIGLTLLKNTRIPSKK-DESW---RF-TSLDQLFNMEFSD---------------------------------------------------------------------------------------------IIVEEND----------------------------------------------------------------------------------------------------DFVSKYIMEN------------------------------------------------------------------------------------------SVARIVF---------------------------------------------------------------------------INGVFSFKFSS-LDPISK--------------------------------------------------------------------KFLLQKFSELDIEKQK--------------KISKLIGK--GESGI-NGGF----------------------------------------------------------------------------------FPILNMACLDEIVVLS---LSSDLRLE-----KPIQIVFAG-S--------------------KTKN---------------------------------PVCLNQKIIVLGEKHAKATVIEQHV-----------------------------SSDDSE----------F-FDNSTTNIFLEEGAELNYVVSNQISQ------------------------------------------KASIVLSIHAELQKNSSLNFLSASIG-------------------------------------------------------------------------GFLSRMSLGIDLNGSGSNCNIQ-----------------------------------------GITVASN----------------NQLSDI---------------------------HSRISHNYPYSTSSQLHKN-------LVS-GKASAVFA------GKVQVHN--------GAFDTESDQLCKT--------------------------------LLLSPTSKIDSMPI---------------------------LEINNQN-------------------------------VKCTHGSTVS-DLDDEQ----------------------------------------------------------------------------------------------------------------------------IFYFQSRG----------------------------------------ISVEKARFLLTLGFVKEMIEKF------------------------------------PKE-LVVFFSEFLGTVV----------------------------------------
>464988_Handersenii@XP_001712249.1| sufD (nucleomorph)
M-------------------------------------------------------------------------------------------------------------------------------------------LFVSPFSFPLV---------FLSSFNR-------------------------------------------------------------------------MKPLNLR-----------------KIDKKYLNMKKENLN----------------------------------------------------------------------------------------------------------------------------------------------------------------------------------------------------------------------------------------------------------EHKTVNSEWINSILFQEKQ------------------------------------------KSSF----------NINQLRKIGNNILKNTNFPSKK-DESW---RF-TKLDRLFGMKFAN---------------------------------------------------------------------------------------------SDSEVNA----------------------------------------------------------------------------------------------------DFVKKFFLEN------------------------------------------------------------------------------------------SQARCVF---------------------------------------------------------------------------LNGVFFPSLFQ-ARENTD--------------------------------------------------------------------SYFLGRFSDLNEKERK--------------KIRDLAGK--GESGI-NGGF----------------------------------------------------------------------------------FPILNLANLDEIAVLY---IKADSKIK-----DPIQILFSS-S--------------------TNET---------------------------------PICINQKLIIVCEKNSKAKIIQHHV-----------------------------GSNESE----------F-FDNSTTTILVDEEAQIDFFLINQVTE------------------------------------------KASNFNSIHADLRKGSSFNFLSASFG-------------------------------------------------------------------------GFLSRISLGIDLNGINASCNVE-----------------------------------------GVTVVKN----------------SQISDI---------------------------HSRISHNYPLCKSSQLQKN-------LIS-DKGHAIFA------GKVQVHN--------GAYETESNQLCKS--------------------------------LLLSQTSKVDSMPI---------------------------LEINNED-------------------------------VKCTHGSTVS-DLDQEQ----------------------------------------------------------------------------------------------------------------------------LFYFKSRG----------------------------------------IPIEKARFLLTIGFIKEIIEKL------------------------------------PKE-LNENLSESVNYLIKK--------------------------------------
>2898_Cparamecium@XP_003239873.1| Fe-S cluster assembly protein SufD (nucleomorph)
MLKFPS----------------------------------------------------------------------------------------------------------------------------RAFFVNYLKMIFFS----------------LIRDLSS-------------------------------------------------------------------------FKPKNAE--------------------TRYAYQFTSTRKNA--------------------------------------------------------------------------------IRQSIY-----------------------------------------------------------------------------------------------------------------------------------------------------------------MDSGLREQPIFTNSIQIFKN------------------------------------------SENQ----------LFKHLNRAGISFLKTTPFPFQR-EESY---KF-VPLDRLFGMNLFT---------------------------------------------------------------------------------------------DSQKNTV-----------------------------------------------------------------------------------------------------HSPKFFADK------------------------------------------------------------------------------------------EQIEIHF---------------------------------------------------------------------------LNGFCLENFSS-TNYQSS-------K------------------------------------------------------------HLYLGSFEALPSEKKK--------------YLLDISNQ--GESSV-TGGF----------------------------------------------------------------------------------FSALNTACLSQISVLL---IPENYNCE-----KEINLFFQQ-N--------------------DYCS---------------------------------KFYLNQKLIIISGRNSNSKISQYHF-----------------------------SFSKLT----------Y-FDNTNVNIVLKDYSVMKYYVTAKNNQ------------------------------------------LSSQIFSLYVDVKKNVSFDLSIASSN-------------------------------------------------------------------------SFISRVNVGIDMNGVNSDICIK-----------------------------------------SISIVND----------------EGMTDF---------------------------HSRITHNYPQCVSSQLHKN-------LVE-KNGHGIFS------GKIQVHG--------TAFNSEACQLCKS--------------------------------LLLSKKSKVDIMPI---------------------------LEINNDN-------------------------------VKCTHGSTIA-DLDKNQ----------------------------------------------------------------------------------------------------------------------------IFYLQSRG----------------------------------------ISLETSYKMLVNSFIRDVIDSF------------------------------------PDFSKK-----------------------------------------ILL-------
>1169540_Vbrassicaform@CEM23918.1| unnamed protein product
MVVLEA------------------------------------------------------------------LIG------------------------------------------HAVSISDLS-----SSAPASLRPAFIGTAGGWRSLGHTGGRDLLLRARRR--------------------RNQHHQRLF-----------------------------SMSTAEADTAAKEKEQPPAAKEGGEGEEDGV-------DTESSSYKLVKRLEQERVSGLINDMV-DPNYRREDYADRWAKEDDPEYVDSESPNSWERLRWKEEGKLRFEDWSQFDPKRLEDPEYSLPEDWS------------------------------------------------------AEPVGGRHNIFQPTLVTSKDLEKAVEQLDG---------------------GVVKVDEAPVDESVPPQYRGLMKEVGFGFG-----------------YRNISMNKADI--------------QRLMWWDKMLELQPL------------------------------------------PANE----------DFEKLHENGTAVMKELYVPERK-REPW---RFQKDLETIYKTDFDV---------------------------------------------------------------------------------------------AYGDLSS---------------------------------------------------------------------------------------------------TEDISEYVMND------------------------------------------------------------------------------------------TAALLVI---------------------------------------------------------------------------KDGLVDRRLSR-LDGLPN--------------------------------------------------------------------GTFVGSIHNMEGALRERFLSELY---WYPEYSQQQFKK-GAYVKY-KGKL-----WK----------------------NADI----------------LPQQIFE------------MGKFDI----GMAKLCALNMAHLRDVACVH---VPEGTTID-----KPIQVLVVS----------------------TSVGD------------------------------SALPISSPRLQVLIGDKADVTLSQSHV-----------------------------GLARKG------------FINSVTRVIMGRESRFNHDYIQEAGR------------------------------------------DAWHFEQLSVLNAQAANYTYRSASWG-------------------------------------------------------------------------AQSSRINVQVVANEKESRTDLR-----------------------------------------SLLLARQ----------------KQLLQT---------------------------YQTVWHNAKDTYSDSFHRN-------IVA-DSATAVWK------GRGRLEH--------MCNGADAKQLCRS--------------------------------LLLNERSKAVSIPV---------------------------LEMMSPQ-------------------------------IKAAHGATVS-DLSQDQ----------------------------------------------------------------------------------------------------------------------------IIYLRTRG----------------------------------------LSDEVARYLMVKGFANEVSNPM------------------------------------VDETAKRRLSRHMDSILSDPSK---KKEPVREEVAAPAA------------------
>1764295_Cprimus@QDZ19812.1| iron-sulfur cluster assembly protein
MAACAE-------------------------GGLR--------------G--------------------------------------------------------------------------------------------------------------LAGDGRR--------------------------------------------------------------------------RPRNAG------------------TSRCHV-----------------------------------------------------------------------------------------------------------------------------------------------------------------------------------------------------------------------------------------------------------------ACRASGMSEWLEKSCEALQL--------------------------------------------------------RRDALESAPAAPWSDLR-NKNK-DEDW---RF-SASHLARIMGDQP-NVL-----------------------GGG--EW----------------------------------------------------------ASTAERSD---------------------------------------------------------------------------------------------------LSSLASELAED-----------------------------------------------------------------------------------LQSDPRFNYRQVLV---------------------------------------------------------------------------KDGVLVSEPQG-------------------------------------------------------------------------EGGVVVTTASGVEGEEAK--------------EAMVFLSE--HEALRREDPL----------------------------------------------S--PEDDFFDHL------------------------GNALGEGQKAPHLVLHARQVDESSGAT-----NILHVFQVVPR--------------------KKEGS--------------------------------TVCWSPKTSVLVEGNQKLVLIEELV-----------------------------YEDGQAAAVEAVEPTAR-IVLPKTRAYLHPSASFKHTVVHSGAK-----------------------------------------PRDVNVRTIQVTQEEGSSYDMLETRVAC----------------------ADGSFQASAS---------------------------------------NASLSRVEVDMWQLGGETKTNFN-----------------------------------------SLSLIATSGASNGKGSKSSSASAGITHEL---------------------------RTKARLCHPGGQISQVAKM-------VASGGSSHCIFD------GKVDIER--------YAQETDAAQIARG--------------------------------LLLTKRATINARPN---------------------------LRIQADN-------------------------------VVASHGCTIA-DLEEEQ----------------------------------------------------------------------------------------------------------------------------LFYLASRG----------------------------------------LDERTARSVLTGSFIREITQLFTT---DEDM---------------------------PMNKLAGRLDEAVEEAFLLCEI-----------------------------------
>159749_Toceanica@EJK65832.1| hypothetical protein THAOC_13270
M------------------------------KPMRRR-------------------------------------------------------------------------------------------------NALSTVATVSAS--------------MMSSSRP----------------------------------------------------------CVEAF----------SLPTTAL-------------------------------------------------------------------------------------------------------------------------------------------------------------------QPPSTTSLRVSIGLGPESDEVK-----------------------------------DIATQGSTSTKEKSPYDPARVILDE----------------DGQPLPHITDFEPYRKTRM-SESDKAADAWFASLVESDGPSFLGTVSEEHQR------------RLLTPVELSD--EPVFEYGEDDEWTPYVTRRLPTSPLYPAYGLETYGLPVPRRG-AEAW---RH-FDINSLVAVDYSG---------------------------------------------------------------------------------------------RPEGTGS-DVV-----------------------------------------------------------------------------LSDDEK------------ESILASLLSKG----------------------------------------------------------------------------------AWQADDE-VEARLVY---------------------------------------------------------------------------INGRFCPALSI-QTEDVKNL---------------------------------------------------------------DSSDFSSGKLSDKTIEYLK----------RLPDGFTDELAA-EVPDDS-NGPH----------------------------------------------------KSLENLSGPDHCVGKATGQFAINNQQGTAAFAALNSIKAGSVAY-----VEANGDAT-----KPIIIVNAQ-TP-----------------SAGGSG-------------------------------EQGVAFHPRTLAVANDGSVSSLIQMCV-----------------------------DLNEAEEN----SPCAT-LVNGYTQIFVGADANMTHSFLDESGGFVTSRVELSDS---EAMERSLPESPRV-VESRR--PALQN--SNFQAFDVHVTGDSGSFQSSLMELSG-------------------------------------------------------------------------NGRSRVAISTALLRPGASVSIN-----------------------------------------GFALSGG----------------AQRTDM---------------------------RTNIHHMAQGTISRQEQRN-------MVG-GRSTASFR------GRIRVEQ--------SAQQTDSEQLSRT--------------------------------VLLSDNARIWATPS---------------------------LEIIADD-------------------------------VQCTHGATVS-DLSEEE----------------------------------------------------------------------------------------------------------------------------LFYLRSRG----------------------------------------LDLPTARNMLMYAFVEEIGSSV-----DKTVAGSFD----------------------DENGLRSRIIKRLENVVPEGEKSL-----VGGEFQSV--------------------
