# Supplementary material for: Components of iron–Sulfur cluster assembly machineries are robust phylogenetic markers to trace the origin of mitochondria and plastids
Source: PLoS Biol. 2023 Nov 8;21(11):e3002374. doi: 10.1371/journal.pbio.3002374 (PMC10631705; doi:10.1371/journal.pbio.3002374)
Supplement: S1 Data — (ZIP) [file pbio.3002374.s017.zip › S1 Data/Full_datasets/Eukaryotes/SUF/SufC_Euka.fasta]

>1764295_Cprimus@QDZ25285.1| iron-sulfur cluster assembly ATPase
MA---------STARGM---------------------------------------------RPSMARTPRATVGTSTRRGIGIGIPAFGMRKGVTAPMQEAGGGGCGSCCSRCSERRRRRKCRVAATTEEA-----------GG-ANGCVLEVSGLEASIDDK-----SILKGLNLRINRGEVHAIMGQNGCGKSTLSKVLVGHPDYKVDGGSVTYKG-GNLLELEPEERSHAGLFLSFQYPVEVPGVNNTDFLRLACNARRAALGETELDPLEFYGHVTPILQELDIDPKFLSRNVNEGFSGGERKRNEVLQLAVMDSDLAIMDEVDSGLDIDALKNVADALNKLRRKKKDMS--VILITHYQRLLNYIKPDYVHIMKDGRCIKTGGAELALELESEGY-ASFDGFDGV-----------------------------------------------------------------------------------------------------------------------------------------------------------------------------------------------------------------------------------------------------------------------------------------------------------------------------------------------------------------------------------------------------------------------------------------------------------------------------------------------------------------------------------------------------------------------------------------------------------------------------------------------------------------------------------------------------------------------------------------------------------------------------------------------------------------------------------------------------------------------------------------------------------------------------------------------------------------------------------------------------------------------------------------------------------------------------------------------------------------------------------------------------------------------------------------------------------------------------------------------------------------------------------------------------------------------------------------------------------------------------------------------------------------------------------------------------------------------------------------------------------------------------------------------------------------------
>3075_Aprotothecoid@RMZ56080.1| hypothetical protein APUTEX25_004504
----------------------MHACYSG--------RAVAG---------------------PSLHTFQRTTHPTTRSR---------------------------------------GLKLRLYAQSA-------------------VLLDVRDLEARITNSQ---QGVLKGVSLTVREGEVHAIMGKNGSGKSTFSKVLVGHPEYEVTSGSVDYKG-ESLLGLEPDERSHMGLFMSFQSPVEIPGVSNIDFLRIATNARRSAQGQKDLDPLEFYAFVMPKLELLNMDAAFLNRNVNEGFSGGEKKRNEILQLACLEADCSILDEIDSGLDIDALRDVATAVNGFR--KQRPAAGLIMVTHYKRLLDYIRPDFVHIMQDGKIVKTGGMDLVDQLELEGY-KVPGQLFVFGDGDCGQLGLGEDVTERLRPFPLDVDGNKILQVACGGMHTVALTEDHVVYSWGVNDEGALGRETAGELWEKSGLSSGVAGDSYSPGPVDLPASAGKPHPNLFPGDSHTAALTELGSVWAWGTFRDASGVFGFSACTRIQLTPAEVYSPRRAGDQVVRIVSGADHIAAVTRHGGLLTWGNGQQGQLARVGERLSDRVRAATLLTPAPVPLKRRRSGRAAVVDVAAGTYATFALLADGGVLAAGLNNYGQLGLENGALPAYALTHVAALDGRSVRGVRGGQHHTLVLVEPGAGRGGSADDGEGSEGAGPSGAPLLSFGRPTYGRLGQAAAAVGSDAAAPVPREVDGLEGVALAGAAAGLAVSGAFSEAGDAWLWGFGTSNQLGKGDDDEDEVVPRKLAATKKLADQRVIALEFGGQHAALLAAATSGKTVLQLDAQDFYGGRWATLSIDDFLAALRPGQAAGATGLEVAGSTDPACIGESHAFLVDLAPRLVYGGGPMVDALLASGAHHYTEFKLLQGSYMLDSGDAQRLTSVPSTRAEVFASRDLSLADKRVLMRFLQRFSGLLPHNEGGEVRDPVPADTHDPVLATPFADFMTNTGLLRADLRATIAHGALLLPDPSLLSTGVVLDRLALLQRSAGRYGAGSGALLCPMHGGGELAQAFCRSAAVGGAVQMLRSPVVALRLESAEGSQIGGGAATVSDSAGPKVGASRPVCTGIYLGTGDDRQEVAAGVVIGGVAEIASALHLGEQMADAAQSHPDGGAGGVVHGAGQPCEGPVVWMLALGHTLCVCPENRTLVYLWTEAAAERGARSVLEPALQAVLRAASGTALFAAQGAAEGGGGGGVSAGPASLLTAVYYTEAPSDLRPDALPSNVTACPDPGSDVAVDSCIASARQLFHRTFGEEGRFPLDPDPPAPDAEDVASDEEALEALRTALRTVDGTEEAAKENPDLGESDYLTINGFRFVKPYHFDFSCSVKQRWGGQALLDVFSKEFPARSRDYYRAAIEQGRLRLEGKPSSPDTILAPGQRMRHAIHRHEPPCLGGDIPVLGVTPGLVAVGKPAGMPVHVSGQYRKNTVLGVLQAHRTDLGPLHPCHRLDKPVSGVLIFARSPAAADALRLQIEAGSGGWGGGGAGAHEVCKVYVARVMGRFPDTPDPLVVDVPLSWDQKRNHVTACPGAAAVGDADSDLERGGGAAQAPVPEAGAANSQPSPPRDGAEEDVAARAARRHAFRAQRRERARAKQEAQAAQAARAAAPDFHIKAAKHAVTEVRLLGVAPDGQTSLVECRPRTGRTHQIRVHLQHVGHPIANDAQYGGRYAGPLASRVMAAALGVAWDQMRAAAGIPAWQPDGGPAGPGTVSGGEAGPEPASRGVRGSDASSDGWVAPEASSGDAAATASKRPRVAAGNLGAADARGADAFPIREPPHLQAAFGSARNADAYAQNQAFRQGEDYRAPEGSLDDSCPHCPYLAPMDYPLDLRPLWLHARSYACAEWEFEAPLPDWAAADYCPDAHRQGAGT
>3197_Mpolymorpha@PTQ36287.1| hypothetical protein MARPO_0065s0083
MA-----------ATGA-VVSVTGVCWEACFQPQRNRRVSATKLQSSSADAVVGFSRKCRVEGATLMSSCSSAVKPSSSS--------------------------VSSCSSKPQ-QHHGRRGRAFATMAT--MAESPVASELEK-VGDVLLEVRGLCAVVEATG---KEILRGVDLTVRQGEVHAIMGKNGSGKSTLSKVLVGHPDYLVTSGTATYKG-ENLFDKEPEERSHAGLFLSFQSPVEIPGVSNMDFLRMACNARRSSLGLPEFGPLEFYGFLSPKLAALNMDPSFLDRNVNEGFSGGEKKRNEILQLAVLEADMAILDEIDSGLDVDALRDVAAAVNGLR--KSDNA--VLMITHYQRLLDYIKPTYVHIMEAGRIVKTGDSSLALQLEAGGY-EALKESA-------------------------------------------------------------------------------------------------------------------------------------------------------------------------------------------------------------------------------------------------------------------------------------------------------------------------------------------------------------------------------------------------------------------------------------------------------------------------------------------------------------------------------------------------------------------------------------------------------------------------------------------------------------------------------------------------------------------------------------------------------------------------------------------------------------------------------------------------------------------------------------------------------------------------------------------------------------------------------------------------------------------------------------------------------------------------------------------------------------------------------------------------------------------------------------------------------------------------------------------------------------------------------------------------------------------------------------------------------------------------------------------------------------------------------------------------------------------------------------------------------------------------------------------------------------------------
>3055_Creinhardtii@PNW81026.1| hypothetical protein CHLRE_07g339700v5
MA-----------------------------------------------------------------HQILRSSRIASST------------------------------------RVAQRSSRVHAVSVR--CAAAP---------ADVMLEVKDLTASIAGTH---TPILKGVNLTIRNGEVHAIMGKNGSGKSTLSKVLVGHPDYEVTGGTAVFKG-KNLFEMEPEERSHAGLFLSFQTPIEVPGVSNVDFLRMACNSRRKALGHPELDPLEFYAYIMPKLEMLNMDPTFLNRNVNEGFSGGEKKRNEILQLAVLEADMAILDEIDSGLDIDALRDVAKAVNQLR--SDDTG--VLMVTHYKRLLDYIKPDFVHIMQAGEIVKTGDMSLVDQLEAGGY-ATL-----------------------------------------------------------------------------------------------------------------------------------------------------------------------------------------------------------------------------------------------------------------------------------------------------------------------------------------------------------------------------------------------------------------------------------------------------------------------------------------------------------------------------------------------------------------------------------------------------------------------------------------------------------------------------------------------------------------------------------------------------------------------------------------------------------------------------------------------------------------------------------------------------------------------------------------------------------------------------------------------------------------------------------------------------------------------------------------------------------------------------------------------------------------------------------------------------------------------------------------------------------------------------------------------------------------------------------------------------------------------------------------------------------------------------------------------------------------------------------------------------------------------------------------------------------------------------
>436017_Olucimarinus@ABO95049.1| ABC(ATP-binding) family transporter (Fe-S assembly/SufBCD system)
-------------------------------------------------------------------------------------------------------------------------------------------------------------------------------------------MGKNGSGKSTLTKVLVGHPAYEVTSGSATFKG-EALFEMEPEERARSGLFLSFQSPIEVPGVSNTDFLRMMCNERRKARGEEELDPLEFYGYLTPKLEALNMDPSFLTRNVNEGFSGGEKKRNEILQLAVMESEMSILDEIDSGLDVDALRDVAKAVNLLR--QGDKG--LLLITHYQRLLDAIHPNFVHIMQKGQIVQTGGVEIATQLEEGGF-ASLAQ---------------------------------------------------------------------------------------------------------------------------------------------------------------------------------------------------------------------------------------------------------------------------------------------------------------------------------------------------------------------------------------------------------------------------------------------------------------------------------------------------------------------------------------------------------------------------------------------------------------------------------------------------------------------------------------------------------------------------------------------------------------------------------------------------------------------------------------------------------------------------------------------------------------------------------------------------------------------------------------------------------------------------------------------------------------------------------------------------------------------------------------------------------------------------------------------------------------------------------------------------------------------------------------------------------------------------------------------------------------------------------------------------------------------------------------------------------------------------------------------------------------------------------------------------------------------------
>3218_Ppatens@PNR36630.1| hypothetical protein PHYPA_022481
MVSRSSFCQRFAAGVGGLPTSIRNGAARAGDVGRARVPVVAGRVQLREKGVLV-----CGEEVGSLKTQSRRRWREGSSS---------------------------------------SVTVSTNAMSAQ--LEEEPAAKGE----ARVILEVQGLRAVVADTR---QEILNGVDLVIREGEVHAIMGKNGSGKSTLSKVLVGHPDYEVTGGTAIFKG-ENLFDKEPEERSHCGLFLSFQSPVEIPGVSNMDFLRMACNARRNARGLEELGPLEFYGFVAEKLTALNMDPRFLDRNVNEGFSGGEKKRNEILQLSVLEADMAILDEIDSGLDIDALRDVANAVVGLK--KDNNA--ILMITHYQRLLDYIMPTYVHIMEAGRIVKTGDMSLAAQLEAGGY-NAVQAMKM------------------------------------------------------------------------------------------------------------------------------------------------------------------------------------------------------------------------------------------------------------------------------------------------------------------------------------------------------------------------------------------------------------------------------------------------------------------------------------------------------------------------------------------------------------------------------------------------------------------------------------------------------------------------------------------------------------------------------------------------------------------------------------------------------------------------------------------------------------------------------------------------------------------------------------------------------------------------------------------------------------------------------------------------------------------------------------------------------------------------------------------------------------------------------------------------------------------------------------------------------------------------------------------------------------------------------------------------------------------------------------------------------------------------------------------------------------------------------------------------------------------------------------------------------------------------
>1460289_Csp.@KOO25052.1| assembly ATPase
------------------------------------------------------------------------------------------------------------------------------------------MAAAD----APPLLVVSGLRATVADT-----PILKGVDLIVRRGEVHAIMGPNGSGKSTLSKVLVGHPSYEVTGGCARYRNDEDLLELEPEERAQQGIFLAFQYPVEIPGVSNNDFLRLAVNKRRGALGLDEYDPLEFLGVLSEKMEMVSMSPDFLGRDVNSGFSGGEKKRNEILQMALLEPELAILDETDSGLDIDALKTVAAGVNACR--SEKNA--MILITHYQRLLDYVKPDFVHIMYQGRIVRSGGPELALELEAEGY-AFLGITK----------------------------------------------------------------------------------------------------------------------------------------------------------------------------------------------------------------------------------------------------------------------------------------------------------------------------------------------------------------------------------------------------------------------------------------------------------------------------------------------------------------------------------------------------------------------------------------------------------------------------------------------------------------------------------------------------------------EQ--------------------------------------------------------------------------------------------------------------------------QPAL------------------------------------------------------------------------------------------------------------------------------------------------------------------------------------------------------------------------------------------------------------------------------------------------------------------------------------------------------------------------------------------------------------------------------------------------------------------------------------------------------------------------------------------------------------------------------------------------------------------------------------------------------------------------------------------------------------------------S
>3702_Athaliana@AEE74941.1| non-intrinsic ABC protein 7
MA-------------GV-NLQLRHAYSIAQF-----VPTVSS---------------------PPPLPTQRVRLGTSPSRVLL-------------CNLRANS-------AAAPILRTTRRSVIVSASSVSSAVDSDSLVEDRDDVGRIPLLEVRDLRAVIAESR---QEILKGVNLVVYEGEVHAVMGKNGSGKSTFSKVLVGHPDYEVTGGSIVFKG-QNLLDMEPEDRSLAGLFMSFQSPVEIPGVSNMDFLNMAFNARKRKLGQPELDPIQFYSHLVSKLEVVNMKTDFLNRNVNEGFSGGERKRNEILQLAVLGAELAILDEIDSGLDVDALQDVAKAVNGLL--TPKNS--VLMITHYQRLLDYIKPTLIHIMENGRIIKTGDNSLAKLLEKEGY-KAISG---------------------------------------------------------------------------------------------------------------------------------------------------------------------------------------------------------------------------------------------------------------------------------------------------------------------------------------------------------------------------------------------------------------------------------------------------------------------------------------------------------------------------------------------------------------------------------------------------------------------------------------------------------------------------------------------------------------------------------------------------------------------------------------------------------------------------------------------------------------------------------------------------------------------------------------------------------------------------------------------------------------------------------------------------------------------------------------------------------------------------------------------------------------------------------------------------------------------------------------------------------------------------------------------------------------------------------------------------------------------------------------------------------------------------------------------------------------------------------------------------------------------------------------------------------------------------
>2898_Cparamecium@YP_003359226.1| sulfate ABC transporter protein (plastid)
--------------------------------------------------------------------------------------------------------------------------------------------MNS----KDILFEVRDLHARVGSI-----PVLKGVNLCVRCGEIHAIMGRNGSGKSTLAKVVAGHPSYTITFGDVLFRG-ASILSKTPEERAQLGIFLGFQYPVEIPGVSNSDFLRLSFNTVRKHRGLSELDPIEFLEVIKSKLDIVKMEQTFLNRCVNEGFSGGEKKRNEILQMALLEPWVSILDETDSGLDIDALRVVASGVNKLL--TSETS--IVLITHYQRLLDYIIPSYVHVMRDGRIVKTGSKELALELEKNGY-SLFDN-LS------------------------------------------------------------------------------------------------------------------------------------------------------------------------------------------------------------------------------------------------------------------------------------------------------------------------------------------------------------------------------------------------------------------------------------------------------------------------------------------------------------------------------------------------------------------------------------------------------------------------------------------------------------------------------------------------------------------------------------------------------------------------------------------------------------------------------------------------------------------------------------------------------------------------------------------------------------------------------------------------------------------------------------------------------------------------------------------------------------------------------------------------------------------------------------------------------------------------------------------------------------------------------------------------------------------------------------------------------------------------------------------------------------------------------------------------------------------------------------------------------------------------------------------------------------------------
>1928728_Pmicropora@BBL86394.1| FeS assembly ATPase SufC (chromatophore)
------------------------------------------------------------------------------------------------------------------------------------------MIRPD----AELLLEIIDLHARVENK-----PILKGVNLKIHAGEIHAIMGRNGSGKSTLSKVLAGHPAYEITRGSIMYRG-QDLMVLSPEDRARIGIFLGFQYPVEIPGVSNIEFLRVATNARRIGKGQDELDTFEFEDLVHERLKIVQMDPTFLERSVNEGFSGGEKKRNEILQMALLEPIISILDETDSGLDIDALRIVARGVNQLS--SPDTA--ILLITHYQRLLEEITPDYVHVMASGRILRTGDNQLALELEKIGY-DWVDQELA------------------------------------------------------------------------------------------------------------------------------------------------------------------------------------------------------------------------------------------------------------------------------------------------------------------------------------------------------------------------------------------------------------------------ALE----------------------------------------------------------------------------------------------------------------------------------------------------------------------------------------------------------------------------------------------------------------------------------------------------------------------------------------------------------------------------------------------------------------TSQL-------------------------------------------------------------------------------------------------------------------------------------------------------------------------------------------------------------------------------------------------------------------------------------------------------------------------------------------------------------------------------------------------------------------------------------------------------------------------------------------------------------------------------------------------------------------------------------------------------------------------------------------------------------------------------------------------------------------------
>55529_Gtheta@NP_050731.1| sulfate ABC transporter protein (chloroplast)
----------------------------------------------------------------------------------------------------------------------------------------------M----KKKILEVTNLHAAVNEI-----KIVKGLNLVVNAGEIHAIMGKNGSGKSTFAKIIAGHPDYTITNGDITYQH-TSILELTPEDRAKRGIFLSFQYPIEIPGVTNADFLRLACNARRIYQGLPEMEPLEFFEYINSKLPLVDLKPSFLTRDVNEGFSGGEKKRNEILQMSILDTKLAVLDETDSGLDIDALRTVANGIKSLA--NDGNA--IILITHYQRLLDYIKPDFVHVMQEGKIIKTGSASLALDLEKYGY-DWLKNELK------------------------------------------------------------------------------------------------------------------------------------------------------------------------------------------------------------------------------------------------------------------------------------------------------------------------------------------------------------------------------------------------------------------------------------------------------------------------------------------------------------------------------------------------------------------------------------------------------------------------------------------------------------------------------------------------------------------------------------------------------------------------------------------------------------------------------------------------------------------------------------------------------------------------------------------------------------------------------------------------------------------------------------------------------------------------------------------------------------------------------------------------------------------------------------------------------------------------------------------------------------------------------------------------------------------------------------------------------------------------------------------------------------------------------------------------------------------------------------------------------------------------------------------------------------------------
>159749_Toceanica@ADB27541.1| FeS cluster assembly protein SufC (chloroplast)
--------------------------------------------------------------------------------------------------------------------------------------------MTL----YSPILEIKDLKASINNN-----EILKSLNLTIKRGEIHAIMGPNGSGKSTFSKIIAGHPAYEVISGDILFNG-SSILDLDPEERSHLGIFLAFQYPIEIPGVSNEDFLRLSYNSKQKFLNKPEVDPIQFFSIINEKLKLVDMSSVFLSRNVNEGFSGGEKKRNEILQMILLESELSILDETDSGLDIDALKIISKGINTFM--SSDKS--IILITHYQRLLDYIKPDYVHVMQNGKIIKTGTANLAKELEIKGY-EWLI----------------------------------------------------------------------------------------------------------------------------------------------------------------------------------------------------------------------------------------------------------------------------------------------------------------------------------------------------------------------------------------------------------------------------------------------------------------------------------------------------------------------------------------------------------------------------------------------------------------------------------------------------------------------------------------------------------------------------------------------------------------------------------------------------------------------------------------------------------------------------------------------------------------------------------------------------------------------------------------------------------------------------------------------------------------------------------------------------------------------------------------------------------------------------------------------------------------------------------------------------------------------------------------------------------------------------------------------------------------------------------------------------------------------------------------------------------------------------------------------------------------------------------------------------------------------------
>2769_Ccrispus@CCP38183.1| iron-sulfur cluster formation ABC transporter ATP-binding subunit (plastid)
----------------------------------------------------------------------------------------------------------------------------------------------M----NENLLNINNLYASIDDT-----EVLKGLNLSINSGEIHAIMGKNGCGKSTFAKVIAGHPSYNITQGDILFYN-QNINKMSPVDRALKGIFLAFQYPVEISGVSNADFLRLAYNEKQKITNKPPLDPLSFLELVNDKIKAIDMNSSFLSRNVNEGFSGGEKKKNEILQMSLLNTKLAILDETDSGLDIDALKTISANINALA--SNDNA--IIIITHYNRLLEYIIPDYVHIMHEGKIIHTGGANLAKQLEHYGY-DSII----------------------------------------------------------------------------------------------------------------------------------------------------------------------------------------------------------------------------------------------------------------------------------------------------------------------------------------------------------------------------------------------------------------------------------------------------------------------------------------------------------------------------------------------------------------------------------------------------------------------------------------------------------------------------------------------------------------------------------------------------------------------------------------------------------------------------------------------------------------------------------------------------------------------------------------------------------------------------------------------------------------------------------------------------------------------------------------------------------------------------------------------------------------------------------------------------------------------------------------------------------------------------------------------------------------------------------------------------------------------------------------------------------------------------------------------------------------------------------------------------------------------------------------------------------------------------
>39947_Osativa@KAF2939095.1| hypothetical protein DAI22_03g166900
MA-----------------PPLAAAAAAA--------AAVSS---------------------------SSPLFSSSSSRPL---------------PRRHLP-------PSSVSLRPRRRSIAAASAAVES--------------AGRPLLEARDLVACVKENG---QEILSGVNLTIREGEIHALMGQNGSGKSTLMKVLAGHPEYEVTGGTVLFKG-ENLIDMEPEERSLAGLFMSFQAPVEIPGVNNYDFLLMALNARREKKGLPALEPLQVYPIIEEKVNALNMNAEILNRAVNEGFSGGERKRNEILQLSVLGADLALLDEIDSGLDVDALEYVAKAVNGIL--TPNSS--LMMITHYQRLLDLIKPSYVHIMEKGKIVKTGDRALANYIDESGY-KAIATA--------------------------------------------------------------------------------------------------------------------------------------------------------------------------------------------------------------------------------------------------------------------------------------------------------------------------------------------------------------------------------------------------------------------------------------------------------------------------------------------------------------------------------------------------------------------------------------------------------------------------------------------------------------------------------------------------------------------------------------------------------------------------------------------------------------------------------------------------------------------------------------------------------------------------------------------------------------------------------------------------------------------------------------------------------------------------------------------------------------------------------------------------------------------------------------------------------------------------------------------------------------------------------------------------------------------------------------------------------------------------------------------------------------------------------------------------------------------------------------------------------------------------------------------------------------------------
>227086_Bnatans@XP_001712974.1| Ycf16 (nucleomorph)
-----------------------------------------------------------------------------------------------------------------------MRRVNAFSKS----ISSEKVLD------NINKLKISDLSIILKSNN---TKIVENLNLTVNPGEIHVLMGRNGSGKSTLSKTIVGHPSYEVIDGSITYKN-IDITQIDASLRALNGIFMCFQSPVEIQGVKNLDFLRKISNSRRKFLSQPIFDPLDFYSFISDKIESVGLDNTFLTRNVNEGFSGGEKKRNEMLQLITVQADFCIFDEIDSGLDIDSIKNLVDIISTLR--NRGVG--MIIITHYNKLIDLVRPDYVHILKNGKIIKSGDMELSKIIEREGF-DAIN----------------------------------------------------------------------------------------------------------------------------------------------------------------------------------------------------------------------------------------------------------------------------------------------------------------------------------------------------------------------------------------------------------------------------------------------------------------------------------------------------------------------------------------------------------------------------------------------------------------------------------------------------------------------------------------------------------------------------------------------------------------------------------------------------------------------------------------------------------------------------------------------------------------------------------------------------------------------------------------------------------------------------------------------------------------------------------------------------------------------------------------------------------------------------------------------------------------------------------------------------------------------------------------------------------------------------------------------------------------------------------------------------------------------------------------------------------------------------------------------------------------------------------------------------------------------------
>1169540_Vbrassicaform@CEM31097.1| unnamed protein product
---------------------MTSLVACA---------------------------------FLSLIISLVALPRPCTAFRM-----------------------------PSPVHRTPRTRVRSRQPS----LLRMSASEDA----SDTIMRIDNVHAEVGEEEEKVVKILDGFSLEVKKGEVHAIMGPNGSGKSTLSKVITGHPDYRVIEGSITFKG-EDVLDMDVDERALAGIFLAFQYPVEIAGVSNSDFLRAAVNIRRKREGLDDLDAIEFSMKMFEELDKLGLDPSFLDRGINAGFSGGEKKRNEVLQMVMLNPDLVILDETDSGLDVDSLKTTAEAVNNFKASHPDKT--FLIITHYQRLLDLIKADRVSVMKKGRVVLTGGPDLATTIEQWGYGDWLEKEAA-G-------------------------------------------------------------------------------------------------------------------------------------------------------------------------------------------------------------------------------------------------------------------------------------------------------------------------------GR--------------------------------------------------------------------------------------------------------------------------------------------------------------------------------------------------------------------------------------------------------------------------------------------------------------------------------------------------------------------------------------------------------------------------------------------------------------------------------------------------------EAVL------------------------------------------------------------------------------------------------------------------------------------------------------------------------------------------------------------------------------------------------------------------------------------------------------------------------------------------------------------------------------------------------------------------------------------------------------------------------------------------------------------------------------------------------------------------------------------------------------------------------------------------------------------------------------------------------------------------------A
>2762_Cparadoxa@SUFC.1| SufC
------------------ILKGVNLTINSGEIHAIMGPNGSGKSTFSKILAGHPAYQVTGGEILFKNKNLLELEPEERARAGVFLAFQYPIEIAGVSNIDFLRLAYNNRRKEEGLTELDPLTFYSIVKEKLNVVKMDPHFLNRNVNEGFSGGEKKRNEILQMALLNPSLAILDETDSGLDIDALRIVAEGVNQLSNKENSIILITHYQRLLDYIVPDYIHVMQNGRILKTGGAELAKELEIKGYDWLNE-
>77922_Cgloeocystis@SUFC.1| SufC
------------------ILKGVNLTINAGEIHAIMGPNGSGKSTFSKVLAGHPAYKVTGGEIYFQGINLLELEPEERARAGLFLAFQYPIDIPGVTNIDFLRLSYNARRQYLGLSELDPLDFYSIVTQKLDVVKMDVNFLSRNVNEGFSGGEKKRNEILQMALLSPSLAVLDETDSGLDIDALKIVASGINSLITSENSIILITHYQRLLDYIKPDFIHVMHNGRIVLTKGSELAKELELKGYDWLK--
>1789788_Gincrassata@SUFC.1| SufC
NQTLLKIQNLEAEVDGVQILKGLNLTVNAGEIHVIMGPNGSGKSTFSKVLVGHPAYTVTNGNILFKGKELLDLSPEKRARSGLFLAFQYPFEIPGVNNIDFLRLAFNTHRKEKGLPEFDPLEFYSLVIEKLKLVNMNPSFLYRDVNEGFSGGEKKRNEILQMALLQPTLSILDELDSGLDIDALKIIAEAVKHLMSADKAIILITHYQRLLDYIKPDFIHVMQSGLIVKTGGFELAQELEQKGYDWL---
>38269_Gwittrockiana@SUFC.1| SufC
------------------ILKGINLTIRSGEIHAIMGPNGSGKSTLSKVLAGHPSYKVKSGEISYLGKNLLDLEPEERARAGIFLSFQYPTEIPGVTNIDFLRLAYNTLQKTLGRPELTPIQFYPVITKKLKLLKMNSSFLSRSVNENFSGGEKKRNEILQMALLNPYISILDEMDSGLDIDALRIVSNGINLMKNSKNSIILITHYQRLLNYLIPNFIHVMQNGRISVTGGPELAKHLELKGYDWLNQE
