# Supplementary material for: Components of iron–Sulfur cluster assembly machineries are robust phylogenetic markers to trace the origin of mitochondria and plastids
Source: PLoS Biol. 2023 Nov 8;21(11):e3002374. doi: 10.1371/journal.pbio.3002374 (PMC10631705; doi:10.1371/journal.pbio.3002374)
Supplement: S1 Data — (ZIP) [file pbio.3002374.s017.zip › S1 Data/Full_datasets/Eukaryotes/SUF/SufE2_Euka.fasta]

>436017_Olucimarinus@ABP00199.1| predicted protein
------------------------------------------------------------------------------------------------------------------------------------------------------------------------------------------------------------------------------------------------------------------------------------------------------------------------------------------------------------------------------------------------------------------------------------------------------------------------------------------------------------------------------------------------------------------------------------------------------------------------------------------------------------------------------------------------------------------------------------------------------------------------------------------------------------------------------------------------------------------------------------------------------------------------------------------------------------------------------------------------------------------------------------------------------------------------------------------------------------------------------------------------------------------------------------------------------------------------------------------------------------------------------------------------------------------------------------------------------------------------------------------------------------------------------------------------------------------------------------------------------------------------------------------------------------------------------------------MG--C--ASASW--I-E-------A-----V----V-----------D------------EA---S----------------------G------------R----------------VR------A-----RC-ASE------SDATRG-----YGTLLCE-------------A-----------------------------------------------------------------------------------------------------L-SG--GTVD--EC--L----ELGDDFVDAMEIGI-----GSKVEKSRTNGFKNMLETAKKQLRTLRADAGG----------D---PFPSLIVTADE-VRSR-----------------GSFAASQAS--------YLEPDAGKVKALVEALSTKKI----GIVAH----FYMDPE---------VQGILMAAKASYPHIAISDSLVMADLAVKM-VEDGCETIGVLGVDFMSENVRAIIDEAGHADAKVYRMAAEDIGCSLAEAAQSESYDSYLEDASKTKN-SVHVIYINTGLDTKAAANAKIPTITCTSSNVVATVLQAAAQIP-DVHVFYGPDTYMGGNLAELLRRMTTW--DDEDIKAMHPAHDRETVKALLPRLKYFNDGTCMVHDMFGEDVCNTVRAFYGDAYQTAHFEVPGEMFKLAMEAKD-RGLGVVGSTQNILDYTCARVDEAIERALPEGERLRFVLGTETGMVT----S------------------------------------------------------------------------------------------------------------IVR---------AV----------------------------------------------------------------------------------------QARLRAARDA-G--VRGVE-A-EIVFPV-------------------------------------------------------------------------------------------------------------------------------------SADAITATGD----------------------------AEIPVVPGVVAGEGCSLDGGC------------------AS----------------------------------------------------------------CP----------------------YMKM---NS-------------------------------YDALMKM------------------CDKIGSAAGEAVLAAQEPRKYE---------------SADGAGPSI-----ASQGCVPILH------------------------------MRHFQK-NK--------------------------------------------------------------------------------------------------------------------------------------T-------------------------FSDALVED---------------------------------------------------ITTR---------------------------------------------------------------------------------------------------------------------------------------------------------------------------------------------------------------------------------------------------------------------------------------------------------------------------------------------------------------------------------------------------------------
>1764295_Cprimus@QDZ26067.1| quinolinate synthase
--------------------------------------------------------------M-------------------------------------------------------------------SQRLG--------------------------------------------------------------------------------------------------------------------------------------------------------------------------------------------------------------------------------------------------------------------------------------------------PLSRSS----GSCG----------------------------------------------------------RRKRRTG-----------------FVS----------AVYKA-------------------------------------------------------------------------------------------------------------------------------------------------E----------------------------------------------------------------------------------------------------------------------------------------------------------------------------------------------------------------------------------------------------------------------------------------------------A--------------P---VEEA--------------GGTGFVENLH---------------------------VE--------------------------------------------------------------------------------------------------------------------------------------------------------------------------------------------------------LIAD-----------------------LG--V----K-D-----D--------SDTGA--------LLKR----------LIE----LG-------------------------------------S------S-S-P---------------------------EF----------------------------------------------VLP--------------------------------------QHE-LTE------------EKRVPG--C--ASRVW--I-D-------C-----E----V-----------R------------EE---D----------------------S------------L----------------VH------F-----RG-YSD------SAISKG-----MCNLLCR-------------N-----------------------------------------------------------------------------------------------------F-SG-KLTPE--SF--L----SIDESFLKEVTRGL----GPVLSSSHRRHGLFSIFDSMRKRVHQLVS-----------GGID-E-PFPSLVITKED-LIPQ-----------------GKYAESQAT--------YLKPDQSKVDDLVRSLKETKC----GVVAH----FYMDPE---------VQGVLAAAQKDWPHIHISDSLVMADRAVDMAAEGGCENICVLGVDFMSENVRATLDHQGYNDVNVYRMDVDLIGCTLAEAAESERYERYLEEAARATENALHVVYINTSLKTKAVAQSKVPTITCTSSNVVQTILQSSSQLDGDLSVFYGPDAYMGANIKEMLEQLCGT--SDEEVRKIHKDHDISSIKNLLSRFRYYQDGICLVHDMFGSEVAQTIRESYADAFCTAHFEVPGEMFKLALHASHNGDRGVIGSTKNILDFILGKVAEANEHNLES-ERLQFILGTESGMIT----S------------------------------------------------------------------------------------------------------------VVN---------AV----------------------------------------------------------------------------------------QESLRE-------AGSNVE-V-EIVFPV-------------------------------------------------------------------------------------------------------------------------------------NSSAITSASQA--------------NAPAM-----P--FGLDIVPGPAGGEGCSMEGGC------------------AS----------------------------------------------------------------CP----------------------YMKI---NS-------------------------------LDALMFV------------------LSKLEEDDSDPILQDYAPRNY----------------EESIDGKSF-----AQVGTVPILH------------------------------MRHFTQ-HK--------------------------------------------------------------------------------------------------------------------------------------C-------------------------MSDDLVAD---------------------------------------------------IKARGLQ------------------------------------------------------------------------------------------------------------------------------------------------------------------------------------------------------------------------------------------------------------------------------------------------------------------------------------------------------------------------------------------------------------
>3075_Aprotothecoid@RMZ57037.1| hypothetical protein APUTEX25_002269, partial
------------------------------------------------------------------------------------------------------------------------------------RL---------------------------------------------------------------------------------------------------------------------PR-------------------------------------------------------------------------------------------------------------------------------------------------------------------------------PHR----G-----------------------------------------------------------------RVA-----------------VQA----------APLQA-------------------------------------------------------------------------------------------------------------------------------------------------T-----------------------------------------------------------------------------------------------------------------------------------------------------------------------------------------------------------------------------------------------------------------------------------------------------------VAAPR---P----------------------GFADLMAAF---------------------------EA--------------------------------------------------------------------------------------------------------------------------------------------------------------------------------------------------------------------------------------------A-P-----N--------DRARS--------AL------------LLD----VA-------------------------------------R------R-V-S---------------------------P------------------------------------------------LD--------------------------------------AAD-RTD------------ANRVLG--C--TAQVW--L-A-------S-----S----V-----------E------------PG---T----------------------G------------A----------------LR------L-----RA-GAD------SALHAG-----LANVVLS-------------A-----------------------------------------------------------------------------------------------------L-DG--LAPE--AV--L----AFDASALAALGAR------WGSLTASRTNGLAALLGAAR---------AAAS------RALG-HPAFPSLLVSARG-VAAR-----------------GAYAEAQAA--------YLDPAPEAVQALADALAASRV----GVVAH----FYMDPE---------VQG----------------------------------------------NVRAMLDEAGHQDVRVLRMDAGAIGCSLAEAAEGAAYSAFLARAAAHPSPALHVVYINTSLRTKARAQAAVPTLTCTSSNVVASVLGAFAAVP-GVHVWYGPDAYMGRNVRALLAVLAAG--PDEAVRAVHAQHSARSVADALPRFHSFQDGMCVVHHMFGAGVCQRVAADYGDAYLAAHFEVPGEMFELALAASR-RGAGVVGSTSNILDFIVAKVREEAAAAEPR-PKLQFVLGTETGMVT----A------------------------------------------------------------------------------------------------------------IVR---------AV----------------------------------------------------------------------------------------RAEL---ERLPG--LGELQ-V-EIVFPV-------------------------------------------------------------------------------------------------------------------------------------SPDAITTPEQE--------------RGAGSASLTLP--GGVSLIPGPAGGEGCSSSGGC------------------AS----------------------------------------------------------------CP----------------------YMKM---NT-------------------------------LSALLDV------------------CSALRDPAREAQLARHEPVPY----------------TEKVAGRSV-----ASLGCETILH------------------------------MRDFQK-EG--------------------------------------------------------------------------------------------------------------------------------------R-------------------------LSERLVAD---------------------------------------------------VLARKRRA-----------------------------------------------------------------------------------------------------------------------------------------------------------------------------------------------------------------------------------------------------------------------------------------------------------------------------------------------------------------------------------------------------------
>3055_Creinhardtii@PNW81555.1| hypothetical protein CHLRE_06g251450v5
-----------------------------------------------------------------------------------------------------------------------------------MRLF------------------------------ANTRGCAS-ATHERSR--------------------------------------------------------CILVGSTRFIGGGAPRVA----------------HQSS----------LEQSKP--------------------------------------------------------------------------------------------------------------------------------------CLISRR----G-----------------------------------------------------------------RPG-----------------FQL----------AAVQA-------------------------------------------------------------------------------------------------------------------------------------------------S----------------------------------------------------------------------------------------------------------------------------------------------------------------------------------------------------------------------------------------------------------------------------------------------------AAGDTAQVATPSTGAP----------------------GAEWLPASL---------------------------EA--------------------------------------------------------------------------------------------------------------------------------------------------------------------------------------------------------QLAP-----------------------IT--S----A-P-----D----------AKE--------ALRR----------LLD----AG-------------------------------------S------G-L-A---------------------------P------------------------------------------------LP--------------------------------------AAA-RTA------------SNRVMG--C--TAQVW--L-A-------A-----E----T-----------D-------------A---A----------------------G------------R----------------MA------F-----QG-WSD------SEVSRG-----LVALLVR-------------G-----------------------------------------------------------------------------------------------------L-SG--CTPE--EV--M----QVSASQVQQRLSRVL---GRSVLPPGRANGLGNMLESARKRA-ALAAAAAAG------RRLD---VFPSLLITADA-LTPQ-----------------GAFAEAQAR--------YLAPDAAAVSQLVRVCRDKHI----GVVAH----FYMDPQ---------VQGVLSAAAEEWPHIAISDSLVMADTAVRM-AEAGCTTICVLGVDFMSENVRAILDEAGHSAVQVYRLAESDIGCSLAEAAESDSYSRYLQQAAHTPN-SVHVVYINTSLRTKARAHALVPTITCTSSNVVQTVLAAFADVP-GATVWYGPDTYMGANLAQLFADLASGAASDDDVRALHPAHTVDSIRSLLPRLRYFTDGTCIVHHIFGGEVTELVAAGYGDAYLAAHFEVPGEMFRLAMQAKRSRGMGVVGSTSNILDFIADKLREALSAPHPE--RLQFVLGTEAGMIT----S------------------------------------------------------------------------------------------------------------IVR---------KV----------------------------------------------------------------------------------------QG-L---LRQSG--RTDVE-V-EVVFPV-------------------------------------------------------------------------------------------------------------------------------------APSAVATPQQR--------------PQEGAAPLTLP--TGLALVPGPASGEGCSLEGGC------------------AA----------------------------------------------------------------CP----------------------YMKM---NT-------------------------------LAALVSV------------------CERVGSPAGEASLERYRPRTYG---------------GETVGGRSL-----AAAGCVPILH------------------------------MRNFQRSQGR-------------------------------------------------------------------------------------------------------------------------------------R-------------------------LGPDLLQD---------------------------------------------------IASRHTAR-----------------------------------------------------------------------------------------------------------------------------------------------------------------------------------------------------------------------------------------------------------------------------------------------------------------------------------------------------------------------------------------------------------
>3218_Ppatens@PNR30807.1| hypothetical protein PHYPA_027123
-------------------------------------------------------------------------------------------------------------------------------------MAIILGAS-----------------------MPVVREVVT-STVLANA--------------------------------------------------------HSGAGALASYAKSSSSVV----------------LRTSWIREVGVRDALR----------------------------------------------------------------------------------------------------------------------------------------------RR----AKF-------------------------------------------------------------YNRTE-----------------VKG---------LVTLRS-------------------------------------------------------------------------------------------------------------------------------------------------A-----------------------------------------------------------------------------------------------------------------------------------------------------------------------------------------------------------------------------------------------------------------------------------------------------------LVEPELLSPVSKDESALK----------------KLHQLV---------------------------ED-----------------------------------------------------------------------------------------------------------------------------------------------------------------------------------------------------------------------------------VS--S----A-D-----E--------G--RA--------RVQR----------VLG----YA-------------------------------------K------K-I-P---------------------------R------------------------------------------------LP--------------------------------------ADA-KVP------------ENRVMG--C--TSQVW--L-T-------V-----E----L-----------S------------N----D----------------------G------------R----------------VY------F-----GV-DSD------SEVTRG-----LCSILLE-------------G-----------------------------------------------------------------------------------------------------L-NG--ATAE--DL--L----TVPVSALKGLKVGM-----ET---QSRANTWSNVLLTLQKRTSMLIAKKAGL------STVE---PFPSLLITAND-IVAE-----------------GDFAKAQAK--------YLSPDKSKVEELARLLKEKKI----GVVAH----FYMDPE---------VQGVLVAAQKLWPRIHISDSLVMADRAVGM-ANEGCKHIAVLGVDFMSENVRAILDRAGHEKVSVYRMSSDHIGCSLAEAAESDSYIKFLEEASKTPK-SMHVIYINTSLETKAQAHSRVPTITCTSSNVVQTVLQGFAQVP-DLTVWYGPDSYMGGNLVEMFQQMLSL--GDEEIAAVHPSHTKDTIAALLPRLKYFEDGTCIVHDMFGKDVVDRVRQGYGDAYQTAHFEVPGEMFALAMEAKQ-RGMGVVGSTSNILDFIKEHVTQALQRGFE--DRLQFILGTESGMVT----S------------------------------------------------------------------------------------------------------------IVG---------AV----------------------------------------------------------------------------------------RKLLVDYQKLHG--SSKVE-V-EIVFPV-------------------------------------------------------------------------------------------------------------------------------------SSQAISATSSS--------------TTNGAYEST-L--AKLPIVPGVSSGEGCSISGGC------------------AS----------------------------------------------------------------CH----------------------FMKM---NS-------------------------------LDSLLQV------------------C-RLVETPGEPLLTAHHARTY----------------TALIDGQAL-----GDLGCEPILH------------------------------MRHFQA-TG--------------------------------------------------------------------------------------------------------------------------------------N-------------------------LPEALVEH---------------------------------------------------ICR----------------------------------------------------------------------------------------------------------------------------------------------------------------------------------------------------------------------------------------------------------------------------------------------------------------------------------------------------------------------------------------------------------------
>3197_Mpolymorpha@PTQ32129.1| hypothetical protein MARPO_0102s0006
-------------------------------------------------------------------------------------------------------------------------------------MA-GFSAG-----------------------IAAERACAA-SICSATP--------------------------------------------------------IVPAGLRSAGSQCADRIS----------------FRPS-------RGTLRSAKH--------------------------------------------------------------------------------------------------------------------------------------ELSHKR----GGV-------------------------------------------------------------FGRPS-----------------AKQ-----------TLRA-------------------------------------------------------------------------------------------------------------------------------------------------S-----------------------------------------------------------------------------------------------------------------------------------------------------------------------------------------------------------------------------------------------------------------------------------------------------------AASAR--GPRGGLEEAVKVGVSDSSSVGGERGWSELGRVI---------------------------QE-----------------------------------------------------------------------------------------------------------------------------------------------------------------------------------------------------------------------------------VA--G----A-G-----S--------SSPRQ--------SLEK----------LMN----YA-------------------------------------S------Q-L-A---------------------------P------------------------------------------------LP--------------------------------------ASE-RVT------------ENRVPG--C--TSRVW--L-T-------V-----D----L-----------Q------------E----N----------------------G------------E----------------VH------F-----AA-DSD------AEIVRG-----TLGLLLQ-------------S-----------------------------------------------------------------------------------------------------L-NG--TDSQ--EI--L----SLNEDGIAKMLVSV-----PK------STTWYTICIHMQKRVRALLERRSPG------KKFD---PFPSLIITAED-IQAQ-----------------GSFAEAQVQ--------YLTPDPERVKELVEVLRAKNI----GVVAH----FYMDPE---------VQGVLVAAKKEWPHIHISDSLVMAEHAVKM-AEVGCKAVAVLGVDFMSENVRAILDKNGLTHVPVYRMSSDEIGCSLAEAAESAEYLEYLKAASVTPK-SLHVIYINTSLETKAQAQSLVPTITCTSSNVLQTILQAFAQVP-DLTLWYGPDSYMGANLAEMLVQLMSM--TDEEIAKVHPAHNRKTISTVLSHLQYYQNGACIVHDLFGKEVVNKLRDEYSDAYQTAHLEVPGEMFTLAMEARA-RGRGAVGSTQNILDFITIKVREILDSGVD--ACPKFVLGTEAGMIT----A------------------------------------------------------------------------------------------------------------IVE---------AV----------------------------------------------------------------------------------------RQLLIEHKRAKGFSAAKVG-V-EIVFPV-------------------------------------------------------------------------------------------------------------------------------------STDAVAPLSTA--------------SSSPSFAA-----AGLNIVPGVVSGEGCSVNGGC------------------AS----------------------------------------------------------------CV----------------------YMKM---NR-------------------------------LDRLLRI------------------C-KLVGTSGESLLAEYEPRTL----------------KSLSGGENI-----AELGCEPILS------------------------------MRYFQS-NK--------------------------------------------------------------------------------------------------------------------------------------R-------------------------LSDQLVED---------------------------------------------------INRHACASVPK--------------------------------------------------------------------------------------------------------------------------------------------------------------------------------------------------------------------------------------------------------------------------------------------------------------------------------------------------------------------------------------------------------
>3702_Athaliana@AED95912.1| quinolinate synthase
-------------------------------------------------------------------------------------------------------------------------------------MA--LALS-----------------------VAPTSSSLS-SLLSRTP--------------------------------------------------------N-------------PSPN----------------FRTT-------HLNFGSQRRI------------------------------------------------------------------------------------------------------------------------------------YTINPLL----RSF-----------------------------------------------------------KCLQSSSRD---------------VNA----------SPFSI-------------------------------------------------------------------------------------------------------------------------------------------------S----------------------------------------------------------------------------------------------------------------------------------------------------------------------------------------------------------------------------------------------------------------------------------------------------AIASSSSSSQTTELVP------------------------YKLQRLV---------------------------KE-----------------------------------------------------------------------------------------------------------------------------------------------------------------------------------------------------------------------------------FK--S----L-T-----E----------PID--------RLKW----------VLH----YA-------------------------------------S------L-L-P---------------------------Q------------------------------------------------MP--------------------------------------ESS-KTE------------SNRVMG--C--TARVW--L-D-------A-----E----L-----------G------------Q----D----------------------G------------K----------------MR------F-----CA-DSD------SDVSKG-----MCSCLIQ-------------V-----------------------------------------------------------------------------------------------------L-DE--ASPV--EV--M----ELKTEDLAELNVGL-----LG-GERSRVNTWYNVLVSMQKKTRRLVAEREGK-----VPSFE---PFPSLVLTAHG-IEAK-----------------GSFAQAQAK--------YLFPEESRVEELVNVLKEKKI----GVVAH----FYMDPE---------VQGVLTAAQKHWPHISISDSLVMADSAVTM-AKAGCQFITVLGVDFMSENVRAILDQAGFEKVGVYRMSDETIGCSLADAASAPAYLNYLEAASRSPP-SLHVVYINTSLETKAFAHELVPTITCTSSNVVQTILQAFAQMP-ELTVWYGPDSYMGANIVKLFQQMTLM--TNEEIANIHPKHSLDSIKSLLPRLHYFQEGTCIVHHLFGHEVVERIKYMYCDAFLTAHLEVPGEMFSLAMEAKK-REMGVVGSTQNILDFIKQKVQEAVDRNVD--DHLQFVLGTESGMVT----S------------------------------------------------------------------------------------------------------------IVA---------VI----------------------------------------------------------------------------------------RSLLGSSANSK------LK-V-EVVFPV-------------------------------------------------------------------------------------------------------------------------------------SSDSMTKTSSD--------------SSNSIKVGDVA----LPVVPGVAGGEGCSIHGGC------------------AS----------------------------------------------------------------CP----------------------YMKM---NS-------------------------------LSSLLKV------------------CHKL--PDLENVYGGFIAERFK---------------RQTPQGKLI-----ADVGCEPILH------------------------------MRHFQA-NK--------------------------------------------------------------------------------------------------------------------------------------E-------------------------LPDKLVHQ---------------------------------------------------VLSCESKR-----------------------------------------------------------------------------------------------------------------------------------------------------------------------------------------------------------------------------------------------------------------------------------------------------------------------------------------------------------------------------------------------------------
>39947_Osativa@KAF2907476.1| hypothetical protein DAI22_12g100200
-------------------------------------------------------------------------------------------------------------------------------------------MD-----------------------VSSLAAAAP-SLVA--------------------------------------------------------------------------PPL----------------HHKP-------HLAFPPHHP----------------------------------------------------------------------------------------------------------------------------------------SPAR----GSIG---------------------------------------------------------VRCAHSPS-------------------P----------HPLRP-------------------------------------------------------------------------------------------------------------------------------------------------S----------------------------------------------------------------------------------------------------------------------------------------------------------------------------------------------------------------------------------------------------------------------------------------------------A----ATADEEVSLPP-----------------------SLRVSRLA---------------------------EE-----------------------------------------------------------------------------------------------------------------------------------------------------------------------------------------------------------------------------------FR--V----S-P-----D----------AAD--------RARR----------LLA----RA-------------------------------------A------A-L-P---------------------------R------------------------------------------------LG--------------------------------------EAD-RVA------------ANRVMG--C--VAQVW--L-V-------G-----R----C-----------D------------G----A----------------------G------------R----------------MR------F-----AA-DSD------SELSRG-----YCACLVS-------------A-----------------------------------------------------------------------------------------------------L-DG--ARPE--EV--L----DVDPADLAPLGGAA-----AGTGARSRASTWHNVLIGMQKRARAAIAAREGR------PAGE---PFPSLIIGRDGAIRAQ-----------------GTYAEAQAM--------FLSPNESKTSELVKSLREKKI----GIVAH----FYMDPE---------VQGILTASKKHWPHIHISDSLVMADSAVKM-AEAGCEYITVLGVDFMSENVRAILDQAGYSKVGVYRMSSDQIGCSLADAASSSAYTHFLKEASRSPP-SLHVIYINTSLETKAHAHELVPTITCTSSNVVATILQAFAQIP-GLNVWYGPDSYMGANIADLFQRMAVM--SDEEIAEVHPSHNKKSINALLPRLHYYQDGNCIVHDMFGHEVVDKIKEQYCDAFLTAHFEVPGEMFSLSMEAKT-RGMGVVGSTQNILDFIKNHLMEALDRNID--DHLQFVLGTESGMIT----S------------------------------------------------------------------------------------------------------------IVA---------AV----------------------------------------------------------------------------------------RELFDSYKTSQQ--SANIE-V-EIVFPV-------------------------------------------------------------------------------------------------------------------------------------SSDAVSNTSVN--------------GSHHLDSSTVTDLDNVSVVPGVSSGEGCSIHGGC------------------AS----------------------------------------------------------------CP----------------------YMKM---NS-------------------------------LRSLLKV------------------CHQL--PDRDNRLVAYQASRFN---------------AKTPLGKLV-----AEVGCEPILH------------------------------MRHFQA-TK--------------------------------------------------------------------------------------------------------------------------------------R-------------------------LPDKLVHH---------------------------------------------------VIHGKGEPTS---------------------------------------------------------------------------------------------------------------------------------------------------------------------------------------------------------------------------------------------------------------------------------------------------------------------------------------------------------------------------------------------------------
>3702_Athaliana@AEE34701.1| sulfur E2
-------------------------------------------------------------------------------------------------------------------------------------MN-------------------------------------T-SSSFKA-------------------------------------------------------------------------------------------------------------------------------------------------------------------------------------------------------------------------------------------------LASPPLI-------STSRP--------------------------------------------------------------------------------------------TTKSFPN--------------------------------------------------------------------------------------------------------------------------------PR------FTSRF----S----------------------------------------------------------------------------------------------------------------------------------------------------------------------------------------------------------------------------------------------------------------------------------------------------------------------------------------------PKPITCMR-------------------------DSLNLGS-----------------------------------------------------------------------------------------------------------------------------------------------------------------------------------------------------N---PKAP--------------SPFS--L--ATV-S----VD----APLGTKTSD--------KLRI----------LVSEFRSLT----------------EPIDRV---------------KRLLNYAATLAP----------------------------------------------------------------------------LD--------------------------------------ESA-RIS------------ENRVTG--C--TTQVW--L---------------E----I-----------K------M----------D--EF------------------G------------R----------------MR------F-----KA-DSD------SEISKG-----FCSCLIW-------------I-----------------------------------------------------------------------------------------------------L-DG--AKPE--EV--M-GV-----------------------------------------------------------RSED---------------------------------------LSEMNVGVHGKEQSRVNT------------WHNVLM---SMQKR-------------T----------------------------------------------MT-----------------------------------------------------------LVATDV-----AHQRGQRP--------------------P----------------------------------------HQ---------------------HDLLF-----------------------------------KYVNGS----------------------------------------Y-----------------------------------------------------------------------------------------------------------------MES--------SKV----------------------------------------------------------------------------------------HD-Y------------------SI--------------------------------------------------------------------------------------------------------------------------------------------SL------------------------------------------------------------------------------------------------------------------------------------------LPLY--------------------YD----------------------------------------------------------------------------------------------------------------------------------F-----------------------------------------------------------------------------------------------------------------------------------------------------------------------------------------------------------------------------------------------------------II-----------------------------------------------------------------------------------------------------------------------------------------------------------------------------------------------------------------------------------------------------------------------------------------------------------------------------------------------------------------------------------------------------------------
