# Supplementary material for: Components of iron–Sulfur cluster assembly machineries are robust phylogenetic markers to trace the origin of mitochondria and plastids
Source: PLoS Biol. 2023 Nov 8;21(11):e3002374. doi: 10.1371/journal.pbio.3002374 (PMC10631705; doi:10.1371/journal.pbio.3002374)
Supplement: S1 Data — (ZIP) [file pbio.3002374.s017.zip › S1 Data/Full_datasets/Eukaryotes/SUF/SufS2_Euka.fasta]

>73501_Cmilitaris@ATY59709.1| Pyridoxal phosphate-dependent major domain
MAD------------------------------------------------------------------------------------------------------------------------------------------------FYPEARKRFPAL-----QSNNQ--------VFFDNAGGSQTLDTVIDSIREYLSHQNVQL---GASYVVGRRATTSYQRAFADAADFIQA---NVDEVVFGASTTQLLRTLSWTLQ----FRPGDEVVISAIDHEANIAPWVDLAERQ--------------------GLVVKWWR----P-----KDPLDPELHPLDLAALLTHRT-RLVCCTHASNVLGTVTDVRAVAELAH-GVGAL------VCVDGVSYAPHRLVNVCELGADFYVFSWYKVYGPH-VATLYASWGAQT----------HMRSLGHFFN---AHTSLVD------KMGLAAGSYELCQAVSAVVSYLGGREY--------------------------------------------------------------------------------------------------------------------------------------GSWSAMEEHEEALTEALLEYLRG----VTGI-TIYGKRGVQ------DARLPIVSFTV-----------------EGWN---SQALVEAIEKQSNFGLRWGAFYSNRLV--------------------------------------------------------RETLLLK-QDGVVRVSL-AHYNTMEEVLGLIKVLKEVLPTLNE-------------
>73501_Cmilitaris@ATY60745.1| NRPS-like enzyme, putative
MAF-------------------------------------------------------------------------------ATSHNGVSGNV-----------------NDLLDTSPQNAVN-------------------------INEIRARFPGL-----PEGT---------ALFNNAAGTVVLKDAIESASKLMQSMPMP----GGSDTKSMEAIHAYQKNKATVAGFLNA---GTDEITFGQSTTCLFRLLGISLK--PLLSSDCEIVCSSLCHEAMASAWIRLARDL--------------------GATIKWWS----P---NQDDPDDPRLSIERLQQLLTPKT-RIVTCNHVSNVIGSIHPIRAVARLVHQNPGCM------LMVDGVACVPHRAVDVKALEVDFYCFSWYKVFGPH-LATLYASRRAQDR---------YMTSLNHFFV---PSGSLDG------KLALGMPSFEMQSMCGPIVRYLQDF----------------------------------------------------------------------------------------------------------------------------------------VGWETIVRQETLLTRIVLDHLLS----KPAVYRVFGRRVSD-----PTQRVSIITFEV-----------------RGQQ---SGDVVSRINARNRVRIVAGECLAPRPT--------------------------------------------------------RDVLKPESSDGLIRVSI-VHYNTVQEAETLCDELDLVLAEMQSEVRSPSWAAEKSK
>1314807_Dbispora@THV03935.1| PLP-dependent transferase
MTL-------------------------------------------------------------------------------------------------------------------ANDLD-------------------------IEQTRAHFPAL-----RSGH---------IFADNAGGSQVPKDVVDRISDYLLNTNVQV---NVDYSISIQSTQRVAEGRAAAARLLNA--AKPEQIILGGSSTANMENLLRQFD--GDVNAGDEFILMDGEHEANNGTWKKLAART--------------------GAIIKYWH----PVITSPENPFSVVHRVEHLTPLITPKT-RVVAFSACSNILGSVVPVKEISKAVRAEAAAKGAQKVDISIDAVAYAPHRRIDVQDWDIDFCMLSFYKVYGPH-AAALYVRSPVHP----------SSSSVAH----------------------------ELVYGSTGILPYLLSL-----------------------------------------------------------------------------------------------------------------------------TPINDLQ----ATFDAIASHEKSLVDPLLAFFTHPEQRARGL-MIVGSEDAH-----DIGRVPTISFVI-----------------QGENPIPSQEIVKRINRKGGVGIR-GYKYSCTTE---------------------------------------------------------DGVQLSLDGGVARISL-VHYNTVEEVHKIIEILKEIIYT----------------
>1314807_Dbispora@THU77282.1| PLP-dependent transferase
MSS----------------------------------------------------------------------------------------------------------------------LD-------------------------IQKVRASFPAL-----SPNSQFSSSGVPYVFADNAGGSQALASVVNKISDYLLNTNAQF---GADYAVSKVATKRVFEDAQEIARLVFGYDEGEGDIVWGSSTTLSLEALARSMELGGKIKAGDEIIV-TTEHEANVGPWTKLASRV--------------------GATVKIWKHSPIPTSTGRPNPFSIGLTLDSLLPLLTPKT-RLLAFTGCSNVLGSATPVADIVKAVRKKMGELGGS-LEVSLDCVAYAPHMKMDVKEWDVDYCSFSWYKVYGPH-LSSMYIRKSLLAA--PSSPGEPHLYSLVHHFLS--AKPSISNTA---LKLQPGSPGYELVYATTAVVEYLCGL-------------------------------------------------------------------------------------------------------------------------IGSDVSLTSLT----KAFNQLQTHDYTIIQPLLQFLTSEAAYTAGV-RVVGDEALSTDGKVKHGRAPTVSFVFIDSSSSSSSSTSASTSNKLRKKLWSKSIVGHVDNAGGIGIRYGHFYAYGLGTSL------GLLPPQSAEGEFKNE--------------------------------EEALEASLEDGVVRVSL-VHYNTVEEVERIIAVLKEALGL----------------
>3055_Creinhardtii@PNW75026.1| hypothetical protein CHLRE_12g499600v5
MSP-------------------------------------------------------------------------------------------------------------------------------------------------YDRARDAFSYF-----KDEPR-------VAFMENAGGSQVPGCVVEAVREHLTSHCAQL---GAGYGRSHRSSQIVRNAHEWLEVFMNV--RGLGQVVVGSSTSQLALNLSCLFSEASFMGPGDNVVMQQASHESIIGPWVRMAARVPQPAGGDGSSSAGGGSGGGGGCQVRWWG----------ADPASGGSCAKQLEGLLDGRT-RLVVLTHVSNLLGDILDLPAVVQRVR-RLAPA----AQVVVDGVAYAPHRAIDVAGWDVDWYFYSPYKVYGPH-LGVMYGKTSAYAALVAA--GGDRDCGPNHYFI---DKHQLTY------KMELGGASHEGCAGLLALQDYLLYLLQ---------------QQPPPQPTAAAQMAAAASSTGSGPAP-----------------------------------------------------------------------SPLLG---GVRMSRAQVE----AAFELMASLEQPLTERLVSYLAA----QPSV-RLVGSTDTR-----PGVRVPTVSFVH-----------------RRKS---SVLLARDLQ-EAGFAVRCGHMYSRRLVEALADAGRGGLLAAEAAERQADGEAAPNSSGSSGAPGGEGTAAGSGRDGVGGVGGGGFDVQRAVDEGVVRVSL-LHYNTPDEVERLVEALQRLL------------------
>3197_Mpolymorpha@PTQ33298.1| hypothetical protein MARPO_0090s0035
MAGIPMAPDAPHVQGFWSAVRDVVRCNRKDGKRWQCAREVV--PGQKYCERHVGRGR--------SRPKRSAENYSASSEVAATSSLGAISSISMAVAAGQGGPLHVAYNSIQASTSPNDPRNHHMIPSPAAVMLPSCFEKVARVKVLYDRVRSNFPYFDAFTGKNHP---------IFMENAGGSQVPRVVIDAISNYMRASYVQV---GAGYDLSNRATETIKSAHNHMKTFTNA--HGVGEVVFGASTSQMLTNLSYCYS--HLLAEGDEIIVHEANHEANSGPWLRMAVRC--------------------GLTVKWWR----------VNYDTFESELEALAALLSPRT-RIVAVAHVSNILGEVLDLERVVKLVKTRVGDS----VRVVADGVAYAPHRAVDVAKWAVDWYVFSSYKVYGPH-MAVLYGSHDAFLDV--------KDYSPNWDFI---GDDDVTK------QFELGGPNHEACAGVIALTQYLGVLARVGEAFTLSLEGGGGAGAKEKQEVVACQAEAAGGGGGGGGAGVLMKLEDSSIALAARVDSADASSSPGATADVSMKAFNGDLQPPVSEIFLESMTSSLRDWDLALQGTSFGQEALNFGGKVSTRLDRVVVE----AAYDTIVLLEQPLQEKLLAFLRS----RQDV-IILGPVSSE-----PEFRVPTISFIH-----------------ASKR---SPQICQELH-SANFACRNGHMYCYRLISGLVAHK-------------------------------------------------KLTVNSE-EDGVVRISM-VHYNTPIEVARLISCLQAIL------------------
>237631_Umaydis@KIS71355.1| hypothetical protein UMAG_11863
MST-----------G-----------------------------------------------------------------------------------------------------TGMSAEE-------------------------LREVRAQFPAL-----VAADSDDSEHGGYVFAENAGGSQVLSSVALSITSYLLSTNVQM----ASYALATASERNVSLGTCAAAVLIGA--ESADDVMIGQSATSLVASIAAMIENRAKWRPDHEIVISDADHETNRGAWTRLSQRL--------------------GTKLVHWP----VQSTCKQNQYAVTLNPLTLKAIVTPST-KLVAFTACSNLLGAFTDVVKAVEIIR-SIAPD----AMIVVDCVALAPHRRVQPVKWGVDIGFFSLYKTYGAH-VGAMYVSPRIKP----------QLAPLNHFFLQPGTGAETVNGM---YRYQTSSVQYELNHSIAAVADYLVGLGL------------------------------------------------------------------------------GKLADRVAVDW-----NAMFDRPTALPYTVASSASETVA---RKKMSRNEVEDALDSAFLKIASQESRLMSILIPSLLRYA--GQGL-RIVGPECYT-----CATRAPTVAFIIVDPSTGHH---------RVGT---SKAIHTALVHNYKVGAQQGHMYAHRLV---------------------------------------------------------ESLNVHLQDGVVRLSF-VHYNTEDEVTRVVAWLDEVLQNVL--------------
>5874_Tannulata@CAI73001.1| cysteine desulfurase, putative
MASVSYTLNI------------------NNKRNTLFIKPIF---------------------------------------------------------------------NKTLDFSKQTPMDLSMT-------------------EIEAIAREEFPIL-----NREDHDLKD---LIYFNNATTTQKPNYVLNALFNYYTTNNFSVYR-GSGSYHDQLSTQIYENARKKVAEFVNA--PSSEQILFTSGVTDSINFVSTTWG-PQCLKKDDVILLPLSEHNSNLLPWWVLCDRV--------------------DCKIEYVK-VIFISIISIQLHQNGQIDLYHLESLLKTKSPKLLCCGHASNVLGVIQDMKTISKLAH-KYGCL------VLSDSAQTVGKVKIDVQDLDVDFLAGSSHKMYGPTGVGFLYYRKSLLEDLEPQKCGGGTVKDVTF---------ESCDYIEPPFRFEAGTPPVAQAIGLGAAVDFINSI-----------------------------------------------------------------------------------------------------------------------------------------GIDRIRKHDKMLLQYLYERMKD-------LVNLYNFDP-------TLDRLPIIAFNV-----------------DDVD---PFDLSALLA-SKNIITRAGKHCAYLLH---------------------------------------------------------KTFYCT---NTVRVSL-AMYNSSSEVDKFIEVLKESISILKKQ------------
>448386_Gchorda@PXF43188.1| putative cysteine desulfurase
M---------------------------------------------------------------------------------------------------------------------------------------------------------------------------------------------------RQAYATSNAAITKGTCSHELGRRASDTLHNAREQVRLFIGA--ASHEEIVFFPSTFDAMRTLASSYC--QLLKREEEVILGDLGDRHSQL-WKTASRNG--------------------LFRV----------------VHATDMSLAAMAHLISSKT-RLFVLRSAS-AFGNVHDLGDTLEFLQ-ALEIP------VILEVSDTLQYGHLQAEKRGVDFLVSDCTGIGAP--AAFLYGKMHRLERLPPAFGGEQSLLQCTCTDE---SGLDIANWGPIPERFDVGMPCLPTIASIGTVVERYNAI-------------------------------------------------------------------------------------------------------------------------ISRPMTRTLF---------------ENQAKYLHEQLRL----SDGL-CVYGDA---------ENRAPFACFNV-----------------SGAD---SVIVVEKLK-EHGILVRVGCHDSRQVH---------------------------------------------------------ENNDVS---ASLRADVSFENHTNDDIDLFVESLRAVVGKHSAIN------PLQFA
>2769_Ccrispus@CDF32320.1| unnamed protein product
MEVLSQRDDA------------------KDDTNLRYLSPITLLRSHKNLHRNFAYKTPLNSALPITKPQRQAQKFHLSQKLACTSSHSTHQAQRVGYAERTLASRSSYYTQLAALRRPRRNMSSSLLFH-APILLP----RTCRKHRLLYRPRPRACAATTTT-SSSPA--------LHLSSQDARPIAAPVIAAIRDVYTRANGALHRGSCAHTLGRHASELMEDSRTQVARSVSA--RDRREVMFASSAYAATSVLAHSFG--STLKKGDQVLLSAMESDHMVIPWRVAARKW--------------------GFKLKVFR----P-----DMTEGGEFAFGEFAGMVSGKT-RLIVFQHACPVFGSFNPLNEFMEFAT-GCGIP------VAVDATHSLPWGKVNVQQLRCDFLLVDCGAIGAPRGSTFLYGRMERLQRLPPVFGGEDTFEQFYMGKLKVKLARDVSNWASVPERFEVGLPPLAVGTAVATALREH-----------------------------------------------------------------------------------------------------------------------------ERNMDSDLIA---RG---------EQLGAKLYLELSS----NPRL-KVYGNAM--------TLRIPCATFTV-----------------DDAD---EAALAEQLR-KHNTFIDVGSHGSRVAH--------------------------------------------------------KEELQVE---SSLRVCLDPRIHTLEDVSKFCHAVEIALKELDG-------------
