# Supplementary material for: Components of iron–Sulfur cluster assembly machineries are robust phylogenetic markers to trace the origin of mitochondria and plastids
Source: PLoS Biol. 2023 Nov 8;21(11):e3002374. doi: 10.1371/journal.pbio.3002374 (PMC10631705; doi:10.1371/journal.pbio.3002374)
Supplement: S1 Data — (ZIP) [file pbio.3002374.s017.zip › S1 Data/Full_datasets/Eukaryotes/SUF/SufE1_Euka.fasta]

>3218_Ppatens@PNR34901.1| hypothetical protein PHYPA_022799
-------------------------------------------------------------------------------------------------------------------------------------M--------------------------------------A-VASSP------------------------------------------------------------------ATSPFAPRSWKL---------------------VASSASLGPRVRVSRS----------------------------------------DPSF--------WKSLRSGYVGSWRSREVRCCT------------------------------------------------------TSSSSS--------SS------------------------------------------------------------------------------------------AAAAPPPPATQE----------------------------------------------------------------------------------------------------------------------------------------LPRKL----Q------------------------------------------------------------------------------------------------------------------------------------------------------------------------------------------------------------------------------------------------------------------------------------------------------------------------------------------------EIV----------------------------R-----------------------------------------------------------------------------------------------------------------------------------------------------------------------------------------------------------M-----------------------FQ--S----V-T-----E----------PRA--------KCEQ----------LLL----YA-------------------------------------S------K-L-K---------------------------P------------------------------------------------LA--------------------------------------EEH-KQP------------ENRVEG--C--VSNVY--I-V-------C-----E----V--------KP-E-----------------D----------------------G------------R----------------VY------L-----EA-ESD------VLLTKG-----LAGLLVE-------------G-----------------------------------------------------------------------------------------------------L-SG--VMVE--EVLNL---------------------------TP------------------------------------------------------------------------------E-----------FVHM----------------L----GLKQS------------------------------------------------------------LT-----------------------------------------------------------------------------P----------------------------------------------------------------------------------------------------------------------------SRSNGF----------------------------------------L----N------------------------------------------------------------------------------------------------------------MLK---------LI----------------------------------------------------------------------------------------Q---------------------KK--------------------------------------------------------------------------------------------------------------------------------------------TS------------------------------------------------------------------------Q-----------------------------------------------------------------------------------------LN------------------------------------------------------------------------------------------------------------------SN--------------Y--------------------------VSPSTITADNAHDTVPI----------------------------------------------------------------------------TSIKTKDDRSDTASLASEHP-----------------------------------------ALLKKKKHVTE--KKKLT---------EG----------------------------LTE------------------------------------------------------------------------------------------------------------------------------------------------------------------------------------------------------------------------------------------------------------------------------------------------------------------------------------------------------------------------------------------------------------------------------
>3218_Ppatens@PNR52095.1| hypothetical protein PHYPA_008469
-------------------------------------------------------------------------------------------------------------------------------------M--------------------------------------A-TVVT--------------------------------------------------------------------------------------------CCSCASTSLARSPPVAAEFR---------HQSC-----------------------------LTVP----------GLPLRRTHI-------CRLSCD---------GPNQG---FPI----QKRIAP---------------GIQSLSSRRVWSLA--------SS------------------------------------------------------------------------------------------AQVQTTDNAEEE----------------------------------------------------------------------------------------------------------------------------------------LPAKL----R------------------------------------------------------------------------------------------------------------------------------------------------------------------------------------------------------------------------------------------------------------------------------------------------------------------------------------------------EIV----------------------------R-----------------------------------------------------------------------------------------------------------------------------------------------------------------------------------------------------------L-----------------------FQ--A----V-G-----E----------QRA--------RYQQ----------LLY----YG-------------------------------------Q------K-L-K---------------------------P------------------------------------------------LA--------------------------------------KEF-CTP------------ENKVNG--C--VSQVW--V-V-------C-----K----F-----------G------------E----N----------------------G------------C----------------VY------F-----EA-ESD------SALTKG-----LAALLVE-------------G-----------------------------------------------------------------------------------------------------L-SG--ATPA--EVLKV---------------------------SP------------------------------------------------------------------------------D-----------FVEK----------------L----GLQQS------------------------------------------------------------LT-----------------------------------------------------------------------------P----------------------------------------------------------------------------------------------------------------------------SRSNGF----------------------------------------L----N------------------------------------------------------------------------------------------------------------MLK---------LM----------------------------------------------------------------------------------------Q---------------------KK--------------------------------------------------------------------------------------------------------------------------------------------TM------------------------------------------------------------------------Q-----------------------------------------------------------------------------------------LY------------------------------------------------------------------------------------------------------------------MESSVPKS---------------------------DSAAS----SSVADAE---------------------------------PSQVDSPPS-SSEGKPMDGKVT--------------TVRDSIVRKLSERLKPLQLEVEDVSHQHAGHA-------GAPRG----SSETHFNVKVIS-----------GEFQGLSLVKRHRLIYGLLQEELQ---------NG-----------------------------LHALS--------LITKTPAEVSNSP------------------------------------------------------------------------------------------------------------------------------------------------------------------------------------------------------------------------------------------------------------------------------------------------------------------------------------------------------------------------------------------------------
>3197_Mpolymorpha@PTQ32159.1| hypothetical protein MARPO_0102s0027
-------------------------------------------------------------------------------------------------------------------------------------M--------------------------------------A-ALSPL-------------------------------------------------------------------------------------------CCSSILCSSAPSSSSIAAIRSDSPSC--SHSRF-----------------------------LGLP----------SASSRSS---------ARLLV----------APLAGEFARPW----NCRIGG---------------RAVRLKAGRGAAVV--------CV------------------------------------------------------------------------------------------QQEQ--EQQQQQ----------------------------------------------------------------------------------------------------------------------------------------LPAKL----Q------------------------------------------------------------------------------------------------------------------------------------------------------------------------------------------------------------------------------------------------------------------------------------------------------------------------------------------------EIV----------------------------K-----------------------------------------------------------------------------------------------------------------------------------------------------------------------------------------------------------L-----------------------FE--A----V-P-----D----------SKQ--------KYEQ----------LLY----YA-------------------------------------K------Q-L-K---------------------------P------------------------------------------------LA--------------------------------------KEF-CTS------------ENKVVG--C--VSQVW--V-K-------P-----T----L-----------T------------E----D----------------------N------------R----------------VY------F-----EA-DSD------SLLTKG-----LAALLVE-------------G-----------------------------------------------------------------------------------------------------L-SG--ATVS--EILKV---------------------------TP------------------------------------------------------------------------------D-----------FIQM----------------L----GLKQS------------------------------------------------------------LT-----------------------------------------------------------------------------P----------------------------------------------------------------------------------------------------------------------------SRSNGF----------------------------------------L----N------------------------------------------------------------------------------------------------------------MLK---------LM----------------------------------------------------------------------------------------Q---------------------KK--------------------------------------------------------------------------------------------------------------------------------------------SL------------------------------------------------------------------------N-----------------------------------------------------------------------------------------MY------------------------------------------------------------------------------------------------------------------MEAEAAKA---------------------------GSGNSVRQVSSQASAAVNTNTQ--------------------------VAKQMDSGRSFSSSAAP---EQV--------------SKKDSIQKKLQEALAPTLLEVDDVSHQHAGHA-------GVHKG----ATETHFNVKVVS-----------DKFAGTSLIKRHRLVYELLDEEIK---------NG-----------------------------VHALS--------LVTKTPTEIGK--------------------------------------------------------------------------------------------------------------------------------------------------------------------------------------------------------------------------------------------------------------------------------------------------------------------------------------------------------------------------------------------------------
>3702_Athaliana@AEE85210.1| chloroplast sulfur E
---------------------------------------------------------------------------------------------------------------------------------MAAAM--------------------------------------S-S----------------------------------------------------------------------------------------------SCCASSLRLIPFKRTLFSSIHYPAKTL--LLRPL-----------------------------KPSE----------VPSFRRTIIT-----FQKIST--------------GIVPPP-------------------------------------SAS--------SS------------------------------------------------------------------------------------------PSSYGDLQPIEE----------------------------------------------------------------------------------------------------------------------------------------LPPKL----Q------------------------------------------------------------------------------------------------------------------------------------------------------------------------------------------------------------------------------------------------------------------------------------------------------------------------------------------------EIV----------------------------K-----------------------------------------------------------------------------------------------------------------------------------------------------------------------------------------------------------L-----------------------FQ--S----V-Q-----E----------PKA--------KYEQ----------LMF----YG-------------------------------------K------N-L-T---------------------------P------------------------------------------------LD--------------------------------------SQF-KTR------------ENKVEG--C--VSQVW--V-R-------A-----F----F-----------D------------E----E----------------------R------------N----------------VV------Y-----EA-DSD------SVLTKG-----LAALLVK-------------G-----------------------------------------------------------------------------------------------------L-SG--RPVP--EILRI---------------------------TP------------------------------------------------------------------------------D-----------FAVL----------------L----GLQQS------------------------------------------------------------LS-----------------------------------------------------------------------------P----------------------------------------------------------------------------------------------------------------------------SRNNGL----------------------------------------L----N------------------------------------------------------------------------------------------------------------MLK---------LM----------------------------------------------------------------------------------------Q---------------------KK--------------------------------------------------------------------------------------------------------------------------------------------AL------------------------------------------------------------------------H-----------------------------------------------------------------------------------------LE------------------------------------------------------------------------------------------------------------------VKGEEDSSSGESSESSFVSIPETKDEANVPEVDLESKPDLVEDLGTEKIDDSESGSNVV-----------------------------------ALGSRGMR-----------------------IREKLEKELDPVELEVEDVSYQHAGHAAVR----GSAGD----DGETHFNLRIVS-----------DAFQGKSLVKRHRLIYDLLQDELK---------SG-----------------------------LHALS--------IVAKTPAEV----------------------------------------------------------------------------------------------------------------------------------------------------------------------------------------------------------------------------------------------------------------------------------------------------------------------------------------------------------------------------------------------------------
>39947_Osativa@KAF2915386.1| hypothetical protein DAI22_09g030100
-------------------------------------------------------------------------------------------------------------------------------------M--------------------------------------A-SAAAT--------------------------------------------------------------------------------------------------------SSSASLRLLTK----PPKPL-----------------------------LSKPHLL---TLCAPVSFQRLV--------ARSSA----------SPT----PSP------------------------------------SAAA--------AA------------------------------------------------------------------------------------------AAASGSGVDPAQ----------------------------------------------------------------------------------------------------------------------------------------LPPAL----R------------------------------------------------------------------------------------------------------------------------------------------------------------------------------------------------------------------------------------------------------------------------------------------------------------------------------------------------DIV----------------------------A-----------------------------------------------------------------------------------------------------------------------------------------------------------------------------------------------------------L-----------------------FQ--S----V-P-----D----------PRT--------RYKQ----------LLA----YA-------------------------------------A------R-L-P---------------------------P------------------------------------------------MD--------------------------------------PAL-KTD------------ANRVRG--C--VSQVW--V-H-------A-----A----PEEG----GAP------------------------------------------G------------R----------------VS------F-----QA-DSD------AQLTKG-----LAALLVL-------------G-----------------------------------------------------------------------------------------------------L-SG--APAR--DVAMV---------------------------PV------------------------------------------------------------------------------E-----------FIEL----------------L----GIRQS------------------------------------------------------------LS-----------------------------------------------------------------------------P----------------------------------------------------------------------------------------------------------------------------SRNSGL----------------------------------------L----N------------------------------------------------------------------------------------------------------------MLS---------LM----------------------------------------------------------------------------------------K---------------------RK--------------------------------------------------------------------------------------------------------------------------------------------A-------------------------------------------------------------------------------------------------------------------------------------------------------------------LE------------------------------------------------------------------------------------------------------------------VATGEVTTE------------------------EIGSQEVVQEVAERPAAKEKEPEFAAFGAR------------------EEEGSEVHSPQEEQLEEMPADVMEGNGG--------LGGGRQERIKESLERGLSPVQLQIEDISHLHKGHA-------GVSGS----NGETHFNVRVVS-----------EAFQGKSLLKRHRAVYDLLQDELK---------NG-----------------------------LHALS--------IDAKTPSEV----------------------------------------------------------------------------------------------------------------------------------------------------------------------------------------------------------------------------------------------------------------------------------------------------------------------------------------------------------------------------------------------------------
>3055_Creinhardtii@PNW83170.1| hypothetical protein CHLRE_06g309717v5
-------------------------------------------------------------------------------------------------------------------------------------M--------------------------------------A-MISQR-------------------------------------------------------------------------------------------QCG---------------LRVASSLS--SRSSP-----------------------------AVMP-----------CPMRRQ-----------------------------------------------------------------SLGRAMTGV--------C------------------------------------------------------------------------------------------------RAQKVSD----------------------------------------------------------------------------------------------------------------------------------------LPASL----K------------------------------------------------------------------------------------------------------------------------------------------------------------------------------------------------------------------------------------------------------------------------------------------------------------------------------------------------KIV----------------------------G-----------------------------------------------------------------------------------------------------------------------------------------------------------------------------------------------------------A-----------------------FQ--M----V-P-----D----------PMA--------RYKQ----------LLF----YA-------------------------------------T------K-L-A---------------------------P------------------------------------------------MP--------------------------------------DED-HIP------------ANKVEG--C--VSQVW--V-V-------P-----E----M-----------R------------A----D----------------------G------------L----------------IY------W-----RA-DSD------SQLTKG-----LAALLVT-------------G-----------------------------------------------------------------------------------------------------L-SG--CTPA--EILTV---------------------------QP------------------------------------------------------------------------------E-----------FIEM----------------L----GLKQS------------------------------------------------------------LT-----------------------------------------------------------------------------P----------------------------------------------------------------------------------------------------------------------------SRNNGF----------------------------------------L----N------------------------------------------------------------------------------------------------------------MFR---------LM----------------------------------------------------------------------------------------Q---------------------RK--------------------------------------------------------------------------------------------------------------------------------------------TL------------------------------------------------------------------------E-----------------------------------------------------------------------------------------LV------------------------------------------------------------------------------------------------------------------AASGASASAAAAAA-------------------APAGGESVPQAATAAATAATSSTNGA-----------------------HASTPAPAPEAPAASAAST--SRT--------------PLQDGMRRKLTEALKPSTLTIIDESAQHAGHAAMMVAKPGKAGG----PGETHFKVEVVS-----------EAFEGLTQVKRQRMVYQLLADEFN---------MG-----------------------------LHALA--------LVTRTPAEASK--------------------------------------------------------------------------------------------------------------------------------------------------------------------------------------------------------------------------------------------------------------------------------------------------------------------------------------------------------------------------------------------------------
>3075_Aprotothecoid@RMZ54018.1| hypothetical protein APUTEX25_002595, partial
-----------------------------------------------------------------------------------------------------------------------------------------------------------------------------------------------------------------------------------------------------------------------------------------------------------------------------------------------------------------------------------------------------------------------------------------------------------------------------------------------------------------------------------------------------------------------------------------------------------------------------------------------------------------------------------------------------------------------------------------------------------------------------------------------------------------------------------------------------------------------------------------------------------------------------------------------------------------------------------------------------------------------------------------------------------------------------------------------------------------------------------------------------------------------------------------------------------------------------------------------------------------------------------------------------------------------------------------M-A-----P----------PKA--------RYKQ----------LLH----FA-------------------------------------S------R-L-D---------------------------P------------------------------------------------LP--------------------------------------AEF-HTP------------EHKVEG--C--VSQVW--V-A-------A-----Q----L-----------D------------R----A-----------A----------N------------T----------------LS------W-----RA-DSD------SQLTKG-----LAALLVV-------------G-----------------------------------------------------------------------------------------------------L-SG--LSPQ--ETVQI---------------------------SP------------------------------------------------------------------------------D-----------FITS----------------L----GFQQA------------------------------------------------------------LT-----------------------------------------------------------------------------P----------------------------------------------------------------------------------------------------------------------------SRNNGF----------------------------------------L----N------------------------------------------------------------------------------------------------------------MFR---------LM----------------------------------------------------------------------------------------Q---------------------RK--------------------------------------------------------------------------------------------------------------------------------------------AL------------------------------------------------------------------------DL-C--------------------------------------------------------------------------------------LL------------------------------------------------------------------------------------------------------------------QGGKAGASP----------------------------GHGPGAATTGAAAGEEAAGPGR-----------------------PRGGGEAAPQPGDAAAEPSASEQQH-----------MGPVAASMRRKLQDAFQPLRLELVDESGKHAHHAGVRSM--GKAGQ----KGETHFALSIVS-----------PRFQGLSTLKRHRLVYASLAEEL----------AG----------------------------SVHALQ--------MNTQTPEEAGVVESPRRVASPMSVALRCAGSRAAGLKSVARPTSPAGHTAPAFRAPVITSQPTARGLARHWRCHSSKPADTVYSGPVAPSPSRVTLRTLRRMHARGDPFTMVTAYDYPSAVHVELSGIEMLLVGDSAAMVVHGHDTTLPITLEEMLTHCRAVSRGARRPFIVADLPFGSFEEGPTAAVRAAVRMLKEGGADAVKIEGGAPARVETIRAVVGAGIAVIGHVGLTPQSVSLLGGFRPAGLHADDAARVVAEAKALEEAGCVMVVVECVPELVGAAITQQLSIPTIGIGAGVHTSGQVLVYHDLLGMMQHPHHAKVTPKFCKQYAAVGEVIQGALSAFQAEVSQRTFPGPRYSPYALGAGQEERLGQALRGAGLDAAAAAAEELIARHGLATAQNG
>1764295_Cprimus@QDZ20147.1| cysteine desulfuration protein SufE
-------------------------------------------------------------------------------------------------------------------------------------M--------------------------------------T-SALAT-------------------------------------------------------------------------------RLGGGRWGRGGGACDLGRQGARHCVDPGKVLRIQGGGS--PPRR-----------------------------------------------RRRS-----------------------------------------------------------------NSRRERGLV--------C---------------------------------------------------------------------------------------------SVRAMEASTA----------------------------------------------------------------------------------------------------------------------------------------MPESL----K------------------------------------------------------------------------------------------------------------------------------------------------------------------------------------------------------------------------------------------------------------------------------------------------------------------------------------------------GLV----------------------------A-----------------------------------------------------------------------------------------------------------------------------------------------------------------------------------------------------------A-----------------------FS--A----V-P-----D----------PMM--------RYKQ----------LLF----FA-------------------------------------E------K-L-D---------------------------A------------------------------------------------LG--------------------------------------TEH-QTP------------ENKVEG--C--VSQVW--V-K-------G-----F----L-----------E------------Q----D----------------------G------------T----------------VT------Y-----KA-ESD------SQLTKG-----LAALLVK-------------G-----------------------------------------------------------------------------------------------------L-SG--ATPE--AITSL---------------------------DP------------------------------------------------------------------------------S-----------FIEK----------------L----GLQQS------------------------------------------------------------LT-----------------------------------------------------------------------------P----------------------------------------------------------------------------------------------------------------------------SRNNGF----------------------------------------L----N------------------------------------------------------------------------------------------------------------MLL---------KM----------------------------------------------------------------------------------------Q---------------------KI--------------------------------------------------------------------------------------------------------------------------------------------AQ------------------------------------------------------------------------GL----------------------------------------------------------------------------------------LA------------------------------------------------------------------------------------------------------------------STAAGGDAG----------------------------------ATPDADANLPMSKK--------------------------------------------------------------------IELVLTREFSPASLEIQDDSASHAGHRPESA------------DGGTHFTVRIVS-----------ESFEGMNTIKRHKAIYAVLADCME--------PAG----------------------------TLHALS--------LSTKTPSEV----------------------------------------------------------------------------------------------------------------------------------------------------------------------------------------------------------------------------------------------------------------------------------------------------------------------------------------------------------------------------------------------------------
>436017_Olucimarinus@ABO94710.1| conserved protein probably involved in Fe-S center assembly
------------------------------------------------------------------------------------------------------------------------------------------------------------------------------MIVT---------------------------------------------------------------------------------------------------------------R----YV--LHTT--------------------------------------------------------------------------------------------------------------------------------------------------------------------------------------------------------------------------------------------E----------------------------------------------------------------------------------------------------------------------------------------WPTLI-----------------------------------------------------------------------------------------------------------------------------------------------------------------------------------------------------------------------------------------------------------------------------------------------------------------------------------------------------------------------------------------------------------------------------------------------------------------------------------------------------------------------------------------------------------------------------------------------------------------------------------------------------------------------------LL-------------------------------------------------------------------------------------------------------------------------------------------------------------------------------------------------QVPG--C--VSQVW--I-V-------P-----S----F------------------------R----G----------------------G------------L----------------VY------Y-----EA-ESD------SQLTKG-----LAALLIK-------------G-----------------------------------------------------------------------------------------------------L-SG--NSPQ--DIAEV---------------------------KP------------------------------------------------------------------------------E-----------FLGE----------------L----GLKTA------------------------------------------------------------LT-----------------------------------------------------------------------------P----------------------------------------------------------------------------------------------------------------------------SRTNGL----------------------------------------L----N------------------------------------------------------------------------------------------------------------MLN---------LM----------------------------------------------------------------------------------------Q--------------------------------------------------------------------------------------------------------------------------------------------------------------------------------------------------------------------------------------------------------------------------------------------------------------------------------------------------------------------------------------------------------------------------------------------------------------------------------------------------------------------------------------------------------------------------------------------------------------------------------------------------------------------------------------------------------------------------MQARS--------FI-----------------------------------------------------------------------------------------------------------------------------------------------------------------------------------------------------------------------------------------------------------------------------------------------------------------------------------------------------------------------------------------------------------------
>35688_Ppurpureum@KAA8494162.1| SufE-like protein 1, chloroplastic/mitochondrial
------------------------------------------------------------------------------------------------------------------------------------MG--------------------------------------L-GFVAG------------------------------------------------------------------VSF----------------------GCAGRSGKNVGTAYEGSCVRTRAAWS--VRRV------------------------------------------------R---------------------------------------------------------------------------------------------------------------------------------------------------------------------------------GMTMAGAGQVD----------------------------------------------------------------------------------------------------------------------------------------MPQKL----E------------------------------------------------------------------------------------------------------------------------------------------------------------------------------------------------------------------------------------------------------------------------------------------------------------------------------------------------AEV----------------------------N-----------------------------------------------------------------------------------------------------------------------------------------------------------------------------------------------------------K-----------------------FR--N----V-P-----D----------AKL--------RYQQ----------LLF----YA-------------------------------------K------Q-L-P---------------------------P------------------------------------------------MD--------------------------------------ARY-KVP------------ENKVPG--C--LSTVF--V-H-------V-----E----L-----------S------------S----E----------------------G------------I----------------VD------L-----SG-DSD------AQLTKG-----LIALLIN-------------S-----------------------------------------------------------------------------------------------------F-SG--ATVK--QILNV---------------------------TP------------------------------------------------------------------------------D-----------FIKE----------------S----GLDVS------------------------------------------------------------LT-----------------------------------------------------------------------------P----------------------------------------------------------------------------------------------------------------------------GRNNGF----------------------------------------L----N------------------------------------------------------------------------------------------------------------MLA---------TI----------------------------------------------------------------------------------------K---------------------QK--------------------------------------------------------------------------------------------------------------------------------------------VK------------------------------------------------------------------------G-----------------------------------------------------------------------------------------LA------------------------------------------------------------------------------------------------------------------NNTE--AQE-----------------------------ESPSPMTTESAA---KGEQ--------------------------VGD----------EGRPM---------------------YSAIVSRLGK-LQPSRLIVTDNSAQHAGHA-------GARGL----NGESHFAVEIVS-----------EFFDGLSLVKRHQLVYGLLAEQMQ---------AG-----------------------------IHALQ--------IDAKAPSEVS---------------------------------------------------------------------------------------------------------------------------------------------------------------------------------------------------------------------------------------------------------------------------------------------------------------------------------------------------------------------------------------------------------
>448386_Gchorda@PXF48135.1| SufE-like protein 1, chloroplastic/mitochondrial
--------------------------------------------------------------------------------------------------------------------------------------------------------------------------------------------------------------------------------------------------------------------------------------------------------------------------------------------------------------------------------------------------------------------------------------------------------------------------------------------------------------------------------------------------MVAQTESLG----------------------------------------------------------------------------------------------------------------------------------------LPPAL----Q------------------------------------------------------------------------------------------------------------------------------------------------------------------------------------------------------------------------------------------------------------------------------------------------------------------------------------------------KYV----------------------------D-----------------------------------------------------------------------------------------------------------------------------------------------------------------------------------------------------------T-----------------------FA--M----V-P-----D----------PKL--------RYQQ----------LLF----FA-------------------------------------R------Q-L-P---------------------------T------------------------------------------------MD--------------------------------------PSL-KVD------------ENRVHG--C--TSVVH--V-K-------V-----S----L-----------D------------N----E----------------------G------------K----------------VR------L-----QG-DSD------SQLTKG-----LLSLLIN-------------G-----------------------------------------------------------------------------------------------------L-DG--ATPI--EVQAV---------------------------DP------------------------------------------------------------------------------R-----------FISV----------------S----GLSVS------------------------------------------------------------LT-----------------------------------------------------------------------------P----------------------------------------------------------------------------------------------------------------------------SRNNGF----------------------------------------V----N------------------------------------------------------------------------------------------------------------MLA---------KI----------------------------------------------------------------------------------------K---------------------KD--------------------------------------------------------------------------------------------------------------------------------------------VS------------------------------------------------------------------------N-----------------------------------------------------------------------------------------LL------------------------------------------------------------------------------------------------------------------GGEEQSSQT-----------------------------DKEEPIAT-------------------------------------IGS----------D-RPV---------------------YSAIMRKLQA-LKPRELHVRDDSAQHAGHA-------GSKGL----SGESHFAVSVVS-----------EAFNSLNQVQRHRMIYALLGDEMS---------AG----------------------------YIHALQ--------IIAKTPEEAEGI-------------------------------------------------------------------------------------------------------------------------------------------------------------------------------------------------------------------------------------------------------------------------------------------------------------------------------------------------------------------------------------------------------
>1460289_Csp.@KOO27828.1| fe-s metabolism associated
-----------------------------------------------------------------------------------------------------------------------------------MLL--------------------------------------Q-TFLLA------------------------------------------------------------------ASFTVHPQVIPL----------------------PSTSFAAASRRTSAACV----------------------------------------------------------------------------------------------------------------------------------------------------------------------------------------------------------------------------------------AAAQGDLSSLG----------------------------------------------------------------------------------------------------------------------------------------LTPYL----E------------------------------------------------------------------------------------------------------------------------------------------------------------------------------------------------------------------------------------------------------------------------------------------------------------------------------------------------KTV----------------------------K-----------------------------------------------------------------------------------------------------------------------------------------------------------------------------------------------------------A-----------------------LK--M----V-P-----D----------QKL--------RYQQ----------LLF----LA-------------------------------------K------K-L-P---------------------------P------------------------------------------------MD--------------------------------------KAL-MVE------------TNKVPG--C--LSTVH--V-H-------A-----T----L-----------D------------A----E----------------------G------------K----------------VR------F-----VG-ESD------AQLTKG-----LVALLVM-------------G-----------------------------------------------------------------------------------------------------L-DG--CTSD--QIQRV---------------------------QP------------------------------------------------------------------------------E-----------FIKF----------------S----GLEQS------------------------------------------------------------LT-----------------------------------------------------------------------------P----------------------------------------------------------------------------------------------------------------------------GRNNGF----------------------------------------L----N------------------------------------------------------------------------------------------------------------MLS---------MM----------------------------------------------------------------------------------------K---------------------RK--------------------------------------------------------------------------------------------------------------------------------------------AA-------------------------------------------------------------------------------------------------------------------------------------------------------------------------------------------------------------------------------------------------------------------------------------------------------------------------------------------------------------------------------------------------------------------------------------------------------------------------------------------ALLKRHQAVYAALSEEMK---------L------------------------------IHALS--------IKAVTPDEAA---------------------------------------------------------------------------------------------------------------------------------------------------------------------------------------------------------------------------------------------------------------------------------------------------------------------------------------------------------------------------------------------------------
>159749_Toceanica@EJK45638.1| hypothetical protein THAOC_35737
-------------------------------------------------------------------------------------------------------------------------------------M--------------------------------------K-TMIAG---------------------------------------------------------------------------IPVAGIALYSLASTTGGYGGVEAWSPSRQSSSTSRRTASSST--VTRP------------------------------------------------RRGD---------------------------------------------------------------------TTAT--------AL------------------------------------------------------------------------------------------HSSTEIDTDALN----------------------------------------------------------------------------------------------------------------------------------------LTPEL----E------------------------------------------------------------------------------------------------------------------------------------------------------------------------------------------------------------------------------------------------------------------------------------------------------------------------------------------------MMT----------------------------G-----------------------------------------------------------------------------------------------------------------------------------------------------------------------------------------------------------A-----------------------FS--S----I-A-----D----------EKT--------RHKQ----------LLY----MA-------------------------------------N------Q-L-P---------------------------T------------------------------------------------VD--------------------------------------DSI-RIP------------ENKVPG--C--LSTVH--V-D-------C-----T----TE--------EKD------------G----D----------------------T------------L----------------VN------Y-----VG-DSD------GLLTKG-----LLALLIR-------------G-----------------------------------------------------------------------------------------------------L-SG--CTAE--QIAAV---------------------------DP------------------------------------------------------------------------------Q-----------FIQA----------------A----KISQT------------------------------------------------------------LT-----------------------------------------------------------------------------P----------------------------------------------------------------------------------------------------------------------------GRNNGF----------------------------------------L----N------------------------------------------------------------------------------------------------------------MLA---------VM----------------------------------------------------------------------------------------K---------------------KK--------------------------------------------------------------------------------------------------------------------------------------------AS------------------------------------------------------------------------D-----------------------------------------------------------------------------------------AV------------------------------------------------------------------------------------------------------------------EGGD------------------------------------ESPASGDAAGAENSGEV--------------------------VTSFD------EVEGKPM---------------------YNAILSTLVPILKPVSIELVDNSSQHAGHG-------GAKGWE--ESGESHFALDVVA-----------DVFDGLPLVKRHQLIYMLLGEVMP---------K------------------------------IHALE--------IRAKSPGEI----------------------------------------------------------------------------------------------------------------------------------------------------------------------------------------------------------------------------------------------------------------------------------------------------------------------------------------------------------------------------------------------------------
>1169540_Vbrassicaform@CEL92512.1| unnamed protein product
-----------------------------------------------------------------------------------------------------------------------------------MVISR----------------------------LAV-AVAWQ--------------------------------------LP----------------------------------------------SGQHQPRRPALPSSLV-------HRQQPSFR--------------------RSSTVLRESV-------------------------------------------------------------------------------------------------------------------GDG--------------------------------------------------------------------------------------------GEAAGDLPP-------------------------------------------------------------------------------------------------------------------------------------------------K----------------------------------------------------------------------------------------------------------------------------------------------------------------------------------------------------------------------------------------------------------------------------------------------------------------------------------------------LRTLI----------------------------A-----------------------------------------------------------------------------------------------------------------------------------------------------------------------------------------------------------T-----------------------FR------RMPD-----D---------------------RFRY--------QQLLV-----------------------------------------FAK-------GL-K---------------------------P------------------------------------------------MN--------------------------------------NAY-KTK------------ENKVKG--C--LSVVH--V-H-------A-----E----G-------REDDS------G----------D----------------------M------------R----------------IY------F-----QG-DSD------GLLTKG-----LVNFLVQ-------------G-----------------------------------------------------------------------------------------------------L-SG--CTPR--QI--E---------------------------------------------------------------SVPA----------------------------------------A-----------AVME----------------A----RVTNS------------------------------------------------------------LT-----------------------------------------------------------------------------P----------------------------------------------------------------------------------------------------------------------------GRNNGF----------------------------------------L----N------------------------------------------------------------------------------------------------------------MLE---------TM----------------------------------------------------------------------------------------KA--------------------KARDI----------------------------------------------------------------------------------------------------------------------------------------AAVQGRA---------------------------------------------------------------------------------------------------------------------------------------------------------------------------------------------------------------------------------------------------------------------------------------------------------------------------------------------------------------------------------------------------------------------------------------------------------------------------------------------------------------------------------------------------------------------------------------------------------------------------------------------------------------------------------------------------------------------------------------------------------------------------------------------------------------------------------------------------------------------------------------------------------------------------------------------------------------------------------
>2880_Esiliculosus@CBJ27791.1| cysteine desulfuration protein
------------------------------------------------------------------------------------------------------------------------------------MVAR----------------------------AAILSVALTTSVCSVGEAFVTPNV---------------------AVVP----------------------------------------------GGAFSSHRAAQAARL----------RRPAARAA------EPARSGRDAPLMSTSTDLKE-L-------------------------------------------------------------------------------------------------------------------G----------------------------------------------------------------------------------------------------LTP-------------------------------------------------------------------------------------------------------------------------------------------------E----------------------------------------------------------------------------------------------------------------------------------------------------------------------------------------------------------------------------------------------------------------------------------------------------------------------------------------------LERLT----------------------------K-----------------------------------------------------------------------------------------------------------------------------------------------------------------------------------------------------------V-----------------------FR------SCPT-----D---------------------KMRQ--------MQLLH-----------------------------------------LAQ-------MG-D---------------------------K------------------------------------------------MD--------------------------------------PAL-QTE------------ENKVLG--C--LSTVY--V-A-------A-----E----V-------K---------------------D----------------------G------------L----------------IY------Y-----ST-DSD------AMITKG-----LAGLLAM-------------G-----------------------------------------------------------------------------------------------------L-SG--NSPE--AI--Q---------------------------------------------------------------TVKP----------------------------------------E-----------FIQV----------------A----GLQAS------------------------------------------------------------LT-----------------------------------------------------------------------------A----------------------------------------------------------------------------------------------------------------------------GRNNGF----------------------------------------I----N------------------------------------------------------------------------------------------------------------MLR---------TM----------------------------------------------------------------------------------------KG--------------------KALALG-----------------------------------------GESA----------------------------------------------------------------------------------------IRAAVEQAAPA---------------------------------AEEAAAEE---------PEQSGTMASRITE---KLQKLEP----------LKLVIEDESGGEESKFMINIVSKSF---------------------------------EGLT-----------LLKR----------------------------------------------------------------------------HRSVY--------GLM---------------------------------------------ADE--------------------------------------------------------------------------------------------------------------MKIVHA---------------------------VTLDTK---------------------------------TPEEV--------GM--------------------------------------------------------------------------------------------------------------------------------------------------------------------------------------------------------------------------------------------------------------------------------------------------------------------------------------------------------------------------------------------------------------------------------------------------------------
>1928728_Pmicropora@BBL86497.1| possible SufE protein (chromatophore)
-------------------------------------------------------------------------------------------------------------------------------------M--------------------------------------S-D-----------------------------------------------------------------------------------------------------------------------------------------------------------------------------------------------------------------------------------------------------------------------------------------------------------------------------------------------------------------------ILTST----------------------------------------------------------------------------------------------------------------------------------------GSEKL----D------------------------------------------------------------------------------------------------------------------------------------------------------------------------------------------------------------------------------------------------------------------------------------------------------------------------------------------------NIL----------------------------K-----------------------------------------------------------------------------------------------------------------------------------------------------------------------------------------------------------R-----------------------LR--R----T-N-----D----------VKR--------RYEY----------ILW----LA-------------------------------------K------K-L-E---------------------------P------------------------------------------------LP--------------------------------------LEF-RQD------------IFKVKG--C--VSNVY--I-V-------A-----E----L-----------K-----------------G----------------------G------------I----------------VH------W-----QG-DSD------AQITKG-----LLALLIE-------------G-----------------------------------------------------------------------------------------------------F-KG--LTPG--QVVNI---------------------------DP------------------------------------------------------------------------------A-----------FITQ----------------T----GLQAN------------------------------------------------------------LT-----------------------------------------------------------------------------P----------------------------------------------------------------------------------------------------------------------------SRANGF----------------------------------------L----N------------------------------------------------------------------------------------------------------------ILK---------MM----------------------------------------------------------------------------------------Q---------------------AQ--------------------------------------------------------------------------------------------------------------------------------------------SL------------------------------------------------------------------------S-----------------------------------------------------------------------------------------LI------------------------------------------------------------------------------------------------------------------DFCSNCQ----------------------------------------------------------------------------------------------------------------------------------------------------------------------------------------------------------------------------------------------------------------------------------------------------------------------------------------------------------------------------------------------------------------------------------------------------------------------------------------------------------------------------------------------------------------------------------------------------------------------------------------------------------------------------------------
>159749_Toceanica@EJK57851.1| hypothetical protein THAOC_22066
--------------------------------------------------------------------------------------------------------------------------------------------------------------------MQV-ATAWS--------------------------------------LASAP----------------------------------------GLVGGPRHRYHPSQSTHH--------------------------AQHRHRY-STRVSS-----T-------------------------------------------------------------------------------------------------------------------GD---------------------------------------------------------------------------------------------GDEDDPIPL-------------------------------------------------------------------------------------------------------------------------------------------------F----------------------------------------------------------------------------------------------------------------------------------------------------------------------------------------------------------------------------------------------------------------------------------------------------------------------------------------------VDYTQ----------------------------S-----------------------------------------------------------------------------------------------------------------------------------------------------------------------------------------------------------RI--PPNE--------------PLLR------SIDR-----V---------------------KNSL--------LEASND-TSAGG--------------AINNDALLRRIVQKG---ISFQQA-----NRE-K---------------------------H------------------------------------------------RD--------------------------------------DE---YE------------MQRVPG--C--IATVL--V-R-------A-----T----L------------------S----------R----------------------N------------I----------------VT------I-----SG-KSD------ALLSGG-----LIAIVAD-------------V-----------------------------------------------------------------------------------------------------L-SGVDVTAH--EI--L---------------------------------------------------------------QLDA---------------------------------------NS-----------LTSA----------------L----GLKPI------------------------------------------------------------LN-----------------------------------------------------------------------------T----------------------------------------------------------------------------------------------------------------------------GRNDGV----------------------------------------A----S------------------------------------------------------------------------------------------------------------MIR---------VI----------------------------------------------------------------------------------------QD--------------------QIRSLL--------------GDSSGNTIQ-P-SSRDAIR--------NETSDKP--TVAMLLSGGVDSSVALHLLLQQGYNVTAYYLRIWLEDELAHLGECPWEDDLHVCQEVCEHAGNVPLETVSLGKEYRDRVVQYTIEEAQQGRTPN---------------------------------PDIMCNSRVKFGCFLEYIDQSGMKFDHVASGHYARLEDEPRESSPGTTRAKRLFRAPDPVKDQSYFLCALTQKQLSKVLFPIGQYKKSEVRQLASEF-NLPNRNRPDSQGLC-----------FLGKVKFDEF------------------------------LSSYLGSR-----------------PGDVVDAMNGEVIGKHNGLWYHTVGQRKGIGKVM-FPLATAHGPWYVV---AKDQSKDVVYVSNR--Y-------DEDDFAKARSEFEVEDVRWISNQHPAQ-AMSSDGKWEVVR------------------------------------------------------------------------FDMKIRHGPKIVQGSLQ-LKGD--------GSSGNVKLDLKDGG------LAPG-----------QYVVFYSQTSDEVL--------GAGVIS------------------------EK-HWASFLKE----YKQMVGSEL----------------------------------------------------------------------------------------------------------------------------------------------------------------------------------------------------------------------------------------------------------------------------------------------------------------------------------------------------------------------------------------------------------
>508461_Nmarina@NGNS01000002.1_207|  245636 247264
-------------------------------------------------------------------------------------------------------------------------------------MNKAIR-------QQFPA----LHQRINGQPLAYLDSAATCQ------------------------------------KPAPV----------------------------------------VATIQQFYRRDNANVHRAGYTIAARATEQFEQARATVANYFGMPAKNLV---WTRGCTEAINLV-------------------------------------------------------------------------------------------------------------------AFSWAI--------------------------------------------------------------------------------------HHVNAGDLVLVS-------------------------------------------------------------------------------------------------------------------------------------------------G----------------------------------------------------------------------------------------------------------------------------------------------------------------------------------------------------------------------------------------------------------------------------------------------------------------------------------------------LEHHA----------------------------N-----------------------------------------------------------------------------------------------------------------------------------------------------------------------------------------------------------LI--P-------------------WQ------QVCR-----T---------------------KSAE--------LAIIPV-LANG-----------------ELDQ------------QVFQQ------QLR-R---------------------------R------------------------------------------------PK--------------------------------------LVA-LTH------------VSNVLG--T--INPVA--E-M-------V-----A----L-AH--------Q------Y----------E----------------------A------------R----------------VL------I-----DGAQAA------AHLTLD-----VAKLAADFYTFSGHKMYGPTG-----------------------------------------------------------------------------------------------------I-GGVLMSDE--ML--A---------------------------------------------------------------QCQPW-------QTGGE-MVAEVSYQTASWAEPPYCFEAG--TPN-----------IAGA----------------I----GLASA------------------------------------------------------------IS---------------------------------------------FLQQLP--------------------------D----------------------------------------------------------------------------------------------------------------------------GWQQHE----------------------------------------A----E------------------------------------------------------------------------------------------------------------LLS---------YA----------------------------------------------------------------------------------------KQ--------------------RLAAIDGIS------------------------------------LIGEPDEQV--AVQSFISTKIHPQDLAQYLDQYG-------VAVRLGKHCAH----PLLSALGVAATL-----RLSLACYSNRQDI-DQLVA-AIEAAHQDDVDI---------------------------------TSLAEAERCDLDS--------------------AKVEVAE-------------------AKNWQQTLTALIT--------------------LGKAL-PLSLRAKRQPQ--------------YLVR--------------------------------------------------------------------------GCESATWLEVRQTEAGWQCLVDSEANVVRGILHLL---AMDFNQQAVSEQQC--F-------DAEG--------------WLAQQ--------------------------------------------------------------------------------------------------GFHKQLSM----------------------TRQSG------VAA-------------------------------------------------------------------ALLQLQRQ----LVQ*---------------------------------------------------------------------------------------------------------------------------------------------------------------------------------------------------------------------------------------------------------------------------------------------------------------------------------------------------------------------------------------------------------------
>1169540_Vbrassicaform@CEM13165.1| unnamed protein product
---------------------------------------------------------------------------------------------------------------------------------------------------------------------MA-LTRRT--------------------------------------KPTRP----------------------------------------RLFDLASHDDDASTST-------------------------------------------------------------------------------------------------------------------------------------------------------------------------------------------------------------------------------------------------------------------SKDPQLPL-------------------------------------------------------------------------------------------------------------------------------------------------Q----------------------------------------------------------------------------------------------------------------------------------------------------------------------------------------------------------------------------------------------------------------------------------------------------------------------------------------------AEGAL----------------------------E-----------------------------------------------------------------------------------------------------------------------------------------------------------------------------------------------------------S-----------------------LR------AQPS-----Q---------------------KDRF--------LHLVR-----------------------LGDELTRRNQQPGGLPDGFEQ-------------------------------------------------------------------------------------------------------------------------------------R------------AEKVPG--C--VATVK--V-L-------A-----T----L------------------D----------D----------------------D------------A----------------VK------V-----YG-TAD------ARVSQG-----LVALVAE-------------A-----------------------------------------------------------------------------------------------------L-EG--LPAP--RV--L---------------------------------------------------------------AVPP---------------------------------------DA-----------FAGS----------------T----AMASF------------------------------------------------------------LT-----------------------------------------------------------------------------P----------------------------------------------------------------------------------------------------------------------------GRLNGL----------------------------------------R----S------------------------------------------------------------------------------------------------------------LIM---------TI----------------------------------------------------------------------------------------QR--------------------QIASRVAGVGEEQESETSASAGSEGLPLG-P-PS--FVL--------SEAAGE----VAVLLSGGVDSSVAARLLVDRGERVRAFYLRIWLEDELSHLGECPWEEDLRFARDTCDQL-KIPLELVSLQDSYWDSVVRYTISEAAAGRTPN---------------------------------PDVMCNTRVKFGAF---CDDHGRHFKRVATGHYAQVRRD-QENGP-----VRLFRSPDRIKDQTYFLCGLSQEQLAMADFPIGTFDKARVRQLARDY-SLPTASRRDSQGIC-----------FLGKLRWEDF------------------------------LTHYLGKN-----------------PGPIVDVAGGELLGEHHGLWLHTVGQRKGLGPYL-RDKMVHRGPFFVV---GKDPDTNTLLVTND--Y-------DAID--RPRQELQVESIGWIAGKPPASLSTAGDAIMEV-----------------------------------------------------------------------------QLRHGPKTHMARVRLLDGD--------GESAEVHLEEKDSG------IAPG-----------QFVAFYA--GDECL--------GGGRIR------------------------ETWKW-----K----WDGVGGRQEAPSSN---------------------------------------------------------------------------------------------------------------------------------------VMLLQ---------------------------------------------------------------------------------------------------------------------------------------------------------------------------------------------------------------------------------------------------------
>448386_Gchorda@PXF45853.1| tRNA-specific 2-thiouridylase MnmA
--------------------------------------------------------------------------------------------------------------------------------------------------------------------------------------------------------------------------------------------------------------------------------------------------------------------------------------------------------------------------------------------------------------------------------------------------------------------------------------------------------------------------------------------------------------------------------------------------------------------------------------------------------------------------------------------------------------------------------------------------------------------------------------------------------------------------------------------------------------------------------------------------------------------------------------------------------------------------------------------------------------------------------------------------------------------------------------------------------------------------------------------------------------------------------------------------------------------------------------------------------------------------------------------------------------------------------------------------------------------------------------------------------------------------------------------M-K---------------------------S------------------------------------------------MR--------------------------------------EES-LSP------------SSRVPG--C--TSVTH--L-I-------V-----K----L-----------N------Q----------D----------------------N------------C----------------IE------I-----EG-YSD------ARISRG-----LLALFVI-------------G-----------------------------------------------------------------------------------------------------L-HR--CSTE--DA--L---------------------------------------------------------------KVDA---------------------------------------SE-----------LLAA----------------T----ALPET------------------------------------------------------------IG-----------------------------------------------------------------------------S----------------------------------------------------------------------------------------------------------------------------SRITGL----------------------------------------A----S------------------------------------------------------------------------------------------------------------ILR---------EL----------------------------------------------------------------------------------------QK--------------------RVR-------------ALESSKTTLLGC----NDQDLA---------GRWSDRQGEDVAVLLSGGVDSSVAMRLIMESGARPHPFYIKIWLDDEMAHMGECPWEEDIEYASAVCRQA-GVKLQDVPFQRAYWDEVVSYTVEEARRGRTPN---------------------------------PDIMCNSRIKFGAF---YNRIGKHFDRIVTGHYA-QAIRD-LNGR-----VELRTSPDVMKDQTYFLAHLKQEQLKTVCFPVGRYTKEKVRQFAQHY-DLPNQNRRDSQGIC-----------FLGKLKFDEF------------------------------LGHHLGYR-----------------KGSLVEFETGKELGYHNGFWFFTLGQRRGVG--------LSGGPWYVV---AKDVSQNVVYVSKD--Y-------NGVS--KERNRFEFDKALWISGRWPPGLQASGDNLKLRV----------------------------------------------------------------------------KTRHGPSFHNAIVT--RLD--------DERGLVELEERDKG------LAAG-----------QFSAFYDY-EGRCL--------GSGTIS------------------------CDISILDLPRE----IQRLTSDSVRLQAH---------------------------------------------------------------------------------------------------------------------------------------VC------------------------------------------------------------------------------------------------------------------------------------------------------------------------------------------------------------------------------------------------------------
>2769_Ccrispus@CDF35971.1| unnamed protein product
------------------------------------------------------------------------------------------------------------------------------------MGQREHTYVRLIGMTTFPNPDRCLRCVQKANTMAF-QISIP--------------------------------------LATK--------------------------------------------AKSSHCHGKALVSRKPL--LKTESRRPTAERW-------------------RCK-------------------------------------------------------------------------------------------------------------------------------------------------------------------------------------------------------------------------------LPQ-------------------------------------------------------------------------------------------------------------------------------------------------H----------------------------------------------------------------------------------------------------------------------------------------------------------------------------------------------------------------------------------------------------------------------------------------------------------------------------------------------LRTIA----------------------------N-----------------------------------------------------------------------------------------------------------------------------------------------------------------------------------------------------------S-----------------------LG------TLDE-----P---------------------QARY--------MRLIH-----------------------LAD-------------------------SI-P---------------------------A------------------------------------------------MS--------------------------------------DNE-LHP------------STRVSG--C--TSISH--V-E-------V-----V----M-----------S------D----------D----------------------R------------T----------------VK------M-----RG-FSD------SMVARG-----LMAFVIL-------------G-----------------------------------------------------------------------------------------------------L-DG--CTAD--EV--A---------------------------------------------------------------AVMP---------------------------------------LE-----------LLEA----------------S----GLRGS------------------------------------------------------------AG-----------------------------------------------------------------------------P----------------------------------------------------------------------------------------------------------------------------SRMMGL----------------------------------------T----S------------------------------------------------------------------------------------------------------------ILS---------YV----------------------------------------------------------------------------------------QN--------------------KVE-------------MLRSGEK-----------RDHAEKSEKHPMDGRWSGRQGKDVAVLLSGGVDSSVALHQIQESGARPHAFYLKIWLEDELAHLGSCPWEEDMEYAAAVCQQA-NVKLTDVPFQKAYWDEVVSYTVSEARRGRTPN---------------------------------PDVMCNSRIKFGAF---FNRIGRYYDRVATGHYARQTVNP-ETGL-----AELRLSADMWKDQTYFLAHLRQEQIAASSFPLGNIPKNEVRELAKAY-DLPNKTRKDSQGIC-----------FLGKLKFDDF------------------------------LGHHLGRE-----------------MGSLVEFETGRELGQHKGFWFFTIGQRRGIG--------LSGGPWYVV---CKDVERNVVYVSKE--Y-------HSEK--QQRTWFEFETPLWIAGEWPNALGFNGAQTALRV----------------------------------------------------------------------------KTRHGPKFHNAVVT--RTW--------AEGGEVELAEGDKG------LAPG-----------QFSAFYDD-EDRCL--------GSAVIA------------------------NDVHLADAPTD----IIRRRTSAGKLQGH---------------------------------------------------------------------------------------------------------------------------------------I-------------------------------------------------------------------------------------------------------------------------------------------------------------------------------------------------------------------------------------------------------------
>35688_Ppurpureum@KAA8497046.1| tRNA-specific 2-thiouridylase MnmA
--------------------------------------------------------------------------------------------------------------------------------------------------------------------MAF-QVPVL--------------------------------------LP------------------------------------------------SSHIKSRESCSSMFVGGVRTLHARVAAARAR------RLANHHH----IRCS--------------------------------------------------------------------------------------------------------------------------------------------------------------------------------------------------------------------------AAQQGVPA-------------------------------------------------------------------------------------------------------------------------------------------------G----------------------------------------------------------------------------------------------------------------------------------------------------------------------------------------------------------------------------------------------------------------------------------------------------------------------------------------------LKRAA----------------------------Q-----------------------------------------------------------------------------------------------------------------------------------------------------------------------------------------------------------Q-----------------------LS------NEPD-----A---------------------RARC--------ALLVK-----------------------WADE------------NSLPQA-----SRL-K---------------------------D------------------------------------------------MP--------------------------------------ALH-KSA------------ATRVPG--C--TSVTY--V-Q-------A-----R----VVAPS--DPQKGE------S----------R----------------------Q------------E----------------IV------L-----YG-SSD------AKLTTG-----LLRILAD-------------G-----------------------------------------------------------------------------------------------------M-AQ--CSVD--EI--L---------------------------------------------------------------AMDV---------------------------------------GE-----------FARS----------------A----GLLDA------------------------------------------------------------LT-----------------------------------------------------------------------------P----------------------------------------------------------------------------------------------------------------------------SRNNGL----------------------------------------R----N------------------------------------------------------------------------------------------------------------IVQ---------LI----------------------------------------------------------------------------------------QQ--------------------QLREET-----PDPSQVVRNGQASNMKSAVPLSSVDSTMDDILH---GRYSGETREEVAVLLSGGVDSSVALRLVLEQGYKVVPFYLKIWLQDELSHLNECPWEEDVAYATAVCEQA-GLQLHTLDLQHDYWDQVVSYTISEARAGRTPN---------------------------------PDVMCNSRIKFGVF---LDRVGKHFKRVASGHYARIEIDETVPGK-----LLLSRSVDTHKDQTYFLANLTTAQLSKAMFPIGMYDKNTVRMLAERF-DLPNKSRKDSQGIC-----------FLGKLPFDAF------------------------------LEHYLGTQ-----------------AGALVDYDTGIQLGSHRGFWFYTLGQRKGIG--------LAGGPWFVV---SKDPQQNIVYVSNK--Y-------DAED--KERDSFGVQHLNWIGRASEEASLLETPTQDLIV----------------------------------------------------------------------------KIRHGPKLHKCTLSLDALD--------PSRGSVKLEERNSG------IAPG-----------QFAVFYKG-P-VCL--------GSGVIS------------------------TDHGLASAPPQ----ITGFAPK--KLQAH---------------------------------------------------------------------------------------------------------------------------------------FAAD----------------------------------------------------------------------------------------------------------------------------------------------------------------------------------------------------------------------------------------------------------
