# Supplementary material for: Components of iron–Sulfur cluster assembly machineries are robust phylogenetic markers to trace the origin of mitochondria and plastids
Source: PLoS Biol. 2023 Nov 8;21(11):e3002374. doi: 10.1371/journal.pbio.3002374 (PMC10631705; doi:10.1371/journal.pbio.3002374)
Supplement: S1 Data — (ZIP) [file pbio.3002374.s017.zip › S1 Data/Full_datasets/Eukaryotes/SUF/SufS1_Euka.fasta]

>1928728_Pmicropora@BBL86392.1| putative cysteine desulfurase or selenocysteine lyase (chromatophore)
----------------------------------------------------------------------------------------------------------------------------------M--VNSLKFR--SS------LEKET---NTLAVIARSDFPTLKQTNQEGKPLIYLDHAATSQKPYQVLQVLDHYYKHDNANVHRGAHQLSSRATEAFESAREITAQFVGAKASSEIIFTRNASEAINLFTRCWGDLTIKAGDEILLTVMEHHSNLVPWQLLAARTNCLLRYVSITED-GQ-LDVEDFKAQLNE---R-TKLVSLVHVSNTLGCINPVTLISQLAHS---VGALVLVDACQSLAHLPINVKQLGADVLVGSAHKLCGPTGIGFLWASEYLLESLPPFLGGGEMIQDVFLSYSSWAKLPHKFEAGTPSIGEAIGMGAAISYLQHLGLNRIQEWEQILTEHLFTGLSQ-I-RGLRILGPQF-------SQQTHRAALASFTLEDIHANDLAAFLDTT-GICIRSGHHCTQPLHRHYGITSSARASLSFTTTLEEIDYFVQELTETVDFFRKHN-------------------------------------
>1460289_Csp.@KOO26391.1| cysteine desulfurase
-------------------------------------------------------------------------------------------------------------------MFVALVHASIALPAS----------------STAGAAVAA---SSLGARVRSDFKLLDQDIWEGKRLVYLDSAATSQKPASVVRAMTEHLERDNANVHRGAHSLATRSTASYESARDKVAAFVGAADRREIVFTRGATEAINLVANTWGVSELGAGDEVVLSVMEHHSNMVPWQQLAKSRGVILKYARLDAL-ER-LDLEHLRSLLGP---R-TRLVSIAHVSNTLGCVNPVKEIAALAHA---VGAKLLVDACQSVPHMPIDVRELGCDFLVASGHKMCGPTGIGFLWGRLELLEAMPPWQGGGEMIDTVTLEGVTYALPPGRFEAGTPAITQAIGLGAACDYLRTIGMAEVQAYEHELAAHLHRGLSA-I-PGIRIYGPPVDVATDAAATHAHRAALCAFNIEGVHASDLATFLDQE-GIAIRAGHHCTQPLHHQLGAAGSARASLYLYNTHDEIDALCVAIAETVDMLRMLEDV-----------------------------------
>2880_Esiliculosus@CBJ27325.1| Cysteine desulfurase
-------------------------------------------------------------------------------------------------------------------------MVSAAAVDG---VTSMKEE-----------GDKDGLGLSLGERVRADFPILDQEAYPGKPLVYLDSAATSQKPKVVMDVLRDYYERDNANVHRGAHQLSIRATEAYEAAREKVGAFVNAETSREIVFTRGATEAINLVAQTWGLDNLAAGDEIVTTVMEHHSNMVPWQLLAERTGAVLKFAQIRED-MS-LDLDHMKSLITD---K-TKLVAVVHASNALGGVNPVSEIAEAAHA---VGAKVLVDGCQSVPNMPVDVQTLGVDWLVASGHKMCGPTGIGFLWGRMSVLETMRPWQGGGEMIDQVYFDHSTFAEPPARFEAGTPAIAQAVGLGAACDYLSSIGMENGAAYEHEMSKYLWERLSE-V-EGLDFYGPPPN------ASGDNRNPLLAFNSRDVHAHDLSFFMDQE-GVAIRAGHHCTQALHRQLGAAGSLRASLYIYNTKDDVDQFIEALRSTLDMFKAMDG-DG---GGAGGGLVG------------GEPS---IF
>436017_Olucimarinus@ABO95259.1| predicted protein
-------------------------------------------------------------------------------------------------------MTIR---------------------------------------------------VLVSLETRGDFPILDQKTESGAQLVYLDNAATSQKPNQVVDAHMFYYKDYNSNVHRGVHYLSSKATDAYELSRRKVAAFVNATTDREIVFTRNASEAINLVANTWGTKHIKAGDEIILSVLEHHSNIVPWQLLAERTGCVLKFVELTKDTQE-LDMDQLRSLVNE---K-TRLITTAHVSNVTGGVAPVKEIIDLARG---VGAKVLLDACQSLPHMKVDVQALGADWIVGSSHKMCGPTGIGFLWGRMDVLETMPPWMGGGEMIADVYLEKSTYAEPPSRFEAGTPAIAEAIALGEACDYLTKIGMDRIHDYEIEIGTYLYEKLSA-V-PGVTIYGPPP---------ARGRASLCAFNVDGIHANDLCTLLDQA-GIACRSGHHCTQPLHRYLDVPGSARASLYFYNLPSDVDAFIDALTSTIAFFAEFEE------------------------------------
>3218_Ppatens@PNR29084.1| hypothetical protein PHYPA_027776
MA---------------------------SSAQLGFRRTLVLHQGLGAVEKSGL-----ASCAGVSF-GKRFAP-----------------------------VTLNCRRIGGRFAGAGVVKS----------VVSVENY-----------ITEA---SSLGEITKGDFPILDQEV-NGYKLVYLDNAATSQKPASVLKALRDYYEGYNANVHRGIHALSAKATDEYELARKKVADFINAPSDREIVFTRNASEAINLVAYTWGLTNLKEGDEVVLSVAEHHSNIVPWQLVAQKTGAKLRFVELTPE-ET-LDLEQLKGFLNE---R-TKLVTTFHVSNVLGCVNPIADIVQWSHA---VGAKVLVDACQSVPHMPVDVQGLGGDFLVASSHKMCGPTGMGFLWGTTEILESMPPFLGGGEMIVDVFLDRSTYASPPSRFEAGTPAIGEAIGLGAALDYLNKIGMDRVHKYEMELSKYLYDSLSK-V-PGVRIYGPPVG------PNGENRASLCAFNVEGIHATDLSTFLDQQHGIAVRSGHHCTQPLHRHLGINASARASLYFYNTTDEVDTFIKGLQDTIDFFTAFNG------------------------------------
>3197_Mpolymorpha@PTQ46661.1| hypothetical protein MARPO_0010s0063
-------------------------------------------------------------MAIVAA-TVIAGPGCGINGFEIGRRTPNLGADNVFARPFLWWTSMNCSTLGGLAVEGGFRRSSLRFTQSQEGFKRRHFQVQATETLSPLLVAEQ---KSLGELTRDDFPILNQEI-NGNRLVYLDNAATSQKPAAVLNALKDYYEGYNSNVHRGIHTLSAKSTDQFEIARSRIAKFINAPSHADVVFTRNATEAINLVAYTWALTNLQRGDEIVLTVAEHHSNLVPWQLVAEKVGVVLKFATLTED-ES-IDIEQLKGLISN---R-TKLVALHHVSNTLGSIIPMKDIIVWAHK---YGAKVLVDACQSVPHMAVDVQDLDADFLVASSHKMCGPTGVGFLYGKSEILDRMPPWMGGGEMIADVYLEHSTYANPPARFEAGTPAIGEAIGLGAAVEYLSNIGMDRIHAYEMELSKYLYDNLSL-V-PDVKIYGPAPG------AHGENRAALCAFNVEGMHATDIATVLDMEHGIAVRSGHHCTQPLHRHLNVNATARASLYFYNTKEEVDAFIRGLKESVEFFSSFR-------------------------------------
>39947_Osativa@KAF2907454.1| hypothetical protein DAI22_12g098500
-----------------------------------------------------M-----VSAAAAAS-SLRCFP-----------------------------PSLGNRGPGAATARGGLVRLSSRRARSTAGVAAPSRE-----------AESA---ASLGDLTRVDFPILDQEF-DGSKLVYFDNGATSQKPSCVMKTLDEYYRFYNSNVHRGIHVLSAKATDAYESARTKVANFVNAANSREIVFTRNATEAINLVAYSWGMSNLKQGDEIVLTIAEHHSAIVPWQFVSQKTGATLKYVGLTKE-GV-PDIEQLKGLLSN---K-TKIVVVHHVSNVLGSMLPIEDIVTWSNR---IGAKVLVDACQSVPHMPVDVQRLGADFLVASSHKMCGPTGVGFLHGKFDLLSSMEPFLGGGEMIADVFQDKSTYAEPPSRFEAGTPAIGEAIGLGTAIDYLSQIGMQKIHEYENELATYLYESLIA-V-PNVRIYGPAP-------CQTVHRAPLCSFNVENVHPTDIAEILDLQHGVAIRSGHHCAQILHRTLGINASARASLHFYNTKEEVDVFVDALKDTIDFLTSEH-------------------------------------
>3702_Athaliana@AEE28298.1| chloroplastic NIFS-like cysteine desulfurase
-------------------------------------------------------------MEGVAM-KLPSFPNA---------------------------ISIGHRSFSRVRCSSSLSVCSAAAASS----ATISTD------------SES---VSLGHRVRKDFRILHQEV-NGSKLVYLDSAATSQKPAAVLDALQNYYEFYNSNVHRGIHYLSAKATDEFELARKKVARFINASDSREIVFTRNATEAINLVAYSWGLSNLKPGDEVILTVAEHHSCIVPWQIVSQKTGAVLKFVTLNED-EV-PDINKLRELISP---K-TKLVAVHHVSNVLASSLPIEEIVVWAHD---VGAKVLVDACQSVPHMVVDVQKLNADFLVASSHKMCGPTGIGFLYGKSDLLHSMPPFLGGGEMISDVFLDHSTYAEPPSRFEAGTPAIGEAIALGAAVDYLSGIGMPKIHEYEVEIGKYLYEKLSS-L-PDVRIYGPRP-------SESVHRGALCSFNVEGLHPTDLATFLDQQHGVAIRSGHHCAQPLHRYLGVNASARASLYFYNTKDDVDAFIVALADTVSFFNSFK-------------------------------------
>3055_Creinhardtii@PNW75399.1| hypothetical protein CHLRE_12g525650v5
---------------------------------------------------------------------MRSLARL---------------------------VTKRHQWMTHHRTAAAATDVAAPAPGA----AAAHHD-----DRAPLPAPAS---LQLGAPLRSQFPILDQTV-NGHPLVYLDNAATSQKPHAVLRALSDCYQEYNANVHRGVHALSARATQEYEDARAKVAALIGARNSREVVITRNATEAINLVANTWGLQNIKPGDEIILSVAEHHANLVPWQLLAARTGAVLRHVRLTPD-RTQLDMNHFRTLLSP---R-TRLISLVHVSNVLGCVLDAAYVAEQARA---VGARLLLDCCQSVPHSSLDVTTLGADWIVASSHKFCGPSGVGFLWGSYELLEEMGPWMGGGEMIQDVFLDHSTYAPPPARFEAGTPAIAETIGMGAAAEWLRELGMGRVHDYEQEIGTYLWERLTS-LSPRITAYGPAPG---DPRSGGRGRASLVAFNVEGLHATDVSTLLDHA-GVAVRSGHHCAQPLHRELGVPASARASAYIYNTAAEVDAFVAALKDTIQFFDDVHGA-----------------------------------
>3075_Aprotothecoid@RMZ53652.1| hypothetical protein APUTEX25_003186
MKVHVYIRALATPPAPALLARAVEEGIAFVVRAAGPRRVAPVFPTAPPVRCSSR-----TPPAHVRFLGLAAFRRV-------------LG-----------------RKQSGYAALLAWIDAEMDSPGL--------------RSAAQLLQPSQ---QASGELWRRDFPILDQSV-HGHRLVYLDNGATSQKPETVIRALDDYYRSYNSNVHRGVHALSARATAAYESAREKVAAFVGAASSREIVFTRNASEAINLVAQTWGTATLRPGDEILLSVAEHHSNLVPWQMVAQRTGAVLRHVPLTKDTEE-LDMAAFHDLLSP---R-TRLVALVHVSNMLGCIAPAAEICEAAHA---VGARVLLDCCQSVPNMPVDVGRLGADWIVASAHKM------------YELLESMPPWMGGGEMIQDVFLDRSTYAAPPSRFEAGTPAIAEAIGLGAACDYLTTLGMHRVDAYERELGAHLHEQLQA-V-PGVRIYGPGP-------EEGVGRAALASFNVDGIHPTDISTILDQS-GVAVRSGHMCTQPLHRELGISASVRAAPYLYNTKHEVDVFVEALKEAISFFTM---------------------------------------
>1764295_Cprimus@QDZ20549.1| cysteine desulfurase
---------------------------------------------MTTTTTT---------------------------------------------------TMVQCSRSRWGCPRGGFRGASSVAARS------------AAQGTSPRLTAED------VAGIRREFPILEREVHGDKRLVYLDNAATSQKPRRVLGAMEDYYADYNSNVHRGVHALSAKATERYEEARDKVARFVGAESSREIVFTRNASEAINLVAYTWGEENLGEGDEVVLTVAEHHSNIVPWQILSRRKKFTLKYVRLDEASQT-LDLEGLGEAIGP---R-TKLVTVGHVSNVLGCVNPVGDIVALARSGGHPGCKVLLDACQSVPHMPVNFSELQVDFAVCSGHKMCAPTGIGFLWGKMEVLEAMPPFMGGGEMIQDVFESHSTFARPPGKFEAGTPAICEAIGLGAACDYLSDIGMHRLEEFELEMGTYMYEELEKNI-EGIEIYGPSPK--------QAPRAALAAFNVEGLHATDISMILDQY-GIAVRSGHHCTQPLHHHLGINASARASLYMYNTKEEIDQFVAKLKDTIDFFGQAS-------------------------------------
>1169540_Vbrassicaform@CEL93231.1| unnamed protein product
---------------------------------------------MTVMQTT---------------------------------------------------VVVPTSTA----LFCGLLISAAGAAFV----------------GLVAAAPTS---TTLGSPLRSDFPILDERI-DGKPLVYFDNAASSHMPKPVLEAIERYYQHQHSNVHRGAHTLALRATEAFESARSSVAAFLNARRREEIVFTSGATEGINLVAQTWGEANIGEGDEIILSVMEHHSNIVPWQLLAKRKGATIKYIQMDEN-EC-LDMSSFESLLSP---R-TKMVGIVAVSNTLGCSNPIAEIVRQSHA---VGAKVLVDACQAVPHKKIDVNALDCDWLVASGHKMMGPTGIGVLYGKYEVLESMPPWMGGGEMIEDVYFDHSTYLDPPSRFEAGTPPIAQAVALGAAVDYLNKLGMDNIAEYEKDVSSYLYRRLGD-I-PDLRLYGPDPI------AQGHSRAALVAFNHDNIHASDLSTFLDQE-GIAVRAGHHCTQPLHRLLGAAGSIRASLYVYNTRQEIDCFIDALHRVIQMFSDIPEAPGIDLGFAALGMEGLSLLTAGEMGPNDEGEGEVME
>35688_Ppurpureum@KAA8491171.1| putative cysteine desulfurase
MY----------PRLPW--------SVSETARSRRPRHIVKAASVPASRRASGSDTRLNAGMRGAPWRSLRARARCASTG---------FG------------VRPQHARM-------GMSLGEVQAEKM--------------AGTGPQQTPA----QHIPALDSDSFPILNQKVHDDRRLVYLDSAATSQKPIVVLDALRSYYTSDNSNVHRGAHSLSARATARFESARDKVQHLLHAPSREEIIYTRNATEAINLVAYAWAGSNLQPGDVIVSSVMEHHSNLVPWQIVAKNTGARLRHVGLNEH-EM-YDLDSLKQILSEEAGK-VKLVTCNHVSNMLGCVNPVREIAALAAE---AGAKVMVDGCQSVPHMPVDVAALGCDFYAVSGHKMCAPTGIGILYARKELLESMNPFMGGGEMIDEVHLDHSTWAMLPHKFEAGTPSIGEAVGLGAAVDYLNQLGIDEVHAFEQRIGRYLYDRLSA-F-KQVKIYGPHPD--------VAERASLCSFNVEGVHPSDLATMMDLD-GVAVRSGHHCTQPLHRHFSIDASARASLYVYNSSRDVDAFIESLVHSVELLGERLTSVN-----------GTN-------------------
>448386_Gchorda@PXF45478.1| putative cysteine desulfurase
---------------------------------------------MTQSQPTT----------------------CFASP---------LC------------VSVRSTTF-------TLPLSCAAKRQP--------------TANAPPRTPTATLARPRTIADPSLFPILSEIV-NDKPLVYLDSAATSQKPRQVIDAILSYYAATNSNVHRGAHSLASRATDAFEHTRDLIANLINANSRDEVVYTRNATEAINLVANTWALHNLQKGDTIIVSVMEHHANLVPWQMIASRTGAKVVAVPLTPQ-QT-YDIHAYKRLMEQ---HCVRLVACSHVSNVLGCINPVRQIVEEARK---HQALVLLDACQSVPHMPVDVQQLDVDFLVASAHKMCGPTGVGFLYGKQHILEDMPPFLGGGEMIHDVFIDSSTYAKPPHKFEAGTPAIGEVVGFAAAIEYLQSIGMDKIHHFETEMAQYLYNRLTA-F-QEVEVYGPPP-----------PRAALCAFNVKGVHSGDLAVMLDLE-GVAVRSGHHCAQPLHRELGINSSARASLYIYNSPDEVDKFIDALKESVDLLGGTLTLK----------------------------------
