# Supplementary material for: Components of iron–Sulfur cluster assembly machineries are robust phylogenetic markers to trace the origin of mitochondria and plastids
Source: PLoS Biol. 2023 Nov 8;21(11):e3002374. doi: 10.1371/journal.pbio.3002374 (PMC10631705; doi:10.1371/journal.pbio.3002374)
Supplement: S1 Data — (ZIP) [file pbio.3002374.s017.zip › S1 Data/Full_datasets/Eukaryotes/SUF/SufB_Euka.fasta]

>3218_Ppatens@PNR27377.1| hypothetical protein PHYPA_029529
MVV----------------VSYVQVA----------GVAHGASLTR---------------AINNIKNGTKVTTTARPPQQLIQRR----------VPSR---R--------------RSDDGGSSFSPVCVMASYGVVESWSPSTREEVFPLIDIHGNGFPLAPLPKQNYALTEEVITMISKRNDEPEWMLQFRLNALNQWLMMKEPEELLQTSRRIDFRTVCDFASRVYQRDDNS----------------------SANSQRVL-SSDAGTSDNSDSFATTHQKALAEAGVIFCSISEAIQKYPELVRKYLGKVVSSSENYFAALNSAIFTDGSFCYVPKNTICPIDISTYFLVEGRKVTNLFERNLIICEEGSYVSSL-GCTSPSPSMDASQQLNAPVIELYCAEGAEIKYFVVENWQEPGANRSPVQSEVYNFVTQRGLCDGPRSKITWITVELGSTIAWHHPTVVLKGNGSTGQSFSMTMLNSGQFADMGARIIHMGSNTKSRVVSKSVHAGNSHGCFRSYVEIHPLAKNARSEVTWDAMLLGPHAEAVSYPSSTVRNTSAQIKQEGSASGVNEHTVFYFQQRGIEFQKAVQTILTGFCSDILRELPCEFEEEVKVMVELKIEESTRS
>227086_Bnatans@XP_001712812.1| SufB involved in iron sulfur protein biogenesis (nucleomorph)
MI----------------------------------TKTNYKAKLTT-------------YTIKKNCI--------------------------------------------------KKISFRTFQQ--TESYKYKLKS--------------FSECETIR--------KSLNSNTLKSISLKNLEPLWIIKFRLDALKSLYNRDTPKWSEFNSYNFDINNSIYYSA---------LIKK----DTALVSSNNETSIISSSSKK---KTAIDLVLDSISIDTSYQKELGKHGVIFTNLSNSLKNYSDLISNFMGSVVSLRDNYYTSLNSAVFSEGSFIYIPANLVCPLDLSTYFRINGNV-IGQFERTLIVTEKNASVTYLEGCTAPYFT---ENQLHAAVVELCAEEGSEIKYSTVQNWY---PGDSMGKGGIFNFVTKRGLCNGSRSKISWTQVETGSSLTWKYPSVILKGDNSVGEFYSIALTKLRQQADTGSKMIHIGRKTFSKIISKGISLGNSKNCYRGLVLIHNKSLKSKNTTQCDSIIFGDSSSANTYPYVTVRDSSAWLEHEASIARIQDDQVFYLQQRGLGFEEAINLIVGGFCKEVIEELPFEFLTEVNELLNSSMIKKIG-
>3197_Mpolymorpha@PTQ39800.1| hypothetical protein MARPO_0043s0049
MTSVALPFGG------AAAATAIAGAKSSRCNSDGKGVEGANGCSRLGFLRGAGLGSAAGFEARLHSGPWAGNRKFAAGVVGVRCDAAPGKD----GSDA---AVMDRPPAVVKT---TSSSDDTVQEFLKRDYKWGFVS--------------NIESDSIP--------KGLSEDTVRFISAKKKEPEWMLQFRLSAFRQWLKMKEPTWSDNRYPTIDFQDICYYSEPKQKEKKASLDEV----DPDLLETFEKLGIPITEQKRLA-NVAVDAVFDSVSIATTHRKTLMASGVIFCSISEAIREYPDLIKKYLGKVVPVADNYYAALNSAVFSDGSFCYIPKDTVSPMEISTYFRINAME-TGQFERTLIIADDRSFVSYLEGCTAPSYD---KNQLHAAVVELYCGEGAEIKYSTVQNWY---AGNEQGVGGIYNFVTKRGLCDGKSSKISWTQVETGSAITWKYPSVVLKGDNSVGEFYSVALTNNMQQADTGTKMIHVGKNTKSRIVSKGISAGRSVNCYRGLVQVQPTAHNARNFSQCDSMLIGDEAGANTYPYIQVKDPTARVEHEASTSKIGEDQLFYFQQRGIDAEKAVAAIIGGFCRDVFNELPLEFAAEVNQLMSLKLEGSVG-
>1764295_Cprimus@QDZ24465.1| Fe-S cluster assembly protein SufB
MKAKVVTRGGLGLGKGRKPAACAAKASCSYEE--------------------------AASSLRRCIVARSASTLAKGEDGWVLGGGGRRER----GALTRVGCSV----EGVEEVDAVELEKKEIKDILAKPYKFGFVS--------------DIESEAIP--------KGLSEETVRMISKKKNEPEWMLEFRLKAYRKWLTMEEPDWSDNRYPKIDFQDIVYYSEPKQKEKKQSLDEV----DPELLRTFDKLGIPLGEQKRLA-NVAVDAVFDSVSIATTFREDLLKAGVIFCSISEAVHEYPDLVKKYMGSVVSEGDNYYTALNSAVFSDGSFCYIPKGVKSPMELSTYFRINASD-TGQFERTLIVAEEGSYVSYLEGCTAPSYD---TNQLHAAVVELYCAKDAEIKYSTVQNWY---AGDETGKGGIYNFVTKRGLCAGENAKISWTQVETGSAITWKYPSVVLKGDNSVGEFYSVALTNNYQQADTGTKMIHLGKNTRSRIVSKGISAGKSQNCYRGLVQMGGNAENARNYSQCDSMLIGDTAHANTYPYIEVKEPSSRVEHEASTSKISEDQLFYFQQRGIDAEEAVGMIISGFCREVFQELPMEFAAEVNQLMSLKLEGSVG-
>436017_Olucimarinus@ABO97340.1| ABC(membrane) family transporter (Fe-S assembly/SufBCD system)
--------------------------------------------------------------------------------------------------------------------------------MLNKPYKWGFST--------------DVDTETIP--------AGLNEEVVRMISAKKEEPEWMLDFRLKAFRKWLTMEEPDWSDNRYPQIDYQASSYYSAPKSMEKKKSLDEV----DPELLATFDKLGIPLNEQKRLT-NVAVDAVFDSVSIGTTFKEDLLKAGVIFCSISEAVHEYPELVKQYLGSVVPVADNYFTALNSAVFSDGSFVYIPKGVVSPMELSTYFRINAES-SGQFERTLIVAEDDSYVSYLEGCTAPAYD---ENQLHAAVVEISAGKNAEVKYSTVQNWY---AGDEDGKGGIYNFVTKRGLCKGDNSKISWTQVETGSSITWKYPSVVLAGDNSIGEFYSVALTNNAQQADTGTKMIHIGKNTRSRIVSKGISAGKSKNVYRGLVQVGPNASGARNYSQCDSMLIGDKAGANTYPYIQVKEPSSRVEHEASTSKIGEDQLFYFQQRGISPEEAVGVIISGFCREVFNELPLEFAAEVNQLMSLKLEGSVG-
>3055_Creinhardtii@PNW72802.1| hypothetical protein CHLRE_15g643600v5
M---------------------------------------------------------LPCGTRTCSGASTSTRTQRAAAPGVPIAARSLRR----GPTT---CRT----ATVEEAQ-ISDEKRDIQKILDRPYKYGFKT--------------IIESDTFP--------KGLNEDVVRAISAKKGEPEWMLEFRLKAFRKWLTMEEPKWSDNAYPEIDYQDVSYYSEPKFKEKLESLDQV----DPELLKTFEKLGIPLNEQKRLS-NVAVDAVFDSVSIATTFKADLLKHGVIFCSISEALKDYPEMVRKYMGSVVPVGDNYFAALNSAVFSDGSFVFVPKGVKCPMELSTYFRINASE-TGQFERTLIVAEEGAYVSYLEGCTAPAYD---NNQLHAAVVELYCDKDAEIKYSTVQNWY---AGDVNGKGGIYNFVTKRGLCSGSHSKISWTQVETGSSITWKYPSVVLAGDNSVGEFYSVALTNNRQQADTGTKMIHVGRNTRSRIVSKGISAGNSRNCYRGLVQVQPSARGARNFSQCDSMLIGDNAAANTYPYIQVREPSAVVEHEASTSKISEDQLFYFQQRGIDPEKAVGAIISGFCREVFNELPLEFAAEVNELMSLKLEGTVG-
>3075_Aprotothecoid@RMZ53370.1| hypothetical protein APUTEX25_004858
MHTQAL-----------QGASLLT---SSLCP------------------------------ARPFRAGSRPARPSRPQCARVRATATDFVR------------------EPATE---MSEEKRDLQRMLSKPYKYGFKT--------------FIESDVFP--------KGLDEDVVRAISLKKEEPEWLLEFRLKAWRRWLAMEEPTWSDNDYPAIDYQAYSYYSAPRQKEKKGSLEEV----DPELLATFDKLGIPLAEQKRLA-NVAVDAVFDSVSIATTFREELGKAGVIFCSISEAVREYPDLIRKHLGSVVPTSDNYFAALNSAVFSDGSFVYIPRGVRCPMELSTYFRINAAE-TGQFERTLIVAEEGSHVSYLEGCTAPAYD---TNQLHAAVVELSAAADAEIKYSTVQNWY---AGDAAGRGGIYNFVTKRGVCAGARSKISWTQVETGSAITWKYPSVVLAGADSVGEFYSVALTNNRQQADTGTKMIHVGPRTRSRIVSKGISAGQSRNVYRGLVSIGPGADGARNHSQCDSMLIGDEAGANTYPYIQ---------HEASTSKIGEDQLFYFQQRGVAVEEAVGMIISGFCREVFNELPLEFAAEVNQLMSLKLEGSVG-
>3218_Ppatens@PNR55025.1| hypothetical protein PHYPA_005918
------------------------------------------------------------------------------------------------------------------------------------------------------------------------------------------------------------------------------------------------------------------------------------------------------------------------------------------------------------MEISTYFRIHAIE-TGQFERTLIVCNENAYMRYLEGCTAPSYD---KSKLHAAVVELYCSSGAGIKYSTAQNWY---AGDLEGKGGIYNFVTKQGLCDGARSKISWTQVETRSVITWKYPSIVLKGDNSIGKFYSVCL-------------------------------------------------------------------------------------------------FLF------------------------------------------------
>3218_Ppatens@PNR60943.1| hypothetical protein PHYPA_003736
M-AMVVDVG--------ALATTAAAAVVCKCK---YGVSSSTSCAPS--LVGMG----AGHTLPVSRGLRRVNMTAKRFEPVGFQARSSGSI----GIVAEVQEAA----SPVFESPAKGSSDDTIQQFLKRDYKYGFVS--------------DIESVSIP--------KGLSEETVRLISAKKNEPEWMLNFRLNAFKQWQKMKEPTWSDNKYPQIDFQDVCYYTEPKKKETKQSLDEV----DPDLLETFAKLGIPLSEQKRLA-NVAVDAVFDSVSIATTHRKTLMAAGVIFCSISEAIREYPDLVKKYLGKVVPVADNYYAALNSAVFSDGSFCYVPKDTVSPMEISTYFRINAME-TGQFERTLIVCDENAYVSYLEGCTAPAYD---KNQLHAAVVELYCASGAEIKYSTVQNWY---AGDSEGKGGIYNFVTKRGLCDGARSKISWTQVETGSAITWKYPSVVLKGDNSIGEFYSVALTNNKQQADTGTKMIHVGKNTRSRIVSKGISAGNSVNCYRGLVQVQPSAHNARNFSQCDSMLIGDQAGANTYPYITVKDPSARVEHEASTSKIGEDQLFYFQQRGIDAEKAVAAIIGGFCREVFKELPLEFAAEVNQLMSLKLEGSVG-
>3702_Athaliana@AED95095.1| Stabilizer of iron transporter SufD superfamily protein
M------------------ASLFAIGFSKFSP---QPTSDYSKLLKV-------------FHPKPYSLKFLFLKTLNPTR-FFKVRANDGTE--------------------------PSDKLQQYFQNQDYDKKYGFLE--------------NIDSFTIP--------KGLSEETIRLISKLKKEPAWILEYRLKAYAKFLKLEEPKWSDNRYPLLDLQDMCFYSAPKKKPTLNSSDIADEADDPKLLEEFDRLDVPLTKKKKCSPKVAVDAVYNSESIAITNKEPLEKSGVIFCSISEAIRKYPDLIKKYLGRVVPSDDNYYAALNTAVFSDGSFCYIPKNTRCPMPLSSYFRMNSIENTGQFERTLIVAEEGSFVEYSEGCTAISHD---KNQLHAAVVELYCAEGAEIKYST------------------------RGLCAGDRSKISWTQVEKGFAITWKYPSVVLEGDDSVGE-----------------------------------------------------AENARNTSTCDSMLIGDNAAANTYPYIQVKNPSARIEHEASTSKIGEDQIFYFQQRGIDHERALAAMISGFCRDVFNKLPNEFGAEVNQLLSIKLEGSVG-
>3702_Athaliana@AEE82423.1| ATP binding cassette protein 1
M------------------ASLLANGISSFSP---QPTSDSSKSPKG-------------FHPKPESLKFPSPKSLNPTRPIFKLRADVGIDSRPIGASE---SSS----SGTSTVS-STDKLQQYFQNLDYDKKYGFVE--------------DIDSFTIP--------KGLSEETIRLISKLKEEPDWMLEFRFKAYAKFLKLEEPKWSDNRYPSINFQDMCYYSAPKKKPTLNSLDEV----DPQLLEYFDKLGVPLTEQKRLA-NVAVDAVIDSVSIATTHRKTLEKSGVIFCSISEAIREYPDLIKKYLGRVVPSDDNYYAALNSAVFSDGSFCYIPKNTRCPMPISTYFRINAME-TGQFERTLIVAEEGSFVEYLEGCTAPSYD---TNQLHAAVVELYCGKGAEIKYSTVQNWY---AGDEQGKGGIYNFVTKRGLCAGDRSKISWTQVETGSAITWKYPSVVLEGDDSVGEFYSVALTNNYQQADTGTKMIHKGKNTKSRIISKGISAGHSRNCYRGLVQVQSKAEGAKNTSTCDSMLIGDKAAANTYPYIQVKNPSAKVEHEASTSKIGEDQLFYFQQRGIDHERALAAMISGFCRDVFNKLPDEFGAEVNQLMSIKLEGSVG-
>1928728_Pmicropora@BBL86395.1| FeS assembly protein SufB (chromatophore)
M-----------------------------------------------------------------------------------------------------------------------STTDKVIDLVSQPYKYGFVT--------------DIETEKIA--------KGLNEEVIRLISAKKQEPEFLLRFRLKAYQNWLQMEEPNWAALGHPPIDYQDLVYYAAPKQQVKKTSLDEV----DPRLLETFTKLGISLSEQKRLS-NVAVDAVFDSVSIATTYKEKLAEHGVIFQSISEAVKDYPDLIEKYLGSVVPVNDNYFAALNSAVFSDGSFVLIPKGIECPMELSTYFRINSGD-TGQFERTLIIAEEGASVSYLEGCTAPMFD---TNQLHAAVVELVALDNATIKYSTVQNWY---AGDENGKGGIYNFVTKRGQCRGANSRISWTQVETGSAITWKYPSCILQGENSVGEFYSVALTNNRQQADTGTKMVHIGPRTRSTIVSKGISAGQSSNSYRGLVHITPKATGAKNYSQCDSLLIGDQAAANTYPYIRSQQPKASVEHEASTCRISEDQLFYLQSRGIAFEAAVSMMVSGFCRDVFNQLPMEFAAEADKLLALKLEGSVG-
>159749_Toceanica@ADB27540.1| FeS cluster assembly protein SufB (chloroplast)
M---------------------------------------------------------------------------------------------------------------NQS---NKTLNNNITKLVNQPYKYGFST--------------TIEKDIIE--------KGLNEKIIRLLSKKKNEPQFLLEFRLKAYKKWKQMTCPEWAQLKFSEIDYQDIIYYSAPKTKKKLNSLDEV----DPELLETFDKLGITLSEQKRLT-NVAVDVVFDSVSIATTFKQELAEYGVIFSSISEAIHDYEELVEKYLGTVVPIGDNYFSALNSAVFTDGSFCYIPKDIICPLDLSTYFRINDEN-SGQFERTLIVAEENSQVSYLEGCTAPQYD---NNQLHAAIVELIALNNASIKYSTVQNWY---SGDEKGQGGVYNFVTKRGLCSGTASKISWTQVETGSSITWKYPSCLLVGENTQGEFYSVALTNNYQQADTGTKMIHIGKNSRSRIVSKGISAGNSKNTYRGFVNINKKAIGARNYSQCDSLLIGNLSNSNTFPFISVQNSSTKIEHEASTSKIGEEQIFYFLQRGISIEKGIELMISGFCREVFTELPLEFASEADRLLSLKLEGSVG-
>2769_Ccrispus@CCP38184.1| cysteine desulfurase activator complex subunit SufB (plastid)
M--------------------------------------------------------------------------------------------------------TDH--LQKNS---KTALNLKLNTLIKQPYKYGFHT--------------KIDSEAFP--------KGLNDKIIQLISKEKKEPEYLTNFRLKAYNKWKKMDEPKWSQLTYNKINYNDIIYYSVPKYQKQLNSLEEV----DPTILETFEKLGIPLNEQKRLS-NVAVDAVFDSVSIATTFKEELASVGVIFCSISEAIHKYPELIKKYLGSIVPIGDNYFAALNSATFSDGSFCYIPPNVKCPLELSTYFRINNKE-SGQFERTLIIADKNSYVSYLEGCTAPQFD---TNQLHAAVVELVALENATIKYSTVQNWY---SGDSTGKGGVYNFVTKRGLCIGNKSKILWTQVETGSAITWKYPSCILAGYNSIGEFASVALTNNYQQTDTGSKMIHLGEKTRSKIISKGISAGNSINSYRGLVKIGPKANHARNYSQCDSLLIGNKSHANTFPYIQVQNSSAKVEHEASISKIGEEQIFYFLQRGINLEDAICLMISGFCKDVFNELPMEFAMEADRLLNLKLEGTIG-
>55529_Gtheta@NP_050730.1| putative ABC transporter (chloroplast)
-----------------------------------------------------------------------------------------------------------------MS---DDLSKRSLRELVSQPYKYGFHT--------------DIENEEFP--------KGLDEDIIKEISKLKCEPSYMLDFRLKSYILWKKMSLPEWACLTYLNINYQDIVYYSAPKNSTKLDSLEDV----DKKILETFDKLGIPLNEQKKLA-NVAVDAIFDSVSVGTTFKQELSNVGVLFCPLSEATNKYSTLVEKYLGSVVPIGDNYFAALNSAVFSEGSFCYIPPNVKCPLELSTYFRINNEN-SGQFERTLIIADFNSYVSYLEGCTAPMYD---KNQLHAAVVELIALENAEIRYSTVQNWY---SGDTNGKGGIYNFVTKRGLCAGKSSKISWTQVETGSAITWKYPSCILVGEDSVGEFYSVALTNNYQQADTGTKMIHVGRGSKSRIISKGISAGYSKNTYRGQVKININALGSINNSQCDSMLIGPYSQANTYPYIQVSNAMSRVEHEASTSKIEEEQLFYFLQRGISVEQAISLLISGFCRDVFVKLPMEFAVEADKLLSVKLEGTVG-
>2898_Cparamecium@YP_003359225.1| putative ABC transporter (plastid)
M--------------------------------------------------------------------------------------------------------VDKIKQLFFN---KGYEDSSVKDLIHSSYQYGFKT--------------DIVTEAFP--------RGITEDIVMLISGKKKEPSFVLSFRLRAYSVWVRMAYPEWACLSYAPIDYNNILCYSMPKFDKKLSSLSEV----DGKILKTFEKLGVPLGEQKRLA-NVAVDAIFDSVSVGTTFREELLKVGVIFCPLSEAFIHYPHVVERYFGSVVPIGDNYFSALNSAVFSEGSFCYVPKGVCCPLDLSTYFRINAEN-SGQFERTLIVADDSSKVTYLEGCTAPKFD---TNQLHAAVVELVALRNAEIRYSTVQNWY---SGDAGGLGGIYNFVTKRGVCSGFGSRISWTQVETGSSLTWKYPSCLLVGDESVGEFYSVALTNNYQQADTGTKMVHVGKKTRSRIVSKGISVGNSKNTYRGQVRILPKALGSSNYSQCDSLLVGSKSQANTFPHVKVGNSHSRVEHEASTSKVEEEQLFYLSQRGIGLEEAINLLVSGFCREVFNKLPMEFAVEADRLLSLKLEGGVG-
>39947_Osativa@KAF2953116.1| hypothetical protein DAI22_01g387300
M------------------AAAAASSTPLFSP---CCAAATAK------------------------LGAACPSSYGSRRRPCTRRGRLSVVAVQTGPQK---PS----PSSSSQ---AGTESETLQNLLKREYKYGFVS--------------DFESFSIP--------KGLSEATVRRISELKAEPAWMLDFRLAAYRRFLTMVQPTWSDNVYEPVDLQSICYYSAPKTKPKLNSLDEV----DPELLNTFDRLGIPLSEQKRLA-NVAVDAVIDSTSIATTHREELMKKGVIFCSISEAIREYPDLVKRYLGSVVPPADNYYAALNSAVFSDGSFCYVPKDTVCPMEISTYFRINDKE-TGQFERTLIVADERSTVSYLEGCTAPAYD---SNQLHAAVVELVCEEQAEIKYSTVQNWY---SGDEEGKGGIYNFVTKRGRCKGRGSKISWTQVETGSAITWKYPSVELLGDDTVGEFYSVALTKDYQQADTGTKMIHKGKNSRSRIISKGISAGKSRNCYRGLVQINSGAENAYNSSQCDSLLIGDNAAANTYPTIQVGCISSRVEHEASTSKIGEDQLFYFQQRGIDHEKAVAAMIGGFCRAVFENLPYEFAHEMDALMNLKLEGSVG-
>2762_Cparadoxa@SUFB.1| SufB
NSGLENLVNQPYKYGLPLIFEIETISKGLTEETIRLISEKKNEPQFMLEFRLQAYRKWLEMSNEPEWAHLNYPKINYQDMVYYSAPKQKKKLQSLDEVDPTLLETFEKLGIPLTEQKRLANVAVDAIFDSVSVATTFKEELAKEGVIFCPISEAVQKYPDLIKKYLGSVVSTSDNYFSCLNAAVFSDGSFCYIPKNVRCPLELSTYFRINNGESGQFERTLIVADEGSYVSYLEGCTAPQFDTNQLHAAVVELVALDNAEIKYSTVQNWYAGDENGKGGIYNFVTKRGLCAGKNSKISWTQVETGSAITWKYPSCVLLGDNSIGEFYSVALTNRYQQADTGTKMIHIGKNTRSRIISKGISAGHSQNSYRGLVKIGPKAVGARNYSQCDSLLIGDNSQANTFPHLQIKNPTAKVEHEASTSKIGEEQIFYFLQRGINAEEAISLIISGFCREVFNNLPMEFALEADKLLGLKLEGSVG
>77922_Cgloeocystis@SUFB.1| SufB
TQQTKNTDLDFFLNKPYKYGFSTSINTETIKKGLTEETIKEISKKKNEPDFLLEFRLRAYYYWLEMKEPQWAHISYPLIDYQNITYYSAPKVKEKLNSLDEVDPKLLETFEKLGIPLTEQKKFANVAVDAIFDSVSVATTFKEELAKEGVIFCPISEAAQKYPNLVKKYLGSVVPISDNYFVSLNSAVFSDGSFCYIPENVHCPLELSTYFRINNGESGQFERTLIIADKGSYVSYLEGCTAPQFDTNQLHAAVVELVALENAEIKYSTVQNWYTGDSEGNGGIYNFVTKRGLCVGKNSKISWTQVETGSAITWKYPSCVLVGENSVGEFFSVALTNHYQQADTGSKMIHIGKNTKSKIISKGISTGNSKNSYRGFVKIGSNAFNARNYSQCDSLLIGNNSQANTFPHMQIQNSTGKVEHEASTSKIGEEQIFYFLQRGIGVEQAVSLIVSGFCKDVLNELPMEFSLEADLLLGLKLEGSVG
>1789788_Gincrassata@SUFB.1| SufB
NSNTLNQINKPYKYGFNTSIDVDTISIGLNEKTIRLISAKKNEPTFMLEFRLGAYYRWLEMFFGMNEPKWAQLVYSPIKYNKVVYYSAPKVDKKLNSLNEVDPKLIETFEKLGIPLAEQKRLANVAVDAIFDSVSVTTTFKDELAKEGVIFCPISEAIHKYPNLIKKYLGSVVPITDNYFTSLNSAVFSDGSFCYIPPNVRCPFELSTYFRINNGNMGQFERTLIVADKGSYVSYLEGCTAPQYDTNQLHAAVVELIALDDAEIQYSTVQNWYAGDIDGKGGIYNFVTKRGLCAGKNSKISWTQVETGSAITWKYPSCILMGESSIGEFYSVALTNNYQQADTGSKMIHLEKNTRSRIISKGISAGYSQNSYRGLVKMGPRAFNARNYSQCDSLLVGQNSQANTFPHMQIQNRTAKVEHEASTSKIGEEQIFYFLQRGIDSEEAISIMISGFCREVLNKLPMEFALEADKLLGLKLEGSVG
>38269_Gwittrockiana@SUFB.1| SufB
LNSTTSKLETILNKPYQYGFSTPIQAETIAKGLTKNTIRLISAKKAEPFFMFQFRLRAFCRWMTMKEAHWAQTNYLPIRYQEISYYSAPKTRQKLNNLDAIDLQLFSTFEKLGIPLIKKKDSLSKIAIDAIFDSVSVATTFKEELMQEGVYFLPISEALHKYPDLVEKYFGSAISLTDNFFASLNSAVFSDGSFCYVSKNVICPVELSTYFRINDGNSGQFERTLLIADKSSYVSYIEGCTAPQYDKNQLHAAVVELIALEKAEIKYSTVQNWYTGGIDGKGGIYNFVTKRGVCAGKDSKISWTQVETGSSLTWKYPGCLLVGENGIGEFFSVALTNNYQLADTGTKMIHTGKNTRSHIVSKGISAGNSENSYRGLVKIGPDASQARSFAQCDSLLVGCNSQANTFPNIQVFNSGSNIEHEASTSKIGEEQIFYFMQRGISPEDAISLIVSGFCVEVFNTLPMEFALEANKLIDFKFEGGIG
