# Supplementary material for: Components of iron–Sulfur cluster assembly machineries are robust phylogenetic markers to trace the origin of mitochondria and plastids
Source: PLoS Biol. 2023 Nov 8;21(11):e3002374. doi: 10.1371/journal.pbio.3002374 (PMC10631705; doi:10.1371/journal.pbio.3002374)
Supplement: S1 Data — (ZIP) [file pbio.3002374.s017.zip › S1 Data/Full_datasets/Eukaryotes/SUF/SufT_Euka.fasta]

>39947_Osativa@KAF2952025.1| hypothetical protein DAI22_01g305200
--------------------------------------------------------------------------------------------------------------------------------------------------------------------------------------------------------------------------------------------------------------------------MRNLRAAAP----------ASFLA-PPAPPLLLPP----------------STPTPRGAF--------------------------SAKASPAAAAAQ--------------------------------------AHG----------------------------------------WCPSPRRVGRLRR----------------------------------------------------------------------RAGAASSS-------------------------------VASV----------------EDAKKDVL-----------VAL----SQ-IIDP---DFG-TDIVSCGFVK------------DLEI--------SEA---------LE----------------EVS---------FRLELTT-PACPIK--DMFEEKANEVVA-A------L-PWV-----KK----VNVTMS---AQ---PA--------RPAY---------AGELPE-------------GLQKISNIIAVSSCKGGVGKSTVAVNLAYTLAGMGARVGIFDADVFGPSLPTMVSPEN-----RLLVMNPES---RSILPTEYLGVKMVSFGFA----------GQGRAIMRGPMVSGVINQLLTTTDWGELDYLVIDMPPGTGDIHLTLCQVAPLTAAVIVTTPQKLAFIDVAKGVRMFSKLKVPCVAVVENMCYFD-AD-------------------------------------------------------------------------GKRFYPFGQGSGA------------QVVQQFGIPH--LFDLPIRPTLS-----------ASGDTGI-----------PEVVA-DPQGDVAKT--------------FQNLGVCVVQQCAKIR----QQVSTA--VSYDRSIR-AIRVKVPDSDEE-------------------------------------------------FLLHPATVRRNDRSAQ--SVDEWTGEQKVQYGDI----PEDIEPEEIRPMG-----------------------NYAV-------SITWPD---------GFS--------------------------------------------------------------------------------------------------------------------------------------------------------------------------------------------------------------------------QIAPY----------------------------------------------------------------------------------------------------------------------------------------------------------D-QLEML---------ERL----VD---------------------------------------------------------------------------------------------------------------------------------------VPRATTAAVSS------------------------------------------------------------------------------------------------------------------------------------------------------------------------------------------------------------------------------------------------------------------------------------------------------------------------------------------------------------------------------------------------------------------------------------------------------------------------------------------------------------------------------------------------------------------------------------------------------------
>39947_Osativa@KAF2952024.1| hypothetical protein DAI22_01g305200
--------------------------------------------------------------------------------------------------------------------------------------------------------------------------------------------------------------------------------------------------------------------------MRNLRAAAP----------ASFLA-PPAPPLLLPP----------------STPTPRGAF--------------------------SAKASPAAAAAQ--------------------------------------AHG----------------------------------------WCPSPRRVGRLRR----------------------------------------------------------------------RAGAASSSGNL----------------------------LASV----------------EDAKKDVL-----------VAL----SQ-IIDP---DFG-TDIVSCGFVK------------DLEI--------SEA---------LE----------------EVS---------FRLELTT-PACPIK--DMFEEKANEVVA-A------L-PWV-----KK----VNVTMS---AQ---PA--------RPAY---------AGELPE-------------GLQKISNIIAVSSCKGGVGKSTVAVNLAYTLAGMGARVGIFDADVFGPSLPTMVSPEN-----RLLVMNPES---RSILPTEYLGVKMVSFGFA----------GQGRAIMRGPMVSGVINQLLTTTDWGELDYLVIDMPPGTGDIHLTLCQVAPLTAAVIVTTPQKLAFIDVAKGVRMFSKLKVPCVAVVENMCYFD-AD-------------------------------------------------------------------------GKRFYPFGQGSGA------------QVVQQFGIPH--LFDLPIRPTLS-----------ASGDTGI-----------PEVVA-DPQGDVAKT--------------FQNLGVCVVQQCAKIR----QQVSTA--VSYDRSIR-AIRVKVPDSDEE-------------------------------------------------FLLHPATVRRNDRSAQ--SVDEWTGEQKVQYGDI----PEDIEPEEIRPMG-----------------------NYAV-------SITWPD---------GFS--------------------------------------------------------------------------------------------------------------------------------------------------------------------------------------------------------------------------QIAPY----------------------------------------------------------------------------------------------------------------------------------------------------------D-QLEML---------ERL----VD---------------------------------------------------------------------------------------------------------------------------------------VPRATTAAVSS------------------------------------------------------------------------------------------------------------------------------------------------------------------------------------------------------------------------------------------------------------------------------------------------------------------------------------------------------------------------------------------------------------------------------------------------------------------------------------------------------------------------------------------------------------------------------------------------------------
>3702_Athaliana@AEE76897.1| ATP binding protein
------------------------------------------------------------------------------------------------------------------------------------------------------------------------------------------------------------------------------------------------------------------------------------------------------MPLLHPQ----------------SLRHP--SF--------------------------EIQTQRRSNSTTRL----------------------------------LLSHK----------------------------------------FLHSQASIISISRT---RIL-----------------------------------------------------KRVSQNLSVAKAASAQASSSV----------------------------GESVA---------------QTSEKDVL-----------KAL----SQ-IIDP---DFG-TDIVSCGFVK------------DLGI--------NEA---------LG----------------EVS---------FRLELTT-PACPVK--DMFENKANEVVA-A------L-PWV-----KK----VNVTMS---AQ---PA--------KPIF---------AGQLPF-------------GLSRISNIIAVSSCKGGVGKSTVAVNLAYTLAGMGARVGIFDADVYGPSLPTMVNPES-----RILEMNPEK---KTIIPTEYMGVKLVSFGFA----------GQGRAIMRGPMVSGVINQLLTTTEWGELDYLVIDMPPGTGDIQLTLCQVAPLTAAVIVTTPQKLAFIDVAKGVRMFSKLKVPCVAVVENMCHFD-AD-------------------------------------------------------------------------GKRYYPFGKGSGS------------EVVKQFGIPH--LFDLPIRPTLS-----------ASGDSGT-----------PEVVS-DPLSDVART--------------FQDLGVCVVQQCAKIR----QQVSTA--VTYDKYLK-AIRVKVPNSDEE-------------------------------------------------FLLHPATVRRNDRSAQ--SVDEWTGEQKVLYGDV----AEDIEPEDIRPMG-----------------------NYAV-------SITWPD---------GFS--------------------------------------------------------------------------------------------------------------------------------------------------------------------------------------------------------------------------QIAPY----------------------------------------------------------------------------------------------------------------------------------------------------------D-QLEEI---------ERL----VD---------------------------------------------------------------------------------------------------------------------------------------VPPLSPVEV--------------------------------------------------------------------------------------------------------------------------------------------------------------------------------------------------------------------------------------------------------------------------------------------------------------------------------------------------------------------------------------------------------------------------------------------------------------------------------------------------------------------------------------------------------------------------------------------------------------
>3197_Mpolymorpha@PTQ32356.1| hypothetical protein MARPO_0100s0060
------------------------------------------------------------------------------------------------------------------------------MAH-----------------------------------------CLSTC----LNCRTRTGDALLV-----------------------------------------VKG-QCLVALEVGT--------------KVVATGESFRSLAR----------TNFTSGPRRTPILRCR----------------HAQHLQ-DF--------------------------VLKSSAVGGNYT-----------------------------------------------------------------------------------SSQQRPLKEQRV---NF----------------------------------------------------------KHKSTLSKASAVASSSK----------------------------HSTI-----------------TSEEEVL-----------EKL----SQ-IIDP---DFG-TDIVSCGFVK------------NLEI--------DES---------TG----------------KVS---------FVLELTT-PACPVK--DMFLQESKDKVG-G------L-PWV-----KD----VVVALS---SQ---PA--------KPIL---------VENVPK-------------GLQRVSNVVAVSSCKGGVGKSTCAVNLAYSLAGMGARVGIFDADVYGPSLPTMVSPET-----RVLQMDAET---RAIIPTEYMGVKLVSFGFA----------GQGSAIMRGPMVSGVINQLLTTTDWGELDYLIIDMPPGTGDIQLTLCQVVPLTAAVIVTTPQKLAFIDVAKGIRMFSKLKVPCIAVVENMCYFD-AD-------------------------------------------------------------------------GKRYYPFGKGSGA------------EVVQQFGIPH--LYELPIRPELS-----------AAGDTGS-----------PEVVV-DPQGEVAKI--------------FSNIGVCVVQQCAKLR----QQVATA--VSYDSTLK-AIRVRVPGTDDD-------------------------------------------------FYLHPATVRRNDRSAQ--SIDEWTGEQRLRYNDI----SEDIEPESIQPMG-----------------------NYAV-------AINWPD---------GFS--------------------------------------------------------------------------------------------------------------------------------------------------------------------------------------------------------------------------QIAPY----------------------------------------------------------------------------------------------------------------------------------------------------------D-QLQSL---------ERL----VD---------------------------------------------------------------------------------------------------------------------------------------VAEEEGLSSDSTGERSDA------------------------------------------------------------------------------------------------------------------------------------------------------------------------------------------SQGVA-------------------------------------------------------------DQN--------------------------QDEI--SKSNNVDK----------------------------------------------------------------------------------------------------------ILQHTRALQEA--------------------------------------------------------------------------------------------------------------------------------------------------------RPNNS------------
>3218_Ppatens@PNR34536.1| hypothetical protein PHYPA_024353
------------------------------------------------------------------------------------------------------------------------------MA----------------------------------------------------------------------------------------------------------------------------------------------TATAT----------ARLQS-PSELSRAVHK----------------SMEVAVGGF--------------------------GVRVQAVAALGG--------------------------------------SRL----------------------------------------KCGSLAYRSRSLKI---PVL---------------------------------------------------------KNSSHRKESLVLAMSRS----------------------------EPTVTNVQDSP--ASTGLSLETAKKDVL-----------GAL----SQ-IIDP---DFG-TDIVTCGFVK------------ELTV--------DES---------TG----------------EVS---------FQLELTT-PACPVK--DMFEQQAKEKVS-A------I-PWV-----KG----VNVKMT---AQ---PA--------KPLI---------ADDVPA-------------GLKKVSNIVAVSSCKGGVGKSTVAVNLAYSLAQMGARVGIFDADIYGPSLPTMVSPEV-----KVLQMNPET---RAIIPTEYLGVKLVSFGYA----------GQGSAIMRGPMVSGVINQFLTTTDWGELDYLVIDMPPGTGDIQLTLCQVVPLTAAVIVTTPQKLAFIDVAKGVRMFSKLKVPCIAVVENMCFFE-GD-------------------------------------------------------------------------DKRYYPFGKGSGS------------KVVEQFGIPH--LFELPIRPELS-----------AAGDTGN-----------PEVVV-DPQGQVANI--------------FSDVGVCVVQQCAKLR----QAVSTA--VMYDKAIN-AIRVKVPGTTEE-------------------------------------------------FLLHPATVRRNDRSAK--SIDEWSGEQKLRYTDV----AEDLAPESIRPMG-----------------------NYAA-------AINWPD---------GFS--------------------------------------------------------------------------------------------------------------------------------------------------------------------------------------------------------------------------QIAPY----------------------------------------------------------------------------------------------------------------------------------------------------------D-QLATM---------ERL----VD---------------------------------------------------------------------------------------------------------------------------------------IPEPVPVPENTAATQSTN------------------------------------------------------------------------------------------------------------------------------------------------------------------------------------------EKPVK-------------------------------------------------------------DA-------------------------------------GAAA----------------------------------------------------------------------------------------------------------ILNHARRLQT--------------------------------------------------------------------------------------------------------------------------------------------------------------------------
>3218_Ppatens@PNR50068.1| hypothetical protein PHYPA_011965
------------------------------------------------------------------------------------------------------------------------------MT----------------------------------------------------------------------------------------------------------------------------------------------TSLAA----------AQLQRLP-----------------------------------------------------------------------------------------------------------------------------------------------------------------------------------------------------------------------------------------------------------------------------------------LEDIG--A------TCKSKEVV-------------------------------------------------------------------------------------------------VS---------FQLELST-PACPVK--DMFEQQGKEKVS-A------I-PWV-----NG----VDVKIT---AK---PA--------EPLI---------ADDVLV-------------GFKKVFNIVAASSCK-----------------------------------------------------------------------------------------------------------------------------------------VVPLTAAIIVTIPQKLAFIDVAKGVRIFSKLKVPCVAVVENMRFFE-GD-------------------------------------------------------------------------DKRNYSFGKGSGAQIFFIDISDVHVEVVQQLGIPH--LFELPF------------------GLEGS---------------------QVANT--------------FSDIGVCVVQQCAKLR----QAVSTA--VTYNKAIN-ALRVKAPGSTKE-------------------------------------------------FLLHPAT-------------NKWSGEQKLRYTDV----SKDIQPESSRPMG-----------------------NYAV-------VINWPD---------GFS--------------------------------------------------------------------------------------------------------------------------------------------------------------------------------------------------------------------------QIAPN----------------------------------------------------------------------------------------------------------------------------------------------------------D-QLASM---------ERL----VD---------------------------------------------------------------------------------------------------------------------------------------VPEPVSVLDNFRSTDSNL------------------------------------------------------------------------------------------------------------------------------------------------------------------------------------------EIPVN-------------------------------------------------------------D--------------------------------------GVAT----------------------------------------------------------------------------------------------------------ILNRANSVAT---------------------------------------------------------------------------------------------------------------------------------------------------------RLHS-------------
>436017_Olucimarinus@ABP00303.1| predicted protein
------------------------------------------------------------------------------------------------------------------------------MPAI--------------------------------------------------------------------------------------------------------------------------------------------------------------------------------------------------------------------------------------------------------------------------------------------------------------------------------------------------------------------------------------------------------------------------------------------------------------------YSAPDGSKEAAVL-----------EKL----RR-VIDP---DFG-EDIVNCGFVK------------ALNV--------DES---------AG----------------NVL---------FAIELTT-PACPVK--AEFERQAKAFVG-E------L-EWV-----KN----VRVTMT---AQ---PA---------------------RNDAPETVE----------GLRRVRHIIAVSSCKGGVGKSTTSVNLAYTLAMMGAKVGILDADVYGPSLPTMISPES-----PVLEMDKGT---GTITPVEYEGVKVVSFGFA----------GQGSAIMRGPMVSGLINQLLTTTDWGELDYLILDMPPGTGDIQLTLCQVVPITAAVVVTTPQKLAFIDVEKGVRMFAKLAVPCVSVVENLSYFE-VD-------------------------------------------------------------------------GVKHKPFGEGSGA------------AICEQYGVPN--LLQMPIVPELS-----------ACGDTGR-----------PLVLR-DPACKTSSR--------------YQDVAATVVREVAKLN----NGKKPR--VDIDPGYDGAFRVELPGENDD-----------------------------------------------KPFWITAKNVRMSDTSARVKGSDE-SPDRLLNGTPI----PDDIAPIEMSVIG-----------------------NYAM-------SVTWPD---------GLS--------------------------------------------------------------------------------------------------------------------------------------------------------------------------------------------------------------------------QVAAF----------------------------------------------------------------------------------------------------------------------------------------------------------N-TLAKL---------ERL-----------------------------------------------------------------------------------------------------------------------------------------------------------------------------------------------------------------------------------------------------------------------------------------------------------------------------------------------------------PAR----------------------------------------------------------------------------------------------------------------------------------------------------------------------------------------------------------------------------------------------------------------------------------------------------------------------------------------------------------------------------------------------------AS
>3055_Creinhardtii@PNW88802.1| hypothetical protein CHLRE_01g045902v5
-----------------------------------------------------------------------------------------------------------------------MMKTRAGVQ------------------------------------------------------------------------------------------------------------------------------------------RSGCPAVAR----------TFAATQPS-------------------------------------------------------------GAAAAAAARG--------------------------------------VAA----------------------------------------WVSGVAPATAAAR---------------------------------------------------------------PAAASRRGAHVVTAAAAA----------------------------PPAVA----------TAAAPRTREEEVL-----------AQL----RN-VIDP---DFG-EDIVACGFIK------------DLAV--------DEA---------AG----------------AVA---------FTLELTT-PACPVK--EMFQRQSTEFVK-A------L-PWV-----RD----VAIKMT---SQ---PA--------KPL-------------LPES--------GRPGGLAKVRHIIAVSSCKGGVGKSTVSVNLAYTLAQMGAKVGIFDADVYGPSLPLMVDPEV-----KVLEMDPAT---KAIYPTQYEGVKVVSFGYA----------GQGSAIMRGPMVSGLIQQMLTTADWGELDYLVVDFPPGTGDIQLTLCQTVAFSAAVIVTTPQKMAFIDVAKGIRMFARLVVPCVAVVENMSYFDGED-------------------------------------------------------------------------GKRYFPFGQGSGE------------RIQRDFGLPN--LIRFPIVPDLS-----------AAGDGGR-----------PLVVS-SPASATAST--------------FMDLGAAVVREVAKMG---AAGRAPRQTAHFDQEQD-AIVVALPGEPE--------------------------------------------------FLLPPGVVRANDTSAT--SIDEWTGQRKREEA------PADARPVAVNPLG-----------------------NYAV-------QITWSD---------GFN--------------------------------------------------------------------------------------------------------------------------------------------------------------------------------------------------------------------------QVASY----------------------------------------------------------------------------------------------------------------------------------------------------------E-LLDEL---------KSY----A--------------------------------------------------------------------------------------------------------------------------------------------------------------------------------------------------------------------------------------------------------------------------------------------------------------------------------------------------VPRRPVS-----------------------------------------GGS----------------------------------------------------ASGNGSVS------TSLPG---------------------------------------------------------------------------------------------------GMQAQAQLA-----------------------------------------------------------------------------------------------------------------------------------------------------------------------
>1169540_Vbrassicaform@CEL99255.1| unnamed protein product
------------------------------------------------------------------------------------------------------------------------------MAH-----------------------------------------P-----------RQRRQQR------------------------------------------------------QHER--------------PTFLCAVTVACVVS----------SAAAFVPVQLI----------------------------GG--------------------------ERGLRPAPAVRQG-------------------------------------HHH----------------------------------------DSQ----------------------------------------------------------------------------QRRASTLFLTGLSDE----------------------------APGVGGGV------------DERRVECL-----------KSL----KG-VIDP---DLG-QDIVTLGFVK------------GLTI--------DES---------TG----------------NVA---------MTVELTT-PACPMK--DQFRESITSALE-V------L-PWV-----NG----VDITFT---SQ---PIG------TRPSPLSL-----DGQRQQH----------APGGTSRVRAIIAVSSCKGGVGKSTTAVNLAFALKHMGAKVGILDADVHGPSLPTMVRPSEPVVTIEEVPAEDGQT-VQILKPIDHDGVKLMSFGFI----------NPMAAVMRGPMVTNLLKQFVGYTDWGELDYLVVDMPPGTGDIQLTLCQSLDITAAVIVTTPQRLAFTDVVKGIDMFDTVNVPCVAVVENMAHLTTDD-----------------IDTDRLARDIAAATSMTDQQLRDQLSIQNEDGESVGREELVRRCVDRALRSPDVRRRKRMQLFGKGHRQ------------RLSDMWGIDN--AFSLPLLPSIS-----------RASDSGT-----------PFVDT-DSDTADSDSETGIGPAEREAKDTYKNIAQSVVQEVAKLQSLSRDKRRPA--VLYLSEGN-ELVVA----------------------------------WQG-----------------QQTAIPPAGLRRKCRCAA--CVEEGTGRQLLDPSSV----SEDIRPTRLEPVG-----------------------NYAL-------GVDWSD---------GHK--------------------------------------------------------------------------------------------------------------------------------------------------------------------------------------------------------------------------SIYPY----------------------------------------------------------------------------------------------------------------------------------------------------------R-AFVPG---------YTS----RRDTAYEQLESSR-----------------------------------DNG-----------------------------------------------------------------------DI-V-----------LLHRVPATRRTESEKR--------------------------------------------------------------------------------------------------------------------------------------------------------------------------------------------ETAAA------------------------------------------------------------------------------------------------AAAAAAAA----------------------------------------------------------------------------------------------------------------AAAAPVAS----------------------------------------------------------------------------------------------------------------------------------------------------------------------
>1169540_Vbrassicaform@CEM38581.1| unnamed protein product
-----------------------------------------------------------------------------------------------------------------------------------------------------------------------------------------------------------------------------------------------------------------------------------------------------------------------------------------------------------------------------------------------------------------------------------------------------------------------------------------------------------------------------------------------MDDALVDGGGEG----------------------------QP----------------RDDRLREEVV-----------HEL----KK-VIDP---DLK-KDIVTLGFIK------------NLKI--------DFT---------KG----------------AVS---------FTLELTT-PACPVK--DQFVQVCTSLLE-A------L-EWVT---AGS----VQIDIT---SQ---KA-------------------SSSRQQPGS-------EGIPPGLRQVSFIIAVASCKGGVGKSTVAVNLAYTLQHMKAKVGIIDADVYGPSLSYLIPLQC-----DGVRGTPDG----LMVPLEHRGVKLMSYGFIK---------PGDYAALRGPLASGMVRQMITGTAWGELDYLVIDLPPGTGDIHMTVAQSVRVHGAVIVTTPQQLSLVDVEKGLRVFDQLKIPTLMVVENMSYFTCGT------------------------------------------------------------------------CHTRHEIFQRPPHT------IA----RLQDEYGIDRTHWCRLPIDQRLTVPQEATHTQQRREGDDDAYEPLECPPATFPFVLTVDSHDPVWES--------------FRQIAETVARGLSASRF---ADNRPR--VRMTDDM--MMEVTIPCASPPPPAPPPAAVSNGPAVADNGTSGEGQGATNGHVGALEASELMSGVAGEDVLLVPARTVRLACRCAE--CIDEFTGKAKLQPWRV----PRDVVADRINPTG-----------------------NYAV-------TIHWSD---------GHE--------------------------------------------------------------------------------------------------------------------------------------------------------------------------------------------------------------------------SIMAY----------------------------------------------------------------------------------------------------------------------------------------------------------A-VLERV---------ARK----HADQ-------------------------------------------------------------------------------------------------------------------------------------------------------------------------------------------------------------------------------------------------------------------------------------------------------------------------------------------------QRPKG-------------------------------------------------------------D----------------------------------------------------------------------------------------------------------------------------------------------------------------------------------------------------------------------------------------------------------------------------------------------------------------------------------------
>2769_Ccrispus@CDF32276.1| unnamed protein product
------------------------------------------------------------------------------------------------------------------------------MA---------------------------------------------------------------------------------------------------------------------------------------FVT-SLGGVASS----------LFLGTVVT--------------------------------------------------------------SRTIPSRRQR-------------------------------------CARRSI--TQF-------------------------------PTCP----------------------------------------------------------------------------GRCVIQACSTSTDVD----------------------------RK----------------------QALF-----------KAL----ST-VIDP---DLG-QDIVTLGFIK------------DVEF--------SEV---------PG----L-------KGMYDVS---------FKVELTT-PACPVK--DIFKSDCKRLAE-D------I-SFV-----GK----ANVIMT---AA---PP---------------------SANVPT----------PTGALDNIGAIVAVASCKGGVGKSTTAVNLAFSLASRGARVGIMDADIYGPSLPTLVEPEE-----RAVQFKDGR-----IRPLEAHGVKLMSFGYV----------NPDSAIMRGPMIANVLNQLLTTTEWGVLDYLVIDLPPGTGDVQLTLSQIINMTAAVIVTTPQKLSFVDVVKGIDMFDKVSVPSVAVVENMSYFVAPD------------------------------------------------------------------------TGVKHHIFGKGHQQ------------RLIEQYGITD--SFSMPIDPELS-----------EKSDSGI-----------PYVVA-NPKSMLSDE--------------YQRLASAVVQEVAKIQ--YGGLGIPD--VQWDEASG-NINVRMPNTETTQ-------------------------------------------------KIWPATLRRQCRCAL--CVDEMTGAQKLDPADV----SDDVRPMKLAPVG-----------------------NYAL-------DVLWSD---------GHP--------------------------------------------------------------------------------------------------------------------------------------------------------------------------------------------------------------------------SLYPY----------------------------------------------------------------------------------------------------------------------------------------------------------S-RFVEN---------WRN----SKD--------------------------------------------------------------------------------------------------------------------------------------------MTEETNATQK--------------------------------------------------------------------------------------------------------------------------------------------------------------------------------------------NSPVE------------------------------------------------------------------------------------------------VSAGGS------------------------------------------------------------------------------------------------------------------------------------------------------------------------------------------------------------------------------------------------------------------------------------------------
>448386_Gchorda@PXF41449.1| hypothetical protein BWQ96_08830
------------------------------------------------------------------------------------------------------------------------------MA---------------------------------------------------------------------------------------------------------------------------------------FVIPSFTPCRSA----------LRAPSLRTF------------------------------------------------------------RRRWTPFKAQK-------------------------------------YHR-----------------------------------------C------------------------------------------------------------------------------RHVPAACLPNTDTD----------------------------RK----------------------QALL-----------DVL----SQ-VIDP---DLH-QNIVSLGFIK------------NIEL--------HPV---------ES----I-------PGLFDVS---------FSVELTT-PACPIK--DAFQSDCKRLAE-S------L-DWV-----GR----ARVIMT---AA---EP---------------------KQQTSQ----------DTGVLDYVNAIVAVASCKGGVGKSTTAVNLAFALSQLGARVGIMDADIYGPSLPTLVEPDE-----RAVQFADGR-----IQPLTCNGVKLMSFGYV----------NPESAIMRGPMIANVLNQLLTTTQWGALDYLIIDMPPGTGDIQLTLSQIVNMTAALIVTTPQKLSFVDVVKGIDMFDKVGVPSVGVVENMAYFVAPD------------------------------------------------------------------------TQKEHYVFGKGHKQ------------RLVEQYGLVN--AFSMPIDAELS-----------ERSDNGV-----------PYVLA-HPSSLIAEE--------------YKNMASSVVREVAKIK--HGGRRTPE--VSFDEDSG-FIVIKKPNSEHEQ-------------------------------------------------QVWPATLRRQCRCAL--CVDEMTGRVRLNPDDI----PETITPKKMNPVG-----------------------NYAL-------SINWSD---------GHP--------------------------------------------------------------------------------------------------------------------------------------------------------------------------------------------------------------------------SLYPY----------------------------------------------------------------------------------------------------------------------------------------------------------S-RFVED---------WEG----SS----------------------------------------------------------------------------------------------------------------------------------------------IGETKIDKE--------------------------------------------------------------------------------------------------------------------------------------------------------------------------------------------KMPAE------------------------------------------------------------------------------------------------VPIAP-------------------------------------------------------------------------------------------------------------------------------------------------------------------------------------------------------------------------------------------------------------------------------------------------
>35688_Ppurpureum@KAA8497959.1| Fe-S cluster assembly factor
------------------------------------------------------------------------------------------------------------------------------MAS-------------------------------------------------------------------------------------------------------------------------------------YFLA-SWTPAAFV----------PAAGAARE-------------------------------------------------------------GSRTVNNHASN-------------------------------------RSK----------------------------------------SCQVSAAAFASARNVRAHLL-----------------------------------------------------GATPYLESAIVRGC-TAKDAE----------------------------SQAGSKHH------------GEMEKELK-----------DKL----RV-IIDP---DLN-QDIVSLGFIK------------NVKF--------QET---------GGQ---A-------SASFALT---------FDVELTT-PACPIK--DKFRLQCEQLAM-E------L-PYV-----SS----VVVSMT---AQ---KA---------------------VPTGPN----------MEGALGRVQTILAVASCKGGVGKSTTAINVAYALAKLGAKVGVMDADIYGPSLPTMAKVEK-----SVVEFQNGR-----IKPMEVAGVKLMSFGYV----------NDQSAVMRGPMVANMLSQLLSTTDWGELDYLVLDMPPGTGDVQLTLSQVLNIDCALIVTTPQRLAFVDVVKGVAMFDKVNVPSVGVVQNMSYFVAPE------------------------------------------------------------------------SGVKHYIFGKGYTK------------ALQEQFGIPL--TAEMPLDPSLS-----------EASDSGT-----------PFVIS-HEKSEIAQK--------------YMNLAQSLVQEIAKIK--HGASRQPT--VTFDEKLN-MVVVSKADAAAIDGGK----------------------SSNG-----------------GPLGVSPAHLRRQCRCAL--CVDEMTGRKVLRDADI----SESVRPQEMRPVG-----------------------NYAI-------EIIWSD---------QHP--------------------------------------------------------------------------------------------------------------------------------------------------------------------------------------------------------------------------SLYPY----------------------------------------------------------------------------------------------------------------------------------------------------------E-KLLTH---------VRA----IV-----------------------------------------------------------------------------------------------------------------------------------------------------------------------------------------------------------------------------------------------------------------------------------------------------------------------------------------------------PDL------------------------------------------------------------------------------------------------VK----------------------------------------------------------------------------------------------------------------------------------------------------------------------------------------------------------------------------------------------------------------------------------------------------
>2880_Esiliculosus@CBJ25905.1| HCF101 (HIGH-CHLOROPHYLL-FLUORESCENCE 101); ATP binding
----------------------------------------------------------------------------------------------------------------------------MHMQ-------------------------------------------------------------------------------------------------------------------------------------------LKRPCVVA----------AAVASLQCL-----------------------------------------------------------CSKAFVQPFSQH-------------------------------------RAKQGIWPHQY--------------------------------SCK-STSLPVQQR------------------------------------------------------------------ARSYHVSMMTETTSD----------------------------TPPGRK------------------DEVL-----------AVL----SA-VMDP---DLS-MDIVSLGFIK------------ELEI--------S------------GE---D-------EGRQVVT---------FDVELTT-PACPVK--AQFQQDCRDLVE-A------L-PWV-----DR----AEVTMT---AQ---PV---------------------RDVSDT----------VPTGLSKVATIIAVSSCKGGVGKSTTAVNLAFALDKQGAKVGILDADIYGPSLPTMVKPDR-----EEVEFVGNQ-----IRPMTAHGVKLMSYGFV----------NQGAAIMRGPMVSQLLSQFVTLTSWGELDYLVIDMPPGTGDIQLTLCQVLNITAAVIVTTPQKLSFTDVVKGIDLFDTVNVPSVAVVENMAYYDAVDQTVFKTGLESNIEDLLTLDGDELS---AAAA-------REGLASPPQD------ETALRAAVIAEVMKKRASTKQREYIFGKGHQM------------RLADMWGITN--TIRMPLVADVA-----------SSGDSGI-----------PFVVS-KPDSDHSES--------------YSQLAEAVVREVAKLK--FSDNDRPM--LSFQPAEG-TVTIE----------------------------------TSG-----------------GKQVMAAADLRRQCRCAL--CVEEFSGKPLLDPASV----PENIVPTEFAPIG-----------------------NYAV-------SVKWDD---------GHS--------------------------------------------------------------------------------------------------------------------------------------------------------------------------------------------------------------------------SLYPY----------------------------------------------------------------------------------------------------------------------------------------------------------K-NFAMG---------YKP----RT---------------------------------------------------------------------------------------------------------------------------------------------------------------------------------------------------------------------------------------------------------------------------------------------------------------------------------------------------KRPEL------------------------------------------------------------------------------------------------SPV---------------------------------------------------------------------------------------------------------------------------------------------------------------------------------------------------------------------------------------------------------------------------------------------------
>159749_Toceanica@EJK62322.1| hypothetical protein THAOC_17069, partial
------------------------------------------------------------------------------------------------------------------------------MKR-------------------------------------------------------RLTVAVAV--------------------WLL----------------------------------------------DQRHALGFAPTVARDRIKKP----ACCSRLPV-----------------------------------------------------------TRVKSSASTSASLDV-------------------------------------------------------------------------------------------------------------------------------------------------------------------------------------------------------DVPATAQATS---------LPDDWQNQIL-----------SGL----SV-IQDP---DLN-SDIVSLGFVK------------NLRV--------DDS----------------------F----IVS---------FDLELTT-PACPVK--EEFVKACQDVIN-S------L-EWS-----RG----AEVTLT---AQETAPT--------SPFA-----------------------TNVPLGMSQIGSVIAVSSCKGGVGKSTTSV------------------------------------------------------------------------------------------------------------------------------------------------------------------------------------------------------------------------------------------------------------------------------------------------------------------------------------------------------------------------------------------------------------------------------------------------------------------------------------------------------------------------------------------------------------------------------------------------------------------------------------------------------------------------------------------------------------------------------------------------------------------------------------------------------------------------------------------------------------------------------------------------------------------------------------------------------------------------------------------------------------------------------------------------------------------------------------------------------------------------------------------------------------------------------------------------------------------------------------------------------------------------------------------------------------------------------------------------------------------------------------------------------------------------------------------------------------------------------------------------------------------------------------------------------------------------------------------------------------------------------------------------------------------------------------------------------------------------------------------------------------
>2880_Esiliculosus@CBN74480.1| conserved unknown protein
-----------------------------------------------------------------------------------------------------------------------------MLAL-----------------------------------------PY-TCRWHPLAGRARARHLV------------------------------------------------------------------------DVSVRRNKPTSCS----------TSRRGIKVA-----------------------------GAA--------------------------AQGRRTAAASDTTSTIAA-------------------------LLSPQILQSRRFIS------------------------------------TAPGPSLATDVSWHV-AHYRN---------------------------------------------------GGNARQLPRRRHMSLWGGWGQG----------------------------TSGGPNSSPEE--ELARRWRQEKEEEVL-----------AIL----SG-VVEP---CTG-KDVVELGFVQ------------DVRI--------DEVVHGEQPQDNTGED-SA-------EAPLAIS---------FTLRVPT-LALPGR--DTLASECEAALL-A------L-PWV-----AS----ANALTK---VR---RPRWRRTVQRRSTPGSILNRSVGTETTPGGGGGGGGGGAPSPGLESVQDVVCVSSCKGGVGKSTVAVNLAYSLASRGAKVGLLDADVYGPSLPTLVNPDD-----VALRVSPAFPDLNLLSPIIHRGVACMSFGWVNAKAGVPGAGGHGAAVMRGPMVSKVINQLLLGTDWGELEYLIIDMPPGTGDIQITLGQALQMSGAVVVTTPQKLSYVDVVKGIDMFAEIKVPVLSVVENMAYFDCSN-------------------------------------------------------------------------GERHRPFGPGHAR------------ELVEECGLASGCVFSLPLSPAVA-----------RGSDCGD-----------PVSLS-SPDGEEAKV--------------YLSLADGVVRETFRAG--KTAADVPE--VSFKSGRG--IVLRYISEAEAA-----------------------------------------------EFVIPPFELRTR---------DPATGEPLASEQ--AAAVSDDVEPVNISVRG-----------------------NYAV-------SISWSD---------GHRG-------------------------------------------------------------------------------------------------------------------------------------------------------------------------------------------------------------------------AIYSY----------------------------------------------------------------------------------------------------------------------------------------------------------Q-VLRKI---------VEQ----RN---------------------------------------------------------------------------------------------------------------------------------------------------------------------------------------------------------------------------------------------------------------------------------------------------------------------------------------------------R----------------------------------------------------------------------------------------------------------------------------------------------------------------------------------------------------------------------------------------------------------------------------------------------------------------------------------------------------------------------------------------------------------
>1928728_Pmicropora@BBL86359.1| MRP protein-like protein (chromatophore)
------------------------------------------------------------------------------------------------------------------------------MMV-----------------------------------------SI-----------------------------------------------------------------------------------------------------------------------------------------------------------------------------------------------------------------------------------------------------------------------------------------------------------------------------------------------------------------------------------------------------------------------------------NEVL-----------QTL----AN-IVDQ---GSG-HSIIELGWIS------------RVKI--------QNH---------------------------RVV---------LRLELPE-FANTRR--DIIVREARQALL-S------L-DDT-----IN----IQVELG---TP---SS---QSSSNAPIG-------QAGHGTPST-------SNTVQAINGVENIIVVSSGKGGVGKSTVAVNLACALAHSGLKVGLLDADIYGPNAPTMLGVSD--LT-PEIIGSGNN---QILKPIQSCGITIVSMGLL--------IDKKQPVIWRGPMLNGIIRQFLYQVAWENRDVLIIDLPPGTGDVQLSITQAVPITGALVVTTPQIVSLQDARRGLAMFTQMGVNILGVIENMSMFIPPDQ-----------------------------------------------------------------------PSKRYPLFGIGGGA------------ILAEEADVKL--LCQLPLEIIVQ-----------QGSDRGQ-----------PVVIA-QPASATGQV--------------FLSLADKIKLSLLKT--------------------------------------------------------------------------------------------------------------------------------------------------------------------------------------------------------------------------------------------------------------------------------------------------------------------------------------------------------------------------------------------------------------------------------------------------------------------------------------------------------------------------------------------------------------------------------------------------------------------------------------------------------------------------------------------------------------------------------------------------------------------------------------------------------------------------------------------------------------------------------------------------------------------------------------------------------------------------------------------------------------------------------------------------------------------------------------------------------------------------------------------------------------------------------------------------------------------------------------------------------------------------------------------------------------------------------------------------------------------------
>3075_Aprotothecoid@RMZ57355.1| hypothetical protein APUTEX25_004189
----------------------------------------------------------------------------------------------------------------------------MSMA------------------------------------------------------------------------------------------------------------------------------------------SEEVSQVDR-------------PSSPP-------------------------------------------------------------LTHGSA--------------------------------------------------------------------------------------------------------------------------------------------------------------------------------------------------------------------------------------EEGVL-----------QAL----SV-IMDP---DLG-KNIVDCGFVH------------DLAI--------DLA---------SG----------------AVS---------LRLNLTT-PACPVK--DEFKRQAEEAVR-A------L-DWV-----RT----AEVAIT---AS---PP--------AQVP---------GQGAEAA--------GKPGGLRGVRHIIAVSSCKGGVGKSTTAVNLAFTLAQMGARVGIFDADVYGPSLPTMISPE--------------S---RAITPVDFEGVKAVSFGFA----------GQGSAIMRGAMVSGLIQQLLTTTEWGDLDYLVIDFPPGTGDIQLTLCQTCALSAAVIVTTPQRLAFIDVAKGIRMFARLAVPCVAVVENMSYFE-VD-------------------------------------------------------------------------GVRHRPFGQGAGE------------KIVEEFGLPH--IFRFPIDPGLS-----------SAGDEGL-----------PLVVV-DPTCPTSQT--------------YAELGAAVVREVAKLE----RGSQAA--ISYDPASA-SFTVWLPGEAV--------------------------------------------------FHLDAAEVRRNDTSAR--AIDEWSGGTGSPAP--GLG-PEAGVALAVTTLG-----------------------NYAA-------QISWKD---------GAN--------------------------------------------------------------------------------------------------------------------------------------------------------------------------------------------------------------------------QVAAY----------------------------------------------------------------------------------------------------------------------------------------------------------D-LLLRL---------PRL----SDQALEERRQSNKAPVDLASVRFIEVSSTMVGRGLRARSSVNYSDKAPDVGNTPAWLRTTKSFTSPESAGSDKENAKDLNSTVPAVVAKTKAARGRPSGLSKKALAATSPKDGPPSDAAARVDL-VTQDGENAQPQTVAPPVTKPAKSSAKRRNTVDPSQVDGPDAKQDVKRSRPKSAGAPLAPVEATKAGQDTTVSPADLTVDVPEDPPRAIQEPARTKDLRRGVTLQAEYDALQRQYEELKEAKINEEVQALLERHNQHVSEVERAAEGLVARWQDRAEAMRALADEALAADAVGALQAELAEAAGPAGGGPPRAAGAREGAGRPEGQVAWNSFLERFARVPETSDRCLQTDGPSQASAGVQAPSALLSSVEMLEARALAPEGVGGGSVYRGGKRMPGWDAGHGADASYSLAGTLGPCVGGDAGSTGEAAPPQAEEERRGVAGSGSASHRPGAPTQLPAVIPVDRREGEGARPSDRTAEAGPSQAAPAPGTLPPAPPPLTGAAARRASGMTAESRPGPRAQEVGERGVFEAAPAPGRPTAGRRLSLPALSLQPEVGRRGAAVRASMGAPARRALDFDPGQGRERDGGTAHALPALAEDGCEAGLGAEDDVMAAARGCLEADEQATDSLATPRRGGGDPTSTLCGWHAEPCPGGFQYSDRHTGFTWRMTAASPIPASAPGAASLGEEKWYVPVELGSLAGVLPHRFETEMRVDRFAQLRLVNDILAAMGGRCPAA
