# Supplementary material for: Components of iron–Sulfur cluster assembly machineries are robust phylogenetic markers to trace the origin of mitochondria and plastids
Source: PLoS Biol. 2023 Nov 8;21(11):e3002374. doi: 10.1371/journal.pbio.3002374 (PMC10631705; doi:10.1371/journal.pbio.3002374)
Supplement: S1 Data — (ZIP) [file pbio.3002374.s017.zip › S1 Data/Full_datasets/Eukaryotes/SMS/SmsBC_Euka.fasta]

>478820_Bsp.@OAO17177.1| sufB/sufD domain protein
----MAQPILNVIDLHVEIAGKEVLKGVNLCIYPGETHILFGPNGSGKSTLIKTIIGLSECKVTQGSIFFLGEDVTNKTISERSIMGMGMLFQSPPEIEGLPLKRLVTTAFEQCDEKYMKEMSATTTMTDYLDRDLNVGFSGGERKRCEA-FQLLLQKPVLSMLDEPESGVD-LESVRVLGKALSALQDRDVNGIRSATIIITHTGSILQYMHGTQAHVLIDGRMVCTGDEEVFFDIIQKNGFNYFRNVSCNGRCDTCPEKERHTIIHQELESKRSAKLDAFLNSSSQPVSQPNGCVNNQANTHMEEEPKTGSLLAAVEGIADDSF-LTETTTT-AVQ---APQQGGVVKVDVTDTDVYGGEYRQRDQVVEEY-----------ESFEDGIEVLCLAKALEKYP-W------IREKYMWRAMSPDKDEITRAVAKNDK--TSP-TGYVIIAHPGAKSVNPINSQLIMENNKI-QYVHNI-LISMPGSCLTVASLCTYHCGQKDHHDYIVGGQ-HYGVSEFFVEKDSELCFSMIHTWCN----SYIVWPRSAAVVEENGVFYSNYVCLEP-VVKVQMCPVADLRGRNAVAKFSAVLLAKEGTTLDVGSRALLNAEGARSESITRTISK-GGVIFARADIQGNALN-TKGHIECQGLVVDEGKGVIHSIPQISGSF-G-TELSHEAAIGRIAKDKIEYLMTRRMTEEEAVSVIIRGFLNVKVQ--GIPKSIQQQMDEIIDQASKEGF----------
