# Supplementary material for: Components of iron–Sulfur cluster assembly machineries are robust phylogenetic markers to trace the origin of mitochondria and plastids
Source: PLoS Biol. 2023 Nov 8;21(11):e3002374. doi: 10.1371/journal.pbio.3002374 (PMC10631705; doi:10.1371/journal.pbio.3002374)
Supplement: S1 Data — (ZIP) [file pbio.3002374.s017.zip › S1 Data/Full_datasets/Eukaryotes/ISC/IscS_Euka.fasta]

>370354_Edispar@EDR23480.1| cysteine desulfurase, putative
------------------------------------------------------------------------------------------------------------------------------------------------------------------------------------------------------------------------------------------------------------------------------------------------------------------------------------------------------MQDIKSVYLDNN----------------ATTMVDPEVLNSM--LPYFSEI--------YGNPNS-LHAFGQKARKALSDSLDIIYECIGASDDDTVLITANSTEGNNTVLKTMLARYET-------MKG----RNKIIVSQIEHPSISESEKYLKE--RG-IEVIKMPV-NE-DGIVDPKDLERLI---------DDKTALVSCMWVNNE------------------------TGLIMPVEELCKIAHA-------------HGAFFHSDATQAMGKIKVSVKDVPVDYLTFTAHKFHGPKGVGALFIRAG-K-P---ITPLLHGGEQMGGLRSGTIDTPSVVGMAVALKKATHDIN--------IENTYVKKLRDKLEAAIRT-IPDVTIVG---------KPE--------------LRVPNTILVAFKGVEGEAMLW---------DLNKHGIAASTGSACASESLQANPTFKAMKFGEDLSHTGIRLSLSRFNTEEEIDYTIDVIKKSVDRLRQLSSTYA----------------------------------------------------------------------------------------------------------------------------------------------------------------------------------------------------------------------------------------------------------------------------------------------------------------------------------------------------------------------------------------------------------------------------------------------------------------------------------------------------------------------------------------------------------------------------------------------------------------------------------------------------------------------------------------------------------------------------------------------------------------------------------------------------------------------------------------------------------------------------------------------------------------------------------------------------------------------------------------------------------------------------------------------------------------------------------------------------------------------------------------------------------------------------------------------------------
>5741_Gintestinalis@ESU45823.1| Cysteine desulfurase / Selenocysteine lyase
M-----------------------------------------------------------------------------------------------------------------------------------------------------------------------------------------------------------------------------------------------------------------------------------------------------------------------------------------------------------IYLDNQ----------------ATTAIDPRVVAKM--VPYMTTH--------FANVHS-THRLGRSLRGAVEKAREQVAGAIGATPGE-IIFTSGATESNNIALKGVCHFYG--------DE-----KPHLAISRIEHKCVLESARKLES--EG-FKLHWIDV-DD-EGRAKIDQLQDLLKTYYDPEEEESKVAIVSIMAVNNE------------------------IGTIQDLGAIGKICER-------------YDTLFHTDAAQALGKVPLDVVKDKIDLMSLSGHKIYGPKGVGALYIKRTDE-KRVHLDPVFSGGGQEGGVRSGTLPVFLVVGMGEAAELAQREMK--------KDALHYKSLFEIAKEKLLS-LPSVRLNGPFPGDVVSTDKAKSGRASQSKEPFSRRRILNNMNISFFGVEGESLML---------GLDD-AICMSSGSACTSQSLEPSHVLFALGLDPEFAHTAVRLGTSRFTTEAEFRRACDLIAKRVAHLRDLSPLWEMAQK------------------------------------GIDTK-SIE------------------------------------------------------WKHD-----------------------------------------------------------------------------------------------------------------------------------------------------------------------------------------------------------------------------------------------------------------------------------------------------------------------------------------------------------------------------------------------------------------------------------------------------------------------------------------------------------------------------------------------------------------------------------------------------------------------------------------------------------------------------------------------------------------------------------------------------------------------------------------------------------------------------------------------------------------------------------------------------------------------------------------------------------------------------------------------------------------------------------------------------------------------------------------------
>348837_Ssalmonicida@EST44485.1| Cysteine desulfurase
M-----------------------------------------------------------------------------------------------------------------------------------------------------------------------------------------------------------------------------------------------------------------------------------------------------------------------------------------------------------IYLDNQ----------------ATTPIDPRVLEKI--VPYLTEN--------FANCHSQ-HQLGRQMNSAVDVARQQVASLIGAKPSE-IIFTSGATESNNIAVKGAARY----------AQ-----KKHVITSTIEHKCVLESVRALEA--EG-YQTHFINV-DD-KGLIKMDEFKEACDRF------KNDIGVVSIMAANNE------------------------MGSIQDIQELGKISKR-------------AGAVFHTDCAQAAGKIALNTE--NIDLMSISGHKIYGPKGVGALYVKR-----RTRLNPLFSGGGQEQNIRPGTLPVFLVVGLGEAAEISQKQLV--------SDHKHYESLYNYASDKINK-LEHVKFNGP-------DDKT--------------KRLLNCMNVSFLGVEGESLMM---------AIDD-DVCVSTGSACTSQSLEPSHVLHAMDIPAEAAHTSVRMGFSRWTTKKDVDEGLDKIISEVNRLRDISIVWDLMKQ------------------------------------GKNLN-DVG-----------------------------------------------------AFGSH-----------------------------------------------------------------------------------------------------------------------------------------------------------------------------------------------------------------------------------------------------------------------------------------------------------------------------------------------------------------------------------------------------------------------------------------------------------------------------------------------------------------------------------------------------------------------------------------------------------------------------------------------------------------------------------------------------------------------------------------------------------------------------------------------------------------------------------------------------------------------------------------------------------------------------------------------------------------------------------------------------------------------------------------------------------------------------------------------
>1144522_Tfoetus@OHS99315.1| Cysteine desulfurase, mitosomal
ML-----------------------------------------------------------------------------------------------------------------------------------------------------------------------------------------------------------------------------------------------------------------------------------------------------------------------------------------------GSIARRNYFKGHYFDTQ----------------ATSKLEPRVLDAM--LPFETFA--------HGNAHS-GHGFGKEAEKAAETARKQIADLINANAKD-IIFTSGATESNNLAIKGSMAFLK--------SKG----KKHLIVSQIEHKCVLESARYLER--NG-FDVTYLKV-QK-DGLVLPSDLEKAI---------RKDTGLVSILTVNNE------------------------IGVLQPIPKLANICKK-------------HGVWMHTDAAQAAGRIEINVKKSGVNLMSLSAHKMHGPKGIGALYMGN--K-PRVRIVPIINGGGQERGMRSGTLAVPLAVGFGKAAEIAQNEMK--------WDSPYIESLGKYLIEKVRAEIPEVIVNG---------SEE--------------SRWFGCVNISFDCVEGESLMA---------KVPE--YAVSSGSACTSASLEPSYVLKAIGVGDENAHTSLRIGISKFTKKSEIDSFVSKLKTAVLYLRDLSPLWEMKQA------------------------------------GIDLS-TVQ------------------------------------------------------WID------------------------------------------------------------------------------------------------------------------------------------------------------------------------------------------------------------------------------------------------------------------------------------------------------------------------------------------------------------------------------------------------------------------------------------------------------------------------------------------------------------------------------------------------------------------------------------------------------------------------------------------------------------------------------------------------------------------------------------------------------------------------------------------------------------------------------------------------------------------------------------------------------------------------------------------------------------------------------------------------------------------------------------------------------------------------------------------------
>412133_Tvaginalis@EAY08606.1| IscS/NifS-like protein
ML-----------------------------------------------------------------------------------------------------------------------------------------------------------------------------------------------------------------------------------------------------------------------------------------------------------------------------------------------GSVS-RSYFKGHYLDTQ----------------ATSVLDPRVFDTM--IPYETYV--------HGNAHSKQHGFGQEAMAAVEKARKSVADLINAKPNE-IIFTSGATECNNIAIKGAMGYLK--------NSG----KKHVIVSSIEHKCVIESARALQK--EG-FDATFLQV-GK-DGRVDPKEVAKNI---------RPDTGLVSCMLVNNE------------------------IGSINPVQEISKICKS-------------KGVWFHTDAAQGFGKIPIDVKKIGANFMSISGHKIHGPKGIGALYVSS--R-PRSRVEPIINGGGQERNIRSGTLAVPLIVGLGKAAEIAKREMK--------YDSPYIESLGKHLIEEVTKRIPYATVNG---------SLE--------------HRWFGCVNISFEAVEGESLMA---------TIPN--FGVSSGSACTSASLEPSYVLKGIGVGDELAHTSLRIGISKFTTREEVDQFVELLEHAVKHLRDLSPLWEMKMS------------------------------------GIDLS-QVE------------------------------------------------------WIQ------------------------------------------------------------------------------------------------------------------------------------------------------------------------------------------------------------------------------------------------------------------------------------------------------------------------------------------------------------------------------------------------------------------------------------------------------------------------------------------------------------------------------------------------------------------------------------------------------------------------------------------------------------------------------------------------------------------------------------------------------------------------------------------------------------------------------------------------------------------------------------------------------------------------------------------------------------------------------------------------------------------------------------------------------------------------------------------------
>412133_Tvaginalis@EAY20051.1| IscS/NifS-like protein
ML-----------------------------------------------------------------------------------------------------------------------------------------------------------------------------------------------------------------------------------------------------------------------------------------------------------------------------------------------TNLY-NKAFHGHYLDAQ----------------ATSILDPRVLDAM--LPFETHK--------HGNPHSTQHGFGKEAHGAVEKARKDIARAINAEPNE-IIFTGGATECGNISIKGSMRYLK--------QKG----KKHLIVSNVEHKCILESALDLEP--EG-FEATILPV-KK-DGTVDPADVEKAI---------RPDTGLVSCMAVNNE------------------------IGTINPLADIAQMCKA-------------HDVLFHTDAAQAFGKIPIDVKKMGINLLSLTGHKIHGPKGIGALFIGS--K-PRVRVEPIVSGGGQERNIRSGTLAVPLIVGLGKAAEIAYREMK--------YDSPYVESLGKYLISEIQRKLPKATFNG---------SLE--------------HRWFGCVNVSLNTIESAKLMT---------KIPE--FAFSSGSACIHNDDEPSYVLKAIGLSKQAAKTTVRIGLSKFTTKEDVDLFLKKLEELQ---------------------------------------------------------------------------------------------------------------------------------------------------------------------------------------------------------------------------------------------------------------------------------------------------------------------------------------------------------------------------------------------------------------------------------------------------------------------------------------------------------------------------------------------------------------------------------------------------------------------------------------------------------------------------------------------------------------------------------------------------------------------------------------------------------------------------------------------------------------------------------------------------------------------------------------------------------------------------------------------------------------------------------------------------------------------------------------------------------------------------------------------------------------------------------------------------------------------
>133412_Sculicis@OMJ26176.1| putative cysteine desulfurase, mitochondrial
MIQV--------------------------------------------------------------------SKKLRIPIRKLSNLCLN--------------------------------------------------------------------------------------------------------------------------------------SRASLASASNLKSNVYKR----------------------------------------------------HHATSSDAKQGQQ-----------------INLREWKDP-----SSAS-KDALTPIYLDSQ----------------ATTMLDPRVLDKM--MPYLTNE--------FGNPHSKTHQYGWDADLAVEQARENVANLIGAQAKE-IVFTSGATESNNLAIKGIANFYG--------SSATPTNKKHIITSQIEHKCVLDSCRYLED--SGRFEVTYLPV-DK-DGLVDPQAVAAAI---------KPETILVSLMYVNNE------------------------IGCVQKIKEIGDICKKH------------KGVFFHTDAAQAVGKVGIDVNSLGVDLMSISGHKLYGPKGVGALYTRR--R-PRVRLDPIISGGGQERGLRSGTLAPALVVGLGSAAEVAQHEME--------YDSMRIGELSDYFVGRIMTEIKHVNKNG--------NNKD--------------YSYKGCVNLSFQFIEGESLLL---------ALKG--VALSSGSACTSASLEPSYVLRSLGVTEDSAHSSIRFGIGRFTTKEEIDYTVDLLKVQVERLRELSPLYEMFMD------------------------------------GIDIN-SIQ------------------------------------------------------WSSH-----------------------------------------------------------------------------------------------------------------------------------------------------------------------------------------------------------------------------------------------------------------------------------------------------------------------------------------------------------------------------------------------------------------------------------------------------------------------------------------------------------------------------------------------------------------------------------------------------------------------------------------------------------------------------------------------------------------------------------------------------------------------------------------------------------------------------------------------------------------------------------------------------------------------------------------------------------------------------------------------------------------------------------------------------------------------------------------------
>5888_Ptetraurelia@CAK61124.1| unnamed protein product (macronuclear)
M------------------------------------------------------------------------------------------------------------------------------------------------------------------------------------------------------------------------------------------------------------------------------------------------------------------------------------------------RKII-YKFSRPTYLDFQ----------------ATTPTDYRVLDAM--LPYLTNQ--------YGNPHSKTHSFGWETEKAVENARSQIANLINTQPQS-IIFTSGATESNNAALKGLYGFYG--------KQ-----KNHIITTQTEHKCVLDSCRYLEE--KG-VEVTYLPV-DS-NGLISLQQLQESI---------KSNTLCVSVMLVNNE------------------------IGVIQNLKEISRICHQ-------------RGVYVHSDMAQAIAKIPVDVQDLDIDLGSISAHKLYGPKGIGALYVRR--K-PRVRLQQIIHGGGQERGLRSGTLAPHLCVGFGKAAEIALTELP--------YDIQHVDKLYNRLLTGIKEKIPQIQING---------SLE--------------HRYKGNLNVSFAFVEGESLIM---------AIKQ--VAVSSGSACTSASLEPSYVLRALGVQEDMAHTSLRIGIGRFTTEKEVDFLLDQLSGAVRKLREMSPLWEMHQE------------------------------------GIDIN-KIE------------------------------------------------------WTQPH----------------------------------------------------------------------------------------------------------------------------------------------------------------------------------------------------------------------------------------------------------------------------------------------------------------------------------------------------------------------------------------------------------------------------------------------------------------------------------------------------------------------------------------------------------------------------------------------------------------------------------------------------------------------------------------------------------------------------------------------------------------------------------------------------------------------------------------------------------------------------------------------------------------------------------------------------------------------------------------------------------------------------------------------------------------------------------------------
>505711_Agodoyi@KAF0853110.1| mitochondrial iron-sulfur cluster biosynthesis Nfs1 (IscS) (cysteine desulfuras
---------------------------------------------------------------------------------------------------------------------------------------------------------------------------------------------------------------------------------------MTRLFPSVIR--------------------------------------------------------SSSSLLSKR-----------------LLSTSLSSS-----VSVT-TDEGRSIYLDLQ----------------ATTPVDPRVLDAM--IPLYTFQ--------YGNPHSRTHMYGWETQDLVEQSREQVATLIGASPTD-VVFTSGATESNNASIKGLAGFYG--------QK-----KRHIITTQIEHKCVLDSCRHLEQ--QG-FKVTYLPV-SA-SGIVDLDLLKRSI---------QPDTLVVSVMAVNNE------------------------IGAIQDMPAIGKLCRE-------------NKVFFHVDAAQAVGKIPVDVNEWNCDLMSISGHKVYGPKGIGALYVRR--K-PRVRLEPIIHGGGQERGLRSGTIPAPLVVGFGTACKVAKEEMT--------RDSAHITKLARRLYDGMTQRIQHVQLNG---------PPLG-----------DPMRYCGNVNLSFSFVEGESLLM---------ALRG--IAVSSGSACTSASLEPSYVLRALGVEEELAHTSIRFGIGRFTTEREVDFAIALCAGQVDRLRQMSPLWEMVQE------------------------------------GIDLK-SIQ------------------------------------------------------WSGH-----------------------------------------------------------------------------------------------------------------------------------------------------------------------------------------------------------------------------------------------------------------------------------------------------------------------------------------------------------------------------------------------------------------------------------------------------------------------------------------------------------------------------------------------------------------------------------------------------------------------------------------------------------------------------------------------------------------------------------------------------------------------------------------------------------------------------------------------------------------------------------------------------------------------------------------------------------------------------------------------------------------------------------------------------------------------------------------------
>4787_Pinfestans@KAF4130798.1| Aminotransferase class-V, partial
-----------------------------------------------------------------------------------------------------------------------------------------------------------------------------------------------------------------------------------------------------------------------------------------------------------------------------------------------------------------------------------------------------------------------------------------------------IIFTSGATECNNAILKGIAHFTK--------AK-----KKHIITTQIEHKCVLDSCRVLET--EG-FDVTYLPV-DT-NGLIDLEQLKAAI---------RPDTALVSIIAVHNE------------------------IGVLQPLKEIGQICRE-------------RKVFFHTDAAQMLGKLPIDVNDMNIDVMSMSGHKVYGPKGVGAMYVRR--R-PRVRLEPIISGGGQERGLRSGTLAPPLVVGFGKACEVAALEME--------NDHRWVSYLSDKLYRGITDRIEHVVLNG---------DLE--------------KRYPGNLNLSFAYVEGESLLM---------ALKN--IAVSSGSACTSASLEPSYVLRAIGVGEDLAHTSIRFGIGRFTTETEIDYAVDLCVKHVTRLREMSPLWEMVQE------------------------------------GIDPN-TIQ------------------------------------------------------WSQDAH---------------------------------------------------------------------------------------------------------------------------------------------------------------------------------------------------------------------------------------------------------------------------------------------------------------------------------------------------------------------------------------------------------------------------------------------------------------------------------------------------------------------------------------------------------------------------------------------------------------------------------------------------------------------------------------------------------------------------------------------------------------------------------------------------------------------------------------------------------------------------------------------------------------------------------------------------------------------------------------------------------------------------------------------------------------------------------------------
>448386_Gchorda@PXF47457.1| Cysteine desulfurase, mitochondrial
----------------------------------------------------------------------MSSRSLLSLARH--------------------------------------------------------------------------------------------------------------------------------------------------------------------------------------------------------------------------LRRQIS-----------------TATEAVAQA-----ERPM-VIKARPIYLDMQ----------------STTPIDPRVADAM--LPHLTTL--------HGNPHSRTHAYGWDAEHAVDVARQQVASLVGADSRE-IIFTSGATESNNMVVKGVAMFYK--------SR-----KKHVVTTQTEHKCVLDSCRWLQQ--RG-FEVTYLPV-KS-DGLLDLEQLKDAI---------RPDTSLVSVMAVNNE------------------------IGVVQPLREIGELCRE-------------KGVFFHTDAAQMVGKLPIDVNEMNIDLMSLSGHKIYGPKGIGALYIRR--R-PRVRIEPQMSGGGQERGLRSGTLPTALVVGMGEAAKVCQEEMD--------YDLKRVTHLSKRLYDGVVSRVPEVVLNG---------SKE--------------HRFPGNLNLSFAYVEGESLLM---------ALKD--VAVSSGSACTSASLEPSYVLRALGVDDEMAHTSIRFGIGRFTTEKEIDYSVDLAEEHVRRLREMSPLWEMVQE------------------------------------GIDLK-TIK------------------------------------------------------WTQEH----------------------------------------------------------------------------------------------------------------------------------------------------------------------------------------------------------------------------------------------------------------------------------------------------------------------------------------------------------------------------------------------------------------------------------------------------------------------------------------------------------------------------------------------------------------------------------------------------------------------------------------------------------------------------------------------------------------------------------------------------------------------------------------------------------------------------------------------------------------------------------------------------------------------------------------------------------------------------------------------------------------------------------------------------------------------------------------------
>2769_Ccrispus@CDF37567.1| cysteine desulfurase IscS, mitochondrial precursor
----------------------------------------------------------------------------------------------------------------------------------------------------------------------------------------------------------------------------------------------------------------------------------------------------------------------------------------------------M-LVSTRPVYLDMQ----------------ATTPVDPRVTDAM--LPHLTSH--------YGNPHSRTHSYGWDAEAAVDKARAHIAALIGADPRE-IIFTSGATESNNMVVKGVAMFYK--------SR-----KKHIITTQTEHKCVLDSCRWLQQ--RG-FEVTYLPV-GK-DGILDLDQLRDAI---------RHDTALVSVMAVNNE------------------------IGIVQPLNEIGELCRE-------------KKAFFHTDAAQMVGKLPINVNDMNIDLMSISAHKFYGPKGIGALYLRR--R-PRVRIEPQMSGGGQERGLRSGTLATPLVVGMGEAARIANEEMH--------YDLQRVTHLSNRLYDGIVQRVPQVVLNG---------SKD--------------HRFPGNLNISFAYVEGESLLM---------ALKD--VAVSSGSACTSASLEPSYVLRALGVDDDMAHTSIRFGIGRFTTEKEVDYAIDLAAKHVKRLRDMSPLWEMVQE------------------------------------GVDLK-SIK------------------------------------------------------WTQEH----------------------------------------------------------------------------------------------------------------------------------------------------------------------------------------------------------------------------------------------------------------------------------------------------------------------------------------------------------------------------------------------------------------------------------------------------------------------------------------------------------------------------------------------------------------------------------------------------------------------------------------------------------------------------------------------------------------------------------------------------------------------------------------------------------------------------------------------------------------------------------------------------------------------------------------------------------------------------------------------------------------------------------------------------------------------------------------------
>35688_Ppurpureum@KAA8499988.1| Cysteine desulfurase, mitochondrial
MASVAS------------------------------------------VW---------------------APQRASGVWRACARACGH------------------------------------------------------------------------------------------------------------------------------------------GEGLLGWCASGATR-MAAVAPRR----------------------------------------QQSGISIAGVSVVGAA--------VP-------GGVDEKTLG-----PLPD-AAQTRPIYLDMQ----------------ATTPTDPRVLDAM--MPAYVSH--------YGNPHSRTHSYGWDSEASVERARSEVAALINAEPKE-IIFTSGATEANNMAVKGVARFYS--------GK-----KRHVITCQTEHKCVLDSCRQLQQ--QG-FDVTYLPV-KS-DGLIELSALEAAL---------RDDTALVSLMMVNNE------------------------IGVIQPIEEAAALCKA-------------RGVFFHTDAAQAVGKIPVDVKALGVDLMSISGHKLYGPKGIGAIYVRR--R-PRVRLEPIINGGGQERGLRSGTLPTALCVGLGAAARIASQEME--------NDLRHVAALGERLMQGIIQKIPHVQLNG---------SHD--------------KRYPGNVNVSFAFVEGESLLM---------ALKN--VAVSSGSACTSASLEPSYVLRALGVDEDMAHTSIRFGLGRFSTEKEVDYAIELAVEHVTRLREMSPLWEMVQD------------------------------------GIDIK-SIN------------------------------------------------------WVQEH----------------------------------------------------------------------------------------------------------------------------------------------------------------------------------------------------------------------------------------------------------------------------------------------------------------------------------------------------------------------------------------------------------------------------------------------------------------------------------------------------------------------------------------------------------------------------------------------------------------------------------------------------------------------------------------------------------------------------------------------------------------------------------------------------------------------------------------------------------------------------------------------------------------------------------------------------------------------------------------------------------------------------------------------------------------------------------------------
>3055_Creinhardtii@PNW87417.1| hypothetical protein CHLRE_02g146250v5
MLQRA------------------------------------------------------------------------------------------------------------------------------------------------------------------------------------------------------------------------ACQLLQASRLVAPAMGNLALRGLSAAPQ----------------------------------------------PAEDADAGPST-----------------SGGGSGVIE-----KKGI-ALRGVPLYLDMQ----------------ATTPMDPRVIDAM--LPYMTEQ--------FGNPHSRTHLYGWESEEAVEDARKQIAGLIGADPKE-IIFTSGATESNNTAIKGVASYFK--------DK-----KKHVITTQTEHKCVLDSCRWLQQ--RG-WDVTYLPV-RP-DGLLDLAVLEAAM---------RPDTALVSVMAVNNE------------------------IGVVQPVDEIGEMCRK-------------RGVYFHTDGAQAVGKIPVDVNKSKIDLMSISGHKIYGPKGIGALYVRR--R-PRVRLEALMSGGGQERGLRSGTVPTPLVVGLGAACAVAGRELQ--------ADLAHVRRLEERLRTGITSQLQGVHLNGP-------ADPA--------------RRYPGNLNLSFAYVEGESLIM---------GLKE--IAVSSGSACTSASLEPSYVLRALGVEEELAHTSIRYGMGRFTTDAEVERAIDMTVSHVNKLREMSPLWEMVQE------------------------------------GVDIK-SIQ------------------------------------------------------WAQH-----------------------------------------------------------------------------------------------------------------------------------------------------------------------------------------------------------------------------------------------------------------------------------------------------------------------------------------------------------------------------------------------------------------------------------------------------------------------------------------------------------------------------------------------------------------------------------------------------------------------------------------------------------------------------------------------------------------------------------------------------------------------------------------------------------------------------------------------------------------------------------------------------------------------------------------------------------------------------------------------------------------------------------------------------------------------------------------------
>3197_Mpolymorpha@PTQ27764.1| hypothetical protein MARPO_0184s0007
M------------------------------------------------------------------------------------------------------------------------------------------------------------------------------------------------------------------------------------------------------------------------------------------------------------------------------------------------MKGV-KMPGRPLYLDMQ----------------ATSPVDPRVLDAM--LPFFIDQ--------YGNPHSRTHVYGWESEDAVERAREQIAKLIGANSKE-IIFTSGATEANNIAVKGVAHFYK--------DK-----KKHVITTQTEHKCVLDSCRHLQQ--EG-FDVTYLPV-KQ-DGLIDLEELKAAI---------RPDTCLVSVMFVNNE------------------------IGVIQPIKEIGEICRK-------------HKIFFHTDAAQAAGKVPIDVDEMKIDLMSISAHKIYGPKGVGAIYLRR--R-PRVRVEAQMSGGGQERGIRSGTVATPLAVGMGAACEVAMQEME--------NDEKHILELQQRFLKGISSQVQGLVING---------SME--------------HRYAGNLNISFSYVEGESLLM---------GLKE--VAVSSGSACTSASLEPSYVLRALGVEDDMAHTSIRFGFGRFTTKEEIDRAVALTVTRVQKLRQMSPLWEMVQE------------------------------------GIDLK-SIQ------------------------------------------------------WSQH-----------------------------------------------------------------------------------------------------------------------------------------------------------------------------------------------------------------------------------------------------------------------------------------------------------------------------------------------------------------------------------------------------------------------------------------------------------------------------------------------------------------------------------------------------------------------------------------------------------------------------------------------------------------------------------------------------------------------------------------------------------------------------------------------------------------------------------------------------------------------------------------------------------------------------------------------------------------------------------------------------------------------------------------------------------------------------------------------
>3218_Ppatens@PNR60216.1| hypothetical protein PHYPA_003009
MAPL-------------------------------------------------------------------ASRSLHILWRARAAVA--------------------------------------------------------------------------------------------------------------------------------------ACHLPFSSAGVGSGVSALSR-LNSTA------------------------------------------------ATAVSHEEDVA-----------------PAASPPAVL-----MKGV-RMAGRPLYLDMQ----------------ATSPVDPRVLDSM--LPYYIDQ--------YGNPHSRTHMYGWESDGAVEKAREQIAKLIGANPKE-IIFTSGATEANNIALKGVMHFYK--------EK-----KRHVITTQTEHKCVLDSCRHLQQ--EG-FEVTYLPV-KK-DGLIDLDELKAAI---------RPDTGIVSIMAVNNE------------------------IGVIQPLAEIGELCRK-------------NKVFFHTDAAQAVGKININVDDLKVDLMSLSAHKIYGPKGVGALYLRR--R-PRVRVEAQMSGGGQERGIRSGTVPTPLVVGMGAACQIAMEEME--------CDEKHIKELSDRLYKGITSKLDGVILNG---------SEE--------------HRYAGNLNLSFAYVEGESLLM---------GLKE--VAVSSGSACTSASLEPSYVLRALGVEEDMAHTSIRFGIGRFTTKEEVDRAIALTVDQVAKLRQMSPLWEMVQE------------------------------------GIDLK-SIQ------------------------------------------------------WAQH-----------------------------------------------------------------------------------------------------------------------------------------------------------------------------------------------------------------------------------------------------------------------------------------------------------------------------------------------------------------------------------------------------------------------------------------------------------------------------------------------------------------------------------------------------------------------------------------------------------------------------------------------------------------------------------------------------------------------------------------------------------------------------------------------------------------------------------------------------------------------------------------------------------------------------------------------------------------------------------------------------------------------------------------------------------------------------------------------
>39947_Osativa@KAF2915722.1| hypothetical protein DAI22_09g061000
MALS--------------------------------------------------------------------RRLLPLLLRRGSTPSL-----------------------------------------------------------------------------------------------------------------------------------------------------SPAR-ALSTA------------------------------------------------AVTADAPAAAA-----------------AAAEEEAMT-----IKGV-RISGRPLYMDMQ----------------ATTPVDPRVLDAM--LPFYLSR--------YGNPHSRTHLYGWESDAAVEEARARVASLVGADPRE-IFFTSGATECNNIAVKGVMRFYR--------DR-----RRHVVTTQTEHKCVLDSCRYLQQ--EG-FEVTYLPV-RP-DGLVDVAQLADAI---------RPDTGLVSVMAVNNE------------------------IGVVQPLEEIGRICKE-------------KGVPFHTDAAQALGKIPIDVNQMGIGLMSLSAHKIYGPKGVGALYLRR--R-PRIRVEPQMSGGGQERGIRSGTVPTPLVVGFGAACEIAAKEMD--------YDHRRASVLQQRLLDGIRGQVDDIVING---------SME--------------HRYPGNLNLSFAYVEGESLLM---------GLKE--VAVSSGSACTSASLEPSYVLRALGVEEDMAHTSIRFGIGRFTTEEEVDRAIELTVHQVKKLRDMSPLYEMAKA------------------------------------GIDLK-SIQ------------------------------------------------------WAQH-----------------------------------------------------------------------------------------------------------------------------------------------------------------------------------------------------------------------------------------------------------------------------------------------------------------------------------------------------------------------------------------------------------------------------------------------------------------------------------------------------------------------------------------------------------------------------------------------------------------------------------------------------------------------------------------------------------------------------------------------------------------------------------------------------------------------------------------------------------------------------------------------------------------------------------------------------------------------------------------------------------------------------------------------------------------------------------------------
>3702_Athaliana@AED98094.1| nitrogen fixation S (NIFS)-like 1
MASK----------------------------------------------------------------------VISATIRRTLTKPHGTF--------------------------------------------------------------------------------------------------------------------------------------------------SRCR-YLST------------------------------------------------------AAAATE-----------------VNYEDESIM-----MKGV-RISGRPLYLDMQ----------------ATTPIDPRVFDAM--NASQIHE--------YGNPHSRTHLYGWEAENAVENARNQVAKLIEASPKE-IVFVSGATEANNMAVKGVMHFYK--------DT-----KKHVITTQTEHKCVLDSCRHLQQ--EG-FEVTYLPV-KT-DGLVDLEMLREAI---------RPDTGLVSIMAVNNE------------------------IGVVQPMEEIGMICKE-------------HNVPFHTDAAQAIGKIPVDVKKWNVALMSMSAHKIYGPKGVGALYVRR--R-PRIRLEPLMNGGGQERGLRSGTGATQQIVGFGAACELAMKEME--------YDEKWIKGLQERLLNGVREKLDGVVVNG---------SMD--------------SRYVGNLNLSFAYVEGESLLM---------GLKE--VAVSSGSACTSASLEPSYVLRALGVDEDMAHTSIRFGIGRFTTKEEIDKAVELTVKQVEKLREMSPLYEMVKE------------------------------------GIDIK-NIQ------------------------------------------------------WSQH-----------------------------------------------------------------------------------------------------------------------------------------------------------------------------------------------------------------------------------------------------------------------------------------------------------------------------------------------------------------------------------------------------------------------------------------------------------------------------------------------------------------------------------------------------------------------------------------------------------------------------------------------------------------------------------------------------------------------------------------------------------------------------------------------------------------------------------------------------------------------------------------------------------------------------------------------------------------------------------------------------------------------------------------------------------------------------------------------
>37360_Pbrassicae@CEP03584.1| hypothetical protein PBRA_009469
MPKA--------------------------------------------------------------------------------------------------------------------------------------------------------------------------------------------------------------------------------AVMIGRACRRARR-----------------------------------------------------------ALSTAS-----------------GSPPAPMYS-----YKGR-DMDTRSMYLDMQ----------------ATTPMDPRVLDAM--MPYLTEQ--------YGNPHSTTHLYGWETSAAVEKAREQVAGVINADPKE-IIFTSGATESNNALIKGAARFYG--------ER-----KRHIVTVQTEHKCVLDSCRQLQR--EG-FDVTYLPV-QP-NGLIDLAALEAAL---------TDKTALVSVMYVNNE------------------------IGVKQPIEAIGEMCRA-------------RKIYFHTDAAQAFGKLPLDVNAMNIDLMSISAHKFYGPKGIGAMYVRR--R-PRVRLEPIISGGGQERGLRSGTLPTPLVIGMGKAAEVCLEEMG--------ADHDHIKRLSDRLVSKITGALQHVALNG---------DPS--------------QRWIGNVNLSFAYVEGESLLM---------GLKD--VAVSSGSACTSASLEPSYVLRALGVNEEMAHTSIRFGLGRFTTAHEVDLAVDMTIKEVNRLRELSPLWEMVQE------------------------------------GIDMK-AVQ------------------------------------------------------WTQH-----------------------------------------------------------------------------------------------------------------------------------------------------------------------------------------------------------------------------------------------------------------------------------------------------------------------------------------------------------------------------------------------------------------------------------------------------------------------------------------------------------------------------------------------------------------------------------------------------------------------------------------------------------------------------------------------------------------------------------------------------------------------------------------------------------------------------------------------------------------------------------------------------------------------------------------------------------------------------------------------------------------------------------------------------------------------------------------------
>436017_Olucimarinus@ABO94933.1| predicted protein
----------------------------------------------------------------------------------------------------------------------------------------------------------------------------------------------------------------------------------------------------------------------------------------------------------------------------------------------------------------MQ----------------ATTPLDPRVLDAM--LPYFTEQ--------YGNPHSRTHMYGWETEDAIEKARGELASLIGANAKE-IVFTSGATESNNMSLKGVARFYK--------DK-----KKHIITTTTEHKCVLDSCRQLER--EG-FDVTYLPV-KE-NGLVDLKELEAAM---------RDDTAIVSVMAVNNE------------------------IGVIQPLKAIGELCRS-------------KKIFFHTDGAQAVGKVPMDVNDMNIDLMSISGHKFYGPKGIGALYVRR--R-PRVRMEPIINGGGQERGLRSGTLPTPLIVGIGEAARVAQKELQ--------RDEEHVNRLAKRLIEGIESRVEHTQLNG---------DRE--------------ARYHGNVNMSFAYVEGESMLM---------GLKE--IAVSSGSACTSASLEPSYVLRALGVNEEMAHTSVRYGLGRFTTEAEVDRAIEATVRQVEKLREMSPLWEMVQE------------------------------------GIDLK-TIE------------------------------------------------------WSQH-----------------------------------------------------------------------------------------------------------------------------------------------------------------------------------------------------------------------------------------------------------------------------------------------------------------------------------------------------------------------------------------------------------------------------------------------------------------------------------------------------------------------------------------------------------------------------------------------------------------------------------------------------------------------------------------------------------------------------------------------------------------------------------------------------------------------------------------------------------------------------------------------------------------------------------------------------------------------------------------------------------------------------------------------------------------------------------------------
>1764295_Cprimus@QDZ20158.1| cysteine desulfurase IscS
MLVE-------------------------------------------------------------------KEEVLGKFARR-------------------------------------------------------------------------------------------------------------------------------------------VLGWTLGQKKGTASFCSVPEEIVRDRQ----------------------------------------------------ENGEER-----------------SEDGEDLIE-----IKGL-KLKGRPLYLDGA----------------ATTRVDPRVLDSM--LPYFVGQ--------YGNPHSRTHMYGWETEDAIEDARAQVASLVGADPKE-IIFTSGATESNNLAIKGVANFYS--------GK-----KRHVITTQTDHKCVLDSCRQLEQ--KG-FEVTYLPV-QS-NGLIDLEELESKI---------RKDTAIVSVMAVNNE------------------------IGVVQPIAEIGALCRK-------------NKVFFHTDAAQAVGKIPIDVNEMNIDLMSISGHKLYGPKGIGAIYLRR--R-PRVRVEPIINGGGQERGLRSGTLAPPLVIGFGKACEVAQQDMQ--------SDLEHAERLSKRLIDGIESRVENTQMNG---------DRD--------------KRYPGIVNISFEYVEGESLLM---------GLKE--LAISSGSACTSASLEPSYVLRALGLSDDMAHTSLRFGIGRFTTEQEIDYAIKETVSVVEKLRELSPLWEMVQE------------------------------------GIDIK-SIE------------------------------------------------------WSQH-----------------------------------------------------------------------------------------------------------------------------------------------------------------------------------------------------------------------------------------------------------------------------------------------------------------------------------------------------------------------------------------------------------------------------------------------------------------------------------------------------------------------------------------------------------------------------------------------------------------------------------------------------------------------------------------------------------------------------------------------------------------------------------------------------------------------------------------------------------------------------------------------------------------------------------------------------------------------------------------------------------------------------------------------------------------------------------------------
>3075_Aprotothecoid@RMZ57262.1| hypothetical protein APUTEX25_004096
MATWTAPLI--------EIRKYLNNTVMSKLLQSKYDQTAKRKDLESGAWQALESTVEAYNTGDFDMLSEFADYELVGELRRNYTHTMGTKGMEEKGVRFRIADRSSLILTDVLERTRTPEGRWVKEAAEGSSSGVSPQPLLDGPEPERFCFLYVLYDCDLRADIYRKSDKAVLREVVLPRPYAAAFRRGPLPLSLPAGSLEADWELMAARVASHRFAQAATRAWSFGSRNPGPVLASQAR-GMAAQA----------------------------------------------------EPSIDA-----------------SDVSDFVLE-----KKGI-RVRGTPMYLDMQ----------------ATTPVDPRVTDAM--IPYFTEL--------YGNPHSRTHFLGWEAEDAVEKARAQVAGLIGADPKE-IVFTSGATESNNLAIKGVAGFYR--------DR-----KRHIVTTQTEHKCVLDSSRYLQN--RG-FEVTYLPV-GP-SGLVSVQALADAL---------RPDTALVSVMAVNNE------------------------IGTVQPLAEIGALCRQ-------------RKVFFHTDAAQAVGKLPLDVDAMKIDLLSISGHKLYGPKGVGALYVRR--R-PRVRLEAQISGGGQERGLRSGTLPTPLIVGLGKACEIAGEEME--------ADSRHIQGLARRLYDGITSQLEGVVLNG---------DEQ--------------ARYWGNVNLSFAYVEGESLLM---------GLKD--VAVSSGSACTSASLEPSYVLRALGVEEDMAHTSIRFGLGRFTTAAEVDAAVEATVRHVNKLREMSPLWEMVQE------------------------------------GVDIK-SIQ------------------------------------------------------WSQH-----------------------------------------------------------------------------------------------------------------------------------------------------------------------------------------------------------------------------------------------------------------------------------------------------------------------------------------------------------------------------------------------------------------------------------------------------------------------------------------------------------------------------------------------------------------------------------------------------------------------------------------------------------------------------------------------------------------------------------------------------------------------------------------------------------------------------------------------------------------------------------------------------------------------------------------------------------------------------------------------------------------------------------------------------------------------------------------------
>1460289_Csp.@KOO23614.1| cysteine mitochondrial isoform 1
MQLRN----------------------------------------------------------------------------------------------------------------------------------------------------------------------------------------------------------------------------------LSQLLVARGR-FSRAAG----------------------------------------------------SWRGLI-----------------TSAGGEVVS-----IAGQ-HRPGRAIYLDSQ----------------ATTPLDPRALDAM--LPYLTGV--------YGNPHSRTHAYGWESGDAVETAREQVASLISADPKE-IIFTSGATESNNMAIKGVAHFYK--------EK-----KNHLITTVTEHKCVLDSCRSLQR--EG-FEVTYLPV-GK-DGLVDLKALEAAI---------RPETVLVSVMHVNNE------------------------IGVVQPIAEIGKLCRS-------------RKVFLHIDAAQSVGKIPVDVDALHVDLMSISAHKLYGPKGIGALYVRR--R-PRVRLEPVFSGGGQERGMRSGTLPPPLIAGFGAACEISGREMA--------RDLAHVQRLSRKLHKGIVEAIPHVVVNG---------SMD--------------SRYPGNLNVSFAYVEGESLIM---------ALKD--VAVSSGSACTSASLEPSYVLRALGVEEDMAHTSIRFGIGRFTTDAEVDYAIQTCVKHVERLRQMSPLWEMVQE------------------------------------GIDLR-TIK------------------------------------------------------WSSH-----------------------------------------------------------------------------------------------------------------------------------------------------------------------------------------------------------------------------------------------------------------------------------------------------------------------------------------------------------------------------------------------------------------------------------------------------------------------------------------------------------------------------------------------------------------------------------------------------------------------------------------------------------------------------------------------------------------------------------------------------------------------------------------------------------------------------------------------------------------------------------------------------------------------------------------------------------------------------------------------------------------------------------------------------------------------------------------------
>2880_Esiliculosus@CBN75233.1| Cysteine desulfurase
MKQD-------------------------------------------------------------------------------------------------------------------------------------------------------------------------------------------------------------------------------------------KR-YTPANK-----------------------------------------------VPDEVLSAMGS-----------------DEIFSPGFS-----IKGQ-ALAGRASYLDMQ----------------ATTPMDPRALDAM--MEYQLER--------YGNPHSRTHAYGWESEAVVEKAREQVANLIGASPKE-IIFTSGATESNNMSIKGVARFYK--------GR-----KKHIITTQTEHKCVLDSCRAMEQ--EG-YEVTYLPV-QSGSGLVDLDELAAAI---------RPDTVACSVMAVNNE------------------------IGVVQPLKEIGEICRK-------------NKVFFHSDIAQMLGKMPISVDDFKMDLASLSSHKIYGPKGIGALYVRR--R-PRVRLDPVFSGGGQERGLRSGTLPHALCAGFGMACQVAQEEMD--------VDKEWVDHLSKRMYDAVMTRIPDVTLNG---------DAD--------------RRYPGNLNFSFAYVEGESLLM---------ALKN--IAVSSGSACTSASLEPSYVLRAIGVEDDLAHTSMRFGIGRFTTEEEVDFAVESLAHHVDRLRSMSPLWEMVQE------------------------------------GIDIK-SIQ------------------------------------------------------WSQDAH---------------------------------------------------------------------------------------------------------------------------------------------------------------------------------------------------------------------------------------------------------------------------------------------------------------------------------------------------------------------------------------------------------------------------------------------------------------------------------------------------------------------------------------------------------------------------------------------------------------------------------------------------------------------------------------------------------------------------------------------------------------------------------------------------------------------------------------------------------------------------------------------------------------------------------------------------------------------------------------------------------------------------------------------------------------------------------------------
>6087_Hvulgaris@XP_002167506.3| PREDICTED: cysteine desulfurase, mitochondrial
MISN------------------------------------------FGSW------------------------------------------------------------------------------------------------------------------------------------------------------------------------------------------------VLKCK-------------------------------------------------VRKFSTSLKS-----------------FAAAHRKKM-----DLNN-ESDIKPLYMDAQ----------------ATTPLDPRVLDAM--LPYMISQ--------YGNPHSRTHSYGWEAEKAVETARQHVGNLIGADPKE-IIFTSGATESNNIAIKGVAKFNK--------RK-----KNHIITSQTEHKCVLDSCRYLEG--EG-FNVTYLPV-KS-NGLVDIQVLKDAI---------RPETSLLSIMFVNNE------------------------IGVQQPIEEIGAICKE-------------KNIFFHTDAAQAVGKIPIDVNKLNVDLLSISGHKIYGPKGVGALYVRR--R-PRVRLEPMMSGGGQERGLRSGTLPAPLVVGLGAACDIARQEME--------FDKKHIEKLSLRLINGIMSQIDHVVRNG---------DPV--------------KSYPGCINLSFSCIEGESLLM---------ALKD--IALSSGSACTSASLEPSYVLRALGADDDMAHSSIRFGIGRFTTEREIDFTIQKCVNNVNKLREMSPLWEMIQE------------------------------------GIDLK-SIK------------------------------------------------------WSQH-----------------------------------------------------------------------------------------------------------------------------------------------------------------------------------------------------------------------------------------------------------------------------------------------------------------------------------------------------------------------------------------------------------------------------------------------------------------------------------------------------------------------------------------------------------------------------------------------------------------------------------------------------------------------------------------------------------------------------------------------------------------------------------------------------------------------------------------------------------------------------------------------------------------------------------------------------------------------------------------------------------------------------------------------------------------------------------------------
>400682_Aqueenslandic@XP_003383786.1| PREDICTED: cysteine desulfurase, mitochondrial-like
MAAT---------------------------------------------------------------ARHEMKRFAFSLSRNG---------------------------------------------------------------------------------------------------------------------------------------------------------------LLWRR----------------------ALHHQTA------------------------NSQQTQ-----------------VTEDKSTQT-----EKKT-DVEPRPLYLDAQ----------------ATNPMDPRVLDAM--LPYLVSY--------YGNPHSRTHAYGWESEEAVEKARKQVADLIGSDPRE-VVFTSGATESNNMAIKGVANFYR--------SK-----KNHIITTQTEHKCVLDSCRFLEN--EG-FEVTYLPV-KS-NGIIDLQEFKDAI---------RPSTSLASIMTVNNE------------------------IGVKQPIAEIGEICRE-------------NKVFFHTDAAQAIGKIPVNVNNMKIDLMSISGHKVYGPKGVGALYIRR--R-PRVRIEPMISGGGQERGMRSGTVPHTLVVGLGSACEVAQQEME--------YDRERISRLSERLIHGITSQLDHVIRNG---------DPV--------------ETYDGCVNLSFAYVEGESLLM---------AMKQ--VALSSGSACTSASLEPSYVLRAVGADEDLAHSSIRFGIGRFTTEEEIDFTISKCVSEVTKLRQMSPLWEMVQE------------------------------------GIDLK-SIQ------------------------------------------------------WTQH-----------------------------------------------------------------------------------------------------------------------------------------------------------------------------------------------------------------------------------------------------------------------------------------------------------------------------------------------------------------------------------------------------------------------------------------------------------------------------------------------------------------------------------------------------------------------------------------------------------------------------------------------------------------------------------------------------------------------------------------------------------------------------------------------------------------------------------------------------------------------------------------------------------------------------------------------------------------------------------------------------------------------------------------------------------------------------------------------
>45351_Nvectensis@XP_001624644.2| cysteine desulfurase, mitochondrial
MLNP-------------------------------------------------------------------------------------------------------------------------------------------------------------------------------------------------------------------------------RFCKPSSLVKTASR-LVGAKC---------------------------------------------------------------------------CTRNSSSNV-----AEGK-DVGIRPLYLDQQ----------------STTPMDPRVVDAM--MPYTVSF--------YGNPHSRTHQYGWESEKAVEKAREQVANLIGADPKE-VIFTSGATESNNIAIKGVGRFYK--------KK-----KNHIITAQTEHKCVLDSCRVLEG--EG-FEVDYLGV-NK-NGLVDIKKFEKAL---------RPTTSMASIMMVNNE------------------------IGVIQPIAELGALCRK-------------NKVFFHTDAAQAIGKIPVDVNEMNIDLMSISAHKIYGPKGIGALYVRR--R-PRVRVEPIQSGGGQERGMRSGTVPHVLCVGLGAACEVAQQEME--------YDKKRIEMLSERLINGIMKSVSHVVRNG---------DPI--------------NAYPGCVNLSFAYVEGESLLM---------ALKD--IALSSGSACTSASLEPSYVLRAIGAEEDLAHSSIRFGIGRFTTEEEIDYTVEKIVFHVKRLREMSPLWEMVQE------------------------------------GIDLK-SIQ------------------------------------------------------WSQH-----------------------------------------------------------------------------------------------------------------------------------------------------------------------------------------------------------------------------------------------------------------------------------------------------------------------------------------------------------------------------------------------------------------------------------------------------------------------------------------------------------------------------------------------------------------------------------------------------------------------------------------------------------------------------------------------------------------------------------------------------------------------------------------------------------------------------------------------------------------------------------------------------------------------------------------------------------------------------------------------------------------------------------------------------------------------------------------------
>45264_Amillepora@XP_029186486.1| cysteine desulfurase, mitochondrial-like
MLRR--------------------------------------------------------------------------------------------------------------------------------------------------------------------------------------------------------------------------------LLVLPRLNASSCR-ILCTK-------------------------------------------------GIKTSSTDSA-----------------TVASANLPS-----SENE-ATELRPLYLDAQ----------------ATTPLDPRVLDAM--MPYTVSY--------YGNPHSRTHVYGWESEEAVEHARKQVAELIGADPKE-IVFTSGATESNNIAVKGVARFYK--------RN-----KKHIITTQTDHKCVLDSCRALEG--EG-FDVTYLQV-MA-NGLIDLQQLEDAI---------RPDTSVVSIMAVNNE------------------------IGVIQPLKEIGALCRK-------------NKVFFHTDAAQAVGKIPMDVNELNIDLMSISGHKIYGPKGVGALYIRR--R-PRVRVEPLQSGGGQERGMRSGTLPHMLAVGLGAACEVAKEEME--------YDHKRITELSARLVNGISAGLTHVIRNG---------DPD--------------RSYPGCVNLSFAFVEGESLLM---------ALKD--VALSSGSACTSASLEPSYVLRAIGADEDLAHSSIRFGIGRFTTDEEIDYTVEKTIKHVKRLREMSPLWEMVQE------------------------------------GIDIK-TIQ------------------------------------------------------WSQH-----------------------------------------------------------------------------------------------------------------------------------------------------------------------------------------------------------------------------------------------------------------------------------------------------------------------------------------------------------------------------------------------------------------------------------------------------------------------------------------------------------------------------------------------------------------------------------------------------------------------------------------------------------------------------------------------------------------------------------------------------------------------------------------------------------------------------------------------------------------------------------------------------------------------------------------------------------------------------------------------------------------------------------------------------------------------------------------------
>9606_Hsapiens@NP_066923.3| cysteine desulfurase, mitochondrial isoform a precursor
M-----------------------------------------------------------------------------LLRAAWRRAAV-----------------------------------------------------------------------------------------------------------------------------------------AVTAAPGPKPAAPTR-GLRLRV----------------------------------------------------GDRAPQ-----------------SAVPADTAA-----APEV-GPVLRPLYMDVQ----------------ATTPLDPRVLDAM--LPYLINY--------YGNPHSRTHAYGWESEAAMERARQQVASLIGADPRE-IIFTSGATESNNIAIKGVARFYR--------SR-----KKHLITTQTEHKCVLDSCRSLEA--EG-FQVTYLPV-QK-SGIIDLKELEAAI---------QPDTSLVSVMTVNNE------------------------IGVKQPIAEIGRICSS-------------RKVYFHTDAAQAVGKIPLDVNDMKIDLMSISGHKIYGPKGVGAIYIRR--R-PRVRVEALQSGGGQERGMRSGTVPTPLVVGLGAACEVAQQEME--------YDHKRISKLSERLIQNIMKSLPDVVMNG---------DPK--------------HHYPGCINLSFAYVEGESLLM---------ALKD--VALSSGSACTSASLEPSYVLRAIGTDEDLAHSSIRFGIGRFTTEEEVDYTVEKCIQHVKRLREMSPLWEMVQD------------------------------------GIDLK-SIK------------------------------------------------------WTQH-----------------------------------------------------------------------------------------------------------------------------------------------------------------------------------------------------------------------------------------------------------------------------------------------------------------------------------------------------------------------------------------------------------------------------------------------------------------------------------------------------------------------------------------------------------------------------------------------------------------------------------------------------------------------------------------------------------------------------------------------------------------------------------------------------------------------------------------------------------------------------------------------------------------------------------------------------------------------------------------------------------------------------------------------------------------------------------------------
>623744_Dtranslucida@TRY59705.1| hypothetical protein DNTS_002504
MNGT------------------------------------------------------------------------------------------------------------------------------------------------------------------------------------------------------------------------------------------VTRKLLCTM----------------------CVTCSPRLNFSQ-------------------SARSAT-----------------LKQKGLIKS-----RELE-KDELRPLYMDFQ----------------ATTPMDPRVLDAM--LPYQVNY--------YGNPHSRTHAYGWESEGAMEKARKQVAALIGADPRE-IVFTSGATESNNMSIKGVARFYK--------AK-----KKHIITTQIEHKCVLDSCRVLEA--EG-FDVTYLPV-KS-NGLIDLKQLEETI---------RPDTCLVSVMTVNNE------------------------IGVKQPIKEIGHLCHS-------------KNVFLHTDAAQAVGKIPVDVNDWKVDLMSISAHKIYGPKGVGALFVRR--R-PRIRLEALQSGGGQERGLRSGTVPTPLAVGLGAACEVAQQELE--------YDHEHVTMLAKRLVEKIMSEIPDVVLNG---------DPE--------------QRYPGCINLSFAYVEGESLLM---------ALKD--VALSSG--------------RAIGTDEDLAHSSIRFGIGRFTTEEEVDFTVERCVQQVKRLREMSPLWEMVQE------------------------------------GIDLK-SIK------------------------------------------------------WTQH-----------------------------------------------------------------------------------------------------------------------------------------------------------------------------------------------------------------------------------------------------------------------------------------------------------------------------------------------------------------------------------------------------------------------------------------------------------------------------------------------------------------------------------------------------------------------------------------------------------------------------------------------------------------------------------------------------------------------------------------------------------------------------------------------------------------------------------------------------------------------------------------------------------------------------------------------------------------------------------------------------------------------------------------------------------------------------------------------
>29159_Cgigas@XP_011432149.2| cysteine desulfurase, mitochondrial
MAHT----------------------------------------------------------------------------------------------------------------------------------------------------------------------------------------------------------------------------SKVFPIVVQRCLLRFPRGLQRCPNVR-----------------------QIHLDIEK-------------------ASAATA-----------------AAVKPRIPHLEEERKDMP-DKNTRPLYLDAQ----------------ATTSLDPRVLDAM--LPYFVTQ--------YGNPHSRTHAYGWESEAAVEHARKQVAMVIGADPRE-VIFTSGATESNNIAVKGCARFYK--------SK-----KNHIITTQTEHKCVLDSCRALEM--EG-FRVTYLPV-QK-NGLIDLKVLENSM---------TEDTVLVSVMTVNNE------------------------IGVEQPVAEIGELCRS-------------RKIFFHTDAAQAVGKIPINVNDMKIDLMSISGHKLYGPKGIGALYVRR--R-PRVRIEAPQSGGGQERGMRSGTVPTPLVVGLGSACEVAMQEME--------YDHSRIKTLSDRLVNKIQAALPMVIRNG---------DPE--------------KSYPGCVNLSFAFVEGESLLM---------ALKD--IALSSGSACTSASLEPSYVLRAVGADEDLAHSSIRFGIGRFTTEAEIDYTAEKCIEHVSRLREMSPLWEMAQE------------------------------------GIDIK-TIQ------------------------------------------------------WSQH-----------------------------------------------------------------------------------------------------------------------------------------------------------------------------------------------------------------------------------------------------------------------------------------------------------------------------------------------------------------------------------------------------------------------------------------------------------------------------------------------------------------------------------------------------------------------------------------------------------------------------------------------------------------------------------------------------------------------------------------------------------------------------------------------------------------------------------------------------------------------------------------------------------------------------------------------------------------------------------------------------------------------------------------------------------------------------------------------
>7240_Dsimulans@KMY89853.1| uncharacterized protein Dsimw501_GD23806
MQKV-----------------------------------------------------------------------------------------------------------------------------------------------------------------------------------------------------------------------------------LGRIQAQVLR-SRATN----------------------ALVNVVRHEA----------------TAAKPAATSKE-----------------FRERQVRFN-----IKNE-QTEGRPLYLDAQ----------------ATTPMDPRVLDAM--LPYLTNF--------YGNPHSRTHAYGWETESAVEKAREQVATLIGADPKE-IIFTSGATESNNIAVKGVARFYG--------TK-----KRHVITTQTEHKCVLDSCRALEN--EG-FKVTYLPV-LA-NGLIDLQQLEETI---------TTETSLVSIMTVNNE------------------------IGVRQPVDEIGKLCRS-------------RRVFFHTDAAQAVGKIPLDVNAMNIDLMSISGHKIYGPKGVGALYVRR--R-PRVRLEPIQSGGGQERGLRSGTVPAPLAVGLGAAAELSLREMD--------YDKNWVDFLSNRLLDRISSALPHVIRNG---------DAK--------------ATYNGCLNLSFAYVEGESLLM---------ALKD--VALSSGSACTSASLEPSYVLRAIGTDEDLAHSSIRFGIGRFTTVEEVDYTADKCIKHVERLREMSPLWEMVQE------------------------------------GIDLK-TIQ------------------------------------------------------WSQH-----------------------------------------------------------------------------------------------------------------------------------------------------------------------------------------------------------------------------------------------------------------------------------------------------------------------------------------------------------------------------------------------------------------------------------------------------------------------------------------------------------------------------------------------------------------------------------------------------------------------------------------------------------------------------------------------------------------------------------------------------------------------------------------------------------------------------------------------------------------------------------------------------------------------------------------------------------------------------------------------------------------------------------------------------------------------------------------------
>6239_Celegans@CCD61301.1| Aminotran_5 domain-containing protein
MA-----------------------------------------------------------------------------------------------------------------------------------------------------------------------------------------------------------------------------------------------------------------------------------------------------------------------------------------------SKIE-PGSPQPIYLDVQ----------------ATAPMDPRVVDAM--LPYMIND--------FGNPHSRTHSYGWKAEEGVEQAREHVANLIKADPRD-IIFTSGATESNNLAIKGVAKFRK--------QSG----KNHIITLQTEHKCVLDSCRYLEN--EG-FKVTYLPV-DK-GGMVDMEQLTQSI---------TAETCLVSIMFVNNE------------------------IGVMQPIKQIGELCRS-------------KGVYFHTDAAQATGKVPIDVNEMKIDLMSISAHKIYGPKGAGALYVRR--R-PRVRIEAQMSGGGQERGLRSGTVAAPLCIGLGEAAKIADKEMA--------MDKAHVERLSQMLINGISDKLPHIIRNG---------DAR--------------HAYPGCVNLSFAYVEGESLLM---------ALKS--IALSSGSACTSASLEPSYVLRAIGSEEDLAHSSIRFGLGRFTTDEEVKHTIDLCIRETNRLRDLSPLWEMVQE------------------------------------GIDLK-SIQ------------------------------------------------------WTQH-----------------------------------------------------------------------------------------------------------------------------------------------------------------------------------------------------------------------------------------------------------------------------------------------------------------------------------------------------------------------------------------------------------------------------------------------------------------------------------------------------------------------------------------------------------------------------------------------------------------------------------------------------------------------------------------------------------------------------------------------------------------------------------------------------------------------------------------------------------------------------------------------------------------------------------------------------------------------------------------------------------------------------------------------------------------------------------------------
>1890364_Pfungivorum@PRP81916.1| cysteine desulfurase, mitochondrial precursor
MIRN--------------------------------------------------------------------TTCLRFAQKAAVQSHF----------------------------------------------------------------------------------------------------------------------------------------RPALHQVVRPKITMFAR-GKATA----------------------APAPQLQQELSF---------------KPIMTKQSAP-----------------VEEKQIADS-----LQIT-KKAGRAIYLDMQ----------------ATSPIDPRVLDNM--MPYMTES--------YGNPHSNTHSYGWETHDVVEESRENIAKLIGADSKE-VIFTSGATESNNIAIKGVARFYK--------SK-----KRHVITTVTEHKCVLDSCRALEQ--EG-FEVTYLPV-QQ-NGLVDLELLKNTI---------RKDTVLVSIMAVNNE------------------------IGVIQPLEKIGTLCRE-------------NGVFFHTDAAQAVGKIPLDVNKMKIDLLSISGHKLYGPKGIGAIYVRR--R-PRVRIEAIQSGGGQERGIRSGTLPAALIAGLGSACQIAAQEME--------RDTKHIKKLFDRLYNGIKAKIPEIYVNG---------DME--------------ARYYGNLNVSFAYIEGESLMM---------GLKD--VACSSGSACTSATLEPSYVLRALGVEEDVAHSSIRFGIGRFTTEKEIDYAIELLTANVERLREMSPLWEMVKE------------------------------------GIDIK-TIQ------------------------------------------------------WSQDK----------------------------------------------------------------------------------------------------------------------------------------------------------------------------------------------------------------------------------------------------------------------------------------------------------------------------------------------------------------------------------------------------------------------------------------------------------------------------------------------------------------------------------------------------------------------------------------------------------------------------------------------------------------------------------------------------------------------------------------------------------------------------------------------------------------------------------------------------------------------------------------------------------------------------------------------------------------------------------------------------------------------------------------------------------------------------------------------
>670386_Halbum@EFA85765.1| cysteine desulfurase
MNSL---------------------------------------------------------------------------------------------------------------------------------------------------------------------------------------------------------------------------------------VKNTLR-FTTTGGSYR-----------------TAASTSFSVNN----------------VVRSNLNQNCL-----------------NRSYATIST-----PNTS-KDSLQPIYLDNQ----------------ATTPVDPRVLDVM--LSLYTEN--------YGNPHSKTHDYGWKSSDYVENARQQVASLIGSDPKE-VIFTSGATESNNIALKGVARFYK--------EK-----KNHIITTVTEHKCVLDSCRHLEQ--EG-FKVTYLPV-LS-NGLIDLAQLEAAI---------TPQTVLISVMAVNNE------------------------IGVIQPLKEIGKLCRS-------------KGIFFHTDAAQAVGKIPIDVNEMNIDLMSISGHKVYGPKGIGALYLRR--R-PRVRIEAIQSGGGQERGIRSGTVPATLVTGFGAACAISQNEMQ--------RDAVWIKFLYDRLLKGIQESIPHVKING---------DTE--------------HRYYGNLNISFSYVEGESLLM---------AIKD--IACSSGSACTSASLEPSYVLRSLGLEEDMAHSSIRFGIGRFTTVAEIDFTIELLKKHVQRLRDMSPLWEMVQE------------------------------------GIDLK-TIN------------------------------------------------------WNQVMIREHHESIV-------------LASKKIITL--------AVGSLVIKNKNNYYQKYLCCPV-------KPYDVNKFINYALVCKDWFD-----------------------------------------------------------------IISKSMSSK--YLIDLYNSEYESLSNFLNHSIGLLSKPK------------------------------------------------------------------------------------------SICPINNIKDLY--------------------ILDNFDNPYTKIPHVSIFISK---FDHLERLNINTTNMGSIKEIIEIKPTIKIHLYLNSMNYGVDLEYIDYSVLEHVTMNIDHNFKVIGIYGELDFDF---DSVRVCRVNTLYFEHN----------------------------------------------------QDH---------------------------------------------------SSHYVLH-------IPYTELFEIESLTSIEICSNDYVDIKDLKLF----------------LNDRVESMKCATVLG-------------------------LFGHDVNNELDECRCVYHEEVYFK-----------------------------------------------EEEYEYQENEYDQYYIQNLISNNN----QTSEWMEFCQRLANNKTLKN-LSLSNFCVIHKITDLSI---FILV------SDNFVQSLSINTTISKLEISCDILDESFYSMLASNKNTTITKLKLFDLDCKHLLWTAIMLKSNKHITKLSIESFIHDFNYHPSEILKETLKDFILTLDSSSHQ-----LVCSTIR-------LSKMCYTEDE--SYYFL----KSILTRTQPNV----QLCQVFD-----------------EQNINWSSVA--------IKVY--------------------------------------------------------------
>352472_Ddiscoideum@XP_641773.1| cysteine desulfurase, mitochondrial precursor
MNRS------------------------------------------------------------------------------------------------------------------------------------------------------------------------------------------------------------------------------ILKFVKNGIISSSSR-----------------------------------------------------INNNGFINKNNN-----------------NRWFATLPQ----PNRGI-AGEKQPIYLDMQ----------------STTPIDPRVLDAM--LPLYTEN--------YGNPHSKTHAYGWTSNDLVEDAREKVSKIIGADSKE-IIFTSGATESGNIAIKGVARFYK--------EK-----KNHIITTVTEHKCILDSCRHLEM--EG-FKVTYLPV-GE-NGLVDLELLKNTI---------TPQTSLVTIMAVNNE------------------------IGVVQPIKEIGKICRE-------------NGVFFHTDAAQAVGKIPIDVNDMNIDLLSISGHKIYGPKGVGALFVRR--R-PRVRIEPITTGGGQERGIRSGTVPSTLAVGLGAACDIALKEMN--------HDAAWVKYLYDRLLKGITDNIPNVKVNG---------DLN--------------ARYYGNLNISFSYVEGESLLM---------AIKD--VACSSGSACTSSSLEPSYVLRSLGVEEDMAHSSIRFGIGRFTTEQEIDYTIEILKKNVQRLRDMSPLWEMVQE------------------------------------GIDIK-TIE------------------------------------------------------WSQI-----------------------------------------------------------------------------------------------------------------------------------------------------------------------------------------------------------------------------------------------------------------------------------------------------------------------------------------------------------------------------------------------------------------------------------------------------------------------------------------------------------------------------------------------------------------------------------------------------------------------------------------------------------------------------------------------------------------------------------------------------------------------------------------------------------------------------------------------------------------------------------------------------------------------------------------------------------------------------------------------------------------------------------------------------------------------------------------------
>73501_Cmilitaris@ATY64829.1| cysteine desulfurase
MASL-------------------------------------------------------------------SSCAMRSAARLGRNSAL-------------------------------------------------------------------------------------------------------------------------------------GVSLNSTARAATIIGGARRRTYVTGSKPNN---------------A--QVETAIKLDKKDF----------AGIPPSMMQNGSEMKI---------------SPMAEVLKD-----AAIM-EEGQRPIYLDMQ----------------ATTPVDPRVLDAM--IPYYVGE--------YGNPHSRTHAYGWESEKAVEEAREHIASLIGADPKE-IIFTSGATESNNMSIKGVARFFGR------SGK-----KRHIITTQTEHKCVLDSCRHLQD--EG-FEITYLPV-QN-NGLINMDELKAAI---------RPETALVSIMTVNNE------------------------IGVIQPIEQIGKLCRA-------------NKIFFHTDAAQAVGKIPLDVNAMNIDLMSISSHKIYGPKGIGACYVRR--R-PRVRLDPLITGGGQERGLRSGTLAPPLVAGFGEACRIAKEEME--------YDTKRIKAMSDRLLTGLLA-MEHTTQNG---------DPN--------------AFYPGCVNVSFAYVEGESLLM---------ALKD--IALSSGSACTSASLEPSYVLRALGNSDESAHSSIRFGIGRFTTEAEIDYVLKAVDERVTFLRELSPLWELVQE------------------------------------GIDLD-TIQ------------------------------------------------------WSQH-----------------------------------------------------------------------------------------------------------------------------------------------------------------------------------------------------------------------------------------------------------------------------------------------------------------------------------------------------------------------------------------------------------------------------------------------------------------------------------------------------------------------------------------------------------------------------------------------------------------------------------------------------------------------------------------------------------------------------------------------------------------------------------------------------------------------------------------------------------------------------------------------------------------------------------------------------------------------------------------------------------------------------------------------------------------------------------------------
>227321_Anidulans@CBF86995.1| TPA: cysteine desulfurase, alanine biosynthesis, putative (Eurofung)
MSSV-------------------------------------------------------------------APFALKQASRAYARRLTA----------------------------------------------------------------------------------------------------------------------------------------AQHALPWRALATPSYRTFVSETKAGN---------------AQVSVDTAIKQEQKDFLKQTGVQPQNAELPASGITGDTAM-----------------SPAAGILKQ-----ATIM-DQGTRPIYLDAQ----------------ATTPTDPRVLDAM--LPYLTGI--------YGNPHSRTHAYGWESEKAVEQARGYVANLIGADAKE-IIFTSGATESNNMSIKGVARFFGR------SGK-----KKHIITSQTEHKCVLDSCRHLQD--EG-FDVTYLPV-QS-NGLIKLEDLEAAM---------RPDTALVSIMAVNNE------------------------IGVVQPLEEIGKLCRS-------------KKIFFHTDAAQAVGKIPIDVNKMNIDLLSVSSHKIYGPKGIGACYVRR--R-PRVRLEPIISGGGQERGLRSGTLAPHLVVGFGEACRVAAQDME--------YDSKYISRLSKRLTDGLLA-MEHTSLNG---------DPE--------------RRYPGCVNVSFAYVEGESLLM---------ALKD--IALSSGSACTSASLEPSYVLRALGSSDESAHSSIRFGIGRFTTEAEIDYVLKAVQERVHFLRELSPLWELVQE------------------------------------GIDLN-TIE------------------------------------------------------WSGH-----------------------------------------------------------------------------------------------------------------------------------------------------------------------------------------------------------------------------------------------------------------------------------------------------------------------------------------------------------------------------------------------------------------------------------------------------------------------------------------------------------------------------------------------------------------------------------------------------------------------------------------------------------------------------------------------------------------------------------------------------------------------------------------------------------------------------------------------------------------------------------------------------------------------------------------------------------------------------------------------------------------------------------------------------------------------------------------------
>246409_Rdelemar@EIE87017.1| cysteine desulfurase
------------------------------------------------------------------------------MLRKSLQQ---------------------------------------------------------------------------------------------------------------------------------------TISRATLYAPKKTLSPASYR-LFSTS----------------------LAYRQ--------------------------ESEAMK-----------------PTSDSLGFE-----SAAV-KQAGRPIYLDMQ----------------ATSPMDPRVLDAM--VPYMTEL--------YGNPHSRTHKYGWETEEAVEKAREYVAKLINADPKE-IIFTSGATESNNISIKGVAKFYK--------NK-----KRHVITTQTEHKCVLESCRSLQQ--EG-FDVTYLPV-QS-NGLVDLKQLEEAI---------RPDTSIVSIMAVNNE------------------------IGVMQPIDEIGKLCRS-------------KKVFFHTDAAQAAGKVPLDVNSMNIDLLSISGHKLYGPKGVGALYVRR--R-PRVRLEAVQSGGGQERGIRSGTVPHPLVVGLGEACKVAIEEME--------YDHQRISKLSKRLIDGIQSKIDHVYRNG---------DPV--------------KSYPGCVNLSFAYVEGESLIM---------ALKD--IALSSGSACTSASLEPSYVLRALGADDEMAHSSIRFGIGRFTTEEEIEFVINKVSQHVDRLREMSPLWEMVNI------------------------------------NAFAI-MIH------------------------------------------------------FY-------------------------------------------------------------------------------------------------------------------------------------------------------------------------------------------------------------------------------------------------------------------------------------------------------------------------------------------------------------------------------------------------------------------------------------------------------------------------------------------------------------------------------------------------------------------------------------------------------------------------------------------------------------------------------------------------------------------------------------------------------------------------------------------------------------------------------------------------------------------------------------------------------------------------------------------------------------------------------------------------------------------------------------------------------------------------------------------------
>1314807_Dbispora@THV07800.1| cysteine desulfurase
MLSS--------------------------------------------------------------------------LSRSAARRAAS------------------------------------------------------------------------------------------------------------------------------------------KSTAVAKCSPGARRGIVQPS----------------------GAERASVMDLPATYK-----------DESHFTPRSDM-----------------LGFKLEVPR----REENL-KEKTRPIYLDMQ----------------ATTPVDPRVLDAM--LPFLTDQ--------YGNPHSRTHAYGWEAEQAVEDARKHVADLIGADPKD-IIFTSGATETNNMAIKGVARFHK--------EK-----KKHIITTQTEHKCVLDSCRKLGE--EG-FDITYLPV-KS-NGVVDLDVLEAAI---------RPDTSLVSIMTVNNE------------------------TGVVQPIKEIGAILRKH------------RGIYFHTDAAQAVGKVPVDVNEMNVDLMSISGHKVYGPKGVGAAYVRR--R-PRVRLEPIINGGGQERGLRSGTLPTALVVGLGEAARIAKKEMMLGNDTRAGRDREHVEALSKRLIDGINSQVEYVVRNG---------DVD---------------GYPGCVNLSFSYVEGESLLM---------ALKD--IALSSGSACTSASLEPSYVLRALGAAEDMAHSSLRFGLGRFTTEAEVDFVVQHIIGTVHRLREMSPLWEMVQE------------------------------------GIDIN-SID------------------------------------------------------WSQSQH---------------------------------------------------------------------------------------------------------------------------------------------------------------------------------------------------------------------------------------------------------------------------------------------------------------------------------------------------------------------------------------------------------------------------------------------------------------------------------------------------------------------------------------------------------------------------------------------------------------------------------------------------------------------------------------------------------------------------------------------------------------------------------------------------------------------------------------------------------------------------------------------------------------------------------------------------------------------------------------------------------------------------------------------------------------------------------------------
>578462_Amacrogynus@KNE55635.1| cysteine desulfurase IscS
MLKS----------------------------------------------------------------------VLLRTLRCASTPATP-------------------------------------------------------------------------------------------------------------------------------------------RQAATAAAMAARRKHATAAAGPRVG------------------------------------------SPMGDPSMTHEELR------PPQAAGFDVSARPQGSP-----DTVA-TSAGKPIYLDYQ----------------ATTPTDTRVVAKM--LPYFSTM--------FGNPHSRTHAYGWESEEAVETARAQVAHLIGADAKE-VVFTSGATESNNLALKGVARFYRK------GRG-----KTHVITTQTEHKCVLDSCRYLQE--DG-FDVTYLPV-QK-DGRVRLEDVEAAI---------RPETSIVSVMMVNNE------------------------IGVIQPIAEIGALCRK-------------HKVFFHTDAAQAVGKIPIDVNAMNIDLLSISGHKVYGPKGIGALYVRR--R-PRVRLEPLISGGGQERGLRSGTVPTPLVVGLGEACRLAEAEMA--------HDRAHVERLSQRLIDGITSQLTHVARNG---------SAE--------------HTYPGCVNLSFAFVEGESLLM---------ALKD--VALSSGSACTSASLEPSYVLRALGAEDDMAHSSIRFGIGRFTTEAEVDAVVEKVVGAVTKLRDMSPLWEMVQE------------------------------------GIDLK-SIQ------------------------------------------------------WSGH-----------------------------------------------------------------------------------------------------------------------------------------------------------------------------------------------------------------------------------------------------------------------------------------------------------------------------------------------------------------------------------------------------------------------------------------------------------------------------------------------------------------------------------------------------------------------------------------------------------------------------------------------------------------------------------------------------------------------------------------------------------------------------------------------------------------------------------------------------------------------------------------------------------------------------------------------------------------------------------------------------------------------------------------------------------------------------------------------
>1357716_Bsalamandrivo@OON10066.1| cysteine desulfurase, mitochondrial
MRQTALARLTALTGPAEQFRG----------AQSLF-RTAG-----SSVWA----------SRNSSAVYSCASVTAFGLARKSAYF---------------------------------------------------------------------------------------------------------------------------------------STTFMPATRSTVHCHATSSHLFHTSTKA--------------------AVIAAINSDSSAAESGS-----STVISSFSDAAKTSADPV-------------KADTKDSPSS-----LLAT-AAAVRPIYLDLQARLLPSNRIFLLDLLAATTPMDPRVLDKM--MPYMTHM--------YGNPHSRTHQYGWESEAAVEAGREEIANLVGADPKE-IIFTSGATESNNLAIKGVARFYK--------SK-----KRHIITTQTEHKCVLDSCRVLSE--EG-FDVTFLPV-MS-NGLVDLKVLEAAI---------RPDTSIVSVMTVNNE------------------------IGVIQPIKEIGRICRE-------------HKVFFHTDAAQAVGKIPIDVNDMNIDLMSISGHKIYGPKGIGALYVRR--R-PRVRLEPLISGGGQERGLRSGTVPTPLVVGFGEACRLAKAEME--------TDGVRIKKLSDRLIKTLTEKVRDVVRNG---------APE--------------SSYPGCVNLSFAYVEGESLLM---------ALKA--IALSSGSACTSASLEPSYVLRALGADDETAHSSIRFGIGRFTTDEEVDFAINEVLQHVERLREMSPLWEMVRYFG-------------------------------RNGGAMFK-KVL------------------------------------------------------TSNPLIGRNISHGL-------------HEHAVIIT----------------TNIKRSRDIYMVCLE-------LFIDEQPRYNANLILV--FD------------------------------------------------------------------QSRAHGTR--YLMLARMDALWTARKAI--QIGILVDTH---------------------------------------------------------------------------------------------PF-SV-DHC--------------------ILCNQQLLSTSIAHLVV---------ECEQVTDHRIQSGLVPAI----QKSRLRLLGRALDPGV--------------------------------------------------------------------------------------------------------------------------------------------------------------------------------------------------------------------------------------------------------------------------------------EDVY--------------------------------------------------------------------------------TWLR----------------------------------------------------------------GGVLNERSRSGPALAK------------------------------------------------------------------------LTCST-----------------N---PFYA--------------------------------------------------------------------------------------------------------------------------------
>669202_Tkitauei@KII72374.1| Cysteine desulfurase, mitochondrial
MFAM---------------R-----------------------------------------------------------------------------------------------------------------------------------------------------------------------------------------------------------------------------------------------------------------------------------SYGAFLRKVSS-----------------ASNNAQYLS-----KNYG-KLKLIPLYLDSQ----------------ATTVMDPRVLDVM--IPFYSLR--------FGNPHSRTHLYGWDAEEAIEHAREHVASLINSSRRD-IVFTSGATESNNLAIKGTLKFGE--------RL-----KNHIITTQTEHKCVLDSCRSLEL--EG-FEVTYLPV-SN-TGIVDLEKLKAAI---------TDRTRLVTIMTVNNE------------------------IGVVQPIKEIGKICRE-------------RGVLFHTDAAQAVGKIHMDVEDMNIDLLSISGHKIYGPKGVGALYVRS--R-PRVRLDPLISGGGQERGLRSGTLPTPLVVGLGEACRVSREEID--------FDYEHVSKLSKMFLDEMFKKITHLVRNG---------DPE--------------HSYPGCINISFRCVEGESLLM---------ALKD--IALSSGSACTSASLEPSYVLRAIGSDEDLAHSSIRFGIGRFTTEDEVNYTIERCLHEVQRLRDMSPLWEMVQD------------------------------------GIDLK-TIK------------------------------------------------------WNQD-----------------------------------------------------------------------------------------------------------------------------------------------------------------------------------------------------------------------------------------------------------------------------------------------------------------------------------------------------------------------------------------------------------------------------------------------------------------------------------------------------------------------------------------------------------------------------------------------------------------------------------------------------------------------------------------------------------------------------------------------------------------------------------------------------------------------------------------------------------------------------------------------------------------------------------------------------------------------------------------------------------------------------------------------------------------------------------------------
>56615_Pgraminis@KAA1113335.1| cysteine desulfurase
MSTS----------------------------------------------------------------------KISGLMRSSLRLAAA---------------------------------------------------------------------------------------------------------------------------------------HPPCKRPIPAQFATSTAQFVSRSSKAEMAEVVDQSRPSTLFDAQSSLAAAASSSSSS--------------SSSSKLMQATLDIIDPIAHHPDPLLVSPVPELRQTEN-----TQKQ-EKIGRPIYLDMQ----------------ATTPLDPRVLDAM--MPYMTNQ--------YGNPHSKTHAYGWETEKAVETARSHVADLIGASTKD-IVFTSGATETNNMSIKGVSRFYK--------ER-----KRHIITTQTEHKCVLDSCRVLQD--EG-FDVTYLPV-KS-NGLIDLQELADSI---------RPDTILVSIMAVNNE------------------------IGIIQPLKEIGAIIRRH------------KGVFFHTDAAQAVGKIPIDVEEMQIDLLSMSSHKVYGPKGIGAAYVRR--R-PRVRLEPIMNGGGQERGLRSGTVPAPLVVGFGEACRIAKLELQ--------NDHEHVSRLSQRLHDKITQSCTHIVRNG---------DEK--------------LGYAGCLNLSFEYIEGESLLM---------ALKD--VALSSGSACTSASLEPSYVLRALGASDENAHSSLRFGIGRFTTEQEVDYVADKIVDVVTRLRELSPLWEMVQE------------------------------------GIDLK-SIN------------------------------------------------------WSQH-----------------------------------------------------------------------------------------------------------------------------------------------------------------------------------------------------------------------------------------------------------------------------------------------------------------------------------------------------------------------------------------------------------------------------------------------------------------------------------------------------------------------------------------------------------------------------------------------------------------------------------------------------------------------------------------------------------------------------------------------------------------------------------------------------------------------------------------------------------------------------------------------------------------------------------------------------------------------------------------------------------------------------------------------------------------------------------------------
>56615_Pgraminis@KAA1110876.1| cysteine desulfurase
MATTS----------------------------------------------------------KLPSLIRLATTKQRNLLTRSITTNNK---------------------------------------------------------------------------------------------------------------------------------------HVPTKQPTP-----SDHFFVPQSS--------------------------CSSSSSS--------------SNQTNSQQAAVDTI------PDLILRDPLISSRGSKQ-----AQKQ-EKVGRPIYLDMQ----------------ATTPLDPRVLDAM--MPYMTNQ--------YGNPHSKTHAYGWETEKAVETARAHVADLIGASTKD-IIFTSGATETNNMAIKGVSRFYK--------ER-----KRHIITTQTEHKCVLDSCRVLQD--EG-FDVTYLPV-KS-NGLIDLQQLEDSI---------RPDTVLVSIMAVNNE------------------------IGIIQPMREIGAIVRRH------------RGVFLHTDAAQAVGKIPMDVEEMQIDLLSMSSHKIYGPKGIGAAYVRR--R-PRVRLEPLISGGGQERGLRSGTVPAPLVVGFGEACRLAKLELQ--------NDCEHVSRLSRRLHDRITQSCTHIVRNG---------DGM--------------LGYPGCLNLSFEYIEGESLLM---------ALKD--VALSSGSACTSASLEPSYVLRALGASDENAHSSLRFGIGRFTTEQEVDYVAHKIVNVVSRLRELSPLWEMVQE------------------------------------GIDLK-SIN------------------------------------------------------WSQH-----------------------------------------------------------------------------------------------------------------------------------------------------------------------------------------------------------------------------------------------------------------------------------------------------------------------------------------------------------------------------------------------------------------------------------------------------------------------------------------------------------------------------------------------------------------------------------------------------------------------------------------------------------------------------------------------------------------------------------------------------------------------------------------------------------------------------------------------------------------------------------------------------------------------------------------------------------------------------------------------------------------------------------------------------------------------------------------------
>56615_Pgraminis@KAA1110863.1| cysteine desulfurase
MATTS----------------------------------------------------------KLPSLIRLATTKQRNLLTRSITTNNK---------------------------------------------------------------------------------------------------------------------------------------HVPTKQPTP-----SDHFFVPQSS--------------------------CSSSSSS--------------SNQTNSQQAAVDTI------PDLILRDPLISSRGSKQ-----AQKQ-EKVGRPIYLDMQ----------------ATTPLDPRVLDAM--MPYMTNQ--------YGNPHSKTHAYGWETEKAVETARAHVADLIGASTKD-IIFTSGATETNNMAIKG--------------ER-----KRHIITTQTEHKCVLDSCRVLQD--EG-FDVTYLPV-K------------------------------ISIMAVNNE------------------------IGIIQPMREIGAIVRRH------------RGVFLHTDAAQAVGKIPMDVEEMQIDLLSMSSHKIYGPKGIGAAYVRR--R-PRVRLEPLISGGGQERGLRSGTVPAPLVVGFGEACRLAKLELQ--------NDCEHVSRLSRRLHDRITQSCTHIVRNG---------DGM--------------LGYPGCLNLSFEYIEGESLLM---------ALKD--VALSSGSACTSASLEPSYVLRALGASDENAHSSLRFGIGRFTTEQEVDYVAHKIVNVVSRLRELSPLWEMVQE------------------------------------GIDLK-SIN------------------------------------------------------WSQH-----------------------------------------------------------------------------------------------------------------------------------------------------------------------------------------------------------------------------------------------------------------------------------------------------------------------------------------------------------------------------------------------------------------------------------------------------------------------------------------------------------------------------------------------------------------------------------------------------------------------------------------------------------------------------------------------------------------------------------------------------------------------------------------------------------------------------------------------------------------------------------------------------------------------------------------------------------------------------------------------------------------------------------------------------------------------------------------------
>56615_Pgraminis@KAA1091387.1| cysteine desulfurase
M---------------------------------------------------------------------------------------------------------------------------------------------------------------------------------------------------------------------------------------------------------------------------------------------------------------------------------------------------------------------------------IRHPLTP-------------------------------------------------------------IFI--------------------------------------------------------------YELNHT---LG-NGLIDLQQLEDSI---------RPDTVLVSIMAVNNE------------------------IGIIQPMREIGAIVRRH------------RGVFLHTDAAQAVGKIPMDVEEMQIDLLSMSSHKIYGPKGIGAAYVRR--R-PRVRLEPLISGGGQERGLRSGTVPAPLVVGFGEACRLAKLELQ--------NDCEHVSRLSRRLHDRITQSCTHIVRNG---------DGR--------------LGYPGCLNLSFEYIEGESLLM---------ALKD--VALSSGSACTSASLEPSYVLRALGASDENAHSSLRFGIGRFTTEQEVDYVAHKILNVVSRLRELSPLWEMVQE------------------------------------GIDLK-SIN------------------------------------------------------WSQH-----------------------------------------------------------------------------------------------------------------------------------------------------------------------------------------------------------------------------------------------------------------------------------------------------------------------------------------------------------------------------------------------------------------------------------------------------------------------------------------------------------------------------------------------------------------------------------------------------------------------------------------------------------------------------------------------------------------------------------------------------------------------------------------------------------------------------------------------------------------------------------------------------------------------------------------------------------------------------------------------------------------------------------------------------------------------------------------------
>56615_Pgraminis@KAA1091388.1| cysteine desulfurase
MATTS----------------------------------------------------------KLPSLIRLATTKQRNLLTRSITTNTQ---------------------------------------------------------------------------------------------------------------------------------------HVPTKQPTP-----SDHFFVPQSS--------------------------SSSSSSS--------------SNQTNSQQAAVDTI------PDLILRDPLISSRGSKQ-----AQKQ-QKVGRPIYLDMQ----------------ATTPLDPRVLDAM--MPYMTNQ--------YGNPHSKTHAYGWETEKAVETARAHVADLIGASTKD-IIFTSGATETNNMAVKGVSRFY---------------------------KVLLTLALVLSPFLKN-LTVRTIPR-NA-NGISSLP---------------RPNTNASSILA------------------------------------------------------------------------------------------------------------------------------------------GF-------------------------------------------------------------------------------------------------------------------------------FKMKALM-------------------------------------------------------------------------------------------------------------------------------------------------------------------------------------------------------------------------------------------------------------------------------------------------------------------------------------------------------------------------------------------------------------------------------------------------------------------------------------------------------------------------------------------------------------------------------------------------------------------------------------------------------------------------------------------------------------------------------------------------------------------------------------------------------------------------------------------------------------------------------------------------------------------------------------------------------------------------------------------------------------------------------------------------------------------------------------------------------------------------------------------------------------------------------------------------------------------------------------------------------
>159749_Toceanica@EJK67611.1| hypothetical protein THAOC_11333
MYRLGI--------------------------------------------------------------------------------------------------------------------------------------------------------------------------------------------------------------------------RCCRVSLPSARAAAASR--------------VGDLRPR-------QLSTAAAIDEE---------------DTNGYAASASA-----------------GDGPGGRFS-----IQGK-FREGRASYLDMS----------------ATTPLDPRVLDKM--MPYMIGS--------YGNPHSRTHSYGWESETVVENARAQIAFLIGASPKE-VIFTSGATESNNMSIKGAAHFYG--------MKGA-KNKKHIITTQTEHKCVLDSCRSLEQ--EG-FDVTYLPVAEA-TGMVDMEQLEGAM---------RDDTLLVSVMAVNNE------------------------IGTRQPIEAIGKLCRS-------------RKVLFHTDAAQMLGKLPIDVNEMSIDLMSLSSHKVYGPKGIGALYVRR--R-PRVRLEPLFSGGGQERGLRSGTLPALLCAGFGAACDLAKREMP--------IDDAWVRHLSDRLCTGIEERIPMVTRNG---------HPD--------------LRYPGCVNYSFAYVEGESLLM---------ALKN--VAVSSGSACTSASLEPSYVLRALGVDDELAHGSLRFGLGRFTSEDEVDFLLDLLEEHVGRLRDMSPLWEMVQE------------------------------------GIDLK-TIT------------------------------------------------------WSQDSHHHH------------------------------------------------------------------------------------------------------------------------------------------------------------------------------------------------------------------------------------------------------------------------------------------------------------------------------------------------------------------------------------------------------------------------------------------------------------------------------------------------------------------------------------------------------------------------------------------------------------------------------------------------------------------------------------------------------------------------------------------------------------------------------------------------------------------------------------------------------------------------------------------------------------------------------------------------------------------------------------------------------------------------------------------------------------------------------------------
>235443_Cneoformans@AFR94701.1| cysteine desulfurase IscS
MLTT------------------------------------------------------------MNSIKPLFRSTPLRLYRNSLSS------------------------------------------------------------------------------------------------------------------------------------------------------RIPRRTLVTPTNPVH---A-------T---VSNVTVDHVKEDPAEHQSG-----EQIAGEHPSGKEMFGF-----------------KLNPVATKT-----GGSA-KSAGRPIYLDMQ----------------ATTPMDPRVLDKM--LPLFTEQ--------YGNPHSRTHAYGWEAEKAVDEARQQVAQLVGAQSKD-IVFTSGATESNNMLIKGIAKFHQ--------SK-----KKHIITTQTEHKCVLDSCRWLST--QG-FEVTYLPV-LP-NGLISINDLTAAL---------RPDTSLVSIMAVNNE------------------------IGVIQPLAEISQAIKSWAKE------NGVTKPLFHTDAAQAVGKIPLDVEALGIDAMSISGHKLYGPKGVGAAYVRR--R-PRVRLEPLIHGGGQERGLRSGTVPAPLVVGLGEACRIAENEMA--------ADHARIKALSDRLIEGITSRVEHIVRNG---------DVN---------------GYPGCVNLSFAYVEGESLLM---------ALKD--IALSSGSACTSASLEPSYVLRALGAAEDMAHSSLRFGIGRFTTEEEIDLVVHRIVSVVNKLRDMSPLWEMVQE------------------------------------GIDIS-KIE------------------------------------------------------WSQH-----------------------------------------------------------------------------------------------------------------------------------------------------------------------------------------------------------------------------------------------------------------------------------------------------------------------------------------------------------------------------------------------------------------------------------------------------------------------------------------------------------------------------------------------------------------------------------------------------------------------------------------------------------------------------------------------------------------------------------------------------------------------------------------------------------------------------------------------------------------------------------------------------------------------------------------------------------------------------------------------------------------------------------------------------------------------------------------------
>1314962_Psp.@KNH05525.1| cysteine desulfurase
MRPTC--------------------------------------------------------------------------------------------------------------------------------------------------------------------------------------------------------------------------------------------------------------------------------------------------AKLSMLIGTAG-----------------RSDLSLTCA-----KNTH-VGKGRNLYFDMQ----------------ATSPLDPRVLDAM--MPYFTEI--------YGNAHSRTHSYGWEAEEAVETARKQVASLINVSPKE-IFFTSGATESNNIAIKGVAHFYK-------GTG-----KNHIITLQTEHKCVLDSCRSLEL-EGG-FDVTYLPV-QK-NGIVDLAVLRDAM---------TPKTSLVSVMTVNNE------------------------IGVIQPIREIGELCRS-------------KGVFFHTDAAQAVGKIPVNAQEMKCDLMSISGHKFYGPKGVGALYVCR--R-PRVRVKSPVSGGGQERGIRSGTLATPLIAGLGAACAVAKAELP--------RDTAYVNGLSTYLWEQLQKRIPKLELNG---------DAT--------------ARYWGNVNVSFAGVEGESLLM---------GLKT--VAISSGSACTSASLEPSYVLRALGVSSENAHTSLRFGIGRFTTRAEIDFVVDKCATVVHRLREMSPLWDLIES------------------------------------GVDLS-TIQ------------------------------------------------------WRR------------------------------------------------------------------------------------------------------------------------------------------------------------------------------------------------------------------------------------------------------------------------------------------------------------------------------------------------------------------------------------------------------------------------------------------------------------------------------------------------------------------------------------------------------------------------------------------------------------------------------------------------------------------------------------------------------------------------------------------------------------------------------------------------------------------------------------------------------------------------------------------------------------------------------------------------------------------------------------------------------------------------------------------------------------------------------------------------
>75058_Bsaltans@CUG88689.1| cysteine desulfurase, putative
MLRL--------------------------------------------------------------------------------------------------------------------------------------------------------------------------------------------------------------------------------------------------------------------------------------------------------TRGRLA-----------------AMSCVQAAF-----AALP-KATTRPVYMDFQ----------------ATTPMDPRVLDAM--MPFMTEK--------YGNAHSRTHRYGWVTEEAVEKARAQVASVIGASPKE-IFFTSGATESNNIAIKGVAMYNK--------DK-----KNHVVTLQTEHKCVLDSCRALEM--QG-FEVTYLPV-QK-NGLVDLAQLEAAI---------KPTTSIVSIMYVHNE------------------------IGVIQPVADIAKLCKQ-------------KKVYFHTDGAQAVGKIPINVERDQIDLMSISGHKIYGPKGIGAIYMRR--R-PRVRVRSPVSGGGQERGIRSGTLAVPSIVGLGAACDIASNEMA--------RDHAHVTKLNKRMLDGLNSQLSHIVVNG---------DAV--------------QRYPGNLNISFSCVEGESLLM---------GMED--VAVSSGSACTSASLEPSYVLRALGIDAENAHTSIRFGFGRFSTEKEIDYTVSECVRNVNRLREMSPLWDLMLE------------------------------------GKDANTSVD------------------------------------------------------WR-------------------------------------------------------------------------------------------------------------------------------------------------------------------------------------------------------------------------------------------------------------------------------------------------------------------------------------------------------------------------------------------------------------------------------------------------------------------------------------------------------------------------------------------------------------------------------------------------------------------------------------------------------------------------------------------------------------------------------------------------------------------------------------------------------------------------------------------------------------------------------------------------------------------------------------------------------------------------------------------------------------------------------------------------------------------------------------------------
>5693_Tcruzi@RNC48723.1| putative mitochondrial cysteine desulfurase
MFRGVC-----------------------------------------------------------------------------------------------------------------------------------------------------------------------------------------------------------------------------------------------------------------------GLLGAAKATPTAA-------------AASVTSTAAAT-----------------AGVSSSGGS-----VRSS-TCDTRPLYLDFQ----------------ATTPLDPRVLDRM--LPYLTER--------YGNPHSRTHRYGWTAEDAVEKARAEVADLIGTSPKG-VFFTSGATESNNIAIKGVAYYNK--------SK-----KNHIITLQTEHKCVLDSCRYLEM--DG-FEVTYLPV-EK-NGLVNLQKIEEAI---------RPTTALVSCMYVHNE------------------------IGVIQPISEIGNLCRK-------------KKVLFHTDAAQALGKVSIDVERDNIDLMSLSSHKIYGPKGCGALYMRR--R-PRVRVRSPVSGGGQERGVRSGTVATAQVVGMGAACAIAKVEME--------RDSAHISRLSKRLLNGLQSRLPHITVNG---------DLE--------------KRYPGNLNISFSCVEGESLLM---------GMKN--VAVSSGSACTSASLEPSYVLRALGIDAENAHTSIRFGIGRFTTEREIDVTIEECVRNVERLREMSPLWDLLQE------------------------------------GKSLA-DVE------------------------------------------------------WR-------------------------------------------------------------------------------------------------------------------------------------------------------------------------------------------------------------------------------------------------------------------------------------------------------------------------------------------------------------------------------------------------------------------------------------------------------------------------------------------------------------------------------------------------------------------------------------------------------------------------------------------------------------------------------------------------------------------------------------------------------------------------------------------------------------------------------------------------------------------------------------------------------------------------------------------------------------------------------------------------------------------------------------------------------------------------------------------------
>59799_Adeanei@EPY27409.1| cysteine desulfurase
MTSS--------------------------------------------------------------------------------------------------------------------------------------------------------------------------------------------------------------------------------------------------------------------------LSPSCKSSFSLFYKR---------------NKEANH-----------------PTMFRLARP-----LLAS-IAEYRPVYLDSQ----------------ATACLDPRVLDKM--LPLMTEQ--------YGNPHSRTHVYGWNAEEAVEKSRAQVAKLINANPKE-VFFTSGATESNNIAIKGVANFNK--------AK-----KNHLITLQTEHKCVLDSCRYLEM--EG-FEVTYLPV-QK-NGMVDLTLLESSI---------KPNTCLVSVMFAHNE------------------------IGVIQPLRDIGAICRK-------------KKVFFHTDAAQGLGKVPIDVEKDNIDLMSMSSHKIYGPKGCGALYVRR--R-PRVRLRSPISGGGQERGIRSGTVAAPLVVGMGAACDVALREMD--------RDRAHCLALRTRLLEGLEKRLPHIVVNG---------DLE--------------NRLPGNLNVSFSCVEGESLMM---------GLKN--IAVSSGSACTSASLEPSYVLRALGIDAENAHTSIRFGISRFTTQKEVDYTIEECSKVVERLRDMSPLWDLMQE------------------------------------GKTLA-DVQ------------------------------------------------------WR-------------------------------------------------------------------------------------------------------------------------------------------------------------------------------------------------------------------------------------------------------------------------------------------------------------------------------------------------------------------------------------------------------------------------------------------------------------------------------------------------------------------------------------------------------------------------------------------------------------------------------------------------------------------------------------------------------------------------------------------------------------------------------------------------------------------------------------------------------------------------------------------------------------------------------------------------------------------------------------------------------------------------------------------------------------------------------------------------
>5763_Nfowleri@KAF0984303.1| hypothetical protein FDP41_007480
MKAI------------------------------------------------------------IHSSIPTKAKHALSTARSQSSLPCS-----------------------------------------------------------------------------------------------------------------------------------------SSILLKHNSNKGIQRKFSQYIHPF-------------------DLNSATTQSSPS-------------------TNTITS-----------------SPVANKLDP-----SIKL-DKKVRGIYFDFG----------------ATTMMDPRVLDSM--MPFLTEV--------YGNPHSRTHEYGWDSESAVELARKHVADLIGASPKE-IVFTSGATESNNTALKGVASFYK--------DK-----KRHIITVQTEHKCVLDTCRHLEE--DG-FRVTYLPV-QS-NGIVDLEALEKAI---------TPDTALVSVMMVNNE------------------------IGVIQPIKEIGKICRK-------------HKVFLHTDCAQAFGKIPINVDDMNIDLMSISGHKIYGPKGIGALYVRR--KQPRVRIHPIINGGGQEGGRRSGTLPTPLCVGLGEAARVAAEEMD--------RDYQHVSELSQRLINNLRAKCEHIELNG---------DEK--------------QRYPGNVNISFAFVEGESLLM---------ALNS--VALSSGSACTSASLEPSYVLRALGVNEELAHTSLRFGIGRFTTKEEVDYVVERTASEVIRLREVSPLYEMFKE------------------------------------GIDLS-KIT------------------------------------------------------WNEH-----------------------------------------------------------------------------------------------------------------------------------------------------------------------------------------------------------------------------------------------------------------------------------------------------------------------------------------------------------------------------------------------------------------------------------------------------------------------------------------------------------------------------------------------------------------------------------------------------------------------------------------------------------------------------------------------------------------------------------------------------------------------------------------------------------------------------------------------------------------------------------------------------------------------------------------------------------------------------------------------------------------------------------------------------------------------------------------------
>237631_Umaydis@KIS66994.1| putative cysteine desulfurase (tRNA splicing protein SPL1)
MASS------------------------------------------------------------LRSSTP-SRLALRALTRHDATQACAIS--------------------------------------------------------------------------------------------------------------------------------TNIKVASTSSTSSSSASRVESRGYASPSAPA-------------------SMATPIEVAQPDIR------------AGVGSKQGSGK-----------------SLLNDILLA-----APKH-STANRPIYLDAQ----------------STTPVDPRVVDKM--MPYMTNQ--------YGNPHSRTHAYGWESEKGVEEGREHIASLIGADPKE-IIFTSGATESNNMAIKGVAHFYK--------SK-----KNHIITTQTEHKCVLDSCRRLQE--EG-FEVTYLPV-QS-NGLIDLKQLEEAL---------RPTTALVSIMTVNNE------------------------IGVIQPIKEIGQLLKTKGAELSKQGGRGASKPFFHTDAAQAAGKIRLDVNELGIDLMSLSSHKLYGPMGIGACYIRR--R-PRVRLEPIINGGGQERGLRSGTLAPPLIAGFGEAARLAKQELA--------YDHAHISKLSQRLRNHLEANMTHVLFNG---------DQ---------------NGYPGCLNLTFQYVEGESLLM---------ALKD--ICLSSGSACTSASLEPSYVLRALGLNDENAHSSLRFGIGRFTTEEEVDYVADKIIKVVNKLRDMSPLWEMVQE------------------------------------GVDLS-EVQ------------------------------------------------------WSG------------------------------------------------------------------------------------------------------------------------------------------------------------------------------------------------------------------------------------------------------------------------------------------------------------------------------------------------------------------------------------------------------------------------------------------------------------------------------------------------------------------------------------------------------------------------------------------------------------------------------------------------------------------------------------------------------------------------------------------------------------------------------------------------------------------------------------------------------------------------------------------------------------------------------------------------------------------------------------------------------------------------------------------------------------------------------------------------
>573826_Cdubliniensis@CAX40612.1| cysteine desulfurase, mitochondrial precursor, putative
MYKS--------------------------------------------------------------------------IIRTTGKFGKT----------------------------------------------------------------------------------------------------------------------------------------------------ASGRTFVTTLPKPLAT------------STSPGITAANKTSNPKT--------GELHVSTPVDTAKISIEPPEG------------SNISLKSAS-----RDAS-LFGTRPIYLDVQ----------------ATTPVDPRVLDKM--LEFYTGL--------YGNPHSSTHAYGWETDKEVERARGYIADVINADPKE-IIFTSGATETNNMAIKGVPRFYK--------KT-----KKHIITTQTEHKCVLDSARHMQD--EG-FEVTYLPV-NS-EGLINLDDLKNAI---------RKDTVLVSVMAVNNE------------------------IGVIQPLKEIGKICRE-------------NKVFFHTDAAQAYGKIPIDVNEMNIDLLSISSHKIYGPKGIGACYVRR--R-PRVRLDPIITGGGQERGLRSGTLAPPLVAGFGEAARLMKQELQ--------FDKRHIEKLSSKLKNGLLS-IPSTQFNGC-------NNPN--------------SQYPGCVNVSFAYIEGESLLM---------ALKD--IALSSGSACTSASLEPSYVLHALGADDALAHSSIRFGIGRFTTEAEVDYVIQAINERVDFLRKMSPLWEMVQE------------------------------------GIDLN-TIE------------------------------------------------------WSGH-----------------------------------------------------------------------------------------------------------------------------------------------------------------------------------------------------------------------------------------------------------------------------------------------------------------------------------------------------------------------------------------------------------------------------------------------------------------------------------------------------------------------------------------------------------------------------------------------------------------------------------------------------------------------------------------------------------------------------------------------------------------------------------------------------------------------------------------------------------------------------------------------------------------------------------------------------------------------------------------------------------------------------------------------------------------------------------------------
>4896_Spombe@CAA20767.2| mitochondrial cysteine desulfurase Nfs1 (predicted)
MSKMGSLML-----------------------------------------------------SRARCLLE-LRSALFFVKRESQDINN-----------------------------------------------------------------------------------------------------------------------------------------------VRQSLGVYGRSFMTSSRMDK---PSMSNKPRE---QMYGLGNMTAVQEPI-------------------PENSLK-----------------TVTLDQAQT-----AAST-VTGLHPIYMDFQ----------------ATSPLDYRVLDSM--LPFFTGI--------YGNPHSRTHAYGWEAEKAVENARQEIASVINADPRE-IIFTSGATESNNAILKGVARFYK--------SR-----KKHLVSVQTEHKCVLDSLRALQE--EG-FEVTFLPV-QT-NGLINLDELRDAI---------RPDTVCVSVMAVNNE------------------------IGVCQPLEEIGKICRQ-------------KKVFFHSDAAQGYGKIDIDVNRMNIDLMSISAHKIYGPKGIGAAYVRR--R-PRVRLEPLISGGGQERGLRSGTLAPSQVVGFGTAARICKEEMK--------YDYAHISKLSQRLIDGLLA-IPYTSLNG---------DPK--------------SRYPGCVNISFNYVEGESLLM---------GLKN--IALSSGSACTSASLEPSYVLRAIGQSDENAHSSIRFGIGRFTTEAEIDYAIENVSRQVSFLRNMSPLWDLVQE------------------------------------GVDLS-TIE------------------------------------------------------WSQH-----------------------------------------------------------------------------------------------------------------------------------------------------------------------------------------------------------------------------------------------------------------------------------------------------------------------------------------------------------------------------------------------------------------------------------------------------------------------------------------------------------------------------------------------------------------------------------------------------------------------------------------------------------------------------------------------------------------------------------------------------------------------------------------------------------------------------------------------------------------------------------------------------------------------------------------------------------------------------------------------------------------------------------------------------------------------------------------------
>1169540_Vbrassicaform@CEL96582.1| unnamed protein product
MAL---------------------------------------------------------------------RACSSAVARGSLQLPQSFP--------------------------------------------------------------------------------------------------------------------------------------VLSALLAPAARRIGARAFC-------------------------SLHSQAAIN-----------------GEVVGDGGATL-----------------EVNPPPSQR-----ATPL-TPEKRPAFMDYQ----------------STTPIDPRVVDAM--MPLYTQM--------YGNPHSRSHVFGWEAEDLVEKAREQVADLIGAKSKE-ILFTSGATESNNLAIKGVAAYYG--------NK-----KKHIITTQIEHKCVLSSCRSLQE--KG-WDVTYLPV-DQ-DGLISLSELEGAI---------RDDTALVSVMMVNNE------------------------IGVVQPVKGIGDLCRK-------------KKIFFHTDAAQAHGKIPIDVDEMNIDLMSLSAHKIYGPKGVGAIYVRS--K-PRVRLVPVIDGGGQERGMRSGTLPAPIIVGFGKACQVAKEEMD--------NDRRHVERLAKRMEDGIIKALPDVTLNG---------SKL--------------HRYHGNMNLSFAYVEGESLLM---------SLRG--VAVSSGSACTSASLEPSYVLRAIGVDEELAHTSIRFGIGRFTTDEEVDECVKVVVQEVRRLREMSPLWELAQEEK---------------------------------EGGEKT-AMV------------------------------------------------------WT-------------------------------------------------------------------------------------------------------------------------------------------------------------------------------------------------------------------------------------------------------------------------------------------------------------------------------------------------------------------------------------------------------------------------------------------------------------------------------------------------------------------------------------------------------------------------------------------------------------------------------------------------------------------------------------------------------------------------------------------------------------------------------------------------------------------------------------------------------------------------------------------------------------------------------------------------------------------------------------------------------------------------------------------------------------------------------------------------
>478820_Bsp.@OAO16743.1| IscS, cysteine desulfurase
MLSR----------------------------------------------------------------------------------------------------------------------------------------------------------------------------------------------------------------------------FSSVIARAPAVLSLSCRALPNGIHHM-------------------SFSSAVADSNDQSFNER---L-----------------------------------------------INKN-MDLRDVIYLDSG----------------ATTRMDPRVLQTM--LPYFTED--------YGNPHSRTHLYGWSAATAVEKARGQVASLIGASPKE-IVFTSGATECNNTAIKGVAQFYK--------DK-----KNHVITTQTEHKCVLDSCRWLSE--RG-FKITYLPV-QK-NGLVDLNVLESAI---------TDKTCLVSVMGVNNE------------------------IGVVQPLKEIGAICRK-------------HGVFFHADCAQMFGKLPLNVNEMNIDLMSISGHKCYGPKGVGALYIRR--K-PRVRLEPLMSGGGQERGYRSGTLPTPLVVGLGRAAEICQQEMA--------EDYTRIKKMADKFIDRIMMELPDVTLNG---------DRE--------------HRWPGNINLSFSCVEGESLIM---------AMPN--VAVSTGSACTSASLEPSYVMRALHVPDELAHTSIRFGLSRFTTEWEMDKVADIIIREVRRLRDISPLWEMKQQ------------------------------------GIDLS-AIK------------------------------------------------------WSTH-----------------------------------------------------------------------------------------------------------------------------------------------------------------------------------------------------------------------------------------------------------------------------------------------------------------------------------------------------------------------------------------------------------------------------------------------------------------------------------------------------------------------------------------------------------------------------------------------------------------------------------------------------------------------------------------------------------------------------------------------------------------------------------------------------------------------------------------------------------------------------------------------------------------------------------------------------------------------------------------------------------------------------------------------------------------------------------------------
>59799_Adeanei@EPY24227.1| cysteine desulfurase
M-----------------------------------------------------------------------------------------------------------------------------------------------------------------------------------------------------------------------------------------------------------------------------------------------------------------------------------------------------SNKLKPIYMDYS----------------ATTPVDPRVIDKM--VPWLYEN--------PGNPASRSHAFGWVAEEAVENSRKEVARLVNADSRE-IIWTSGATESNNLAIKGAANFYS--------NK-----GKHIITVKTEHKAVLDACRELER--KG-FEVSYLDV-KE-DGILDIDYLGSSI---------RKDTILVSVMLVNNE------------------------IGVIQDIKSIGHLCRS-------------KGVLLHVDAAQATGKVEIDLKDLPVDLMSFSAHKTYGPKGIGALYISR--K-PRVRIESQMHGGGHERGIRSGTLPTHQIVGMGEAFRIAREEMS--------LENDRIKLLHDRLYQGISS-IEDTYVNG---------SME--------------HRVPHNLNISFNYIEGESLMM---------ALNG--LAVSSGSACTSASLEPSYVLRALGRSDELAHSSIRFSLGRFSTMEDVEYAIGLLKVNVAKLRELSPLWEMVKE------------------------------------NIDIS-TVQ------------------------------------------------------WSVN-----------------------------------------------------------------------------------------------------------------------------------------------------------------------------------------------------------------------------------------------------------------------------------------------------------------------------------------------------------------------------------------------------------------------------------------------------------------------------------------------------------------------------------------------------------------------------------------------------------------------------------------------------------------------------------------------------------------------------------------------------------------------------------------------------------------------------------------------------------------------------------------------------------------------------------------------------------------------------------------------------------------------------------------------------------------------------------------------
>5949_Slemnae@CDW77257.1| UNKNOWN
MRCFSIELS----------------------------------------------------------------------------------------------------------------------------------------------------------------------------------------------------------------------------------------------------------------------------------------------SPNKNLDKGQT-----------------IEFIKFIEL-----VVSL-SKGGHPLYFDNQ----------------ATTPVDPRVLDAM--LPFLTGQ--------FGNPHSRSHQFGWDTEKACEDARQNIADLIGASAKE-IVFTSGATESNNLALKGVAHFYK--------DK-----KKHIITSQIDHKCVLDSCRRLED--EG-FEVTYLPV-QQ-NGIVDLNELERAI---------RPDTAILSMIMVHNE------------------------IGVIQPIKEIGQICRK-------------NKVFFHTDAAQSVGKIPIDVNSLNIDLMSISGHKLHGPKGIGALYIRR--K-PRVRIVAQMSGGGQEKGMRSGTLAPHLVVGLGAAARIAKLEMN--------NDTKHITKLNSRFIDGLRSQLSHIVING---------DEK--------------QRYLGNLNISFSCVEGESLIM---------AISD--VAVSSGSACTR-------------VEEDMAHTSLRIGFGRFTTEEEVDFTVNLLVKEVNRLRAMSPLFILQIT------------------------------------LMTTQ-KLK-ISKINH---------------------RTKLD---SEM---------------FTQHQPDLKDLKLVGKKTYQKLEYQQESGSQQMMYLDKIKQIHSQKRQNTAQNHQRQKSDISHLLESKKTPDLVFTNHDHTFNGQIMQSQLFDFSNRDDITPPQNEQEEIKEELDDFTDQIKIIKDSIKEQKRQARLSKLARSNQKAGQKRIKFMVPSIESQNFPEKIEYLQEYRKKLILFQNSR---QVSTLIKTQLKEQELKSKREGYYLSGQSFNNQVKLQQQQQEFQKQQRQQLYRDLYQMQESHHPLLFKQIYHQYKMKKQQQNRSQSNGDFNYNPGTLFINSLDPQ-KLKDSFFNGYGRSINPTQHTSPEVRDMLKNMD--DSPLRNLIIRHSRNKTMDQIADLNKITFKYKEPPQQKNFKPKNDSKFINQTIN---EYKRYNKNIQDYIPPTYDHRSLLYKQRLEQSRQFNMTESSRIHDANTTLNNSNERRQMMTRANNTANNTQRFRPEENPEFKQYRDNVIKLRPSASAINLSNKQSDQDQKMKRVRLIKKIDSPQYDNGNDMNLNTDFPSVFGINLGLRNDLRSILQGRKKEQEYALNKNYSQFETTYHKDFKDNSLTRLQQATETQ-DSQTKKLLGHSQSVMGLQQERVQILNEYMKAKKRATHRNIQTFQASRSEIKNLKSPQPQRAESQLKVHKTNNE-GQSQQV-IENYFNKTIKSPQVESRSQNLLEESDYNHLNGHQDSDKHNHQHHHQHQHQHQHQQHQHQHQQHHHDHQRI-NIHQYNNVNLPRTHSLMQH-RSASETKLLKQAFPKKHKYLIDHIDHMQNCPQLVCVCCSAKTGDHFVP--------FRYPTKIGTVYEKTFTKENNEKG---KKPDMFILDNEKVFGTKVRSGQQYNSTQRNDYKV---FTVKPVYVGEKKYKDHMLYDENGNRKPHIDFVANSSYRQNFIDHNLAGQYHEKNPIFPFYSLPFKDKSSYQKTYNNLKQPLQEEKEFDKNLLEDNARKGKQGRVLQQDLPFQSTTTNRKTYSNIKPYDFATPKPPVVQAVTTHAFQEHFQSLKQKDFNGKIKPICEITDIKHKLMNGTLSCPHPFEMTL
>46433_Rfilosa@ETO13652.1| cysteine desulfurylase
------------------------------------------------------------------------------------------------------------------------------------------------------------------------------------------------------------------------------------------------------------------------------------------------------------------------------------------------------------MYLDVQ----------------ATSPVDPRVIDVMNQMHFCVEETNKKFLWIFRRTFFSVYVFEWET---------KVAKLVNADPKE-IVFTSGATESNNLAIKGAAYFPR--------RKE----KKHLITVQTEHKCVLDSCRQLEM--DG-YTVTYLPV-QS-NGILDLNLLASKI---------TENTLLVSVMHINNEVSVGTHLYLIVCWDTRDNTQNKQKIGVIQPIKEIGQICRE-------------KGVYFHCDAAQSLGKVPIDVNELNVDLMSFSGHKIYGPKGIGALFVRR--R-PRVQLRPIISGGGQERGMRSGTLPAPLVVGFGKACELARLCVQ--------EDHAHVSKLSAKLLQGIQERLVEATLNG---------DKI--------------QRYPGNLNISFAFVEGESLLMGSHLFYAFTGLKN--VCVSSGSACTSASLEPSYVLRAIGVSDDLAHTSIRFGIGRFTTEEEIDYTIAETVKHVTRLREMSPLFDLWKE------------------------------------GL-LN-KIQ------------------------------------------------------WTQH-----------------------------------------------------------------------------------------------------------------------------------------------------------------------------------------------------------------------------------------------------------------------------------------------------------------------------------------------------------------------------------------------------------------------------------------------------------------------------------------------------------------------------------------------------------------------------------------------------------------------------------------------------------------------------------------------------------------------------------------------------------------------------------------------------------------------------------------------------------------------------------------------------------------------------------------------------------------------------------------------------------------------------------------------------------------------------------------------
>797122_Kbialata@GCA64564.1| hypothetical protein KIPB_014660, partial
-----------------------------------------------------------------------------------------------------------------------------------------------------------------------------------------------------------------------------------------------------------------------------------------------------------------------------------------------------------------------------------------------------------------------GHSAGVIAKDAVEVAREQVASLLHCDSKE-IVFTSGATESNNMAIKGTWFYHG--------AK-----KPHYITSATEHKCVTESARWIQS--Q----------------------------------------------------------------------------------------------------------------------------------------------------------------------------------------------------------------------------------------------------------------------------------------------------------------------------------------------------------------------------------------------------------------------------------------------------------------------------------------------------------------------------------------------------------------------------------------------------------------------------------------------------------------------------------------------------------------------------------------------------------------------------------------------------------------------------------------------------------------------------------------------------------------------------------------------------------------------------------------------------------------------------------------------------------------------------------------------------------------------------------------------------------------------------------------------------------------------------------------------------------------------------------------------------------------------------------------------------------------------------------------------------------------------------------------------------------------------------------------------------------------------------------------------------------------------------------------
>5874_Tannulata@CAI74000.1| cysteine desulfurase, putative
M-KFFC-------------R------------------------------------------------------------------------------------------------------------------------------------------------------------------------------------------------------------------------------------------------------------------------------NEFIKSINCFVSRYYS-I---------------SIDIQGQFK-----TSCG-KKTYNRVYLDNQ----------------ATTCVDPRVLDSM--MPYLTHA--------FGNPHSRTHSYGWEAEKAVETARADVANLINCESKN-VIFTSGATESNNLAIKGSKSFYGRLVESPGKSK-----KNHVITTQIEHKCVLQCCRQLEN--EG-YSVTYLKP-DK-YGMILPDLVRKNI---------RPETFLCSVIHVNNE------------------------IGVIQNISEIGRICKE-------------HKVIFHTDAAQSFGKLPIDLKNLDVDLLSISGHKIYGPKGVGALFVRT--K-PRIRLQPIIDGGGQERGLRSGTLPTALVVGLGTAAKIAKMEMK--------RDQLHMENLFFKLYNGLSA-IDHVSING---------SIK------------PGERYFGNLNMSFEFIEGESLLM---------SLSN--FALSSGSACTSASLEPSYVLRSLDVSEELAHTSIRFGLGRFTMESEVDMALESITKVVEKLRNLSPLYEILLEKKMYKYDPEVPLVKIHIGKWIFRCLGCNSKEQDETEYIDLS-KIKNVDEVLHINDLIVSKPELYVETPKSYYVTRKLDNCESEKFGGVKPTTAIPIQNQWPSETSSEN------------------STPNQILI-----------KEFSSKNQKR--------------------------DGK-----------------------------DNYTENNKIV----------VQLSNITGFLEKESDKQLTIS----ESIAIAEKI------------YQNEKR--QIMNLGKAENQDSKSTNYVESDKIKYMEFNN-----------------------------------------------------------------------PF-EMKE----------------------------------------------IDE-----KYTLSRKESP-------------------------------------------------------------------NSIITNEN--------------------------------------------------------------------------------------------------------------------------YKKETKRGKLSHICDVSDDS-DEDEESL-------------ASRVWNMFMKVSSAG-----------------------------------NND-DQ-----------------QVRNRKQ--------------------------------------------------I-N----NNMTKER----------------FKSKIPLENEEKINRGEHIWK--------GNGK--------------------DKGVINEKQWIKENY----------------------KVSSGEALEIVEGTIRKI-----------------------------------------------------------------------------NNL---------------------------------------------------------------------------------------------------------------L
>1928728_Pmicropora@BBL85924.1| possible cysteine desulfurase (chromatophore)
M---------------------------------------------------------------------------------------------------------------------------------------------------------------------------------------------------------------------------------------------------------------------------------------------------------------------------------------------------Q-RVTSGLIYLDAS----------------ATSPPSPEVLQMM--CAAHLEG--------WGNP-SSLHLPGLKAAELLERSRQVIASSFNATMNE-IILCSGGTESIQLALLGTAALFP--------PS-----ESQLVISAVEHPAVTAAAKQLSK--QG-WTIKVWPV-NR-QGQIRLEYTDELL---------GYPTRLVSIVWGQSE------------------------VGTLQPVRQIGQICHE-------------RGILFHTDAVQVVGHEIIEWSKLPIDLLSFASHKFQGPRGIGGLLH----R-SVIPCQSQMNGGGQEHGFRSGTEPVPLVVGLATALELVTNRLLS------TNKGNPFQLWRDKLLNELLS-IPGIELTG---------HPS--------------LRLPYHISIICRTKHNKSLLG-RALVK---TLDNQGLAISSGTACSNRENYGSYVLKAMGYSEDEALTGLRLTLGPWHDFDTLHKIPSLLRFYTD--------------------------------------------------------------------------------------------------------------------------------------------------------------------------------------------------------------------------------------------------------------------------------------------------------------------------------------------------------------------------------------------------------------------------------------------------------------------------------------------------------------------------------------------------------------------------------------------------------------------------------------------------------------------------------------------------------------------------------------------------------------------------------------------------------------------------------------------------------------------------------------------------------------------------------------------------------------------------------------------------------------------------------------------------------------------------------------------------------------------------------------------------------------------------------------------------------------------
