# Supplementary material for: Components of iron–Sulfur cluster assembly machineries are robust phylogenetic markers to trace the origin of mitochondria and plastids
Source: PLoS Biol. 2023 Nov 8;21(11):e3002374. doi: 10.1371/journal.pbio.3002374 (PMC10631705; doi:10.1371/journal.pbio.3002374)
Supplement: S1 Data — (ZIP) [file pbio.3002374.s017.zip › S1 Data/Full_datasets/Eukaryotes/ISC/Fdx_Euka.fasta]

>578462_Amacrogynus@KNE64169.1| hypothetical protein AMAG_09211
---------------------------------MS------------------------------------------------------------------------------------------------------------------------------------------------------------------------------------------------------------------------------------------------------------------------------------------------LLRAALR------------------------------------------------------------------------------------------------------------------------------------------------------------------------------------------------------------------------------------------------------------------------------------------QHLTRALAPIASRSF---------------------------------------------------HATALRAHG-------------------------KA--TAGSGDFHVTFVT-AEGD-T-VVVKADENESLLDVAHA--------NDID--LE-------GACEGSLA--------------------CSTCHVVV-D-PAFYDKI------PEPTDEENDMLD---LAFGL-TD-TSRLGCQVAM-CKEL-----DGIKVTIPSATRNMAV--------------------------------DGF------------KPKP--H--
>505711_Agodoyi@KAF0852313.1| mitochondrial ferredoxin
-----------------------------------------------------------------------------------------------------------------------------------------------------------------------------------------------------------------------------------------------------------------------------------------------------------------------------------MLRQVF--------------------------------------------------------------------------------------------------------------------------------------------------------------------------RLTMAP-----------------------------------------------------------------------------------------------------------TTTMATTIMRMRRSC---------------------------------------------------HAVPVR----------------------------RF--SSVARGVSITFCD-KSGS-R-KTVVCKPGESLLEIAHA--------NEVD--LE-------GACEGSLA--------------------CSTCHVIL-E-QSVYDKL------EEPSDEENDMLD---LAFGL-TE-TSRLGCQVRV-TNDM-----DGMVVRLPSATRNMAV--------------------------------DGY------------VPKP--H--
>448386_Gchorda@PXF46157.1| Adrenodoxin-like protein 1, mitochondrial
-----------------------------------------------------------------------------------------------------------------------------------------------------------------------------------------------------------------------------------------------------------------------------------------------------------------------------------MLRQALLRT-------------------------------------------------------------------------------------------------------------------------------------------------------------------LRRARATAAP-----------------------------------------------------------------------------------------------------------RVTGARSIAAARRGV---------------------------------------------------HCSPPAAHGYDP----------------------RR--VDPSTAIALTFVD-RDGA-R-HALKAPPGASLLEVAHA--------NHID--LE-------GACEGSLA--------------------CSTCHVYL-D-QPSFDLL------AEPCDDENDMLD---LAFAL-TE-LSRLGCQVKM-NPQL-----EGMQVTLPPATRNMAV--------------------------------DGF------------VPQP--H--
>2769_Ccrispus@CDF37708.1| Adrenodoxin, putative, partial
----------------------------------------------------------------------------------------------------------------------------------------------------------------------------------------------------------------------------------------------------------------------------------------------------------------------------------------------------------------------------------------------------------------------------------------------------------------------------------------------------------------------------------------------------------------------------------------------------------------------------------------------------------------------------------------------------------------------------------------ND--DDPAAQVTVTFVD-REGA-E-RVVTAKPGLSLLQIAHA--------NAVD--LE-------GACEGSLA--------------------CSTCHVYL-E-QSAFDAL------DDPCDDENDMLD---LAFGL-SE-VSRLGCQVNV-TTDL-----DGIRVTLPPATRNMAV--------------------------------DGF------------VPQP--H--
>3197_Mpolymorpha@PTQ39234.1| hypothetical protein MARPO_0046s0056
---------------------------------MGRSRLVNSFQ-P--LGRI-----------------YSHR--------LPIFSVKH-----------------------------------SDG-------------WSKDPATLA----------------------------------------------A----------------------------------------SEQSCS----I-----------SADSGRGNVSSQDF----SAV-------------------------------------------ESSRRNYLTEQIST-------------------------------------------------------------------------------------------------------------------------------------------------------------RRIHVSASTAPDRLFYNSQFLK-------------------------------------------------------------------------------------------------HPSSVITSLVARAAS---------------------------------------------------HCEQRCGLSTRA----------------------GH--SGDKETISVTFVD-KDGD-E-TTIKVPVGMSMLEAAHE--------NDIE--LE-------GACEGSLA--------------------CSTCHVIVMD-EDVYGQL------PEPTDEENDMLD---LAFGL-TE-TSRLGCQVIA-QPEL-----DGLRLALPAATRNFAV--------------------------------DGH------------VPKP--H--
>3218_Ppatens@PNR47609.1| hypothetical protein PHYPA_012082
MR-----GL-------------------RVATGLAARLLQH--------GRV-----------------AELRT--------------G-----------------------------------SVGIFRSL-------VCNNPSATYD----------------------------------------------S----------------------------------------SLNS---------------RVSDTCGFSSRVSIQGS----S----------------------------------------------CAPRHEPG-------------------------------------------------------------------------------------------------------------------------------------------------------------------FVSNVSLGASG------EIVE-------------------------------------------------------------------------------------------------PNKFILSYLGSSQLF---------------------------------------------------PPGRSNGFS--------------------TSAAATP--EADAEKISVTFVN-KDGE-E-TEIKVPVGMSMLEAAHE--------NDIE--LE-------GACEGSLA--------------------CSTCHVIITD-EELYNKL------PEPTDEENDMLD---LAFGL-TE-TSRLGCQVIA-KPEL-----DGLRLALPAATRNFAV--------------------------------DGH------------VPKP--H--
>3075_Aprotothecoid@RMZ54237.1| hypothetical protein APUTEX25_000588
----------------------------------------------------------------------------------------------------------------------------------------------------------------------------------------------------------------------------------------------------------------------------------------------------------------------------------------------------------------------------------------------------------------------------------------------------------------------------------------------------------------------------------------------------------------------------------------------------------------------------------------------------------------------------------------------------------------------------------------------------------------------------MEIAHD--------NDVD--LE-------CACEGSLA--------------------CSTCHVIVES-QEQFDSL------PEATDDENDMLD---LAFGL-TE-TSRLGCQIIT-TPEL-----DGLRVRIPSSTRNFAV--------------------------------DGY------------VPKP--H--
>1764295_Cprimus@QDZ26063.1| ferredoxin
---------------------------------MPAPPLR-----------------------------LELR----------------------------------------------------------------------------------------------------------------------------------------------------------------------------------------------------WGA----S----------------------------------------------LAHRS-----------------------------------------------------------------------------------------------------------------------------------------------------------------------LSSVAAPTSGRALKFAESAR-------------------------------------------------------------------------------------------------SAKGVVEPLGGAASC---------------------------------------------------LTTQVRGHR--------------------GESLLGA--DFNAETITVTFID-KDGE-E-EVIEAPVGKSLLEIAHM--------NDIE--LE-------GACEGSLA--------------------CSTCHVIVED-EEQFDLLDE-I-GQEPTDDENDMLD---LAFGL-TE-TSRLGCQIIC-CHEL-----EGLRVRIPSATRNMAV--------------------------------DGF------------VPKP--H--
>3702_Athaliana@AEE84398.1| MITOCHONDRIAL FERREDOXIN 2
---------------------------------MVFHRL------------------------------------------------------------------------------------------------------------------------------------------------------------------------------------------------------------------------------------SRLGS----RIV------------------------------------------KELPRERHLSM-----------------------------------------------------------------------------------------------------------------------------------------------------------------CGKRILQRSYGQYLQSSPMLQR-------------------------------------------------------------------------------------------------QTRSFKEALFSNNHK---------------------------------------------------FCTSFSTTSE------------------------KG--GEKTEKINVTFVD-KDGE-E-IHIKVPVGMNILEAAHE--------NDIE--LE-------GACEGSLA--------------------CSTCHVIVMD-TKYYNKL------EEPTDEENDMLD---LAFGL-TA-TSRLGCQVIA-KPEL-----DGVRLAIPSATRNFAV--------------------------------DGF------------VPKP--H--
>39947_Osativa@KAF2921136.1| hypothetical protein DAI22_07g007500
M-------------------------------GLKAHKITAHELLPDSTAQP-----------------LPRRRHPTSPSPLPPPSWK--------------------------------------GGERR----------RRPPATGR----------------------------------------------V----------------------------------------REWWCW-------------VVKSAAAMLSRISQLGA----R----------------------------------------------LLRENRAG----------------------------------------------------------------------------------------------------------------------------------------------------------------------NLASSTTSYYRG--QLSR-------------------------------------------------------------------------------------------------RFVPTKNILFSTATT--------------------------------------------------------------------------------SSDRDDG--SQSKEKISVTFVN-KDGT-E-QTISVPVGMSILEAAHE--------NDIE--LE-------GACEGSLA--------------------CSTCHVIVMD-VNYYNKL------EDPTDEENDMLD---LAFGL-TE-TSRLGCQVIA-KPEL-----DGMRLALPAATRNFAV--------------------------------DGF------------VPKP--H--
>37360_Pbrassicae@CEO98350.1| hypothetical protein PBRA_006464
---------------------------------MHVVA----------------------------------RR---------------------------------------------------------------------------------------------------------------------------------------------------------------------------------------------------------------------------------------------------------LLRRSLA-----------------------------------------------------------------------------------------------------------------------------------------------------------------------------------------------------------------------------------------------------------------------------------------------------------------------------------------------------------------------------------------ARWMSEG--GAGKQTISAIWVE-PSGQ-E-TPTRLEVGENLLNAAHA--------NDID--LE-------GACECSLA--------------------CSTCHVVL-E-PKVYEAL------PEPSDEENDMLD---MAYGL-TE-TSRLGCQVIV-RPDM-----DGMRIKLPAATRNFAV--------------------------------DGF------------VPKP--H-H
>436017_Olucimarinus@ABP00070.1| predicted protein, partial
--------------------------------------------------------------------------------------------------------------------------------------------------------------------------------------------------------------------------------------------------------------------------------------------------------------------------------------------------------------------------------------------------------------------------------------------------------------------------------------------------------------------------------------------------------------------------------------------------------------------------------------------------------------------------------------------------------------------------------------------------IEVTFVE-RDGE-R-RAVRGLIGENLLETAHR--------HDVE--LE-------GACEGSLA--------------------CSTCHVVFED-EKVFETL------PEACDDENDMLD---LAYGL-TA-TSRLGCQVTLERGAL-----EGCVVILPRATRNFAV--------------------------------DGF------------VPKP--H--
>35688_Ppurpureum@KAA8495404.1| Adrenodoxin-like protein 1, mitochondrial
---------------------------------MRASA---------------------------------------------------------------------------------------------------------------------------------------------------------------------------------------------------------------------------------------------------------------------------------------------LLRPLGNSC------------------------------------------------------------------------------------------------------------------------------------------------------------------RLPWGRTWAAP-----------------------------------------------------------------------------------------------------------LAPASNLASNHTRTW-------------------------------------------------------RRAHGN------------------------EP--YDESRAITVYFID-RDQR-R-IEVKAPLGANMLQVAHR--------NDID--LE-------GACEGSLA--------------------CSTCHVYV-D-DKNFTKL------KEPCDDENDMLD---LAFGL-KE-NSRLGCQIIA-TPEL-----DGMELRLPSATRNMAV--------------------------------DGH------------VPKP--H--
>3055_Creinhardtii@PNW75802.1| hypothetical protein CHLRE_12g559950v5
-----------------------------------------------------------------------------------------------------------------------------------------------------------------------------------------------------------------------------------------------------------------------------------------------------------------------------------MLRQLGLAL------------------------------------------------------------------------------------------------------------------------------------------------------------------RAHGLAVSGAP-----------------------------------------------------------------------------------------------------------MLQSRLILQSSAASL---------------------------------------------------STSASNQHESS-----------------------PP--AEGTETVSITYID-KDGK-E-HTVAAPIGKNLLEIAHE--------NEID--LE-------GACEGSLA--------------------CSTCHLIFED-EATYKKL------PEPHEDELDMLD---LAFGL-TD-TSRLGCQVLA-SKDL-----EGVRVRIPSASRNFYV--------------------------------DGH------------KPKP--H--
>1169540_Vbrassicaform@CEM39858.1| unnamed protein product
---------------------------------MPVPP--------------------------------------------PPLA---------------------------------------------------------------------------------------------------------------------------------------------------------------------------------------------------------------------------------------------LPRMSRRW----------------------------------------------------------------------------------------------------------------------------------------------------------------------------------------------------------------------------------------------------------------------------------------------------------------------------------------------------------------------------------------FSHPGAW--NDKAEKITVHFLL-KDGS-K-KTVEAPIGTSVLEVAHH--------YDID--IE-------GACEASLA--------------------CSTCHVIL-E-EEYFDKL------EEATEREEDLLD---MAPGL-AE-TSRLGCQVIC-APEL-----DGMTVKLPSVTRNFYV--------------------------------DGH------------VPKP--H--
>400682_Aqueenslandic@XP_003391508.1| PREDICTED: adrenodoxin-like protein, mitochondrial
---------------------------------MATRPLLS----------------------------------------IAAVS-------------------------------------------------------------------------------------------------------------------------------------------------------------------------GLRAALLHSRSIPRQ----------CYSA--------------------------------------SILERR--------------------------------------------------------------------------------------------------------------------------------------------------------------------------------------------------------------------------------------------------------------------------------------------RKKAKDGLYNSRNGTV-------------------------------------------------WVWPNQKRHY--------------------CTSPSEN--ETENENISVTYIG-KDGE-R-REVKGKVGDNLLHLAHR--------HGID--ME-------GACEASLA--------------------CTTCHVYV-E-NEYFDLL------PEAHEEEEDLLD---LAPFL-QE-NSRLGCQVIL-TKEL-----DGMTVTLPKVTRNFYV--------------------------------DGH------------TPQP--H--
>29159_Cgigas@XP_011426844.1| adrenodoxin-like protein 1, mitochondrial isoform X1
---------------------------------MSAPLLKL-----------------------------------------------------------------------------------------------------------------------------------------------------------------------------------------------------------------------------------------------FCNR---------------------------C---------ANYVKSA-----------------------------------------------------------------------------------------------------------------------------------------------------------------------------------SYKYRFSH-------------------------------------------------------------------------------------------------KNIKNVSYSVKRYFK---------------------------------------------------TTTGPLFHG--------------------EYEMQDP--KSPEEVVNITFID-KTGK-H-IPIKGKIGDNVLYLAHR--------YGIE--LE-------GACEASLA--------------------CSTCHVYV-N-DKFLDKL------PEPVEEEDDMLD---LAYFL-RE-NSRLGCQIVL-TKEL-----EGMELTLPQATRNFYV--------------------------------DGH------------VPQP--H--
>623744_Dtranslucida@TRY82947.1| hypothetical protein DNTS_009620
---------------------------------MAA-------------------------------------------------------------------------------------------------------------------------------------------------------------------------------------------------------------------------------AVAVSRVSQRLGV----RVLPVCSI---------------------------C----------PFLRSQ-----------------------------------------------------------------------------------------------------------------------------------------------------------------------------------LCPGAVNR-------------------------------------------------------------------------------------------------RTAESFCAPMRRLQT---------------------------------------------------ETGVGQSES--------------------STSAPEE--SSQEHIVNVVFVD-RSGC-R-VPVQGKVGDNVLYLAHK--------NNID--LE-------GACEASLA--------------------CSTCHVYV-S-DHHYTQL------PEPEEREDDMLD---MAPLL-QQ-NSRLGCQIIL-TPEL-----EGMELTLPKITRNFYV--------------------------------DGH------------VPKP--H--
>45351_Nvectensis@XP_001635972.2| adrenodoxin-like protein 1, mitochondrial isoform X1
---------------------------------MFTAL----------------------------------------------------------------------------------------------------------------------------------------------------------------------------------------------------------------------------RGLSFAGEAIRK-----------------------------------------------------AVRSSRYQW-------------------------------------------------------------------------------------------------------------------------------------------------------------------------------------------------------------------------------------------------------------------------------------------KLSIVVFSRDFR---------------------------------------------------TTRGPLCHG--------------------EFEWQNP--KSPDEVVNIVMID-SKGE-R-KEIPGKIGDNLLYLAHR--------YNIS--ME-------GACEASLA--------------------CSTCHVYV-H-EDFGHLL------PEPDEREDDLLD---MAPFL-QE-NSRLGCQIIL-TKEM-----EGLEIQLPPATRNFYV--------------------------------DGH------------VPQP--H--
>45264_Amillepora@XP_029209970.1| ferredoxin-2, mitochondrial-like
------------------------------------------------------------------------------------------------------------------------------------------------------------------------------------------------------------------------------------------------------------------------------------------------------------------------------------------------------------------------------------------------------------------------------------------------------------------------------------------------------------------------------------------------------------------------------------------------------------------------------------------------------------------------------------------------------------------------------------------------------------------------------------------------ME-------GACEASLA--------------------CSTCHVYV-K-EDYFDQL------PEPDEKEDDMLD---MAPFL-QE-NSRLGCQIIL-AKDL-----EGLEVTLPKATRNFYV--------------------------------DGH------------VPQP--H--
>9606_Hsapiens@NP_001026904.2| ferredoxin-2, mitochondrial precursor
---------------------------------MHVMA----------------------------------------------------------------------------------------------------------------------------------------------------------------------------------------------------------------------------ASMARGGVSARV-----------------------------------------------------LLQAARGTWW------------------------------------------------------------------------------------------------------------------------------------------------------------------------------NRPGGTS--------------------------------------------------------------------------------------------------GSGEGVALGTTRKF----------------------------------------------------QATGSRPAG--------------------EEDAGGP--ERPGDVVNVVFVD-RSGQ-R-IPVSGRVGDNVLHLAQR--------HGVD--LE-------GACEASLA--------------------CSTCHVYV-S-EDHLDLL------PPPEEREDDMLD---MAPLL-QE-NSRLGCQIVL-TPEL-----EGAEFTLPKITRNFYV--------------------------------DGH------------VPKP--H--
>7240_Dsimulans@KMY98609.1| uncharacterized protein Dsimw501_GD12935, isoform A
---------------------------------MFC--------------------------------------------------------------------------------------------------------------------------------------------------------------------------------------------------------------------------------------------------------L--------------------------------------LLRRSAVHNSC---------------------------------------------------------------------------------------------------------------------------------------------------------------------------------KLIS-------------------------------------------------------------------------------------------------KQIAKPAFYTPHNAL---------------------------------------------------HTTIPRRHG--------------------EFEWQDP--KSKDEIVNITYVD-KDGK-R-TKIQGKVGDNVLYLAHR--------HGIE--ME-------GACEASLA--------------------CTTCHVYV-Q-HDYLQKL------KEAEEQEDDLLD---MAPFL-RE-NSRLGCQILL-DKSM-----EGMELELPKATRNFYV--------------------------------DGH------------KPKP--H--
>6239_Celegans@CAB70233.1| 2Fe-2S ferredoxin-type domain-containing protein
---------------------------------MSS-----------------------------------------------------------------------------------------------------------------------------------------------------------------------------------------------------------------------------------------------------------------------------------------------VLRLA-----------------------------------------------------------------------------------------------------------------------------------------------------------------------------------MRAKGFSR-------------------------------------------------------------------------------------------------FLAETQAFPVKNRHF---------------------------------------------------MTSSVRKTG--------------------DFEYEDP--KSEDEVVNITYVL-RDGT-E-RKIRGKVGDNVMFLAHR--------YDIE--ME-------GACEASLA--------------------CSTCHVYV-D-PAFQNKL------PEPLEEEDDMLD---MAPAL-KD-NSRLGCQIVL-TKEL-----DGITVTLPTMTRNFYV--------------------------------DGH------------VPKP--H--
>6087_Hvulgaris@XP_002167403.2| PREDICTED: adrenodoxin-like protein, mitochondrial
---------------------------------MNS----------------------------------------------------------------------------------------------------------------------------------------------------------------------------------------------------------------------------IKSCWMFAESIN-------------------------------------------------------ILKFSVYKHC--------------------------------------------------------------------------------------------------------------------------------------------------------------------------------------------------------------------------------------------------------WKQL-------------------------YNKSLLKNILLCHTRTF---------------------------------------------------TDSKIFSHK----------------------SGISA--DSENTTVNVTYID-RDNN-H-IAVKGKVGDNVLYLAHQ--------NNID--LE-------GACEASLA--------------------CSTCHVYV-D-NDFLDKL------DKPLEGEEDMLD---MAPFL-QD-NSRLGCQIIL-KKEL-----DGITFQLPKVTRNFYV--------------------------------DGH------------VPKP--H--
>39947_Osativa@KAF2916356.1| hypothetical protein DAI22_09g113300
---------------------------------MLARV-------------------------------------------------------------------------------------------------------------------------------------------------------------------------------------------------------------------------------------SRLGL----H----------------------------------------------ALRRATAPGQN-----------------------------------------------------------------------------------------------------------------------------------------------------------------------------SLASRRHE-------------------------------------------------------------------------------------------------AEAVTSHVNHLGKTF---------------------------------------------------FCSNTNATSSD-----------------------RS--SESEAKISVTFVD-KDGE-E-KLVKVPIGMSMLEAAHE--------NDIE--LE-------GACEGSLA--------------------CSTCHVIVTD-VDYYNKL------EDPVDEENDMLD---LAFGL-TE-TSRLGCQVIA-SPEL-----DGMRLALPSATRNFAV--------------------------------DGLHCQLTAIWFEKYHPATFCH--
>2880_Esiliculosus@CBN74086.1| conserved unknown protein
---------------------------------MAAFG-------------------------------------------------------------------------------------------------------------------------------------------------------------------------------------------------------------------------------------------------------------------------------------------ALLLRTTTSATSR---------------------------------------------------------------------------------------------------------------------ALSRNAKGAA---------------------------------RQCRERCGAAAAASAARAAAA-------------------------------------------------------------------------------------------------PSVAALQHLERRRGI---------------------------------------------------SSTARACHGDHE----------------------EG--FEHAQTVQITWEN-KDGL---KKTTAKCGMNLMRVAHK--------HGID--LE-------GACEGVCA--------------------CSTCHVIM-S-NEVFDQL------PEASEDEEDMLD---LAFGL-TE-TSRLGCQVIV-TPEM-----DGIVVKLPAATRNFYV--------------------------------DGH------------VPQP--H--
>1890364_Pfungivorum@PRP77318.1| hypothetical protein PROFUN_05563
---------------------------------MSSMIAQK----------------------------------------FPQADGHADV---------------------------------SSGDEYV----------SGPAYSRD----------------------------------------------S----------------------------------------KKGS--QKFW-------------TQSDAPRGNKRGL----TDTEFIQ--------------------------------------IFLTRNATLVSQR--------------------------------------------------------------------------------------------------------------------------------------------------------------------------------------------------------------------------------------------------------------------------------------VTGSFRAIRPVQPTL---------------------------------------------------QITSKRWHG---------------------------------------FTP-KAGTPK-VKIEDYIGKSVLDVAHD--------HGVD--LE-------GACEASLA--------------------CSTCHVIFKD-TELYKTL------PEPSDEENDMLD---LAFGL-TE-TSRLGCQIIL-SKEL-----DGMELILPSATRNMAV--------------------------------DGF------------KPKP--H--
>75058_Bsaltans@CUG93079.1| ferredoxin, putative
---------------------------------MMS-------------------------------------------------------------------------------------------------------------------------------------------------------------------------------------------------------------------------------------------------------------------------------------------------------------------------------------------------------------------------------------------------------------------------------------------------------------------------------------------------------------------------------------------------------------------------------------------------VTVSAGCMSNVSTA---------------------------------------------------FAVHRRAHSE------------------------LT--GDRSKPLTTIWKL-ANGE-E-KTVTAYEGQNLLEVAIE--------HDLP--IE-------GACAGSCA--------------------CSTCHLYL-Q-EDDMDKF------PEPTDEENDMLD---LAFFP-QT-TSRLGCQLKV-KKTM-----DGLRVELPRATRNMAV--------------------------------DGF------------VAKP--H--
>5693_Tcruzi@RNC49301.1| electron transfer protein
---------------------------------MLTSHTRR----------------------------------------------------------------------------------------------------------------------------------------------------------------------------------------------------------------------------------------------------------------------------------------CLAWRLHALPAAC-------------------------------------------------------------------------------------------------------------------------------------------------------------------RVTCGGGSKIQSGSARRGI------------------------------------------------------------------------------------------------IYSSGQEFVPFLTTT---------------------------------------------------LFCAIRLHSN------------------------FT--GDREKQLTIHVQL-PDGT-T-RDVKAYEGQTLLDVAME--------EGLP--IE-------GACGGSCA--------------------CSTCHVYL-ENDAAMELF------DDPTDEENDMLD---MAFFP-QS-TSRLGCQLKLVKEKH-----DGLKIQLPRATRNMYV--------------------------------DGH------------TVTP--H-H
>59799_Adeanei@EPY39552.1| hypothetical protein AGDE_04376
------------------------------------------------------------------------------------------------------------------------------------------------------------------------------------------------------------------------------------------------------------------------------------------------------------------------------------------------------------------------------------------------------------------------------------------------------------------------------------------------------------------------------------------------------------------------------------------------------------------------------------------------------------------------------------------------------------------------------------------------------------------------------------------------ME-------GACAGSCA--------------------CSTCHVYL-E-DEAVDLF------QEPSDEENDMID---MAFFP-EA-TSRLGCQLKLIKSKH-----NGLKVRMPKATRNMYV--------------------------------DGA------------KVVP--H--
>237631_Umaydis@KIS70929.1| putative ferredoxin
---------------------------------MAATT---------------------------------------------------------------------------------------------------------------------------------------------------------------------------------------------------------------------------------------------------------------------------------------------LTRTALTAATRCI--------------------------------------------------------------------------------------------------------------------VRRSAPNLP-------------------------------------------------------------------------------------------------------------------------------------------------------RIVARSSISPLARTF---------------------------------------------------SSTVGIQHGGI-----------------------TR--PPPGSGITIHFVD-PKGE-PLKTVSANEGDDLLSIAHE--------YDID--LE-------GACEGSIA--------------------CSTCHVIL-E-PDVFDSL------EEPCDDENDMLD---LAFGL-TD-TSRLGCQVKV-TKQQ-----DGMKVQLPAATRNMYV--------------------------------DGH------------KAGH--H--
>1314807_Dbispora@THV00566.1| ferredoxin, partial
----------------------------------------------------------------------------------------------------------------------------------------------------------------------------------------------------------------------------------------------------------------------------------------------------------------------------------------------------------------------------------------------------------------------------------------------------------------------------------------------------------------------------------------------------------------------------------------------------------------------------------------------------------------------------------------------------------ASRHGGV-----------------------VR--PEPGTGIKIHFND-SKGN-LIKTVEANEGDDILGIAHE--------YDID--LE-------GACEGSVA--------------------CSTCHVIL-P-QEYYDIL------PEPEDDENDMLD---MAFGL-TD-TSRLGCQVKL-TKEL-----DGMTATLPSATRNMFV--------------------------------DGK------------KPTH--H--
>235443_Cneoformans@AFR96811.1| adrenodoxin-type ferredoxin
---------------------------------MSKIP-------------------------------------------------------------------------------------------------------------------------------------------------------------------------------------------------------------------------------------------------------------------------------------------STFTRQLSSLATK----------------------------------------------------------------------------------------------------------------------INRPIPQRAL-------------------------------HVSSHKSSAASSSFKGASN-----------------------------------------G----------------------------------------------------------RSNILTSQFGQKRAL---------------------------------------------------HSSSPRWHGDL-----------------------VR--PEPGTGIKLIFRD-SHGN-DVKTVEGNEGDDILSLAHE--------HDID--LE-------GACEGSVA--------------------CSTCHVII-D-PKHFDML------PEADDEENDMLD---LAFGL-ED-TSRLGCQVKL-TKEL-----DGMVATLPSATRNMYV--------------------------------DGA------------KART--H--
>246409_Rdelemar@EIE78430.1| hypothetical protein RO3G_03134
---------------------------------MS------------------------------------------------------------------------------------------------------------------------------------------------------------------------------------------------------------------------------------------------------------------------------------------------LLRLFTK------------------------------------------------------------------------------------------------------------------------------------------------------------------------------------------------------------------------------------------------------------------------------------------KATFKPSLITSTRTF---------------------------------------------------SFTRAAWHGKE-----------------------GI--SRGEGPYTVHFIT-PEGE-Q-VDVKATDGDTMLDLAQR--------YDIE--LE-------CACEGSLA--------------------CSTCHVIC-E-PEYYDKM------EEPSDEENDMLD---LAFGL-TE-TSRLGCQVEM-CKDL-----DGLTVTIPSATRNLRV--------------------------------DGS------------KPTH--H--
>478820_Bsp.@OAO15815.1| 2Fe-2S ferredoxin
---------------------------------MLS--------------------------------------------------------------------------------------------------------------------------------------------------------------------------------------------------------------------------------------------------------------------------------------------------------------------------------------------------------------------------------------------------------------------------------------------------------------------------------------------------------------------------------------------------------------------------------------------------------------------------------------------------------------------------------------------IRGLFTVAKP--LVSRSFVTIHFYT-PKGE-T-KTVKAEPGENILRVAQH--------NGIP--LE-------GACEGGMA--------------------CATCHVIL-S-KEYYDKL------PEPSEAEEDCLD---NAAGL-TE-TSRLACQLRV-TEDM-----DNMDVTIPTNTRNFYV--------------------------------DGH------------VPKP--H--
>4787_Pinfestans@KAF4147983.1| 2Fe-2S iron-sulfur cluster binding domain
-----------------------------------------------------------------------------------------------------------------------------------------------------------------------------------------------------------------------------------------------------------------------------------------------------------------------------------MLRVLGQ------------------------------------------------------------------------------------------------------------------------------------------------------------------------------------------------------------------------------------------------------------------------------------------RLLSRTGCAQAPRFI---------------------------------------------------HASAVALHGDM-----------------------SK--FANNPTVHIKFKL-ADDS-I-KEVEAKTSMSLLDVAQF--------NDID--LE-------GACESSMA--------------------CSTCHVIL-E-DPVFDEL------EEACEDEEDMLD---MAFGL-TD-TSRLGCQVFV-TEDF-----EGTTVSLPKATRNFYV--------------------------------DGH------------VPKP--H--
>46433_Rfilosa@ETO36178.1| hypothetical protein RFI_00883
---------------------------------MFQKM---------------------------------------------------------------------------------------------------------------------------------------------------------------------------------------------------------------------------------------------------------------------------------------------LMRNKIWSL----------------------------------------------------------------------------------------------------------------------------------------------------------------------------------------------------------------------------------------------------------------------------------------LVTNQMSYQLRKTKF---------------------------------------------------HTFGIWKKSCQNFQQNPIKCSIRHNSAKPGPDTTNT--ADTKKKVTIHWIT-PENE-N-ITTQVPVGLSILEAAHS--------NDIE--LE-------GACEASLA--------------------CSTCHVIL-E-PNIYDKL------KQPTDDEYDMLD---LAFGL-TE-TSRLGCQIII-DESF-----DGTTITLPKATRNFAV--------------------------------DGY------------KPKP--H--
>5888_Ptetraurelia@CAK65492.1| unnamed protein product (macronuclear)
---------------------------------MQQLP----------------------------------------------------------------------------------------------------------------------------------------------------------------------------------------------------------------------------------------------------------------------------------------QLLILMIRLFSK----------------------------------------------------------------------------------------------------------------------------------------------------------------------------------------------------------------------------------------------------------------------------------------------------------------------------------------------------------------------------------------------YS--ASSSKMVTFYFKN-KDNS-L-TKVTTPIGQNLLQIAHK--------NEVD--LE-------GACEQSLA--------------------CSTCHVIL-P-KQLYDKL------PQPVPEEEDLLD---LAYGL-TE-TSRLGCQVKV-DEKF-----ENVIIQLPKATRNFYV--------------------------------DGH------------KPKP--H--
>5874_Tannulata@CAI73864.1| adrenodoxin-like ferredoxin, putative
---------------------------------MKLLC------------------------------------------------------------------------------------------------------------------------------------------------------------------------------------------------------------NIF------------------NNSINK------------------------------------------------------FLRPNSYFFYKNF----------------------------------------------------------------------------------------------------------------------------------------------------------------------------------------------------------------------------------------------------------------------------------------------------------------------------------------------------------------------------------------YN--HFSTQNIKITFVQ-YEDE---ITVDVPVGISILEAAHK--------HNIE--IE-------GACDGCMA--------------------CSTCHVIL-E-EDVYDAL------PEPSESELDMLD---LAPCL-TN-TSRLGCQVIL-GKEH-----DNIRITLPRITRNFYV--------------------------------DGH------------TPTP--H--
>352472_Ddiscoideum@XP_647073.1| hypothetical protein DDB_G0267486
---------------------------------MNQ-----------------------------------------------------------------------------------------------------------------------------------------------------------------------------------------------------------------------------------------------------------------------------------------------IFKQVCFN-----------------------------------------------------------------------------------------------------------------------------------------------------------------------------------------------------------------------------------------------------------------------------------------NIKRFNKITNNKNKF---------------------------------------------------SNGIIYRQF-------------------------SS--SSNDNKVTFTFIN-KDGS-K-TKVTEEVGKNILEAAHD--------NDVD--LE-------GACECSCA--------------------CSTCHVYL-E-PKIYNIL------PEPTDEENDMLD---LAFQL-KE-NSRLGCQIKL-TKEL-----EGMEVTLPSASRNMTV--------------------------------DGY------------KPPK--H--
>670386_Halbum@EFA85863.1| hypothetical protein PPL_01095
---------------------------------MIRYTLNSLVK---------------------------------------------------------------------------------------------------------------------------------------------------------------------------------------------------------------------------SSSSSR----------------------------------------------------NATLRSSLYSSKS-------------------------------------------------------------------------------------------------------------------------------------------------------------------TYNSSSSNSINSLNSFNK-------------------------------------------------------------------------------------------------SFSATLSCSVYKPCF---------------------------------------------------SVQYFSSHS-------------------------KA--SPNAELVPITFID-KEGQ-R-IDLKVPEGTSLLDIAHD--------NDID--LE-------GACEGSVA--------------------CSTCHCYI-E-PKFYEKL------EQPTDEENDMLD---LAFDL-KT-NSRLGCQVIV-TKEL-----SGMEVTLPSATRNMSV--------------------------------DGY------------KPPR--H--
>1357716_Bsalamandrivo@OON04893.1| hypothetical protein BSLG_05097
---------------------------------MSATA-----------------------------------------------------------------------------------------------------------------------------------------------------------------------------------------------------------------------------------------------------------------------------------------SLLQLARLRCVTRLP-------------------------------------------------------------------------------------------------------------------------------------------------------------------KVNTAGSFYLQGLVRFNPNYSCL--------------------------------------------------------------------------------------------PSGQLHHLAQRCHSF---------------------------------------------------HTTGVRRHTAV-----------------------ER--PEPGTGYRVTYIT-SDNE-T-ITIEAKVGTNLLDLAHA--------NNID--LE-------GACEGSLA--------------------CSTCHVIL-D-QEFYNKL------EEPSDEENDMLD---LAFGL-TE-TSRLGCQLHV-SKEL-----DGIVVRIPSATRNVQQ--------------------------------TKL------------------K--
>73501_Cmilitaris@ATY61544.1| 2Fe-2S iron-sulfur cluster binding domain-containing
---------------------------------MSTTRTIATS----------------------------------------------------------------------------------------------------------------------------------------------------------------------------------------------------------------------------------------------------------------------------------------IARLSIATSRR-------------------------------------------------------------------------------------------------------------------------------------------------------------------RPACAAAARVGLATSYLP---------------------------------SRPT------------------------------------------------------------TAPSGWTTALAMRTF---------------------------------------------------TTTRVQRHGHV-----------------------HT--PKAGEELYITFVD-KDGE-E-HKLAVAAGDNLLDIAQA--------HDLE--ME-------GACGGSCA--------------------CSTCHVIVAD-EGLYDKM------PEPEDDENDMLD---LAFGL-TE-TSRLGCQVIM-TKEL-----DGLVVKLPTMTRNLQA--------------------------------SDF------------------Q--
>573826_Cdubliniensis@CAX42853.1| adrenodoxin homolog, mitochondrial precursor, putative
---------------------------------MFRLI--------------------------------------------PR------------------------------------------------------LKPIIPS----------------------------------------------------------------------------------------------------------------------------------------------------------------------------------INRISVSIKPP----------------------------------------------------------------------------------------------------------------------------------------------------------------------------------------------------------------------LPPP------------------------------------------------------------TSPSTPQQCHVLRAF---------------------------------------------------HTSPISHHGHL-----------------------KK--PNPGEELHITFIT-KDGK-Q-LTYEVAEGDNILDIAQA--------HNLD--ME-------GACGGSCA--------------------CSTCHVIV-D-PEYYDKL------EEPDDDENDMLD---LAFGL-TE-TSRLGCQVKM-TKEL-----DGLRVALPAMTRNLQS--------------------------------RDF------------------N--
>46433_Rfilosa@ETO26166.1| hypothetical protein RFI_10975
---------------------------------M-------------------------------------------------------------------------------------------------------------------------------------------------------------------------------------------------------------------------------------------------------------------------------------------------------------------------------------------------------------------------------------------------------------------------------------------------------------------------------------------------------------------------------------------------------------------------------------------------------------------------------------------------------------------------------------------------------------------------------GEVASKVGEKMLDVCQS--------NGFD--VE-------GACGGECC--------------------CSTCHIYV-Q-KELYDKL------PKPDDDELDMLD---LAVEV-KD-TSRLGCQIKV-TPDF-----AGMKFYLPKAVVNNLD--------------------------------ETK------------------K--
>1169540_Vbrassicaform@CEL95301.1| unnamed protein product
---------------------------------MPVERLPTHNSMSW---------------------------------LRPGMDEGCHG--------------------------GRWDRMGSSSTLVAQKTLFKTGEDELPSLMDE-------------------------------------------VGV--------------------------------------------------------------------FDAARRQG------RKPFVT-------------------LRCSYHYRKCP--------ALATRLSGGTTSITEQQAA--------------KWARDLLV-----------------------------------AHKELLDL----------GKYKPVV-------------CLSQFVISKDGTIKFADVRNMVP------------------------------------ISQGRVSSAAARKTSHHAFTPPEAMTGWTATVDADKATVYILGRAVEEILFWHGSRPITKEAEEFLGRACHPDPAMRPSLAQLFSESWSAEGIRRGLQPYEYRDAPQYDLMGLEDDYYPRTYFKSLDDSSKQHPCGGGIRNVMPVERLPTHNPGLDEGCHGGRWDKMMVRHLTRPAGLLSDHGPFCGQPRRMGALP-------------GRRRFSTEKTS--TGVAGLYSMTFVS-SDGS-KKWECEYRAGMTILKVAKD--------NDVD--IE-------GACGGQCA--------------------CSTCHIYI-KNKDMFDKF------PQPDENELDMLD---MALDMDED-TSRLGCQLKL-TAEH-----DGLEVQLPAATANQLL--------------------------------------------------------
>1169540_Vbrassicaform@CEM04240.1| unnamed protein product
---------------------------------MPPPL--------------------------------------------P------------------------------------------------------------------------------------------------------------------------------------------------------------------------------------------------------------------------------------------------FLRRFNT----------------------------------------------------------------------------------------------------------------------------------------------------------------------------------------------------------------------------------------------------------------------------------------------------------------------------------------------------------------------------------------------LS--ASSAPKLRITFAS-YDGS-ESTPCPFTAGQTMLDVALE--------KDVD--IE-------GACGGQCA--------------------CSTCHVIM-K-EEDYGKF------PEPTEDELDMLD---LAMHR-QD-TSRLGCQLKL-TEEH-----DGIEVKLPAETISQLD--------------------------------GPH------------VPTG--K-E
>2880_Esiliculosus@CBJ28611.1| DNA polymerase III subunit delta\'
---------------------------------MAL-----------------------------------------------------------------------------------------------------------------------------------------------------------------------------------------------------------------------------------------------------------------------------------------------LVRRLSSNAGA----------------------------------------------------------------------------------RWRKV------------------------------GSGKGLP------------------------------------RSVGADRSAA------------------------------------------------------------------------------------------------------------ARLAAETYTVRTMAL---------------------------------------------------VPPRTYRRGIS-----------------------ST--AARKDKVNMTFLE-DDGT-E-IKVEAELGATLLEVAHE--------NDVE--LE-------GACGGDLA--------------------CSTCHVVL-P-KEYYDKL------DEKEEEEDDMLD---LAWGL-TD-TSRLGCQIKV-TRDL-----EGMLIKVPEDSMDMS---------------------------------------------------------
>159749_Toceanica@EJK53478.1| hypothetical protein THAOC_27092
---------------------------------MGRS-----------------------------------------------------------------------------------------------------------------------------------------------------------------------------------------------------------------------------------------------------------------------------------------------------------------------------------------------------------------------------------------------------------------------------------------------------------------------------------------------------------------------------------------------------------------------------------------------------------------------------------------------------------------FASSLNTQGA------------------------RR--SFAQETVSFTYID-PTGE-E-FPVEAEGGKHLLDVAHD--------NNIE--LE-------GACGGELA--------------------CSTCHLVF-E-EKIYDKL------PPMSEEEEDMLD---LAFEL-TD-TSRLGCQIQV-TKDL-----EGMTVRIPD---------------------------------------DGY---------------------
>4787_Pinfestans@KAF4147683.1| 2Fe-2S iron-sulfur cluster binding domain
---------------------------------MFASRLAP------------------------------------------------------------------------------------------------------------------------------------------------------------------------------------------------------------------------------------------------------------------------------------------VLRRA-------------------------------------------------------------------------------------------------------------------------------------------------------------------------------------------------------------------------------------------------------------------------------------------------ASSTTRRPSP---------------------------------------------------QFLVAARQGA-------------------SGRTLRL--SRHFSQVTFTFVD-GEGE-Q-TTVTAEEGEKLLDVAQE--------NDLE--LE-------GACGGELA--------------------CSTCHLVF-E-KRIFDNL------PEVSEEEEDMLD---LAWGL-TD-TSRLGCQIHV-TKEM-----EGMTVRIPDEADNLIF--------------------------------------------------------
>1460289_Csp.@KOO35685.1| ferredoxin
--------------------------------MLPFPF---------------------------------------------------------------------------------------------------------------------------------------------------------------------------------------------------------------------------------------------------------------------------------------------LLRAA-----------------------------------------------------------------------------------------------------------------------------------------------------------------------------------------------------------------------------------------------P---------------------------------------------------SIARASSW---------------------------------------------------RLRPPALAG----------------------SRVRPLCAPAAERITITFVE-A-GE-D-VVVEAQVGKSILEVAQE--------NEID--LE-------GACDGSMA--------------------CSTCHVVF-E-QKHFDVL------PKPEEEEEDMLD---LAFGL-TD-TSRLGCQIKV-APSQ-----DGMKLIIPGSG-------------------------------------------------------------
>5763_Nfowleri@KAF0983848.1| hypothetical protein FDP41_007763
---------------------------------MFNTILPRSII------------------------------------------------------------------------------------------------------------------------------------------------------------------------------------------------------------------------------------------QPLMSR-------------------------------------GIVSRKVVIVTDE------------------------------------------------------------------------------------------------------------------------------------------------------------------------------------------------------------------------------------------------------MWRAH---RNFN--------------------VVAMSHSTSNTIREF---------------------------------------------------SSSNSKCMSVG-----------------------YK--NPNAETVNITFVDPKNNI-K-KTVKAPIGEHLLAVAHA--------NDID--LE-------GACEASLA--------------------CSTCHVYI-Q-DEYFNKC------GEPEEEEEDMLD---LAYGL-AH-NSRLGCQVIV-SKEL-----EGMTVTLPKATRNMQV--------------------------------DKK------------------K--
>5949_Slemnae@CDW72888.1| probable yah1-ferredoxin of the mitochondrial matrix
---------------------------------M-------------------------------------------------------------------------------------------------------------------------------------------------------------------------------------------------------------------------------------------------------------------------------------------------QVRQFSCGIGY------------------------------------------------------------------------------------------------------------------------------------------------------------------------------------------------------------------------------------------------------------------------------------------------------------------------------------------------------------------------------------------PP--KPEENPVRFSFLYTKEND-K-QEVLAREGETLLEVAHN--------NKIE--LE-------GACEQSLA--------------------CSTCHVIL-E-EEIFENL------ESPKEEEEDLLD---LAYGL-TL-TSRLGCQVKV-TRAM-----EGMLVKLPSNTRNFYV--------------------------------DKN------------KLDL--H-K
>133412_Sculicis@OMJ10352.1| Adrenodoxin-like protein 1, mitochondrial
---------------------------------M------------------------------------------------------------------------------------------------------------------------------------------------------------------------------------------------------------------------------------------------------------------------------------------------------------------------------------------------------------------------------------------------------------------------------------------------------------------------------------------------------------------------------------------------------------------------------------------------------------------------------------------------------------------------------------------------------QR--VSKSILSAANFLP-RTNA-R-----------LLRSSYK--------TKSD-NLRTGRLFSTRACECSCA--------------------CSTCHVIL-E-SELYDKL------EEPTDEELDMLD---LAFGL-TE-TSRLGCQIQA-SKLL-----EGAKIKLPSATRNFYV--------------------------------DGS------------KPTH--H--
>35688_Ppurpureum@KAA8491429.1| Adrenodoxin-like protein 2, mitochondrial
-----------------------------------------------------------------------------------------------------------------------------------------------------------------------------------------------------------------------------------------------------------------------------------------------------------------------------------MLRRAV----------------------------------------------------------------------------------------------------------------------------------------------------------------------------------------------------------------------------------------------------------GVW------------------------------RATRVGSSRARLAGY---------------------------------------------------RANASVATG----------------------DAAEG--GEKRDTIRVRFVD-RDGGAGNVDVRVPIGTHMLDAAHQ--------NNVD--LE-------GACEGTLA--------------------CSTCHVYV-R-EDFVDKL------QPPAEDEQDMLD---LAFAL-KD-NSRLGCQIKA-SPEI-----DGIELTLPPNTRNLLE--------------------------------K-----------------------
>1460289_Csp.@KOO23352.1| ferredoxin 1-like protein
---------------------------------MPRHS---------------------------------------------------------------------------------------------------------------------------------------------------------------------------------------------------------------------------------------------------------------------------------------------ILRRRPTPATA--------------------------------------------------------------------------------------------------------------------------------------------------------------------------------------------------------------------------------------------------------------------------------------ARRLHLSSVLGRRAF---------------------------------------------------RASAPVLHGDF--------------------EMQDP--ASPEDIVRFVIVD-RDAR-R-HDVAGKVGDNLLYLCHRLRDEHAAGAKLA--LE-------GACEASLA--------------------CSTCHVII-S-SEHYDLL------DEAIEEEEDMLD---EATCL-TA-TSRLGCQIIL-SKKL-----DGMVITLPAYSRNYYV--------------------------------DGH------------VPEP--H--
>159749_Toceanica@EJK65833.1| hypothetical protein THAOC_13269
---------------------------------MWRPT---------------------------------SR---------PRP--------------------------------------------------------------------------------------------------------------------------------------------------------------------------------------------------------------------------------------------VAVSR----------------------------------------------------------------------------------------------------------------------------------------------------------------------------------------------------------------------------------------------------------------------------------------------HLQEVGCMKNQSQSQ---------------------------------------------------CGIRIRWHGG------------------------GP--GQDAPTVNIKFIN-SDDS-E-TAVAARVDEVLLRVAHR--------TGVE--ME-------GACEGVCA--------------------CSTCHVVL-E-QNLYDTLIDEMEDGALSEDEEDMLD---MAFGL-TH-TSRLGCQIKI-SEDM-----EGAVFQLPKATRNFYV--------------------------------DGH------------VPQP--H--
>29159_Cgigas@XP_034333231.1| 2Fe-2S ferredoxin isoform X2
---------------------------------MAARN---------------------------------------------------------------------------------------------------------------------------------------------------------------------------------------------------------------------------------------------------------------------------------------------VTRYVLPRFAS------------------------------------------------------------------------------------------------------------------------------------------------------------------------------VFQRF---------------------------------------------------------------------------------------------------NATTAPLIMKRRALY---------------------------------------------------RPEHSR-----------------------LFTTSPK--SLEKETASISFLD-RDGD-K-ITASVKVGASFLDAAID--------NDVE--LE-------GACEGTLA--------------------CSTCHLIF-S-KEDYEKIK-----DKPTDEELDMLD---LAYGL-TD-TSRLGCQVIV-TKEM-----DGLVVKVPSGVADARN------------------------------------------------PS------
>7240_Dsimulans@KMY97567.1| uncharacterized protein Dsimw501_GD13836
---------------------------------MLVIN----------------------------------------------------------------------------------------------------------------------------------------------------------------------------------------------------------------------------------------------------------------------------------------------------------------------------------------------------------------------------------------------------------------------------------------------------------------------------------------------------------------------------------------------------------------------------------------------SCRAASRLALRSLNL--------------------------------------------------RSPIATR-----------------------TFSTGLA--LKTKDVVNITFVR-ANGD-K-IKTSGKVGDSLLDVVVN--------NNVD--LD-----GFGACEGTLT--------------------CSTCHLIF-K-TSDFEKLP-----DKPGDEELDMLD---LAYEL-TD-TSRLGCQITL-SKDM-----EGLEVHVPSTINDARAA-------------------------------------------------------
>9606_Hsapiens@NP_004100.1| adrenodoxin, mitochondrial precursor
---------------------------------MAAAGGAR------------------------------------------------------------------------------------------------------------------------------------------------------------------------------------------------------------------------------------------------------------------------------------------LLRAASAVLGG------------------------------------------------------------------------------------------------------------------------------------------------------------------------------------------------------------------------PA---------------------------GRWLHHA--------------------------GSRAGSSGLLRNRGP-------------------------------------------------GGSAEASRS---------------------LSVSARAR--SSSEDKITVHFIN-RDGE-T-LTTKGKVGDSLLDVVVE--------NNLD--ID-----GFGACEGTLA--------------------CSTCHLIF-E-DHIYEKL------DAITDEENDMLD---LAYGL-TD-RSRLGCQICL-TKSM-----DNMTVRVPETVADARQS------------------------------IDVG------------------KTS
>623744_Dtranslucida@TRY97071.1| hypothetical protein DNTS_027268
---------------------------------MSS----------------------------------------------------------------------------------------------------------------------------------------------------------------------------------------------------------------------------------------------------------------------------------------------CILRVFLQRAAV--------------------------------------------------------------------------------------------------------------------------------------------------------------------------------------------------------------------------------------------------------------------------------------LRKAAQQTLSQTRTLPA------------------------------------------------ACVTDSYRHAR-------------------GINTIASL-LRAEEKVTVHFLN-RDGK-T-ITAKAPIGESLLDVVVN--------QELD--ID-----GFGACEGTLA--------------------CSTCHLIF-E-EDVYKKL------GPITDEEMDMLD---LAYGL-TD-TSRLGCQVCL-RKEL-----DGMILRVPDVIADARA--------------------------------DSEKESS--------APPK--V--
>45351_Nvectensis@XP_001634127.2| 2Fe-2S ferredoxin
---------------------------------MAASF-------------------------------------------------------------------------------------------------------------------------------------------------------------------------------------------------------------------------------------------------------------------------------------------GRVLRQSLVLSQQ---------------------------------------------------------------------------------------------------------------------------------------------------------------------------------RL---------------------------------------------------------------------------------------------------ASRASASILARR---------------------------------------------------------------Y------------------VSNGKEQT--KAKHETVSITFVD-RDGD-R-QTVKAKVGDSLLDVAKD--------NDVD--LE-------GACEGTLS--------------------CSTCHLIF-D-AKEMAKLNL----DEPTDEELDMLD---LAYGL-TD-TSRLGCQITV-SKSF-----EGITLSIPQA-RDARDL-------------------------------------------------------
>45264_Amillepora@XP_029214455.1| uncharacterized protein LOC114977788
---------------------------------MFQILAGKK----------------------------------------------------------------------------------------------------------------------------------------------------------------------------------------------------------------------------------------------------------------------------------------MAARLFSSVIGC--------------------------------------------------------------------------------------------------------------------------------------------------------------------------------TRLPASLRLR--------------L--------------------------------------------GLT------------------------------PKGTSAFVLPKNAYF---------------------------------------------------RTT--------------------------GISTSKA--QEKGETVEINFVD-RDGD-V-ITVNAKVGDTLLDVAKD--------NDVD--LE-------GACEGTLS--------------------CSTCHIIF-K-PEEMAALNL----DEPSDEELDMLD---LAYGL-EK-TSRLGCQILV-TKDF-----KGITLRVPEAQRDVRDL-------------------------------------------------------
>400682_Aqueenslandic@XP_003384095.1| PREDICTED: uncharacterized protein LOC100641494
---------------------------------MATMK--------------------------------------------------------------------------------------------------------------------------------------------------------------------------------------------------------------------------------------------------------------------------------------------CLTRAGLLVSRG---------------------------------------------------------------------------------------------------------------------------------------------------------------------------------RLLSTLCCRN-------------I--------------------------------------------GKTYPKTTSHIFS--------------------QNLFKNLQKFNSRQF---------------------------------------------------QPSLSLSTD--------------------TSSQKPT--KKKPRTVKVTFVD-RDGD-E-ITVDAKIGDTLLEVAKE--------YDVD--LE-------GACEGTLS--------------------CSTCHLIV-D-KNWYEKIP-----DFLTEEEQDMLD---LAFGL-TD-TSRLGCQIVV-SDAI-----DGIRLKVPTETRDIRNL-------------------------------------------------------
>623744_Dtranslucida@TRY80175.1| hypothetical protein DNTS_003413
---------------------------------MAYQMRVRG-----------------------------------------------------------------------------------------------------------------------------------------------------------------------------------------------------------------------------------------------------------------------------------------LLRSSFV------------------------------------------------------------------------------------------------------------------------------------------------------------------------------------------------------------------------------------------------------------------------------------------LCHHPGSIRNHSRFL---------------------------------------------------HTDPRR-----------------------GCQSHQN--SSSSSKVLVHFVN-QSGV-K-SSVYVSEGDSLLDVVIK--------KNLD--IS-----GFGACEGTLA--------------------CSTCHLIF-E-EKVFEKL------EPVVDEEVDMLD---LAYGL-TR-TSRLGCQVTV-QRWM-----DGMTVRVPHEIKDLRGN------------------------------LDAV------------------NSK
>6087_Hvulgaris@XP_012555233.1| PREDICTED: adrenodoxin-like isoform X2
---------------------------------MNQRLLFAAE---------------------------------------------------------------------------------------------------------------------------------------------------------------------------------------------------------------------------------------------------------------------------------------MIVQKLNCRVYF--------------------------------------------------------------------------------------------------------------------------------------------------------------------------------------------------------------------------------------------------------------KNLN--------------------YIQQFYKLQSNNDVF---------------------------------------------------KMKKMGFHTNQ-----------------------VN--LVQKKSVPIVFID-RYGV-K-IKVDANIGDTLLDVAKD--------NDID-GVE-------GACGGTLA--------------------CSTCHCIF-K-PEDFKRLSL----QNISDEELDMLD---LAYGL-TD-TSRLVCSIEV-NEEM-----DGIEITVPSASTDART--------------------------------------------------------
>1314962_Psp.@KNH06803.1| fer2 super family protein
---------------------------------M-------------------------------------------------------------------------------------------------------------------------------------------------------------------------------------------------------------------------------------------------------------------------------------------------------------------------------------------------------------------------------------------------------------------------------------------------------------------------------------------------------------------------------------------------------------------W------------------------------STVAMPIAGRRATAF---------------------------------------------------LTVQLSRYSV------------------------NT--SDTTKHIKMRWKG-KGLP-E-REVKANVGQTLLEVSRA--------NDIY--LE-------AACEGSLA--------------------CSTCHCIL-D-EKTYSVA------NPPKDAEEDLLD---LAFDL-RP-TSRLGCQVVV-SEKM-----DNALIELPSATRNMAV--------------------------------DGY------------VPPA--H--
>4896_Spombe@CAA93897.2| mitochondrial type I
MNISRSSGLMRQFLLQPLRKGCDISCLGRSSWRMSRSFSGSSVLNEINLSRTKNLFLNDCKFNKNSFEKFFARR--LSNSVAPTPGGILQETEKIPSKKVAFWLLGSSALVLAIVVVGGITRLTESGLSITE---WKPITGVIPPLTDEQWNQEFELYKKSPEFEKLNSHMTVDEFKNIFFWEWFHRVLGRGIGLTILLPSIYMIVTKRASPWLSKRLIGLTGLVGLQGVIGWWMVKSGLSEELF-----------------------SDG------SHPRVSHYRLATHL--AAAVALYIGLVWTGH-------------GILQRHAFLKSMKSGSTSQLTSMVSSVQKMKGFRTSVNSFVGLVLITLLSGAFVAGLDAGMIYCTFPEMGEGRLAPSKSELFDQRFCRKDDKSDLIWRNMIDNPSLVQLEHRILAITTFVAACGLFIFSRAKRNILPKKIKTSINVVTGVVTAQATLGIMTLIYVVPVPLAALHQAGSLVTLTAALSLAQRLHPEYALKN-------------I--RSWTKLI----SSPP------------------------------------------------------------KSSISSSILTQQRQF---------------------------------------------------HTFRPSFHSEI-----------------------KK--PLPGTGIKVFFVT-PEGR-E-IMIEGN-------------------------EE-------GACEGSVA--------------------CSTCHVIV-D-PEHYELL------DPPEEDEEDMLD---LAFGL-EE-TSRLGCQVLL-RKDL-----DGIRVRIPAQTRNIRL--------------------------------E--------------RPKA-----
>412133_Tvaginalis@EAX87148.1| Ferredoxin 7
---------------------------------MLA--------------------------------------------------------------------------------------------------------------------------------------------------------------------------------------------------------------------------------------------------------------------------------------------------------------------------------------------------------------------------------------------------------------------------------------------------------------------------------------------------------------------------------------------------------------------------------------------------------------------------------------------------------------------------------------------------------SISRSAVKIHWTG--KGC-D-KIVEGHNGETLLKIAER--------NKLP--LP-------NACEGNRA--------------------CATCQVYV---NKGGDLL------NEISDAEYDTLD---YAVDL-RE-QSRLACTCVL-QTDD-----GEMDVVIPERCRNIDV--------------------------------SEF------------KKKK--SIL
>235443_Cneoformans@AFR94700.2| hypothetical protein CNAG_01443
---------------------------------MFRPAALLLRR------RTAN---------------FPQRQ--LSTSL-PRPRAPI----PIPNAPSAPPLPLPDAYPLELPRAISPTR----ALLL--------LSTPSPPTD---WPSHLEMH--SPLLAATSAKLKA-----------------RGIGVN--------VVYDPAAPY---------------GSLGFQGKKEGEEEEKFMGRLFWPNGRKIEWDIFNLETLNSDGLEKAINYTPVLSHSSGLPELLPASETPQKEILVCTHGSRDCRCADRGGPLVLALRKEVSRRGLQSQVK-----IGEVAHVGGHKYAANAIL----------------------------------------------------------------------------------------------LP-----TMDMLSNLSTEHA-----------PCIIDHLFALAPSIPSASVMPVAER-----------------------------------GTKPDDSTNAK--------------------GGMWMHWRGRYGLT------------------GEQQALLWDSVDPSRQL---------------------------------------------------HIASTSHET-------------------------AE--KKEQEIVTLRFKT-YEGE-E-KVVQAQVGENLLEVGKK--------NDLP-SLE-------GVCDGNLE--------------------CATCHLYL-S-SSPAPPV------SEPSEAEDDMLG---YAIGY-KEGESRLGCQIEV-TKDLAKWCDEGGIIRLPR--------------------------------------------------------------F
>2880_Esiliculosus@CBJ30843.1| conserved unknown protein
-----------------------------------------------------------------------------------------------------------------------------------------------------------------------------------------------------------------------------------------------------------------------------------------------------------------------------------MLRTA--------------------------------------------------------------------------------------------------------------------------------------------------------------------------------------------------------------------------------------------------------------------------------------------LQTGVGCLPRRAASG---------------------------------------------------GAVSSAQAG----------------------RRALS--SLQEALVKVTFVD-AEGD-R-ETVSALPGQNIFEVAEK--------HEIA--LD-------GPCRGKAGAVQSRNSESWTEDLFGQGPVCASCHVML-T-KEFTEKI------EPPLDSEISLLE---RKGELYAPGSSRLGCQIKL-SRDL-----DGITVFIPDG-----------------------------------------------------PPVG-----
>5949_Slemnae@CDW83372.1| ferredoxin
---------------------------------MIKSQ--------------------------------------------------------------------------------------------------------------------------------------------------------------------------------------------------------------------------------------------------------------------------------------------YKLRQLVQKTILG-------------------------------------------------------------------------------------------------------------------------------------------------------------------------------------------------------------------------------------------------------------------------------------QSQQSNLHLQRLAQV---------------------------------------------------QTLLSYQRRFL-----------------VGM-------GHPPAQGKMFFFQ-IGDQ-K-VKVLGRDDECVLEVAHN--------YKLEDHLQ-------GICAKCVV--------------------CATCHVYI-P-DDLVEKI------PQPDDMETETLEDQVQDFLL-KD-TSRLGCQVRV-SDIY-----EGCIITMPYSSFMGKTIYNEDYSEVKSNHSTKLMNDEDSNDLQNQENEDDHQSHREG----ESVPIKIQH-S
