# Supplementary material for: Components of iron–Sulfur cluster assembly machineries are robust phylogenetic markers to trace the origin of mitochondria and plastids
Source: PLoS Biol. 2023 Nov 8;21(11):e3002374. doi: 10.1371/journal.pbio.3002374 (PMC10631705; doi:10.1371/journal.pbio.3002374)
Supplement: S1 Data — (ZIP) [file pbio.3002374.s017.zip › S1 Data/Full_datasets/Eukaryotes/ISC/HscB_Euka.fasta]

>400682_Aqueenslandic@XP_011404359.2| PREDICTED: iron-sulfur cluster co-chaperone protein HscB, mito
MA----------------------------------------------------------------------------------------------------------------------------------------------------------------------------------------------------------------------------------------------------------------------------------------------------------------------AFRKLGEKLLLS------------------------------------------------------------------------------------------------------------------------------------------------------------------------------------------------------------------------------------------------------------------------------------------------------------------------------------------------------------------------------------------------------------------------------------------------------------------------------------------------------------------------------------------GTSGRRLL--------------------------------------------------------------------------------------------------------------------------------------------------------------------------------------------------------------------------------------------------------------------------------------------------------------------------------------------------------------------------------------------------------STRQLNC-----------W---------NC--------NKTISVQLDEP-------TFTCPC------------EHHVILPPT------------------------------TSNYFHILQC----------------------------DVQ-F-DIK----PEVIKSRYHWLQRWLHPDKYALK-------------------SPLE------RQFAEE------------------------HSSLINKAYNTLSDHYRRGLYMLELN-NVEID--------E----------KDN----------------LIAGGEEFLETIMNINEEIHAN------------P-SQAKLKQLMNNNEVSLNKSITVLSDCFKKN------------DL-----------------------EGAKSALSEMKYYIN------------------IKEEILSRIQ-------------------------------------------I
>159749_Toceanica@EJK76006.1| hypothetical protein THAOC_02248
MA-----------------------------------------------------------------------------------------------------------------------------------------------------------------------------V-------------------------------------------------------------------------------------------------------------------------HSRPSGRGVSGMDRAGSRNGGRSN-----------------------------------------------------------------------------------------RGRLSKEGPRDAIGG--------------------------------------------------------------------------------------------------------------------------------------------------------------------------------------------------VCHCGR----------------------------------H------------------------------------------------------------DEAVEIQLVKD-----------EFRSP--------------------------------------------------------------------------------------------------QKTGKTRH---------------------------------------------------------------------------------------------------------------------------------------------------------------------------------------------------------------------------------------------------------------------------------------------------------------------------------------------------------------------------------------------------------TQGDVLCRLLGGAKEHLHWGHGARLTLVSTPLETSLP-NHDLDPGLEWHLPF----SIVCCTAGMW-------ACLLLRRPIAGLGT---------------MLQRHLSMSSKSITHFDVLGV----------------------------EPS-F-TQS----TADLKSKYKKLMVEFHPDRHVSS-------------------DEEV------KTEMAE------------------------KAIDVTRAFNTIGDPLSRALYLLELR-GASLD--------E----------SDN------------------------------LREEVEGA------------S-SDEELRPLLQSCEESIRELCKGIDNSFRAN------------KI-----------------------EDAKLLTAKLQYWKR------------------IEERIVDKISSKT-----------------------------------------
>159749_Toceanica@EJK50806.1| hypothetical protein THAOC_30092, partial
-------------------------------------------------------------------------------------------------------------------------------------------------------------------------------------------------------------------------------------------------------------------------------------------------------------------------------------------------------------------------------------------------------------------------------------------------------------------------------------------------------------------------------------------------------------------------------------------------------------------------------------------------------------------------------------------------------------------------------------------------------------------------------------------------------------------------------------------------------------------------------------------------------------------------------------------------------------------------------------------------------------------------------------------------------------------------------------------------------------------------------------------------------------------------------------------------------------------------------------------------------------------------------------------------------------------------------------------------------------------------------------------------------------------------------------------------------------------------------------HVSS-------------------DEEV------KTEMAE------------------------KAIDVTRAFNTIGDPLSRALYLLELR-GASLD--------E----------SDN-----------------SIIDGSLLMKIMELREEVEGA------------S-SDEELRPLLQSCEESIRELCKGIDNSFRAN------------KI-----------------------EDARILTAKLQYWKR------------------IEERIVDKISSKT-----------------------------------------
>9606_Hsapiens@NP_741999.3| iron-sulfur cluster co-chaperone protein HscB, mitochondrial isoform 1 p
MWRGRAGALL----------------------------------------------------------------------------------------------------------------------------------------------RVWG------------------------------------------------------------------------------------------------------------------------------------------------------------------------------------------------------------------------------------------------------------------------------------------------------------------------------------------------------------------------------------------------------------------------------------------------------------------------------------------------------------------------------------------------------------------------------------------------------------FWPT--------------------------------------------------------------------------------------------------GVPRRRP---------------------------------------------------------------------------LSCDAASQA---------------------------------------------------------------------------------------------------------------------------------------------------------------------------------------------------------------------------------------------------------------------------------------------------------------------GSNYPRC-----------W---------NC--------GGPWGPGRED--------RFFCPQ------------CRALQAPDP------------------------------TRDYFSLMDC----------------------------NRS-F-RVD----TAKLQHRYQQLQRLVHPDFFSQR-------------------SQTE------KDFSEK------------------------HSTLVNDAYKTLLAPLSRGLYLLKLH-GIEIP--------E----------RTD-----------------YEMDRQFLIEIMEINEKLAEA------------E-SEAAMKEIESIVKAKQKEFTDNVSSAFEQD------------DF-----------------------EEAKEILTKMRYFSN------------------IEEKIKLKKIPL------------------------------------------
>623744_Dtranslucida@TRY96690.1| hypothetical protein DNTS_005940
MMITLHRLRFFL-----TIP-------------------------------------------------------------------------------------------------------------------------------------------------------------------------------------------------------------------------------------------------------------------------------------RNKHKTNSLLNEHLNFVSQLCLA------------------------------------------------------------------------------------------------------------------------------------------------------------------------------------------------------------------------------------------------------------------------------------------------------------------------------------------------------------------------------------------------------------------------------------------P-------------------------------------------------------------------------------------------------------ERT--------------------------------------------------------------------------VYSNGVKGVSPPYTVK-----------------------------------------------------------------------------------------------------------------------------------------------------------------------------GHPTVN------------------------------------------------------------------------------------------------------------------------FFSTLEVNRLC-----------W---------KC--------GSSAG-------------LFFCSI------------CNIIQPPDN------------------------------KANYFDILKC----------------------------DQM-F-SLD----AQRLQQRYLELQRSLHPDSFSQK-------------------SLKE------QQYSEE------------------------QSALVNKAYRTLQKPLSRAVYMLELR-GVFLE--------E----------GTD-----------------ATADPAFLQQVMELNESLAET------------Q-SPEEIRAIGSSVKEKLKDLTAQMNLSLNKG------------DL-----------------------HSAKVVLNQMKYFTN------------------IQEKVKERSTEPC-----------------------------------------
>45351_Nvectensis@XP_001639535.1| iron-sulfur cluster co-chaperone protein HscB
MAASFALFCRQC-----------------------------------------------------------------------------------------------------------------------------------------------------------------------------------------------------------------------------------------------------------------------------------------------------FYQSPRLYTRRITTNRYYY--------------------------------------------------------------------------------------------------------------------------------------------------------------------------------------------------------------------------------------------------------------------------------------------------------------------------------------------------------------------------------------------------------------------------------------------------------------------------------------------------------------------------------------NRSLRSGSVRL---------------------------------------------------------------------------LSSVCTKEC----------------------------------------------------------------------------------------------------------------------------C----------------------------------------------------------------------------------------------------------------------------------------------------------------------------------------CSRPRTC-----------W---------KC--------HSNLFGHA----------DFFCPS------------CDVIQPPEG------------------------------DANYFEIMDR----------------------------PEG-F-RID----TEVLTKDYRDLQMKLHPDRFSLQ-------------------AEEE------QNFSAL------------------------QSSVVNQAYRTLLKPLSRGLYLLKIH-GESIE--------E----------GDI-----------------SSCNAKFLMEIMEINEKIEDA------------S-NDKNIQVIEDENNAKIQRCTHDVAEAFEEG------------NI-----------------------MAAKEHLCKLKYYTN------------------ISNQIKDRKASLLLSGDH------------------------------------
>45264_Amillepora@XP_029204571.1| iron-sulfur cluster co-chaperone protein HscB-like isoform X1
MFSRKFSFKI----------------------------------------------------------------------------------------------------------------------------------------------------------------------------------------------------------------------------------------------------------------------------------------------------------AALLCLRSTNCLIH------------------------------------------------------------------------------------------------------------------------------------------------------------------------------------------------------------------------------------------------------------------------------------------------------------------------------------------------------------------------------------------------------------------------------------YRHFPSR-----------------------------------------KICLAICGTTPRYKF----------------------------------------------RM---------------------------------------------------------------------------YCSPVESHR---------------------------------------------------------------------------------------------------------------------------------------------------------------------------------------------------------------------------------------------------------------------------------------------------------------------PAKVSSC-----------W---------KC--------KAPVTSM-----------QFFCPA------------CNVIQPPSK------------------------------ETTYFDLMSS----------------------------PKT-F-DVN----TAQLTEKYKELQWKLHPDKFSDV-------------------SEEE------KQLSED------------------------QSSKVNEAYNTLLKPLSRGIYLLNLF-GEQIT--------E----------GEA-----------------TSMDAELLEDIMEQYEVISSS--------------DKNKIKEIETENKVSLEKCIKDISSAFAKG------------DI-----------------------TTARQEIIKLKYYSN------------------MAEYIKNQED--------W----------------------------S------
>29159_Cgigas@XP_034325912.1| iron-sulfur cluster co-chaperone protein HscB
MAAPFRNCSRLA-------------------------------------------------------------------------------------------ANLRS---------------------------------------------------------------------------------------------------------------------------------------------------------------------------------------------KLPSVVNGTHSNHGECLRNRLSA----------------------------------------------------------------------------------------------------------------------------------------------------------------------------------------------------------------------------------------------------------------------------------------------------------------------------------------------------------------------------------------------------------------------------------------------------------------------------------------------------------------------------------------------GISVKRA----DSIFCFYN------------------------------------------------------------QRTFTLSQTNVNRRQYS----------------------------------------------------------------------------------------------------------------------------------------------------------------------------------------------------------------------------------------------------------------------------------------------------------------TISERTC-----------W---------KC--------GNKVDNNEE---------LFFCK-------------CGVVQDIK-------------------------------GLTFFELMGI----------------------------PES-F-DID----VTSLTQKYRDLQRQLHPDKHTLK-------------------SEKE------KQIAEE------------------------QSSCVNKAYFTLLKPLPRAQYLLERR-GVPIE--------E-----------DN-----------------SEADQAFLMEIMEVNEDIMDA------------D-TPDALQPIQMSNDLNIKNCVSEISKAFSNN------------NI-----------------------DKAKEWTIRLKYFKN------------------INDKIIGIYQQHFGAQ--------------------------------------
>6239_Celegans@CCD72722.1| J domain-containing protein
MS--------------------------------------------------------------------------------------------------------------------------------------------------------------------------------------------------------------------------------------------------------------------------------------------------------------------------------------------------------------------------------------------------------------------------------------------------------------------------------------------------------------------------------------------------------------------------------------------------------------------------------------------------------------------------------------------------------------------------------------------------------------------------------------------------------------------------------------------------------------------------------TRH---------------------------------------------------------------------------LLHQIRAKT------------------------------------------------------------------------------------------------------------------------------------------------------------------------------------------------------------------------------------------------------------------------------------------------------------------HDHTKLHPSC-----------W---------NC--------KKDVQD------------PIICKK------------CNVIQPVTS------------------------------GQDYFNYMGV----------------------------KFD-F-RLD----QDELKQKFHQLQSKLHPDKFVMA-------------------TDEE------KKLSEE------------------------HSRKLNEAYKELADPFKRAKYLIKEY-GEEHP--------E------------------------------NLQNSEILMEMLERNEEIDEM------------H-DENALKAEKSRIETEIDEQLEQLGTHFESK------------KI-----------------------PEARDVIGRLTYLYS------------------LKNTVNTKLGLN------------------------------------------
>7240_Dsimulans@KMY99972.1| uncharacterized protein Dsimw501_GD14607
MRRVINGY-----------------------------------------------------------------------------------------------------------------------------------------------------------------------------------------------------------------------------------------------------------------------------------------------------KSAVKATNYTPLARNAAQFH-------------------------------------------------------------------------------------------------------------------------------------------------------------------------------------------------------------------------------------------------------------------------------------------------------------------------------------------------------------------------------------------------------------------------------------QFRLP------------------------------------------------------------------------------------------------------EIRK---------------------------------------------------------------------------FS----------------------------------------------------------------------------------------------------------------------------------------------------------------------------------------------------------------------------------------------------------------------------------------------------------------------------VESSPAC-----------W---------NC--------QKKSDLKQ----------NMICSD------------CGHLQDVNS------------------------------GINYFKLLSF----------------------------PIQ-F-SLE----SQKLTRSFRQLQTIVHPDKYSNK-------------------TSRE------QTNSAD------------------------WSSLINKAYKTLSTPIERGQYLLQLE-GEQMP--------Q-----------DN-----------------SALNKEFLMAMMERNEEVEDA------------E-DTQTLENLNIQLVKELEEMARRLNALFESK------------DL-----------------------SGVKGTLVEMKYLLS------------------IQNSIKQKQQSLLGS---------------------------------------
>3197_Mpolymorpha@PTQ37761.1| hypothetical protein MARPO_0055s0040
MRRQVSSSGL-----------------------------------------------------------------------------------------------------------------------------------------------------------------------------------------------------------------------------------------------------------------------------------------------YRHFLTRNLENGAEKSVRALNSSAQFSSTSR---------------------------------------------------------------FPDS---------------PGAPQIAHPDRNSGTSQGLLS------------------------------------------------------------------------------------------------------------------------------------------------------------------------------------------------------------------------------------------------------------------------------------------------------------------------FFQPVR-------------------------------------CLDSSARPRHVDSVPRSSVIE-----------------------------------------TRRRS---------------------------------------------------------------------------FVATAGNE----------------------------------------------------------------------------------------------------------------------------------------------------------------------------------------------------------------------------------------------------------------------------------------------------------------------KGPSKKC-----------W---------AC--------EHDILGGS----------GLFCPS------------CDGIQPLDL------------------------------SVDHFTIFGI----------------------------ERS-F-KVD----SKELEQRYKSLQKKLHPDLMSSK-------------------SQKE------QGYSAD------------------------QSSHVIQAYFQLLKPLSRARYLLGLH-GIKVD--------E-----------EG-----------------TIDDPALLMEIMEIRESLEDV------------S-DAKELQKLQAQNALRIQDTEKVLEKTFAAG------------DL-----------------------KKAVSWVQRLAYYNK------------------VDEEIVRKL---------------------------------------------
>3218_Ppatens@PNR37609.1| hypothetical protein PHYPA_020718
MG--------------------------------------------------------------------------------------------------------------------------------------------------------WLG-------------------------------------------------------------------------------------------------------------------------------------------------------PKSSSLRRALHTHFLFSSSKF-------------------------------------------SGVFSESLS-------LLTDPITA---------NVGCVIGQSPSQKPQ----------------------------------------------------------------------------------------------------------------------------------------------------------------------------------------------------------------------------------------------------------------------------------------------------------------------------------EFHRPASASIARLLDVGPAFCTVFDATSSKGVASLSKRIHQRLICVGTRTCNRTSSSRGRVRGLN--------------------------------------QGMQLKRG---------------------------------------------------------------------------FSSTIVK-----------------------------------------------------------------------------------------------------------------------------------------------------------------------------------------------------------------------------------------------------------------------------------------------------------------------EVEAKKC-----------W---------SC--------EETSTAAP----------FFVCSS------------CKAIQPLDH------------------------------SMDFFQLLSV----------------------------DTS-Y-LQD----SKILEKNYKQLQKFLHPDLSSGK-------------------SERE------QDYSAE------------------------QSAQVIKAYYVLLDPLSRARYMLKLN-GVDID--------E-----------EV-----------------TIHDPALLMEIMELREEVEEA------------T-DPVKLAKIKEQNKKKMSDCENALKEVFQSG------------DV-----------------------MGAIPLVRRMTYYHK------------------IIEEITRKQ---------------------------------------------
>3702_Athaliana@AED91011.1| DNAJ heat shock N-terminal domain-containing protein
MK-----------------------------------------------------------------------------------------------------------------------------------------------------------------------------------------------------------------------------------------------------------------------------------------------------------KTKTMVASISTLIRR--------------------------------------------------------------------------------------------------------------------------------------------------------------------------------------------------------------------------------------------------------------------------------------------------------------------------------------------------------------------------------------------------------------------------------------------TYPSTNQ-------------------------------------------------------------------------------------------CNSLATIQSQTQLP---------------------------------------------------------------------RESLQHHSSAEGRLRFSG-------------------------------------------------------------------------------------------------------------------RVFC----------------------------------------------------------------------------------------------------------------------------------------------------------------------------------------SESGAGC-----------W---------NC--------GEKAA-------------FLFCNS------------CRSIQPVDD------------------------------SVDYFQIFGL----------------------------EKK-Y-EID----PGSLEGKYKDWQKKLHPDLVHNK-------------------SKKE------RDYAAE------------------------QSAKVTEACRTLTKRLSRAMYIMKLN-GVNVN--------E-----------EE-----------------TITDPTLLMEIMELREAISEA------------D-DSTSLNQIRSQVQEKLKQWSDSFVEAFESQ------------KF-----------------------DDAVKCIQRMTYYER------------------ACEEILKKL---------------------------------------------
>39947_Osativa@KAF2907727.1| hypothetical protein DAI22_12g120500
MGSKPKPLKPTH----------------------------LRTSFS--REKATRGPTCQ---------------------------------------------------------------------------------------PPKPTQNTWLS---------------------------------------TQPHIPPFS-------------------------------------------------------------PRR----------------------------RRRRRSPDLPASAQRRPRR----------------------------------------------------------------------------------------------------RKPHMWRRPGQLRLH----------------------------------------------------------------------------------------------------------------------------------------------------------------------------------------------------------------------------------------------------------------------------------------------LAAAAGAAGRGARRRNPL-----PPVPTVPSSSS-------------------------------------------------------------------------------------------SSSASTTTTRD------------------------------------------------------------------------LAAFARGSSSSSR----------------------------------------------------------------------------------------------------------------------------------------------------------------------------------------------------------------------------------------------------------------------------------------------------------------SLSDRAGGGEC-----------W---------SC--------GASGA-------------FLSCGS------------CGSVQPVDP------------------------------AVDYFRIFGL----------------------------ERE-Y-TIK----DNNLEGKYKDWQKKLHPDLVHSK-------------------SEKE------RAFAAE------------------------QSALVIDAYRTLSKPLSRALYLLQLE-GIPID--------E-----------EK-----------------TITDPELLMEMMEIREAVNDA------------N-DSQTLEKIQSQIKRKLETWSHSFQEAFERR------------DF-----------------------DRAVKATQRMRYYER------------------AVEETIKKL---------------------------------------------
>436017_Olucimarinus@ABO97869.1| predicted protein
MA---------------------------------------------------------------------------------------------------------------------------------------------------------------------------------------------------------------------------------------------------------------------------------------------------------------------NALRRLATA-----------------------------------------------------------------------------------------------------------------------------------------------------------------------------------------------------------------------------------------------------------------------------------------------------------------------------------------------------------------------------------------------------------------------------------------------------------------------------------------------SSRVALSR--------------------------------------VAAGAPRA---------------------------------------------------------------------------FVSDA-------------------------------------------------------------------------------------------------------------------------------------------------------------------------------------------------------------------------------------------------------------------------------------------------------------------------SATATPC-----------W---------SC--------DARTTALNDDAS-----ANFFCDA------------CGAIQPPV-------------------------------AADYFALLGV----------------------------EPK-Y-ALE----SAALEDAMKRRQKLLHPDKFSTK-------------------SERE------RRYSAD------------------------QASAVNEAYGTLRDPLRRAKYILEAR-GWGVT--------ER--------DGRD-----------------APVDPGLLMEVMEAREAIDEA------------NGDAEKLRELLREHSARVTACEEETRAALDAT------------PM---------------------VGESAKEAVVRLTYFVR------------------IVEEIKALL---------------------------------------------
>5949_Slemnae@CDW81055.1| iron-sulfur cluster co-chaperone protein mitochondrial-like
M---------------------------------------------------------------------------------------------------------------------------------------------------------------------------------------------------------------------------------------------------------------------------------------------------------------------------------------------------------------------------------------------------------------------------------------------------------------------------------------------------------------------------------------------------------------------------------------------------------------------------------------------------------------------------------------------------------------------------------------------------------------------------------------------------------------------------------------------------------------------------------NRQ-------------------------------------------------------------------------------------------------------------------------------------------------------------------------------------------------------------------------------------------------------------------------------------------------------------------------------------------------------------------------------------------------------------------------------------TI--------------------------KHSCNP------------CKYLEDISQ----------------------------LKRVDYFQFFCL----------------------------PQQ-Y-NVD----LNELNQHYKQYQKFIHPDKFSLA-------------------ADQL------QENSTE------------------------LSSFANNAYFTLINDLQRAIYLLKLK-GVNVM-------SE-----------DE-----------------QTFDMEFIEIIFSIRMDVDQC------------E-NIDELKEIHSEVKTELDVKLTSLKQLFEQK------------NY-----------------------DDAKAEVERVVFLEK------------------VINEIQEKEMSLKM----------------------------------------
>670386_Halbum@EFA84251.1| hypothetical protein PPL_03328
MLNKNLFFIIFI-----LL-SICCNLSFTQSTINFISTSTLTTSITPLTTSSSSSPSTSTTIINTNSNTLSNSNSQTVASSTSTSTSSTTNIQFTTSSSSTTTSNTNSITGLSSTSSGGSSTSTGSTIGFPITTVTTT-----SNWDPTPTTAIWSTGLLSTLITL--------------------------------------------------------------IAK---------------------------------------------------------------TTETPAPPTSSVSMTLSSTTRGTTPPTITASTTT--------VGIRTT--------------------------ISSSSGI--------------SSMP-----------------TTTTTNIKPNITTATGTA-----------------------------------------------------------------------------------------------------------------------------------------------------------------------------------------------------------------------------------------------------------------------------------------------------TATATTGGNNTASSNS----TTLTVPWE-----------------------------------------DSSWFTSNSISKTSIQSIRIQMLIYVLSNNN-----------NKNN------INNTSNNNNRLF------------------------------------------------------------------------VNFNNNNNNNNNITKNAS------------------------------------------------------------------------------------------------------------------FISCNNV---------------------------------------------------N-------------------------------------------IKSYSTGSSS-----QH------------------------------------------------------------------HQHQHNEKSC-----------W---------KC--------KKSVLAR-----------EFFCPL------------CNVVQTPQQ------------------------------RFNVFEVFSL----------------------------EPS-Y-RVD----QKDLSHRFKQLQKKLHPDLFQQS-------------------TETE------QSLSKD------------------------QSTLINSAYNILKSPFLRAEFILNEK-GYDLN--------------------GV-----------------SDVDPEVLSEILEVREEIEET------------D-NEDKLKEIAHDNRAKMNHCEEELVNLFQKQ------------NY-----------------------KDALGKTIYLRYLTR------------------IQEEIHKRLGIHI-----------------------------------------
>352472_Ddiscoideum@XP_640965.1| hypothetical protein DDB_G0280889
MNKTLNIL-------------------------------------------------------------------------------------------------------------------------------------------------------------------------------------------------------------------------------------------------------------------------------------------------FNNKNFKVVNPANIKFINNNNYY----------------------------------------------------------------------------------------------------------------------------------------------------------------------------------------------------------------------------------------------------------------------------------------------------------------------------------------------------------------------------------------------------------------------------------------TSPINKY--------------------------------------INNNNFIFNKSPESSI---------------------------------------------NKF---------------------------------------------------------------------------YSTTSTQNGCGNNSNC------------------------------------------------------------------------------------------------------------------SSTCGSN---------------------------------------------------NNNNNN---------------------------------------NNNSSGSN-------H---------------------------------------------------------------GSELLKKIKASPC-----------W---------SC--------NEHIEKK-----------KIFCPM------------CNKVQQMDD------------------------------SIDIFYLFDMYVFILLHF-------LNLFLFF----FCKPS-F-RVD----LKDLSHRFKKLQKQLHPDLFEQS------------------DSQKE------KNISKE------------------------ITTSLNTAHNILKSPFLRAEYILNQK-GLDLS--------------------SV-----------------GDVDPEVLMEVLEVREAIDEG--------------TEEDITKIAHENRQKINDVVEKLENEFQNK------------NY-----------------------QEALKQTVYLRYLTR------------------IQEEVHNRLDTHI-----------------------------------------
>37360_Pbrassicae@CEP02045.1| hypothetical protein PBRA_002310
M-----------------------------------------------------------------------------------------------------------------------------------------------------------------------------------------------------------------------------------------------------------------------------------------------------------------------LIRRLPRRLL----------------------------------------------------------------------------------------------------------------------------------------------------------------------------------------------------------------------------------------------------------------------------------------------------------------------------------------------------------------------------------------------------------------------------------------PLS---------------------------------------------------------------------------------------------------SSARQ--------------------------------------------------------------------------PFSSLGRVDLSAQRR----------------------------------------------------------------------------------------------------------------------ECRQ-----------------------------------------------------------------------------------------------------------------------------------------------------------------------------------RHSGGDPFIC-----------W---------KC--------EHHLKCP-----------VAFCPG------------CKTIQPPPQ------------------------------KKNVFQILGV----------------------------EES-F-DVD----LSKLSERYKQMQKSIHPDRFSNA-------------------TDAE------QKISSQ------------------------YSAELSNAHRTIADPVQRAQALLHIK-GVGIG--------E-----------SE-----------------SVSDPKFLGEVLETRERIESG--------------DPADLDDIRRETVDLLIADQDDFRAAYESG------------DL-----------------------SRARDATMRMIYRSN------------------VLSVICKRQPVT------------------------------------------
>448386_Gchorda@PXF41653.1| Co-chaperone protein HscB-like
M---------------------------------------------------------------------------------------------------------------------------------------------------------------------------------------------------------------------------------------------------------------------------------------------------------------------------------------------------------------------------------------------------------------------------------------------------------------------------------------------------------------------------------------------------------------------------------------------------------------------------------------------------------------------------------------------------------------------------------------------------------------------------------------------------------------------------------------------------------------------------------------------------------------------------------------------------------------------------------------------------------------------------------------------------------------------------------------------------------------------------------------------------------------------------------------------------------------------------------------------------------------------------------------------------------------F--------T----------------------------RALCTA------------AARRATTVA------------------------------NSNFYQLLGV----------------------------TEN-F-RID----SAQLAERFKSLQRQWHPDKYHNS-------------------PPAD------RQHAAH------------------------MSAVLNEAYATLRAPHKRAKHLLQIR-THEAA--------PP--------ALDD-----------------VTLPPHFLMWVVEFRESIADA------------RHDPARLRDLRDDVFARMKQCESELAAAFDHD------------DL-----------------------GAATTHTAKLQYYRR------------------MQQVIHDFS---------------------------------------------
>3055_Creinhardtii@PNW74850.1| hypothetical protein CHLRE_12g507559v5
MSARRLASLLPK---------SCLEL------------------------------------------------------------------------------------------------------------------------------VVWG---------------------------------------------------------------------------------------------------------------------------------------------------------------------------------------------------------------------------------------------------------------------QPRLLGAL---------------------------------------------------------------------------------------------------------------------------------------------------------------------------------------------------------------------------------------------------------------------------------------------------------------AQSEAALDGNCRPSTSYSPAEPAT------------------------------------------------------------------------------------------SLAVRQYASRA--------------------------------------------------------------------------QLSSSSVTQWRTAHTAACP--------------------------------------------------------------------------------------------------------------QHGPACAHD---------------------------HAHH--------------------QQPQQS-----------------GA-----------------------ASGAKP--------------------------------------------------------------------APRRVLTLEEVEKAC-----------R---------GC--------DKLVKRG-----------GLVCNG------------CATVQPPDE------------------------------SLSYFELFSL---------------------------PDSS-F-DID----PQLLEKRYKQLQWNLHPDKMGHK-------------------PPQE------REFSAQ------------------------HASVINLAYSILKSPLSRANYLLASK-GVNAG--------E---------AFEG-----------------TIDDPELLMEVLEAREEVEGT------------D-DPAALAQLLAHNRRQQEGLVGRLSAAFRAG------------DM-----------------------GAAVSLTHQLQYVAK------------------LEQEIVKKLPQL------------------------------------------
>412133_Tvaginalis@EAX95307.1| co-chaperone Hsc20 family protein
MLKLP-------------------------------------------------------------------------------------------------------------------------------------------------------------------------------------------------------------------------------------------------------------------------------------------------------------------------------------------------------------------------------------------------------------------------------------------------------------------------------------------------------------------------------------------------------------------------------------------------------------------------------------------------------------------------------------------------------------------------------------------------------------------------------------------------------------------------------------------------------------------------DSFLSRA---------------------------------------------------------------------------FAEALK------------------------------------------------------------------------------------------------------------------------------------------------------------------------------------------------------------------------------------------------------------------------------------------------------------------------NTCSAAC-----------W---------NC--------NHLLNTAKS---------SLFCES------------CHKIQPPT-------------------------------CDNFFQLFDQ----------------------------PKQ-Y-KID----VKKLDKSYLSLQRKVHPDRFYSK-------------------TEKE------KELSIK------------------------ASGCINEGYHTLRNPVSRGEYLLHLF-NQKVV---------------------------------------TDVPQDFLMEVLEFHEEMDNT------------N-EPDELIKLLQKAQKMMKDLTASLASTLEIK------------DGKLA------------------KPGEAAIILSKLKYLSR------------------IRDTLKQKIPVNKL----------------------------------------
>412133_Tvaginalis@EAX88108.1| co-chaperone Hsc20 family protein
MLSPS-------------------------------------------------------------------------------------------------------------------------------------------------------------------------------------------------------------------------------------------------------------------------------------------------------------------------------------------------------------------------------------------------------------------------------------------------------------------------------------------------------------------------------------------------------------------------------------------------------------------------------------------------------------------------------------------------------------------------------------------------------------------------------------------------------------------------------------------------------------------------ANYIKKA---------------------------------------------------------------------------FAAAVQ------------------------------------------------------------------------------------------------------------------------------------------------------------------------------------------------------------------------------------------------------------------------------------------------------------------------HTCSSAC-----------W---------NC--------NHRLNTARN---------SLFCES------------CHKIQAPT-------------------------------CENFFQLFNQ----------------------------PKQ-Y-QFD----LKKLDKTYLSLQRKVHPDRFYSK-------------------SEKE------KELSIK------------------------ASGCINEGYHTLRNPVSRGEYLLHLF-NEKVL---------------------------------------SDVPQDFLMEVLEFHEEMDSA------------T-EAEELIKLLQKVQKMMKDLTSQLATDLEIK------------DGKLL------------------NAAEAAKTLSKLKYLSR------------------IRDTLKQKIPVQKL----------------------------------------
>1144522_Tfoetus@OHT11889.1| Iron-sulfur cluster co-chaperone protein HscB, mitochondrial
MLQFY-------------------------------------------------------------------------------------------------------------------------------------------------------------------------------------------------------------------------------------------------------------------------------------------------------------------------------------------------------------------------------------------------------------------------------------------------------------------------------------------------------------------------------------------------------------------------------------------------------------------------------------------------------------------------------------------------------------------------------------------------------------------------------------------------------------------------------------------------------------------------KSRFARF------------------------------------------------------------------------------------------------------------------------------------------------------------------------------------------------------------------------------------------------------------------------------------------------------------------------------------------------------------------------------------------------------FVHDCKQTCC-----------W---------NC--------HKMIKHKDC---------EFFCKN------------CNKLLPTE-------------------------------YDNYFSLFDL----------------------------PKD-Y-DID----PSKLLKTYKGYQRQIHPDRFFQA-------------------SKNE------ISNADH------------------------VSSCVNQGYKTLSDPVKRGEYMLQLF-KFDTK---------------------------------------ADVPPDFLMKVLDIHEQIDSA------------S-ESSDLVKLMAENQKDFREENAKLKESLRVDGD-------KVADP-----------------------HAAAESLAKMKYLSR------------------IRDAIREKLPVDLL----------------------------------------
>478820_Bsp.@OAO12496.1| co-chaperone Hsc20 family protein
M-------------------------------------------------------------------------------------------------------------------------------------------------------------------------------------------------------------------------------------------------------------------------------------------------------------------------------------------------------------------------------------------------------------------------------------------------------------------------------------------------------------------------------------------------------------------------------------------------------------------------------------------------------------------------------------------------------------------------------------------------------------------------P----------------------------------------------------------------------------------------------------TLLSKS---------------------------------------------------------------------------FATSANANQQCGGAC-------------------------------------------------------------------------------------------------------------------KKNCSD--------------------------------------------------------------------------------------------------------------------------------------------------------------------------------------CHKMTMC-----------W---------NC--------HHFTDCH-----------DRFCPT------------CHKIQPVYS--------------------------VEEGGCNFFQLFGL----------------------------PET-Y-DID----PAKLEANFKNMQKVIHPDLFSSK-------------------SEEE------KAVSTK------------------------VSTTINIAHNKLKNPISRAAYLVKLITGKDVL-------GE----------DDN-----------------YKVPMEVLMEVMEIREKLSDA------------K-TDEEKDALKGKVKDSFKQHENAFRCGLCKR------------DN-----------------------DSICNEAVAMKYYDS------------------IIRELNGELG--------------------------------------------
>4787_Pinfestans@KAF4131548.1| HSCB C-terminal oligomerization domain
ML-------------------------------------------------------------------------------------------------------------------------------------------------------------------------------------------------------------------------------------------------------------------------------------------------------------------SGKVLRRGLQ----------------------------------------------------------------------------------------------RAQRAPR--------------------------------------------------------------------------------------------------------------------------------------------------------------------------------------------------------------------------------------------------------------------------------------------------------------------------------------P-------------------------------------------------------------------------------------------------------MRS---------------------------------------------------------------------------FAAVVDDVDDDMPAV---------------------------------------------------------------------------------------------------------------------SCRR--------------------------------------------------------------------------------------------------------------------------------------------------------------------------------------EAKGPDC-----------W---------KC--------HHATDCC-----------SFFCKS------------CNAIQPIDKGC----------------------------HCDYFEMFKV----------------------------PKN-F-NLE----QRSIEKTYWNLQKRLHPDLYGSK-------------------SEFE------KELSAV------------------------NAAVINDAYKMLKKPNTRVKYLLALH-GIDAL-------GE----------TAS-----------------TAVDPELLMQTMEIRERIAEA------------L-DVDTLHEIRKEVSEHIDTIINKLGEVYDKD-----------QDL-----------------------ESTKQYAVELQYMVK------------------CAEEIDVREEKLDGYYM-------------------------------------
>1890364_Pfungivorum@PRP88081.1| hypothetical protein PROFUN_04172
MGFT-----------------------------------------------------------------------------------------------------------------------------------------------------------------------------------------------------------------------------------------------------------------------------------------------------ERPPSSREINDSCARTLRLRSRPLIW------------------------------------------------------------------------------------ILRNNRDVSDAPKFANSLKVGINT---------------------------------------------------------------------------------------------------------------------------------------------------------------------------------------------------------------------------------------------------------------------------------------------------GAYVRQTQQSF------------QP--------------------------------------------------------------------------------------------------------RL---------------------------------------------------------------------------IAVQLKPEAM-----------------------------------------------------------------------------------------------------------------------------------------------------------------------------------DPGNN----------------------------------------------------------------------------------------------------------------------------RDIESKC-----------W---------KC--------GHSFSSPI----------TLECNS------------CNVVQPLAD------------------------------KVNFFQLFQS----------------------------PQT-F-NFD----VKKASDTFKDLQRKYHPDRFSNR-------------------SKEE------QIISKM------------------------SSSTINNAYNILKDPQQRARYMLVLN-GSDFD--------E-----------EA-----------------TIEDNNLLLEIMEKREAIESEAEEVGDIMQSPPE-TSEVVEQIARENTREIEDCLERISKGFESH------------DI-----------------------QRVKEQVVKLQYLAR------------------IDEAARKRLRENE-----------------------------------------
>5763_Nfowleri@KAF0978909.1| hypothetical protein FDP41_001979
MKANL----------------------------------------------------------------------------------------------------------------------------------------------------VW----------------------------------------------------------------------------------------------------------------------------------------------RKLSSSSSVLQNGFRNMRTNQYVALALRDKSF-------IGMNS------------------------------------------------------------------------------------------------------------------------------------------------------------------------------------------------------------------------------------------------------------------------------------------------------------------------------------------------------------------------------------------------------------------------------------------------------------------------------------------------------------------------HNNIIERK---------------------------------------------------------------------------FSTYFVANQVCTKNM-------------------------------------------------------------------------------------------------------------------DRECPRS---------------------------------------------------TDPI--------------------------------------------------------------------------------------------------------------------------LLNHQQHHHPC-----------W---------NC--------ETELSCH-----------LLFCSS------------CNKIQPPSSET-----------------HGTLAGQYPETSIDYFTLMDL----------------------------PHE-F-SIN----PKVLHEKYKELQKVLHPDKFAQK-------------------SETE------KKISRM------------------------QSAIVNTAYQTLKSTKLRAEYLLKLK-EAQKLGP----CNHK--------SVND-----------------VQLSPEFLMDIMEVNEQINDN------------EDNREALTEIQMDFNERKRLIVRSIDEQFKKD------------DL-----------------------DEARFKIAQLNYIER------------------TLQLVDNKLHQLDLKEHRS---------------PSNEPCDECERKN-------
>5888_Ptetraurelia@CAK81995.1| unnamed protein product (macronuclear)
MGIKIGIFVSAI------IGLLCAFKIF----------------------SYLSVPSYQ-SIIHINRD---------------------HDIKIY-----------------------------RDKFGVPHIQAHSLPDGLYAQGFVQAQDRLWQLHIRKM-----ASQGRLSEVFGERTLKVDQYFRGLDYQDSARRIVNQLSSEGQQLFQAYV----------DGINKG------------------------------------RSTFTLLPIEFQLTRSNFIEWEIFDVICFIKFMAQTTMNDFHFEMMRSSIQEFDLETIKYL-----TGIGPDNLFDIETTTINEQELKEQTNLHSDQFHNIKSPSNIQVADLMQSYKFLIDNVIPLSVGSNSWAVHGNFTNTGYPFLASDPHLENGLPSQWYQSSTT-----------------FPNGDFVAGG-AVVGLPYILSGRT-----------------------------------------------------------KNMGW-------GITI------------------------------SYSD-----SSDLYEEQLKEIDGKM--------------HYLFQ--------DKWYPTK--EKVELIHYGDKTYEMTIHRTHHGPILNFYF----------------------------------------------DDRGTKTIKQLDKTYSLRSLIDIDDIYGPEAMIRF-----------IQGSDLSEQLKHLKKVVYPGLGMIFASQKDVAYMIVGKQVIRSGNPEDYGFIKKGWNGETEWLGFIPENEHPIIINPPKGFVATANNRFFPKNEKYHCNWNINPTGRAHRIYQVLSEIVPNKVSYEQMKQLQLDTVDSYAKQSWPTLKKLIQSQYFKEQIDSWDFNLSKDSKQATLYMLFEH-------------------HYSKSFSKLPPRWSQTYNFDSFFFHELTRFKENGAWCL-------------------------------------------------------PYTCSQLLNQAVEQAVEQYKSLPKQEWGNNHKKFQGHFTFKDKFFGIFDREIPFGGNRRTPSVS----TFDISQFPFRGFAGA------NYRMLVSMAPGDVGQFIVDGGVSGNPLSEHYDDQLSIYAEGKYIAIELNRVRICEILCNYLSYQIYLFLSYKQHAPLSLNDLNSLNSLQSLQQVC----YHLRVTC-----------W---------NL---------------------------FICGQ------------CKYLKEPSP---------------------------QLQDVNYFELFDL----------------------------PIN-I-NVE----TRYLEDKYRSLQLKFHPDRFVTM-------------------PTIN------ISYSQE------------------------YSAFINEAYSVLKNIHERAEYILSLK-GFQIK--------E-----------CS-----------------VLLDLEFMEEILELQSQVQRG----------------ENISQINQKNNLEIEKMTKQIIQDISNE------------QY-----------------------QKAYEIILYLKYRQR------------------LKDQIFIHI---------------------------------------------
>5888_Ptetraurelia@CAK67280.1| unnamed protein product (macronuclear)
M---------------------------------------------------------------------------------------------------------------------------------------------------------------------------------------------------------------------------------------------------------------------------------------------------------------------------------------------------------------------------------------------------------------------------------------------------------------------------------------------------------------------------------------------------------------------------------------------------------------------------------------------------------------------------------------------------------------------------------------------------------------------------------------------------------------------------------------------------------------------------------------------------------------------------------------------------------------------------------------------------------------------------------------------------------------------------------------------------------------------------------------------------------------------------------------------------------------------------------------------------------------------------------LQSIIRFSFNKFVPSKVTC-----------W---------NC--------KSNEFIN-----------RFICGQ------------CKYLKEPSI---------------------------QLQDVNYFELFDL----------------------------PIN-I-NVE----TRYLENKYRSLQLKFHPDRFVTM-------------------PPIN------ISYSQE------------------------YSAFINEAYSVLKNIHERAEYILSLR-GFQIK--------E-----------CS-----------------VLLDLEFMEEILELQSQVQRG----------------ENIAQINQKNSKEIEKMTKQIINDISNE------------HY-----------------------EKAYEIILYLKYRQR------------------LRDQILLHI---------------------------------------------
>6087_Hvulgaris@XP_004207231.1| PREDICTED: iron-sulfur cluster co-chaperone protein HscB, mitochondr
MQQTKLSVIM----------------------------------------------------------------------------------------------------------------------------------------------------------------------------------------------------------------------------------------------------------------------------------------------------------------------------------------------------------------------------------------------------------------NTLKSSNFPRL----------------------------------------------------------------------------------------------------------------------W-----------------------------------------------------------------------------------------------------------------------------------------------------------------------------------------------------------FISPLI----------------------------------------------------------------------------------------------------------------------------------------------------------------------------------RYSHHAVKNSLLAKRD------------------------------------------------------------------------------------------------------------------------------------------------------------------------------------------------------------------------------------------------------------------------------------------------------------HSTYGCTNSC-----------W---------NC--------EFKHDC------------KLFCPS------------CEIIQCGEC---------------------------ASKSLNFFELLQL----------------------------RQT-F-DIS----VSSLKEYYIKLQTRLHPDKFVKK-------------------SSRE------QSYSTV------------------------HSAVINEAHKVLSDPLKRGLYLLELN-GYVVD--------ER-----------------------------SVNDNDFISSIFALNFQVEEC------------E-DVDELKIMLSNIDADIKHDIEDTNIAFTNN------------DF-----------------------ESAKRELIKMRYRRN------------------LKQLIEDKIMKLT-----------------------------------------
>46433_Rfilosa@ETO01395.1| Co-chaperone protein HscB
M--------------------------------------------------------------------------------------------------------------------------------------------------------------------------------------------------------------------------------------------------------------------------------------------------------------------------------------------------------------------------------------------------------------------------------------------------------------------------------------------------------------------------------------------------------------------------------------------------------------------------------------------------------------------------------------------------------------------------------------------------------------------------------------------------------------------------------------------------------------------------------------------------------------------------------------------------------------------------------------------------------------------------------------------------------------------------------------------------------------------------------------------------------------------------------------------------------------------------------------------------------------------------------------------------NC-----------P---------HC--------KYNNSKNY----------LQYCEK------------CGKILPIN-------------------------------TSNYFDIFAI----------------------------AES-F-EVD----LPGLEKRLYALQALNHPDKFIQA-------------------SIKE------KDISTH------------------------NSSIINQGYKVLKNVHRRAEYMLKLN-EIDIS--------H------------------------------NTPSVQMLEEAMEWREKLGNL------------K-NESEIKDLLEEITKLELQKLNLIREKFAKK------------LY-----------------------TEAQEVYININFINR------------------FKQEIEKQLNSSQSSLDIQ-----------------------------------
>3075_Aprotothecoid@RMZ57061.1| hypothetical protein APUTEX25_002293, partial
SPFLSNLESFTVHTTPIIVHQACCH------------------------------P--------------------------------------------------------------------AHPAGYPLE-------------GLWKAYEAWSAYGAEVPLTLNVSGGR---------------------QEVVQSYVPYLS--GIQVFRASPAPDASVGSSGDSVASGDLSPDSDCDEACAPQHGGQAAPRAAGGGACLAGSPRTPTASPCPAD--------------PSSVLKRYSASAAARRAPASSTRRLLRPSRPARLRSARAACCTAMGVPLA--------------------------SRSASG---------------ATAPASA---------SRAEVASQLAARLPSVAAAASRPMAPSVSSIRAWAVDGPKLRGLQLVLPRVDHDVGQRARRGLARMLVGRPPFKSPSEYLTFQKVISLEYEIPEHLSPEAQDLIRSLLRSEPEERLGAQDLQELRRHPFFRGIDWDTLWTQHGPSFAELDLESMGSVSSSFDWELQSLSAALPGPGSYADVPRAHGSDSGAPPRRTMDRKWRTNRAAIFTVVPYAEYCSRILQRTAEYDLATPSDLYAVYTVLHIESKTSEL--HWSESG---GFYYFLATWSQAPEPDQIIVPVGSACTSLTPALLQRFFSIRGVAAQQLLLALERGSGTSQAKPTASSSAT--CSGVSAPQRRAI---------LCTLHQLAAGPQ----PRQPAAPLGARRVPLKPRVIQLAPRGGVQRRR------------------------------CAALQARPAGQARV--------------------------------------------------------------------------VLGAAAAQHVAMAHGVGLQLGAAPRPVGVGGDAVAPAGGSARCVSPRPVLAA---------LHQEHRLRGRGGQHVGGGGGQPHVEQALAHATQVLGQQARLARRQPADVHAGVGAGAQQSVQGSQPGGQNSARCSHR---------------------------------------------PTAVMAAPPPTHLLPPRLEIPE-QVRAGQGAVEPGGIQIQARVSL----VHQVGRQGQQPGAVTAVHYALALPESLRNASMAAEL------PLSHSAVVSQCRVLTPPKASAAC----------PPAWARSHTSDKSAPSKKC-----------W---------DC--------KVPVDQRT----------PHFCGT------------CKKIQPPTY------------------------------SANQFQILGI----------------------------PTT-F-DVD----AERLEARYKALQKALHPDKFSTA-------------------SPQE------QAFSDA------------------------QASAVNSAYDTLRSPLRRARALLRLQ-GIEPE--------E-----------SA-----------------GVDDPELLAYVMEAREEGQARVTIRW----------------------RRHHARDQGARAAYNLS------------DFELLRRLGDGSYSQVVLARPKAGGKEVALKIMDKRYLIRH----------------SMVEYIRRERAIMDQLSHPGVARLYFTFQDAYSLYMGIEHCPNGELYD-------
>1357716_Bsalamandrivo@OON06242.1| Fe-S protein assembly co-chaperone HscB
MSIYSTTCSAGL---------------------------------------------------------------------------------------------------------------------------------------SSTRLLLW---------------------------------------------------------------------------------------------------------------------------------------------------SRLLHGITRSSIRRCSAE-----------------------------------------------------------------------------------------------GHQPHLTLRQSNG---------------------------------------------------------------------------------------------------------------W--------------------------------------------------------------------------------HSCI-------------------------------------------------------------------------------------------------STLSVSSASPSSGL----------GPVA---------------------------------------------------------------------------------------------------VVHRC---------------------------------------------------------------------------FHSNAPVASSASKPKITR------------------------IAPLPETT------------------------------------------------------------------------------------------------------------------------------------------NDPVAP----------------------------------------------------------------------------------------------------------------------------VPPSMYC-----------W---------KC--------NYYEPPDPPKDIPNAATPQFFCKNVK----------CAVLQPMQR--P---------------------------PPNHFALLFP-----------------ERFPRLDDTLAQSG-F-EID----LIELKQRFRGLQQMLHPDNFSTK-------------------SLEE------RTLSEE------------------------QSTLVNKAYQVLRDPLFRAQYLLQIH-GIVFE--------E-----------SI-----------------STDNSEFLLEIMEIQEEVEDA------------ENDTSKLATLLEQNQARMATVEKQIASYFNKR------------DL-----------------------EGAKLSVIQMQYLRT------------------IDTLIKEKE---------------------------------------------
>73501_Cmilitaris@ATY58798.1| co-chaperone protein HscB
MRSAA----------------------------------------------------------------------------------------------------------------------------------------------------------------------------------------------------------------------------------------------------------------------------------------------------------------AATVLRRTSVLL-----------------------------------------------------------------------------------------PNAHAATHP---------------------------------------------------------------------------------------------------------------------------------------------------------------------------------------------------------------------------------------------------------------------------------------------------------------------------------------PPP-----------------------------------------------------------------------------------------------------------------------------------------------------------------------------------------------------------------------------------------------------------------------------------------------------------------------------------------------------------------------------------------------------------------------------------------------------------------------------------------------------------------------------------W----------C-----HASRRPRAAP-----------APSSPSTT----------RTTITPPRA-----------------------------------------------------------HHR--RGAASSP-S-SRR----TRALRREFLALQARAHPDMHPPG-------------------PA--------KTRAEA------------------------LSARINEAYRTLANPLLRAQYLLALR-GVDVA------NDE-----------RL-----------------KVDEPALLMVVLDAREEIEEA------------R-AEEDLHEVRTANEARIADGEEALERAFRDD------------DV-----------------------EAAKREAVRMRYWVN------------------IRESLDNWEPGKPIVLQH------------------------------------
>227321_Anidulans@CBF84923.1| TPA: DnaJ domain protein (AFU_orthologue; AFUA_8G04610)
M---------------------------------------------------------------------------------------------------------------------------------------------------------------------------------------------------------------------------------------------------------------------------------------------------------------------ATSLRAQRAF--------------------------------------------------------------------------------------------------------------------------------------------------------------------------------------------------------------------------------------------------------------------------------------------------------------------------------------------------------------------------------------------------------------------------------------------------------------------------------------------------------------------------------------------------QRL--------------------------------------------------------------------------TVSSTVQSQARPIHTT------------------------------------------------------------------------------------------------------------------------------------------------------------------------------------------------------------------------------------------------------------------------------------------------------------TRKLSTPTAC-----------F---------LCRLRPSRP-NRRTSAIFPS--------ALFAQRTFTSTPSTLNSASSETLPVPN---------------------------APDTTNYYTIFPQ------------------TLPN--GPPPSSP-F-TID----VQALRREFFSLQNTLHPDKYPPG-------------------PT--------KTAAES------------------------LSAIINEAYRTLSDPLLRAQYLLREFHGIDVT-------AEDGS------GAGA-----------------QPLDPELLMEVMDVQEAIEEVGEGQ--------E-AVEKIAVMKKENDERVKGCVQALAEAFDKG------------DV-----------------------EGARGECVRLKFWVS------------------VADGLREWEPGMGGIRLIH-----------------------------------
>573826_Cdubliniensis@CAX43305.1| molecular chaperone, putative
ML--------------------------------------------------------------------------------------------------------------------------------------------------------------------------------------------------------------------------------------------------------------------------------------------------------------------------------------------------------------------------------------------------------------------------------------------------------------------------------------------------------------------------------------------------------------------------------------------------------------------------------------------------------------------------------------------------------------------------------------------------------------------------------------------------------------------------------------------------------------------------------TRF---------------------------------------------------------------------------------------------------------------------------------------------------------------------------------------------------------------------------------------------------------------------------IG----------------------------------------ITRSG--I------------------------------------------------------------------------------------------------------------------------------------------------------CRTYSTAS-------------------------------TKSFYELFPK------------------NFPH--GGPPQDS-F-IVN----DKSLRREYRSLQSESHPDISSDT----------------------------------------------------------IKSSNINRAYTTLKNPYTRIAHFIHLK-SPDHVNITDDAVAKQLIKNYQKKSMEA-----------------SMNYKEMLMQVMEAHEQLELA------------E-SENELETLGAENDERIRSTEEKINQSLKHT----------SIDW-----------------------EELMMDAIQLKYWVN------------------IQNGIKDWEPGKPVHLTH------------------------------------
>235443_Cneoformans@AFR97019.1| Fe-S protein assembly co-chaperone HscB
MV---------------------------------------------------------------------------------------------------------------------------------------------------------------------------------------------------------------------------------------------------------------------------------------------------------------LRVHPRPFLRPLSL-------------------------------------------------------------------------------------------------------------------------------------------------------------------------------------------------------------------------------------------------------------------------------------------------------------------------------------------------------------------------------------------------------------------------------------------P--------------------------------------------------------------------------------------------------------RL---------------------------------------------------------------------------AATRFAHSAP--------------------------------------------------------------------------------------------------------------------------------------------------------------------------------------------------------------------------------------------------------------------------------------------------------------------QAPTRNC-----------P---------SC--------SRPVPLP-----------LSPCPS------------CSSILPLPS------------------------------NLSHHSMLYLSSPISSSGSPAGPFDIPQELSH----LPSNG-Y-IVD----KADLRSNWVRRQRELHPDKYTTR-------------------GDGV------VDLARE------------------------LSGRVNEAYAVLGDDLRRAEYILSVN-AQGTE--------E-----------TD-----------------KIDDPMLLAEILEAREELEEA------------E-THEEIDRIRQANKEHVAGIVGSLEQAFSGT---------P-PDL-----------------------AEAKLLAVQLRYWMN------------------LEKAAKEKSV--------------------------------------------
>237631_Umaydis@KIS66530.1| hypothetical protein UMAG_10351
MINAGANGRLLM---------------------------------------------------------------------------------------------------------------------------------------------------------------------------------------------------------------------------------------------------------------------------------------------RGTAGITRIAATETGAARSLVFAA------------------------------------------------------------------------------------------------RPSIVNGGSK---------------------------------------------------------------------------------------------------------------------------------------------------------------------------------------------------------------------------------------------------------------------------------------------------------------------------HVCSPFSRLA-------------------------------------------VVTLLTRQDI-----------------------------------------RASMPRM--------------------------------------------------------------------------SFSKISA------------------------------------------------------------------------------------------------------------------------------------------------------------------------------------------------------------------------------------------------------------------------------------------------------------------------SAPLKSC-----------P---------NC--------SHPQPLE-----------SLCCPE------------CNTLQPLPS------------------------------DIDFYKAMDL------------------DLAS----VPSGG-W-QVD----VSALKRAWRLKMAVTHPDRMVGR-------------------SDKE------QQIGAQ------------------------QSALINRAYETLLHPLSRAFYLLERH-GACEP-------SE-----------SD-----------------SLEDPELLMEVMELRERLEEA------------G-SEQEAAEVRADNAKLLEATVKKLNEAFGQT----------PPDL-----------------------ETAREASVQLRYWTN------------------IEKAAREWSPGKRVELQH------------------------------------
>1314807_Dbispora@THV04947.1| hypothetical protein K435DRAFT_149025
MLVRL-------------------------------------------------------------------------------------------------------------------------------------------------------------------------------------------------------------------------------------------------------------------------------------------------------------------------------------------------------------------------------------------------------------------------------------------------------------------------------------------------------------------------------------------------------------------------------------------------------------------------------------------------------------------------------------------------------------------------------------------------------------------------------------------------------------------------------------------------------------------------GLARPRT---------------------------------------------------------------------------FFQLRSIVST--------------------------------------------------------------------------------------------------------------------------------------------------------------------------------------------------------------------------------------------------------------------------------------------------------------------HGLTRKC-----------P---------KC--------SSPLSTP-----------LPACAN------------CWSISAVPN------------------------------DTPYHDIFSL---------PSG----------------GNA-F-KID----TSLLKQRFREAQSVCHPDTWASK-------------------GENE------EEAAQI------------------------LSSLVNHAYQTLSNPLSRLDYILKTN-GLPFA--------E-----------DD-----------------RVEDTDFLANVLMMHEDLQEA------------E-SQQEVERIESEIEEQMSEGIDEVERLIGEQ------------KW-----------------------EQAKELGLKLRSLEG------------------VRRASRNK----------------------------------------------
>578462_Amacrogynus@KNE61835.1| Fe-S protein assembly co-chaperone HscB
MSAIIPAARVAL---------------------------------------------------------------------------------------------------------------------------------------------------------------------------------------------------------------------------------------------------------------------------------------------RQTARSTAILATTSTLARTTTLCT-------------------------------------------------------------------------------------------------------------------------------------------------------------------------------------------------------------------------------------------------------------------------------------------------------------------------------------------------------------------------------------------------------------------------------------RLPAPTRLL-------------------------------------------------------------------------------------------------HATRS---------------------------------------------------------------------------LSTPIP------------------------------------------------------------------------------------------------------------------------------------------------------------------------------------------------------------------------------------------------------------------------------------------------------------------------APRSHPC-----------A---------GC--------GTPIPTV-----------VPACPI------------CSRVQPLDP------------------------------STTYHEILGV-----------------DEPARESGATGATI-W-RVD----LPQARTRFLQLQRIVHPDVQGND-----------------------------AADAEM------------------------QAAVMNKAWACLKDELARAKHCLHLY-DADVT--------E-----------SE-----------------PATDPDLLMFVMETREQVDDA------------Q-SLEELDELATAVQEEIGAAVGALDDAFAEVPS------PFAPDFEPL-------------AADDPGLAAIRDQVIKLRYFYN------------------IMEAIADRRAELE-----------------------------------------
>1764295_Cprimus@QDZ23877.1| HscB iron-sulfur cluster co-chaperone-like protein
-------------------------------------------------------------------------------------------------------------------------------------------------------------------------------------------------------------------------------------------------------------------------------------------------------------------------MR-------------------------------------------------------------------------------------------------------------------------------------------------------------------------------------------------------------------------------------------------------------------------------------------------------------------------------------------------------------------------------------------------------------------------------------------------------------------------------------------------------------------------------------------------------------------------------------------------------------------------------------FGPKSVAR-------------------------------------------------------------------------------------------------------------------------------------------------------------------------------------------------------------------------------------------------------------------------------------------------------------------------ARAL-----------W---------SC--------DRAKCA------------CTLCLAT----------YTSQTTPLSSSSSSSSWDFLEWARSGNLLQGDEEDAVTASLPSYFHVFGV-----------------D----------PRE-F-RID----LGELESRYKTLQKHLHPDKLGAK-------------------GGEE-----LRDAGER------------------------FSAHVNEAYGTLRRPLLRANYMLEQR-GVGTE--------E-----------GS-----------------TMADLDFLQQVMEIRERLEGE------------V-SGEELEELEKEINAKIEELVDEIGRLIQDD------------DT--L--------------------LSAKELTEKLKYFEN------------------IKNEILRQK---------------------------------------------
>1169540_Vbrassicaform@CEM07873.1| unnamed protein product
MRQRKAARQRVA---------------------------------------------------------------------------------------------------------------------------------------------------------------------------------------------------------------------------------------------------------------------------------------------SIAASQGVVAMNLLDMGRRSAAIEQMATTQAMR------MG---------------------------------------------------------------------------------------------------------------------------------------------------------------------------------------------------------------------------------------------------------------------------------------------------------------------------------------------------------------------------------------------------------------------------------------------------------------------------------------------------------------------------VDSMNRRP---------------------------------------------------------------------------FFSSAEAAP---------------------------------------------------------------------------------------------------------------------------------------------------------------------------------------------------------------------------------------------------------------------------------------------------------------------SSDFLVC-----------P---------YC--------EFRHTSF-----------SFFCQG------------CGALQPSPE----------------------------EAQVGHYELLDC----------------------------DVG-F-DVD----TARLSKTYKTLQQSLHPDKYAHK-------------------TKEN--VPDVQASADR------------------------ASARVTEAYRTLLDPLKRAQYLLRKKFNISVL-------EE-----------EQ-----------------RVNDPELLEEVMEIQERLEED----------PNT-TQEDIEALKKDFDARVCKLVNTLSDHFRRA------------DRQSL------------------DESSIREAVERLQFYYR------------------IKEELQQWKPK-------------------------------------------
>2880_Esiliculosus@CBJ29355.1| conserved unknown protein
MSFVRHLPSIRP---------------------------------------------------------------------------------------------------------------------------------------------AW----------------------------------------------------------------------------------------------------------------------------------------------RTLAGTRRYVDGELLPPKQLLQSSYAAF------------------------------------------------------------------------------------------SRQPSIQH-------------------------------------------------------------------------------------------------------------------------------------------------------------------------------------------------------------------------------------------------------------------------------------------------------------------------------VLPSPPSRR---------------------------------------------SHSVLRRCVRPGDAPG---------------------------TSIALNEHASRKRLLE----------------------------------------------------------------------GRRLSTQKTGDV---------------------------------------------------------------------------------------------------------------------------------------------------------------------------------------------------------------------------------------------------------------------------------------------------------------------NNNSNNC-----------W---------KC--------GLETSWR-----------EHFCK-------------CGVIQLLDE------------------------------RLDYFELFQC----------------------------TPS-V-FLG----LKEVEMRFKNMQRAFHPDLYASK-------------------SEDE------REISAA------------------------NSATANKAYQTLVQPMARVKYLMRLL-GSTAL--------EEE-------GEDD----------------RTSVPMDFLMEVMETREALEGC------------S-SKEEAEAILSETSVAVEECLSGMDEVLKAG----------------------------------GGKDELSDAAVRLRYLYR------------------IEDEARRVMHRLEDGLASPTA------------G--------------------
>5874_Tannulata@CAI75531.1| hypothetical protein TA03920
M------------------------------------------------------------------------------------------------------------------------------------------------------------------------------------------------------------------------------------------------------------------------------------------------------------------------------------------------------------------------------------------------------------------------------------------------------------------------------------------------------------------------------------------------------------------------------------------------------------------------------------------------------------------------------------------------------------------------------------------------------------------------------------------------------------------------------------------------------------------------------------------------------------------------------------------------------------------------------------------------------------------------------------------------------------------------------------------------------------------------------------------------------------------------------------------------------------------------------------------------------------------------------------------LNLRYYSINC-----------I---------KC--------NNIININ-----------KFFCNK------------CN--WPLDN--------------------------KILNNINLYKIFQI----------------------------KEE-Y-NID----KENLKNIYLNYQNILHPDHNYGK-------------------SKEE------LNIITI------------------------NSSLINKYYNILIDDKKRTEYLFKIK-YTNHN------FDE-----------EI-----------------EKIKNNELETIMELYENIEKK------------E-TKEEII-------NKINQSIELINKSFQINVN----------KI--------------------------------------------------------------------------------------------------------------
>505711_Agodoyi@KAF0852602.1| mitochondrial iron-sulfur cluster biosynthesis Jac1 (co-chaperone HscB
MFRGN----------------------------------------------------------------------------------------------------------------------------------------------------VWC--------------------------------------------------------------------------------------------------------------------------------------------------LRSLRMVMASSVRKTLQDSRCV--------------------------------------------------------------------------------------------------------------------------------------------------------------------------------------------------------------------------------------------------------------------------------------------------------------------------------------------------------------------------------------------------------------------------------FSMMKTPSV-----------------------------------------------------------------------------------------------------------------------------------------------------------------------------------FARMHSTLHVRAHR----------------------------------------------------------------------------------------------------------------------------------------------------------------------------------------------------------------------------------------------------------------------------------------------------------------IPISRMC-----------W---------NC--------KAYLLPN-----------ELICAS------------CSAVQSPPA------------------------------SIDYFSLFSI----------------------------PQT-L-KIN----VPELDKTFKRMQRLLHPDKHTAAAAGGGSRGGGGHSSAETKTSQTN------LENANQ------------------------ASSFVNEAYGALRDPVSRMHYLLMIN-GSAVS--------E-----------ET----------MG-----RSLDQDFLMEMMDCMENAAVS------------RVGSAEFHELQNSVEFQIEELYVNCAEAVEVR------------DW-----------------------PKAQSLAMKINYWNR------------------VRTILEEKIEEHEKLEART---------------KRLKDAKEREMENEQQLRKS
>4896_Spombe@CAB59688.1| mitochondrial DNAJ domain protein Jac1 (predicted)
------------------------------------------------------------------------------------------------------------------------------------------------------------------------------------------------------------------------------------------------------------------------------------------------------------------------MLKQAG-----------------------------------------------------------------------------------------------NQSFRP----------------------------------------------------------F-------------------------------------------------------------------------------------------------------------------------------------------------------------------------------------------------------------------------------------------------------ISFAQKSL---------------------------------------------------------------------------------------------------------------------------------------------------------------------------------------------------FNRQITGNH---------------------------------------------------------------------------------------------------------------------------------------------------------------------------------------------------------------------------------------------------------------------------------------------------------------------------------------W---------IFARFKFYPLNKIVNYN-----------HFHSSS------------CQS-----------------------------------EAKNFYKQFEG------------------DISD----PPPKGPF-DID----LGALKSSYLRKMKTLHPDVAQGK----------------------D------AALAQR------------------------DSAELSKAYNTLKAPLTRAEYILQLQ-GINPV-------SE-----------DI-----------------SNSDPEFLMEIMDVHENISAS------------RDSPEKLLQLSQENQGRKVQEINEIRKAMESS------------NW-----------------------DSALLYVNRLRYWNT------------------IDKILHDL----------------------------------------------
>35688_Ppurpureum@KAA8499649.1| Co-chaperone protein HscB-like
MRRHA---------------------------------------------------------------------------------------------------------------------------------------------------YVW--------------------------------------------------------------------------------------------------------------------------------------------------------------MRRYVVSGRI-----------------------------------------------------------------------------------------RQDARAPK----------------------------------------------------------------------------------------------------------------------------------------------------------------------------------------------------------------------------------------------------------------------------------------------------------DLQRALHVSLA-------------RQPTPPR-------------------------------------------------------------------------------------------------DATVLRR---------------------------------------------------------------------------------------------------------------------------------------------------------------------------------------------------------------------------------------------------------------------------------------------------------------------------------------------------------------------------------------------------------VAAPGRCGMASA-----SW---------------------------------EWVEQLKCPG-------------SVWQPRQG------------------LDWPQLAAMQKEAFSFFGFLGS----------------------------EVR-F-DVD----FEVVESVYKQLQRNLHPDKLAQY------------------QDERE------KTNRVE------------------------LSQWLNDALGVLRDPATRAMYMLEQF-GHALG--------EQ--------EDQQ-----------------ELLDPEFLAEVMDLREKIEELLQT---------R-DQDSIHAVQCEVEKMKQLCCQKLTELFRLLLS----------DQRQRRVESE--------EARSVILHSARRETARLQYIRR------------------MELLLRDVADRF------------------------------------------
>46433_Rfilosa@ETO29272.1| hypothetical protein RFI_07855
MTYFNAN-------------------------------------------------------------------------------------------------------------------------------------------------LIW------------------------------------------------------------------------------------------------------------------------------------------------------------------------------------------------------------------------------------------------------------------------------------------------------------------------------------------------------------------------------------------------------------------------------------------------------------------------------------------------------------------------------------------------------------------------------------------------------------------------------------------------------------------------------------------------------------------------RF---------------------------------------------------------------------------------------------------------------------------------------------------------------------------------------------------------------------------------------------------------------------------------------------------------------------------------------------------------------------------------------------------------------CK----------WH-------NKCRN------TKSISSLVGSI------PSLFGKNVYVSHVLYTSEATNSNKPSSS-------------------------WKDSKTLNYFALLDI----------------------------PEK-F-NID----KQQLYKNFQSKMRENHPDKYSTP-------------------SHTK------QQYNDA----------------------VFISSQLNRAKQVLESPLWRAQHLVMIR-KHQQS------SSERQSHDEDILTEET-----------------KITDQNFLFEIMDTRLQVEDYGS----------KNDVAKLDQLLQENSQRMEHIISLIQKEFDQT----------KPHL-----------------------FTIKELLAKLTYFDR------------------IEAEIKEQLPAR------------------------------------------
>56615_Pgraminis@KAA1083769.1| hypothetical protein PGT21_006468
-----------------------------------------------------------------------------------------------------------------------------------------------------------------------------------------------------------------------------------------------------------------------------------------------------------------MTTIHQLITRRLITRL----ES-----------------------------------------------------------------------------------VTTRQSRRPRIST----------------------------------------------------------------------------------------------------------------------------------------------------------------------------------------------------------------------------------------------------------------------------------------------------------ELLTLRTGNSQT-----RGYRRQHNPVH---------------------------------------------------------------------------------------------------HPLRF---------------------------------------------------------------------------FHSSGTDHQPNSQPT-----------------------------------------------------------------------------------------------------------------------------------------------------------------------------S--SES-----------------G----------------------------------------------------------------------------------------------------------K-LYPIC--------------------PTC--------SIEIRANFNQTR--KIEEKCKCSN------------CQSFIPTDMVIKKIP-ERDRSVRKSD--HEAEEEDHEAHRIDYFKLFEV----------------------------EKT-FKDLD----LVRLKKAYHQWQQVVHPDFSINND------------QLADHPSELS------LQCMKD------------------------WSVLVNRAKSILSDDLKRAEYLIGLH-GSVEL------SQE-----------AD-----------------SLDNSQLLVEIMEVREQLEEA------------Q-TAEAIESIKRTNKESIDQVLSELDHQFNQLIHLNHNHKQYHDHS-----------------------ESLKESIIRLRYLKK------------------IQEIISSTNL--------------------------------------------
>56615_Pgraminis@KAA1119180.1| hypothetical protein PGT21_017126
MEKNY--------------------------------------------------------------------------------------------------------------------------------------------------------------------------------------------------------------------------------KKGD----------------------------------------------------------------SNHLKPSLMTTIHQLITRRLITRL----ES-----------------------------------------------------------------------------------VITRQSRRPKIST----------------------------------------------------------------------------------------------------------------------------------------------------------------------------------------------------------------------------------------------------------------------------------------------------------ELLTLRTGNSQT-----RGYRRQHNPVH---------------------------------------------------------------------------------------------------YPLRF---------------------------------------------------------------------------FHSSGTDPQPNSQPT-----------------------------------------------------------------------------------------------------------------------------------------------------------------------------S--SES-----------------GK-----------------------------------------------------------------------------------------------------------LYPIC--------------------PTC--------SIEIRANFNQTS--KIEEKCKCAN------------CQSFIPTDMVIKKIP-ERDRSVRKSD--NEGEEEGHEAHRIDYFKLFEV----------------------------EKT-FKDLD----LVRLKKAYHQWQQVVHPDFSINND------------QLADHPSELS------LQCMKD------------------------WSVLVNRAKSILSDDLKRAEYLIGLH-GTVEL------SQE-----------AD-----------------SLDNSQLLVEIMEVREQLEEA------------Q-TAEAIESIKRTNKGTTFILFDQLVFFLFLR----------------------------------------TSRPIYIRIFRNSDYGFFCCCRVNRSSFEGIGSSIQPVDSSQS-----------------------------------------
>5741_Gintestinalis@ESU44953.1| Chaperone protein hscB
MTSKK-------------------------------------------------------------------------------------------------------------------------------------------------------------------------------------------------------------------------------------------------------------------------------------------------------------------QLRAVSGI--------------------------------------------------------------------------------------------GMIRVYPEILGL-------------------------------------------------------------------------------------------------------------------W----------------------------------------------------------------------------------------------------------------------------------------------------------------------------------------GINFGQKKMSLLAL--F-----P-------------------------------------------ANSLTVLGHISR-------------------------------------------------------------------------------------------------------------------------------------------------------------------------------------------------------------------------------------------------------------------------------------------------------------------------------------------------------------------------------------------------------------------------------------------------------------HLKQLC-----------W---------KC--------GNKQPT------------AILCGG------------CGALQPVSR------------------------------PTNYFKLMGI----------------------------SET-Y-SID----LKKLKQRYNMLQARIHPDVIGKE-------------------VKAPNAPPGLLQLAES------------------------LSSEVNHAHDVLKDDMRRAEYIASLY-NISA----------------------------------------AAAPPALLIDQMVLRDQISSFHHK---------K-NTTKLFEMRQALNKRFSDCSRLFGKALAEK------------DS-----------------------KQMASLLCEMRFLTS------------------TLDELKGRMNTLDVEN--------------------------------------
>1314962_Psp.@KNH05499.1| Fe-S protein assembly co-chaperone HscB
MQ--------------------------------------------------------------------------------------------------------------------------------------------------------------------------------------------------------------------------------------------------------------------------------------------------------------------------------------------------------------------------------------------------------------------------------------------------------------------------------------------------------------------------------------------------------------------------------------------------------------------------------------------------------------------------------------------------------------------------------------------------------------------------------------------------------------------------------------------------------------------------------------------------------------------------------------------------------------------------------------------------------------------------------------------------------------------------------------------------------------------------------------------------------------------------------------------------------------------------------------------------------------------------------------------------CRV---------W-------------------TRHPDAI-----------HLIQRL------------CFSVSPNAR------------FRV---------------TEDYFSLLDV----------------------------PRC-IIPADDVRWHETIKASYRRLQMLHHPDKVGHG------------------QAPSE------------------------------------KSIRLNAAYESLKDPVKRFRHILQVH-DCDTD-------YEA--------AGRK-----------------NPTTPAFLMEMLELNEKLEKA------------S-SATDLSSLAADITKRMRVLLDASQALYGKG------------DF-----------------------PGLKEKYVELSYLRS------------------LHERTTKALSDKDCQEPYR---------------GAPRHSEE------------
>5693_Tcruzi@RNC57653.1| putative heat shock protein
M---------------------------------------------------------------------------------------------------------------------------------------------------------------------------------------------------------------------------------------------------------------------------------------------------------------------------------------------------------------------------------------------------------------------------------------------------------------------------------------------------------------------------------------------------------------------------------------------------------------------------------------------------------------------------------------------------------------------------------------------------------------------------------------------------------------------------------------------------------------------------------------------------------------------------------------------------------------------------------------------------------------------------------------------------------------------------------------------------------------------------------------------------------------------------------------------------------------------------------------------------------------------------------------------------A-----------F-------------------------------------RLVSSTPL----------LAALALGMATGTN-----------ARLLHMTRLARQGVGRGNFFAYLGL----------------------------PQT-P-ELD----AAEVQRAYHDLQRRVHPDQVNVQ-------------------AREA------EEGQEQSKTTPAPVLEREEMGAAGGVADVDESIYANASYETLRDPFLRCRYLMRLS-RAEKVKGAPLTTAEEEA----LMHDDDRRSVEENRKLMGDAVDIASLGPDFLSELMAVNETIFSTDLSK--------EEGVANLRLLVAHLEERYEEFYAQAKEYWKQK------------DT-----------------------RRFYHSVLGWTYVRN------------------ALKHAKDRLD--------------------------------------------
>5693_Tcruzi@RNC44870.1| putative heat shock protein
M---------------------------------------------------------------------------------------------------------------------------------------------------------------------------------------------------------------------------------------------------------------------------------------------------------------------------------------------------------------------------------------------------------------------------------------------------------------------------------------------------------------------------------------------------------------------------------------------------------------------------------------------------------------------------------------------------------------------------------------------------------------------------------------------------------------------------------------------------------------------------------------------------------------------------------------------------------------------------------------------------------------------------------------------------------------------------------------------------------------------------------------------------------------------------------------------------------------------------------------------------------------------------------------------------A-----------F-------------------------------------RLVSSTPL----------LAALAPGMATGTN-----------ARLLHMTRLARQGVGRGNFFAYLGF----------------------------PQT-P-ELD----AAEVQRAYHDLQRRVHPDQANVQ-------------------AREV------EEGQEQSKTTPAPVLEREEMGAAGGVADVDESIYANASYETLRDPFLRCRYLMRLS-RAEKVKGAPLTTAEEEA----LMHDDDRRSLEENRKLMGDAVDIASLGSDFLSDLMAVNETIFSTDLSK--------EEGVANLRLLVADLEERYEEFYAQAKEYWKQK------------DT-----------------------RRFYHSVLRWTYVRN------------------VLKHAKDRLD--------------------------------------------
