# Supplementary material for: Components of iron–Sulfur cluster assembly machineries are robust phylogenetic markers to trace the origin of mitochondria and plastids
Source: PLoS Biol. 2023 Nov 8;21(11):e3002374. doi: 10.1371/journal.pbio.3002374 (PMC10631705; doi:10.1371/journal.pbio.3002374)
Supplement: S1 Data — (ZIP) [file pbio.3002374.s017.zip › S1 Data/Full_datasets/Eukaryotes/ISC/IscU_Euka.fasta]

>237631_Umaydis@KIS66844.1| putative iron-Sulfur cluster nifU-like protein
----------------------------------------------------------------------------------------MLRNSI-----------------IPFAK-----------------------------------------------------------------------------------------------QAVASTSRTASFSTVA----RPAAVAT-----ARASTSSNVFGAAVQRRGYHEKVIDHYENPRNVGSFLKTEK-----NVGIGLVGAPACGDVMKLSIKVNE-E-GIIEDVRFKTFGCGSAIASSSYMTERVK-----------------------GLSLDEAAKIKNTEIAQELCLPPVKLH--CSM-LAEDAIKSAIKNYRSKREATGNKKQGHIEVVQDV--ATGNTSATAHVGSGTV--------------------------------------------------
>578462_Amacrogynus@KNE67846.1| iron sulfur cluster assembly protein 1, mitochondrial
----------------------------------------------------------------------------------------MFRS-------------------------------------------------------------------------------------------------------------------------------ASALPSLA----RPAFASS--------GRAPAAAICAAPSRFYHE----------------KADP-----TVGTGLVGAPACGDVMKLQIKVDEAT-GKIVDARFKTFGCGSAIASSSLVTEMVR-----------------------GLSLDEAAQIKNSTIASELSLPPVKLH--CSM-LAEDAIKAAISDFQKKRASMGATVAASASSAPA------GASATA---------------------------------------------------------
>578462_Amacrogynus@KNE70380.1| iron-sulfur cluster assembly enzyme ISCU, mitochondrial
----------------------------------------------------------------------------------------MLRS-------------------------------------------------------------------------------------------------------------------------------AATLPSLA----RPALVSA-------RAPAAAAVACSAPRRAYHEKVIDHYERPRNVGSLNKADP-----TVGTGLVGAPACGDVMKLQIKVDEAT-GKIVDARFKTFGCGSAIASSSLVTEMVR-----------------------GLSLDEAAQIKNSTIASELSLPPVKLH--CSM-LAEDAIKAAISDFQKKRASMAATVAASSATAVPA-----GASATA---------------------------------------------------------
>246409_Rdelemar@EIE85181.1| iron sulfur cluster assembly protein 1
------------M---------------------------------------------------------------------------------------------------------------------------------------------------------------------------------------------------------------------------------------------------ALLIIDANQVIDHYERPRNVGSFPKTDT-----DVGTGLVGAPACGDVMKLQIKVDD-ATGKIVDVRFKTFGCGSAIASSSFMTERVR-----------------------GMTLEEAGKIKNTEIAKELCLPPVKLH--CSM-LAEDAIKSAINDYKKKRNAKTV--------------------------------------------------------------------------------
>246409_Rdelemar@EIE90597.1| iron sulfur cluster assembly protein 1
----------------------------------------------------------------------------------------MLRT---------------------------------------------------------------------------------------------------------------------------------TFTTLK-----------------RSTQIIQRPLSLSGTRLYHEKVIDHYEHPRNVGSFPKTDS-----DVGTGLVGAPACGDVMKLQIKVDD-STGKIVDVRFKTFGCGSAIASSSFMTERVR-----------------------GMTLEEAGQIKNTEIAKELCLPPVKLH--CSM-LAEDAIKSAINDYKKRRPVKNVSA------------------------------------------------------------------------------
>1314807_Dbispora@THV08719.1| FeS cluster assembly scaffold IscU
----------------------------------------------------------------------------------------MFRS-------------------------------------------------------------------------------------------------------------------------------AISRTILN----------------ASRPAVSRVTVRPALTRAYHEKVISHYERPRNVGSLPKNDI-----DVGTGLVGAPACGDVMKLQIRVDE-N-GVISDVKFKTFGCGSAIASSSYMTERVK-----------------------GLTLEEAGKIKNTEIAKELCLPPVKLH--CSM-LAEDAIRSAIRDYRSKRADMANPKQSGFIDVTQS-AVTGETVATAHPGQN----------------------------------------------------
>56615_Pgraminis@KAA1076646.1| iron-binding protein
------------M-----------------------------------------------------------------------VYQFLNRS-------------------------------------------------------------------------------------------------------------------------------GSLLGSLA----SSRQAGG---RISKTMANAGPILNLQFRRSYHEKVIDHYENPRNVGSFPKTDH-----DVGTGLVGAPACGDVMKLQIRVDD-K-GIISDVKFKTFGCGSAIASSSYMTERVK-----------------------GMSLQEAGAIRNTEIAKELSLPPVKLH--CSM-LAEDAIKAAIRDYQNKLQKAGAKQAGGFIDVSQS-VSTGETIATAHPSATTK--------------------------------------------------
>56615_Pgraminis@KAA1073482.1| iron-binding protein
------------M-----------------------------------------------------------------------VYQLLNRS-------------------------------------------------------------------------------------------------------------------------------GSLLGSLV----SSRQAGG---RISKTMANAGPILNLQFRRSYHEKVIDHYENPRNVGSFPKTDH-----DVGTGLVGAPACGDVMKLQIRVDD-K-GIISDVKFKTFGCGSAIASSSYMTERVK-----------------------GMSLQEAGAIRNTEIAKELSLPPVKLH--CSM-LAEDAIKAAIRDYQNKLQKAGAKQAGGFIDVSQS-VSTGETIATAHPSATTK--------------------------------------------------
>73501_Cmilitaris@ATY59324.1| iron sulfur cluster assembly 1
----------------------------------------------------------------------------------------MLSRTARF---------------------------------------------------------------------------------------------------------------------ASGRALAAIGSSAA----RSTMSSA---LVRPTVAAAPMAVSVSARRSYHEKVLDHYSRPRNVGSMDKKDL-----DVGTGLVGAPACGDVMKLQIRVDP-ETNTISDVKFKTFGCGSAIASSSYLTELVR-----------------------GMSLDDAGKVKNTEIAKELCLPPVKLH--CSM-LAEDAIKSAISDYYSKNPKVQTTNLGGTGLKMPM-----GATAEATPA------------------------------------------------------
>235443_Cneoformans@AFR93539.1| iron sulfur cluster assembly protein 2, mitochondrial
------------M-----------------------------------------------------------------------MRNTILRSSA-----------------------------------------------------------------------------------------------------------------------------AMASTSFA----RPAVRAR----PIIAAARTMGAGAGVSKRGYHAKVIDHYENPRNVGNLPKGDF-----DVGTGLVGAPACGDVMKLQIRVGE-D-GVISEVKFKTFGCGSAIASSSYMTERVK-----------------------GMTLDQAGAVKNTEIAKELCLPPVKLH--CSL-LAEDAIKSAIKDYQTKRAQRLASANAANATLASS--SSQPQQATA---------------------------------------------------------
>1357716_Bsalamandrivo@OON07540.1| FeS cluster assembly scaffold IscU
------------M-------------------------------------------------------------------------LSLTRFCSHI-------------------------------------------------------------------------------------------------------------------SSARLAVRATTSTSI---------------------APLSIVTSAVAVRAYHEKVLEHYSKPRNVGSMSKSDL-----NVGTGLVGAPACGDVMKLQILVDDAT-GEIKDVKFKTFGCGSAIASSSFATEKIK-----------------------GMSVWDAANVKNTEIAKELSLPPVKLH--CSM-LAEDAIKSAVRDWESKRQARKDASAAVAASSASV--------------------------------------------------------------------
>2769_Ccrispus@CDF32759.1| similar to nifU-like iron-sulfur cluster protein Isu1
--------------------------------------------------------------------------------------MQRLS--------------------------------------------------------------------------------------------------------------------------------VAAVTKA---------------------RHAVRPSYASAARAYHDKVIDHYENPRNVGSMDKNDK-----NVGTGLVGAPACGDVMKLQIRVNN-D-GEIVETAFKTFGCGSAIASSSLATEWVK-----------------------GMNVDDARKIKNSDIAKELSLPPVKLH--CSM-LAEDAIKAAIANLKEKRTEAGAQN------------------------------------------------------------------------------
>448386_Gchorda@PXF49303.1| Iron-sulfur cluster assembly enzyme ISCU, mitochondrial
--------------------------------------------------------------------------------------MNRIA--------------------------------------------------------------------------------------------------------------------------------AASISRA---------------------RGPFRSTIGRQIRKYDDKVIDHYENPRNVGSLNKNDK-----NVGTGLVGAPACGDVMKLQIRVDE-N-GEIIESAFKTFGCGSAIASSSLATEWVK-----------------------GRNVNDATKIKNSDIAKELKLPPVKLH--CSM-LAEDAIKAAVKDLKTKQDTFAPSS------------------------------------------------------------------------------
>59799_Adeanei@EPY39323.1| hypothetical protein AGDE_04605
------------------------------------------------------------------------------------------------------------------------------------------------------------------------------------------------------------------------------------------------------------------------------------------------------MVGAPACGDVMKLQIKVSG-E-GLIEEAKFKTYGCGSAIASSSLVTEWIK-----------------------GKSVDQALTIRNTDIAEELALPPVKIH--CSI-LAEDAIRSAVKDYKEKNKI-----------------------------------------------------------------------------------
>37360_Pbrassicae@CEP00879.1| hypothetical protein PBRA_008191
----------------------------------------------------------------------------------------MLSRVG-----------------------------------------------------------------------------------------------------------------------------------------------------PIGRVVRRSRAAPACARLYHPNVIDHYENPRNVGSLDRKDP-----SVGTGLVGAPACGDVLRLQIKVDD-D-GVIQDAKFKTFGCGSAIASSSLATEWVV-----------------------GKNVDDALKIRNTDIAKHLNLPPVKLH--CSM-LAEDAIKSAIDDYKTRNRKTEQAAVAASASPPA---------------------------------------------------------------------
>29159_Cgigas@XP_011438196.1| iron-sulfur cluster assembly scaffold protein IscU
--------------------------------------------------------------------------------------MALFR---------------------------------------------------------------------------------------------------------------------------------ATTRLL---------------------KPTLEGNIASTVSFYHKNVIDHYENPRNVGSMDKKDK-----NVGTGLVGAPACGDVMKLQIKVDD-D-GKIIDAKFKTFGCGSAIASSSLATEWVK-----------------------GKKLDEAVKIKNTDIAKELCLPPVKLH--CSM-LAEDAIKAALQDYKLKNQDNVKATA-----------------------------------------------------------------------------
>7240_Dsimulans@KMZ04812.1| uncharacterized protein Dsimw501_GD28003
--------------------------------------------------------------------------------------MSLVR---------------------------------------------------------------------------------------------------------------------------------NSSRLL---------------------RSQLKRVQSVPVALYHENVVEHYENPRNVGSLDKKDV-----TVGTGLVGAPACGDVMKLQIKVDE-N-GKIVDAKFKTFGCGSAIASSSLATEWVK-----------------------GKSIDEAGKLKNTDIAKELRLPPVKLH--CSM-LAEDAIKAALADYKVKQQKKVAN-------------------------------------------------------------------------------
>45351_Nvectensis@XP_001630782.1| iron-sulfur cluster assembly scaffold protein IscU
--------------------------------------------------------------------------------------MSFVARAG----------------------------------------------------------------------------------------------------------------------------ICASRRIL---------------------QSTTTARATVPASNYHKNVIEHYENPKNVGSLDKDDA-----TVGTGLVGAPACGDVMKLQIKVDE-Q-GKIIDAKFKTFGCGSAIASSSLATEWVK-----------------------GKSVDEAQLIKNTDIAKELCLPPVKLH--CSM-LAEDAIRAALNDYKVKKGKAKA--------------------------------------------------------------------------------
>400682_Aqueenslandic@XP_003384054.1| PREDICTED: uncharacterized protein LOC100636315
--------------------------------------------------------------------------------------MSSLF--------------------------------------------------------------------------------------------------------------------------------TRLRPTL--------------------SHLSRHSRARILVAGYHEKVIDHYENPRNVGSFDKNDA-----QVGTGLVGAPACGDVMKLQIKVDD-D-GKIIDARFKTFGCGSAIASSSLATEWVK-----------------------GKSVNEATQIKNTDIAKELSLPPVKLH--CSM-LAEDAIKAALKDYQLKRKSKMEEPVAAVAGE-----------------------------------------------------------------------
>9606_Hsapiens@NP_998760.1| iron-sulfur cluster assembly enzyme ISCU, mitochondrial isoform 2 precur
------------MAA---------------------------------------------------------------------AGAFRLR--------------------------------------------------------------------------------------------------------------------------------RAASALL------------------LRSPRLPARELSAPARLYHKKVVDHYENPRNVGSLDKTSK-----NVGTGLVGAPACGDVMKLQIQVDE-K-GKIVDARFKTFGCGSAIASSSLATEWVK-----------------------GKTVEEALTIKNTDIAKELCLPPVKLH--CSM-LAEDAIKAALADYKLKQEPKKGEAEKK---------------------------------------------------------------------------
>45264_Amillepora@XP_029214019.1| uncharacterized protein LOC114977482
------------M------------------------------------------------------------------------AMAVFR--------------------------------------------------------------------------------------------------------------------------------HSLRTVA---------------------ESRVNQMIGTAVASYHKNVIDHYENPRNVGSLDKDDS-----NVGTGLVGAPACGDVMKLQIRVDE-D-GKIVDAKFKTFGCGSAIASSSLATEWVK-----------------------GKSLEDAQKVKNQEIAKELSLPPVKLH--CSM-LAEDAIKAALSDYKVKQESLRKKE------------------------------------------------------------------------------
>3075_Aprotothecoid@RMZ55380.1| hypothetical protein APUTEX25_003504
-----------------------------------------------------------------------------------------------------------------------------------------------------------------------------------------------------------------------------------------------------------------------MQVVDHYEQPRNVGSFDKSDK-----SVGTGLVGAPACGDVMKLQIRVDE-E-GNIVDSCFKTFGCGSAIASSSVATEWVK-----------------------GKAVDEVLTIKNSDIAKHLSLPPVKLH--CSM-LAEDAIKAAVKDWRAKQAANATETRSQVATA-----------------------------------------------------------------------
>3197_Mpolymorpha@PTQ28622.1| hypothetical protein MARPO_0158s0005
----------------------------------------------------------------------------------------MLA--------------------------------------------------------------------------------------------------------------------------------QIARRVS------------------NTGFQNANGALITLKRAYHEKVVEHYNNPRNVGSFDKNDP-----NVGTGLVGAPACGDVMKLQIKVDD-E-GNIVDSCFKTFGCGSAIASSSVATEWVK-----------------------GRPMDEVLTIKNSDIAKHLSLPPVKLH--CSM-LAEDAIKAAVRDYKEKKAKAAGSSSDDRAEAAA---------------------------------------------------------------------
>3055_Creinhardtii@PNW73696.1| hypothetical protein CHLRE_13g568850v5
----------------------------------------------------------------------------------------MLASLL-----------------------------------------------------------------------------------------------------------------------------PSAASALS----------------APAVGALPLLAQQLGRRLYHKNVVEHYERPRNVGSFDKSDP-----DVGTGLVGAPACGDVMKLQIKVDE-Q-GNIVDARFKTFGCGSAIASSSVATEWVK-----------------------GKSLDEVLKIKNSDIAKHLSLPPVKLH--CSM-LAEDAIKAAVKDIQAKRTKTATAAA-----------------------------------------------------------------------------
>1764295_Cprimus@QDZ20066.1| iron-sulfur cluster assembly protein
------------M---------------------------------------------------------------------------ALK-------------------------------------------------------------------------------------------------------------------------------VNVATRLAC--------------LANKGGFLQKMGTPLLGSRLYHEKVIDHYENPRNVGSFDKNDK-----NVGTGLVGAPACGDVMKLQIKVDD-D-GNIIDSCFKTFGCGSAIASSSLATEWVK-----------------------GRTLDDVVEIKNQDIAKHLSLPPVKLH--CSM-LAEDAIKAAVKDLRAKNKK-----------------------------------------------------------------------------------
>3218_Ppatens@PNR60906.1| hypothetical protein PHYPA_003699
----------------------------------------------------------------------------------------MLAYVL-----------------------------------------------------------------------------------------------------------------------------KGIARAAA------------------SSGQAGRVSLVSGQRFYHEKVVDHYDNPRNVGSFDKNDP-----NVGTGLVGAPACGDVMKLQIKVDE-KTGEIIDACFKTFGCGSAIASSSVASEWIK-----------------------GKAMEEAVSIKNSDIAKHLSLPPVKLH--CSM-LAEDAIKAAVKDYKSKRAKAGTEESHRDAVAASA--------------------------------------------------------------------
>3218_Ppatens@PNR44759.1| hypothetical protein PHYPA_014529
----------------------------------------------------------------------------------------MLAHFA-----------------------------------------------------------------------------------------------------------------------------KGIARAAG----------------SAGAPHAARGALVPGVRSYHEKVVDHYDNPRNVGSFDKNDP-----NVGTGLVGAPACGDVMKLQIKVDD-KTGEIVDACFKTFGCGSAIASSSVASEWIK-----------------------GKPMEEAVSIRNSDIAKHLSLPPVKLH--CSM-LAEDAIKAAVKDYKAKKAKEGTEPSHSEPIAASA--------------------------------------------------------------------
>436017_Olucimarinus@ABO94140.1| predicted protein
----------------------------------------------------------------------------------------MLR--------------------------------------------------------------------------------------------------------------------------------RAIERTA----------------RRGTTSAKSVACSRVFERAYDKKVVDHYENPRNVGSFDKSDL-----NVGTGVVGAPACGDVMKLQIKVDD-E-GNIVDSCFKTFGCGSAIASSSVATEWIK-----------------------GTHVDEAVTIKNQDIAKHLNLPPVKLH--CSM-LAEDAIRSAVADIKAKRAAAKTA-------------------------------------------------------------------------------
>39947_Osativa@KAF2932170.1| hypothetical protein DAI22_05g267100
----------------------------------------------------------------------------------------MLR--------------------------------------------------------------------------------------------------------------------------------AAGKRLLGVGL-RPAGGGA----GEAAAAAAASAVAVVRRRGYHERVVDHYDNPRNVGTFDKDDP-----DVGTGLVGAPACGDVMKLQIRVDE-ESGRIVDACFKTFGCGSAIASSSVASEWVK-----------------------GKQMEDAASIKNSEIAKHLSLPPVKLH--CSM-LAEDAIKAAVKDYEAKKAKLDKGNE-----------------------------------------------------------------------------
>39947_Osativa@KAF2951531.1| hypothetical protein DAI22_01g269500
----------------------------------------------------------------------------------------MLR--------------------------------------------------------------------------------------------------------------------------------AGGRRLLAPGL------------RRVLGGGAAAPVAVGGAKAYHERVVDHYENPRNVGSFENDDP-----SVGTGLVGAPACGDVMKLQIRVDE-SSGKIVDACFKTFGCGSAIASSSVATEWVK-----------------------GKQMEEVVTIKNTEIAKHLSLPPVKLH--CSM-LAEDAIKAAVKDYEAKKAKLAQKGEEKAAEA-----------------------------------------------------------------------
>2880_Esiliculosus@CBJ33232.1| conserved unknown protein
-------------------------------------------------------------------------------------------------------------------------------------------------------------------------------------------------------------------------------------------------------MRRSGAAVAHQRRSYHDNIVEHYENPRNVGSMDKKDK-----FVGTGLVGAPACGDVMKLQIKVDE-N-GVITESKFKTFGCGSAIASSSVATEWLK-----------------------GRSVDESLKIKNTDIAGHLKLPPVKLH--CSM-LAEDAIKAAIKDLQDKGAVAKPAQHALAA-------------------------------------------------------------------------
>3702_Athaliana@AEE84576.1| SufE/NifU family protein
------------M---------------------------------------------------------------------------MLK--------------------------------------------------------------------------------------------------------------------------------QAAKKALGL------------------TSRQSTPWSVGILRTYHENVIDHYDNPRNVGSFDKNDP-----NVGTGLVGAPACGDVMKLQIKVDE-KTGQIVDARFKTFGCGSAIASSSVATEWVK-----------------------GKAMEDVLTIKNTEIAKHLSLPPVKLH--CSM-LAEDAIKAAVKDYKEKRVKTNGAAAAGETTQA----------------------------------------------------------------------
>3702_Athaliana@AEE73596.1| ISCU-like 2
--------------------------------------------------------------------------------------MMMLR--------------------------------------------------------------------------------------------------------------------------------QTSRKAY---------------------LGLQASPLGLGRRLYHENVIDHFENPRNVGSFNRNDP-----NVGTGLVGAPACGDLMSLQIKVDD-S-GQIIDTRFKTFGCGSAIASSSVASEWIK-----------------------GKTLDEVMTIKNAEIAKHLRLPPVKLH--CSM-LAEDAIKSAVRDYKEKQAKTNAAAAEETVKA-----------------------------------------------------------------------
>3702_Athaliana@AEE82367.1| ISCU-like 3
----------------------------------------------------------------------------------------MLR--------------------------------------------------------------------------------------------------------------------------------QTTKRAF------------------LGLASQNPTPFPVVSRLYHPNVIDHYDNPRNVGSFDKNDP-----NVGTGLVGAPQCGDVMKLQVKFDG-S-GQIIDAKFKTFGCGSAIAASSVATEWVK-----------------------GKSVEEVLTIKNSQIAKHLSLPPVKLH--CSM-LAEDAIKAAIKNYKEKQDKANGETVETIDSTYLH--------------------------GIGS--------------------------------------
>6087_Hvulgaris@XP_002165278.3| PREDICTED: iron sulfur cluster assembly protein 1-like
------------M-------------------------------------------------------------------------LGTIK-----------------------------------------------------------------------------------------------------------------------------------------------------------CIYRLGAQPILLRRLYHKNVIDHYENPRNVGSLNKNDA-----DVGTGLVGAPACGDVMKLQIKVDE-S-GKIVDARFKTFGCGSAIASSSLATEWIK-----------------------GKNISDAGKIKNTDIAKELSLPPVKLH--CSM-LAEDAIQAALKDYHSKHNKREKTAADQ---------------------------------------------------------------------------
>6087_Hvulgaris@XP_002158802.2| PREDICTED: iron-sulfur cluster assembly protein 2, partial
------------M-------------------------------------------------------------------------LGTIK-----------------------------------------------------------------------------------------------------------------------------------------------------------CIYRLGAQPILLRRLYHKNVIDHYENPRNVGSLNKNDA-----DVGTGLVGAPACGDVMKLQIKVDE-S-GKIVDARFKTFGCGSAIASSSLATEWIK-----------------------GK-------------------------------------------------------------------------------------------------------------------------------------
>4787_Pinfestans@KAF4128671.1| NifU-like N terminal domain
----------------------------------------------------------------------------------------MIAR-------------------------------------------------------------------------------------------------------------------------------TALKRSMGVF---------------SRPAANVTAPAFTRARMYHDNVIDHYENPRNVGAMDKSAK-----DVGTGLVGAPACGDVMKLQIQVDE-N-GTIVDSKFKTFGCGSAIASSSVATEWLK-----------------------GKSVEECLQIKNTDIASHLKLPPVKLH--CSM-LAEDAIKAAISDYKRKQSASG---------------------------------------------------------------------------------
>1460289_Csp.@KOO27550.1| iron-sulfur cluster assembly protein 1-like protein
------------M-------------------------------------------------------------------------LVALR--------------------------------------------------------------------------------------------------------------------------------TACRSAA--------------------PGLRSSSPQLLAARFYHERIVDHYESPRNVGSLDKTDP-----RVGTGLVGAPACGDVMKLQMRVGP-D-GVIEEAVFKTFGCGSAIASSSYTTEWLK-----------------------GKSLDEAGTIKNSDIAKHLKLPPVKLH--CSM-LAEDAVKAAIKDYQQKRRELGGEAATA---------------------------------------------------------------------------
>5949_Slemnae@CDW74468.1| scaffold protein
------------M-------------------------------------------------------------------------QNLLQ-------------------------------------------------------------------------------------------------------------------------------------------------------------------QAQKGFAYHQNVIDHYKNPRNVGSLDKNDQ-----DVGTGLVGAPACGDVMKLQIKVSD-D-GTIEKAVFKTFGCGSAIASSSYVTEIIE-----------------------GKKIEDAMNIRNTDIAQHLKLPPVKLH--CSM-LAEDAIKAAVNDYKKKKESKVAAEANPTL-------------------------------------------------------------------------
>6239_Celegans@CAA16379.1| NifU_N domain-containing protein
--------------------------------------------------------------------------------------MSLQI--------------------------------------------------------------------------------------------------------------------------------SSAAKTL---------------------LHKFALPAATSVAQYHEKVIDHYENPRNVGSLDKNDP-----SVGTGIVGAPACGDVMKLQIRVDD-N-GKIIEAKFKTFGCGSAIASSSLATEWIN-----------------------GKTIDYASKIKNDEIAKELCLPPVKLH--CSM-LAQDAIQAALKDYQKKQTKKA---------------------------------------------------------------------------------
>478820_Bsp.@OAO18113.1| iron-sulfur cluster assembly enzyme ISCU
------------M-------------------------------------------------------------------------YALTRSVS--------------------------------------------------------------------------------------------------------------------------------------------------------RLGVVARSLQCSSRFYHDLVIDHYEHPRNVGSFDANDD-----DIGTGIAGAPACGDVMKLQIKVAN---GKIVDAKFKTFGCGSAIASSSVASEWVK-----------------------GKSLEEAMTIKNTDISNHLKLPPVKLH--CSL-LAEDAIKAAVNDYVKKSEKKSK--------------------------------------------------------------------------------
>573826_Cdubliniensis@CAX40712.1| iron sulfur cluster assembly protein, mitochondrial precursor, put
----------------------------------------------------------------------------------------MFTRTI-----------------LP----------------------------------------------------------------------------------------------------TTRRILTQQSRVL---------------------VPRLSIPTSTFTRSYHEKVIDHYENPRNVGSLNKESS-----DVGTGLVGAPACGDVMRLQIQVDE-ETGKIKDVKFKTFGCGSAIASSSYATELIR-----------------------GKTLDEALDIKNTLIAKELSLPPVKLH--CSM-LAEDAIKAAVKDYQSKRKTTTLGATAASTVSSSN-ASAAATAATA---------------------------------------------------------
>133412_Sculicis@OMJ11580.1| Iron-sulfur cluster assembly enzyme ISCU, mitochondrial
------------M-------------------------------------------------------------------------SGIIAS-------------------------------------------------------------------------------------------------------------------------------KNFLRTLA-----------------SQAPKFKQTISLAGARAYHQKVHEHYERPLNVGSLDKNDP-----NVGTGLVGAPACGDVMRLQIKVDD-E-GKIIDAKFKTFGCGSAIASSSFASEMIK-----------------------GLGIEDAKDIKNTVIAKELCLPPVKLH--CSM-LAEDAIKSAIEDYKRKKKIQATSA------------------------------------------------------------------------------
>35688_Ppurpureum@KAA8493445.1| Iron-sulfur cluster assembly protein 1
---------------------------------------------------------------------------------------MAVRDAA-------------------------------------------------------------------------------------------------------------------------GCGGVAGREGL--------------------WARRCAQAAAGGARTYHKNVLDHYENPRNVGSLDRNSP-----DVGTGLVGAPACGDVMKLQIRVDE-N-GNIVESKFKTFGCGSAIASSSLATEMIR-----------------------GMPMEEAARIKNKDIAAELKLPPVKLH--CSM-LAEDAIKAAVKDVLKKRELHKASQTMEASAETEA-VSAVSSSSSASAMRQVLKLCRQKQRGVPTRAHAISPRAHAHPGVAFINVHLGAVYMTASLRTPEREA
>5888_Ptetraurelia@CAK75913.1| unnamed protein product (macronuclear)
------------M-------------------------------------------------------------------------LTLLKRSIYF----------------------------------------------------------------------------------------------------------------------------------------------------------------VPRFSYHPNVIDHYEHPRNVGSLDKSNP-----KVGTGLVGAPACGDVMKLQIQVGE-DGKTIEQAVFKTFGCGSAIASSSYATEILK-----------------------GMTLEDAYNIKNSDIASYLKLPPVKLH--CSM-LAEDAIKKAIEDLQSKNNQSKDKQEK----------------------------------------------------------------------------
>5888_Ptetraurelia@CAK75524.1| unnamed protein product (macronuclear)
------------M-------------------------------------------------------------------------LTLLKRSIYF----------------------------------------------------------------------------------------------------------------------------------------------------------------VPRFSYHPNVIDHYEHPRNVGSLDKSNP-----KVGTGLVGAPACGDVMKLQIQVGE-DGKTIEQAVFKTFGCGSAIASSSYATEILK-----------------------GMTLEDAYNIKNSDIASYLKLPPVKLH--CSM-LAEDAIKKAIEDLQSKNNQSTQKQDK----------------------------------------------------------------------------
>159749_Toceanica@EJK65159.1| hypothetical protein THAOC_14022, partial
DPDIPTISKHARLYDNANA-------------------------------------FG--------------------------RQRRALKNGNEINLICFVVAPT-----IPFSALSPQASQVDPKASKARLFGWSPLPGFTKSGFALTTANLPGEILWQDSHWRRLLPTFSGPQHQRGGEEEGGDQRQDRQLLIGARLLFFVHNLNEFARGNDIMMMPGISRTLGRRVAAEAMIKS-----SRGNPHAMMAIKDGPRRCYHDAVIEHYENPRNVGSLDKADD-----DVGTGLVGAPACGDVMKLQIKVGD-D-GRIQESKFKTFGCGSAIASSSVATEMIK-----------------------GMHVDDVMGIKNADIAAHLKLPPVKLH--CSM-LAEDAIKMAVNDWKAKKEGEKKKQSAA---------------------------------------------------------------------------
>623744_Dtranslucida@TRY71305.1| hypothetical protein DNTS_002246
--------------------------------------------------------------------------------------MALAAAAAAK--------------------------------------------------------------------------------------------------------------------------RCASSTLF---------------------RKSVSLTELRSTCNYHKKVVDHYENPRNVGSLDKSAK-----NVGTGLVGAPACGDVMKLQIQVDE-N-GKIIDARFKTFGCGSAIASSSLATEWVK-----------------------GKSIDEALKIKNTEIAKEL------------L-LAEDAIKAALADYRLKQKDENDSLAEARN-------------------------------------------------------------------------
>505711_Agodoyi@KAF0852459.1| mitochondrial iron-sulfur cluster biosynthesis Isu1/Isu2
----------------------------------------------------------------------------------------MNR-------------------------------------------------------------------------------------------------------------------------------LFGSRLVF---------------------PAAAARNLQFVRTKYSDRIIEHYENPRNVGSMDKNSP-----TVGTGLVGAPACGDVMKLQIDVDP-STNVIRKAVFKTFGCGSAIASSSVVTEWVQ-----------------------GKTIDEVMGIKNSDIAKHLALPPVKLH--CSM-LAEDAIKAAVRDFMGKQQQPQQQQSL----------------------------------------------------------------------------
>669202_Tkitauei@KII64230.1| Iron sulfur cluster assembly protein 1, mitochondrial
------------MGDCA--------------------------------------------------------------------HVRVLNTIVRV--------------------------------------------------------------------------------------------------------------------------CALTSVVF--------------------EDMTIFRVVRNLRRLYHEKVLNHYENPRNVGSFDKNEK-----DVGTGLVGAPACGDVMKLQIKVVD---GTIVDAKFKTFGCGSAIASSSYATEMII-----------------------GKKLDEAAKITNKEIAKELCLPPVKLH--CSM-LAEDAVRSAVEDYQKKCCSS----------------------------------------------------------------------------------
>37360_Pbrassicae@CEO99743.1| hypothetical protein PBRA_007477
----------------------------------------------------------------------------------------MLGRRERRGPDRVARSPRRRV-AVPF---------------------------------------------W-------------------------------------------------NADRVRPRDRSGCSRVMQ-------------------RLSRRAWVARRAVRAYHKRVIDHYENPRNAGTLDRQDP-----SVGTGLVGAPACGDVLRLQIKVDK-D-GVVEDAKFKTFGCGSAIAASSLATEWIRGGARPWYTMIGSTSPIEHEYCGAGKKLDEVLKIRNSDIAKHLSLPPVKLH--CSM-LAEDAIKSAVQDYRKKRDSTG---------------------------------------------------------------------------------
>37360_Pbrassicae@CEO99742.1| hypothetical protein PBRA_007476
------------------------------------------------------------------------------------------------------------------------------------------------------------------------------------------------------------------------------------------------------------------------------------------------------------------------------MQPLSRRAW-----VARRAVRAEVALG---------------------HGKKLDEVLNIRNSGIAKHLSLPPVKLH--CSM-LAEDAIKSAVQDYRKKRDG-----------------------------------------------------------------------------------
>1144522_Tfoetus@OHT17526.1| Iron sulfur cluster assembly protein 2, mitochondrial
--------------------------------------------------------------------------------------------------------------------------------------------------------------------------------------------------------------------------------------------------------------------------------------MNANDQ-----DVGTGIVGAPACGDALKFQIRVDD-KTGVIKEVKFRAFGCPAAVASSSLATTMIE-----------------------GKTLEEALKIKNTEIANELNLPPVKLH--CSM-LAQEAIHAAVDSYLKKHNKAVEDLKK----------------------------------------------------------------------------
>1144522_Tfoetus@OHS98489.1| Iron sulfur cluster assembly protein 1, mitochondrial
----------------------------------------------------------------------------------------MLTKVI-----------------------------------------------------------------------------------------------------------------------------AGSFSSL--------------------SSVKFGLAKSVGAMLYHKNVEDHFKNPRNPGAMNANDQ-----DVGTGIVGAPACGDALKFQIRVDD-KTGVIKEVKFRAFGCPAAVASSSLATTMIE-----------------------GKTLEEALKIKNTEIANELNLPPVKLH--CSM-LAQEAIHAAVDSYLKKHNKAVEDLQK----------------------------------------------------------------------------
>412133_Tvaginalis@EAY19669.1| NifU-like protein, putative
----------------------------------------------------------------------------------------MLAAVS--------------------------------------------------------------------------------------------------------------------------------------------------------RSSALNMMKPLGIMFYHENVNKHFKNPQNTGSLDMKAP-----DVGTGIVGAPACGDALKLQVKIND-K-GVIEDVKFRAFGCPAAVASSSLATTMIK-----------------------GKTVEEALAIKNTAIAKELNLPPVKQH--CSM-LAQDAIKAAINSWRKKQAAKKAAAK-----------------------------------------------------------------------------
>59799_Adeanei@EPY32913.1| hypothetical protein AGDE_08448
---------------------------------------------------------------------------------------------------------------------------------------------------------------------------------------------------------------------------------------------------------------------------------------------------------------MTQMQVKINP-DTMIIEDVKFKAFGCGSAIAASSYASQAIR-----------------------GKTVADALELTNKQIAQELSLPPVKLH--CSM-LAEETIHAAVENYLSKNPTLKSKVSRKKEAAPKAEAEKVATSAHA---------------------------------------------------------
>59799_Adeanei@EPY27510.1| hypothetical protein AGDE_10730
------------M----------------------------------------------------------------------------------------------------------------------R-----------------------------------------------------------------------------------------------------------AFQTLSRRSMVYPLVTLSLRSVYSPLVEDHYNNPRNVGKLNKEDP-----NVGTGLRGAPECGDMTQMQVKINP-DTMIIEDVKFKAFGCGSAIAASSYASQAIR-----------------------GKTVADALELTNKQIAQELSLPPVKLH--CSM-LAEETIHAAVENYLSKNPTLKSKVSRKKEAAPKAEAEKVATSAHA---------------------------------------------------------
>5693_Tcruzi@RNC49838.1| iron-sulfur cluster assembly protein
------------M------------------------------------------------------------------------------------------------------------------------------------------------------------------------------------------------------------------------------------RRFTSTPLAANAAVASLRTLYSALVEDHYNNPRNMGKLDKTDP-----NVGTGLRGAPECGDMTQMQVKVNP-DTGVIEDVKFKAFGCGSAIAASSYASQAIR-----------------------GKTWSEALKLTNKKIAEELSLPPVKLH--CSM-LAQETIQAAVENYLSKNPSLKSKVQKKQSTEAST------------------------------------P-------------------------------
>75058_Bsaltans@CUI11161.1| iron-sulfur cluster assembly protein, putative
--------------------------------------------------------------------------------------------------------------------------------------------------------------------------------------------------------------------------------------------------------------------------MDHFKNPRNIGKMDEKDP-----DVGTGMKGAAECGDFMKLQVKVDP-ETTIITDVKFKAFGCGSAIAASSFASQAIR-----------------------GKTLADALKLTNKEIAAELNLPPVKLH--CSM-LAEETIHAAVENYLSRKPELKTKVKRGAAAAKAEETTAAASSL-----------------------------------------------------------
>1890364_Pfungivorum@PRP87117.1| iron sulfur cluster assembly protein, mitochondrial precursor
----------------------------------------------------------------------------------------MLRSVSQF----------------------------------AR--------------------------------------------------------------------------------------VTRRAPTLV----KATPIQ---------HTALLTLPRAPLARSYHERVIDHYEKPRNVGSLNRQAA-----NVGTGVVGAPACGDVMKLQIQVNE-QTGVIEEAVFKTFGCGSAIASSSLATEWVK-----------------------GKTLEEASAITNNEIATYLSLPPVKKH--CSM-LAEDAIKAAVRDLLDKREKGKTASA-----------------------------------------------------------------------------
>352472_Ddiscoideum@XP_639309.1| hypothetical protein DDB_G0283003
------------M-------------------------------------------------------------------------NSMIRNVLKT---------------------------------------------------------------------------------------------------------------------TTNVGLKNTSGLVF----RQTNVNFLKSSTTTTAIKSGIFGELITKRNYHERVLDHYNNPRNIGSFDKKDI-----DVGTATVGAPACGDVMKIQIKVKE---NIVVDVCFKTFGCGSAIASSSLATEWVK-----------------------GKTLDQCLEIKNTDIAKHLSLPPVKMH--CSM-LAEQAIKRAIYDYKVKHEKLNSSEQTTIETTASL--------------------------------------------------------------------
>670386_Halbum@EFA78553.1| hypothetical protein PPL_09205
--------------------------------------------------------------------------------------MNHLRGFV----------------------------------------------------------------------------------------------------------------------------LKNRSSLVG----QQSLLNG--------------SGLVQTKRFYHERVLDHYNNPRNIGSFDKKDP-----SVGTATVGAPACGDVMKIQIKVKD---NVIQDVCFKTFGCGSAIASSSLATEWVK-----------------------GKTLDQSLEIKNTDIAKHLSLPPVKMH--CSM-LAEQAIKHAIYDYKMKLEKQATCEQPAPSETQQ---------------------------------------------------------------------
>4896_Spombe@CAB61462.1| mitochondrial iron-sulfur cluster assembly scaffold protein Isu1
--------------------------------------------------------------------------------------MSVFRRSVQC------------VGVLPSI-------------------------------------------------------------------------------------------------------LAQRSSLLA----RPANLQF---LKTNSSKFVPQVTANVSRRMYHKNVLDHYNNPRNVGTLPKGDP-----DVGIGLVGAPACGDVMRLAIRVNK-D-GVIEDVKFKTFGCGSAIASSSYVTTMVK-----------------------GMTLEEASKIKNTQIAKELCLPPVKLH--CSM-LAEDAIKSAVKHYRSKQLTPVGTTAGAIESATA---------------------------------------------------------------------
>227321_Anidulans@CBF77056.1| TPA: iron-sulfur cofactor synthesis protein (Isu1), putative (AFU_orth
---------------------------------------------------------------------------------------------------------------------------------------------------------------------------------------------------------------------------------------MSSPLPW---SGPTMRKIRSSPNLGYGLKANLLKLIDHYSNPRNVGSLNRKSL-----DVGTGLVGAPACGDVIRLDIQVDE-ATGKITETRFKTFGCGSAIASSSYLTTLLK-----------------------GKTLEEASKISNTQIASELCLPPVKLH--CSL-LAEDAVTAAIKNYRSKRAAPATDLSGTAKEIPKE------AAATA---------------------------------------------------------
>1314962_Psp.@KNH05732.1| scaffold protein
------------M-------------------------------------------------------------------------HSLYKSTRHI----------QQ--------------------------------------------------------------------------------------------------------------LALPRQIL--------------------VKSSVPLMLSAMRTKYSESVIEHYNNPRNVGSLDKNDP-----DVGSGLCGAPECGDLMKMDVKVND-E-GVITHAKFKTFGCGSALASSSVATEKII-----------------------GMRIDEALKISNKEIASELSLPPVKLH--CSM-LAEETIQAAINDVVRKKPILKTYVKKTA--------------------------------------------------------------------------
>1169540_Vbrassicaform@CEM21748.1| unnamed protein product
--------------------------------------------------------------------------------------------------------------------------------------------------------------------------------------------------------------------------------------------------------------MAGAVRRYSENVHEHFQHPRNVGSFKKGEE-----HVGTAIVGKAACGDVIKLQVKIEE---GVIKDAKFKTFGCGSAIASSSYATELIK-----------------------GKTPEEAMQLKNTDIADYLKLPPVKIH--CSL-LAEDAVRHAIEDYQKKYPGVTEATIAADEGPTSHQQQMGAA-------------------------------------------------------------
>5741_Gintestinalis@ESU44384.1| Putative iron-sulfur cluster scaffold family related protein
------------M-----------------------------------------------RGKLL-------------------TQNSMVHNLTAI--------------------------------------------------------------------------------------------------------------------------NSNLMTSLQLS--SPSLLQ---------SVARFLAKKSSSDEVYSELAMQHYRTPVNIGTLDDDDE-----HVGSGLVGAPACGDVMRLQIKVGD-D-GKISEAKFKTFGCGAAIASSSYATSLLQ-----------------------GKSLEEASQIKNTDISDKLGLPPVKLH--CSV-LAEDAIKQAIDDYKRKRGNKIQVSRSS---------------------------------------------------------------------------
>797122_Kbialata@GCA62815.1| ISC system FeS cluster assembly, IscU scaffold
----------------------------------------------------------------------------------------MLSLISTI--------------------------------------------------------------------------------------------------------------------------RGAVSTSLTGS--AFSGAAR------A---FSLVPDEPTSYSGYADIVDEHYSNPRNVGTLDAEDD-----DVGTGLVGAPACGDVMRLQIRVDD-D-GNISDVKFKTFGCGAAVASSSYATELIS-----------------------GGSLEDAMAVKNTDIAEQLALPPVKMH--CSM-LAEEAIQVR---------------------------------------------------------------------------------------------
>348837_Ssalmonicida@EST48017.1| NifU-like protein
------------M-----------------------------------------------------------------------------------------------------------------------------------------------------------------------------------------------------------------------------------------------LTIPQRNQQYSDLAMQHALKPQNVGTMDESSA-----LVGTGIVGNVNCGDVMQLQIKIEN---NKITDAKFKTFGCGAAVASSSYATELVQ-----------------------GKTVEDAKKLLNTDISKKLSLPPVKLH--CSL-LAEEAIKEAIKDFESKNQKKQGENCASHECGCH---------------------------------------------------------------------
>5763_Nfowleri@KAF0985175.1| hypothetical protein FDP41_000214
------------M------------------------------------------------------------------------SQKLIRTTCVF--------------------------------------------------------------------------------------------------------------------LSKRNVRSSPTTTL---------------------FSQFVNNQQQVRTKYSEKVIDHHKNPRNAGSLDSSNE-----NVGSALVGAPSCGDVLKFQILVDD-N-GRVIDAKFKAFGCGSAIASSSYATELVK-----------------------GKTIEDCMMITNNDIASHLSLPPVKKH--CSL-LAEEAIRKATEDYMKKKQAKKEQQTSTTGTTSTTTTNTSNDSS-----------------------------------------------------------
>5874_Tannulata@CAI73849.1| RNaseP-like protein with Nifu domain, putative
------------MVRVKNRWIIFKVELSDHNKLNSLDRILKPSVIKPEIDKSAEFLFGLLQGNFISNNITVPFANSTESLALLQCRKAFLKETLLI-VKFIKKIQNIDISFVPV-----------------RVSG--------------------------------------------------------------------------TLHQARKFILSKILESLE----QISILELSGTQVPEKSSLLLGINRINLVRRYSPEVNDHFNNPRNVGSFDKDDP-----SVGTAIVGKAACGDVIKLQVKIKD-E--VIEDACFKTFGCGSAIASSSYVTEMVK-----------------------GKTCKEALAIKNTDISGTFLL------------------YSYITNYLQGDT------------------------------------------------------------------------------------
>3218_Ppatens@PNR35727.1| hypothetical protein PHYPA_021577
----------------------------------------------------------------------------------------MLSRFSCG--------------FLP---------------------------------------------------------------------------------------------------------------------------------IAVVRQLQRGCGKLVSPKTYHEKVVEHYNNPRNVGSFDKDNP-----DVGTGLVGAPACGDVMKLQIRVDE-KTGKIIDSCFKTFGCGSAIASSSVGMIFLA----------------------I----------------------PLQTHSICVLWVCFDSFHTLFHPLCVKKLRFSAAIVHA----------------LVP--------------------------------------------------------
>370354_Edispar@EDR23707.1| iron-sulfur cluster assembly enzyme ISCU, mitochondrial precursor, putat
----------------------------------------------------------------------------------------MSKNKLIGG---------------------------------------------------------------------------------------------------------------------------------------------------------------ALWEHYSKKVKDHMDNPQHRGEITEEEGKEHGWKVIVADWGAEACGDAVRMYWGVNP-KTNIVEKATFKSFGCGTAIASSDVTAELCI-----------------------GKTVDECLKITNLDVERAM------------------------RDLMKRRNISEDI-------------------------------------------------------------------------------
