# Supplementary material for: Components of iron–Sulfur cluster assembly machineries are robust phylogenetic markers to trace the origin of mitochondria and plastids
Source: PLoS Biol. 2023 Nov 8;21(11):e3002374. doi: 10.1371/journal.pbio.3002374 (PMC10631705; doi:10.1371/journal.pbio.3002374)
Supplement: S1 Data — (ZIP) [file pbio.3002374.s017.zip › S1 Data/Full_datasets/Eukaryotes/ISC/IscA1_Euka.fasta]

>5763_Nfowleri@KAF0975467.1| hypothetical protein FDP41_005461
--------MLKTFLASAGVCSSAC-------------------GNHLF-----------------------------TTTLRSI--------------------PIQIL----------------------NHTNSCRNQISNHR------------------------------------------------SDVKTEQGWRRSYSV----------NFVSEMMNQSAHASTL--------------SSAVPPQVLTDNKSSS------------NSSTPAKKSRKQTKPKQVMTLTDRAADRLKYLMSKR------------------------PGALGILIGLKKRGCNGLSWTFDYIT-----------QETE----------------IPKLAEIV----------------------------------ED-KG-VRLVIQPSAVMNVIGTVMDYEENEVFAKFVFNNPNAIGTCGCGESFNVQ-----------------------------------------------------------------------------TAANEKEVLQRKSQKM-----------------------------------
>505711_Agodoyi@KAF0852301.1| mitochondrial iron-sulfur cluster biosynthesis Isa1 (Isca1)
--------M----------------------------------------------------------------------------------------------------------------------------------------------------------------------------------------------------------------------------------------------------------------------------------SSRLQRSLGQMMKITDAASGRLKDLISSRHD----------------------PSILGIRIGVKRRGCNGLSYTMDYAK-----------DKQ-------------------KFENAI----------------------------------DA-SG-VTVLVDPKSEMYLIGMEIDYQENDLAAEFVFKNPNAKGTCGCGESFHVQETKT----------------------------------------------------------------------------------------------------------------------------
>4787_Pinfestans@KAF4143340.1| Iron-sulfur cluster biosynthesis
--------MT----------------------------------------------------------------------------------------------PFF------------------------------------------------------------------------------------------------------------------------------------------RSVSRPRAAHASRLLSTVAE-------------HATPPTRRRLRELPPPLNLTDAAAERIKELLANK------------------------PDAIGIRLGVKTRGCNGLSYTMNYAD-----------KKE-------------------KMEEEV----------------------------------SK-NG-VRVFVEPKALFHVVGTTMDFQVTPVSSEFVFENPNAKGSCGCGESFNV---------------------------------------------------------------------------------------------------------------------------------
>1460289_Csp.@KOO33655.1| hesb-like domain-containing protein 2
--------M---------------------------------------------------------------------------------------------------------------------------------------------------------------------------------------------------------------------------------------------------------------------------------------------WQILSSDGQEVLELLRKRQE---------------------QEDVIAVRLGIKTRGCNGLSYTMNYAT-----------SKA-------------------KFEEEV----------------------------------EQ-HG-ARVFVEPKALMHVIGTTMDYVDDELSAEFVFHNPNAEASCGCGESFTVS-----------------------------------------------------------------------------TKPGEAANMASGTQSP----------------------------------T
>6087_Hvulgaris@XP_002155514.1| PREDICTED: iron-sulfur cluster assembly 1 homolog, mitochondrial-like
--------M------------------------------------------------------------------------------------------------------------------------------------------------------------------------------------------------------------------------------------------------------ALKSAATAT--------------VRAV-KPGSFKSRKAAITLTSSAVQRVKELLKEK------------------------PSSVGLRIGVRERGCNGLSYTLEYAT-----------EKN-------------------KFDEVV----------------------------------KQ-DD-VQIMIDSKALMSLIGTEMDYSQNLLASEFVFNNPNIKGTCGCGESFHI---------------------------------------------------------------------------------------------------------------------------------
>45264_Amillepora@XP_029213306.1| iron-sulfur cluster assembly 1 homolog, mitochondrial-like
MQENITANM------------------------------------------------------------------------------------------------------------------------------------------------------------------------------------------------------------------------------------------------------AARLAVGAT--------------VRAVSKPRKFAARRAAITLTPAAVEKLKSLLKSE------------------------VENTALRIGVKQKGCNGLSYTLDYAI-----------EKG-------------------KFDEEV----------------------------------YQ-DG-VKIWIDFKAQLSLLGTEMDYIEHKLASEFIFNNPNIKGTCGCGESFHL---------------------------------------------------------------------------------------------------------------------------------
>45351_Nvectensis@XP_001627048.1| iron-sulfur cluster assembly 1 homolog, mitochondrial
--------M------------------------------------------------------------------------------------------------------------------------------------------------------------------------------------------------------------------------------------------------------AARTVVGTA--------------IRAVSRQRKFAARKAALTLTPSAVNKVKTLLSSQ------------------------PDAIALKVGVRQRGCNGLSYTLEFAT-----------EKG-------------------KFDELV----------------------------------TQ-DG-VKVLIDSKAQLSLLGTEMDFVEDKLSSEFVFNNPNIKGTCGCGESFNI---------------------------------------------------------------------------------------------------------------------------------
>9606_Hsapiens@NP_112202.2| iron-sulfur cluster assembly 1 homolog, mitochondrial precursor
--------M-------------------------------------------------------------------------------------------------------------------------------------------------------------------------------------------------------------------------------------------------------SASLVRAT--------------VRAV-SKRKLQPTRAALTLTPSAVNKIKQLLKDK------------------------PEHVGVKVGVRTRGCNGLSYTLEYTK-----------TKG-------------------DSDEEV----------------------------------IQ-DG-VRVFIEKKAQLTLLGTEMDYVEDKLSSEFVFNNPNIKGTCGCGESFNI---------------------------------------------------------------------------------------------------------------------------------
>7240_Dsimulans@KMZ09914.1| uncharacterized protein Dsimw501_GD17232, isoform A
--------M------------------------------------------------------------------------------------------------------------------------------------------------------------------------------------------------------------------------------------------------------ATRVVATAT--------------VRAV-KGRKLIPTRAALTLTPAAVLRIKTLLQDK------------------------PDMVGLKVGVRQRGCNGLSYTLDYAS-----------QKD-------------------KLDEEV----------------------------------VQ-DG-VKVFIDKKAQLSLLGTEMDFVESKLSSEFVFNNPNIKGTCGCGESFSM---------------------------------------------------------------------------------------------------------------------------------
>29159_Cgigas@XP_011431875.1| iron-sulfur cluster assembly 1 homolog, mitochondrial
--------M--------------------------------------------------------------------------------------------------------------------------------------------------------------------------------------------------------------------------------------------------------ASRVVGT--------------VRAV-AKKRLIPTKAPLVLTPAAVNQVKKILGEN------------------------PGTIGLKIGVKTRGCNGLTYTMEYAK-----------EKA-------------------KFDEEV----------------------------------LQ-DG-VKILIDSKAQLTLLGTEMDYQTDKLASEFIFNNPNIKGTCGCGESFNV---------------------------------------------------------------------------------------------------------------------------------
>400682_Aqueenslandic@XP_003388382.1| PREDICTED: iron-sulfur cluster assembly 1 homolog, mitochondrial-like
--------M------------------------------------------------------------------------------------------------------------------------------------------------------------------------------------------------------------------------------------------------------ASGMVSSTV--------------IRAVKSSRKFVPQRAAIKLTPSAVSKVKELLSEN------------------------TTAIGLRVGVRTRGCSGLTYTLDYAT-----------EKK-------------------KMDEEV----------------------------------VQ-DG-ARVLIDSKAQLSLLGTEMDFVENKLGSEFIFHNPNVKGTCGCGESFHV---------------------------------------------------------------------------------------------------------------------------------
>6239_Celegans@CAC51075.1| Fe-S_biosyn domain-containing protein
--------M--------------------------------------------------------------------------------------------------------------------------------------------------------------------------------------------------------------------------------------------------------SKFGGAT--------------AKVIKGALKVRQTRAALTLTNEAVSRIRVLLAQQ------------------------NDANALKIGVRQKGCNGLTYTLEYAK-----------DKQ-------------------KFDEEV----------------------------------EQ-DG-IKVWIEPKAQLSLLGSEMDYVTDKLSSEFVFRNPNIKGTCGCGESFSI---------------------------------------------------------------------------------------------------------------------------------
>246409_Rdelemar@EIE84064.1| hypothetical protein RO3G_08769
--------M-----------------------------------------------------------------------------------------------PIG---------------------------------------------------------------------------------------------------------------------------------------------------AIVKQVAAES--------------LKTSNASSRLRLRKAALTLTPAAVSRLKDLTEG-------------------------PTPKYLRVGVRQKGCSGNSYILEFTD-----------TKG-------------------KFDEIV----------------------------------NQ-DG-VTVLVDSKALITVLGSEMDFVQDKLSEHFVFNNPNVKGTCGCGESFAIN--------------------------------------------------------------------------------------------------------------------------------
>73501_Cmilitaris@ATY61304.1| iron sulfur assembly 1
--------M-----------------------------------------------------------------------------------------------------------------NAHVFLGRVAAARHATSRLAIRQFSTSRFACAAYHSYSLPT---------PRSSADARPD-ELVETSIAYPEALPRVHETRPPPSS------------PASPTPAVAPSQPPAQA-------AAAPASSPSPMAQQQPVTAAASALEKQP----QKAKPTRPRSKLRPRKAAMKLTPAAVEQLRNLLDQ-------------------------PEPKLIKVGVRNRGCSGLAYHLEFVD-----------KPG-------------------AFDETV----------------------------------EQ-DG-VRVLIDSKALFSIIGSEMDWAEDKLSQRFVFRNPNIKEECGCGESFMV---------------------------------------------------------------------------------------------------------------------------------
>573826_Cdubliniensis@CAX41180.1| iron sulfur assembly protein, putative
--------MMIATRRQSLQLTKRY------------------ISNHATKNKRF-------------IQTIPISTNTGSNSFLSKLHQSED-----------NDVPTSKW-------------ARHTLSFPKTETSNTTPQPPVRKSRTSRFANKSTSTN--------------------------------DIKQFNSTTPTSQSNII------------EITSDPEIQKASNK-----------ITSTSASVPTEIKSAATPS---------------VTPKKKRVLRPRKALITLTSSAVQHLQGLLDQ-------------------------PDPKLIRIGVRNRGCSGLTYNLEYVD-----------KPG-------------------KFDELV----------------------------------EQ-DG-VKVLIDSKALFSIVGSEMDWLDDKLSSRFIFKNPNSKGTCGCGESFMV---------------------------------------------------------------------------------------------------------------------------------
>1890364_Pfungivorum@PRP78947.1| hypothetical protein PROFUN_13241
--------M------------------------------------------------------------------------------------------------------------------------------------------------------------------------------------------------------------------------------------------------------------SAA----------GRVITGSRALSSRFANRKAAVALSPSAGARLKELLAKK------------------------PDSMGIRLGVKRRGCSGLSYTLDYAR-----------EKK-------------------PADEIV----------------------------------EE-HG-IKIFIDPSALMTVVGTEMDYVEDHLKSEFVFVNPNAKGSCGCGESFNT---------------------------------------------------------------------------------------------------------------------------------
>3075_Aprotothecoid@RMZ52988.1| hypothetical protein APUTEX25_001107
--------M------------------------------------------------------------------------------------------------------------------------------------------------------------------------------------------------------------------------------------------------------VHRALVLLG---------------EAVQRSSRLRPRRAALELTDSAATRIKQLLEQ-------------------------RHKEFIKLGVKTRGCNGMAYTLNYAD-----------SKA-------------------KFDELV----------------------------------EDPRG-VKVLIDPAALLHVLGTKMDYVEDRLRSEFVFVNPNAKGTCGCGESFTTD-----------------------------------------------------------------------------VKSATG---------------------------------------------
>3218_Ppatens@PNR35438.1| hypothetical protein PHYPA_023338
--------M--------------------------------------------------------------------------------------------------------------------------------------------------------------------------------------------------------------------------------------------------------HAVAAAA---------------VKAGANSSSAVRRQALSLTEAAANRIRKLLDH-------------------------RQKEYLRLGVKVRGCNGLTYTLNYAD-----------DKG-------------------KFDEVV----------------------------------ED-KG-VKVLIDPRALMHVVGTKMDYVEERLKSEFVFINPNSKGQCGCGESFTT---------------------------------------------------------------------------------------------------------------------------------
>3197_Mpolymorpha@PTQ33421.1| hypothetical protein MARPO_0089s0049
--------M-----------------------------------------------------------------------------------------------------------------------------------------------------------------------------------------------------------------------------------------------------------LCAA---------------ARTGRSASSAARRQALSLTEAAADRIRKLLQL-------------------------RQKEYLRLGVKVRGCNGLTYTLNYAD-----------DKG-------------------KFDEIV----------------------------------EE-KG-VKVLIDPRALMHVIGTKMDYIEDRLKSEFVFINPNSKGQCGCGESFTT---------------------------------------------------------------------------------------------------------------------------------
>39947_Osativa@KAF2947922.1| hypothetical protein DAI22_01g004400
--------M-----------------------------------------------------------------------------------------------------------------------------------------------------------------------------------------------------------------------------------------------------SSSAALALAL---------------RRATSSAHKQKQKQALALTDAAASRIRQLLSL-------------------------RHRPYLRLGVKARGCNGLSYTLNYAD-----------EKG-------------------KFDEVV----------------------------------ED-KG-VKVLIDPKALMHVIGTKMDYVDDPLRSEFVFINPNSKGECGCGESFMTT-----------------------------------------------------------------------------SSKGSTS--------------------------------------------
>3702_Athaliana@AEC06528.1| Iron-sulfur cluster biosynthesis family protein
--------M-----------------------------------------------------------------------------------------------------------------------------------------------------------------------------------------------------------------------------------------------------KASQILAAAA-------------------ARVGPALRKQVLTLTDEAASRVHHLLQQ-------------------------RQKPFLRLGVKARGCNGLSYTLNYAD-----------EKG-------------------KFDELV----------------------------------EE-KG-VRILVEPKALMHVIGTKMDFVDDKLRSEFVFINPNSQGQCGCGESFMTT-----------------------------------------------------------------------------STSSAKQSAS-----------------------------------------
>3702_Athaliana@AEC09224.1| Iron-sulfur cluster biosynthesis family protein
--------M-----------------------------------------------------------------------------------------------------------------------------------------------------------------------------------------------------------------------------------------------------------------------------------------RKQVLALSDTAAARIRQLLQH-------------------------QQKPFLRLAVEAKGCNGLSYVLNYAQ-----------EKG-------------------KFDEVV----------------------------------EE-KG-VKILVDPKAVMHVIGTEMDFVDDKLRSEFVFVNPNAT-KCGCGESFTTT--------------------------------------------------------------------------------------------------------------------------------
>436017_Olucimarinus@ABO97681.1| predicted protein, partial
--------------------------------------------------------------------------------------------------------------------------------------------------------------------------------------------------------------------------------------------------------------------------------------------------KRQAMEVTPEASRRIKALLDA-------------------------RQKEYLKIGVKTRGCNGMTYTMNYADES---------ERK-------------------KFDELVT---------------------------------TE-DG-VKIIVEPNALMSIIGTKMDYVSDRLRSEFVFENPNSKAQCGCGESFT----------------------------------------------------------------------------------------------------------------------------------
>1764295_Cprimus@QDZ17983.1| iron-sulfur cluster assembly protein
--------MAHRAGFVLGKEAWREAL--------------GGWRNKLK--------------------------------------------------------PQRCW--------------NHV----RTGSTTTGGWQRTEEATDEREGKGSTTTTTTTT-----WRKEGRGGGGGL-----------------RGAVEDPAPSSSFTR-TVGEEEKLRAEDAATRGRATGGGQ-------ASASSAPGSPEESATGGGPATTT---------KKKKKKKRMTSRLRSIAPITLTERAAERIRELLGK-------------------------REKQYLRLGVRSRGCNGLSYTLNYAD-----------EVG-------------------KFDELI----------------------------------EQ-FG-VQVVVDGKAIMHVVGTKMDYQEDRLKSEFVFINPNSKGACGCGESFTT---------------------------------------------------------------------------------------------------------------------------------
>3055_Creinhardtii@PNW79103.1| hypothetical protein CHLRE_09g400775v5
--------M-------------------------------------------------------------------------------------------------------------------------------------------------------------------------------------------------------------------------------------------------------KSTLGLLA--------------EALKETARSPRMRKAAVELTEAAAGRIKELLNK-------------------------RHKEYLKLGVKTRGCSGMSYTLNYAD-----------NKG-------------------KFDEVV----------------------------------ED-KG-VRIIIEPQALMHVLGTKMDYVKDDLR-------------------------------------------------------------------------------------------------------------------------------------------------------
>1314807_Dbispora@THU90770.1| hypothetical protein K435DRAFT_251264
--------M---------------------------------------------------------------------------------------------------------------------------------------------------------------------------------------MSALGRTEIKNQPPPI------------SEQTQPSTV----------------PSVSTLSSDASAPQTVARPP-----------PVPKVEKPRPKIKATKAALTITPDAVLRLKALQRG-------------------------PTPQLIRIGVRNKGCAGLSYHLEYVD-----------KPG-------------------KFDEVV----------------------------------EQ-DG-VKVIIDSKALFSIIGSEMDWKEDALSSKFAFVNPNIKDACGCGESFTVA--------------------------------------------------------------------------------------------------------------------------------
>133412_Sculicis@OMJ17467.1| Iron-sulfur cluster assembly 1-like protein, mitochondrial
--------M---------------------------------------------------------------------------------------------------------------------------------------------------------------------------------------------------------------------------------------------------------------------------SARISVRLAKGLKPTKKILTMTPNAVSHLKGLHEKFSI---------------------QNDEKFLKIGIQGKGCSGSAYTMNWVD-----------KPN-------------------KFDEKV----------------------------------VQ-DG-VTVFIDSKALLSLIGTEMDYFSGKLASQFVFNNPNIKGACGCGESFMV---------------------------------------------------------------------------------------------------------------------------------
>227321_Anidulans@CBF85927.1| TPA: iron-sulfur cluster assembly accessory protein Isa1, putative (AFU_ortholo
MSL-CKPTMQYSVTSSAFLRCLKQP-------------------------------------------------------------------------------PSIRM---------------------APNYRLFSSYGNAHRSSKRDMQTATAY----------------------------------RPHTLPSSFPISPSPGAKDS---SVAADFVHYREPAQRNSQIQNTE-------LKADVNQGEPQKSKPVESTPT-----------TSKPAEKPRRKLRPRKAAMKLTPIAVEQLRKLLSQ-------------------------PEPRLIRVGVKNRGCSGLAYHLEYVD-----------KPG-------------------TFDEVV----------------------------------EQ-DG-VKVLIDSKALFSIIGSEMDWQEDKLSARFVFRNPNIKEECGCGESFMV---------------------------------------------------------------------------------------------------------------------------------
>1357716_Bsalamandrivo@OON09605.1| hypothetical protein BSLG_01396
--------MIAQAQLTIQRLLLRQ-----------------------------------------------------------------------------------------------------------------------------------------------------------------------RPSIAGRKWLPREPLIL-------------AHAQPKTLHISWR--------------MVSNTPKALELEISTS---------------IRRAPLRPVIASKAVLTLTQAAVARLRLLTLDT------------------------DAPKLLKIGTKNKGCSGQVYTLEYVT-----------EKA-------------------RFDEVI----------------------------------DQ-DG-VKVLIDSKALFSLIGSEMDYVEDKLSAQFVFNNPNVKEMCGCGQSFMT---------------------------------------------------------------------------------------------------------------------------------
>578462_Amacrogynus@KNE55649.1| iron-sulfur cluster assembly accessory protein
--------MDASPRMSDVDVLKRG-------------------GRHVT-------------------LTLKKRPRAAHLSLLSP--------------------PNFDIV-----LLLG-------SLFPRPLSRTTSPRINTRQ----------------------------------------------QLRAAARKSISDRPH--------------AHLDRPQRRHRPTG--------------TSTTSPCPVSAAPNRPIAA---MPL---QATVRAVAGSMPRARKAVLSMTPAAVSRIKEMS---------------------------KPEALLRVGVKKKGCSGLSYTIDQVS-----------AKQ-------------------RFDEEV----------------------------------VQ-DG-ASILIDSKALLSILGSEMDYVEDKLSAQFVFYNPNVKEACGCGQSFMI---------------------------------------------------------------------------------------------------------------------------------
>448386_Gchorda@PXF48724.1| Iron-sulfur cluster assembly 1-like
--------MLRFTSI--------------------------------------------------------------------------------------------------------------------------------------------------------------------------------------------------------------------------------------ARQFANRVLTRHPNLSTSA------------EAVSAAPARRTQRRAPAALEVTPAAAERIRYLLSQKN-----------------------PRPAGVRIGLRTRGCNGMAYTLNYAQ-----------EGS-------------------KFDEKV----------------------------------SI-EG-ADVYIDPRALMHIVGTKMDFLDNDLVSEFVFHNPNAKGTCGCGESFNV---------------------------------------------------------------------------------------------------------------------------------
>35688_Ppurpureum@KAA8491198.1| Iron-sulfur cluster assembly 1-like, mitochondrial
--------MAQ-------------------------------------------------------------------------------------------------------------------------------------------------------------------------------------------------------------------------------------------------------------------------HAGRVVGRAGQQWMRRAAFELTDTAAQRLRNLIAQKE-----------------------PPPLGVRVSLRNRGCNGMSYTLKYVS-----------ESPE-------------DLQKVKLDERV----------------------------------SD-KG-VTIFIDPRALLNVAGTEMDFVDTELASEFVFRNPNVKGTCGCGESFSVK--------------------------------------------------------------------------------------------------------------------------------
>1169540_Vbrassicaform@CEM31297.1| unnamed protein product
--------M------------------------------------------------------------------------------------------------------------------------------------------------------------------------------------------------------------------------------------------------------------------------------RRSLWALAKKAPKQIMSVSETAAERIKTLMKSKG-----------------------EEVVGVKIGLRRRGCNGLTYTMNYTN-----------KED-----------------IKKGDEVV----------------------------------ED-KG-VTVVVDAKAVMFLVGTQMNFVETDIGSEFVFDNPNKKSECGCGQSFNV---------------------------------------------------------------------------------------------------------------------------------
>5949_Slemnae@CDW74907.1| iron-sulfur cluster assembly
--------MRKLISVFNFS-----------------------------------------------------------------------------------------------------------------------------------------------------------------------------------------------------------------------------------------------------------------TIAQANQAAKPLRQKKAALLITDQAASRIKELMEVKED---------------------QEDIYGVKIDVRRRGCNGYSYVMDYLK-----------KDQ-----------------ITRLDEVV----------------------------------ED-KG-VRVVVDKKALMFVVGTEMDFVDNEIKSEFVFNNPNAKGHCGCGESFHV---------------------------------------------------------------------------------------------------------------------------------
>5888_Ptetraurelia@CAK81799.1| unnamed protein product (macronuclear)
--------MIKFYMS----------------------------------------------------------------------------------------------------------------------------------------------------------------------------------------------------------------------------------------------------------------------------TITKLRSKRNLITISDKAAERITELMKQQNN----------------------PAFDAVKIGVRKRGCNGLSYTMNYCS-----------GPD-------------------KLDEVV----------------------------------EA-KGCVKVIVDSKAVMVLVGTEMDYVEDDIKSEFVFKNPNQKGQCGCGESFHI---------------------------------------------------------------------------------------------------------------------------------
>352472_Ddiscoideum@XP_641284.1| hypothetical protein DDB_G0280173
--------M-----------------------------------------------------------------------------------------------------------------------------------------------------------------------------------------------------------------------------------------------------------------------------SISGVVKLGKPSKKAIFSMTDSALKRVKEIMNDKKI----------------------DNCIGLRLGIKERGCSGMSYTLDFAT-----------QKN-------------------KFDETVV---------------------------------AD-KD-INIIVDSKALLSVIGTEMDYIEEPIKKEFIFINPNATNTCGCGESFTTKDFS--------------------------------------------------------------------------IPDLKLPKKN-----------------------------------------
>670386_Halbum@EFA83164.1| iron-sulfur cluster assembly protein
--------M-----------------------------------------------------------------------------------------------------------------------------------------------------------------------------------------------------------------------------------------------------------------------------SISGVVRLGKPSRKAIFSMTDSAVNKIRELMKQEGK----------------------ENFLGMKLGVKQKGCSGLAYTLDFTN-----------QPPN------------------KLDEVV----------------------------------TD-KG-VTVVVDSKALMSVIGTEMDYIEEPIKKEFIFINPNATNTCGCGESFTVKD-----------------------------------------------------------------------------PVIQFANKSDPARN------------------------------------
>37360_Pbrassicae@CEP01359.1| hypothetical protein PBRA_001965
--------MSSQVVRKTGRWRLRL---------------------HLFRC------------------------------------------------------PML---------------------------------------------------------------------------------------------------------------------------------------------TAVLRRCRGRAWVSPAVLHR--------GLSDEAARRRPRAPRPDPLVITERAAQRLEDLLRSR------------------------SDSLGVRIGIIRRGCNGQSYTMKYAN-----------EIA-------------------PTDEVV----------------------------------KQ-HG-VTVLVDGKALMFLVGTTMDFVEDDLKAEFVFNNPNVKGMCGCGESWSF---------------------------------------------------------------------------------------------------------------------------------
>237631_Umaydis@KIS70906.1| hypothetical protein UMAG_11243
--------MSMPFASSAFLAAASNAATLPFLYPAVLRGSASMLVLHLASQPTMSSVTNSSVRASYPRQTVRRAQVANSARWLSTSVGRQSSATSPMAQSHIGSQPSTSSSP----SLYS---EPLVARSSSSHALKDTSRLSSTETASVDLACATLSPS--------------------------------SPASPKSQKDPRVTSAITSQ---SPATPVPNASGPDLTSKLSPSKAA---ELAKDPKVAATMPEASSLAPSTS------------SKKASADRGTKFRSRTAALKLTPTAVLRLRALMESD------------------------SGPKLIRVGVRNKGCAGMSYHLEYIRPE---------EAG-------------------RFDERV----------------------------------KQ-DG-VEVLIDSKALFSIIGSEMDWQEDRLSAKFVFNNPNVKEACGCGESFLT---------------------------------------------------------------------------------------------------------------------------------
>4896_Spombe@CAB39899.1| mitochondrial iron-sulfur protein Isa1
--------MLSCLSKPALRCRSV-------------------------------------------------------------------------------------------------------------NRLQFLRKLSLQE-----------------------------------------------IQTLKTQHQYLGRTRL-------------------------------------DVETPSLKPSAAGSGSTAPK-----------PVTEREIASTRFMPRKNVIKLTPLAVEHLKKMQSSAS-----------------------MKGKMLRIGVKQKGCAGQAYSLEYIE-----------KPD-------------------KFDEIV----------------------------------KQ-DG-ISIIVARRALLQIIGSVMDYRDDDLQSRFIFSNPNVKSTCGCGESFSTLK-------------------------------------------------------------------------------------------------------------------------------
>2880_Esiliculosus@CBJ32103.1| conserved unknown protein
--------MFRSASRASAA------------------------------------------------------------------------------------------------------------------------RAHCGRAAANALAAGQQQRNATTAAVDKLLFCRGRSVPSTLRQ-EPPLSLGGRIETLPRAIRGFASAVA---------------------------------TTLEDGGAVQELASAAAAEATRKEEV---RPQQEADASPKPRRRRLLRDRPAPITLTDRAASHLVSLVANK------------------------PGKVGVRLGVKRRGCNGMSYTLKYAD-----------EKP-------------------KGDEEVVVRGGRPQTGQREHGEGEREGAAAAGGGDAAATGNG-DG-VKLFVDPMATLYIAGTVMDWEETELSSEFTFTNPNAKGECGCGESFNV---------------------------------------------------------------------------------------------------------------------------------
>235443_Cneoformans@AFR95688.2| iron-sulfur cluster assembly protein, partial
--------MTNLHPSISFQILTL----------------------HLYHQ----------------------LLFQHSYHQMSATMAL----------------PAF------------------------RNTFASSSRITLHHLPFPSRSLAYLR----------------------------------YGSSLAQHSSSQSYTPT------------PAYSGPVASSSSSKAKG----GVKDMHAAPNPAPPAAPAKSEVT------------GEKKEPRRRVPLKSQRNAITMTPTAISHLRELLASP------------------------TEPRLLRISVKSRGCAGMAYHLDYVP-----------PPGG------------------KFDEVV----------------------------------EQ-DG-VRVLIDSKALFSIIGSRMDWRDNRLSAGFVFDNPNIIDTCGCGESFNIR-------------------------------------------------------------------------------------------------------------------------------F
>56615_Pgraminis@KAA1115018.1| Iron-sulfur assembly protein 1
--------MSSSIPYSLIQKLTQP--------------------------------------------------SSSSSSLLSRTNRLFH-----------HQSPSTSIHPGQTGILLRRSISHRFSHSQPSSSHQEHPSISLNQTRNLEISNSNQVIHQSISSVNQNNLKLPRSSSSTISQPSEPSHEDILINSLPTSYNSSSTTTT------------ASSSSSLEPPSFEPLQT--------QRETTSSAPNLTQQSPTKA------------PTSQVKRTTRTSKPAKQVINLTPRAIGHLSTLLDG-------------------------PNPKLIRIGVKNKGCAGMAYNLDYVD-----------QPG-------------------KFDEVVVTKN-----------------------------EEG-KE-IKVLIDSRALFSIIGSTMDWQESKLGNKFVFDNPNIKEECGCGESFLV---------------------------------------------------------------------------------------------------------------------------------
>478820_Bsp.@OAO17882.1| iron-sulfur cluster assembly accessory protein, IscA1
--------MYRCIAA--------------------------------------------------------------------------------------------------------------------------------------------------------------------------------------------------------------------------------------VRCVAPALQGVMPRSFTKV------------INSSRDGKKRELKGSSQAVTLTKAAEDRVRELLSKK------------------------PAGTGLLLSTTTKGCNGNKYVMKYCEPG---------KEG-------------------PFDEII----------------------------------EQ-NG-IKVVVDADSLMYLLGTKIDFKEDDISAEFVFDNPLATSTCGCGESFSVK--------------------------------------------------------------------------------------------------------------------------------
>159749_Toceanica@EJK59434.1| hypothetical protein THAOC_20345
--------MRRAVCYSIQRASCSG-------------------RRHFA--------------------------------------------------------PTT---------------------------------------------------------------------------------ADGARMSLPTSATPMPSASS-------------------------------------RRVLPNGSRSCLGHSFSTAPTYDH-GPSSD-ETLHTKPRTRRRPARPDPLIVTPTAAARIQELISRHNET---------------SGMESGNRAVGIRLGTKKRGCNGLSYTLNYAY-----------ENHAE---------------EKKSDEGMTITF-----------------------PDVMA--PG-HG-LKIYVEPMALMNVIGTTMDYEDGEMASEFTFTNPNSKGECGCGESFNV---------------------------------------------------------------------------------------------------------------------------------
>1314962_Psp.@KNH05177.1| iron sulfur assembly protein
--------MIHSDDTAEKSLPLTPYK-----------------QRHI---------------------------------------------------------PVE-----------------------------------------------------------------------------------------------------------------ARKDEP-----------------LRSIRVESNLPSVQDKFS---------------DRLAQLKERMNAMSKKDIFKISTAAATKLRQMLHTAP-----------------------PSMNCIKIGIQRKGCSGYAYTMDYAQ----------CDSA---------HNSASTKPSSSGDLRV----------------------------------DK-DG-VIVIVDPGAIFFLSGTELDYITSDVEERFVFQNPNAKHYCGCGESFLV---------------------------------------------------------------------------------------------------------------------------------
>75058_Bsaltans@CUI15210.1| iron-sulfur cluster biosynthesis protein, putative
--------MRSFCAAAAYRGPISPSF------------------------------------------------------------------------------PSWGLV----------------------------STLRMSSTAAAAAP------------------------------------------SYKSTHQGQGRPMA------------VKAPGP--------------------------------TISSCAEES---GPVKG-KALTALQKRMLKQADKAVFALTPNAIYRVKTLLQLHRAVPATTPPSQPTPPSASPAVDNGEKPDGIRIGVKKRGCSGYSYTVNYEFPSS--------PKK-------------------PNDARV----------------------------------DQ-GG-VSIFVDGDALFYVIGTNMDFTVTNVEEKFTFQNPNQKHGCGCGESFMPFDA------------------------------------------------------------------------------------------------------------------------------
>5693_Tcruzi@RNC43022.1| iron-sulfur cluster assembly protein
--------MQHRCHTSSYTSATTT----------------------------------------------------------------------------------------------------------NTTTVSTDSNAGRSHDAKGSVQ---------------------------------------SPMPYKSTHKGSGKAASPLRNWGCDNHAANDTAAPSSSLLHAGVSAAGAHAEANGSEASARQENLAASRSSCTEDA---GVVSS-RPLSPLQRRQLLFRHKAAFTLTPQALRRVKYLLKRCHEDP--------------EHHHHPKMPDGIRIGVSRRGCSGYSYTVKYHYPEDEKMPPKETDKQDTRRSHGNNGDTSSATGMHTGDVVV----------------------------------LQ-DG-VKVVVDSNALFYVIGTEMDYVTRSVEEKFTFRNPNQKYSCGCEESFMPFDLDEQEAK------------------------------------------------------------------------------------------------------------------------
>59799_Adeanei@EPY38387.1| iron-sulfur cluster assembly protein
--------MRRLFSSFGTLTSVAA------------------------------------------------------------------------------------------------------------SSYTRRYKSSAEEASTASNP---------------------------------------LQQLYKSAHKGSGEVPM------------PKIEKPKG-------------LNGKRTRAEKRAEELFGARSSCSEDA---GPVPE-RALSPLQKRQLLFQNKAAFVLTPQALRRVKYLISQYEQNHA----------KEVEEGGKSSIPSGIRIGVRRRGCSGYSYTVNYHY-----------DQEKKKEAAPAAGKSKAMLPGLKRDVVV----------------------------------EQ-EN-VKVVVDADALFYVIGTEMDYVVRNVEEKFTFKNPNQKYGCGCEESFMPFDEDDLDE-------------------------------------------------------------------------------------------------------------------------
>46433_Rfilosa@ETO26611.1| hypothetical protein RFI_10525
--------M------------------------------------------------------------------------------------------------------------------------------------------------------------------------------------------------------------------------------------------------------------------------------------------------------------------------------------------DGIRIGVQKGGCNGLEYTISYAT-----------DKN-----------------REKDDVII----------------------------------IQ-HG-VNVVVDNRALFYILGTTIDFKEDDLRSGFVFDNPNVKSTCGCEQSFSAFSFGTISDTFLIHSVFCFVLFSVFALFCFFFLFNKFFLVQSQENTKLLLLQVPKCKKKKTKKNMHIHIYSKRDKSNSYSKPFQKKMHEQKKKNLMYGRLNNKFKRKCLQLCDQNKKKKEINFFAIIIPF
>5874_Tannulata@CAI76652.1| HesB family member, putative
MFF----GFFRNVVYS------------------------------------------------------------------------------------------------------------------------------------------------------------------------------------------------------------------------------------HRNIFKRQFPSFLNKYYSKDLTK---------KVLPSEPLNSRPKKRKDIISLSQKALNRLYEIIAGT--------------------------DKVVYLTLRVKGCNGYVYEMNLVE-----------DSY-----------------LKEMDEKI----------------------------------YDSNGKLVLGIENKAAFYLLGSYVDYSKDDLSEGFTFDNPNVTSKCGCGMSFRF---------------------------------------------------------------------------------------------------------------------------------
