# Supplementary material for: Components of iron–Sulfur cluster assembly machineries are robust phylogenetic markers to trace the origin of mitochondria and plastids
Source: PLoS Biol. 2023 Nov 8;21(11):e3002374. doi: 10.1371/journal.pbio.3002374 (PMC10631705; doi:10.1371/journal.pbio.3002374)
Supplement: S1 Data — (ZIP) [file pbio.3002374.s017.zip › S1 Data/Full_datasets/Alphaproteobacteria/SUF/SufS_Alpha.fasta]

>1952816_Rbacterium@DLQI01000015.1_13|  12228 13448
---------------------------------------------------------------------------------------------------------------------------------------------------------------------------------------------------------------------------------------------------------------------------------------------------------------------------------------------------------------------------------------------------------------------------------------------------------------------------------------------------------------------------------------------------------------------------------------------------------------------------------------------------------------------------------------------------------------------------------------------------------------------------------------------------------------------------------------------------------------------------------------------------------------------------------------------------------------------------------------------------------------------------------------------------------------------------------------------------------------------------------------------------------------------------------------------------------------------------------------------------------------------------------------------------------------------------------------------------------------------------------------------------------------------------------------------------------------------------------------------------------------------------------------------------------------------------------------------------------------------------------------------------------------------------------------------------------------------------------------------------------------------------------------------------------------------------------------------------------------------------------------------------------------------------------------------------------------------------------------------------------------------------------------------------M-Y-----------------------------------------------------D---------------------------------------------------------------------------------------------V--------------------------------A-----------------------------------K----------I----------------------------------R-----------------AD------------------------------------FPI------------------------------------------------------------------------L---A-----R-----------E---------------------------------------------------------V--------------------N-----------G----------------K------------------------------------------------------------------------------------------------------------------P----------------------------------L---------------------------------VYLD---NGASA-QKPQVVIDTI-T----RAYAE-E----------Y---ANVHRGLHF-----LSNL---------------ATDNYEA----VRGKIAKFM-----------------------------------N-A--------------------------------A-----S---------------E------D-E----------IVFNS-G----TTEGIN-MVA-----YGW---------------------------------A--M---------------------------------------------P------------------------------------N------L----------K-----AG-------D----------------EVIL--SVMEHHANIV-PWHFL-----R-----ER-----------Q--------------------------------------------------------------------------------------------G--------------V----VIKWV--------------------D-------V----------------------------------D----------------------------------------------A-A------G-------------------------------A---L---------D-------P-Q----------------------------------------------------A------------V--LD---------AI------------------------------------------------------------------------------T-----P-------------------------------------------------------------------------K---T---K------LIAI-THMSNVL-GT-K-----V-----------------------------------------------------DVK-N---IC-----AG------A------------------------------------------------------R---------------A-------------K--------------G--------------V-------RVL--V-D-GSQAAV-H-----M--PVD----V-QDI-----D----A----DFYAVTGHKL-YGPSG----------------------------------------------------------------------------------------------------------SGA---------IH-IKPE----RMA---E-MQ---------------------PFI-------------------------------------------------------------------------------------------------------------G-GGDMIR-------------------------------------------------------------------E-------------------------------------------------------------------------VS-------------K-----S----G-------V--------------I-----YN-D-----APMKFEAGTPGI------V-QMIGLG-------------TAVD-Y----M--M------D--T--------G-----------------M-------------------D--------------A-----I----AAH----E--NS---LR----------------------------------------------D---------Y----------------------------------------------------------------------------------A---V-A-K-L----A-G-L------------N----------------W----I------Q----V-Q----G-------------------------------------------------------------------------------T---------------------------T-------------------------A-------D--------------K-G----------A-IF-S---F--T-----------------------------------------M--------------------D----------GA----------------------------------A---------------------H------------------A---H------D--------------IST----------IL-D-K-K-G--------------------------------------------------------------------------------------V--AVRAGQH---------------------------CTG----PL-M-E-H-L--------G------------L---------S--------------------A---TCR------AS-FAMYNTTDEVD---------------------------------------------------------------------------------------------------------------------------------------V--------W---I---------------------------------------------------------------------D-------------------------------------------------------------------------------------------------------AL-----------------E------------------------------------------------------------L------------------------------------------------------------------------------------------------------------------------------------------------------A--------------------------------------------------------------------------------------------------------------------------------------------------H-------------------------------------------------------------------------------------------------------------------------------------------------------------------------------------------------------D----L------------------------------------F---------------------------A*---------------------------------------------------------------------------------------------------------------------------------------------------------------------------------------------------------------------------------------------------------------------------------------------------------------
>1510460_Adonghaensis@SPH21196.1| Cysteine desulfurase
---------------------------------------------------------------------------------------------------------------------------------------------------------------------------------------------------------------------------------------------------------------------------------------------------------------------------------------------------------------------------------------------------------------------------------------------------------------------------------------------------------------------------------------------------------------------------------------------------------------------------------------------------------------------------------------------------------------------------------------------------------------------------------------------------------------------------------------------------------------------------------------------------------------------------------------------------------------------------------------------------------------------------------------------------------------------------------------------------------------------------------------------------------------------------------------------------------------------------------------------------------------------------------------------------------------------------------------------------------------------------------------------------------------------------------------------------------------------------------------------------------------------------------------------------------------------------------------------------------------------------------------------------------------------------------------------------------------------------------------------------------------------------------------------------------------------------------------------------------------------------------------------------------------------------------------------------------------------------------------------------------------------------------------------------M-Y-----------------------------------------------------D---------------------------------------------------------------------------------------------V--------------------------------N-----------------------------------A----------I----------------------------------R-----------------AD------------------------------------FPI------------------------------------------------------------------------L---S-----R-----------E---------------------------------------------------------V--------------------N-----------G----------------K------------------------------------------------------------------------------------------------------------------P----------------------------------L---------------------------------VYLD---NGASA-QKPQVVIDAI-T----RAYSQ-E----------Y---ANVHRGLHF-----LSNL---------------ATDNYEG----VRAKIARFL-----------------------------------N-A--------------------------------K-----S---------------E------D-E----------IVFNS-G----TTEGIN-MVA-----YSW---------------------------------A--M---------------------------------------------P------------------------------------N------M----------K-----AG-------D----------------EIIL--SVMEHHANIV-PWHFL-----R-----ER-----------M--------------------------------------------------------------------------------------------G--------------V----VLKWV--------------------D-------V----------------------------------D----------------------------------------------S-T------G-------------------------------A---L---------D-------P-Q----------------------------------------------------A------------V--LD---------AI------------------------------------------------------------------------------T-----D-------------------------------------------------------------------------K---T---K------LIAV-THMSNVL-GT-K-----V-----------------------------------------------------DVK-S---IC-----TG------A------------------------------------------------------R---------------E-------------K--------------G--------------V-------AVL--V-D-GSQAAV-H-----L--PVD----V-QDI-----G----A----DFYAITGHKL-YGPSG----------------------------------------------------------------------------------------------------------SGA---------IH-IKPE----RFA---E-MR---------------------PFI-------------------------------------------------------------------------------------------------------------G-GGDMIR-------------------------------------------------------------------E-------------------------------------------------------------------------VA-------------K-----D----G-------V--------------I-----YN-D-----APMKFEAGTPGI------V-QMIGLG-------------VAVD-Y----M--M------G--H--------G-----------------M-------------------D--------------A-----I----AAH----E--DS---LR----------------------------------------------D---------Y----------------------------------------------------------------------------------A---V-A-K-L----N-G-L------------N----------------W----V------Q----V-Q----G-------------------------------------------------------------------------------T---------------------------T-------------------------P-------D--------------K-G----------A-IF-S---F--T-----------------------------------------I--------------------D----------GA----------------------------------A---------------------H------------------A---H------D--------------IST----------IL-D-K-R-G--------------------------------------------------------------------------------------V--AVRAGQH---------------------------CTG----PL-M-E-H-M--------G------------L---------N--------------------A---TCR------AS-FGMYNTTDEVD---------------------------------------------------------------------------------------------------------------------------------------V--------W---L---------------------------------------------------------------------D-------------------------------------------------------------------------------------------------------AL-----------------E------------------------------------------------------------L------------------------------------------------------------------------------------------------------------------------------------------------------A--------------------------------------------------------------------------------------------------------------------------------------------------H-------------------------------------------------------------------------------------------------------------------------------------------------------------------------------------------------------E----L------------------------------------F---------------------------A----------------------------------------------------------------------------------------------------------------------------------------------------------------------------------------------------------------------------------------------------------------------------------------------------------------
>299262_Tomphalii@APX11524.1| cysteine desulfurase
---------------------------------------------------------------------------------------------------------------------------------------------------------------------------------------------------------------------------------------------------------------------------------------------------------------------------------------------------------------------------------------------------------------------------------------------------------------------------------------------------------------------------------------------------------------------------------------------------------------------------------------------------------------------------------------------------------------------------------------------------------------------------------------------------------------------------------------------------------------------------------------------------------------------------------------------------------------------------------------------------------------------------------------------------------------------------------------------------------------------------------------------------------------------------------------------------------------------------------------------------------------------------------------------------------------------------------------------------------------------------------------------------------------------------------------------------------------------------------------------------------------------------------------------------------------------------------------------------------------------------------------------------------------------------------------------------------------------------------------------------------------------------------------------------------------------------------------------------------------------------------------------------------------------------------------------------------------------------------------------------------------------------------------------------M-Y-----------------------------------------------------D---------------------------------------------------------------------------------------------V--------------------------------N-----------------------------------A----------I----------------------------------R-----------------GD------------------------------------FPI------------------------------------------------------------------------L---S-----R-----------E---------------------------------------------------------V--------------------N-----------G----------------K------------------------------------------------------------------------------------------------------------------P----------------------------------L---------------------------------VYLD---NGASA-QKPQVVIDAI-S----KAYSE-E----------Y---SNVHRGLHY-----LSNL---------------ATENYES----VRGKLARFL-----------------------------------N-A--------------------------------G-----S---------------E------D-E----------IVMNS-G----TTEGIN-MVA-----YGW---------------------------------A--M---------------------------------------------P------------------------------------R------M----------E-----AG-------D----------------EIVL--SVMEHHANIV-PWHYL-----R-----ER-----------Q--------------------------------------------------------------------------------------------G--------------V----VLKWV--------------------D-------V----------------------------------D----------------------------------------------S-T------G-------------------------------A---L---------D-------P-Q----------------------------------------------------K------------I--ID---------AV------------------------------------------------------------------------------S-----P-------------------------------------------------------------------------N---T---K------LVAV-THMSNVL-GT-K-----V-----------------------------------------------------DIK-A---VC-----EG------A------------------------------------------------------H---------------S-------------K--------------G--------------V-------PVL--V-D-GSQAAV-H-----M--PVD----V-QDL-----D----A----DFYAITGHKL-YGPSG----------------------------------------------------------------------------------------------------------SGA---------IY-CKAE----RMA---E-MR---------------------PFI-------------------------------------------------------------------------------------------------------------G-GGDMIK-------------------------------------------------------------------E-------------------------------------------------------------------------VS-------------K-----D----G-------V--------------V-----YN-D-----PPHKFEAGTPGI------V-QMIGLG-------------VALD-Y----M--M------G--H--------G-----------------M-------------------D--------------A-----I----AAH----E--DS---LR----------------------------------------------D---------Y----------------------------------------------------------------------------------T---V-E-R-L----G-G-L------------N----------------W----L------Q----V-Q----G-------------------------------------------------------------------------------T---------------------------T-------------------------P-------D--------------K-G----------A-IF-S---F--T-----------------------------------------L--------------------D----------GA----------------------------------G---------------------H------------------A---H------D--------------IST----------IL-D-K-K-G--------------------------------------------------------------------------------------V--AVRAGQH---------------------------CVG----PL-M-E-H-M--------G------------L---------N--------------------A---TCR------AS-FGMYNTKEEVD---------------------------------------------------------------------------------------------------------------------------------------V--------L---V---------------------------------------------------------------------D-------------------------------------------------------------------------------------------------------AL-----------------E------------------------------------------------------------L------------------------------------------------------------------------------------------------------------------------------------------------------A--------------------------------------------------------------------------------------------------------------------------------------------------H-------------------------------------------------------------------------------------------------------------------------------------------------------------------------------------------------------D----L------------------------------------F---------------------------A----------------------------------------------------------------------------------------------------------------------------------------------------------------------------------------------------------------------------------------------------------------------------------------------------------------
>1470562_Aboseongensis@JXYH01000057.1_8|  8256 9476
---------------------------------------------------------------------------------------------------------------------------------------------------------------------------------------------------------------------------------------------------------------------------------------------------------------------------------------------------------------------------------------------------------------------------------------------------------------------------------------------------------------------------------------------------------------------------------------------------------------------------------------------------------------------------------------------------------------------------------------------------------------------------------------------------------------------------------------------------------------------------------------------------------------------------------------------------------------------------------------------------------------------------------------------------------------------------------------------------------------------------------------------------------------------------------------------------------------------------------------------------------------------------------------------------------------------------------------------------------------------------------------------------------------------------------------------------------------------------------------------------------------------------------------------------------------------------------------------------------------------------------------------------------------------------------------------------------------------------------------------------------------------------------------------------------------------------------------------------------------------------------------------------------------------------------------------------------------------------------------------------------------------------------------------------M-Y-----------------------------------------------------D---------------------------------------------------------------------------------------------V--------------------------------N-----------------------------------A----------I----------------------------------R-----------------AD------------------------------------FPI------------------------------------------------------------------------L---S-----R-----------E---------------------------------------------------------V--------------------N-----------G----------------K------------------------------------------------------------------------------------------------------------------P----------------------------------L---------------------------------VYLD---NGASA-QKPQVVIDAI-T----QAYSQ-E----------Y---ANVHRGLHY-----LSNL---------------ATEKYES----VRGVIAKFL-----------------------------------N-V--------------------------------A-----D---------------E------D-E----------IVLNS-G----TTEGIN-TVA-----YGW---------------------------------A--M---------------------------------------------P------------------------------------R------L----------E-----AG-------D----------------EIVL--SVMEHHANIV-PWHFL-----R-----ER-----------Q--------------------------------------------------------------------------------------------G--------------V----VLKWV--------------------D-------V----------------------------------D----------------------------------------------A-R------G-------------------------------D---L---------D-------P-Q----------------------------------------------------K------------V--ID---------AI------------------------------------------------------------------------------G-----P-------------------------------------------------------------------------K---T---K------LVAV-THMSNVL-GT-V-----V-----------------------------------------------------DVK-A---IT-----EG------A------------------------------------------------------H---------------A-------------K--------------G--------------V-------PVL--V-D-GSQAAV-H-----M--PVD----L-ADI-----G----C----DFYAITGHKL-YGPSG----------------------------------------------------------------------------------------------------------SGA---------IF-IKKE----RME---E-MR---------------------PFI-------------------------------------------------------------------------------------------------------------G-GGDMIK-------------------------------------------------------------------E-------------------------------------------------------------------------VH-------------K-----D----T-------V--------------I-----YN-D-----PPMKFEAGTPGI------V-QTIGLG-------------VALD-Y----M--M------G--I--------G-----------------M-------------------E--------------N-----I----AAH----E--KT---LR----------------------------------------------D---------Y----------------------------------------------------------------------------------T---V-D-R-L----G-G-L------------N----------------W----L------Q----V-Q----G-------------------------------------------------------------------------------T---------------------------S-------------------------D-------N--------------K-G----------A-IF-S---F--T-----------------------------------------L--------------------D----------GA----------------------------------A---------------------H------------------A---H------D--------------IST----------IL-D-K-K-G--------------------------------------------------------------------------------------V--AVRAGQH---------------------------CVG----PL-M-D-H-L--------G------------L---------T--------------------A---TCR------AS-FGMYNTTDEVD---------------------------------------------------------------------------------------------------------------------------------------V--------L---V---------------------------------------------------------------------E-------------------------------------------------------------------------------------------------------AL-----------------E------------------------------------------------------------L------------------------------------------------------------------------------------------------------------------------------------------------------A--------------------------------------------------------------------------------------------------------------------------------------------------H-------------------------------------------------------------------------------------------------------------------------------------------------------------------------------------------------------E----L------------------------------------F---------------------------A*---------------------------------------------------------------------------------------------------------------------------------------------------------------------------------------------------------------------------------------------------------------------------------------------------------------
>1300350_Sdonghicola@KIN69636.1| Cysteine desulfurase
---------------------------------------------------------------------------------------------------------------------------------------------------------------------------------------------------------------------------------------------------------------------------------------------------------------------------------------------------------------------------------------------------------------------------------------------------------------------------------------------------------------------------------------------------------------------------------------------------------------------------------------------------------------------------------------------------------------------------------------------------------------------------------------------------------------------------------------------------------------------------------------------------------------------------------------------------------------------------------------------------------------------------------------------------------------------------------------------------------------------------------------------------------------------------------------------------------------------------------------------------------------------------------------------------------------------------------------------------------------------------------------------------------------------------------------------------------------------------------------------------------------------------------------------------------------------------------------------------------------------------------------------------------------------------------------------------------------------------------------------------------------------------------------------------------------------------------------------------------------------------------------------------------------------------------------------------------------------------------------------------------------------------------------------------M-Y-----------------------------------------------------D---------------------------------------------------------------------------------------------V--------------------------------A-----------------------------------A----------I----------------------------------R-----------------RD------------------------------------FPI------------------------------------------------------------------------L---S-----R-----------E---------------------------------------------------------V--------------------N-----------G----------------K------------------------------------------------------------------------------------------------------------------P----------------------------------L---------------------------------VYLD---NGASA-QKPQVVIDAI-T----TAYSH-E----------Y---ANVHRGLHY-----LSNL---------------ATDKYEA----VRGKVAWFL-----------------------------------N-T--------------------------------G-----S---------------E------D-E----------IVFNS-G----TTEGIN-MVA-----YGW---------------------------------A--M---------------------------------------------P------------------------------------R------M----------E-----AG-------D----------------EIIL--SVMEHHANIV-PWHFL-----R-----ER-----------Q--------------------------------------------------------------------------------------------G--------------V----VIKWV--------------------D-------V----------------------------------D----------------------------------------------A-T------G-------------------------------A---L---------D-------P-Q----------------------------------------------------A------------V--ID---------AI------------------------------------------------------------------------------S-----P-------------------------------------------------------------------------R---T---K------LIAV-THMSNVL-GT-V-----V-----------------------------------------------------DVK-T---IT-----KA------A------------------------------------------------------H---------------E-------------K--------------G--------------V-------PVL--V-D-GSQAAV-H-----M--PVD----V-QDI-----G----C----DFYCLTGHKL-YGPSG----------------------------------------------------------------------------------------------------------SGA---------IY-VKSD----RMA---E-MR---------------------PFI-------------------------------------------------------------------------------------------------------------G-GGDMIR-------------------------------------------------------------------E-------------------------------------------------------------------------VT-------------K-----S----G-------V--------------T-----YN-D-----APMKFEAGTPGI------V-QMIGMG-------------VGLD-Y----M--T------S--V--------G-----------------L-------------------S--------------N-----I----AAH----E--AS---LR----------------------------------------------D---------Y----------------------------------------------------------------------------------A---V-Q-K-L----A-G-L------------N----------------W----I------Q----V-Q----G-------------------------------------------------------------------------------T---------------------------T-------------------------P-------D--------------K-G----------A-IF-S---F--T-----------------------------------------M--------------------D----------GA----------------------------------A---------------------H------------------A---H------D--------------IST----------IL-D-K-K-G--------------------------------------------------------------------------------------V--AVRAGQH---------------------------CTG----PL-M-E-H-L--------G------------L---------N--------------------A---TCR------AS-FAMYNTTEEVD---------------------------------------------------------------------------------------------------------------------------------------I--------W---I---------------------------------------------------------------------D-------------------------------------------------------------------------------------------------------AL-----------------E------------------------------------------------------------L------------------------------------------------------------------------------------------------------------------------------------------------------A--------------------------------------------------------------------------------------------------------------------------------------------------H-------------------------------------------------------------------------------------------------------------------------------------------------------------------------------------------------------D----L------------------------------------F---------------------------A----------------------------------------------------------------------------------------------------------------------------------------------------------------------------------------------------------------------------------------------------------------------------------------------------------------
>314267_Ssp@EAP79282.1| cysteine desulfurase SufS
---------------------------------------------------------------------------------------------------------------------------------------------------------------------------------------------------------------------------------------------------------------------------------------------------------------------------------------------------------------------------------------------------------------------------------------------------------------------------------------------------------------------------------------------------------------------------------------------------------------------------------------------------------------------------------------------------------------------------------------------------------------------------------------------------------------------------------------------------------------------------------------------------------------------------------------------------------------------------------------------------------------------------------------------------------------------------------------------------------------------------------------------------------------------------------------------------------------------------------------------------------------------------------------------------------------------------------------------------------------------------------------------------------------------------------------------------------------------------------------------------------------------------------------------------------------------------------------------------------------------------------------------------------------------------------------------------------------------------------------------------------------------------------------------------------------------------------------------------------------------------------------------------------------------------------------------------------------------------------------------------------------------------------------------------M-Y-----------------------------------------------------D---------------------------------------------------------------------------------------------V--------------------------------N-----------------------------------T----------I----------------------------------R-----------------SD------------------------------------FPI------------------------------------------------------------------------L---S-----R-----------E---------------------------------------------------------V--------------------N-----------G----------------K------------------------------------------------------------------------------------------------------------------P----------------------------------L---------------------------------VYLD---NGASA-QKPQVVIDTI-S----RSYSH-E----------Y---SNVHRGLHY-----LSNL---------------ATDQYES----VRGTVARFL-----------------------------------N-A--------------------------------G-----N---------------E------D-H----------IVFTS-G----TTEGIN-LVA-----YGW---------------------------------A--M---------------------------------------------P------------------------------------N------L----------Q-----AG-------D----------------EIIL--SVMEHHANIV-PWHFL-----R-----ER-----------Q--------------------------------------------------------------------------------------------G--------------V----VIKWV--------------------D-------V----------------------------------D----------------------------------------------A-S------G-------------------------------A---L---------D-------P-Q----------------------------------------------------A------------V--ID---------AI------------------------------------------------------------------------------T-----P-------------------------------------------------------------------------K---T---K------LIAV-TQVSNVL-GT-V-----V-----------------------------------------------------DVK-A---IT-----AG------A------------------------------------------------------H---------------A-------------K--------------G--------------V-------PVL--V-D-GSQAAV-H-----M--PVD----V-QDI-----G----C----DFYAITGHKL-YGPSG----------------------------------------------------------------------------------------------------------SGA---------IY-INPD----RMA---E-MR---------------------PFL-------------------------------------------------------------------------------------------------------------G-GGDMIR-------------------------------------------------------------------E-------------------------------------------------------------------------VT-------------K-----D----G-------I--------------T-----YN-D-----APMKFEAGTPGI------V-QTIGMG-------------VALD-Y----M--M------N--I--------G-----------------M-------------------Q--------------N-----I----AAH----E--AS---LR----------------------------------------------D---------Y----------------------------------------------------------------------------------A---V-S-R-L----S-G-L------------N----------------W----V------Q----V-Q----G-------------------------------------------------------------------------------T---------------------------T-------------------------P-------D--------------K-A----------A-IF-S---F--T-----------------------------------------L--------------------D----------GA----------------------------------A---------------------H------------------A---H------D--------------IST----------IL-D-K-K-G--------------------------------------------------------------------------------------V--AVRAGQH---------------------------CCG----PL-M-Q-H-L--------G------------Q---------T--------------------A---TCR------AS-FGMYNTNAEID---------------------------------------------------------------------------------------------------------------------------------------T--------L---I---------------------------------------------------------------------E-------------------------------------------------------------------------------------------------------AL-----------------E------------------------------------------------------------L------------------------------------------------------------------------------------------------------------------------------------------------------A--------------------------------------------------------------------------------------------------------------------------------------------------H-------------------------------------------------------------------------------------------------------------------------------------------------------------------------------------------------------D----L------------------------------------F---------------------------A----------------------------------------------------------------------------------------------------------------------------------------------------------------------------------------------------------------------------------------------------------------------------------------------------------------
>375451_Rdenitrifican@ABG32231.1| cysteine desulfurase, putative
---------------------------------------------------------------------------------------------------------------------------------------------------------------------------------------------------------------------------------------------------------------------------------------------------------------------------------------------------------------------------------------------------------------------------------------------------------------------------------------------------------------------------------------------------------------------------------------------------------------------------------------------------------------------------------------------------------------------------------------------------------------------------------------------------------------------------------------------------------------------------------------------------------------------------------------------------------------------------------------------------------------------------------------------------------------------------------------------------------------------------------------------------------------------------------------------------------------------------------------------------------------------------------------------------------------------------------------------------------------------------------------------------------------------------------------------------------------------------------------------------------------------------------------------------------------------------------------------------------------------------------------------------------------------------------------------------------------------------------------------------------------------------------------------------------------------------------------------------------------------------------------------------------------------------------------------------------------------------------------------------------------------------------------------------M-Y-----------------------------------------------------D---------------------------------------------------------------------------------------------V--------------------------------S-----------------------------------E----------I----------------------------------R-----------------KD------------------------------------FPI------------------------------------------------------------------------L---S-----R-----------E---------------------------------------------------------V--------------------N-----------G----------------K------------------------------------------------------------------------------------------------------------------P----------------------------------L---------------------------------VYLD---NGASA-QKPQVVIDAI-S----NTYAN-E----------Y---ANVHRGLHY-----LSNL---------------ATDNYES----VRGVIARFL-----------------------------------N-A--------------------------------K-----S---------------E------D-E----------IILNS-G----TTEGIN-MVA-----YGW---------------------------------A--M---------------------------------------------P------------------------------------R------L----------Q-----AG-------D----------------EIIL--SVMEHHANIV-PWHFL-----R-----ER-----------Q--------------------------------------------------------------------------------------------G--------------V----VLKWV--------------------D-------V----------------------------------D----------------------------------------------S-T------G-------------------------------A---L---------D-------P-Q----------------------------------------------------A------------V--ID---------VI------------------------------------------------------------------------------G-----P-------------------------------------------------------------------------K---T---K------LVAI-SHLSNVL-GT-K-----V-----------------------------------------------------DVK-T---IT-----AE------A------------------------------------------------------H---------------A-------------R--------------G--------------V-------PVL--V-D-GSQAAV-H-----Q--PVD----L-QDL-----G----C----DFYAITGHKL-YGPSG----------------------------------------------------------------------------------------------------------SGA---------IF-VKSE----RMK---E-MR---------------------PFI-------------------------------------------------------------------------------------------------------------G-GGDMIK-------------------------------------------------------------------E-------------------------------------------------------------------------VS-------------K-----E----T-------V--------------I-----YN-D-----PPLMFEAGTPGI------V-QTIGFG-------------VALE-Y----M--M------N--L--------G-----------------M-------------------E--------------N-----I----AAY----E--DT---LR----------------------------------------------D---------Y----------------------------------------------------------------------------------T---V-E-R-L----A-G-L------------N----------------W----L------Q----V-Q----G-------------------------------------------------------------------------------T---------------------------T-------------------------P-------D--------------K-A----------A-IF-S---F--T-----------------------------------------L--------------------E----------GA----------------------------------A---------------------H------------------A---H------D--------------VST----------IL-D-K-K-G--------------------------------------------------------------------------------------V--AVRAGQH---------------------------CVG----PL-M-Q-H-M--------G------------L---------S--------------------A---TCR------AS-FGLYNTKEEVD---------------------------------------------------------------------------------------------------------------------------------------V--------F---V---------------------------------------------------------------------E-------------------------------------------------------------------------------------------------------AL-----------------E------------------------------------------------------------L------------------------------------------------------------------------------------------------------------------------------------------------------A--------------------------------------------------------------------------------------------------------------------------------------------------H-------------------------------------------------------------------------------------------------------------------------------------------------------------------------------------------------------D----L------------------------------------F---------------------------A----------------------------------------------------------------------------------------------------------------------------------------------------------------------------------------------------------------------------------------------------------------------------------------------------------------
>1380367_Ssp@JIBC01000007.1_357|  368907 370127
---------------------------------------------------------------------------------------------------------------------------------------------------------------------------------------------------------------------------------------------------------------------------------------------------------------------------------------------------------------------------------------------------------------------------------------------------------------------------------------------------------------------------------------------------------------------------------------------------------------------------------------------------------------------------------------------------------------------------------------------------------------------------------------------------------------------------------------------------------------------------------------------------------------------------------------------------------------------------------------------------------------------------------------------------------------------------------------------------------------------------------------------------------------------------------------------------------------------------------------------------------------------------------------------------------------------------------------------------------------------------------------------------------------------------------------------------------------------------------------------------------------------------------------------------------------------------------------------------------------------------------------------------------------------------------------------------------------------------------------------------------------------------------------------------------------------------------------------------------------------------------------------------------------------------------------------------------------------------------------------------------------------------------------------------M-Y-----------------------------------------------------D---------------------------------------------------------------------------------------------V--------------------------------A-----------------------------------K----------I----------------------------------R-----------------AD------------------------------------FPI------------------------------------------------------------------------L---S-----R-----------E---------------------------------------------------------V--------------------N-----------G----------------K------------------------------------------------------------------------------------------------------------------P----------------------------------L---------------------------------VYLD---NGASA-QKPQVVIDAI-T----QAYSH-E----------Y---ANVHRGLHY-----LSNL---------------ATDKYEA----VRGTIARFL-----------------------------------N-A--------------------------------G-----S---------------E------D-N----------IIFNS-G----TTAGIN-MVA-----YSW---------------------------------A--M---------------------------------------------P------------------------------------R------L----------Q-----AG-------D----------------EIVL--SVMEHHANIV-PWHFL-----R-----ER-----------Q--------------------------------------------------------------------------------------------G--------------V----VLKWV--------------------D-------V----------------------------------D----------------------------------------------S-T------G-------------------------------A---L---------D-------P-Q----------------------------------------------------A------------V--ID---------AI------------------------------------------------------------------------------G-----P-------------------------------------------------------------------------K---T---K------LVAV-THMSNVL-GT-H-----V-----------------------------------------------------DVK-T---IC-----AG------A------------------------------------------------------H---------------A-------------K--------------G--------------V-------PVL--V-D-GSQAAV-H-----M--PVD----V-QDL-----G----V----DFYAITGHKL-YGPSS----------------------------------------------------------------------------------------------------------SGA---------IY-VHPD----RMR---E-MQ---------------------PFM-------------------------------------------------------------------------------------------------------------G-GGDMIR-------------------------------------------------------------------E-------------------------------------------------------------------------VT-------------K-----D----T-------V--------------T-----YN-D-----PPMKFEAGTPGI------V-QMIGLG-------------VALD-Y----M--M------G--H--------G-----------------M-------------------Q--------------A-----I----ADH----E--AT---LR----------------------------------------------D---------Y----------------------------------------------------------------------------------A---V-Q-R-L----G-G-L------------N----------------W----L------Q----V-Q----G-------------------------------------------------------------------------------T---------------------------T-------------------------P-------D--------------K-G----------A-IF-S---F--T-----------------------------------------L--------------------D----------GA----------------------------------A---------------------H------------------A---H------D--------------VST----------IL-D-K-K-G--------------------------------------------------------------------------------------V--AVRAGHH---------------------------CAG----PL-M-E-H-L--------G------------L---------T--------------------A---TCR------AS-FGMYNTTQEVD---------------------------------------------------------------------------------------------------------------------------------------A--------L---V---------------------------------------------------------------------D-------------------------------------------------------------------------------------------------------AL-----------------E------------------------------------------------------------L------------------------------------------------------------------------------------------------------------------------------------------------------A--------------------------------------------------------------------------------------------------------------------------------------------------H-------------------------------------------------------------------------------------------------------------------------------------------------------------------------------------------------------D----L------------------------------------F---------------------------A*---------------------------------------------------------------------------------------------------------------------------------------------------------------------------------------------------------------------------------------------------------------------------------------------------------------
>1737570_Kroseum@PNOS01000004.1_53|  50474 51694
---------------------------------------------------------------------------------------------------------------------------------------------------------------------------------------------------------------------------------------------------------------------------------------------------------------------------------------------------------------------------------------------------------------------------------------------------------------------------------------------------------------------------------------------------------------------------------------------------------------------------------------------------------------------------------------------------------------------------------------------------------------------------------------------------------------------------------------------------------------------------------------------------------------------------------------------------------------------------------------------------------------------------------------------------------------------------------------------------------------------------------------------------------------------------------------------------------------------------------------------------------------------------------------------------------------------------------------------------------------------------------------------------------------------------------------------------------------------------------------------------------------------------------------------------------------------------------------------------------------------------------------------------------------------------------------------------------------------------------------------------------------------------------------------------------------------------------------------------------------------------------------------------------------------------------------------------------------------------------------------------------------------------------------------------M-Y-----------------------------------------------------D---------------------------------------------------------------------------------------------V--------------------------------N-----------------------------------T----------V----------------------------------R-----------------AD------------------------------------FPI------------------------------------------------------------------------L---S-----R-----------E---------------------------------------------------------V--------------------N-----------G----------------R------------------------------------------------------------------------------------------------------------------P----------------------------------L---------------------------------VYLD---NGASA-QKPQVVIDAV-T----RAYSM-E----------Y---ANVHRGLHY-----LSNL---------------ATEQYEA----VRGKIARFL-----------------------------------N-A--------------------------------A-----S---------------E------D-E----------IVMNT-G----TTEGIN-MVA-----YGW---------------------------------A--M---------------------------------------------P------------------------------------R------M----------E-----AG-------D----------------EIVL--SVMEHHANIV-PWHFL-----R-----ER-----------Q--------------------------------------------------------------------------------------------G--------------V----VLKWV--------------------D-------V----------------------------------D----------------------------------------------E-T------G-------------------------------A---L---------D-------P-A----------------------------------------------------K------------V--LE---------AI------------------------------------------------------------------------------G-----P-------------------------------------------------------------------------R---T---K------LVAI-THMSNVL-GT-R-----V-----------------------------------------------------DVK-A---IC-----AG------A------------------------------------------------------R---------------E-------------R--------------G--------------V-------ATL--V-D-GSQAAV-H-----G--PVD----V-QDI-----G----C----DFYPITGHKL-YGPSG----------------------------------------------------------------------------------------------------------SGA---------IY-VRAE----RMA---E-MR---------------------PFL-------------------------------------------------------------------------------------------------------------G-GGDMIR-------------------------------------------------------------------E-------------------------------------------------------------------------VH-------------K-----D----A-------I--------------T-----WN-D-----PPMKFEAGTPGI------V-QQIGLG-------------VALD-Y----M--T------G--L--------G-----------------M-------------------E--------------N-----I----AAH----E--AD---LR----------------------------------------------D---------Y----------------------------------------------------------------------------------A---Q-S-R-L----S-G-L------------N----------------W----L------Q----V-Q----G-------------------------------------------------------------------------------H---------------------------A-------------------------P-------G--------------K-G----------A-IF-S---F--T-----------------------------------------L--------------------D----------GP----------------------------------A---------------------H------------------A---H------D--------------IST----------VL-D-K-K-G--------------------------------------------------------------------------------------V--AVRAGQH---------------------------CTG----PL-M-D-H-L--------G------------L---------N--------------------A---TCR------AS-FGLYNTRAEVD---------------------------------------------------------------------------------------------------------------------------------------A--------L---V---------------------------------------------------------------------E-------------------------------------------------------------------------------------------------------AL-----------------E------------------------------------------------------------F------------------------------------------------------------------------------------------------------------------------------------------------------C--------------------------------------------------------------------------------------------------------------------------------------------------H-------------------------------------------------------------------------------------------------------------------------------------------------------------------------------------------------------E----L------------------------------------F---------------------------A*---------------------------------------------------------------------------------------------------------------------------------------------------------------------------------------------------------------------------------------------------------------------------------------------------------------
>2136177_Osp@QAGK01000006.1_221|  227760 228980
---------------------------------------------------------------------------------------------------------------------------------------------------------------------------------------------------------------------------------------------------------------------------------------------------------------------------------------------------------------------------------------------------------------------------------------------------------------------------------------------------------------------------------------------------------------------------------------------------------------------------------------------------------------------------------------------------------------------------------------------------------------------------------------------------------------------------------------------------------------------------------------------------------------------------------------------------------------------------------------------------------------------------------------------------------------------------------------------------------------------------------------------------------------------------------------------------------------------------------------------------------------------------------------------------------------------------------------------------------------------------------------------------------------------------------------------------------------------------------------------------------------------------------------------------------------------------------------------------------------------------------------------------------------------------------------------------------------------------------------------------------------------------------------------------------------------------------------------------------------------------------------------------------------------------------------------------------------------------------------------------------------------------------------------------M-Y-----------------------------------------------------D---------------------------------------------------------------------------------------------V--------------------------------Q-----------------------------------K----------V----------------------------------R-----------------AD------------------------------------FPI------------------------------------------------------------------------L---S-----R-----------Q---------------------------------------------------------V--------------------N-----------G----------------K------------------------------------------------------------------------------------------------------------------P----------------------------------L---------------------------------IYLD---NGASA-QKPQVVIDAI-T----QAYGH-E----------Y---ANVHRGLHY-----LSNL---------------ATDKYEA----VRGTLARFL-----------------------------------N-A--------------------------------G-----S---------------E------D-E----------IIMNT-G----TTEGIN-MVA-----YGW---------------------------------A--A---------------------------------------------P------------------------------------R------M----------Q-----AG-------D----------------EIVL--SVMEHHANIV-PWHFL-----R-----ER-----------Q--------------------------------------------------------------------------------------------G--------------V----VLKWV--------------------D-------V----------------------------------D----------------------------------------------A-T------G-------------------------------A---L---------D-------P-Q----------------------------------------------------A------------V--ID---------AI------------------------------------------------------------------------------G-----P-------------------------------------------------------------------------R---T---K------LVAI-THMSNVL-GT-R-----V-----------------------------------------------------DVK-T---IC-----AA------A------------------------------------------------------R---------------E-------------K--------------G--------------V-------AVL--V-D-GSQAAV-H-----G--PVD----V-QDM-----G----C----DFYPVTGHKL-YGPSG----------------------------------------------------------------------------------------------------------SGA---------IY-VRAE----RMA---E-MR---------------------PFM-------------------------------------------------------------------------------------------------------------G-GGDMIR-------------------------------------------------------------------E-------------------------------------------------------------------------VR-------------K-----D----A-------I--------------E-----YN-D-----APMKFEAGTPGI------V-QQIGLG-------------VALE-Y----M--M------G--L--------G-----------------M-------------------E--------------N-----I----AAH----E--AK---LR----------------------------------------------D---------Y----------------------------------------------------------------------------------T---V-E-K-L----S-G-L------------N----------------W----V------Q----V-Q----G-------------------------------------------------------------------------------T---------------------------T-------------------------P-------D--------------K-G----------A-IF-S---F--T-----------------------------------------L--------------------D----------GP----------------------------------G---------------------H------------------A---H------D--------------IST----------VL-D-K-R-G--------------------------------------------------------------------------------------I--AVRAGQH---------------------------CVG----PL-M-E-H-M--------G------------L---------N--------------------A---TCR------AS-FGLYNTTQEVD---------------------------------------------------------------------------------------------------------------------------------------A--------L---I---------------------------------------------------------------------D-------------------------------------------------------------------------------------------------------AL-----------------E------------------------------------------------------------L------------------------------------------------------------------------------------------------------------------------------------------------------C--------------------------------------------------------------------------------------------------------------------------------------------------H-------------------------------------------------------------------------------------------------------------------------------------------------------------------------------------------------------D----L------------------------------------F---------------------------A*---------------------------------------------------------------------------------------------------------------------------------------------------------------------------------------------------------------------------------------------------------------------------------------------------------------
>1822268_Ssp@KZZ71528.1| cysteine desulfurase
---------------------------------------------------------------------------------------------------------------------------------------------------------------------------------------------------------------------------------------------------------------------------------------------------------------------------------------------------------------------------------------------------------------------------------------------------------------------------------------------------------------------------------------------------------------------------------------------------------------------------------------------------------------------------------------------------------------------------------------------------------------------------------------------------------------------------------------------------------------------------------------------------------------------------------------------------------------------------------------------------------------------------------------------------------------------------------------------------------------------------------------------------------------------------------------------------------------------------------------------------------------------------------------------------------------------------------------------------------------------------------------------------------------------------------------------------------------------------------------------------------------------------------------------------------------------------------------------------------------------------------------------------------------------------------------------------------------------------------------------------------------------------------------------------------------------------------------------------------------------------------------------------------------------------------------------------------------------------------------------------------------------------------------------------M-Y-----------------------------------------------------D---------------------------------------------------------------------------------------------I--------------------------------A-----------------------------------Q----------I----------------------------------R-----------------SE------------------------------------FPI------------------------------------------------------------------------L---S-----R-----------E---------------------------------------------------------V--------------------N-----------G----------------K------------------------------------------------------------------------------------------------------------------P----------------------------------L---------------------------------VYLD---NGASA-QKPQVVIDAM-T----QAYSM-E----------Y---ANVHRGLHY-----LSNL---------------ATDRYEA----VRGTMARFL-----------------------------------G-A--------------------------------K-----S---------------E------H-E----------IVLNS-G----TTEGIN-LVA-----YGW---------------------------------A--M---------------------------------------------P------------------------------------R------M----------E-----AG-------D----------------EILL--SVMEHHANIV-PWHFL-----R-----ER-----------Q--------------------------------------------------------------------------------------------G--------------V----KLRWV--------------------D-------T----------------------------------D----------------------------------------------E-T------G-------------------------------A---L---------D-------P-Q----------------------------------------------------A------------V--ID---------AI------------------------------------------------------------------------------G-----P-------------------------------------------------------------------------R---T---K------LVAI-THLSNVL-GT-K-----V-----------------------------------------------------DVK-T---IT-----QA------A------------------------------------------------------H---------------E-------------R--------------G--------------V-------PVL--V-D-GSQAAV-H-----M--PVD----V-ADI-----G----C----DFYAVTGHKL-YGPSG----------------------------------------------------------------------------------------------------------SGA---------IY-IKSE----RMA---E-MR---------------------PFI-------------------------------------------------------------------------------------------------------------G-GGDMIR-------------------------------------------------------------------E-------------------------------------------------------------------------VT-------------K-----D----N-------V--------------T-----YN-D-----PPMKFEAGTPGI------V-ATIGLG-------------TALE-Y----M--M------D--L--------G-----------------M-------------------D--------------K-----I----AAH----E--DS---LR----------------------------------------------D---------Y----------------------------------------------------------------------------------A---A-A-R-L----G-D-L------------N----------------W----L------Q----M-Q----G-------------------------------------------------------------------------------R---------------------------T-------------------------P-------D--------------K-A----------A-IF-S---F--T-----------------------------------------L--------------------S----------GA----------------------------------A---------------------H------------------A---H------D--------------IST----------IL-D-K-K-G--------------------------------------------------------------------------------------V--AVRAGHH---------------------------CAG----PL-M-A-H-L--------G------------V---------T--------------------A---TCR------AS-FGLYNTKEEVD---------------------------------------------------------------------------------------------------------------------------------------T--------L---V---------------------------------------------------------------------E-------------------------------------------------------------------------------------------------------AL-----------------E------------------------------------------------------------L------------------------------------------------------------------------------------------------------------------------------------------------------A--------------------------------------------------------------------------------------------------------------------------------------------------H-------------------------------------------------------------------------------------------------------------------------------------------------------------------------------------------------------D----L------------------------------------F---------------------------G----------------------------------------------------------------------------------------------------------------------------------------------------------------------------------------------------------------------------------------------------------------------------------------------------------------
>1917485_Ssp@APE43387.1| cysteine desulfurase
---------------------------------------------------------------------------------------------------------------------------------------------------------------------------------------------------------------------------------------------------------------------------------------------------------------------------------------------------------------------------------------------------------------------------------------------------------------------------------------------------------------------------------------------------------------------------------------------------------------------------------------------------------------------------------------------------------------------------------------------------------------------------------------------------------------------------------------------------------------------------------------------------------------------------------------------------------------------------------------------------------------------------------------------------------------------------------------------------------------------------------------------------------------------------------------------------------------------------------------------------------------------------------------------------------------------------------------------------------------------------------------------------------------------------------------------------------------------------------------------------------------------------------------------------------------------------------------------------------------------------------------------------------------------------------------------------------------------------------------------------------------------------------------------------------------------------------------------------------------------------------------------------------------------------------------------------------------------------------------------------------------------------------------------------M-Y-----------------------------------------------------D---------------------------------------------------------------------------------------------V--------------------------------N-----------------------------------A----------I----------------------------------R-----------------RD------------------------------------FPI------------------------------------------------------------------------L---S-----R-----------E---------------------------------------------------------V--------------------N-----------G----------------K------------------------------------------------------------------------------------------------------------------P----------------------------------L---------------------------------VYLD---NGASA-QKPQAVIDAV-T----RAYSM-E----------Y---ANVHRGLHY-----LSNL---------------ATDKYEA----VRGTVARFL-----------------------------------N-A--------------------------------G-----S---------------E------D-E----------IVLNS-G----TTEGIN-LVA-----YGW---------------------------------A--M---------------------------------------------P------------------------------------R------M----------E-----AG-------D----------------EIVL--SVMEHHANIV-PWHFL-----R-----ER-----------Q--------------------------------------------------------------------------------------------G--------------V----NLKWV--------------------D-------T----------------------------------D----------------------------------------------S-T------G-------------------------------A---L---------D-------P-Q----------------------------------------------------A------------V--ID---------AI------------------------------------------------------------------------------G-----P-------------------------------------------------------------------------R---T---K------LVAI-THLSNVL-GT-K-----V-----------------------------------------------------DVK-A---IT-----RA------A------------------------------------------------------H---------------A-------------K--------------G--------------V-------AVL--V-D-GSQAAV-H-----M--PVD----L-QDI-----G----C----DFYAITGHKL-YGPSG----------------------------------------------------------------------------------------------------------SGA---------IY-IRKE----RMA---E-MR---------------------PFI-------------------------------------------------------------------------------------------------------------G-GGDMIR-------------------------------------------------------------------E-------------------------------------------------------------------------VT-------------K-----D----D-------V--------------T-----YN-D-----PPMKFEAGTPGI------V-QTIGLG-------------VALD-Y----M--M------A--L--------G-----------------M-------------------D--------------N-----I----AAH----E--DS---LR----------------------------------------------D---------Y----------------------------------------------------------------------------------A---V-S-K-L----G-G-L------------N----------------W----L------Q----V-Q----G-------------------------------------------------------------------------------T---------------------------T-------------------------P-------D--------------K-A----------A-IF-S---F--S-----------------------------------------L--------------------D----------GA----------------------------------A---------------------H------------------A---H------D--------------IST----------IL-D-K-K-G--------------------------------------------------------------------------------------V--AVRAGHH---------------------------CAG----PL-M-D-H-L--------G------------V---------T--------------------A---TCR------AS-FGLYNTTQEVD---------------------------------------------------------------------------------------------------------------------------------------V--------L---V---------------------------------------------------------------------D-------------------------------------------------------------------------------------------------------AL-----------------E------------------------------------------------------------L------------------------------------------------------------------------------------------------------------------------------------------------------A--------------------------------------------------------------------------------------------------------------------------------------------------H-------------------------------------------------------------------------------------------------------------------------------------------------------------------------------------------------------D----L------------------------------------F---------------------------A----------------------------------------------------------------------------------------------------------------------------------------------------------------------------------------------------------------------------------------------------------------------------------------------------------------
>1389005_Ssp@AXI46594.1| cysteine desulfurase
---------------------------------------------------------------------------------------------------------------------------------------------------------------------------------------------------------------------------------------------------------------------------------------------------------------------------------------------------------------------------------------------------------------------------------------------------------------------------------------------------------------------------------------------------------------------------------------------------------------------------------------------------------------------------------------------------------------------------------------------------------------------------------------------------------------------------------------------------------------------------------------------------------------------------------------------------------------------------------------------------------------------------------------------------------------------------------------------------------------------------------------------------------------------------------------------------------------------------------------------------------------------------------------------------------------------------------------------------------------------------------------------------------------------------------------------------------------------------------------------------------------------------------------------------------------------------------------------------------------------------------------------------------------------------------------------------------------------------------------------------------------------------------------------------------------------------------------------------------------------------------------------------------------------------------------------------------------------------------------------------------------------------------------------------M-F-----------------------------------------------------D---------------------------------------------------------------------------------------------V--------------------------------T-----------------------------------A----------V----------------------------------R-----------------RD------------------------------------FPI------------------------------------------------------------------------L---A-----R-----------E---------------------------------------------------------V--------------------N-----------G----------------K------------------------------------------------------------------------------------------------------------------P----------------------------------L---------------------------------VYLD---NGASA-QKPQVVIDAI-T----QAYSM-E----------Y---ANVHRGLHY-----LSNL---------------ATDKYEA----VRGTIARFL-----------------------------------G-A--------------------------------P-----S---------------E------D-E----------IVINS-G----TTEGIN-LVA-----YGW---------------------------------A--M---------------------------------------------P------------------------------------R------M----------E-----AG-------D----------------EIIL--SVMEHHANIV-PWNFL-----R-----ER-----------Q--------------------------------------------------------------------------------------------G--------------V----VLKWV--------------------D-------V----------------------------------D----------------------------------------------A-T------G-------------------------------A---L---------D-------P-Q----------------------------------------------------A------------V--ID---------AI------------------------------------------------------------------------------T-----P-------------------------------------------------------------------------R---T---K------LIAI-THLSNVL-GT-L-----V-----------------------------------------------------DVK-S---IT-----TA------A------------------------------------------------------H---------------A-------------H--------------G--------------V-------PVL--V-D-GSQAAV-H-----L--PVD----V-ADI-----G----C----DFYAVTGHKL-YGPSG----------------------------------------------------------------------------------------------------------SGA---------TY-IKRV----RMD---E-MR---------------------PFI-------------------------------------------------------------------------------------------------------------G-GGDMIR-------------------------------------------------------------------E-------------------------------------------------------------------------VT-------------K-----E----G-------V--------------T-----YN-D-----PPMKFEAGTPGI------V-QTIGLG-------------VALE-Y----M--M------G--L--------G-----------------M-------------------D--------------N-----I----AAH----E--AK---LR----------------------------------------------D---------Y----------------------------------------------------------------------------------A---T-A-K-L----G-G-L------------N----------------W----L------Q----V-Q----G-------------------------------------------------------------------------------T---------------------------T-------------------------P-------D--------------K-A----------A-IF-S---F--T-----------------------------------------L--------------------D----------GA----------------------------------A---------------------H------------------A---H------D--------------IST----------IL-D-K-K-G--------------------------------------------------------------------------------------V--AVRAGQH---------------------------CAG----PL-M-A-H-L--------G------------L---------S--------------------A---TCR------AS-FGLYNTESEVD---------------------------------------------------------------------------------------------------------------------------------------T--------L---I---------------------------------------------------------------------D-------------------------------------------------------------------------------------------------------AL-----------------E------------------------------------------------------------L------------------------------------------------------------------------------------------------------------------------------------------------------A--------------------------------------------------------------------------------------------------------------------------------------------------H-------------------------------------------------------------------------------------------------------------------------------------------------------------------------------------------------------D----L------------------------------------F---------------------------A----------------------------------------------------------------------------------------------------------------------------------------------------------------------------------------------------------------------------------------------------------------------------------------------------------------
>1641875_Ratlanticus@KRS14347.1| cysteine desulfurase
---------------------------------------------------------------------------------------------------------------------------------------------------------------------------------------------------------------------------------------------------------------------------------------------------------------------------------------------------------------------------------------------------------------------------------------------------------------------------------------------------------------------------------------------------------------------------------------------------------------------------------------------------------------------------------------------------------------------------------------------------------------------------------------------------------------------------------------------------------------------------------------------------------------------------------------------------------------------------------------------------------------------------------------------------------------------------------------------------------------------------------------------------------------------------------------------------------------------------------------------------------------------------------------------------------------------------------------------------------------------------------------------------------------------------------------------------------------------------------------------------------------------------------------------------------------------------------------------------------------------------------------------------------------------------------------------------------------------------------------------------------------------------------------------------------------------------------------------------------------------------------------------------------------------------------------------------------------------------------------------------------------------------------------------------M-Y-----------------------------------------------------D---------------------------------------------------------------------------------------------I--------------------------------E-----------------------------------A----------I----------------------------------R-----------------RD------------------------------------FPI------------------------------------------------------------------------L---S-----R-----------E---------------------------------------------------------V--------------------N-----------G----------------K------------------------------------------------------------------------------------------------------------------P----------------------------------L---------------------------------VYLD---NGASA-QKPQVVIDAI-T----TAYSH-E----------Y---ANVHRGLHY-----LSNL---------------ATEKYEG----VRGIIARFL-----------------------------------G-V--------------------------------A-----D---------------E------D-Q----------IVLNS-G----TTEGIN-MVA-----YGW---------------------------------A--M---------------------------------------------P------------------------------------R------M----------E-----AG-------D----------------EIVL--SVMEHHANIV-PWHFL-----R-----ER-----------Q--------------------------------------------------------------------------------------------G--------------V----ALKWV--------------------D-------I----------------------------------D----------------------------------------------S-T------G-------------------------------A---L---------D-------P-Q----------------------------------------------------K------------V--ID---------AI------------------------------------------------------------------------------G-----P-------------------------------------------------------------------------K---T---K------LVAL-THLSNVL-GT-K-----V-----------------------------------------------------DVK-A---IT-----EA------A------------------------------------------------------H---------------A-------------Q--------------G--------------V-------PVL--V-D-GSQAAV-H-----M--PVN----L-DEL-----G----V----DFYAITGHKL-YGPSG----------------------------------------------------------------------------------------------------------SGA---------IF-VKKE----RLA---E-MR---------------------PFM-------------------------------------------------------------------------------------------------------------G-GGDMIR-------------------------------------------------------------------E-------------------------------------------------------------------------VS-------------K-----D----E-------V--------------T-----YA-D-----PPMKFEAGTPGI------V-QTIGLG-------------VALE-Y----M--M------G--L--------G-----------------M-------------------E--------------N-----I----AAY----E--DR---LR----------------------------------------------D---------Y----------------------------------------------------------------------------------A---V-S-R-L----G-G-L------------N----------------W----L------Q----V-Q----G-------------------------------------------------------------------------------Q---------------------------T-------------------------P-------D--------------K-A----------A-IF-S---F--T-----------------------------------------L--------------------D----------GA----------------------------------A---------------------H------------------A---H------D--------------IST----------IL-D-K-K-G--------------------------------------------------------------------------------------V--AVRAGHH---------------------------CAG----PL-M-D-H-I--------G------------L---------T--------------------A---TCR------AS-FGLYNTEAEVD---------------------------------------------------------------------------------------------------------------------------------------A--------L---I---------------------------------------------------------------------D-------------------------------------------------------------------------------------------------------AL-----------------E------------------------------------------------------------L------------------------------------------------------------------------------------------------------------------------------------------------------A--------------------------------------------------------------------------------------------------------------------------------------------------H-------------------------------------------------------------------------------------------------------------------------------------------------------------------------------------------------------E----L------------------------------------F---------------------------A----------------------------------------------------------------------------------------------------------------------------------------------------------------------------------------------------------------------------------------------------------------------------------------------------------------
>314264_Rsp@EAQ26944.1| cysteine desulfurase SufS
---------------------------------------------------------------------------------------------------------------------------------------------------------------------------------------------------------------------------------------------------------------------------------------------------------------------------------------------------------------------------------------------------------------------------------------------------------------------------------------------------------------------------------------------------------------------------------------------------------------------------------------------------------------------------------------------------------------------------------------------------------------------------------------------------------------------------------------------------------------------------------------------------------------------------------------------------------------------------------------------------------------------------------------------------------------------------------------------------------------------------------------------------------------------------------------------------------------------------------------------------------------------------------------------------------------------------------------------------------------------------------------------------------------------------------------------------------------------------------------------------------------------------------------------------------------------------------------------------------------------------------------------------------------------------------------------------------------------------------------------------------------------------------------------------------------------------------------------------------------------------------------------------------------------------------------------------------------------------------------------------------------------------------------------------M-L-----------------------------------------------------D---------------------------------------------------------------------------------------------V--------------------------------E-----------------------------------K----------I----------------------------------R-----------------AD------------------------------------FPI------------------------------------------------------------------------L---G-----R-----------E---------------------------------------------------------V--------------------N-----------G----------------K------------------------------------------------------------------------------------------------------------------P----------------------------------L---------------------------------VYLD---NGASA-QKPQVVIDAV-T----KAYSM-E----------Y---ANVHRGLHY-----LSNL---------------VTEKYEA----VRGIVARFL-----------------------------------G-V--------------------------------A-----D---------------E------D-Q----------IIFNS-G----TTEGIN-MVA-----YGW---------------------------------A--M---------------------------------------------P------------------------------------R------M----------Q-----PG-------D----------------EIIL--SIMEHHANIV-PWHFL-----R-----ER-----------Q--------------------------------------------------------------------------------------------G--------------V----VLKWV--------------------D-------V----------------------------------D----------------------------------------------A-R------G-------------------------------G---L---------D-------P-Q----------------------------------------------------K------------V--ID---------AI------------------------------------------------------------------------------T-----P-------------------------------------------------------------------------R---T---K------LIAI-THLSNVL-GT-K-----V-----------------------------------------------------DVK-A---IC-----DA------A------------------------------------------------------H---------------A-------------H--------------G--------------V-------PVL--V-D-GSQAAV-H-----M--PVN----L-DEM-----G----C----DFYAITGHKL-YGPSG----------------------------------------------------------------------------------------------------------SGA---------IY-VHKD----RMA---E-MR---------------------PFM-------------------------------------------------------------------------------------------------------------G-GGDMIR-------------------------------------------------------------------E-------------------------------------------------------------------------VT-------------R-----D----S-------V--------------T-----YN-D-----PPMKFEAGTPGI------V-QTIGLG-------------VALE-Y----M--M------G--V--------G-----------------M-------------------H--------------A-----I----SAH----E--DD---LS----------------------------------------------R---------Y----------------------------------------------------------------------------------A---Q-E-R-L----A-G-L------------N----------------W----I------N----V-Q----G-------------------------------------------------------------------------------S---------------------------M-------------------------P-------D--------------K-A----------A-IF-S---F--T-----------------------------------------M--------------------Q----------GA----------------------------------A---------------------H------------------A---H------D--------------IST----------IL-D-K-K-G--------------------------------------------------------------------------------------V--AVRAGQH---------------------------CTG----PL-M-E-H-L--------G------------V---------T--------------------A---TCR------AS-FAMYNTRAEVD---------------------------------------------------------------------------------------------------------------------------------------V--------L---I---------------------------------------------------------------------E-------------------------------------------------------------------------------------------------------AL-----------------E------------------------------------------------------------L------------------------------------------------------------------------------------------------------------------------------------------------------A--------------------------------------------------------------------------------------------------------------------------------------------------H-------------------------------------------------------------------------------------------------------------------------------------------------------------------------------------------------------E----L------------------------------------F---------------------------G----------------------------------------------------------------------------------------------------------------------------------------------------------------------------------------------------------------------------------------------------------------------------------------------------------------
>2203213_Rsp@AWZ21745.1| Cysteine desulfurase, SufS subfamily
---------------------------------------------------------------------------------------------------------------------------------------------------------------------------------------------------------------------------------------------------------------------------------------------------------------------------------------------------------------------------------------------------------------------------------------------------------------------------------------------------------------------------------------------------------------------------------------------------------------------------------------------------------------------------------------------------------------------------------------------------------------------------------------------------------------------------------------------------------------------------------------------------------------------------------------------------------------------------------------------------------------------------------------------------------------------------------------------------------------------------------------------------------------------------------------------------------------------------------------------------------------------------------------------------------------------------------------------------------------------------------------------------------------------------------------------------------------------------------------------------------------------------------------------------------------------------------------------------------------------------------------------------------------------------------------------------------------------------------------------------------------------------------------------------------------------------------------------------------------------------------------------------------------------------------------------------------------------------------------------------------------------------------------------------M-F-----------------------------------------------------D---------------------------------------------------------------------------------------------V--------------------------------E-----------------------------------K----------I----------------------------------R-----------------AD------------------------------------FPI------------------------------------------------------------------------L---A-----R-----------E---------------------------------------------------------V--------------------N-----------G----------------K------------------------------------------------------------------------------------------------------------------P----------------------------------L---------------------------------VYLD---NGASA-QKPQVVIDAV-T----RAYSM-E----------Y---ANVHRGLHY-----LSNL---------------ATEKYEA----VRGIVARFL-----------------------------------G-V--------------------------------A-----D---------------E------D-Q----------IIFNS-G----TTEGIN-MVA-----YGW---------------------------------A--M---------------------------------------------P------------------------------------R------M----------E-----AG-------D----------------EIIL--SIMEHHANIV-PWHFL-----R-----ER-----------Q--------------------------------------------------------------------------------------------G--------------V----ALKWV--------------------D-------V----------------------------------D----------------------------------------------S-R------G-------------------------------S---L---------D-------P-Q----------------------------------------------------K------------V--ID---------AI------------------------------------------------------------------------------T-----P-------------------------------------------------------------------------K---T---K------LIAI-THLSNVL-GT-K-----V-----------------------------------------------------DVK-A---IC-----DA------A------------------------------------------------------R---------------A-------------R--------------G--------------V-------PVL--V-D-GSQAAV-H-----M--PLN----L-DEM-----G----C----DFYAITGHKL-YGPSG----------------------------------------------------------------------------------------------------------SGA---------IF-VRKE----RMA---E-MR---------------------PFM-------------------------------------------------------------------------------------------------------------G-GGDMIR-------------------------------------------------------------------E-------------------------------------------------------------------------VT-------------R-----D----G-------V--------------T-----YN-D-----PPMKFEAGTPGI------V-QTIGLG-------------VALE-Y----M--M------G--I--------G-----------------M-------------------G--------------A-----I----SAH----E--DD---LS----------------------------------------------H---------Y----------------------------------------------------------------------------------A---Q-E-R-L----A-G-L------------N----------------W----I------N----V-Q----G-------------------------------------------------------------------------------T---------------------------A-------------------------P-------D--------------K-A----------A-IF-S---F--T-----------------------------------------M--------------------Q----------GA----------------------------------A---------------------H------------------A---H------D--------------IST----------IL-D-K-K-G--------------------------------------------------------------------------------------V--AVRAGQH---------------------------CTG----PL-M-E-H-L--------G------------V---------S--------------------A---TCR------AS-FAMYNTREEVD---------------------------------------------------------------------------------------------------------------------------------------V--------L---V---------------------------------------------------------------------E-------------------------------------------------------------------------------------------------------AL-----------------E------------------------------------------------------------L------------------------------------------------------------------------------------------------------------------------------------------------------A--------------------------------------------------------------------------------------------------------------------------------------------------H-------------------------------------------------------------------------------------------------------------------------------------------------------------------------------------------------------E----L------------------------------------F---------------------------G----------------------------------------------------------------------------------------------------------------------------------------------------------------------------------------------------------------------------------------------------------------------------------------------------------------
>1570360_Rsp@GAW35073.1| cysteine desulfurase
---------------------------------------------------------------------------------------------------------------------------------------------------------------------------------------------------------------------------------------------------------------------------------------------------------------------------------------------------------------------------------------------------------------------------------------------------------------------------------------------------------------------------------------------------------------------------------------------------------------------------------------------------------------------------------------------------------------------------------------------------------------------------------------------------------------------------------------------------------------------------------------------------------------------------------------------------------------------------------------------------------------------------------------------------------------------------------------------------------------------------------------------------------------------------------------------------------------------------------------------------------------------------------------------------------------------------------------------------------------------------------------------------------------------------------------------------------------------------------------------------------------------------------------------------------------------------------------------------------------------------------------------------------------------------------------------------------------------------------------------------------------------------------------------------------------------------------------------------------------------------------------------------------------------------------------------------------------------------------------------------------------------------------------------------M-L-----------------------------------------------------N---------------------------------------------------------------------------------------------V--------------------------------E-----------------------------------K----------I----------------------------------R-----------------AD------------------------------------FPI------------------------------------------------------------------------L---A-----R-----------E---------------------------------------------------------V--------------------N-----------G----------------K------------------------------------------------------------------------------------------------------------------P----------------------------------L---------------------------------VYLD---NGASA-QKPQVVIDAI-T----TAYAH-E----------Y---ANVHRGLHY-----LSNL---------------ATEKYEG----VRGTIARFL-----------------------------------G-V--------------------------------A-----D---------------E------D-Q----------IVLNS-G----TTEGIN-MVA-----YGW---------------------------------A--M---------------------------------------------P------------------------------------R------M----------G-----AG-------D----------------EILL--SVMEHHANIV-PWHFL-----R-----ER-----------Q--------------------------------------------------------------------------------------------G--------------V----ALKWV--------------------D-------V----------------------------------D----------------------------------------------S-R------G-------------------------------Y---L---------D-------P-Q----------------------------------------------------K------------I--ID---------AI------------------------------------------------------------------------------T-----P-------------------------------------------------------------------------K---T---K------MIAI-THLSNVL-GT-K-----V-----------------------------------------------------DVK-A---IC-----DA------A------------------------------------------------------R---------------E-------------R--------------G--------------V-------PVL--V-D-GSQAAV-H-----M--PVN----L-DDL-----G----C----DFYAITGHKL-YGPSG----------------------------------------------------------------------------------------------------------SGA---------IF-VKKE----RLA---E-MR---------------------PFM-------------------------------------------------------------------------------------------------------------G-GGDMIR-------------------------------------------------------------------E-------------------------------------------------------------------------VS-------------K-----D----H-------V--------------S-----YN-D-----PPMKFEAGTPGI------V-QTIGLG-------------VALD-Y----M--M------G--V--------G-----------------M-------------------E--------------D-----I----ARH----E--DD---LC----------------------------------------------H---------Y----------------------------------------------------------------------------------A---R-E-R-L----A-G-L------------N----------------W----L------S----V-Q----G-------------------------------------------------------------------------------T---------------------------T-------------------------P-------D--------------K-A----------A-IF-S---F--T-----------------------------------------M--------------------D----------GA----------------------------------A---------------------H------------------A---H------D--------------IST----------IL-D-K-K-G--------------------------------------------------------------------------------------V--AVRAGHH---------------------------CAG----PL-M-D-H-L--------G------------V---------T--------------------A---TCR------AS-FAMYNTRAEVD---------------------------------------------------------------------------------------------------------------------------------------A--------L---I---------------------------------------------------------------------D-------------------------------------------------------------------------------------------------------AL-----------------D------------------------------------------------------------L------------------------------------------------------------------------------------------------------------------------------------------------------A--------------------------------------------------------------------------------------------------------------------------------------------------H-------------------------------------------------------------------------------------------------------------------------------------------------------------------------------------------------------D----L------------------------------------F---------------------------A----------------------------------------------------------------------------------------------------------------------------------------------------------------------------------------------------------------------------------------------------------------------------------------------------------------
>1005928_Rlutimaris@SFN37069.1| cysteine desulfurase
---------------------------------------------------------------------------------------------------------------------------------------------------------------------------------------------------------------------------------------------------------------------------------------------------------------------------------------------------------------------------------------------------------------------------------------------------------------------------------------------------------------------------------------------------------------------------------------------------------------------------------------------------------------------------------------------------------------------------------------------------------------------------------------------------------------------------------------------------------------------------------------------------------------------------------------------------------------------------------------------------------------------------------------------------------------------------------------------------------------------------------------------------------------------------------------------------------------------------------------------------------------------------------------------------------------------------------------------------------------------------------------------------------------------------------------------------------------------------------------------------------------------------------------------------------------------------------------------------------------------------------------------------------------------------------------------------------------------------------------------------------------------------------------------------------------------------------------------------------------------------------------------------------------------------------------------------------------------------------------------------------------------------------------------------M-L-----------------------------------------------------D---------------------------------------------------------------------------------------------V--------------------------------N-----------------------------------K----------I----------------------------------R-----------------AD------------------------------------FPI------------------------------------------------------------------------L---A-----R-----------E---------------------------------------------------------V--------------------N-----------G----------------K------------------------------------------------------------------------------------------------------------------P----------------------------------L---------------------------------VYLD---NGASA-QKPQVVIDAI-T----TAYSN-E----------Y---ANVHRGLHY-----LSNL---------------ATEKYEA----VRGTIARFL-----------------------------------G-V--------------------------------A-----D---------------E------D-Q----------IVLNS-G----TTEGIN-MVA-----YGW---------------------------------A--M---------------------------------------------P------------------------------------R------M----------Q-----AG-------D----------------EIIL--SVMEHHANIV-PWHFL-----R-----ER-----------Q--------------------------------------------------------------------------------------------G--------------V----ALKWV--------------------D-------V----------------------------------D----------------------------------------------A-R------G-------------------------------Y---L---------D-------P-Q----------------------------------------------------K------------V--ID---------AI------------------------------------------------------------------------------T-----P-------------------------------------------------------------------------R---T---K------LIAI-TQLSNVL-GT-K-----V-----------------------------------------------------DVK-A---IC-----DA------A------------------------------------------------------H---------------A-------------K--------------G--------------V-------PVL--V-D-GSQGAV-H-----M--PVN----I-DAL-----G----C----DFYAITGHKL-YGPSG----------------------------------------------------------------------------------------------------------SGA---------IF-VKKE----RLA---E-MR---------------------PFM-------------------------------------------------------------------------------------------------------------G-GGDMIR-------------------------------------------------------------------E-------------------------------------------------------------------------VS-------------K-----D----A-------V--------------T-----YN-D-----PPMKFEAGTPGI------V-QTIGLG-------------VALD-Y----M--M------G--I--------G-----------------M-------------------E--------------A-----I----AAH----E--DD---LS----------------------------------------------D---------Y----------------------------------------------------------------------------------A---Q-A-R-L----A-G-L------------N----------------W----I------S----Q-Q----G-------------------------------------------------------------------------------T---------------------------L-------------------------P-------D--------------K-A----------A-IF-S---F--T-----------------------------------------M--------------------Q----------GA----------------------------------A---------------------H------------------A---H------D--------------IST----------IL-D-K-K-G--------------------------------------------------------------------------------------V--AVRAGHH---------------------------CAG----PL-M-D-H-L--------G------------V---------T--------------------A---TCR------AS-FAMYNTRAEVD---------------------------------------------------------------------------------------------------------------------------------------A--------L---I---------------------------------------------------------------------D-------------------------------------------------------------------------------------------------------AL-----------------E------------------------------------------------------------L------------------------------------------------------------------------------------------------------------------------------------------------------A--------------------------------------------------------------------------------------------------------------------------------------------------H-------------------------------------------------------------------------------------------------------------------------------------------------------------------------------------------------------E----L------------------------------------F---------------------------A----------------------------------------------------------------------------------------------------------------------------------------------------------------------------------------------------------------------------------------------------------------------------------------------------------------
>351016_Rsp@EDM70925.1| cysteine desulfurase SufS
---------------------------------------------------------------------------------------------------------------------------------------------------------------------------------------------------------------------------------------------------------------------------------------------------------------------------------------------------------------------------------------------------------------------------------------------------------------------------------------------------------------------------------------------------------------------------------------------------------------------------------------------------------------------------------------------------------------------------------------------------------------------------------------------------------------------------------------------------------------------------------------------------------------------------------------------------------------------------------------------------------------------------------------------------------------------------------------------------------------------------------------------------------------------------------------------------------------------------------------------------------------------------------------------------------------------------------------------------------------------------------------------------------------------------------------------------------------------------------------------------------------------------------------------------------------------------------------------------------------------------------------------------------------------------------------------------------------------------------------------------------------------------------------------------------------------------------------------------------------------------------------------------------------------------------------------------------------------------------------------------------------------------------------------------M-L-----------------------------------------------------D---------------------------------------------------------------------------------------------I--------------------------------N-----------------------------------K----------I----------------------------------R-----------------AD------------------------------------FPI------------------------------------------------------------------------L---S-----R-----------E---------------------------------------------------------V--------------------N-----------G----------------K------------------------------------------------------------------------------------------------------------------P----------------------------------L---------------------------------VYLD---NGASA-QKPQVVIDAI-T----TAYSH-E----------Y---ANVHRGLHY-----LSNL---------------ATEKYEA----VRGTIARFL-----------------------------------G-V--------------------------------A-----D---------------E------N-Q----------IVLNS-G----TTEGIN-MVA-----YGW---------------------------------A--M---------------------------------------------P------------------------------------H------M----------E-----AG-------D----------------EIIL--SVMEHHANIV-PWHFL-----R-----ER-----------Q--------------------------------------------------------------------------------------------G--------------V----VLKWV--------------------D-------V----------------------------------D----------------------------------------------A-T------G-------------------------------A---L---------D-------P-Q----------------------------------------------------K------------V--LD---------AI------------------------------------------------------------------------------G-----P-------------------------------------------------------------------------K---T---K------LIAV-THLSNVL-GT-K-----V-----------------------------------------------------DVK-A---IC-----EG------A------------------------------------------------------R---------------A-------------K--------------G--------------V-------PVL--V-D-GSQAAV-H-----M--PVN----V-DEI-----G----C----DFYAITGHKL-YGPSG----------------------------------------------------------------------------------------------------------SGA---------IF-VKSE----RLA---E-MR---------------------PFM-------------------------------------------------------------------------------------------------------------G-GGDMIR-------------------------------------------------------------------E-------------------------------------------------------------------------VS-------------K-----D----A-------V--------------T-----YN-D-----PPMKFEAGTPGI------V-QTIGLG-------------VALE-Y----M--M------D--V--------G-----------------M-------------------N--------------D-----I----AAH----E--DA---LS----------------------------------------------S---------Y----------------------------------------------------------------------------------A---Q-Q-R-L----T-G-L------------N----------------W----L------N----V-Q----G-------------------------------------------------------------------------------T---------------------------T-------------------------P-------D--------------K-A----------A-IF-S---F--T-----------------------------------------M--------------------D----------GA----------------------------------A---------------------H------------------A---H------D--------------IST----------IL-D-K-K-G--------------------------------------------------------------------------------------V--AVRAGHH---------------------------CAG----PL-M-D-H-L--------G------------V---------T--------------------A---TCR------AS-FAMYNTTDEVD---------------------------------------------------------------------------------------------------------------------------------------A--------L---I---------------------------------------------------------------------D-------------------------------------------------------------------------------------------------------AL-----------------E------------------------------------------------------------L------------------------------------------------------------------------------------------------------------------------------------------------------A--------------------------------------------------------------------------------------------------------------------------------------------------H-------------------------------------------------------------------------------------------------------------------------------------------------------------------------------------------------------D----L------------------------------------F---------------------------G----------------------------------------------------------------------------------------------------------------------------------------------------------------------------------------------------------------------------------------------------------------------------------------------------------------
>1247867_Ralbus@SLN34824.1| Cysteine desulfurase
---------------------------------------------------------------------------------------------------------------------------------------------------------------------------------------------------------------------------------------------------------------------------------------------------------------------------------------------------------------------------------------------------------------------------------------------------------------------------------------------------------------------------------------------------------------------------------------------------------------------------------------------------------------------------------------------------------------------------------------------------------------------------------------------------------------------------------------------------------------------------------------------------------------------------------------------------------------------------------------------------------------------------------------------------------------------------------------------------------------------------------------------------------------------------------------------------------------------------------------------------------------------------------------------------------------------------------------------------------------------------------------------------------------------------------------------------------------------------------------------------------------------------------------------------------------------------------------------------------------------------------------------------------------------------------------------------------------------------------------------------------------------------------------------------------------------------------------------------------------------------------------------------------------------------------------------------------------------------------------------------------------------------------------------------M-L-----------------------------------------------------D---------------------------------------------------------------------------------------------V--------------------------------A-----------------------------------K----------I----------------------------------R-----------------ED------------------------------------FPI------------------------------------------------------------------------L---S-----R-----------E---------------------------------------------------------V--------------------N-----------G----------------K------------------------------------------------------------------------------------------------------------------P----------------------------------L---------------------------------VYLD---NGASA-QKPKAVIDAI-N----LAYSH-E----------Y---ANVHRGLHT-----LSNI---------------ATEKYEA----VRAIIARFL-----------------------------------G-V--------------------------------A-----D---------------E------N-Q----------IILNS-G----TTEGIN-MVA-----YGW---------------------------------A--M---------------------------------------------P------------------------------------R------L----------Q-----AG-------D----------------EIIL--SVMEHHANIV-PWHFL-----R-----ER-----------Q--------------------------------------------------------------------------------------------G--------------V----VLKWV--------------------D-------T----------------------------------E----------------------------------------------A-D------G-------------------------------S---L---------D-------V-Q----------------------------------------------------K------------V--ID---------AI------------------------------------------------------------------------------G-----P-------------------------------------------------------------------------K---T---K------LVAI-SHLSNVL-GT-K-----V-----------------------------------------------------DVK-T---IC-----DA------A------------------------------------------------------H---------------E-------------Q--------------G--------------V-------PVL--V-D-GSQATV-H-----M--PVN----L-DEI-----G----C----DFYAITGHKL-YGPSG----------------------------------------------------------------------------------------------------------SGA---------IF-VHKD----RLA---E-MR---------------------PFM-------------------------------------------------------------------------------------------------------------G-GGDMIR-------------------------------------------------------------------E-------------------------------------------------------------------------VS-------------K-----E----A-------V--------------T-----YN-D-----PPMKFEAGTPGI------V-QTIGLG-------------VALE-Y----M--M------D--V--------G-----------------M-------------------E--------------A-----I----AAH----E--DS---LS----------------------------------------------Q---------Y----------------------------------------------------------------------------------A---Q-Q-R-L----T-G-L------------N----------------W----L------N----V-Q----G-------------------------------------------------------------------------------Q---------------------------T-------------------------P-------D--------------K-A----------A-IF-S---F--T-----------------------------------------M--------------------D----------GA----------------------------------A---------------------H------------------A---H------D--------------IST----------IL-D-K-K-G--------------------------------------------------------------------------------------V--AVRAGHH---------------------------CAG----PL-M-D-H-L--------G------------V---------T--------------------A---TCR------AS-FAMYNTTDEVD---------------------------------------------------------------------------------------------------------------------------------------K--------L---I---------------------------------------------------------------------E-------------------------------------------------------------------------------------------------------AL-----------------E------------------------------------------------------------L------------------------------------------------------------------------------------------------------------------------------------------------------A--------------------------------------------------------------------------------------------------------------------------------------------------H-------------------------------------------------------------------------------------------------------------------------------------------------------------------------------------------------------D----L------------------------------------F---------------------------A----------------------------------------------------------------------------------------------------------------------------------------------------------------------------------------------------------------------------------------------------------------------------------------------------------------
>1312363_Plitorisedimi@SLN13504.1| Cysteine desulfurase
---------------------------------------------------------------------------------------------------------------------------------------------------------------------------------------------------------------------------------------------------------------------------------------------------------------------------------------------------------------------------------------------------------------------------------------------------------------------------------------------------------------------------------------------------------------------------------------------------------------------------------------------------------------------------------------------------------------------------------------------------------------------------------------------------------------------------------------------------------------------------------------------------------------------------------------------------------------------------------------------------------------------------------------------------------------------------------------------------------------------------------------------------------------------------------------------------------------------------------------------------------------------------------------------------------------------------------------------------------------------------------------------------------------------------------------------------------------------------------------------------------------------------------------------------------------------------------------------------------------------------------------------------------------------------------------------------------------------------------------------------------------------------------------------------------------------------------------------------------------------------------------------------------------------------------------------------------------------------------------------------------------------------------------------------M-L-----------------------------------------------------D---------------------------------------------------------------------------------------------V--------------------------------E-----------------------------------K----------I----------------------------------R-----------------AD------------------------------------FPI------------------------------------------------------------------------L---S-----R-----------E---------------------------------------------------------V--------------------N-----------G----------------K------------------------------------------------------------------------------------------------------------------P----------------------------------L---------------------------------VYLD---NGASA-QKPQVVIDAI-T----HAYSH-E----------Y---ANVHRGLHT-----LSNI---------------ATEKYEA----VRGIIARFL-----------------------------------G-V--------------------------------S-----D---------------E------E-Q----------IVLNS-G----TTEGIN-MVA-----YGW---------------------------------A--M---------------------------------------------P------------------------------------R------L----------K-----AG-------D----------------EILL--SVMEHHANIV-PWHFL-----R-----ER-----------Q--------------------------------------------------------------------------------------------G--------------V----VLNWV--------------------D-------T----------------------------------D----------------------------------------------A-S------G-------------------------------V---L---------D-------A-Q----------------------------------------------------R------------V--ID---------AI------------------------------------------------------------------------------T-----P-------------------------------------------------------------------------K---T---K------LIAI-THLSNVL-GT-K-----V-----------------------------------------------------DVK-T---IC-----DA------A------------------------------------------------------R---------------E-------------R--------------G--------------V-------PVL--V-D-GSQGAV-H-----M--PVN----V-DEI-----G----C----DFYAITGHKL-YGPSG----------------------------------------------------------------------------------------------------------SGA---------IF-ARKE----RMA---E-MR---------------------PFM-------------------------------------------------------------------------------------------------------------G-GGDMIR-------------------------------------------------------------------E-------------------------------------------------------------------------VC-------------K-----D----R-------V--------------S-----YN-D-----PPMKFEAGTPGI------V-QTIGLG-------------VALE-Y----M--M------E--I--------G-----------------M-------------------E--------------A-----I----AAH----E--DD---LS----------------------------------------------S---------Y----------------------------------------------------------------------------------A---Q-T-R-L----S-G-L------------N----------------W----L------N----V-Q----G-------------------------------------------------------------------------------N---------------------------A-------------------------P-------D--------------K-A----------A-IF-S---F--T-----------------------------------------M--------------------Q----------GA----------------------------------A---------------------H------------------A---H------D--------------IST----------IL-D-K-K-G--------------------------------------------------------------------------------------V--AVRAGHH---------------------------CAG----PL-M-E-H-L--------G------------V---------T--------------------A---TCR------AS-FGMYNTKAEID---------------------------------------------------------------------------------------------------------------------------------------A--------L---I---------------------------------------------------------------------D-------------------------------------------------------------------------------------------------------AL-----------------E------------------------------------------------------------L------------------------------------------------------------------------------------------------------------------------------------------------------A--------------------------------------------------------------------------------------------------------------------------------------------------H-------------------------------------------------------------------------------------------------------------------------------------------------------------------------------------------------------E----L------------------------------------F---------------------------G----------------------------------------------------------------------------------------------------------------------------------------------------------------------------------------------------------------------------------------------------------------------------------------------------------------
>1947395_Rsp@DIUD01000050.1_44|  47980 49200
---------------------------------------------------------------------------------------------------------------------------------------------------------------------------------------------------------------------------------------------------------------------------------------------------------------------------------------------------------------------------------------------------------------------------------------------------------------------------------------------------------------------------------------------------------------------------------------------------------------------------------------------------------------------------------------------------------------------------------------------------------------------------------------------------------------------------------------------------------------------------------------------------------------------------------------------------------------------------------------------------------------------------------------------------------------------------------------------------------------------------------------------------------------------------------------------------------------------------------------------------------------------------------------------------------------------------------------------------------------------------------------------------------------------------------------------------------------------------------------------------------------------------------------------------------------------------------------------------------------------------------------------------------------------------------------------------------------------------------------------------------------------------------------------------------------------------------------------------------------------------------------------------------------------------------------------------------------------------------------------------------------------------------------------------M-Y-----------------------------------------------------D---------------------------------------------------------------------------------------------V--------------------------------A-----------------------------------R----------I----------------------------------R-----------------AD------------------------------------FPI------------------------------------------------------------------------L---A-----R-----------E---------------------------------------------------------V--------------------N-----------G----------------R------------------------------------------------------------------------------------------------------------------P----------------------------------L---------------------------------VYLD---NGASA-QKPRAVIEAI-T----RAYSQ-E----------Y---ANVHRGLHY-----LSNV---------------ATEKYEA----VRGIIARFL-----------------------------------G-V--------------------------------A-----D---------------E------R-Q----------IVLNS-G----TTEGIN-MVA-----YGW---------------------------------A--M---------------------------------------------P------------------------------------R------M----------A-----AG-------D----------------EIVL--SVMEHHANIV-PWHFL-----R-----ER-----------Q--------------------------------------------------------------------------------------------G--------------V----VLKWV--------------------D-------V----------------------------------D----------------------------------------------A-T------G-------------------------------Y---L---------D-------P-Q----------------------------------------------------K------------V--ID---------AI------------------------------------------------------------------------------G-----P-------------------------------------------------------------------------R---T---K------LVAI-THLSNVL-GT-I-----V-----------------------------------------------------DVK-S---IC-----DA------A------------------------------------------------------R---------------R-------------K--------------G--------------V-------PVL--V-D-GSQAAV-H-----M--PVN----L-DEM-----G----C----DFYAITGHKL-YGPSG----------------------------------------------------------------------------------------------------------SGA---------IF-VRSD----RMA---E-MR---------------------PFM-------------------------------------------------------------------------------------------------------------G-GGDMIR-------------------------------------------------------------------E-------------------------------------------------------------------------VS-------------K-----E----A-------V--------------I-----YN-D-----PPMKFEAGTPGI------V-QTIGLG-------------VALD-Y----M--M------V--V--------G-----------------M-------------------E--------------A-----I----FAH----E--AD---LA----------------------------------------------Q---------Y----------------------------------------------------------------------------------A---R-T-R-L----S-G-L------------D----------------W----L------S----L-Q----G-------------------------------------------------------------------------------T---------------------------T-------------------------E-------D--------------K-A----------A-IF-S---F--T-----------------------------------------M--------------------Q----------GA----------------------------------A---------------------H------------------A---H------D--------------IST----------IL-D-K-K-G--------------------------------------------------------------------------------------I--AVRAGHH---------------------------CAG----PL-M-E-H-L--------G------------V---------S--------------------A---TCR------AS-FGMYNTRAEVD---------------------------------------------------------------------------------------------------------------------------------------K--------L---V---------------------------------------------------------------------E-------------------------------------------------------------------------------------------------------GL-----------------E------------------------------------------------------------L------------------------------------------------------------------------------------------------------------------------------------------------------A--------------------------------------------------------------------------------------------------------------------------------------------------H-------------------------------------------------------------------------------------------------------------------------------------------------------------------------------------------------------D----L------------------------------------L---------------------------G*---------------------------------------------------------------------------------------------------------------------------------------------------------------------------------------------------------------------------------------------------------------------------------------------------------------
>2013655_Abacterium@PKQ14106.1| cysteine desulfurase
---------------------------------------------------------------------------------------------------------------------------------------------------------------------------------------------------------------------------------------------------------------------------------------------------------------------------------------------------------------------------------------------------------------------------------------------------------------------------------------------------------------------------------------------------------------------------------------------------------------------------------------------------------------------------------------------------------------------------------------------------------------------------------------------------------------------------------------------------------------------------------------------------------------------------------------------------------------------------------------------------------------------------------------------------------------------------------------------------------------------------------------------------------------------------------------------------------------------------------------------------------------------------------------------------------------------------------------------------------------------------------------------------------------------------------------------------------------------------------------------------------------------------------------------------------------------------------------------------------------------------------------------------------------------------------------------------------------------------------------------------------------------------------------------------------------------------------------------------------------------------------------------------------------------------------------------------------------------------------------------------------------------------------------------------M-Y-----------------------------------------------------D---------------------------------------------------------------------------------------------V--------------------------------E-----------------------------------K----------I----------------------------------R-----------------AD------------------------------------FPI------------------------------------------------------------------------L---A-----R-----------E---------------------------------------------------------V--------------------N-----------G----------------K------------------------------------------------------------------------------------------------------------------P----------------------------------L---------------------------------VYLD---NGASA-QKPRAVIDAV-T----QAYSH-E----------Y---ANVHRGLHY-----LSNV---------------ATEKYEA----VRGIIARFL-----------------------------------G-V--------------------------------A-----D---------------E------R-Q----------IVLNS-G----TTEGIN-MVA-----YGW---------------------------------A--M---------------------------------------------P------------------------------------R------M----------G-----PG-------D----------------EIVL--SVMEHHANIV-PWHFL-----R-----ER-----------Q--------------------------------------------------------------------------------------------G--------------V----VLKWV--------------------D-------V----------------------------------D----------------------------------------------A-T------G-------------------------------H---L---------D-------P-Q----------------------------------------------------K------------V--ID---------AI------------------------------------------------------------------------------G-----P-------------------------------------------------------------------------K---T---K------LVSI-THLSNVL-GT-I-----V-----------------------------------------------------DVK-S---IC-----DA------A------------------------------------------------------R---------------A-------------K--------------G--------------V-------AVL--V-D-GSQAAV-H-----M--PLN----L-DEM-----G----C----DFYAITGHKL-YGPSG----------------------------------------------------------------------------------------------------------SGA---------IF-VRRE----RMA---E-MR---------------------PFM-------------------------------------------------------------------------------------------------------------G-GGDMIR-------------------------------------------------------------------E-------------------------------------------------------------------------VT-------------K-----E----A-------V--------------I-----YN-D-----PPMKFEAGTPGI------V-QTIGLG-------------VALE-Y----M--M------G--V--------G-----------------M-------------------E--------------A-----I----AAH----E--AD---LA----------------------------------------------R---------Y----------------------------------------------------------------------------------A---R-A-R-L----S-G-L------------N----------------W----L------G----L-Q----G-------------------------------------------------------------------------------T---------------------------T-------------------------P-------D--------------K-A----------A-IF-S---F--T-----------------------------------------M--------------------E----------GA----------------------------------A---------------------H------------------A---H------D--------------IST----------IL-D-K-K-G--------------------------------------------------------------------------------------I--AVRAGQH---------------------------CAG----PL-M-D-H-L--------G------------V---------S--------------------A---TCR------AS-FAMYNTRAEVD---------------------------------------------------------------------------------------------------------------------------------------K--------L---V---------------------------------------------------------------------E-------------------------------------------------------------------------------------------------------AL-----------------E------------------------------------------------------------L------------------------------------------------------------------------------------------------------------------------------------------------------A--------------------------------------------------------------------------------------------------------------------------------------------------H-------------------------------------------------------------------------------------------------------------------------------------------------------------------------------------------------------D----L------------------------------------F---------------------------A----------------------------------------------------------------------------------------------------------------------------------------------------------------------------------------------------------------------------------------------------------------------------------------------------------------
>1947397_Rsp@DLCC01000022.1_1|  324 1544
---------------------------------------------------------------------------------------------------------------------------------------------------------------------------------------------------------------------------------------------------------------------------------------------------------------------------------------------------------------------------------------------------------------------------------------------------------------------------------------------------------------------------------------------------------------------------------------------------------------------------------------------------------------------------------------------------------------------------------------------------------------------------------------------------------------------------------------------------------------------------------------------------------------------------------------------------------------------------------------------------------------------------------------------------------------------------------------------------------------------------------------------------------------------------------------------------------------------------------------------------------------------------------------------------------------------------------------------------------------------------------------------------------------------------------------------------------------------------------------------------------------------------------------------------------------------------------------------------------------------------------------------------------------------------------------------------------------------------------------------------------------------------------------------------------------------------------------------------------------------------------------------------------------------------------------------------------------------------------------------------------------------------------------------------M-Y-----------------------------------------------------D---------------------------------------------------------------------------------------------V--------------------------------D-----------------------------------K----------I----------------------------------R-----------------AD------------------------------------FPI------------------------------------------------------------------------L---S-----R-----------E---------------------------------------------------------V--------------------N-----------G----------------K------------------------------------------------------------------------------------------------------------------P----------------------------------L---------------------------------VYLD---NGASA-QKPRAVIEAV-S----QAYSH-E----------Y---ANVHRGLHY-----LSNL---------------ATEKYEA----VRGIIARFL-----------------------------------G-V--------------------------------A-----D---------------E------R-Q----------IVLNS-G----TTEGIN-MVA-----YGW---------------------------------A--M---------------------------------------------P------------------------------------R------M----------G-----PG-------D----------------EIVL--SVMEHHANIV-PWHFL-----R-----ER-----------Q--------------------------------------------------------------------------------------------G--------------V----ALRWV--------------------D-------V----------------------------------D----------------------------------------------A-T------G-------------------------------H---L---------D-------P-Q----------------------------------------------------K------------V--ID---------AI------------------------------------------------------------------------------G-----P-------------------------------------------------------------------------G---T---K------LVAI-THLSNVL-GT-V-----V-----------------------------------------------------DVK-S---IC-----DA------A------------------------------------------------------R---------------E-------------R--------------G--------------V-------PVL--V-D-GSQAAV-H-----M--PVN----L-DDL-----G----C----DFYAITGHKL-YGPSG----------------------------------------------------------------------------------------------------------SGA---------IF-VRAE----RLA---E-MR---------------------PFM-------------------------------------------------------------------------------------------------------------G-GGDMIR-------------------------------------------------------------------E-------------------------------------------------------------------------VS-------------K-----N----A-------V--------------I-----YN-D-----PPMKFEAGTPGI------V-QTIGLG-------------VALE-Y----M--M------G--L--------G-----------------M-------------------E--------------A-----I----AAH----E--AD---LA----------------------------------------------R---------Y----------------------------------------------------------------------------------A---A-A-R-L----S-G-L------------N----------------W----L------G----L-Q----G-------------------------------------------------------------------------------T---------------------------T-------------------------R-------D--------------K-A----------A-IF-S---F--T-----------------------------------------M--------------------E----------GA----------------------------------A---------------------H------------------A---H------D--------------IST----------IL-D-K-K-G--------------------------------------------------------------------------------------V--AVRAGHH---------------------------CAG----PL-M-E-H-L--------G------------V---------S--------------------A---TCR------AS-FGLYNTRAEVD---------------------------------------------------------------------------------------------------------------------------------------A--------L---V---------------------------------------------------------------------E-------------------------------------------------------------------------------------------------------AL-----------------E------------------------------------------------------------L------------------------------------------------------------------------------------------------------------------------------------------------------A--------------------------------------------------------------------------------------------------------------------------------------------------H-------------------------------------------------------------------------------------------------------------------------------------------------------------------------------------------------------D----L------------------------------------L---------------------------G*---------------------------------------------------------------------------------------------------------------------------------------------------------------------------------------------------------------------------------------------------------------------------------------------------------------
>2044597_Rnitratireduc@PDNI01000005.1_20|  19149 20369
---------------------------------------------------------------------------------------------------------------------------------------------------------------------------------------------------------------------------------------------------------------------------------------------------------------------------------------------------------------------------------------------------------------------------------------------------------------------------------------------------------------------------------------------------------------------------------------------------------------------------------------------------------------------------------------------------------------------------------------------------------------------------------------------------------------------------------------------------------------------------------------------------------------------------------------------------------------------------------------------------------------------------------------------------------------------------------------------------------------------------------------------------------------------------------------------------------------------------------------------------------------------------------------------------------------------------------------------------------------------------------------------------------------------------------------------------------------------------------------------------------------------------------------------------------------------------------------------------------------------------------------------------------------------------------------------------------------------------------------------------------------------------------------------------------------------------------------------------------------------------------------------------------------------------------------------------------------------------------------------------------------------------------------------------M-Y-----------------------------------------------------D---------------------------------------------------------------------------------------------V--------------------------------E-----------------------------------K----------I----------------------------------R-----------------AD------------------------------------FPI------------------------------------------------------------------------L---S-----R-----------E---------------------------------------------------------V--------------------N-----------G----------------K------------------------------------------------------------------------------------------------------------------P----------------------------------L---------------------------------VYLD---NGASA-QKPQAVIDAV-T----RAYSQ-E----------Y---ANVHRGLHY-----LSNL---------------ATEKYEA----VRGIVARFL-----------------------------------G-V--------------------------------A-----D---------------E------R-Q----------IVLNS-G----TTEGIN-MVA-----YGW---------------------------------A--M---------------------------------------------P------------------------------------R------M----------E-----AG-------D----------------EIVL--SVMEHHANIV-PWHFL-----R-----ER-----------Q--------------------------------------------------------------------------------------------G--------------V----ALKWV--------------------D-------V----------------------------------D----------------------------------------------S-R------G-------------------------------A---L---------D-------P-Q----------------------------------------------------K------------V--ID---------AI------------------------------------------------------------------------------G-----P-------------------------------------------------------------------------K---T---K------LVAI-THLSNVL-GT-V-----V-----------------------------------------------------DVK-S---IC-----DA------A------------------------------------------------------H---------------A-------------K--------------G--------------V-------PVL--I-D-GSQSAV-H-----M--PVN----L-DDL-----G----C----DFYAITGHKL-YGPSG----------------------------------------------------------------------------------------------------------SGA---------IF-VKRE----RLA---E-MR---------------------PFM-------------------------------------------------------------------------------------------------------------G-GGDMIR-------------------------------------------------------------------E-------------------------------------------------------------------------VS-------------K-----D----E-------V--------------I-----YN-D-----PPMKFEAGTPGI------V-QTIGLG-------------VALE-Y----M--M------S--V--------G-----------------M-------------------D--------------A-----I----ATH----E--AD---IA----------------------------------------------A---------Y----------------------------------------------------------------------------------A---M-E-R-L----S-G-L------------N----------------W----L------G----L-Q----G-------------------------------------------------------------------------------T---------------------------A-------------------------D-------C--------------K-A----------A-IF-S---F--T-----------------------------------------M--------------------N----------GA----------------------------------A---------------------H------------------A---H------D--------------IST----------IL-D-K-K-G--------------------------------------------------------------------------------------V--AVRAGHH---------------------------CAG----PL-M-D-H-L--------G------------L---------T--------------------A---TCR------AS-FAMYNTRAEVD---------------------------------------------------------------------------------------------------------------------------------------V--------L---I---------------------------------------------------------------------E-------------------------------------------------------------------------------------------------------AL-----------------E------------------------------------------------------------L------------------------------------------------------------------------------------------------------------------------------------------------------A--------------------------------------------------------------------------------------------------------------------------------------------------H-------------------------------------------------------------------------------------------------------------------------------------------------------------------------------------------------------E----L------------------------------------F---------------------------G*---------------------------------------------------------------------------------------------------------------------------------------------------------------------------------------------------------------------------------------------------------------------------------------------------------------
>1947396_Rsp@DISF01000085.1_4|  3286 4506
---------------------------------------------------------------------------------------------------------------------------------------------------------------------------------------------------------------------------------------------------------------------------------------------------------------------------------------------------------------------------------------------------------------------------------------------------------------------------------------------------------------------------------------------------------------------------------------------------------------------------------------------------------------------------------------------------------------------------------------------------------------------------------------------------------------------------------------------------------------------------------------------------------------------------------------------------------------------------------------------------------------------------------------------------------------------------------------------------------------------------------------------------------------------------------------------------------------------------------------------------------------------------------------------------------------------------------------------------------------------------------------------------------------------------------------------------------------------------------------------------------------------------------------------------------------------------------------------------------------------------------------------------------------------------------------------------------------------------------------------------------------------------------------------------------------------------------------------------------------------------------------------------------------------------------------------------------------------------------------------------------------------------------------------------M-Y-----------------------------------------------------D---------------------------------------------------------------------------------------------V--------------------------------D-----------------------------------K----------I----------------------------------R-----------------AD------------------------------------FPI------------------------------------------------------------------------L---S-----R-----------E---------------------------------------------------------V--------------------N-----------G----------------K------------------------------------------------------------------------------------------------------------------P----------------------------------L---------------------------------VYLD---NGASA-QKPRAVIDAV-T----RAYSH-E----------Y---ANVHRGLHY-----LSNV---------------VTEKYEA----VRGIIARFL-----------------------------------G-V--------------------------------A-----D---------------E------R-Q----------IVLNS-G----TTEGIN-MVA-----YGW---------------------------------A--M---------------------------------------------P------------------------------------R------M----------Q-----AG-------D----------------EIVL--SVMEHHANIV-PWHFL-----R-----ER-----------Q--------------------------------------------------------------------------------------------G--------------V----VLKWV--------------------D-------V----------------------------------D----------------------------------------------A-R------G-------------------------------A---L---------D-------P-Q----------------------------------------------------K------------V--ID---------AI------------------------------------------------------------------------------G-----P-------------------------------------------------------------------------R---T---R------LVAI-THLSNVL-GT-V-----V-----------------------------------------------------DVK-T---IC-----GA------A------------------------------------------------------R---------------E-------------R--------------G--------------V-------PVL--V-D-GSQAAV-H-----M--PVN----V-DDL-----G----C----DFYAITGHKL-YGPSG----------------------------------------------------------------------------------------------------------SGA---------IF-ARRE----RLA---E-MR---------------------PFM-------------------------------------------------------------------------------------------------------------G-GGDMIR-------------------------------------------------------------------E-------------------------------------------------------------------------VS-------------K-----D----A-------V--------------S-----YN-D-----PPMKFEAGTPGI------V-QTIGLG-------------VALE-Y----M--M------G--V--------G-----------------M-------------------D--------------A-----I----AAH----E--AD---IA----------------------------------------------A---------Y----------------------------------------------------------------------------------A---M-A-R-L----L-G-L------------N----------------W----L------N----I-Q----G-------------------------------------------------------------------------------T---------------------------A-------------------------D-------G--------------K-A----------A-IF-S---F--T-----------------------------------------M--------------------N----------GA----------------------------------A---------------------H------------------A---H------D--------------IST----------IL-D-K-K-G--------------------------------------------------------------------------------------V--AVRAGHH---------------------------CAG----PL-M-D-H-L--------G------------V---------T--------------------A---TCR------AS-FAMYNTRAEVD---------------------------------------------------------------------------------------------------------------------------------------A--------L---I---------------------------------------------------------------------E-------------------------------------------------------------------------------------------------------AL-----------------E------------------------------------------------------------L------------------------------------------------------------------------------------------------------------------------------------------------------A--------------------------------------------------------------------------------------------------------------------------------------------------H-------------------------------------------------------------------------------------------------------------------------------------------------------------------------------------------------------E----L------------------------------------F---------------------------G*---------------------------------------------------------------------------------------------------------------------------------------------------------------------------------------------------------------------------------------------------------------------------------------------------------------
>2170575_Psediminicola@PVA08838.1| cysteine desulfurase
---------------------------------------------------------------------------------------------------------------------------------------------------------------------------------------------------------------------------------------------------------------------------------------------------------------------------------------------------------------------------------------------------------------------------------------------------------------------------------------------------------------------------------------------------------------------------------------------------------------------------------------------------------------------------------------------------------------------------------------------------------------------------------------------------------------------------------------------------------------------------------------------------------------------------------------------------------------------------------------------------------------------------------------------------------------------------------------------------------------------------------------------------------------------------------------------------------------------------------------------------------------------------------------------------------------------------------------------------------------------------------------------------------------------------------------------------------------------------------------------------------------------------------------------------------------------------------------------------------------------------------------------------------------------------------------------------------------------------------------------------------------------------------------------------------------------------------------------------------------------------------------------------------------------------------------------------------------------------------------------------------------------------------------------------M-L-----------------------------------------------------D---------------------------------------------------------------------------------------------V--------------------------------Q-----------------------------------K----------V----------------------------------R-----------------GD------------------------------------FPI------------------------------------------------------------------------L---S-----R-----------E---------------------------------------------------------V--------------------N-----------G----------------K------------------------------------------------------------------------------------------------------------------P----------------------------------L---------------------------------VYLD---NGASA-QKPQVVIDAI-T----TAYSH-E----------Y---ANVHRGLHY-----LSNL---------------ATEKYEG----VRGIIARFL-----------------------------------G-V--------------------------------A-----D---------------E------S-Q----------IVLNS-G----TTEGIN-MVA-----YGW---------------------------------A--M---------------------------------------------P------------------------------------R------F----------Q-----PG-------D----------------EIVL--SVMEHHANIV-PWHFL-----R-----ER-----------Q--------------------------------------------------------------------------------------------G--------------A----VLKWV--------------------D-------T----------------------------------D----------------------------------------------V-N------G-------------------------------A---L---------D-------P-Q----------------------------------------------------K------------V--ID---------AI------------------------------------------------------------------------------G-----P-------------------------------------------------------------------------R---T---K------LVAI-THLSNVL-GT-K-----V-----------------------------------------------------DVK-T---IC-----AA------A------------------------------------------------------R---------------A-------------K--------------G--------------V-------AVL--V-D-GSQAAV-H-----M--SVD----V-DDI-----G----C----DFYAVTGHKL-YGPSG----------------------------------------------------------------------------------------------------------SGA---------IY-VRRE----RMD---E-MR---------------------PFL-------------------------------------------------------------------------------------------------------------G-GGDMIR-------------------------------------------------------------------D-------------------------------------------------------------------------VT-------------K-----E----A-------V--------------T-----YN-D-----PPMKFEAGTPGI------V-QTIGLG-------------AALD-Y----M--M------G--L--------G-----------------M-------------------E--------------N-----I----AAH----E--NR---LR----------------------------------------------D---------Y----------------------------------------------------------------------------------A---A-E-R-L----G-G-L------------N----------------W----L------Q----V-Q----G-------------------------------------------------------------------------------Q---------------------------A-------------------------P-------D--------------K-A----------A-IF-S---F--T-----------------------------------------M--------------------D----------GA----------------------------------G---------------------H------------------A---H------D--------------IST----------IL-D-K-K-G--------------------------------------------------------------------------------------V--AVRAGHH---------------------------CAG----PL-M-D-H-L--------G------------V---------T--------------------A---TCR------AS-FGLYNTEAEVD---------------------------------------------------------------------------------------------------------------------------------------A--------L---I---------------------------------------------------------------------D-------------------------------------------------------------------------------------------------------AL-----------------E------------------------------------------------------------L------------------------------------------------------------------------------------------------------------------------------------------------------C--------------------------------------------------------------------------------------------------------------------------------------------------H-------------------------------------------------------------------------------------------------------------------------------------------------------------------------------------------------------D----L------------------------------------F---------------------------A----------------------------------------------------------------------------------------------------------------------------------------------------------------------------------------------------------------------------------------------------------------------------------------------------------------
>2320272_Rsp@RKF17047.1| cysteine desulfurase
---------------------------------------------------------------------------------------------------------------------------------------------------------------------------------------------------------------------------------------------------------------------------------------------------------------------------------------------------------------------------------------------------------------------------------------------------------------------------------------------------------------------------------------------------------------------------------------------------------------------------------------------------------------------------------------------------------------------------------------------------------------------------------------------------------------------------------------------------------------------------------------------------------------------------------------------------------------------------------------------------------------------------------------------------------------------------------------------------------------------------------------------------------------------------------------------------------------------------------------------------------------------------------------------------------------------------------------------------------------------------------------------------------------------------------------------------------------------------------------------------------------------------------------------------------------------------------------------------------------------------------------------------------------------------------------------------------------------------------------------------------------------------------------------------------------------------------------------------------------------------------------------------------------------------------------------------------------------------------------------------------------------------------------------------M-Y-----------------------------------------------------D---------------------------------------------------------------------------------------------I--------------------------------A-----------------------------------K----------V----------------------------------R-----------------AE------------------------------------FPI------------------------------------------------------------------------L---G-----R-----------E---------------------------------------------------------V--------------------N-----------G----------------K------------------------------------------------------------------------------------------------------------------P----------------------------------L---------------------------------VYLD---NGASA-QKPQVVIDAV-T----RAYGE-E----------Y---ANVHRGLHT-----LSNI---------------ATEKYEA----VRGVIARFL-----------------------------------G-V--------------------------------A-----D---------------E------R-Q----------IVLNS-G----ATEGIN-MVA-----YGW---------------------------------A--M---------------------------------------------P------------------------------------R------F----------E-----PG-------D----------------EVVL--SVMEHHANIV-PWHFL-----R-----ER-----------Q--------------------------------------------------------------------------------------------G--------------A----VLKWV--------------------D-------V----------------------------------D----------------------------------------------A-T------G-------------------------------A---L---------D-------S-Q----------------------------------------------------A------------V--ID---------AI------------------------------------------------------------------------------G-----P-------------------------------------------------------------------------R---T---K------LVAI-TQLSNVL-GT-R-----V-----------------------------------------------------DVR-A---IC-----AA------A------------------------------------------------------R---------------E-------------R--------------G--------------V-------PVL--V-D-GSQGAV-H-----M--PVD----V-DEM-----G----C----DFYAITGHKL-YGPSG----------------------------------------------------------------------------------------------------------SGA---------IY-VRRE----RMA---E-MR---------------------PFM-------------------------------------------------------------------------------------------------------------G-GGDMIR-------------------------------------------------------------------E-------------------------------------------------------------------------VS-------------R-----D----A-------V--------------S-----YN-D-----PPMKFEAGTPGI------V-QAIGLG-------------AALE-Y----M--M------G--L--------G-----------------M-------------------E--------------N-----I----AAH----E--DR---LR----------------------------------------------D---------Y----------------------------------------------------------------------------------A---L-S-R-L----G-G-L------------N----------------W----L------Q----L-Q----G-------------------------------------------------------------------------------T---------------------------A-------------------------P-------D--------------K-A----------A-IF-S---F--T-----------------------------------------L--------------------D----------GA----------------------------------G---------------------H------------------P---H------D--------------IST----------IL-D-K-K-G--------------------------------------------------------------------------------------V--AVRAGHH---------------------------CAQ----PL-M-E-H-L--------G------------V---------T--------------------A---TCR------AS-FGLYNTEAEVD---------------------------------------------------------------------------------------------------------------------------------------A--------L---V---------------------------------------------------------------------D-------------------------------------------------------------------------------------------------------AL-----------------E------------------------------------------------------------L------------------------------------------------------------------------------------------------------------------------------------------------------C--------------------------------------------------------------------------------------------------------------------------------------------------H-------------------------------------------------------------------------------------------------------------------------------------------------------------------------------------------------------D----L------------------------------------L---------------------------A----------------------------------------------------------------------------------------------------------------------------------------------------------------------------------------------------------------------------------------------------------------------------------------------------------------
>1305735_Osp@JAFT01000005.1_2827|  2898422 2899642
---------------------------------------------------------------------------------------------------------------------------------------------------------------------------------------------------------------------------------------------------------------------------------------------------------------------------------------------------------------------------------------------------------------------------------------------------------------------------------------------------------------------------------------------------------------------------------------------------------------------------------------------------------------------------------------------------------------------------------------------------------------------------------------------------------------------------------------------------------------------------------------------------------------------------------------------------------------------------------------------------------------------------------------------------------------------------------------------------------------------------------------------------------------------------------------------------------------------------------------------------------------------------------------------------------------------------------------------------------------------------------------------------------------------------------------------------------------------------------------------------------------------------------------------------------------------------------------------------------------------------------------------------------------------------------------------------------------------------------------------------------------------------------------------------------------------------------------------------------------------------------------------------------------------------------------------------------------------------------------------------------------------------------------------------M-Y-----------------------------------------------------D---------------------------------------------------------------------------------------------V--------------------------------T-----------------------------------E----------V----------------------------------R-----------------RD------------------------------------FPI------------------------------------------------------------------------L---S-----R-----------Q---------------------------------------------------------V--------------------N-----------G----------------K------------------------------------------------------------------------------------------------------------------P----------------------------------L---------------------------------VYLD---NGASA-QKPQVVIDAI-T----TAYSH-E----------Y---ANVHRGLHY-----LSNL---------------ATDKYEA----VRGKVARFL-----------------------------------G-A--------------------------------A-----D---------------E------D-E----------IVLNS-G----TTEGIN-MIA-----YGW---------------------------------A--M---------------------------------------------P------------------------------------R------L----------Q-----PG-------D----------------EIIL--SVMEHHANIV-PWHFL-----R-----ER-----------Q--------------------------------------------------------------------------------------------G--------------V----VIKWV--------------------D-------C----------------------------------D----------------------------------------------M-N------G-------------------------------V---L---------D-------P-Q----------------------------------------------------Q------------V--ID---------AI------------------------------------------------------------------------------G-----P-------------------------------------------------------------------------R---T---R------LIGI-THMSNVL-GT-V-----V-----------------------------------------------------DVK-T---IC-----HA------A------------------------------------------------------R---------------D-------------R--------------G--------------V-------AVL--V-D-GSQAAV-H-----M--PVD----V-ADI-----G----C----DFYAVTGHKL-YGPSG----------------------------------------------------------------------------------------------------------SGA---------IY-VRKD----RLA---E-MR---------------------PFI-------------------------------------------------------------------------------------------------------------G-GGDMIR-------------------------------------------------------------------E-------------------------------------------------------------------------VT-------------K-----D----T-------V--------------I-----YN-D-----PPMKFEAGTPGI------V-QTIGMG-------------VALD-Y----M--M------G--L--------G-----------------L-------------------D--------------Q-----I----AAH----E--RA---LA----------------------------------------------E---------Y----------------------------------------------------------------------------------T---A-Q-K-L----S-G-L------------N----------------W----I------T----V-Q----G-------------------------------------------------------------------------------N---------------------------A-------------------------P-------G--------------K-G----------A-IF-S---F--T-----------------------------------------M--------------------Q----------GG----------------------------------A---------------------H------------------A---H------D--------------IST----------IL-D-K-K-G--------------------------------------------------------------------------------------V--AVRAGQH---------------------------CAG----PL-M-E-H-L--------G------------T---------P--------------------A---TCR------AS-FGLYNTQAEVD---------------------------------------------------------------------------------------------------------------------------------------T--------L---I---------------------------------------------------------------------D-------------------------------------------------------------------------------------------------------AL-----------------E------------------------------------------------------------L------------------------------------------------------------------------------------------------------------------------------------------------------A--------------------------------------------------------------------------------------------------------------------------------------------------H-------------------------------------------------------------------------------------------------------------------------------------------------------------------------------------------------------D----L------------------------------------F---------------------------G*---------------------------------------------------------------------------------------------------------------------------------------------------------------------------------------------------------------------------------------------------------------------------------------------------------------
>490829_Lsaemankumens@SDH95325.1| cysteine desulfurase / selenocysteine lyase
---------------------------------------------------------------------------------------------------------------------------------------------------------------------------------------------------------------------------------------------------------------------------------------------------------------------------------------------------------------------------------------------------------------------------------------------------------------------------------------------------------------------------------------------------------------------------------------------------------------------------------------------------------------------------------------------------------------------------------------------------------------------------------------------------------------------------------------------------------------------------------------------------------------------------------------------------------------------------------------------------------------------------------------------------------------------------------------------------------------------------------------------------------------------------------------------------------------------------------------------------------------------------------------------------------------------------------------------------------------------------------------------------------------------------------------------------------------------------------------------------------------------------------------------------------------------------------------------------------------------------------------------------------------------------------------------------------------------------------------------------------------------------------------------------------------------------------------------------------------------------------------------------------------------------------------------------------------------------------------------------------------------------------------------------M-Y-----------------------------------------------------D---------------------------------------------------------------------------------------------V--------------------------------A-----------------------------------K----------I----------------------------------R-----------------AD------------------------------------FPI------------------------------------------------------------------------L---S-----R-----------E---------------------------------------------------------V--------------------N-----------G----------------K------------------------------------------------------------------------------------------------------------------P----------------------------------L---------------------------------VYLD---NGASA-QKPQVVIDAI-T----RAYSH-E----------Y---ANVHRGLHY-----LSNL---------------ATEKYES----VRGTVARFL-----------------------------------G-A--------------------------------A-----D---------------E------N-E----------IVLNS-G----TTEGIN-MVA-----YGW---------------------------------A--M---------------------------------------------P------------------------------------R------M----------E-----AG-------D----------------EIVL--SVMEHHANIV-PWHFL-----R-----ER-----------Q--------------------------------------------------------------------------------------------G--------------V----QLKWV--------------------D-------V----------------------------------D----------------------------------------------S-R------G-------------------------------V---L---------D-------P-Q----------------------------------------------------K------------V--ID---------AI------------------------------------------------------------------------------G-----P-------------------------------------------------------------------------R---T---K------LIAI-THLSNVL-GT-V-----V-----------------------------------------------------DVK-A---IC-----QA------A------------------------------------------------------R---------------E-------------K--------------G--------------V-------PVL--V-D-GSQAAV-H-----M--PVD----V-SDI-----G----C----DFYAVTGHKL-YGPSG----------------------------------------------------------------------------------------------------------SGA---------IY-ARKE----RME---E-MR---------------------PFL-------------------------------------------------------------------------------------------------------------G-GGDMIR-------------------------------------------------------------------E-------------------------------------------------------------------------VT-------------K-----D----S-------V--------------T-----YN-D-----PPMKFEAGTPGI------V-QMIGLG-------------VALD-Y----M--M------G--L--------G-----------------M-------------------D--------------N-----I----AAH----E--AS---LA----------------------------------------------R---------Y----------------------------------------------------------------------------------A---A-E-R-L----S-G-L------------N----------------W----L------N----V-Q----G-------------------------------------------------------------------------------T---------------------------A-------------------------P-------G--------------K-A----------A-IF-S---F--T-----------------------------------------M--------------------Q----------GA----------------------------------A---------------------H------------------A---H------D--------------IST----------IL-D-K-K-G--------------------------------------------------------------------------------------V--AVRAGHH---------------------------CAG----PL-M-E-H-L--------G------------T---------P--------------------A---TCR------AS-FGLYNTEAEVD---------------------------------------------------------------------------------------------------------------------------------------V--------L---I---------------------------------------------------------------------D-------------------------------------------------------------------------------------------------------AL-----------------E------------------------------------------------------------L------------------------------------------------------------------------------------------------------------------------------------------------------A--------------------------------------------------------------------------------------------------------------------------------------------------H-------------------------------------------------------------------------------------------------------------------------------------------------------------------------------------------------------E----L------------------------------------F---------------------------G----------------------------------------------------------------------------------------------------------------------------------------------------------------------------------------------------------------------------------------------------------------------------------------------------------------
>2107584_Rbacterium@ONZJ01000002.1_1578|  1597122 1598342
---------------------------------------------------------------------------------------------------------------------------------------------------------------------------------------------------------------------------------------------------------------------------------------------------------------------------------------------------------------------------------------------------------------------------------------------------------------------------------------------------------------------------------------------------------------------------------------------------------------------------------------------------------------------------------------------------------------------------------------------------------------------------------------------------------------------------------------------------------------------------------------------------------------------------------------------------------------------------------------------------------------------------------------------------------------------------------------------------------------------------------------------------------------------------------------------------------------------------------------------------------------------------------------------------------------------------------------------------------------------------------------------------------------------------------------------------------------------------------------------------------------------------------------------------------------------------------------------------------------------------------------------------------------------------------------------------------------------------------------------------------------------------------------------------------------------------------------------------------------------------------------------------------------------------------------------------------------------------------------------------------------------------------------------------M-Y-----------------------------------------------------D---------------------------------------------------------------------------------------------V--------------------------------D-----------------------------------A----------I----------------------------------R-----------------AD------------------------------------FPI------------------------------------------------------------------------L---G-----R-----------E---------------------------------------------------------V--------------------N-----------G----------------K------------------------------------------------------------------------------------------------------------------P----------------------------------L---------------------------------VYLD---NGASA-QKPRAVIDAI-S----TAYSH-E----------Y---ANVHRGLHT-----LSNI---------------ATEKYEG----VRGIIARFL-----------------------------------G-V--------------------------------S-----D---------------E------D-Q----------IILNS-G----TTEGIN-MVA-----YGW---------------------------------A--M---------------------------------------------P------------------------------------R------F----------E-----AG-------D----------------EIIL--SVMEHHANIV-PWHFL-----R-----ER-----------Q--------------------------------------------------------------------------------------------G--------------V----VLKWV--------------------D-------V----------------------------------D----------------------------------------------S-T------G-------------------------------A---L---------D-------P-Q----------------------------------------------------A------------V--IE---------AI------------------------------------------------------------------------------T-----P-------------------------------------------------------------------------K---T---K------LIAV-THLSNVL-GT-R-----V-----------------------------------------------------DVK-T---IC-----AA------A------------------------------------------------------R---------------A-------------H--------------G--------------V-------AVL--V-D-GSQAAV-H-----M--PVN----V-DDI-----G----A----DFYAITGHKL-YGPSG----------------------------------------------------------------------------------------------------------SGA---------IY-VHKD----RLA---E-MR---------------------PFM-------------------------------------------------------------------------------------------------------------G-GGDMIR-------------------------------------------------------------------E-------------------------------------------------------------------------VS-------------K-----E----A-------V--------------T-----YN-D-----PPMKFEAGTPGI------V-QTIGLG-------------VALE-Y----M--M------G--V--------G-----------------M-------------------Q--------------A-----I----AAH----E--DD---LS----------------------------------------------A---------Y----------------------------------------------------------------------------------A---Q-S-K-L----A-G-L------------N----------------W----L------N----V-Q----G-------------------------------------------------------------------------------T---------------------------T-------------------------P-------D--------------K-A----------A-IF-S---F--T-----------------------------------------L--------------------D----------GA----------------------------------A---------------------H------------------A---H------D--------------IST----------IL-D-K-K-G--------------------------------------------------------------------------------------V--AVRAGHH---------------------------CAG----PL-M-D-H-L--------G------------V---------T--------------------A---TCR------AS-FGMYNTRAEVD---------------------------------------------------------------------------------------------------------------------------------------I--------L---V---------------------------------------------------------------------E-------------------------------------------------------------------------------------------------------AL-----------------E------------------------------------------------------------L------------------------------------------------------------------------------------------------------------------------------------------------------A--------------------------------------------------------------------------------------------------------------------------------------------------H-------------------------------------------------------------------------------------------------------------------------------------------------------------------------------------------------------E----L------------------------------------F---------------------------A*---------------------------------------------------------------------------------------------------------------------------------------------------------------------------------------------------------------------------------------------------------------------------------------------------------------
>1822238_Ssp@KZY52833.1| cysteine desulfurase
---------------------------------------------------------------------------------------------------------------------------------------------------------------------------------------------------------------------------------------------------------------------------------------------------------------------------------------------------------------------------------------------------------------------------------------------------------------------------------------------------------------------------------------------------------------------------------------------------------------------------------------------------------------------------------------------------------------------------------------------------------------------------------------------------------------------------------------------------------------------------------------------------------------------------------------------------------------------------------------------------------------------------------------------------------------------------------------------------------------------------------------------------------------------------------------------------------------------------------------------------------------------------------------------------------------------------------------------------------------------------------------------------------------------------------------------------------------------------------------------------------------------------------------------------------------------------------------------------------------------------------------------------------------------------------------------------------------------------------------------------------------------------------------------------------------------------------------------------------------------------------------------------------------------------------------------------------------------------------------------------------------------------------------------------M-F-----------------------------------------------------D---------------------------------------------------------------------------------------------V--------------------------------E-----------------------------------A----------V----------------------------------R-----------------AQ------------------------------------FPI------------------------------------------------------------------------L---G-----R-----------E---------------------------------------------------------V--------------------N-----------G----------------K------------------------------------------------------------------------------------------------------------------P----------------------------------L---------------------------------VYLD---NGASA-QKPQVVIDAI-T----QAYAN-E----------Y---SNVHRGLHY-----LSNL---------------ATDKYES----VRGTVARFL-----------------------------------N-A--------------------------------G-----S---------------E------D-E----------IVLNT-G----ATMGIN-TVA-----YGW---------------------------------A--M---------------------------------------------P------------------------------------R------M----------Q-----AG-------D----------------EIVL--SVMEHHANIV-PWHFL-----R-----ER-----------Q--------------------------------------------------------------------------------------------G--------------V----VLKWV--------------------D-------V----------------------------------D----------------------------------------------A-T------G-------------------------------A---L---------D-------P-Q----------------------------------------------------A------------V--ID---------AI------------------------------------------------------------------------------G-----P-------------------------------------------------------------------------K---T---K------LVAI-SHLSNVL-GT-K-----V-----------------------------------------------------DVK-T---IT-----EA------A------------------------------------------------------H---------------E-------------K--------------G--------------V-------PVL--V-D-GSQAAV-H-----M--PVD----V-QDL-----G----C----DFYAVTGHKL-YGPSG----------------------------------------------------------------------------------------------------------SGA---------IY-IKSE----RMA---E-MR---------------------PFI-------------------------------------------------------------------------------------------------------------G-GGDMIR-------------------------------------------------------------------E-------------------------------------------------------------------------VS-------------K-----D----A-------V--------------S-----YN-D-----PPMMFEAGTPGI------V-GTIGLG-------------VALE-F----M--M------D--L--------G-----------------M-------------------E--------------N-----I----AAH----E--DD---LR----------------------------------------------D---------Y----------------------------------------------------------------------------------A---V-S-R-L----G-G-L------------N----------------W----L------N----L-Q----G-------------------------------------------------------------------------------T---------------------------T-------------------------P-------D--------------K-A----------A-IF-S---F--T-----------------------------------------L--------------------D----------GA----------------------------------A---------------------H------------------A---H------D--------------IST----------VL-D-K-K-G--------------------------------------------------------------------------------------V--AVRAGHH---------------------------CAA----PL-M-T-H-L--------G------------V---------S--------------------A---TCR------AS-FGMYNTRAEVD---------------------------------------------------------------------------------------------------------------------------------------T--------L---V---------------------------------------------------------------------D-------------------------------------------------------------------------------------------------------AL-----------------E------------------------------------------------------------L------------------------------------------------------------------------------------------------------------------------------------------------------A--------------------------------------------------------------------------------------------------------------------------------------------------H-------------------------------------------------------------------------------------------------------------------------------------------------------------------------------------------------------D----L------------------------------------F---------------------------T----------------------------------------------------------------------------------------------------------------------------------------------------------------------------------------------------------------------------------------------------------------------------------------------------------------
>321267_Smarina@CUH53722.1| Cysteine desulfurase
---------------------------------------------------------------------------------------------------------------------------------------------------------------------------------------------------------------------------------------------------------------------------------------------------------------------------------------------------------------------------------------------------------------------------------------------------------------------------------------------------------------------------------------------------------------------------------------------------------------------------------------------------------------------------------------------------------------------------------------------------------------------------------------------------------------------------------------------------------------------------------------------------------------------------------------------------------------------------------------------------------------------------------------------------------------------------------------------------------------------------------------------------------------------------------------------------------------------------------------------------------------------------------------------------------------------------------------------------------------------------------------------------------------------------------------------------------------------------------------------------------------------------------------------------------------------------------------------------------------------------------------------------------------------------------------------------------------------------------------------------------------------------------------------------------------------------------------------------------------------------------------------------------------------------------------------------------------------------------------------------------------------------------------------------M-Y-----------------------------------------------------D---------------------------------------------------------------------------------------------V--------------------------------N-----------------------------------K----------I----------------------------------R-----------------AD------------------------------------FPI------------------------------------------------------------------------L---S-----R-----------E---------------------------------------------------------V--------------------N-----------G----------------K------------------------------------------------------------------------------------------------------------------P----------------------------------L---------------------------------VYLD---NGASA-QKPKVVIDAI-T----RAYEQ-E----------Y---ANVHRGLHY-----LSNL---------------ATDKYEV----VRGIIAKFL-----------------------------------N-A--------------------------------K-----S---------------E------D-E----------IVLNS-G----TTEGIN-MVA-----YGW---------------------------------A--M---------------------------------------------P------------------------------------R------M----------E-----AG-------D----------------EIVL--SVMEHHANIV-PWHFL-----R-----ER-----------Q--------------------------------------------------------------------------------------------G--------------V----VIKWV--------------------D-------V----------------------------------D----------------------------------------------A-T------G-------------------------------A---L---------D-------P-Q----------------------------------------------------A------------V--ID---------AI------------------------------------------------------------------------------G-----P-------------------------------------------------------------------------K---T---K------LVAI-TQCSNVL-GT-M-----V-----------------------------------------------------DVK-T---IT-----KA------A------------------------------------------------------H---------------E-------------K--------------G--------------V-------AVL--V-D-GSQGSV-H-----A--PVD----V-QDI-----G----C----DFYAITGHKL-YGPSG----------------------------------------------------------------------------------------------------------SGA---------IY-CKAA----RMA---E-MR---------------------PFI-------------------------------------------------------------------------------------------------------------G-GGDMIK-------------------------------------------------------------------E-------------------------------------------------------------------------VS-------------K-----E----A-------V--------------I-----YN-D-----PPMKFEAGTPGI------V-QTIGLG-------------VALE-Y----M--M------G--L--------G-----------------M-------------------E--------------N-----I----AAH----E--AK---LR----------------------------------------------D---------Y----------------------------------------------------------------------------------A---V-Q-K-L----S-G-L------------N----------------W----L------Q----V-Q----G-------------------------------------------------------------------------------T---------------------------T-------------------------A-------N--------------K-A----------A-IF-S---F--T-----------------------------------------L--------------------D----------GA----------------------------------A---------------------H------------------A---H------D--------------IST----------IL-D-K-K-G--------------------------------------------------------------------------------------V--AVRAGHH---------------------------CAG----PL-M-E-H-L--------G------------V---------S--------------------A---TCR------AS-FGLYNTTDEVD---------------------------------------------------------------------------------------------------------------------------------------V--------L---I---------------------------------------------------------------------D-------------------------------------------------------------------------------------------------------AL-----------------E------------------------------------------------------------L------------------------------------------------------------------------------------------------------------------------------------------------------A--------------------------------------------------------------------------------------------------------------------------------------------------H-------------------------------------------------------------------------------------------------------------------------------------------------------------------------------------------------------E----L------------------------------------F---------------------------A----------------------------------------------------------------------------------------------------------------------------------------------------------------------------------------------------------------------------------------------------------------------------------------------------------------
>1280847_Shaliotis@SFK62283.1| cysteine desulfurase
---------------------------------------------------------------------------------------------------------------------------------------------------------------------------------------------------------------------------------------------------------------------------------------------------------------------------------------------------------------------------------------------------------------------------------------------------------------------------------------------------------------------------------------------------------------------------------------------------------------------------------------------------------------------------------------------------------------------------------------------------------------------------------------------------------------------------------------------------------------------------------------------------------------------------------------------------------------------------------------------------------------------------------------------------------------------------------------------------------------------------------------------------------------------------------------------------------------------------------------------------------------------------------------------------------------------------------------------------------------------------------------------------------------------------------------------------------------------------------------------------------------------------------------------------------------------------------------------------------------------------------------------------------------------------------------------------------------------------------------------------------------------------------------------------------------------------------------------------------------------------------------------------------------------------------------------------------------------------------------------------------------------------------------------------M-Y-----------------------------------------------------D---------------------------------------------------------------------------------------------V--------------------------------Q-----------------------------------K----------I----------------------------------R-----------------TD------------------------------------FPI------------------------------------------------------------------------L---S-----R-----------Q---------------------------------------------------------V--------------------N-----------G----------------K------------------------------------------------------------------------------------------------------------------P----------------------------------L---------------------------------VYLD---NGASA-QKPQVVIDAV-T----QAYAM-E----------Y---ANVHRGLHY-----LSNL---------------ATDKYES----VRGTIARFL-----------------------------------N-A--------------------------------A-----S---------------E------D-E----------IVLNS-G----TTEGIN-MVA-----YGW---------------------------------A--M---------------------------------------------P------------------------------------R------M----------Q-----AG-------D----------------EIVL--SVMEHHANIV-PWHFL-----R-----ER-----------Q--------------------------------------------------------------------------------------------G--------------V----VIKWV--------------------D-------V----------------------------------D----------------------------------------------S-T------G-------------------------------A---L---------D-------P-Q----------------------------------------------------A------------V--ID---------AI------------------------------------------------------------------------------G-----P-------------------------------------------------------------------------K---T---K------LVAV-TQCSNVL-GT-M-----V-----------------------------------------------------DVK-A---IT-----EG------A------------------------------------------------------H---------------A-------------K--------------G--------------V-------AVL--V-D-GSQGSV-H-----A--PVD----V-QDI-----G----C----DFYAITGHKL-YGPSG----------------------------------------------------------------------------------------------------------SGA---------IY-CKAD----RMA---E-MQ---------------------PFI-------------------------------------------------------------------------------------------------------------G-GGDMIK-------------------------------------------------------------------E-------------------------------------------------------------------------VS-------------K-----E----A-------V--------------I-----YN-D-----PPMKFEAGTPGI------V-QTIGFG-------------VALD-Y----L--M------D--L--------G-----------------M-------------------K--------------N-----V----AAH----E--AS---LR----------------------------------------------D---------Y----------------------------------------------------------------------------------A---V-Q-K-F----A-G-I------------N----------------W----M------Q----V-Q----G-------------------------------------------------------------------------------T---------------------------T-------------------------A-------D--------------K-A----------A-IF-S---F--T-----------------------------------------L--------------------D----------GA----------------------------------G---------------------H------------------A---H------D--------------IST----------IL-D-K-K-G--------------------------------------------------------------------------------------V--AVRAGHH---------------------------CAG----PL-M-D-H-L--------G------------V---------S--------------------A---TCR------AS-FGLYNTTDEVD---------------------------------------------------------------------------------------------------------------------------------------A--------L---I---------------------------------------------------------------------D-------------------------------------------------------------------------------------------------------AL-----------------E------------------------------------------------------------L------------------------------------------------------------------------------------------------------------------------------------------------------A--------------------------------------------------------------------------------------------------------------------------------------------------H-------------------------------------------------------------------------------------------------------------------------------------------------------------------------------------------------------E----L------------------------------------F---------------------------A----------------------------------------------------------------------------------------------------------------------------------------------------------------------------------------------------------------------------------------------------------------------------------------------------------------
>1715693_Psp@CUJ93641.1| Cysteine desulfurase
---------------------------------------------------------------------------------------------------------------------------------------------------------------------------------------------------------------------------------------------------------------------------------------------------------------------------------------------------------------------------------------------------------------------------------------------------------------------------------------------------------------------------------------------------------------------------------------------------------------------------------------------------------------------------------------------------------------------------------------------------------------------------------------------------------------------------------------------------------------------------------------------------------------------------------------------------------------------------------------------------------------------------------------------------------------------------------------------------------------------------------------------------------------------------------------------------------------------------------------------------------------------------------------------------------------------------------------------------------------------------------------------------------------------------------------------------------------------------------------------------------------------------------------------------------------------------------------------------------------------------------------------------------------------------------------------------------------------------------------------------------------------------------------------------------------------------------------------------------------------------------------------------------------------------------------------------------------------------------------------------------------------------------------------------M-Y-----------------------------------------------------D---------------------------------------------------------------------------------------------V--------------------------------A-----------------------------------K----------I----------------------------------R-----------------RD------------------------------------FPI------------------------------------------------------------------------L---S-----R-----------E---------------------------------------------------------V--------------------N-----------G----------------K------------------------------------------------------------------------------------------------------------------P----------------------------------L---------------------------------VYLD---NGASA-QKPQVVIDAI-T----NAYSN-E----------Y---ANVHRGLHF-----LSNL---------------ATDKYEA----VRGTIARFL-----------------------------------N-A--------------------------------K-----T---------------E------D-E----------IVLNS-G----TTEGIN-MVA-----YGW---------------------------------A--M---------------------------------------------P------------------------------------R------M----------Q-----AG-------D----------------EIIL--SVMEHHANIV-PWHFL-----R-----ER-----------Q--------------------------------------------------------------------------------------------G--------------V----VLKWV--------------------D-------V----------------------------------D----------------------------------------------A-T------G-------------------------------A---L---------D-------P-Q----------------------------------------------------A------------V--ID---------AI------------------------------------------------------------------------------G-----P-------------------------------------------------------------------------K---T---K------LVAV-TQCSNVL-GT-M-----V-----------------------------------------------------DIK-E---IT-----AG------A------------------------------------------------------H---------------A-------------K--------------G--------------V-------PVL--V-D-GSQGSV-H-----A--PVD----V-QDL-----D----C----DFYAITGHKL-YGPSG----------------------------------------------------------------------------------------------------------SGA---------IF-CKSE----RMA---E-MR---------------------PFI-------------------------------------------------------------------------------------------------------------G-GGDMIK-------------------------------------------------------------------E-------------------------------------------------------------------------VS-------------K-----E----A-------V--------------V-----YN-D-----PPMKFEAGTPGI------V-QTIGLG-------------VALE-Y----M--M------D--L--------G-----------------M-------------------D--------------N-----I----AAH----E--AG---LR----------------------------------------------D---------Y----------------------------------------------------------------------------------A---A-Q-K-L----G-G-L------------N----------------W----L------Q----V-Q----G-------------------------------------------------------------------------------T---------------------------T-------------------------A-------D--------------K-A----------A-IF-S---F--T-----------------------------------------L--------------------D----------GA----------------------------------A---------------------H------------------A---H------D--------------IST----------IL-D-K-K-G--------------------------------------------------------------------------------------V--AVRAGHH---------------------------CAG----PL-M-D-H-L--------G------------V---------T--------------------A---TCR------AS-FGLYNTTEEVD---------------------------------------------------------------------------------------------------------------------------------------K--------L---V---------------------------------------------------------------------D-------------------------------------------------------------------------------------------------------AL-----------------E------------------------------------------------------------L------------------------------------------------------------------------------------------------------------------------------------------------------A--------------------------------------------------------------------------------------------------------------------------------------------------H-------------------------------------------------------------------------------------------------------------------------------------------------------------------------------------------------------E----L------------------------------------F---------------------------A----------------------------------------------------------------------------------------------------------------------------------------------------------------------------------------------------------------------------------------------------------------------------------------------------------------
>1470563_Pgijangensis@SHK10947.1| cysteine desulfurase
---------------------------------------------------------------------------------------------------------------------------------------------------------------------------------------------------------------------------------------------------------------------------------------------------------------------------------------------------------------------------------------------------------------------------------------------------------------------------------------------------------------------------------------------------------------------------------------------------------------------------------------------------------------------------------------------------------------------------------------------------------------------------------------------------------------------------------------------------------------------------------------------------------------------------------------------------------------------------------------------------------------------------------------------------------------------------------------------------------------------------------------------------------------------------------------------------------------------------------------------------------------------------------------------------------------------------------------------------------------------------------------------------------------------------------------------------------------------------------------------------------------------------------------------------------------------------------------------------------------------------------------------------------------------------------------------------------------------------------------------------------------------------------------------------------------------------------------------------------------------------------------------------------------------------------------------------------------------------------------------------------------------------------------------------M-Y-----------------------------------------------------D---------------------------------------------------------------------------------------------V--------------------------------T-----------------------------------K----------I----------------------------------R-----------------AD------------------------------------FPI------------------------------------------------------------------------L---A-----R-----------E---------------------------------------------------------V--------------------N-----------G----------------K------------------------------------------------------------------------------------------------------------------P----------------------------------L---------------------------------VYLD---NGASA-QKPKAVIDAV-T----QAYEM-E----------Y---SNVHRGLHY-----LSNL---------------ATDKYEA----VRGTIARFL-----------------------------------N-A--------------------------------K-----T---------------E------D-E----------IVLNS-G----TTEGIN-MVA-----YGW---------------------------------A--M---------------------------------------------P------------------------------------N------M----------Q-----AG-------D----------------EIIL--SVMEHHANIV-PWHFL-----R-----ER-----------Q--------------------------------------------------------------------------------------------G--------------I----VLKWV--------------------D-------V----------------------------------D----------------------------------------------A-T------G-------------------------------A---L---------D-------P-Q----------------------------------------------------A------------V--ID---------AI------------------------------------------------------------------------------G-----P-------------------------------------------------------------------------K---T---K------LVAI-TQCSNVL-GT-M-----V-----------------------------------------------------DVK-T---IT-----EA------S------------------------------------------------------H---------------T-------------Q--------------G--------------V-------PVL--V-D-GSQGSV-H-----A--PVD----V-QDI-----G----C----DFYAITGHKL-YGPSG----------------------------------------------------------------------------------------------------------SGA---------IF-CKSE----RMA---E-MQ---------------------PFL-------------------------------------------------------------------------------------------------------------G-GGDMIK-------------------------------------------------------------------E-------------------------------------------------------------------------VS-------------K-----D----T-------V--------------I-----YN-D-----PPMKFEAGTPGI------V-QTIGLG-------------VALE-Y----L--M------E--L--------G-----------------M-------------------D--------------N-----V----AAH----E--AG---LR----------------------------------------------D---------Y----------------------------------------------------------------------------------A---V-Q-R-L----S-G-L------------N----------------W----L------Q----V-Q----G-------------------------------------------------------------------------------T---------------------------T-------------------------P-------D--------------K-A----------A-IF-S---F--T-----------------------------------------L--------------------D----------GA----------------------------------A---------------------H------------------A---H------D--------------IST----------IL-D-K-K-G--------------------------------------------------------------------------------------V--AVRAGHH---------------------------CAG----PL-M-D-H-L--------G------------V---------T--------------------A---TCR------AS-FGLYNTSDEID---------------------------------------------------------------------------------------------------------------------------------------K--------L---V---------------------------------------------------------------------D-------------------------------------------------------------------------------------------------------AL-----------------E------------------------------------------------------------L------------------------------------------------------------------------------------------------------------------------------------------------------A--------------------------------------------------------------------------------------------------------------------------------------------------H-------------------------------------------------------------------------------------------------------------------------------------------------------------------------------------------------------E----L------------------------------------F---------------------------A----------------------------------------------------------------------------------------------------------------------------------------------------------------------------------------------------------------------------------------------------------------------------------------------------------------
>644107_Rlacuscaerule@EEX10813.1| aminotransferase, class-V
---------------------------------------------------------------------------------------------------------------------------------------------------------------------------------------------------------------------------------------------------------------------------------------------------------------------------------------------------------------------------------------------------------------------------------------------------------------------------------------------------------------------------------------------------------------------------------------------------------------------------------------------------------------------------------------------------------------------------------------------------------------------------------------------------------------------------------------------------------------------------------------------------------------------------------------------------------------------------------------------------------------------------------------------------------------------------------------------------------------------------------------------------------------------------------------------------------------------------------------------------------------------------------------------------------------------------------------------------------------------------------------------------------------------------------------------------------------------------------------------------------------------------------------------------------------------------------------------------------------------------------------------------------------------------------------------------------------------------------------------------------------------------------------------------------------------------------------------------------------------------------------------------------------------------------------------------------------------------------------------------------------------------------------------------M-Y-----------------------------------------------------D---------------------------------------------------------------------------------------------V--------------------------------Q-----------------------------------K----------I----------------------------------R-----------------AD------------------------------------FPI------------------------------------------------------------------------L---S-----R-----------E---------------------------------------------------------V--------------------N-----------G----------------K------------------------------------------------------------------------------------------------------------------P----------------------------------L---------------------------------TYLD---NGASA-QKPQVVIDAV-T----KAYAQ-E----------Y---SNVHRGLHY-----LSNL---------------ATEKYEA----VRGTIARFL-----------------------------------G-V--------------------------------A-----D---------------E------N-E----------IVLNS-G----TTEGIN-LVA-----YGW---------------------------------A--M---------------------------------------------P------------------------------------R------L----------Q-----AG-------D----------------EIVL--SVMEHHANIV-PWHFL-----R-----ER-----------Q--------------------------------------------------------------------------------------------G--------------V----VLKWV--------------------D-------V----------------------------------D----------------------------------------------A-N------G-------------------------------A---L---------D-------P-Q----------------------------------------------------A------------V--ID---------AI------------------------------------------------------------------------------G-----P-------------------------------------------------------------------------K---T---K------LVAV-THCSNVL-GT-I-----V-----------------------------------------------------DVK-A---IT-----EG------A------------------------------------------------------H---------------A-------------K--------------G--------------V-------PVL--V-D-GSQGAV-H-----M--PVN----V-QDI-----G----C----DFYAITGHKL-YGPSG----------------------------------------------------------------------------------------------------------SGA---------IF-IKSE----RMA---E-MR---------------------PFI-------------------------------------------------------------------------------------------------------------G-GGDMIK-------------------------------------------------------------------E-------------------------------------------------------------------------VS-------------K-----E----A-------V--------------I-----YN-D-----PPMKFEAGTPGI------V-QTIGLG-------------VALD-Y----M--M------D--L--------G-----------------M-------------------E--------------N-----I----AAY----E--AD---LR----------------------------------------------D---------Y----------------------------------------------------------------------------------A---M-Q-R-L----G-G-L------------N----------------W----L------Q----V-Q----G-------------------------------------------------------------------------------T---------------------------V-------------------------P-------D--------------K-A----------A-IF-S---F--T-----------------------------------------L--------------------D----------GA----------------------------------G---------------------H------------------A---H------D--------------VST----------IL-D-K-K-G--------------------------------------------------------------------------------------V--AVRAGHH---------------------------CAG----PL-M-D-H-L--------G------------V---------T--------------------A---TCR------AS-FGLYNTKDEVD---------------------------------------------------------------------------------------------------------------------------------------T--------L---V---------------------------------------------------------------------E-------------------------------------------------------------------------------------------------------AL-----------------E------------------------------------------------------------L------------------------------------------------------------------------------------------------------------------------------------------------------A--------------------------------------------------------------------------------------------------------------------------------------------------H-------------------------------------------------------------------------------------------------------------------------------------------------------------------------------------------------------D----L------------------------------------F---------------------------A----------------------------------------------------------------------------------------------------------------------------------------------------------------------------------------------------------------------------------------------------------------------------------------------------------------
>1856299_Rbacterium@OUS37172.1| cysteine desulfurase
---------------------------------------------------------------------------------------------------------------------------------------------------------------------------------------------------------------------------------------------------------------------------------------------------------------------------------------------------------------------------------------------------------------------------------------------------------------------------------------------------------------------------------------------------------------------------------------------------------------------------------------------------------------------------------------------------------------------------------------------------------------------------------------------------------------------------------------------------------------------------------------------------------------------------------------------------------------------------------------------------------------------------------------------------------------------------------------------------------------------------------------------------------------------------------------------------------------------------------------------------------------------------------------------------------------------------------------------------------------------------------------------------------------------------------------------------------------------------------------------------------------------------------------------------------------------------------------------------------------------------------------------------------------------------------------------------------------------------------------------------------------------------------------------------------------------------------------------------------------------------------------------------------------------------------------------------------------------------------------------------------------------------------------------------M-Y-----------------------------------------------------D---------------------------------------------------------------------------------------------V--------------------------------D-----------------------------------K----------I----------------------------------R-----------------SD------------------------------------FPI------------------------------------------------------------------------L---S-----R-----------E---------------------------------------------------------V--------------------N-----------G----------------K------------------------------------------------------------------------------------------------------------------P----------------------------------L---------------------------------TYLD---NGASA-QKPKVVIDAI-T----RAYAE-E----------Y---SNVHRGLHF-----LSNL---------------ATEKYEA----VRGTIAKFL-----------------------------------N-A--------------------------------G-----D---------------E------N-T----------IVLNS-G----TTEGIN-LVA-----YGW---------------------------------A--M---------------------------------------------P------------------------------------R------L----------Q-----AG-------D----------------EIIL--SVMEHHANIV-PWHFL-----R-----ER-----------Q--------------------------------------------------------------------------------------------G--------------V----ALKWV--------------------D-------V----------------------------------A----------------------------------------------A-D------G-------------------------------S---L---------D-------P-Q----------------------------------------------------A------------V--ID---------AI------------------------------------------------------------------------------T-----P-------------------------------------------------------------------------K---T---K------LIAV-TQCSNVL-GT-V-----V-----------------------------------------------------DVK-A---IT-----QG------A------------------------------------------------------H---------------A-------------K--------------G--------------V-------PVL--V-D-GSQGAV-H-----M--PVD----V-QDI-----G----C----DFYAITGHKL-YGPSG----------------------------------------------------------------------------------------------------------SGA---------IY-IRPE----RMA---E-MR---------------------PFI-------------------------------------------------------------------------------------------------------------G-GGDMIK-------------------------------------------------------------------E-------------------------------------------------------------------------VS-------------K-----D----Q-------V--------------I-----YN-D-----PPMKFEAGTPGI------V-QTIGFG-------------VALD-Y----M--M------D--L--------G-----------------M-------------------D--------------N-----I----AAH----E--AG---LR----------------------------------------------D---------Y----------------------------------------------------------------------------------A---A-Q-R-F----A-G-L------------N----------------W----L------S----V-Q----G-------------------------------------------------------------------------------Q---------------------------A-------------------------S-------G--------------K-A----------A-IF-S---F--T-----------------------------------------M--------------------E----------GA----------------------------------A---------------------H------------------A---H------D--------------IST----------IL-D-K-K-G--------------------------------------------------------------------------------------V--AVRAGHH---------------------------CAG----PL-M-D-H-L--------G------------V---------T--------------------A---TCR------AS-FGLYNTTDEVD---------------------------------------------------------------------------------------------------------------------------------------T--------L---I---------------------------------------------------------------------D-------------------------------------------------------------------------------------------------------AL-----------------E------------------------------------------------------------L------------------------------------------------------------------------------------------------------------------------------------------------------A--------------------------------------------------------------------------------------------------------------------------------------------------H-------------------------------------------------------------------------------------------------------------------------------------------------------------------------------------------------------D----L------------------------------------F---------------------------A----------------------------------------------------------------------------------------------------------------------------------------------------------------------------------------------------------------------------------------------------------------------------------------------------------------
>999552_Lmethylohalid@AHD00683.1| cysteine desulfurase
---------------------------------------------------------------------------------------------------------------------------------------------------------------------------------------------------------------------------------------------------------------------------------------------------------------------------------------------------------------------------------------------------------------------------------------------------------------------------------------------------------------------------------------------------------------------------------------------------------------------------------------------------------------------------------------------------------------------------------------------------------------------------------------------------------------------------------------------------------------------------------------------------------------------------------------------------------------------------------------------------------------------------------------------------------------------------------------------------------------------------------------------------------------------------------------------------------------------------------------------------------------------------------------------------------------------------------------------------------------------------------------------------------------------------------------------------------------------------------------------------------------------------------------------------------------------------------------------------------------------------------------------------------------------------------------------------------------------------------------------------------------------------------------------------------------------------------------------------------------------------------------------------------------------------------------------------------------------------------------------------------------------------------------------------M-Y-----------------------------------------------------D---------------------------------------------------------------------------------------------V--------------------------------D-----------------------------------K----------I----------------------------------R-----------------AD------------------------------------FPI------------------------------------------------------------------------L---A-----R-----------Q---------------------------------------------------------V--------------------N-----------G----------------K------------------------------------------------------------------------------------------------------------------P----------------------------------L---------------------------------TYLD---NGASA-QKPQVVIDAV-T----RAYAE-E----------Y---SNVHRGLHF-----LSNL---------------ATEKYEA----VRGTISRFL-----------------------------------N-A--------------------------------G-----D---------------E------N-T----------IVLNS-G----TTEGIN-LVA-----YGW---------------------------------A--M---------------------------------------------P------------------------------------R------F----------E-----AG-------D----------------EIIL--SVMEHHANIV-PWHFL-----R-----ER-----------Q--------------------------------------------------------------------------------------------G--------------V----VLKWV--------------------D-------V----------------------------------A----------------------------------------------D-D------G-------------------------------S---L---------D-------P-Q----------------------------------------------------K------------V--ID---------AI------------------------------------------------------------------------------T-----P-------------------------------------------------------------------------K---T---K------LIAV-TQCSNVL-GT-V-----V-----------------------------------------------------DVK-A---IT-----QG------A------------------------------------------------------H---------------A-------------K--------------G--------------V-------PVL--V-D-GSQGAV-H-----M--PVD----V-QDI-----G----C----DFYAITGHKL-YGPSG----------------------------------------------------------------------------------------------------------SGA---------IY-IKPE----RMA---E-MR---------------------PFI-------------------------------------------------------------------------------------------------------------G-GGDMIR-------------------------------------------------------------------E-------------------------------------------------------------------------VS-------------K-----E----Q-------V--------------I-----YN-D-----PPMKFEAGTPGI------V-QTIGFG-------------VALE-Y----M--M------E--L--------G-----------------M-------------------D--------------N-----I----AKH----E--GG---LR----------------------------------------------D---------Y----------------------------------------------------------------------------------A---L-E-R-L----T-G-L------------N----------------W----I------N----V-Q----G-------------------------------------------------------------------------------Q---------------------------A-------------------------P-------G--------------K-A----------A-IF-S---F--T-----------------------------------------M--------------------E----------GA----------------------------------A---------------------H------------------A---H------D--------------IST----------IL-D-K-K-G--------------------------------------------------------------------------------------V--AVRAGHH---------------------------CAG----PL-M-D-H-L--------G------------V---------S--------------------A---TCR------AS-FGLYNTKEEID---------------------------------------------------------------------------------------------------------------------------------------T--------L---I---------------------------------------------------------------------A-------------------------------------------------------------------------------------------------------AL-----------------E------------------------------------------------------------L------------------------------------------------------------------------------------------------------------------------------------------------------A--------------------------------------------------------------------------------------------------------------------------------------------------H-------------------------------------------------------------------------------------------------------------------------------------------------------------------------------------------------------D----L------------------------------------F---------------------------A----------------------------------------------------------------------------------------------------------------------------------------------------------------------------------------------------------------------------------------------------------------------------------------------------------------
>928856_Emultivorans@CUH82313.1| Cysteine desulfurase
---------------------------------------------------------------------------------------------------------------------------------------------------------------------------------------------------------------------------------------------------------------------------------------------------------------------------------------------------------------------------------------------------------------------------------------------------------------------------------------------------------------------------------------------------------------------------------------------------------------------------------------------------------------------------------------------------------------------------------------------------------------------------------------------------------------------------------------------------------------------------------------------------------------------------------------------------------------------------------------------------------------------------------------------------------------------------------------------------------------------------------------------------------------------------------------------------------------------------------------------------------------------------------------------------------------------------------------------------------------------------------------------------------------------------------------------------------------------------------------------------------------------------------------------------------------------------------------------------------------------------------------------------------------------------------------------------------------------------------------------------------------------------------------------------------------------------------------------------------------------------------------------------------------------------------------------------------------------------------------------------------------------------------------------------M-Y-----------------------------------------------------D---------------------------------------------------------------------------------------------V--------------------------------E-----------------------------------K----------I----------------------------------R-----------------AD------------------------------------FPI------------------------------------------------------------------------L---S-----R-----------E---------------------------------------------------------V--------------------N-----------G----------------K------------------------------------------------------------------------------------------------------------------P----------------------------------L---------------------------------TYLD---NGASA-QKPQVVIDAV-T----KAYAE-E----------Y---SNVHRGLHF-----LSNL---------------ATEKYEG----VRGIIARFL-----------------------------------N-A--------------------------------A-----D---------------E------N-H----------IVLNS-G----TTEGIN-LVA-----YGW---------------------------------A--M---------------------------------------------P------------------------------------R------M----------E-----AG-------D----------------EIIL--SVMEHHANIV-PWHFL-----R-----ER-----------Q--------------------------------------------------------------------------------------------G--------------V----VLKWI--------------------D-------T----------------------------------E----------------------------------------------V-D------G-------------------------------S---L---------D-------P-Q----------------------------------------------------K------------V--LD---------AI------------------------------------------------------------------------------T-----P-------------------------------------------------------------------------K---T---K------LIAI-TQCSNVL-GT-V-----V-----------------------------------------------------DVK-S---IC-----AG------A------------------------------------------------------R---------------A-------------Q--------------E--------------V-------PVL--V-D-GSQGSV-H-----M--PVD----V-QDI-----G----C----DFYAVTGHKL-YGPSG----------------------------------------------------------------------------------------------------------SGA---------IY-IHPD----RMA---E-MQ---------------------PFI-------------------------------------------------------------------------------------------------------------G-GGDMIK-------------------------------------------------------------------E-------------------------------------------------------------------------VS-------------K-----T----N-------V--------------V-----YN-D-----PPMKFEAGTPGI------V-QTIGFG-------------VALE-Y----M--M------S--V--------G-----------------M-------------------A--------------E-----I----AAH----E--AE---LR----------------------------------------------D---------Y----------------------------------------------------------------------------------A---L-S-R-F----K-S-L------------N----------------W----M------N----V-Q----G-------------------------------------------------------------------------------Q---------------------------A-------------------------P-------G--------------K-A----------A-IF-S---F--T-----------------------------------------L--------------------E----------GA----------------------------------A---------------------H------------------A---H------D--------------IST----------IL-D-K-K-G--------------------------------------------------------------------------------------V--AVRAGHH---------------------------CAG----PL-M-D-H-L--------G------------V---------S--------------------A---TCR------AS-FGMYNTKAEVD---------------------------------------------------------------------------------------------------------------------------------------V--------L---V---------------------------------------------------------------------D-------------------------------------------------------------------------------------------------------AL-----------------E------------------------------------------------------------L------------------------------------------------------------------------------------------------------------------------------------------------------A--------------------------------------------------------------------------------------------------------------------------------------------------H-------------------------------------------------------------------------------------------------------------------------------------------------------------------------------------------------------E----L------------------------------------F---------------------------G----------------------------------------------------------------------------------------------------------------------------------------------------------------------------------------------------------------------------------------------------------------------------------------------------------------
>292414_Rsp@ABF63982.1| cysteine desulfurase
---------------------------------------------------------------------------------------------------------------------------------------------------------------------------------------------------------------------------------------------------------------------------------------------------------------------------------------------------------------------------------------------------------------------------------------------------------------------------------------------------------------------------------------------------------------------------------------------------------------------------------------------------------------------------------------------------------------------------------------------------------------------------------------------------------------------------------------------------------------------------------------------------------------------------------------------------------------------------------------------------------------------------------------------------------------------------------------------------------------------------------------------------------------------------------------------------------------------------------------------------------------------------------------------------------------------------------------------------------------------------------------------------------------------------------------------------------------------------------------------------------------------------------------------------------------------------------------------------------------------------------------------------------------------------------------------------------------------------------------------------------------------------------------------------------------------------------------------------------------------------------------------------------------------------------------------------------------------------------------------------------------------------------------------------M-Y-----------------------------------------------------D---------------------------------------------------------------------------------------------V--------------------------------E-----------------------------------K----------I----------------------------------R-----------------SD------------------------------------FPI------------------------------------------------------------------------L---S-----R-----------E---------------------------------------------------------V--------------------N-----------G----------------K------------------------------------------------------------------------------------------------------------------P----------------------------------L---------------------------------VYLD---NGASA-QKPQVVIDAV-T----KAYAE-E----------Y---SNVHRGLHY-----LSNL---------------ATEKYES----VRGIIAKFL-----------------------------------N-A--------------------------------G-----H---------------E------D-H----------IVLNS-G----TTEGIN-LVA-----YSW---------------------------------A--M---------------------------------------------P------------------------------------R------M----------E-----AG-------D----------------EIIL--SVMEHHANIV-PWHFL-----R-----ER-----------Q--------------------------------------------------------------------------------------------G--------------V----VIKWI--------------------D-------T----------------------------------D----------------------------------------------A-D------G-------------------------------S---L---------D-------P-Q----------------------------------------------------K------------V--LD---------AI------------------------------------------------------------------------------T-----P-------------------------------------------------------------------------K---T---K------LIAV-TQCSNVL-GT-V-----V-----------------------------------------------------DVK-S---IT-----KG------A------------------------------------------------------H---------------D-------------K--------------G--------------V-------PVL--V-D-GSQGAV-H-----M--PVD----V-QDL-----D----C----DFYAVTGHKL-YGPSG----------------------------------------------------------------------------------------------------------SGA---------IY-IKPE----RMA---E-MR---------------------PFI-------------------------------------------------------------------------------------------------------------G-GGDMIK-------------------------------------------------------------------E-------------------------------------------------------------------------VS-------------K-----D----Q-------V--------------I-----YN-D-----PPMKFEAGTPGI------V-QTIGFG-------------VALE-Y----M--M------E--I--------G-----------------M-------------------A--------------E-----I----AAH----E--AD---LR----------------------------------------------D---------Y----------------------------------------------------------------------------------A---S-E-R-F----K-G-L------------N----------------W----L------N----I-Q----G-------------------------------------------------------------------------------H---------------------------A-------------------------P-------G--------------K-A----------A-IF-S---L--T-----------------------------------------L--------------------E----------GA----------------------------------A---------------------H------------------A---H------D--------------IST----------IL-D-K-K-G--------------------------------------------------------------------------------------V--AVRAGHH---------------------------CAG----PL-M-D-H-L--------G------------V---------S--------------------A---TCR------AS-FGMYNTRPEVD---------------------------------------------------------------------------------------------------------------------------------------T--------L---I---------------------------------------------------------------------E-------------------------------------------------------------------------------------------------------AL-----------------E------------------------------------------------------------L------------------------------------------------------------------------------------------------------------------------------------------------------A--------------------------------------------------------------------------------------------------------------------------------------------------H-------------------------------------------------------------------------------------------------------------------------------------------------------------------------------------------------------E----L------------------------------------F---------------------------G----------------------------------------------------------------------------------------------------------------------------------------------------------------------------------------------------------------------------------------------------------------------------------------------------------------
>1662395_Sabyssi@PSL19320.1| cysteine desulfurase
---------------------------------------------------------------------------------------------------------------------------------------------------------------------------------------------------------------------------------------------------------------------------------------------------------------------------------------------------------------------------------------------------------------------------------------------------------------------------------------------------------------------------------------------------------------------------------------------------------------------------------------------------------------------------------------------------------------------------------------------------------------------------------------------------------------------------------------------------------------------------------------------------------------------------------------------------------------------------------------------------------------------------------------------------------------------------------------------------------------------------------------------------------------------------------------------------------------------------------------------------------------------------------------------------------------------------------------------------------------------------------------------------------------------------------------------------------------------------------------------------------------------------------------------------------------------------------------------------------------------------------------------------------------------------------------------------------------------------------------------------------------------------------------------------------------------------------------------------------------------------------------------------------------------------------------------------------------------------------------------------------------------------------------------------M-Y-----------------------------------------------------D---------------------------------------------------------------------------------------------V--------------------------------A-----------------------------------K----------I----------------------------------R-----------------SD------------------------------------FPI------------------------------------------------------------------------L---S-----R-----------E---------------------------------------------------------V--------------------N-----------N----------------K------------------------------------------------------------------------------------------------------------------P----------------------------------L---------------------------------VYLD---NGASA-QKPQVVIDAI-T----RSYSH-E----------Y---ANVHRGLHY-----LSNL---------------ATDQYEA----VRGKIAKFL-----------------------------------G-A--------------------------------A-----S---------------E------D-E----------IVLNS-G----TTEGIN-MVA-----YGW---------------------------------A--M---------------------------------------------P------------------------------------R------F----------E-----AG-------D----------------EIVL--SVMEHHANIV-PWHFL-----R-----ER-----------Q--------------------------------------------------------------------------------------------G--------------V----VLKWV--------------------D-------V----------------------------------D----------------------------------------------A-S------G-------------------------------A---L---------D-------P-Q----------------------------------------------------A------------V--ID---------AI------------------------------------------------------------------------------G-----P-------------------------------------------------------------------------K---T---K------LVAV-TQCSNVL-GT-V-----V-----------------------------------------------------DVK-A---IT-----QG------A------------------------------------------------------H---------------A-------------K--------------G--------------V-------PVL--V-D-GSQGAV-H-----M--PVN----V-ADI-----G----C----DFYAITGHKL-YGPSG----------------------------------------------------------------------------------------------------------SGA---------IY-VKSE----RMA---E-MQ---------------------PFL-------------------------------------------------------------------------------------------------------------G-GGDMIK-------------------------------------------------------------------D-------------------------------------------------------------------------VS-------------K-----N----A-------V--------------T-----YN-D-----PPMKFEAGTPGI------V-QTIGFG-------------VALD-Y----L--M------E--L--------G-----------------M-------------------D--------------N-----V----AAH----E--AA---LR----------------------------------------------D---------Y----------------------------------------------------------------------------------T---I-G-K-L----G-G-L------------N----------------W----L------Q----V-Q----G-------------------------------------------------------------------------------S---------------------------T-------------------------P-------D--------------K-A----------A-IF-S---F--T-----------------------------------------L--------------------D----------GA----------------------------------G---------------------H------------------A---H------D--------------IST----------IL-D-K-K-G--------------------------------------------------------------------------------------I--AVRAGHH---------------------------CAG----PL-M-E-H-L--------G------------V---------T--------------------A---TTR------AS-FGLYNTTDEVD---------------------------------------------------------------------------------------------------------------------------------------A--------L---V---------------------------------------------------------------------D-------------------------------------------------------------------------------------------------------AL-----------------E------------------------------------------------------------L------------------------------------------------------------------------------------------------------------------------------------------------------A--------------------------------------------------------------------------------------------------------------------------------------------------H-------------------------------------------------------------------------------------------------------------------------------------------------------------------------------------------------------D----L------------------------------------F---------------------------G----------------------------------------------------------------------------------------------------------------------------------------------------------------------------------------------------------------------------------------------------------------------------------------------------------------
>1227549_Cmarinus@SEJ14917.1| cysteine desulfurase
---------------------------------------------------------------------------------------------------------------------------------------------------------------------------------------------------------------------------------------------------------------------------------------------------------------------------------------------------------------------------------------------------------------------------------------------------------------------------------------------------------------------------------------------------------------------------------------------------------------------------------------------------------------------------------------------------------------------------------------------------------------------------------------------------------------------------------------------------------------------------------------------------------------------------------------------------------------------------------------------------------------------------------------------------------------------------------------------------------------------------------------------------------------------------------------------------------------------------------------------------------------------------------------------------------------------------------------------------------------------------------------------------------------------------------------------------------------------------------------------------------------------------------------------------------------------------------------------------------------------------------------------------------------------------------------------------------------------------------------------------------------------------------------------------------------------------------------------------------------------------------------------------------------------------------------------------------------------------------------------------------------------------------------------------M-Y-----------------------------------------------------D---------------------------------------------------------------------------------------------V--------------------------------Q-----------------------------------K----------I----------------------------------R-----------------AD------------------------------------FPI------------------------------------------------------------------------L---G-----R-----------E---------------------------------------------------------V--------------------N-----------G----------------K------------------------------------------------------------------------------------------------------------------P----------------------------------L---------------------------------TYLD---NGASA-QKPQAVIDAV-T----RAYAE-E----------Y---SNVHRGLHF-----LSNL---------------STERYEA----VRGTVARFL-----------------------------------G-A--------------------------------G-----S---------------E------D-E----------IVLNS-G----TTEGIN-LVA-----YGW---------------------------------A--M---------------------------------------------P------------------------------------H------M----------Q-----AG-------D----------------EIVL--SVMEHHANIV-PWHFL-----R-----ER-----------M--------------------------------------------------------------------------------------------G--------------V----VLKWV--------------------D-------V----------------------------------E----------------------------------------------A-D------G-------------------------------R---L---------D-------P-Q----------------------------------------------------A------------V--LD---------AI------------------------------------------------------------------------------T-----P-------------------------------------------------------------------------R---T---K------LVAV-TQCSNVL-GT-V-----V-----------------------------------------------------DVK-A---IT-----AG------A------------------------------------------------------H---------------E-------------Q--------------G--------------V-------PVL--V-D-GSQGAV-H-----M--PVD----V-ADI-----G----C----DFYVITGHKL-YGPSA----------------------------------------------------------------------------------------------------------SGA---------IY-IRSE----RMA---E-MR---------------------PFI-------------------------------------------------------------------------------------------------------------G-GGDMIR-------------------------------------------------------------------E-------------------------------------------------------------------------VH-------------K-----D----S-------V--------------T-----YN-D-----PPMKFEAGTPGI------V-QIIGLG-------------AALD-Y----M--M------D--L--------G-----------------M-------------------E--------------D-----I----AAH----E--AD---LR----------------------------------------------D---------Y----------------------------------------------------------------------------------A---L-A-R-L----G-G-L------------N----------------W----L------Q----L-Q----G-------------------------------------------------------------------------------T---------------------------R-------------------------P-------D--------------K-A----------A-IF-S---F--T-----------------------------------------L--------------------D----------GA----------------------------------A---------------------H------------------A---H------D--------------IST----------IL-D-K-K-G--------------------------------------------------------------------------------------V--AVRAGHH---------------------------CAG----PL-M-D-H-L--------G------------V---------T--------------------A---TCR------AS-FGLYNTRAEVD---------------------------------------------------------------------------------------------------------------------------------------T--------L---V---------------------------------------------------------------------E-------------------------------------------------------------------------------------------------------AL-----------------E------------------------------------------------------------L------------------------------------------------------------------------------------------------------------------------------------------------------A--------------------------------------------------------------------------------------------------------------------------------------------------H-------------------------------------------------------------------------------------------------------------------------------------------------------------------------------------------------------E----L------------------------------------F---------------------------A----------------------------------------------------------------------------------------------------------------------------------------------------------------------------------------------------------------------------------------------------------------------------------------------------------------
>1317111_Psp@OWU70612.1| cysteine desulfurase
---------------------------------------------------------------------------------------------------------------------------------------------------------------------------------------------------------------------------------------------------------------------------------------------------------------------------------------------------------------------------------------------------------------------------------------------------------------------------------------------------------------------------------------------------------------------------------------------------------------------------------------------------------------------------------------------------------------------------------------------------------------------------------------------------------------------------------------------------------------------------------------------------------------------------------------------------------------------------------------------------------------------------------------------------------------------------------------------------------------------------------------------------------------------------------------------------------------------------------------------------------------------------------------------------------------------------------------------------------------------------------------------------------------------------------------------------------------------------------------------------------------------------------------------------------------------------------------------------------------------------------------------------------------------------------------------------------------------------------------------------------------------------------------------------------------------------------------------------------------------------------------------------------------------------------------------------------------------------------------------------------------------------------------------------M-Y-----------------------------------------------------D---------------------------------------------------------------------------------------------V--------------------------------E-----------------------------------K----------I----------------------------------R-----------------AD------------------------------------FPI------------------------------------------------------------------------L---G-----R-----------E---------------------------------------------------------V--------------------N-----------G----------------K------------------------------------------------------------------------------------------------------------------P----------------------------------L---------------------------------TYLD---NGASA-QKPQVVIDAI-T----RAYAE-E----------Y---ANVHRGLHF-----LSNL---------------ATEKYEA----VRDTVARFL-----------------------------------N-A--------------------------------G-----S---------------P------D-E----------IVLNS-G----TTEGIN-LVA-----YGW---------------------------------A--M---------------------------------------------P------------------------------------H------L----------E-----AG-------D----------------EIIL--SVMEHHANIV-PWHFL-----R-----ER-----------Q--------------------------------------------------------------------------------------------G--------------V----VIKWV--------------------D-------V----------------------------------D----------------------------------------------A-T------G-------------------------------A---L---------D-------P-Q----------------------------------------------------A------------V--ID---------AI------------------------------------------------------------------------------T-----P-------------------------------------------------------------------------R---T---K------LIAI-TQMSNVL-GT-V-----V-----------------------------------------------------DVK-A---VS-----HA------A------------------------------------------------------R---------------E-------------R--------------G--------------V-------PVL--V-D-GSQAAV-H-----M--PVD----V-ADI-----G----C----DFYAITGHKL-YGPSS----------------------------------------------------------------------------------------------------------SGA---------IY-IKSE----RMA---E-MR---------------------PFI-------------------------------------------------------------------------------------------------------------G-GGDMIK-------------------------------------------------------------------E-------------------------------------------------------------------------VS-------------K-----E----T-------V--------------I-----YN-D-----PPMKFEAGTPGI------V-QEIGMA-------------VALD-Y----M--M------G--L--------G-----------------M-------------------D--------------N-----I----AAH----E--AS---IR----------------------------------------------D---------Y----------------------------------------------------------------------------------A---V-E-R-L----G-G-L------------N----------------W----L------Q----V-Q----G-------------------------------------------------------------------------------T---------------------------T-------------------------P-------T--------------K-G----------A-IF-S---F--T-----------------------------------------L--------------------D----------GA----------------------------------A---------------------H------------------A---H------D--------------IST----------IL-D-K-K-G--------------------------------------------------------------------------------------V--AVRAGHH---------------------------CAG----PL-M-D-H-L--------G------------L---------T--------------------A---TCR------AS-FGLYNTKAEVD---------------------------------------------------------------------------------------------------------------------------------------T--------L---V---------------------------------------------------------------------D-------------------------------------------------------------------------------------------------------AL-----------------E------------------------------------------------------------L------------------------------------------------------------------------------------------------------------------------------------------------------A--------------------------------------------------------------------------------------------------------------------------------------------------H-------------------------------------------------------------------------------------------------------------------------------------------------------------------------------------------------------E----L------------------------------------F---------------------------A----------------------------------------------------------------------------------------------------------------------------------------------------------------------------------------------------------------------------------------------------------------------------------------------------------------
>246200_Rpomeroyi@AAV95287.1| cysteine desulfurase SufS
---------------------------------------------------------------------------------------------------------------------------------------------------------------------------------------------------------------------------------------------------------------------------------------------------------------------------------------------------------------------------------------------------------------------------------------------------------------------------------------------------------------------------------------------------------------------------------------------------------------------------------------------------------------------------------------------------------------------------------------------------------------------------------------------------------------------------------------------------------------------------------------------------------------------------------------------------------------------------------------------------------------------------------------------------------------------------------------------------------------------------------------------------------------------------------------------------------------------------------------------------------------------------------------------------------------------------------------------------------------------------------------------------------------------------------------------------------------------------------------------------------------------------------------------------------------------------------------------------------------------------------------------------------------------------------------------------------------------------------------------------------------------------------------------------------------------------------------------------------------------------------------------------------------------------------------------------------------------------------------------------------------------------------------------------M-Y-----------------------------------------------------D---------------------------------------------------------------------------------------------V--------------------------------D-----------------------------------R----------I----------------------------------R-----------------AE------------------------------------FPI------------------------------------------------------------------------L---S-----R-----------Q---------------------------------------------------------V--------------------N-----------G----------------K------------------------------------------------------------------------------------------------------------------P----------------------------------L---------------------------------TYLD---NGASA-QKPQAVIDAV-T----RGYAE-E----------Y---ANVHRGLHF-----LSNL---------------ATEKYEA----VRGIVARFL-----------------------------------N-A--------------------------------G-----S---------------E------D-E----------IVLNS-G----TTEGIN-MVA-----YGW---------------------------------A--M---------------------------------------------P------------------------------------Q------M----------Q-----AG-------D----------------EIVL--STMEHHANIV-PWHFL-----R-----ER-----------Q--------------------------------------------------------------------------------------------G--------------V----VLKWV--------------------D-------P----------------------------------E----------------------------------------------P-D------G-------------------------------S---L---------D-------P-Q----------------------------------------------------A------------V--LD---------AI------------------------------------------------------------------------------G-----P-------------------------------------------------------------------------R---T---K------LVAI-THCSNVL-GT-V-----V-----------------------------------------------------DVK-S---IC-----AG------A------------------------------------------------------R---------------A-------------K--------------G--------------V-------PVL--V-D-GSQGAV-H-----M--PVD----V-QDL-----G----C----DFYAITGHKL-YGPSG----------------------------------------------------------------------------------------------------------SGA---------IY-ARAE----RLA---E-MR---------------------PFM-------------------------------------------------------------------------------------------------------------G-GGDMIK-------------------------------------------------------------------E-------------------------------------------------------------------------VT-------------K-----D----T-------V--------------I-----YN-D-----PPMKFEAGTPGI------V-QTIGMG-------------VALD-Y----M--M------A--L--------G-----------------M-------------------E--------------N-----I----AAH----E--AG---LR----------------------------------------------D---------Y----------------------------------------------------------------------------------A---A-S-R-F----A-G-L------------N----------------W----L------N----V-Q----G-------------------------------------------------------------------------------H---------------------------A-------------------------P-------G--------------K-A----------A-IF-S---F--T-----------------------------------------L--------------------Q----------GA----------------------------------A---------------------H------------------A---H------D--------------IST----------IL-D-K-K-G--------------------------------------------------------------------------------------V--AVRAGHH---------------------------CAG----PL-M-D-H-L--------G------------V---------T--------------------A---TCR------AS-FGLYNTRAEVD---------------------------------------------------------------------------------------------------------------------------------------T--------L---I---------------------------------------------------------------------E-------------------------------------------------------------------------------------------------------AL-----------------E------------------------------------------------------------L------------------------------------------------------------------------------------------------------------------------------------------------------A--------------------------------------------------------------------------------------------------------------------------------------------------H-------------------------------------------------------------------------------------------------------------------------------------------------------------------------------------------------------E----L------------------------------------F---------------------------A----------------------------------------------------------------------------------------------------------------------------------------------------------------------------------------------------------------------------------------------------------------------------------------------------------------
>999627_Snanhaiensis@SFU21577.1| cysteine desulfurase
---------------------------------------------------------------------------------------------------------------------------------------------------------------------------------------------------------------------------------------------------------------------------------------------------------------------------------------------------------------------------------------------------------------------------------------------------------------------------------------------------------------------------------------------------------------------------------------------------------------------------------------------------------------------------------------------------------------------------------------------------------------------------------------------------------------------------------------------------------------------------------------------------------------------------------------------------------------------------------------------------------------------------------------------------------------------------------------------------------------------------------------------------------------------------------------------------------------------------------------------------------------------------------------------------------------------------------------------------------------------------------------------------------------------------------------------------------------------------------------------------------------------------------------------------------------------------------------------------------------------------------------------------------------------------------------------------------------------------------------------------------------------------------------------------------------------------------------------------------------------------------------------------------------------------------------------------------------------------------------------------------------------------------------------------M-Y-----------------------------------------------------D---------------------------------------------------------------------------------------------V--------------------------------E-----------------------------------K----------I----------------------------------R-----------------RD------------------------------------FPI------------------------------------------------------------------------L---A-----R-----------E---------------------------------------------------------V--------------------N-----------G----------------K------------------------------------------------------------------------------------------------------------------P----------------------------------L---------------------------------TYLD---NGASA-QKPQVVIDAI-S----QAYSM-E----------Y---ANVHRGLHF-----LSNL---------------ATDKYEA----VRGKIARFL-----------------------------------N-A--------------------------------P-----S---------------E------N-E----------IVLNS-G----TTEGIN-MVA-----YGW---------------------------------A--M---------------------------------------------P------------------------------------R------M----------Q-----AG-------D----------------EIVL--SVMEHHANIV-PWHFL-----R-----ER-----------Q--------------------------------------------------------------------------------------------G--------------V----VLKWV--------------------D-------V----------------------------------D----------------------------------------------A-T------G-------------------------------A---L---------D-------P-E----------------------------------------------------A------------V--ID---------AI------------------------------------------------------------------------------T-----P-------------------------------------------------------------------------R---T---K------LVAV-THTSNVL-GS-N-----V-----------------------------------------------------DVK-A---IT-----AG------A------------------------------------------------------H---------------A-------------K--------------G--------------V-------PVL--V-D-GSQAAV-H-----M--PVD----V-TDI-----G----C----DFYAITGHKL-YGPSG----------------------------------------------------------------------------------------------------------SGA---------IY-CTSD----RMA---E-MR---------------------PFI-------------------------------------------------------------------------------------------------------------G-GGDMIK-------------------------------------------------------------------E-------------------------------------------------------------------------VH-------------K-----D----A-------I--------------L-----YN-D-----PPMKFEAGTPGI------V-QTIGLG-------------VALD-Y----M--M------D--L--------G-----------------M-------------------D--------------N-----I----AAY----E--NT---LR----------------------------------------------D---------Y----------------------------------------------------------------------------------T---V-E-R-L----S-G-L------------N----------------W----L------Q----I-Q----G-------------------------------------------------------------------------------T---------------------------T-------------------------T-------D--------------K-A----------A-IF-S---F--T-----------------------------------------L--------------------D----------GA----------------------------------A---------------------H------------------A---H------D--------------VST----------IL-D-K-R-G--------------------------------------------------------------------------------------V--AVRAGHH---------------------------CAG----PL-M-D-H-L--------G------------V---------T--------------------A---TCR------AS-FGLYNTRQEVD---------------------------------------------------------------------------------------------------------------------------------------V--------L---V---------------------------------------------------------------------D-------------------------------------------------------------------------------------------------------AL-----------------E------------------------------------------------------------L------------------------------------------------------------------------------------------------------------------------------------------------------A--------------------------------------------------------------------------------------------------------------------------------------------------H-------------------------------------------------------------------------------------------------------------------------------------------------------------------------------------------------------D----L------------------------------------F---------------------------A----------------------------------------------------------------------------------------------------------------------------------------------------------------------------------------------------------------------------------------------------------------------------------------------------------------
>2107583_Rbacterium@OMPR01000009.1_269|  284436 285656
---------------------------------------------------------------------------------------------------------------------------------------------------------------------------------------------------------------------------------------------------------------------------------------------------------------------------------------------------------------------------------------------------------------------------------------------------------------------------------------------------------------------------------------------------------------------------------------------------------------------------------------------------------------------------------------------------------------------------------------------------------------------------------------------------------------------------------------------------------------------------------------------------------------------------------------------------------------------------------------------------------------------------------------------------------------------------------------------------------------------------------------------------------------------------------------------------------------------------------------------------------------------------------------------------------------------------------------------------------------------------------------------------------------------------------------------------------------------------------------------------------------------------------------------------------------------------------------------------------------------------------------------------------------------------------------------------------------------------------------------------------------------------------------------------------------------------------------------------------------------------------------------------------------------------------------------------------------------------------------------------------------------------------------------------M-Y-----------------------------------------------------D---------------------------------------------------------------------------------------------V--------------------------------Q-----------------------------------K----------I----------------------------------R-----------------AD------------------------------------FPI------------------------------------------------------------------------L---S-----R-----------E---------------------------------------------------------V--------------------N-----------G----------------K------------------------------------------------------------------------------------------------------------------P----------------------------------L---------------------------------TYLD---NGASA-QKPQVVIDAV-T----QAYSM-E----------Y---SNVHRGLHF-----LSNL---------------ATDKYES----VRGKIATFL-----------------------------------N-A--------------------------------S-----D---------------E------S-E----------IVLNS-G----TTEGIN-LVA-----YGW---------------------------------A--M---------------------------------------------P------------------------------------R------M----------E-----AG-------D----------------EIIL--SVMEHHANIV-PWHFL-----R-----ER-----------Q--------------------------------------------------------------------------------------------G--------------V----VLKWV--------------------D-------V----------------------------------D----------------------------------------------A-E------G-------------------------------N---L---------D-------P-Q----------------------------------------------------A------------V--LD---------TI------------------------------------------------------------------------------T-----P-------------------------------------------------------------------------R---T---K------LIAV-TQCSNVL-GT-V-----V-----------------------------------------------------DVK-A---IT-----NG------A------------------------------------------------------H---------------A-------------Q--------------G--------------V-------PVL--V-D-GSQGSV-H-----M--PVN----V-ADI-----G----C----DFYAITGHKL-YGPSG----------------------------------------------------------------------------------------------------------SGA---------IY-IKSE----RMA---E-MR---------------------PFI-------------------------------------------------------------------------------------------------------------G-GGDMIR-------------------------------------------------------------------E-------------------------------------------------------------------------VS-------------K-----D----A-------V--------------T-----YN-D-----PPMKFEAGTPGI------V-QTIGFG-------------VALD-Y----L--M------D--L--------G-----------------M-------------------Q--------------N-----V----AAH----E--AM---LR----------------------------------------------D---------Y----------------------------------------------------------------------------------T---V-S-R-L----N-G-L------------N----------------W----L------H----V-Q----G-------------------------------------------------------------------------------T---------------------------T-------------------------H-------D--------------K-A----------A-IF-S---F--T-----------------------------------------L--------------------D----------GA----------------------------------A---------------------H------------------A---H------D--------------IST----------IL-D-K-K-G--------------------------------------------------------------------------------------V--AVRAGHH---------------------------CAG----PL-M-D-F-L--------G------------V---------T--------------------A---TCR------AS-FGLYNTKAEVD---------------------------------------------------------------------------------------------------------------------------------------T--------L---I---------------------------------------------------------------------D-------------------------------------------------------------------------------------------------------AL-----------------E------------------------------------------------------------L------------------------------------------------------------------------------------------------------------------------------------------------------A--------------------------------------------------------------------------------------------------------------------------------------------------H-------------------------------------------------------------------------------------------------------------------------------------------------------------------------------------------------------D----L------------------------------------F---------------------------A*---------------------------------------------------------------------------------------------------------------------------------------------------------------------------------------------------------------------------------------------------------------------------------------------------------------
>2109625_Tsp@AVO39223.1| cysteine desulfurase
---------------------------------------------------------------------------------------------------------------------------------------------------------------------------------------------------------------------------------------------------------------------------------------------------------------------------------------------------------------------------------------------------------------------------------------------------------------------------------------------------------------------------------------------------------------------------------------------------------------------------------------------------------------------------------------------------------------------------------------------------------------------------------------------------------------------------------------------------------------------------------------------------------------------------------------------------------------------------------------------------------------------------------------------------------------------------------------------------------------------------------------------------------------------------------------------------------------------------------------------------------------------------------------------------------------------------------------------------------------------------------------------------------------------------------------------------------------------------------------------------------------------------------------------------------------------------------------------------------------------------------------------------------------------------------------------------------------------------------------------------------------------------------------------------------------------------------------------------------------------------------------------------------------------------------------------------------------------------------------------------------------------------------------------------M-Y-----------------------------------------------------D---------------------------------------------------------------------------------------------V--------------------------------Q-----------------------------------R----------I----------------------------------R-----------------AD------------------------------------FPI------------------------------------------------------------------------L---A-----R-----------E---------------------------------------------------------V--------------------N-----------G----------------Q------------------------------------------------------------------------------------------------------------------P----------------------------------L---------------------------------TYLD---NGASA-QKPQVVIDAV-T----RAYAE-E----------Y---SNVHRGLHF-----LSNL---------------ATEKYES----VRCTIARFL-----------------------------------N-A--------------------------------P-----S---------------G------D-D----------IVLNS-G----TTEGIN-MVA-----YGW---------------------------------A--M---------------------------------------------P------------------------------------R------M----------S-----AG-------D----------------EIVL--SVMEHHANIV-PWHFL-----R-----ER-----------Q--------------------------------------------------------------------------------------------G--------------V----VLKWV--------------------E-------T----------------------------------D----------------------------------------------A-S------G-------------------------------W---L---------D-------P-Q----------------------------------------------------A------------V--LD---------AI------------------------------------------------------------------------------G-----P-------------------------------------------------------------------------R---T---K------LVAV-THCSNVL-GT-V-----V-----------------------------------------------------DVK-T---IT-----EG------A------------------------------------------------------H---------------A-------------R--------------G--------------V-------PVL--V-D-GSQAAV-H-----M--PVD----V-TDI-----G----C----DFYAITGHKL-YGPSG----------------------------------------------------------------------------------------------------------SGA---------IY-CKAE----RMA---E-MR---------------------PFI-------------------------------------------------------------------------------------------------------------G-GGDMIR-------------------------------------------------------------------E-------------------------------------------------------------------------VH-------------R-----D----E-------V--------------I-----YN-D-----PPMKFEAGTPGI------V-QTIGLG-------------VALD-Y----L--M------D--L--------G-----------------M-------------------D--------------S-----I----AAH----E--AG---LR----------------------------------------------D---------Y----------------------------------------------------------------------------------A---Q-E-R-L----G-G-L------------N----------------W----L------Q----L-Q----G-------------------------------------------------------------------------------T---------------------------C-------------------------P-------D--------------K-A----------A-IF-S---F--T-----------------------------------------L--------------------D----------GA----------------------------------A---------------------H------------------A---H------D--------------VST----------IL-D-K-K-G--------------------------------------------------------------------------------------V--AVRAGHH---------------------------CAG----PL-M-D-H-L--------G------------V---------T--------------------A---TCR------AS-FGLYNTRAEVD---------------------------------------------------------------------------------------------------------------------------------------G--------L---V---------------------------------------------------------------------D-------------------------------------------------------------------------------------------------------AL-----------------E------------------------------------------------------------L------------------------------------------------------------------------------------------------------------------------------------------------------A--------------------------------------------------------------------------------------------------------------------------------------------------R-------------------------------------------------------------------------------------------------------------------------------------------------------------------------------------------------------D----L------------------------------------F---------------------------G----------------------------------------------------------------------------------------------------------------------------------------------------------------------------------------------------------------------------------------------------------------------------------------------------------------
>1156985_Eulvae@PHJF01000001.1_597|  621487 622707
---------------------------------------------------------------------------------------------------------------------------------------------------------------------------------------------------------------------------------------------------------------------------------------------------------------------------------------------------------------------------------------------------------------------------------------------------------------------------------------------------------------------------------------------------------------------------------------------------------------------------------------------------------------------------------------------------------------------------------------------------------------------------------------------------------------------------------------------------------------------------------------------------------------------------------------------------------------------------------------------------------------------------------------------------------------------------------------------------------------------------------------------------------------------------------------------------------------------------------------------------------------------------------------------------------------------------------------------------------------------------------------------------------------------------------------------------------------------------------------------------------------------------------------------------------------------------------------------------------------------------------------------------------------------------------------------------------------------------------------------------------------------------------------------------------------------------------------------------------------------------------------------------------------------------------------------------------------------------------------------------------------------------------------------------M-Y-----------------------------------------------------D---------------------------------------------------------------------------------------------I--------------------------------E-----------------------------------K----------I----------------------------------R-----------------AD------------------------------------FPI------------------------------------------------------------------------L---S-----R-----------K---------------------------------------------------------V--------------------N-----------G----------------K------------------------------------------------------------------------------------------------------------------P----------------------------------L---------------------------------TYLD---NGASA-QKPQVVIDAI-H----QAYAH-E----------Y---ANVHRGLHY-----LSNL---------------ATEKYES----VRGTVARFL-----------------------------------N-V--------------------------------S-----D---------------E------N-H----------IVLNS-G----TTEGIN-LVA-----YGW---------------------------------A--M---------------------------------------------P------------------------------------H------L----------E-----AG-------D----------------EIIL--SVMEHHANIV-PWHFL-----R-----ER-----------Q--------------------------------------------------------------------------------------------G--------------V----VLKWV--------------------D-------V----------------------------------E----------------------------------------------P-D------G-------------------------------S---L---------D-------P-Q----------------------------------------------------A------------V--LD---------AI------------------------------------------------------------------------------T-----P-------------------------------------------------------------------------K---T---K------LIAV-TQCSNVL-GT-M-----V-----------------------------------------------------DVK-A---IT-----VG------A------------------------------------------------------H---------------E-------------Q--------------G--------------V-------PVL--V-D-GSQGSV-H-----M--PVD----L-QDI-----G----C----DFYAITGHKL-YGPSG----------------------------------------------------------------------------------------------------------SGA---------IY-IHPD----RMA---E-MR---------------------PFI-------------------------------------------------------------------------------------------------------------G-GGDMIK-------------------------------------------------------------------E-------------------------------------------------------------------------VS-------------K-----E----T-------V--------------I-----YN-D-----APMKFEAGTPGI------V-QTIGLG-------------VALD-Y----L--M------D--L--------G-----------------M-------------------E--------------N-----V----AAH----E--AA---LR----------------------------------------------D---------Y----------------------------------------------------------------------------------A---Q-S-K-L----A-G-L------------N----------------W----L------N----V-Q----G-------------------------------------------------------------------------------N---------------------------A-------------------------P-------G--------------K-A----------A-IF-S---F--T-----------------------------------------L--------------------D----------GA----------------------------------A---------------------H------------------A---H------D--------------IST----------IL-D-K-K-G--------------------------------------------------------------------------------------V--AVRAGHH---------------------------CAG----PL-M-E-H-L--------G------------V---------S--------------------A---TCR------AS-FGLYNTKAEVD---------------------------------------------------------------------------------------------------------------------------------------V--------L---V---------------------------------------------------------------------D-------------------------------------------------------------------------------------------------------AL-----------------E------------------------------------------------------------L------------------------------------------------------------------------------------------------------------------------------------------------------A--------------------------------------------------------------------------------------------------------------------------------------------------H-------------------------------------------------------------------------------------------------------------------------------------------------------------------------------------------------------D----L------------------------------------F---------------------------A*---------------------------------------------------------------------------------------------------------------------------------------------------------------------------------------------------------------------------------------------------------------------------------------------------------------
>1922228_Rbacterium@FREY01000003.1_228|  238609 239829
---------------------------------------------------------------------------------------------------------------------------------------------------------------------------------------------------------------------------------------------------------------------------------------------------------------------------------------------------------------------------------------------------------------------------------------------------------------------------------------------------------------------------------------------------------------------------------------------------------------------------------------------------------------------------------------------------------------------------------------------------------------------------------------------------------------------------------------------------------------------------------------------------------------------------------------------------------------------------------------------------------------------------------------------------------------------------------------------------------------------------------------------------------------------------------------------------------------------------------------------------------------------------------------------------------------------------------------------------------------------------------------------------------------------------------------------------------------------------------------------------------------------------------------------------------------------------------------------------------------------------------------------------------------------------------------------------------------------------------------------------------------------------------------------------------------------------------------------------------------------------------------------------------------------------------------------------------------------------------------------------------------------------------------------------M-Y-----------------------------------------------------D---------------------------------------------------------------------------------------------V--------------------------------A-----------------------------------K----------I----------------------------------R-----------------AD------------------------------------FPI------------------------------------------------------------------------L---S-----R-----------E---------------------------------------------------------V--------------------N-----------G----------------K------------------------------------------------------------------------------------------------------------------P----------------------------------L---------------------------------TYLD---NGASA-QKPSVVIDAV-N----RAYAE-E----------Y---SNVHRGLHY-----LSNL---------------ATEKYES----VRGKIARFL-----------------------------------N-A--------------------------------P-----H---------------E------D-T----------IVLNS-G----TTEGIN-LVS-----YGW---------------------------------A--A---------------------------------------------P------------------------------------R------F----------E-----AG-------D----------------EIIL--SVMEHHANIV-PWHFL-----R-----ER-----------Q--------------------------------------------------------------------------------------------G--------------V----VLKWV--------------------D-------T----------------------------------A----------------------------------------------P-D------G-------------------------------S---L---------D-------P-Q----------------------------------------------------A------------V--ID---------AI------------------------------------------------------------------------------T-----P-------------------------------------------------------------------------K---T---K------LIAI-TQCSNVL-GT-I-----V-----------------------------------------------------DVK-S---IC-----TG------A------------------------------------------------------R---------------D-------------K--------------G--------------V-------PVL--V-D-GSQGAV-H-----M--PVD----V-QDI-----D----C----DFYAITGHKL-YGPSG----------------------------------------------------------------------------------------------------------SGA---------IY-IRPE----RMA---E-MR---------------------PFM-------------------------------------------------------------------------------------------------------------G-GGDMIK-------------------------------------------------------------------D-------------------------------------------------------------------------VS-------------K-----D----T-------V--------------T-----YN-E-----PPMKFEAGTPGI------V-QTIGLG-------------VALD-Y----M--M------N--V--------G-----------------M-------------------E--------------N-----I----AAH----E--AD---LR----------------------------------------------S---------Y----------------------------------------------------------------------------------A---Q-Q-R-L----T-G-L------------N----------------W----I------N----L-Q----G-------------------------------------------------------------------------------T---------------------------A-------------------------A-------G--------------K-A----------A-IF-S---F--T-----------------------------------------L--------------------D----------GA----------------------------------A---------------------H------------------A---H------D--------------IST----------IL-D-K-K-G--------------------------------------------------------------------------------------V--AVRAGHH---------------------------CAG----PL-M-E-H-L--------G------------V---------T--------------------A---TCR------AS-FGMYNTKAEVD---------------------------------------------------------------------------------------------------------------------------------------T--------L---I---------------------------------------------------------------------D-------------------------------------------------------------------------------------------------------AL-----------------E------------------------------------------------------------L------------------------------------------------------------------------------------------------------------------------------------------------------A--------------------------------------------------------------------------------------------------------------------------------------------------H-------------------------------------------------------------------------------------------------------------------------------------------------------------------------------------------------------E----L------------------------------------F---------------------------A*---------------------------------------------------------------------------------------------------------------------------------------------------------------------------------------------------------------------------------------------------------------------------------------------------------------
>314262_Rsp@EAQ45014.1| cysteine desulfurase SufS
---------------------------------------------------------------------------------------------------------------------------------------------------------------------------------------------------------------------------------------------------------------------------------------------------------------------------------------------------------------------------------------------------------------------------------------------------------------------------------------------------------------------------------------------------------------------------------------------------------------------------------------------------------------------------------------------------------------------------------------------------------------------------------------------------------------------------------------------------------------------------------------------------------------------------------------------------------------------------------------------------------------------------------------------------------------------------------------------------------------------------------------------------------------------------------------------------------------------------------------------------------------------------------------------------------------------------------------------------------------------------------------------------------------------------------------------------------------------------------------------------------------------------------------------------------------------------------------------------------------------------------------------------------------------------------------------------------------------------------------------------------------------------------------------------------------------------------------------------------------------------------------------------------------------------------------------------------------------------------------------------------------------------------------------------M-Y-----------------------------------------------------D---------------------------------------------------------------------------------------------V--------------------------------E-----------------------------------K----------I----------------------------------R-----------------SQ------------------------------------FPI------------------------------------------------------------------------L---S-----R-----------Q---------------------------------------------------------V--------------------N-----------G----------------K------------------------------------------------------------------------------------------------------------------P----------------------------------L---------------------------------TYLD---NGASA-QKPQVVIDAI-N----QAYSQ-E----------Y---SNVHRGLHY-----LSNL---------------ATEKYEG----VRGIIAKFL-----------------------------------N-A--------------------------------A-----S---------------E------D-S----------IILNS-G----TTEGIN-MVA-----YSW---------------------------------A--M---------------------------------------------P------------------------------------R------L----------Q-----AG-------D----------------EILL--SVMEHHANIV-PWHFL-----R-----ER-----------Q--------------------------------------------------------------------------------------------G--------------V----VIKWV--------------------D-------T----------------------------------A----------------------------------------------A-D------G-------------------------------S---L---------D-------P-Q----------------------------------------------------A------------V--LD---------AI------------------------------------------------------------------------------T-----P-------------------------------------------------------------------------K---T---K------LIAI-THCSNVL-GT-V-----V-----------------------------------------------------DVK-S---IA-----EG------A------------------------------------------------------H---------------A-------------K--------------G--------------V-------PVL--V-D-GSQSAV-H-----M--PVD----V-QDL-----G----C----DFFAITGHKL-YGPSG----------------------------------------------------------------------------------------------------------SGA---------IY-VHPD----RMV---E-MR---------------------PFL-------------------------------------------------------------------------------------------------------------G-GGDMIR-------------------------------------------------------------------E-------------------------------------------------------------------------VS-------------K-----E----A-------V--------------I-----YN-D-----PPMMFEAGTPGI------V-QTIGFG-------------VALN-Y----M--M------E--L--------G-----------------M-------------------E--------------N-----I----AAH----E--AG---LR----------------------------------------------D---------Y----------------------------------------------------------------------------------A---M-T-Q-L----T-G-L------------N----------------W----I------N----V-Q----G-------------------------------------------------------------------------------Q---------------------------A-------------------------P-------G--------------K-A----------A-IF-S---F--T-----------------------------------------M--------------------E----------GA----------------------------------A---------------------H------------------A---H------D--------------IST----------IL-D-K-K-G--------------------------------------------------------------------------------------V--AVRAGHH---------------------------CAG----PL-M-D-Q-L--------G------------V---------S--------------------A---TCR------AS-FGAYNTKAEVD---------------------------------------------------------------------------------------------------------------------------------------V--------L---I---------------------------------------------------------------------E-------------------------------------------------------------------------------------------------------AL-----------------E------------------------------------------------------------L------------------------------------------------------------------------------------------------------------------------------------------------------A--------------------------------------------------------------------------------------------------------------------------------------------------H-------------------------------------------------------------------------------------------------------------------------------------------------------------------------------------------------------E----L------------------------------------F---------------------------A----------------------------------------------------------------------------------------------------------------------------------------------------------------------------------------------------------------------------------------------------------------------------------------------------------------
>2072972_Tautumnalis@CUH65809.1| Cysteine desulfurase
---------------------------------------------------------------------------------------------------------------------------------------------------------------------------------------------------------------------------------------------------------------------------------------------------------------------------------------------------------------------------------------------------------------------------------------------------------------------------------------------------------------------------------------------------------------------------------------------------------------------------------------------------------------------------------------------------------------------------------------------------------------------------------------------------------------------------------------------------------------------------------------------------------------------------------------------------------------------------------------------------------------------------------------------------------------------------------------------------------------------------------------------------------------------------------------------------------------------------------------------------------------------------------------------------------------------------------------------------------------------------------------------------------------------------------------------------------------------------------------------------------------------------------------------------------------------------------------------------------------------------------------------------------------------------------------------------------------------------------------------------------------------------------------------------------------------------------------------------------------------------------------------------------------------------------------------------------------------------------------------------------------------------------------------------M-Y-----------------------------------------------------D---------------------------------------------------------------------------------------------V--------------------------------A-----------------------------------K----------I----------------------------------R-----------------AD------------------------------------FPI------------------------------------------------------------------------L---S-----R-----------E---------------------------------------------------------V--------------------N-----------G----------------K------------------------------------------------------------------------------------------------------------------P----------------------------------L---------------------------------TYLD---NGASA-QKPQVVIDAI-T----KAYAE-E----------Y---ANVHRGLHY-----LSNL---------------ATEKYEG----VRGIIARFL-----------------------------------G-V--------------------------------K-----D---------------E------D-E----------IVLNS-G----TTEGIN-MVA-----YGW---------------------------------A--M---------------------------------------------P------------------------------------R------M----------E-----AG-------D----------------EIIL--SVMEHHANIV-PWHFL-----R-----ER-----------Q--------------------------------------------------------------------------------------------G--------------V----VIKWV--------------------D-------V----------------------------------D----------------------------------------------A-S------G-------------------------------N---L---------D-------P-Q----------------------------------------------------K------------V--LD---------AI------------------------------------------------------------------------------T-----P-------------------------------------------------------------------------K---T---K------LIAV-TQCSNVL-GT-V-----V-----------------------------------------------------DVK-A---IC-----DG------A------------------------------------------------------R---------------A-------------K--------------G--------------V-------PVL--V-D-GSQGAV-H-----M--PVN----V-EEI-----G----C----DFYAITGHKL-YGPSG----------------------------------------------------------------------------------------------------------SGA---------IF-VKKE----RMA---E-MR---------------------PFI-------------------------------------------------------------------------------------------------------------G-GGDMIK-------------------------------------------------------------------E-------------------------------------------------------------------------VS-------------K-----E----A-------V--------------I-----YN-D-----PPMKFEAGTPGI------V-QTIGLG-------------VALE-Y----M--M------D--V--------G-----------------M-------------------E--------------A-----I----AAH----E--AD---LA----------------------------------------------A---------Y----------------------------------------------------------------------------------A---S-E-R-L----N-G-L------------N----------------W----L------H----L-Q----G-------------------------------------------------------------------------------R---------------------------A-------------------------K-------G--------------K-A----------A-IF-S---F--T-----------------------------------------M--------------------A----------GA----------------------------------A---------------------H------------------A---H------D--------------IST----------IL-D-K-K-G--------------------------------------------------------------------------------------V--AVRAGHH---------------------------CAG----PL-M-D-H-L--------G------------V---------S--------------------A---TCR------AS-FAMYNTRAEVD---------------------------------------------------------------------------------------------------------------------------------------T--------L---V---------------------------------------------------------------------E-------------------------------------------------------------------------------------------------------AL-----------------E------------------------------------------------------------L------------------------------------------------------------------------------------------------------------------------------------------------------A--------------------------------------------------------------------------------------------------------------------------------------------------N-------------------------------------------------------------------------------------------------------------------------------------------------------------------------------------------------------D----L------------------------------------F---------------------------G----------------------------------------------------------------------------------------------------------------------------------------------------------------------------------------------------------------------------------------------------------------------------------------------------------------
>53501_Tgelatinovoru@CUH62804.1| Cysteine desulfurase
---------------------------------------------------------------------------------------------------------------------------------------------------------------------------------------------------------------------------------------------------------------------------------------------------------------------------------------------------------------------------------------------------------------------------------------------------------------------------------------------------------------------------------------------------------------------------------------------------------------------------------------------------------------------------------------------------------------------------------------------------------------------------------------------------------------------------------------------------------------------------------------------------------------------------------------------------------------------------------------------------------------------------------------------------------------------------------------------------------------------------------------------------------------------------------------------------------------------------------------------------------------------------------------------------------------------------------------------------------------------------------------------------------------------------------------------------------------------------------------------------------------------------------------------------------------------------------------------------------------------------------------------------------------------------------------------------------------------------------------------------------------------------------------------------------------------------------------------------------------------------------------------------------------------------------------------------------------------------------------------------------------------------------------------------M-Y-----------------------------------------------------D---------------------------------------------------------------------------------------------V--------------------------------E-----------------------------------K----------I----------------------------------R-----------------SD------------------------------------FPI------------------------------------------------------------------------L---S-----R-----------Q---------------------------------------------------------V--------------------N-----------G----------------K------------------------------------------------------------------------------------------------------------------P----------------------------------L---------------------------------TYLD---NGASA-QKPQVVIDAI-T----QAYSH-E----------Y---ANVHRGLHF-----LSNL---------------ATEKYEA----VRGIIARFL-----------------------------------G-A--------------------------------P-----D---------------E------D-D----------IILNS-G----TTEGIN-MVA-----YGW---------------------------------A--M---------------------------------------------P------------------------------------R------M----------Q-----PG-------D----------------EIIL--SVMEHHANIV-PWHFL-----R-----ER-----------Q--------------------------------------------------------------------------------------------G--------------V----VLKWV--------------------D-------V----------------------------------D----------------------------------------------A-A------G-------------------------------A---L---------D-------P-Q----------------------------------------------------Q------------V--ID---------AI------------------------------------------------------------------------------T-----P-------------------------------------------------------------------------R---T---K------LIAI-TQCSNVL-GT-V-----V-----------------------------------------------------DVK-T---IC-----AA------A------------------------------------------------------H---------------D-------------K--------------G--------------V-------PVL--V-D-GSQGAV-H-----M--PVN----V-TDI-----G----C----DFYAITGHKL-YGPSG----------------------------------------------------------------------------------------------------------SGA---------IY-VAKD----RMA---E-MR---------------------PFM-------------------------------------------------------------------------------------------------------------G-GGDMIK-------------------------------------------------------------------E-------------------------------------------------------------------------VS-------------K-----D----A-------V--------------V-----YN-D-----PPMKFEAGTPGI------V-QIIGLG-------------VALD-Y----M--M------T--L--------G-----------------M-------------------E--------------N-----I----AAH----E--AE---LA----------------------------------------------A---------Y----------------------------------------------------------------------------------A---R-E-R-L----T-G-I------------N----------------W----L------T----V-Q----G-------------------------------------------------------------------------------M---------------------------A-------------------------A-------H--------------K-A----------A-IF-S---F--T-----------------------------------------M--------------------Q----------GA----------------------------------A---------------------H------------------A---H------D--------------IST----------IL-D-K-K-G--------------------------------------------------------------------------------------V--AVRAGHH---------------------------CAG----PL-M-D-H-L--------G------------V---------S--------------------A---TCR------AS-FGLYNTKAEVD---------------------------------------------------------------------------------------------------------------------------------------T--------L---I---------------------------------------------------------------------E-------------------------------------------------------------------------------------------------------AL-----------------E------------------------------------------------------------L------------------------------------------------------------------------------------------------------------------------------------------------------A--------------------------------------------------------------------------------------------------------------------------------------------------H-------------------------------------------------------------------------------------------------------------------------------------------------------------------------------------------------------D----L------------------------------------F---------------------------A----------------------------------------------------------------------------------------------------------------------------------------------------------------------------------------------------------------------------------------------------------------------------------------------------------------
>657014_Ltaeanense@SEP58017.1| cysteine desulfurase
---------------------------------------------------------------------------------------------------------------------------------------------------------------------------------------------------------------------------------------------------------------------------------------------------------------------------------------------------------------------------------------------------------------------------------------------------------------------------------------------------------------------------------------------------------------------------------------------------------------------------------------------------------------------------------------------------------------------------------------------------------------------------------------------------------------------------------------------------------------------------------------------------------------------------------------------------------------------------------------------------------------------------------------------------------------------------------------------------------------------------------------------------------------------------------------------------------------------------------------------------------------------------------------------------------------------------------------------------------------------------------------------------------------------------------------------------------------------------------------------------------------------------------------------------------------------------------------------------------------------------------------------------------------------------------------------------------------------------------------------------------------------------------------------------------------------------------------------------------------------------------------------------------------------------------------------------------------------------------------------------------------------------------------------------M-Y-----------------------------------------------------D---------------------------------------------------------------------------------------------V--------------------------------E-----------------------------------K----------I----------------------------------R-----------------AD------------------------------------FPI------------------------------------------------------------------------L---H-----R-----------Q---------------------------------------------------------V--------------------N-----------G----------------K------------------------------------------------------------------------------------------------------------------P----------------------------------L---------------------------------VYLD---NGASA-QKPQVVIDAI-S----HAYSH-E----------Y---SNVHRGLHY-----LSNL---------------ATDKYES----VRGTIARFL-----------------------------------G-A--------------------------------P-----D---------------E------D-E----------IVLNS-G----TTEGIN-MVA-----YGW---------------------------------A--M---------------------------------------------P------------------------------------R------L----------Q-----AG-------D----------------EIIL--SVMEHHANIV-PWHFL-----R-----ER-----------Q--------------------------------------------------------------------------------------------G--------------V----VLKWV--------------------E-------T----------------------------------D----------------------------------------------D-S------G-------------------------------A---L---------D-------P-Q----------------------------------------------------A------------V--ID---------AI------------------------------------------------------------------------------T-----P-------------------------------------------------------------------------R---T---K------LIAV-THVSNVL-GT-V-----V-----------------------------------------------------DVK-S---IC-----TA------A------------------------------------------------------H---------------D-------------R--------------G--------------V-------PVL--V-D-GSQGAV-H-----M--PVD----V-KDM-----G----C----DFYAITGHKL-YGPSG----------------------------------------------------------------------------------------------------------SGA---------IY-VRKE----RMA---E-MR---------------------PFM-------------------------------------------------------------------------------------------------------------G-GGDMIR-------------------------------------------------------------------E-------------------------------------------------------------------------VT-------------R-----D----T-------V--------------T-----YN-D-----PPMKFEAGTPGI------V-QTIGLG-------------VALD-Y----M--M------D--L--------G-----------------M-------------------Q--------------N-----I----AAH----E--AD---LA----------------------------------------------A---------Y----------------------------------------------------------------------------------A---E-Q-R-L----T-G-L------------N----------------W----I------S----V-Q----G-------------------------------------------------------------------------------Q---------------------------A-------------------------A-------G--------------K-A----------A-IF-S---F--T-----------------------------------------M--------------------Q----------GS----------------------------------A---------------------H------------------A---H------D--------------IST----------IL-D-K-K-G--------------------------------------------------------------------------------------V--AVRAGQH---------------------------CAG----PL-M-D-H-L--------G------------V---------S--------------------A---TCR------AS-FGLYNTRAEVD---------------------------------------------------------------------------------------------------------------------------------------A--------L---I---------------------------------------------------------------------D-------------------------------------------------------------------------------------------------------AL-----------------E------------------------------------------------------------L------------------------------------------------------------------------------------------------------------------------------------------------------A--------------------------------------------------------------------------------------------------------------------------------------------------H-------------------------------------------------------------------------------------------------------------------------------------------------------------------------------------------------------D----L------------------------------------F---------------------------GDA--------------------------------------------------------------------------------------------------------------------------------------------------------------------------------------------------------------------------------------------------------------------------------------------------------------
>488547_Jthermophila@SEF48051.1| cysteine desulfurase / selenocysteine lyase
---------------------------------------------------------------------------------------------------------------------------------------------------------------------------------------------------------------------------------------------------------------------------------------------------------------------------------------------------------------------------------------------------------------------------------------------------------------------------------------------------------------------------------------------------------------------------------------------------------------------------------------------------------------------------------------------------------------------------------------------------------------------------------------------------------------------------------------------------------------------------------------------------------------------------------------------------------------------------------------------------------------------------------------------------------------------------------------------------------------------------------------------------------------------------------------------------------------------------------------------------------------------------------------------------------------------------------------------------------------------------------------------------------------------------------------------------------------------------------------------------------------------------------------------------------------------------------------------------------------------------------------------------------------------------------------------------------------------------------------------------------------------------------------------------------------------------------------------------------------------------------------------------------------------------------------------------------------------------------------------------------------------------------------------------M-Y-----------------------------------------------------D---------------------------------------------------------------------------------------------V--------------------------------E-----------------------------------R----------I----------------------------------R-----------------AD------------------------------------FPI------------------------------------------------------------------------L---S-----R-----------Q---------------------------------------------------------V--------------------N-----------G----------------K------------------------------------------------------------------------------------------------------------------P----------------------------------L---------------------------------VYLD---NGASA-QKPRAVIDAV-T----RGYAE-E----------Y---ANVHRGLHY-----LSNL---------------ATEKYES----VRGTVARFL-----------------------------------G-A--------------------------------A-----D---------------E------D-E----------IVLNT-G----STIGIN-MVA-----YSW---------------------------------A--M---------------------------------------------P------------------------------------R------M----------Q-----AG-------D----------------EIVL--SVMEHHANIV-PWHFL-----R-----ER-----------Q--------------------------------------------------------------------------------------------G--------------V----VLKWV--------------------D-------I----------------------------------A----------------------------------------------D-D------G-------------------------------S---L---------D-------P-Q----------------------------------------------------A------------V--ID---------AI------------------------------------------------------------------------------G-----P-------------------------------------------------------------------------R---T---K------LVAI-THCSNVL-GT-V-----V-----------------------------------------------------DVK-A---IT-----RA------A------------------------------------------------------H---------------D-------------R--------------G--------------V-------PVL--V-D-GSQGAV-H-----M--PVN----V-ADI-----G----C----DFYAITGHKL-YGPSA----------------------------------------------------------------------------------------------------------SGA---------IY-IRRE----RMA---E-MR---------------------PFL-------------------------------------------------------------------------------------------------------------G-GGDMIK-------------------------------------------------------------------E-------------------------------------------------------------------------VT-------------R-----D----R-------V--------------I-----YN-D-----PPMKFEAGTPGI------V-QTIGLG-------------VALD-Y----L--M------A--L--------G-----------------M-------------------E--------------N-----V----AAH----E--AA---LR----------------------------------------------D---------Y----------------------------------------------------------------------------------A---M-E-R-L----K-G-L------------N----------------W----L------T----L-Q----G-------------------------------------------------------------------------------T---------------------------A-------------------------P-------G--------------K-A----------A-IF-S---F--T-----------------------------------------L--------------------Q----------GA----------------------------------A---------------------H------------------A---H------D--------------IST----------IL-D-K-K-G--------------------------------------------------------------------------------------V--AVRAGHH---------------------------CAG----PL-M-E-R-L--------G------------V---------T--------------------A---TCR------AS-FGLYNTREEVD---------------------------------------------------------------------------------------------------------------------------------------A--------L---V---------------------------------------------------------------------E-------------------------------------------------------------------------------------------------------AL-----------------E------------------------------------------------------------L------------------------------------------------------------------------------------------------------------------------------------------------------A--------------------------------------------------------------------------------------------------------------------------------------------------H-------------------------------------------------------------------------------------------------------------------------------------------------------------------------------------------------------E----L------------------------------------F---------------------------G----------------------------------------------------------------------------------------------------------------------------------------------------------------------------------------------------------------------------------------------------------------------------------------------------------------
>93684_Rhalotolerans@SFQ24993.1| cysteine desulfurase / selenocysteine lyase
---------------------------------------------------------------------------------------------------------------------------------------------------------------------------------------------------------------------------------------------------------------------------------------------------------------------------------------------------------------------------------------------------------------------------------------------------------------------------------------------------------------------------------------------------------------------------------------------------------------------------------------------------------------------------------------------------------------------------------------------------------------------------------------------------------------------------------------------------------------------------------------------------------------------------------------------------------------------------------------------------------------------------------------------------------------------------------------------------------------------------------------------------------------------------------------------------------------------------------------------------------------------------------------------------------------------------------------------------------------------------------------------------------------------------------------------------------------------------------------------------------------------------------------------------------------------------------------------------------------------------------------------------------------------------------------------------------------------------------------------------------------------------------------------------------------------------------------------------------------------------------------------------------------------------------------------------------------------------------------------------------------------------------------------------M-Y-----------------------------------------------------D---------------------------------------------------------------------------------------------V--------------------------------T-----------------------------------E----------V----------------------------------R-----------------KD------------------------------------FPI------------------------------------------------------------------------L---S-----R-----------E---------------------------------------------------------V--------------------N-----------G----------------K------------------------------------------------------------------------------------------------------------------P----------------------------------L---------------------------------VYLD---NGASA-QKPQAVIDAV-T----RGYAE-E----------Y---ANVHRGLHY-----LSNL---------------ATEKYEG----VRGIIARFL-----------------------------------G-V--------------------------------A-----D---------------E------E-Q----------IVLNS-G----TTEGIN-TVA-----YGW---------------------------------A--M---------------------------------------------P------------------------------------R------M----------E-----AG-------D----------------EIVL--SVMEHHANIV-PWHFL-----R-----ER-----------Q--------------------------------------------------------------------------------------------G--------------V----QLKWV--------------------D-------I----------------------------------D----------------------------------------------S-R------G-------------------------------A---L---------D-------P-Q----------------------------------------------------A------------V--ID---------AI------------------------------------------------------------------------------G-----P-------------------------------------------------------------------------K---T---K------LVAI-THLSNVL-GT-V-----V-----------------------------------------------------DVK-T---II-----DA------A------------------------------------------------------H---------------E-------------K--------------G--------------V-------AVL--V-D-GSQSAV-H-----M--PVN----L-DAL-----G----A----DFYAITGHKL-YGPSG----------------------------------------------------------------------------------------------------------SGA---------IF-IKKD----RLA---E-MR---------------------PFI-------------------------------------------------------------------------------------------------------------G-GGDMIR-------------------------------------------------------------------E-------------------------------------------------------------------------VH-------------K-----D----E-------V--------------T-----YA-D-----PPMKFEAGTPGI------V-QTIGLG-------------VALE-Y----L--M------D--L--------G-----------------M-------------------E--------------N-----V----AAH----E--AR---LR----------------------------------------------D---------Y----------------------------------------------------------------------------------A---R-E-R-L----D-G-L------------N----------------W----L------S----V-Q----G-------------------------------------------------------------------------------T---------------------------T-------------------------E-------D--------------K-A----------A-IF-S---F--T-----------------------------------------M--------------------N----------SA----------------------------------A---------------------H------------------A---H------D--------------IST----------IL-D-K-K-G--------------------------------------------------------------------------------------V--AVRAGHH---------------------------CAG----PL-M-D-F-L--------G------------V---------T--------------------G---TCR------AS-FGLYNTEAEVD---------------------------------------------------------------------------------------------------------------------------------------T--------L---I---------------------------------------------------------------------D-------------------------------------------------------------------------------------------------------AL-----------------E------------------------------------------------------------L------------------------------------------------------------------------------------------------------------------------------------------------------A--------------------------------------------------------------------------------------------------------------------------------------------------H-------------------------------------------------------------------------------------------------------------------------------------------------------------------------------------------------------D----L------------------------------------F---------------------------G----------------------------------------------------------------------------------------------------------------------------------------------------------------------------------------------------------------------------------------------------------------------------------------------------------------
>633194_Rlentus@SIS92435.1| cysteine desulfurase
---------------------------------------------------------------------------------------------------------------------------------------------------------------------------------------------------------------------------------------------------------------------------------------------------------------------------------------------------------------------------------------------------------------------------------------------------------------------------------------------------------------------------------------------------------------------------------------------------------------------------------------------------------------------------------------------------------------------------------------------------------------------------------------------------------------------------------------------------------------------------------------------------------------------------------------------------------------------------------------------------------------------------------------------------------------------------------------------------------------------------------------------------------------------------------------------------------------------------------------------------------------------------------------------------------------------------------------------------------------------------------------------------------------------------------------------------------------------------------------------------------------------------------------------------------------------------------------------------------------------------------------------------------------------------------------------------------------------------------------------------------------------------------------------------------------------------------------------------------------------------------------------------------------------------------------------------------------------------------------------------------------------------------------------------M-Y-----------------------------------------------------D---------------------------------------------------------------------------------------------V--------------------------------H-----------------------------------E----------I----------------------------------R-----------------KD------------------------------------FPI------------------------------------------------------------------------L---S-----R-----------Q---------------------------------------------------------V--------------------N-----------G----------------K------------------------------------------------------------------------------------------------------------------P----------------------------------L---------------------------------VYLD---NGASA-QKPQVVIDAV-T----RAYAE-E----------Y---SNVHRGLHY-----LSNL---------------ATEKYEG----VRGTIARFL-----------------------------------G-V--------------------------------A-----D---------------E------E-Q----------IILNS-G----TTEGIN-MVA-----YGW---------------------------------A--M---------------------------------------------P------------------------------------R------M----------E-----AG-------D----------------EIVL--SVMEHHANIV-PWHFL-----R-----ER-----------Q--------------------------------------------------------------------------------------------G--------------V----QLKWV--------------------D-------V----------------------------------D----------------------------------------------S-R------G-------------------------------A---L---------D-------P-Q----------------------------------------------------A------------V--ID---------AI------------------------------------------------------------------------------G-----P-------------------------------------------------------------------------K---T---K------LVAI-THLSNVL-GT-V-----V-----------------------------------------------------DVK-S---II-----DG------A------------------------------------------------------H---------------A-------------K--------------G--------------V-------PVL--V-D-GSQAAV-H-----M--PLD----L-DAL-----N----P----DFYAITGHKL-YGPSG----------------------------------------------------------------------------------------------------------SGA---------IF-VHRD----RLA---E-MQ---------------------PFM-------------------------------------------------------------------------------------------------------------G-GGDMIR-------------------------------------------------------------------E-------------------------------------------------------------------------VH-------------K-----D----Q-------V--------------I-----YN-D-----APMKFEAGTPGI------V-QTIGLG-------------VALD-Y----M--M------G--L--------G-----------------M-------------------E--------------N-----I----AAH----E--AV---LR----------------------------------------------D---------Y----------------------------------------------------------------------------------T---R-K-R-L----D-G-L------------N----------------W----L------S----V-Q----G-------------------------------------------------------------------------------T---------------------------T-------------------------D-------D--------------K-A----------A-IF-S---F--T-----------------------------------------M--------------------N----------GA----------------------------------A---------------------H------------------A---H------D--------------IST----------IL-D-K-K-G--------------------------------------------------------------------------------------V--AVRAGQH---------------------------CVG----PL-M-D-H-M--------G------------V---------A--------------------A---TCR------AS-FGLYNTEDEVD---------------------------------------------------------------------------------------------------------------------------------------V--------L---I---------------------------------------------------------------------D-------------------------------------------------------------------------------------------------------AL-----------------E------------------------------------------------------------L------------------------------------------------------------------------------------------------------------------------------------------------------A--------------------------------------------------------------------------------------------------------------------------------------------------H-------------------------------------------------------------------------------------------------------------------------------------------------------------------------------------------------------D----L------------------------------------F---------------------------G----------------------------------------------------------------------------------------------------------------------------------------------------------------------------------------------------------------------------------------------------------------------------------------------------------------
>398580_Dshibae@ABV93365.1| cysteine desulfurase
---------------------------------------------------------------------------------------------------------------------------------------------------------------------------------------------------------------------------------------------------------------------------------------------------------------------------------------------------------------------------------------------------------------------------------------------------------------------------------------------------------------------------------------------------------------------------------------------------------------------------------------------------------------------------------------------------------------------------------------------------------------------------------------------------------------------------------------------------------------------------------------------------------------------------------------------------------------------------------------------------------------------------------------------------------------------------------------------------------------------------------------------------------------------------------------------------------------------------------------------------------------------------------------------------------------------------------------------------------------------------------------------------------------------------------------------------------------------------------------------------------------------------------------------------------------------------------------------------------------------------------------------------------------------------------------------------------------------------------------------------------------------------------------------------------------------------------------------------------------------------------------------------------------------------------------------------------------------------------------------------------------------------------------------------M-Y-----------------------------------------------------N---------------------------------------------------------------------------------------------V--------------------------------D-----------------------------------E----------I----------------------------------R-----------------SD------------------------------------FPI------------------------------------------------------------------------L---S-----R-----------Q---------------------------------------------------------V--------------------N-----------G----------------K------------------------------------------------------------------------------------------------------------------P----------------------------------L---------------------------------VYLD---NGASA-QKPQVVIDAV-T----RAYAE-E----------Y---ANVHRGLHY-----LSNL---------------ATEKYES----VRGTIARFL-----------------------------------G-V--------------------------------A-----D---------------E------N-Q----------IVLNS-G----TTEGIN-LVA-----YGW---------------------------------A--M---------------------------------------------P------------------------------------R------M----------V-----AG-------D----------------EIVL--SVMEHHANIV-PWHFL-----R-----AR-----------Q--------------------------------------------------------------------------------------------G--------------V----VLKWV--------------------D-------V----------------------------------D----------------------------------------------A-T------G-------------------------------A---L---------D-------A-Q----------------------------------------------------K------------V--ID---------AI------------------------------------------------------------------------------G-----P-------------------------------------------------------------------------K---T---K------LVAI-TQLSNVL-GC-K-----V-----------------------------------------------------DVK-A---IT-----EA------A------------------------------------------------------H---------------A-------------K--------------G--------------V-------AVL--V-D-GSQAAV-H-----M--PVS----V-DDL-----G----C----DFYAITGHKL-YGPSG----------------------------------------------------------------------------------------------------------SGA---------IF-IKSE----RMA---E-MR---------------------PFI-------------------------------------------------------------------------------------------------------------G-GGDMIR-------------------------------------------------------------------D-------------------------------------------------------------------------VT-------------R-----E----F-------V--------------T-----YN-D-----PPMKFEAGTPGI------V-QTIGLG-------------VALD-Y----M--M------G--L--------G-----------------M-------------------E--------------N-----I----AAH----E--DK---LR----------------------------------------------D---------Y----------------------------------------------------------------------------------A---R-T-R-L----D-G-L------------N----------------W----L------N----V-Q----G-------------------------------------------------------------------------------Q---------------------------T-------------------------P-------D--------------K-A----------A-IF-S---F--T-----------------------------------------L--------------------E----------GA----------------------------------A---------------------H------------------A---H------D--------------IST----------VL-D-K-K-G--------------------------------------------------------------------------------------V--AVRAGHH---------------------------CAQ----PL-M-E-H-M--------G------------V---------P--------------------A---TCR------AS-FGLYNTEAEVD---------------------------------------------------------------------------------------------------------------------------------------V--------L---V---------------------------------------------------------------------D-------------------------------------------------------------------------------------------------------AL-----------------E------------------------------------------------------------L------------------------------------------------------------------------------------------------------------------------------------------------------C--------------------------------------------------------------------------------------------------------------------------------------------------H-------------------------------------------------------------------------------------------------------------------------------------------------------------------------------------------------------E----L------------------------------------F---------------------------G----------------------------------------------------------------------------------------------------------------------------------------------------------------------------------------------------------------------------------------------------------------------------------------------------------------
>1849170_Rbacterium@OAN65317.1| cysteine desulfurase
---------------------------------------------------------------------------------------------------------------------------------------------------------------------------------------------------------------------------------------------------------------------------------------------------------------------------------------------------------------------------------------------------------------------------------------------------------------------------------------------------------------------------------------------------------------------------------------------------------------------------------------------------------------------------------------------------------------------------------------------------------------------------------------------------------------------------------------------------------------------------------------------------------------------------------------------------------------------------------------------------------------------------------------------------------------------------------------------------------------------------------------------------------------------------------------------------------------------------------------------------------------------------------------------------------------------------------------------------------------------------------------------------------------------------------------------------------------------------------------------------------------------------------------------------------------------------------------------------------------------------------------------------------------------------------------------------------------------------------------------------------------------------------------------------------------------------------------------------------------------------------------------------------------------------------------------------------------------------------------------------------------------------------------------------M-Y-----------------------------------------------------D---------------------------------------------------------------------------------------------V--------------------------------E-----------------------------------T----------I----------------------------------R-----------------AD------------------------------------FPI------------------------------------------------------------------------L---S-----R-----------Q---------------------------------------------------------V--------------------N-----------G----------------K------------------------------------------------------------------------------------------------------------------P----------------------------------L---------------------------------VYLD---NGASA-QKPRVVIDAI-T----QAYSH-E----------Y---ANVHRGLHY-----LSNL---------------ATDNYER----VRGIVARFL-----------------------------------G-A--------------------------------G-----S---------------E------D-E----------IIFNS-G----TTEGIN-MVA-----YGW---------------------------------A--M---------------------------------------------P------------------------------------R------M----------E-----AG-------D----------------EIIL--SIMEHHANIV-PWHFL-----R-----ER-----------Q--------------------------------------------------------------------------------------------G--------------V----VIKWV--------------------D-------V----------------------------------D----------------------------------------------A-T------G-------------------------------A---L---------D-------P-A----------------------------------------------------K------------V--LD---------AI------------------------------------------------------------------------------T-----P-------------------------------------------------------------------------R---T---K------LIAV-THVSNVL-GT-V-----V-----------------------------------------------------DVK-T---IC-----EG------A------------------------------------------------------R---------------A-------------K--------------G--------------V-------PVL--V-D-GSQAAV-H-----M--PVD----V-QDI-----G----C----DFYAVTGHKL-YGPSG----------------------------------------------------------------------------------------------------------SGA---------IY-VRKA----RMA---E-MR---------------------PFI-------------------------------------------------------------------------------------------------------------G-GGDMIR-------------------------------------------------------------------E-------------------------------------------------------------------------VT-------------R-----D----T-------V--------------T-----YN-D-----PPMKFEAGTPGI------V-QTIGLG-------------VALD-Y----M--M------G--L--------G-----------------M-------------------E--------------N-----I----AAH----E--RD---LR----------------------------------------------D---------Y----------------------------------------------------------------------------------A---R-A-R-L----D-G-L------------N----------------W----V------S----V-Q----G-------------------------------------------------------------------------------T---------------------------T-------------------------P-------D--------------K-A----------A-IF-S---F--T-----------------------------------------M--------------------D----------GA----------------------------------A---------------------H------------------A---H------D--------------IST----------IL-D-K-K-G--------------------------------------------------------------------------------------V--AVRAGQH---------------------------CAG----PL-M-T-H-M--------G------------V---------N--------------------A---TCR------AS-FGLYNTKAEVD---------------------------------------------------------------------------------------------------------------------------------------V--------L---I---------------------------------------------------------------------D-------------------------------------------------------------------------------------------------------AL-----------------E------------------------------------------------------------L------------------------------------------------------------------------------------------------------------------------------------------------------A--------------------------------------------------------------------------------------------------------------------------------------------------H-------------------------------------------------------------------------------------------------------------------------------------------------------------------------------------------------------E----L------------------------------------F---------------------------A----------------------------------------------------------------------------------------------------------------------------------------------------------------------------------------------------------------------------------------------------------------------------------------------------------------
>2480588_Rbacterium@ROU04105.1| cysteine desulfurase
[truncated: 7,142,989 more chars]
