# Supplementary material for: Components of iron–Sulfur cluster assembly machineries are robust phylogenetic markers to trace the origin of mitochondria and plastids
Source: PLoS Biol. 2023 Nov 8;21(11):e3002374. doi: 10.1371/journal.pbio.3002374 (PMC10631705; doi:10.1371/journal.pbio.3002374)
Supplement: S1 Data — (ZIP) [file pbio.3002374.s017.zip › S1 Data/Full_datasets/Alphaproteobacteria/SUF/SufU_Alpha.fasta]

>1977864_CPsp@ARJ48159.1| iron-sulfur cluster assembly scaffold protein
----------------------------------------------------------------------------------------------------------------------------------------------------------------------------------------------------------------------------------------------------------------------------------------------------------------------------------------------------------------------------------------------------------------------------------------------------------------------------------------------------------------------------------------------------------------------------------------------------------------------------------------------------------------------------------------------------------------------------------------------------------------------------------------------------------------------------------------------------------------------------------------------------------M-------------------------------------D----------------------------------------------------------------------------------------------------------LE----------------------------------------------------------------------------------------------------------------------------------------------------------------VL------------------------K------------------------------------IAA-----------------------------------------------------------------------------N-----------------------------------------T-------------------------D------------N------------------------------------------------------------------------------------------------------------NR----------------------------N------I----------------------------------------------------------------------------------------E-----NR------------------------------------------------T--------------------------------------------------------------HV---------------------------------S--KLK--------------------------------------------------------------NSL------------------------------------------------------------------------------------------------------------------------------------------------------------------------------------------------------------------------------------------------------------------------------------------------------------------------------------------------------------------------------------------------------------C-------G-D--EMQ-----------------------------V---------------------EL---I-------L------------------------------------K------------------------------------------------------------------N---------------------------E-------------------------------------------------------K---------------------------I-L---DFG---------------------------Y--Q-GKS------------------------------------------------------------------------------------------------------------------------------------------------------------------------------------------------------------------------------------------------------------------------------------------------------------------------------------------------------------------------------------------------------------------------------------------------CVY----C---------------QASA-------------------------------------------------------------------------------------------SL------L---------------------------------------------------------------------------------------------SK----------IS----------------------------------------------------I-------------------------------------N-------K--------------------------------------------Q---------------------------------------K--------------------------------------------------------------------------K----K---L------------------NDLCD------K----------------A---ELYF-------------------------------------------------------------------------------D----------------------------------------------DNIKITE----------------------------------------------------K-------------------------------------------EW----------------V--------------------------------------------------------------------------------------S-------------------L------------------K------------------------------------------------------K-----------------L--------------------------------------------------------------------------------------------------------------------------------------------------------IK----KEN-----------V-------------------------------------------------------------------N-----------------K------------------------------------KD--------------------------------------------------------------------------------------------------------C-------------I----LL----------PF--------------------------------------K----TL--------------------KK-----------------------------------------------------------------------------------------------------------------------------------------------------------I----------------------------------------------------------------------------------------------------------------------------------------------------------V----------------------------------------------------------S-----------------------------------------------------------------------------------------------------------------------------------------------------------------------------------------------------------T----------------------------------------------------------------------------------------------------------------------------------------------------------------------------------------------------------------------------------------------------------------------------------------------------------------------------------------------------------------------------------------------------------------------------------------------------------------------------------------------------------------------------------------------------------------------------------------------------------------------------------------------------------------------------------------------------------------------------------------------------------------------------------------------------------------------------------------------------------------------------------------------------------------------------------------------------------------------------------------------------------------------------------------------------------------------------------------------------------------------------------------------------------------------------------------------------------------------------------------------------------------------------------------------------------------------------------------------------------------------------------------------------------------------------------------------------------------------------------------------------------------------------------------------------------------------------------------------------------------------------------------------------------------------------------------------------------------------------------------------------------------------------------------------------------------------------------------------------------------------------
>2162055_Pbacterium@QCOL01000010.1_32|  27808 28206
----------------------------------------------------------------------------------------------------------------------------------------------------------------------------------------------------------------------------------------------------------------------------------------------------------------------------------------------------------------------------------------------------------------------------------------------------------------------------------------------------------------------------------------------------------------------------------------------------------------------------------------------------------------------------------------------------------------------------------------------------------------------------------------------------------------------------------------------------------------------------------------------------------M-------------------------------------D----------------------------------------------------------------------------------------------------------LE----------------------------------------------------------------------------------------------------------------------------------------------------------------VL------------------------S------------------------------------IAA-----------------------------------------------------------------------------N-----------------------------------------T-------------------------D------------N------------------------------------------------------------------------------------------------------------NR----------------------------N------I----------------------------------------------------------------------------------------E-----NR------------------------------------------------T--------------------------------------------------------------HV---------------------------------S--KLK--------------------------------------------------------------NSV------------------------------------------------------------------------------------------------------------------------------------------------------------------------------------------------------------------------------------------------------------------------------------------------------------------------------------------------------------------------------------------------------------C-------G-D--EMQ-----------------------------I---------------------EL---I-------L------------------------------------K------------------------------------------------------------------N---------------------------E-------------------------------------------------------K---------------------------I-L---DFG---------------------------Y--Q-GKS------------------------------------------------------------------------------------------------------------------------------------------------------------------------------------------------------------------------------------------------------------------------------------------------------------------------------------------------------------------------------------------------------------------------------------------------CVY----C---------------QASA-------------------------------------------------------------------------------------------SL------L---------------------------------------------------------------------------------------------SK----------IS----------------------------------------------------I-------------------------------------N-------N--------------------------------------------Q---------------------------------------K--------------------------------------------------------------------------E----K---I------------------NDLCD------K----------------A---ELYF-------------------------------------------------------------------------------N----------------------------------------------DDVKIID----------------------------------------------------K-------------------------------------------KW----------------N--------------------------------------------------------------------------------------S-------------------L------------------K------------------------------------------------------K-----------------L--------------------------------------------------------------------------------------------------------------------------------------------------------IK----KKN-----------I-------------------------------------------------------------------N-----------------K------------------------------------KD--------------------------------------------------------------------------------------------------------C-------------I----LL----------PF--------------------------------------K----TL--------------------KK-----------------------------------------------------------------------------------------------------------------------------------------------------------I----------------------------------------------------------------------------------------------------------------------------------------------------------V----------------------------------------------------------S-----------------------------------------------------------------------------------------------------------------------------------------------------------------------------------------------------------N*---------------------------------------------------------------------------------------------------------------------------------------------------------------------------------------------------------------------------------------------------------------------------------------------------------------------------------------------------------------------------------------------------------------------------------------------------------------------------------------------------------------------------------------------------------------------------------------------------------------------------------------------------------------------------------------------------------------------------------------------------------------------------------------------------------------------------------------------------------------------------------------------------------------------------------------------------------------------------------------------------------------------------------------------------------------------------------------------------------------------------------------------------------------------------------------------------------------------------------------------------------------------------------------------------------------------------------------------------------------------------------------------------------------------------------------------------------------------------------------------------------------------------------------------------------------------------------------------------------------------------------------------------------------------------------------------------------------------------------------------------------------------------------------------------------------------------------------------------------------------------
>2162012_Pbacterium@QCKW01000001.1_84|  83447 83845
----------------------------------------------------------------------------------------------------------------------------------------------------------------------------------------------------------------------------------------------------------------------------------------------------------------------------------------------------------------------------------------------------------------------------------------------------------------------------------------------------------------------------------------------------------------------------------------------------------------------------------------------------------------------------------------------------------------------------------------------------------------------------------------------------------------------------------------------------------------------------------------------------------M-------------------------------------D----------------------------------------------------------------------------------------------------------LE----------------------------------------------------------------------------------------------------------------------------------------------------------------IL------------------------N------------------------------------IAS-----------------------------------------------------------------------------D-----------------------------------------T-------------------------D------------N------------------------------------------------------------------------------------------------------------IR----------------------------N------V----------------------------------------------------------------------------------------K-----NY------------------------------------------------T--------------------------------------------------------------HF---------------------------------S--KLK--------------------------------------------------------------NSL------------------------------------------------------------------------------------------------------------------------------------------------------------------------------------------------------------------------------------------------------------------------------------------------------------------------------------------------------------------------------------------------------------C-------G-D--EVM-----------------------------I---------------------KL---I-------I------------------------------------K------------------------------------------------------------------N---------------------------E-------------------------------------------------------K---------------------------I-V---DFG---------------------------Y--Q-GNS------------------------------------------------------------------------------------------------------------------------------------------------------------------------------------------------------------------------------------------------------------------------------------------------------------------------------------------------------------------------------------------------------------------------------------------------CIY----C---------------QASA-------------------------------------------------------------------------------------------SL------L---------------------------------------------------------------------------------------------SK----------IS----------------------------------------------------I-------------------------------------N-------S--------------------------------------------K---------------------------------------K--------------------------------------------------------------------------N----K---L------------------NELCD------D----------------A---NSYF-------------------------------------------------------------------------------D----------------------------------------------GNFEIIE----------------------------------------------------K-------------------------------------------KW----------------L--------------------------------------------------------------------------------------F-------------------L------------------K------------------------------------------------------K-----------------L--------------------------------------------------------------------------------------------------------------------------------------------------------FK----QKN-----------I-------------------------------------------------------------------T-----------------R------------------------------------KE--------------------------------------------------------------------------------------------------------C-------------I----LL----------PF--------------------------------------K----AL--------------------KK-----------------------------------------------------------------------------------------------------------------------------------------------------------I----------------------------------------------------------------------------------------------------------------------------------------------------------V----------------------------------------------------------S-----------------------------------------------------------------------------------------------------------------------------------------------------------------------------------------------------------V*---------------------------------------------------------------------------------------------------------------------------------------------------------------------------------------------------------------------------------------------------------------------------------------------------------------------------------------------------------------------------------------------------------------------------------------------------------------------------------------------------------------------------------------------------------------------------------------------------------------------------------------------------------------------------------------------------------------------------------------------------------------------------------------------------------------------------------------------------------------------------------------------------------------------------------------------------------------------------------------------------------------------------------------------------------------------------------------------------------------------------------------------------------------------------------------------------------------------------------------------------------------------------------------------------------------------------------------------------------------------------------------------------------------------------------------------------------------------------------------------------------------------------------------------------------------------------------------------------------------------------------------------------------------------------------------------------------------------------------------------------------------------------------------------------------------------------------------------------------------------------
>2162023_Pbacterium@QBYE01000007.1_36|  34732 35130
----------------------------------------------------------------------------------------------------------------------------------------------------------------------------------------------------------------------------------------------------------------------------------------------------------------------------------------------------------------------------------------------------------------------------------------------------------------------------------------------------------------------------------------------------------------------------------------------------------------------------------------------------------------------------------------------------------------------------------------------------------------------------------------------------------------------------------------------------------------------------------------------------------M-------------------------------------D----------------------------------------------------------------------------------------------------------LE----------------------------------------------------------------------------------------------------------------------------------------------------------------IL------------------------R------------------------------------IAS-----------------------------------------------------------------------------D-----------------------------------------N-------------------------N------------N------------------------------------------------------------------------------------------------------------NK----------------------------Y------I----------------------------------------------------------------------------------------Q-----NH------------------------------------------------T--------------------------------------------------------------HH---------------------------------S--KLK--------------------------------------------------------------NPL------------------------------------------------------------------------------------------------------------------------------------------------------------------------------------------------------------------------------------------------------------------------------------------------------------------------------------------------------------------------------------------------------------C-------G-D--EMQ-----------------------------I---------------------NL---I-------I------------------------------------D------------------------------------------------------------------E---------------------------E-------------------------------------------------------R---------------------------I-I---DFG---------------------------Y--Q-GKC------------------------------------------------------------------------------------------------------------------------------------------------------------------------------------------------------------------------------------------------------------------------------------------------------------------------------------------------------------------------------------------------------------------------------------------------CVY----C---------------QASA-------------------------------------------------------------------------------------------SL------L---------------------------------------------------------------------------------------------SK----------IS----------------------------------------------------I-------------------------------------N-------K--------------------------------------------K---------------------------------------K--------------------------------------------------------------------------S----K---I------------------NELCD------D----------------A---KSFF-------------------------------------------------------------------------------D----------------------------------------------GNSDIIK----------------------------------------------------K-------------------------------------------KW----------------K--------------------------------------------------------------------------------------L-------------------M------------------Q------------------------------------------------------K-----------------L--------------------------------------------------------------------------------------------------------------------------------------------------------FK----SKN-----------K-------------------------------------------------------------------A-----------------R------------------------------------KE--------------------------------------------------------------------------------------------------------C-------------I----LL----------PF--------------------------------------K----TV--------------------QK-----------------------------------------------------------------------------------------------------------------------------------------------------------I----------------------------------------------------------------------------------------------------------------------------------------------------------V----------------------------------------------------------S-----------------------------------------------------------------------------------------------------------------------------------------------------------------------------------------------------------D*---------------------------------------------------------------------------------------------------------------------------------------------------------------------------------------------------------------------------------------------------------------------------------------------------------------------------------------------------------------------------------------------------------------------------------------------------------------------------------------------------------------------------------------------------------------------------------------------------------------------------------------------------------------------------------------------------------------------------------------------------------------------------------------------------------------------------------------------------------------------------------------------------------------------------------------------------------------------------------------------------------------------------------------------------------------------------------------------------------------------------------------------------------------------------------------------------------------------------------------------------------------------------------------------------------------------------------------------------------------------------------------------------------------------------------------------------------------------------------------------------------------------------------------------------------------------------------------------------------------------------------------------------------------------------------------------------------------------------------------------------------------------------------------------------------------------------------------------------------------------------
>1986816_CPsp@RPG97005.1| iron-sulfur cluster assembly scaffold protein
----------------------------------------------------------------------------------------------------------------------------------------------------------------------------------------------------------------------------------------------------------------------------------------------------------------------------------------------------------------------------------------------------------------------------------------------------------------------------------------------------------------------------------------------------------------------------------------------------------------------------------------------------------------------------------------------------------------------------------------------------------------------------------------------------------------------------------------------------------------------------------------------------------M-------------------------------------D----------------------------------------------------------------------------------------------------------LE----------------------------------------------------------------------------------------------------------------------------------------------------------------IL------------------------K------------------------------------IAS-----------------------------------------------------------------------------D-----------------------------------------N-------------------------N------------N------------------------------------------------------------------------------------------------------------NK----------------------------Y------V----------------------------------------------------------------------------------------K-----NY------------------------------------------------T--------------------------------------------------------------HY---------------------------------S--KLK--------------------------------------------------------------NPL------------------------------------------------------------------------------------------------------------------------------------------------------------------------------------------------------------------------------------------------------------------------------------------------------------------------------------------------------------------------------------------------------------C-------G-D--EMQ-----------------------------I---------------------NL---I-------I------------------------------------D------------------------------------------------------------------E---------------------------E-------------------------------------------------------K---------------------------I-I---DFG---------------------------Y--Q-GKC------------------------------------------------------------------------------------------------------------------------------------------------------------------------------------------------------------------------------------------------------------------------------------------------------------------------------------------------------------------------------------------------------------------------------------------------CVY----C---------------QASA-------------------------------------------------------------------------------------------SL------L---------------------------------------------------------------------------------------------SK----------IS----------------------------------------------------I-------------------------------------N-------K--------------------------------------------K---------------------------------------K--------------------------------------------------------------------------S----K---I------------------NELCD------D----------------A---KLFF-------------------------------------------------------------------------------D----------------------------------------------GNSDIIK----------------------------------------------------K-------------------------------------------KW----------------K--------------------------------------------------------------------------------------L-------------------L------------------Q------------------------------------------------------K-----------------L--------------------------------------------------------------------------------------------------------------------------------------------------------FK----SKN-----------K-------------------------------------------------------------------A-----------------R------------------------------------KE--------------------------------------------------------------------------------------------------------C-------------I----LL----------PF--------------------------------------K----TV--------------------KK-----------------------------------------------------------------------------------------------------------------------------------------------------------I----------------------------------------------------------------------------------------------------------------------------------------------------------V----------------------------------------------------------S-----------------------------------------------------------------------------------------------------------------------------------------------------------------------------------------------------------I----------------------------------------------------------------------------------------------------------------------------------------------------------------------------------------------------------------------------------------------------------------------------------------------------------------------------------------------------------------------------------------------------------------------------------------------------------------------------------------------------------------------------------------------------------------------------------------------------------------------------------------------------------------------------------------------------------------------------------------------------------------------------------------------------------------------------------------------------------------------------------------------------------------------------------------------------------------------------------------------------------------------------------------------------------------------------------------------------------------------------------------------------------------------------------------------------------------------------------------------------------------------------------------------------------------------------------------------------------------------------------------------------------------------------------------------------------------------------------------------------------------------------------------------------------------------------------------------------------------------------------------------------------------------------------------------------------------------------------------------------------------------------------------------------------------------------------------------------------------------------
>2162038_Pbacterium@QCDD01000004.1_44|  40120 40518
----------------------------------------------------------------------------------------------------------------------------------------------------------------------------------------------------------------------------------------------------------------------------------------------------------------------------------------------------------------------------------------------------------------------------------------------------------------------------------------------------------------------------------------------------------------------------------------------------------------------------------------------------------------------------------------------------------------------------------------------------------------------------------------------------------------------------------------------------------------------------------------------------------M-------------------------------------N----------------------------------------------------------------------------------------------------------LD----------------------------------------------------------------------------------------------------------------------------------------------------------------IL------------------------K------------------------------------IAS-----------------------------------------------------------------------------D-----------------------------------------T-------------------------N------------N------------------------------------------------------------------------------------------------------------NK----------------------------S------I----------------------------------------------------------------------------------------K-----NY------------------------------------------------T--------------------------------------------------------------HH---------------------------------S--KLK--------------------------------------------------------------NSM------------------------------------------------------------------------------------------------------------------------------------------------------------------------------------------------------------------------------------------------------------------------------------------------------------------------------------------------------------------------------------------------------------C-------G-D--EMQ-----------------------------I---------------------DL---V-------I------------------------------------K------------------------------------------------------------------K---------------------------N-------------------------------------------------------K---------------------------I-I---DFG---------------------------Y--Q-GKS------------------------------------------------------------------------------------------------------------------------------------------------------------------------------------------------------------------------------------------------------------------------------------------------------------------------------------------------------------------------------------------------------------------------------------------------CVY----C---------------QASA-------------------------------------------------------------------------------------------SL------L---------------------------------------------------------------------------------------------SK----------IS----------------------------------------------------I-------------------------------------N-------E--------------------------------------------N---------------------------------------K--------------------------------------------------------------------------S----K---I------------------NELCD------D----------------A---KYYF-------------------------------------------------------------------------------E----------------------------------------------GNVENIE----------------------------------------------------K-------------------------------------------KW----------------K--------------------------------------------------------------------------------------S-------------------L------------------N------------------------------------------------------K-----------------I--------------------------------------------------------------------------------------------------------------------------------------------------------FN----DKN-----------L-------------------------------------------------------------------S-----------------R------------------------------------KE--------------------------------------------------------------------------------------------------------C-------------I----LL----------PF--------------------------------------K----TI--------------------KK-----------------------------------------------------------------------------------------------------------------------------------------------------------I----------------------------------------------------------------------------------------------------------------------------------------------------------V----------------------------------------------------------S-----------------------------------------------------------------------------------------------------------------------------------------------------------------------------------------------------------K*---------------------------------------------------------------------------------------------------------------------------------------------------------------------------------------------------------------------------------------------------------------------------------------------------------------------------------------------------------------------------------------------------------------------------------------------------------------------------------------------------------------------------------------------------------------------------------------------------------------------------------------------------------------------------------------------------------------------------------------------------------------------------------------------------------------------------------------------------------------------------------------------------------------------------------------------------------------------------------------------------------------------------------------------------------------------------------------------------------------------------------------------------------------------------------------------------------------------------------------------------------------------------------------------------------------------------------------------------------------------------------------------------------------------------------------------------------------------------------------------------------------------------------------------------------------------------------------------------------------------------------------------------------------------------------------------------------------------------------------------------------------------------------------------------------------------------------------------------------------------------
>1986826_CPsp@OUX38615.1| hypothetical protein CBE33_00495
----------------------------------------------------------------------------------------------------------------------------------------------------------------------------------------------------------------------------------------------------------------------------------------------------------------------------------------------------------------------------------------------------------------------------------------------------------------------------------------------------------------------------------------------------------------------------------------------------------------------------------------------------------------------------------------------------------------------------------------------------------------------------------------------------------------------------------------------------------------------------------------------------------M-------------------------------------N----------------------------------------------------------------------------------------------------------LE----------------------------------------------------------------------------------------------------------------------------------------------------------------II------------------------K------------------------------------IAS-----------------------------------------------------------------------------F-----------------------------------------N-------------------------K------------N------------------------------------------------------------------------------------------------------------NR----------------------------K------L----------------------------------------------------------------------------------------V-----NS------------------------------------------------T--------------------------------------------------------------HS---------------------------------S--KNK--------------------------------------------------------------NPI------------------------------------------------------------------------------------------------------------------------------------------------------------------------------------------------------------------------------------------------------------------------------------------------------------------------------------------------------------------------------------------------------------C-------G-D--EIE-----------------------------L---------------------NI---R-------M------------------------------------N------------------------------------------------------------------N---------------------------G-------------------------------------------------------K---------------------------I-V---DFG---------------------------Y--I-GKS------------------------------------------------------------------------------------------------------------------------------------------------------------------------------------------------------------------------------------------------------------------------------------------------------------------------------------------------------------------------------------------------------------------------------------------------CVY----C---------------HASA-------------------------------------------------------------------------------------------SI------I---------------------------------------------------------------------------------------------SR----------IL----------------------------------------------------K-------------------------------------N-------E--------------------------------------------N---------------------------------------Q--------------------------------------------------------------------------K----N---V------------------KKILS------L----------------G---ENFY-------------------------------------------------------------------------------K----------------------------------------------GKEILLP----------------------------------------------------K-------------------------------------------KW----------------I--------------------------------------------------------------------------------------K-------------------L------------------K------------------------------------------------------I-----------------L--------------------------------------------------------------------------------------------------------------------------------------------------------FN----KKN-----------F-------------------------------------------------------------------N-----------------R------------------------------------KE--------------------------------------------------------------------------------------------------------C-------------I----YL----------PF--------------------------------------K----TL--------------------TS-----------------------------------------------------------------------------------------------------------------------------------------------------------A----------------------------------------------------------------------------------------------------------------------------------------------------------L----------------------------------------------------------K-----------------------------------------------------------------------------------------------------------------------------------------------------------------------------------------------------------L----------------------------------------------------------------------------------------------------------------------------------------------------------------------------------------------------------------------------------------------------------------------------------------------------------------------------------------------------------------------------------------------------------------------------------------------------------------------------------------------------------------------------------------------------------------------------------------------------------------------------------------------------------------------------------------------------------------------------------------------------------------------------------------------------------------------------------------------------------------------------------------------------------------------------------------------------------------------------------------------------------------------------------------------------------------------------------------------------------------------------------------------------------------------------------------------------------------------------------------------------------------------------------------------------------------------------------------------------------------------------------------------------------------------------------------------------------------------------------------------------------------------------------------------------------------------------------------------------------------------------------------------------------------------------------------------------------------------------------------------------------------------------------------------------------------------------------------------------------------------------
>2162054_Pbacterium@QCOG01000003.1_107|  108923 109324
----------------------------------------------------------------------------------------------------------------------------------------------------------------------------------------------------------------------------------------------------------------------------------------------------------------------------------------------------------------------------------------------------------------------------------------------------------------------------------------------------------------------------------------------------------------------------------------------------------------------------------------------------------------------------------------------------------------------------------------------------------------------------------------------------------------------------------------------------------------------------------------------------------M-------------------------------------D----------------------------------------------------------------------------------------------------------LK----------------------------------------------------------------------------------------------------------------------------------------------------------------IL------------------------R------------------------------------LAS-----------------------------------------------------------------------------D-----------------------------------------T-------------------------K------------S------------------------------------------------------------------------------------------------------------QK----------------------------K------I----------------------------------------------------------------------------------------S-----DF------------------------------------------------T--------------------------------------------------------------HN---------------------------------S--KAK--------------------------------------------------------------NPL------------------------------------------------------------------------------------------------------------------------------------------------------------------------------------------------------------------------------------------------------------------------------------------------------------------------------------------------------------------------------------------------------------C-------G-D--EIQ-----------------------------L---------------------FF---K-------I------------------------------------N------------------------------------------------------------------K---------------------------G-------------------------------------------------------K---------------------------I-T---KVS---------------------------Y--Q-GKN------------------------------------------------------------------------------------------------------------------------------------------------------------------------------------------------------------------------------------------------------------------------------------------------------------------------------------------------------------------------------------------------------------------------------------------------CVY----C---------------QASA-------------------------------------------------------------------------------------------NL------L---------------------------------------------------------------------------------------------SS----------NS----------------------------------------------------N-------------------------------------G-------K--------------------------------------------K---------------------------------------V--------------------------------------------------------------------------E----E---M------------------IEVCD------C----------------A---NEFF-------------------------------------------------------------------------------K----------------------------------------------NKK-DLP----------------------------------------------------K-------------------------------------------NL----------------K--------------------------------------------------------------------------------------K-------------------Y------------------K------------------------------------------------------A-----------------L--------------------------------------------------------------------------------------------------------------------------------------------------------IS----SKN-----------T-------------------------------------------------------------------N-----------------R------------------------------------KE--------------------------------------------------------------------------------------------------------C-------------I----LL----------PF--------------------------------------N----AL--------------------KK-----------------------------------------------------------------------------------------------------------------------------------------------------------G----------------------------------------------------------------------------------------------------------------------------------------------------------L----------------------------------------------------------I-----------------------------------------------------------------------------------------------------------------------------------------------------------------------------------------------------------NGN*-------------------------------------------------------------------------------------------------------------------------------------------------------------------------------------------------------------------------------------------------------------------------------------------------------------------------------------------------------------------------------------------------------------------------------------------------------------------------------------------------------------------------------------------------------------------------------------------------------------------------------------------------------------------------------------------------------------------------------------------------------------------------------------------------------------------------------------------------------------------------------------------------------------------------------------------------------------------------------------------------------------------------------------------------------------------------------------------------------------------------------------------------------------------------------------------------------------------------------------------------------------------------------------------------------------------------------------------------------------------------------------------------------------------------------------------------------------------------------------------------------------------------------------------------------------------------------------------------------------------------------------------------------------------------------------------------------------------------------------------------------------------------------------------------------------------------------------------------------------------------
>2162053_Pbacterium@QCNR01000001.1_51|  49977 50375
----------------------------------------------------------------------------------------------------------------------------------------------------------------------------------------------------------------------------------------------------------------------------------------------------------------------------------------------------------------------------------------------------------------------------------------------------------------------------------------------------------------------------------------------------------------------------------------------------------------------------------------------------------------------------------------------------------------------------------------------------------------------------------------------------------------------------------------------------------------------------------------------------------M-------------------------------------D----------------------------------------------------------------------------------------------------------IE----------------------------------------------------------------------------------------------------------------------------------------------------------------IL------------------------Q------------------------------------IAA-----------------------------------------------------------------------------D-----------------------------------------T-------------------------K------------N------------------------------------------------------------------------------------------------------------NK----------------------------K------I----------------------------------------------------------------------------------------K-----NF------------------------------------------------T--------------------------------------------------------------HK---------------------------------S--KFK--------------------------------------------------------------SQL------------------------------------------------------------------------------------------------------------------------------------------------------------------------------------------------------------------------------------------------------------------------------------------------------------------------------------------------------------------------------------------------------------C-------G-D--EIE-----------------------------I---------------------SL---I-------I------------------------------------K------------------------------------------------------------------D---------------------------Q-------------------------------------------------------K---------------------------I-L---DMG---------------------------Y--Q-CKS------------------------------------------------------------------------------------------------------------------------------------------------------------------------------------------------------------------------------------------------------------------------------------------------------------------------------------------------------------------------------------------------------------------------------------------------CIY----C---------------QASA-------------------------------------------------------------------------------------------SL------L---------------------------------------------------------------------------------------------SK----------LS----------------------------------------------------I-------------------------------------N-------K--------------------------------------------P---------------------------------------L--------------------------------------------------------------------------K----K---I------------------KELSD------F----------------V---NNFF-------------------------------------------------------------------------------K----------------------------------------------STNVKFS----------------------------------------------------K-------------------------------------------EW----------------K--------------------------------------------------------------------------------------A-------------------F------------------E------------------------------------------------------K-----------------L--------------------------------------------------------------------------------------------------------------------------------------------------------FD----KKN-----------I-------------------------------------------------------------------S-----------------R------------------------------------KD--------------------------------------------------------------------------------------------------------C-------------I----LL----------PF--------------------------------------K----TV--------------------TK-----------------------------------------------------------------------------------------------------------------------------------------------------------A----------------------------------------------------------------------------------------------------------------------------------------------------------L----------------------------------------------------------K-----------------------------------------------------------------------------------------------------------------------------------------------------------------------------------------------------------S*---------------------------------------------------------------------------------------------------------------------------------------------------------------------------------------------------------------------------------------------------------------------------------------------------------------------------------------------------------------------------------------------------------------------------------------------------------------------------------------------------------------------------------------------------------------------------------------------------------------------------------------------------------------------------------------------------------------------------------------------------------------------------------------------------------------------------------------------------------------------------------------------------------------------------------------------------------------------------------------------------------------------------------------------------------------------------------------------------------------------------------------------------------------------------------------------------------------------------------------------------------------------------------------------------------------------------------------------------------------------------------------------------------------------------------------------------------------------------------------------------------------------------------------------------------------------------------------------------------------------------------------------------------------------------------------------------------------------------------------------------------------------------------------------------------------------------------------------------------------------------
>2162041_Pbacterium@QCGH01000002.1_33|  31755 32153
----------------------------------------------------------------------------------------------------------------------------------------------------------------------------------------------------------------------------------------------------------------------------------------------------------------------------------------------------------------------------------------------------------------------------------------------------------------------------------------------------------------------------------------------------------------------------------------------------------------------------------------------------------------------------------------------------------------------------------------------------------------------------------------------------------------------------------------------------------------------------------------------------------M-------------------------------------D----------------------------------------------------------------------------------------------------------LE----------------------------------------------------------------------------------------------------------------------------------------------------------------IL------------------------Q------------------------------------IAA-----------------------------------------------------------------------------D-----------------------------------------T-------------------------K------------N------------------------------------------------------------------------------------------------------------NK----------------------------D------I----------------------------------------------------------------------------------------K-----NF------------------------------------------------T--------------------------------------------------------------HK---------------------------------S--KYK--------------------------------------------------------------SKM------------------------------------------------------------------------------------------------------------------------------------------------------------------------------------------------------------------------------------------------------------------------------------------------------------------------------------------------------------------------------------------------------------C-------G-D--EIE-----------------------------I---------------------SL---I-------V------------------------------------K------------------------------------------------------------------D---------------------------Q-------------------------------------------------------K---------------------------I-L---DMG---------------------------Y--Q-CKS------------------------------------------------------------------------------------------------------------------------------------------------------------------------------------------------------------------------------------------------------------------------------------------------------------------------------------------------------------------------------------------------------------------------------------------------CIY----C---------------QASA-------------------------------------------------------------------------------------------SL------L---------------------------------------------------------------------------------------------SK----------LS----------------------------------------------------K-------------------------------------N-------K--------------------------------------------S---------------------------------------L--------------------------------------------------------------------------I----K---V------------------NELIE------F----------------V---NIFF-------------------------------------------------------------------------------K----------------------------------------------NTNLKFD----------------------------------------------------K-------------------------------------------EW----------------K--------------------------------------------------------------------------------------L-------------------F------------------E------------------------------------------------------K-----------------L--------------------------------------------------------------------------------------------------------------------------------------------------------FD----KKN-----------I-------------------------------------------------------------------S-----------------R------------------------------------KE--------------------------------------------------------------------------------------------------------C-------------I----LL----------PF--------------------------------------K----TV--------------------TK-----------------------------------------------------------------------------------------------------------------------------------------------------------A----------------------------------------------------------------------------------------------------------------------------------------------------------L----------------------------------------------------------K-----------------------------------------------------------------------------------------------------------------------------------------------------------------------------------------------------------L*---------------------------------------------------------------------------------------------------------------------------------------------------------------------------------------------------------------------------------------------------------------------------------------------------------------------------------------------------------------------------------------------------------------------------------------------------------------------------------------------------------------------------------------------------------------------------------------------------------------------------------------------------------------------------------------------------------------------------------------------------------------------------------------------------------------------------------------------------------------------------------------------------------------------------------------------------------------------------------------------------------------------------------------------------------------------------------------------------------------------------------------------------------------------------------------------------------------------------------------------------------------------------------------------------------------------------------------------------------------------------------------------------------------------------------------------------------------------------------------------------------------------------------------------------------------------------------------------------------------------------------------------------------------------------------------------------------------------------------------------------------------------------------------------------------------------------------------------------------------------------
>2162016_Pbacterium@QCLN01000010.1_9|  7882 8280
----------------------------------------------------------------------------------------------------------------------------------------------------------------------------------------------------------------------------------------------------------------------------------------------------------------------------------------------------------------------------------------------------------------------------------------------------------------------------------------------------------------------------------------------------------------------------------------------------------------------------------------------------------------------------------------------------------------------------------------------------------------------------------------------------------------------------------------------------------------------------------------------------------M-------------------------------------D----------------------------------------------------------------------------------------------------------IE----------------------------------------------------------------------------------------------------------------------------------------------------------------IL------------------------K------------------------------------IAA-----------------------------------------------------------------------------N-----------------------------------------T-------------------------K------------N------------------------------------------------------------------------------------------------------------NK----------------------------D------I----------------------------------------------------------------------------------------K-----NF------------------------------------------------T--------------------------------------------------------------HK---------------------------------S--KNK--------------------------------------------------------------NRL------------------------------------------------------------------------------------------------------------------------------------------------------------------------------------------------------------------------------------------------------------------------------------------------------------------------------------------------------------------------------------------------------------C-------G-D--EME-----------------------------I---------------------SL---I-------V------------------------------------K------------------------------------------------------------------K---------------------------H-------------------------------------------------------K---------------------------I-S---KIG---------------------------Y--Q-CKS------------------------------------------------------------------------------------------------------------------------------------------------------------------------------------------------------------------------------------------------------------------------------------------------------------------------------------------------------------------------------------------------------------------------------------------------CIY----C---------------QASA-------------------------------------------------------------------------------------------SL------L---------------------------------------------------------------------------------------------SN----------SS----------------------------------------------------I-------------------------------------N-------K--------------------------------------------S---------------------------------------V--------------------------------------------------------------------------Q----K---I------------------NEIST------F----------------V---ERYF-------------------------------------------------------------------------------D----------------------------------------------NTNLKFT----------------------------------------------------K-------------------------------------------EW----------------K--------------------------------------------------------------------------------------Q-------------------F------------------E------------------------------------------------------K-----------------I--------------------------------------------------------------------------------------------------------------------------------------------------------FN----KKN-----------I-------------------------------------------------------------------S-----------------R------------------------------------KE--------------------------------------------------------------------------------------------------------C-------------I----LL----------PF--------------------------------------K----TI--------------------IK-----------------------------------------------------------------------------------------------------------------------------------------------------------A----------------------------------------------------------------------------------------------------------------------------------------------------------L----------------------------------------------------------K-----------------------------------------------------------------------------------------------------------------------------------------------------------------------------------------------------------S*---------------------------------------------------------------------------------------------------------------------------------------------------------------------------------------------------------------------------------------------------------------------------------------------------------------------------------------------------------------------------------------------------------------------------------------------------------------------------------------------------------------------------------------------------------------------------------------------------------------------------------------------------------------------------------------------------------------------------------------------------------------------------------------------------------------------------------------------------------------------------------------------------------------------------------------------------------------------------------------------------------------------------------------------------------------------------------------------------------------------------------------------------------------------------------------------------------------------------------------------------------------------------------------------------------------------------------------------------------------------------------------------------------------------------------------------------------------------------------------------------------------------------------------------------------------------------------------------------------------------------------------------------------------------------------------------------------------------------------------------------------------------------------------------------------------------------------------------------------------------------
>2162002_Pbacterium@QCPT01000006.1_17|  12466 12864
----------------------------------------------------------------------------------------------------------------------------------------------------------------------------------------------------------------------------------------------------------------------------------------------------------------------------------------------------------------------------------------------------------------------------------------------------------------------------------------------------------------------------------------------------------------------------------------------------------------------------------------------------------------------------------------------------------------------------------------------------------------------------------------------------------------------------------------------------------------------------------------------------------M-------------------------------------N----------------------------------------------------------------------------------------------------------LE----------------------------------------------------------------------------------------------------------------------------------------------------------------IL------------------------K------------------------------------IAS-----------------------------------------------------------------------------D-----------------------------------------T-------------------------K------------N------------------------------------------------------------------------------------------------------------HK----------------------------I------L----------------------------------------------------------------------------------------D-----DQ------------------------------------------------T--------------------------------------------------------------HK---------------------------------S--KKK--------------------------------------------------------------NPL------------------------------------------------------------------------------------------------------------------------------------------------------------------------------------------------------------------------------------------------------------------------------------------------------------------------------------------------------------------------------------------------------------C-------G-D--EME-----------------------------I---------------------SV---K-------I------------------------------------S------------------------------------------------------------------K---------------------------N-------------------------------------------------------Q---------------------------I-L---DFG---------------------------Y--Q-CKS------------------------------------------------------------------------------------------------------------------------------------------------------------------------------------------------------------------------------------------------------------------------------------------------------------------------------------------------------------------------------------------------------------------------------------------------CIY----C---------------QASA-------------------------------------------------------------------------------------------SL------L---------------------------------------------------------------------------------------------AK----------FS----------------------------------------------------I-------------------------------------N-------K--------------------------------------------S---------------------------------------I--------------------------------------------------------------------------N----N---I------------------NKIIT------Y----------------S---NTVF-------------------------------------------------------------------------------E----------------------------------------------NKNPKIP----------------------------------------------------R-------------------------------------------EW----------------K--------------------------------------------------------------------------------------K-------------------F------------------E------------------------------------------------------I-----------------L--------------------------------------------------------------------------------------------------------------------------------------------------------FN----GKN-----------L-------------------------------------------------------------------P-----------------R------------------------------------KD--------------------------------------------------------------------------------------------------------C-------------I----LL----------PF--------------------------------------K----AL--------------------YK-----------------------------------------------------------------------------------------------------------------------------------------------------------A----------------------------------------------------------------------------------------------------------------------------------------------------------I----------------------------------------------------------N-----------------------------------------------------------------------------------------------------------------------------------------------------------------------------------------------------------S*---------------------------------------------------------------------------------------------------------------------------------------------------------------------------------------------------------------------------------------------------------------------------------------------------------------------------------------------------------------------------------------------------------------------------------------------------------------------------------------------------------------------------------------------------------------------------------------------------------------------------------------------------------------------------------------------------------------------------------------------------------------------------------------------------------------------------------------------------------------------------------------------------------------------------------------------------------------------------------------------------------------------------------------------------------------------------------------------------------------------------------------------------------------------------------------------------------------------------------------------------------------------------------------------------------------------------------------------------------------------------------------------------------------------------------------------------------------------------------------------------------------------------------------------------------------------------------------------------------------------------------------------------------------------------------------------------------------------------------------------------------------------------------------------------------------------------------------------------------------------------
>2161987_Pbacterium@QCJD01000025.1_3|  1034 1432
----------------------------------------------------------------------------------------------------------------------------------------------------------------------------------------------------------------------------------------------------------------------------------------------------------------------------------------------------------------------------------------------------------------------------------------------------------------------------------------------------------------------------------------------------------------------------------------------------------------------------------------------------------------------------------------------------------------------------------------------------------------------------------------------------------------------------------------------------------------------------------------------------------M-------------------------------------D----------------------------------------------------------------------------------------------------------IE----------------------------------------------------------------------------------------------------------------------------------------------------------------IL------------------------K------------------------------------IAS-----------------------------------------------------------------------------D-----------------------------------------T-------------------------K------------N------------------------------------------------------------------------------------------------------------HK----------------------------V------L----------------------------------------------------------------------------------------D-----KC------------------------------------------------T--------------------------------------------------------------HK---------------------------------A--KQK--------------------------------------------------------------NSM------------------------------------------------------------------------------------------------------------------------------------------------------------------------------------------------------------------------------------------------------------------------------------------------------------------------------------------------------------------------------------------------------------C-------G-D--EMD-----------------------------V---------------------SV---K-------I------------------------------------V------------------------------------------------------------------K---------------------------D-------------------------------------------------------Q---------------------------I-L---DFG---------------------------Y--Q-CKS------------------------------------------------------------------------------------------------------------------------------------------------------------------------------------------------------------------------------------------------------------------------------------------------------------------------------------------------------------------------------------------------------------------------------------------------CIF----C---------------QASA-------------------------------------------------------------------------------------------SV------L---------------------------------------------------------------------------------------------SN----------FS----------------------------------------------------I-------------------------------------N-------N--------------------------------------------K---------------------------------------I--------------------------------------------------------------------------S----N---I------------------EKAIN------F----------------F---ETFF-------------------------------------------------------------------------------E----------------------------------------------NDATKIP----------------------------------------------------K-------------------------------------------EF----------------K--------------------------------------------------------------------------------------K-------------------F------------------K------------------------------------------------------A-----------------L--------------------------------------------------------------------------------------------------------------------------------------------------------FQ----KNN-----------L-------------------------------------------------------------------S-----------------R------------------------------------KE--------------------------------------------------------------------------------------------------------C-------------I----LL----------PF--------------------------------------K----TL--------------------SK-----------------------------------------------------------------------------------------------------------------------------------------------------------A----------------------------------------------------------------------------------------------------------------------------------------------------------L----------------------------------------------------------K-----------------------------------------------------------------------------------------------------------------------------------------------------------------------------------------------------------S*---------------------------------------------------------------------------------------------------------------------------------------------------------------------------------------------------------------------------------------------------------------------------------------------------------------------------------------------------------------------------------------------------------------------------------------------------------------------------------------------------------------------------------------------------------------------------------------------------------------------------------------------------------------------------------------------------------------------------------------------------------------------------------------------------------------------------------------------------------------------------------------------------------------------------------------------------------------------------------------------------------------------------------------------------------------------------------------------------------------------------------------------------------------------------------------------------------------------------------------------------------------------------------------------------------------------------------------------------------------------------------------------------------------------------------------------------------------------------------------------------------------------------------------------------------------------------------------------------------------------------------------------------------------------------------------------------------------------------------------------------------------------------------------------------------------------------------------------------------------------------
>1977865_CPsp@ARJ48708.1| iron-sulfur cluster assembly scaffold protein
----------------------------------------------------------------------------------------------------------------------------------------------------------------------------------------------------------------------------------------------------------------------------------------------------------------------------------------------------------------------------------------------------------------------------------------------------------------------------------------------------------------------------------------------------------------------------------------------------------------------------------------------------------------------------------------------------------------------------------------------------------------------------------------------------------------------------------------------------------------------------------------------------------M-------------------------------------D----------------------------------------------------------------------------------------------------------LE----------------------------------------------------------------------------------------------------------------------------------------------------------------IL------------------------K------------------------------------IAS-----------------------------------------------------------------------------D-----------------------------------------T-------------------------R------------N------------------------------------------------------------------------------------------------------------HK----------------------------V------L----------------------------------------------------------------------------------------K-----DS------------------------------------------------S--------------------------------------------------------------HF---------------------------------A--KFK--------------------------------------------------------------NPL------------------------------------------------------------------------------------------------------------------------------------------------------------------------------------------------------------------------------------------------------------------------------------------------------------------------------------------------------------------------------------------------------------C-------G-D--EMN-----------------------------I---------------------SL---M-------V------------------------------------K------------------------------------------------------------------G---------------------------E-------------------------------------------------------K---------------------------I-T---DFA---------------------------Y--E-CKS------------------------------------------------------------------------------------------------------------------------------------------------------------------------------------------------------------------------------------------------------------------------------------------------------------------------------------------------------------------------------------------------------------------------------------------------CIY----C---------------QASA-------------------------------------------------------------------------------------------SI------L---------------------------------------------------------------------------------------------SK----------KS----------------------------------------------------I-------------------------------------N-------K--------------------------------------------S---------------------------------------I--------------------------------------------------------------------------K----K---M------------------REIII------I----------------A---NNFF-------------------------------------------------------------------------------E----------------------------------------------NASEKFP----------------------------------------------------K-------------------------------------------EW----------------K--------------------------------------------------------------------------------------I-------------------L------------------E------------------------------------------------------K-----------------L--------------------------------------------------------------------------------------------------------------------------------------------------------FN----KKN-----------I-------------------------------------------------------------------S-----------------R------------------------------------KE--------------------------------------------------------------------------------------------------------C-------------L----LL----------PF--------------------------------------K----TL--------------------AK-----------------------------------------------------------------------------------------------------------------------------------------------------------A----------------------------------------------------------------------------------------------------------------------------------------------------------L----------------------------------------------------------K-----------------------------------------------------------------------------------------------------------------------------------------------------------------------------------------------------------S----------------------------------------------------------------------------------------------------------------------------------------------------------------------------------------------------------------------------------------------------------------------------------------------------------------------------------------------------------------------------------------------------------------------------------------------------------------------------------------------------------------------------------------------------------------------------------------------------------------------------------------------------------------------------------------------------------------------------------------------------------------------------------------------------------------------------------------------------------------------------------------------------------------------------------------------------------------------------------------------------------------------------------------------------------------------------------------------------------------------------------------------------------------------------------------------------------------------------------------------------------------------------------------------------------------------------------------------------------------------------------------------------------------------------------------------------------------------------------------------------------------------------------------------------------------------------------------------------------------------------------------------------------------------------------------------------------------------------------------------------------------------------------------------------------------------------------------------------------------------------
>2162031_Pbacterium@QBZW01000002.1_28|  22396 22788
----------------------------------------------------------------------------------------------------------------------------------------------------------------------------------------------------------------------------------------------------------------------------------------------------------------------------------------------------------------------------------------------------------------------------------------------------------------------------------------------------------------------------------------------------------------------------------------------------------------------------------------------------------------------------------------------------------------------------------------------------------------------------------------------------------------------------------------------------------------------------------------------------------M-------------------------------------D----------------------------------------------------------------------------------------------------------TN----------------------------------------------------------------------------------------------------------------------------------------------------------------IL------------------------K------------------------------------IAS-----------------------------------------------------------------------------D-----------------------------------------T-------------------------Q------------N------------------------------------------------------------------------------------------------------------NK----------------------------H------I----------------------------------------------------------------------------------------H-----NC------------------------------------------------T--------------------------------------------------------------HS---------------------------------M--KYK--------------------------------------------------------------SQI------------------------------------------------------------------------------------------------------------------------------------------------------------------------------------------------------------------------------------------------------------------------------------------------------------------------------------------------------------------------------------------------------------C-------G-D--EIE-----------------------------I---------------------FL---I-------I------------------------------------K------------------------------------------------------------------D---------------------------N-------------------------------------------------------V---------------------------I-K---DFS---------------------------Y--Q-SQS------------------------------------------------------------------------------------------------------------------------------------------------------------------------------------------------------------------------------------------------------------------------------------------------------------------------------------------------------------------------------------------------------------------------------------------------CIY----C---------------NASA-------------------------------------------------------------------------------------------NL------A---------------------------------------------------------------------------------------------TK----------NF----------------------------------------------------K-------------------------------------K-------K--------------------------------------------S---------------------------------------K--------------------------------------------------------------------------D----K---I------------------KHFLK------L----------------L---DKFN-------------------------------------------------------------------------------D----------------------------------------------KKNISFP----------------------------------------------------N-------------------------------------------EW----------------K--------------------------------------------------------------------------------------E-------------------F------------------K------------------------------------------------------K-----------------I--------------------------------------------------------------------------------------------------------------------------------------------------------FD----KKN-----------Y-------------------------------------------------------------------A-----------------R------------------------------------KE--------------------------------------------------------------------------------------------------------C-------------L----IL----------PI--------------------------------------K----AL--------------------KK-----------------------------------------------------------------------------------------------------------------------------------------------------------I----------------------------------------------------------------------------------------------------------------------------------------------------------I----------------------------------------------------------*----------------------------------------------------------------------------------------------------------------------------------------------------------------------------------------------------------------------------------------------------------------------------------------------------------------------------------------------------------------------------------------------------------------------------------------------------------------------------------------------------------------------------------------------------------------------------------------------------------------------------------------------------------------------------------------------------------------------------------------------------------------------------------------------------------------------------------------------------------------------------------------------------------------------------------------------------------------------------------------------------------------------------------------------------------------------------------------------------------------------------------------------------------------------------------------------------------------------------------------------------------------------------------------------------------------------------------------------------------------------------------------------------------------------------------------------------------------------------------------------------------------------------------------------------------------------------------------------------------------------------------------------------------------------------------------------------------------------------------------------------------------------------------------------------------------------------------------------------------------------------------------------------------------------------------------------------------------------------------------------------------------------------------------------------------------------------------------
>1696175_Pbacterium@OCW82858.1| nitrogen fixation protein NifU
----------------------------------------------------------------------------------------------------------------------------------------------------------------------------------------------------------------------------------------------------------------------------------------------------------------------------------------------------------------------------------------------------------------------------------------------------------------------------------------------------------------------------------------------------------------------------------------------------------------------------------------------------------------------------------------------------------------------------------------------------------------------------------------------------------------------------------------------------------------------------------------------------------M-------------------------------------D----------------------------------------------------------------------------------------------------------IN----------------------------------------------------------------------------------------------------------------------------------------------------------------IL------------------------K------------------------------------IAS-----------------------------------------------------------------------------D-----------------------------------------T-------------------------K------------N------------------------------------------------------------------------------------------------------------NK----------------------------H------I----------------------------------------------------------------------------------------N-----NC------------------------------------------------T--------------------------------------------------------------HS---------------------------------M--KYK--------------------------------------------------------------SQI------------------------------------------------------------------------------------------------------------------------------------------------------------------------------------------------------------------------------------------------------------------------------------------------------------------------------------------------------------------------------------------------------------C-------G-D--EIE-----------------------------I---------------------FL---I-------I------------------------------------K------------------------------------------------------------------D---------------------------N-------------------------------------------------------V---------------------------I-K---DFS---------------------------Y--Q-SQS------------------------------------------------------------------------------------------------------------------------------------------------------------------------------------------------------------------------------------------------------------------------------------------------------------------------------------------------------------------------------------------------------------------------------------------------CIY----C---------------NASA-------------------------------------------------------------------------------------------NL------A---------------------------------------------------------------------------------------------TK----------NF----------------------------------------------------K-------------------------------------K-------K--------------------------------------------S---------------------------------------K--------------------------------------------------------------------------D----E---I------------------KNFLK------L----------------L---DKFN-------------------------------------------------------------------------------D----------------------------------------------KENISFP----------------------------------------------------S-------------------------------------------EW----------------K--------------------------------------------------------------------------------------E-------------------F------------------K------------------------------------------------------K-----------------I--------------------------------------------------------------------------------------------------------------------------------------------------------FD----KKN-----------Y-------------------------------------------------------------------A-----------------R------------------------------------KE--------------------------------------------------------------------------------------------------------C-------------L----TL----------PI--------------------------------------K----AL--------------------KK-----------------------------------------------------------------------------------------------------------------------------------------------------------V----------------------------------------------------------------------------------------------------------------------------------------------------------I----------------------------------------------------------Q----------------------------------------------------------------------------------------------------------------------------------------------------------------------------------------------------------------------------------------------------------------------------------------------------------------------------------------------------------------------------------------------------------------------------------------------------------------------------------------------------------------------------------------------------------------------------------------------------------------------------------------------------------------------------------------------------------------------------------------------------------------------------------------------------------------------------------------------------------------------------------------------------------------------------------------------------------------------------------------------------------------------------------------------------------------------------------------------------------------------------------------------------------------------------------------------------------------------------------------------------------------------------------------------------------------------------------------------------------------------------------------------------------------------------------------------------------------------------------------------------------------------------------------------------------------------------------------------------------------------------------------------------------------------------------------------------------------------------------------------------------------------------------------------------------------------------------------------------------------------------------------------------------------------------------------------------------------------------------------------------------------------------------------------------------------------------------------
>1696173_Pbacterium@OCW77182.1| hypothetical protein AKH19_03485
----------------------------------------------------------------------------------------------------------------------------------------------------------------------------------------------------------------------------------------------------------------------------------------------------------------------------------------------------------------------------------------------------------------------------------------------------------------------------------------------------------------------------------------------------------------------------------------------------------------------------------------------------------------------------------------------------------------------------------------------------------------------------------------------------------------------------------------------------------------------------------------------------------M-------------------------------------D----------------------------------------------------------------------------------------------------------LD----------------------------------------------------------------------------------------------------------------------------------------------------------------II------------------------K------------------------------------IAS-----------------------------------------------------------------------------D-----------------------------------------T-------------------------T------------N------------------------------------------------------------------------------------------------------------NK----------------------------I------L----------------------------------------------------------------------------------------K-----DY------------------------------------------------T--------------------------------------------------------------HR---------------------------------S--KYK--------------------------------------------------------------NKT------------------------------------------------------------------------------------------------------------------------------------------------------------------------------------------------------------------------------------------------------------------------------------------------------------------------------------------------------------------------------------------------------------C-------G-D--IIE-----------------------------M---------------------RV---N-------I------------------------------------K------------------------------------------------------------------K---------------------------N-------------------------------------------------------I---------------------------I-Q---DIG---------------------------Y--Q-TKS------------------------------------------------------------------------------------------------------------------------------------------------------------------------------------------------------------------------------------------------------------------------------------------------------------------------------------------------------------------------------------------------------------------------------------------------CVY----C---------------QASA-------------------------------------------------------------------------------------------SL------I---------------------------------------------------------------------------------------------SH----------KL----------------------------------------------------I-------------------------------------K-------K--------------------------------------------S---------------------------------------K--------------------------------------------------------------------------N----K---V------------------NYLLK------N----------------L---IDYF-------------------------------------------------------------------------------E----------------------------------------------NEIKPLP----------------------------------------------------K-------------------------------------------NL----------------N--------------------------------------------------------------------------------------K-------------------F------------------N------------------------------------------------------K-----------------L--------------------------------------------------------------------------------------------------------------------------------------------------------FN----KKN-----------I-------------------------------------------------------------------S-----------------R------------------------------------KN--------------------------------------------------------------------------------------------------------C-------------V----LM----------PL--------------------------------------I----AL--------------------KK-----------------------------------------------------------------------------------------------------------------------------------------------------------L----------------------------------------------------------------------------------------------------------------------------------------------------------S----------------------------------------------------------I-----------------------------------------------------------------------------------------------------------------------------------------------------------------------------------------------------------DE---------------------------------------------------------------------------------------------------------------------------------------------------------------------------------------------------------------------------------------------------------------------------------------------------------------------------------------------------------------------------------------------------------------------------------------------------------------------------------------------------------------------------------------------------------------------------------------------------------------------------------------------------------------------------------------------------------------------------------------------------------------------------------------------------------------------------------------------------------------------------------------------------------------------------------------------------------------------------------------------------------------------------------------------------------------------------------------------------------------------------------------------------------------------------------------------------------------------------------------------------------------------------------------------------------------------------------------------------------------------------------------------------------------------------------------------------------------------------------------------------------------------------------------------------------------------------------------------------------------------------------------------------------------------------------------------------------------------------------------------------------------------------------------------------------------------------------------------------------------------------
>2161995_Pbacterium@QCNP01000001.1_754|  731851 732264
----------------------------------------------------------------------------------------------------------------------------------------------------------------------------------------------------------------------------------------------------------------------------------------------------------------------------------------------------------------------------------------------------------------------------------------------------------------------------------------------------------------------------------------------------------------------------------------------------------------------------------------------------------------------------------------------------------------------------------------------------------------------------------------------------------------------------------------------------------------------------------------------------------M-------------------------------------D----------------------------------------------------------------------------------------------------------LQ----------------------------------------------------------------------------------------------------------------------------------------------------------------II------------------------K------------------------------------IAS-----------------------------------------------------------------------------N-----------------------------------------N-------------------------K------------N------------------------------------------------------------------------------------------------------------QK----------------------------D------I----------------------------------------------------------------------------------------K-----NY------------------------------------------------T--------------------------------------------------------------HK---------------------------------I--KNK--------------------------------------------------------------NSI------------------------------------------------------------------------------------------------------------------------------------------------------------------------------------------------------------------------------------------------------------------------------------------------------------------------------------------------------------------------------------------------------------C-------G-D--EII-----------------------------I---------------------SL---L-------I------------------------------------K------------------------------------------------------------------K---------------------------N-------------------------------------------------------I---------------------------I-K---DIG---------------------------Y--N-CKS------------------------------------------------------------------------------------------------------------------------------------------------------------------------------------------------------------------------------------------------------------------------------------------------------------------------------------------------------------------------------------------------------------------------------------------------CVF----C---------------QASI-------------------------------------------------------------------------------------------NL------L---------------------------------------------------------------------------------------------SK----------KV----------------------------------------------------T-------------------------------------K-------M--------------------------------------------D---------------------------------------I--------------------------------------------------------------------------I----S---T------------------INLCN------N----------------V---IDSY-------------------------------------------------------------------------------Q----------------------------------------------IKEGKFD----------------------------------------------------K-------------------------------------------KI----------------N--------------------------------------------------------------------------------------F-------------------F------------------K------------------------------------------------------K-----------------I--------------------------------------------------------------------------------------------------------------------------------------------------------LT----KDN-----------F-------------------------------------------------------------------A-----------------R------------------------------------KD--------------------------------------------------------------------------------------------------------C-------------L----LL----------PF--------------------------------------I----TL--------------------RK-----------------------------------------------------------------------------------------------------------------------------------------------------------L----------------------------------------------------------------------------------------------------------------------------------------------------------L----------------------------------------------------------T-----------------------------------------------------------------------------------------------------------------------------------------------------------------------------------------------------------LNDR---------------------------------------------------------------------------------------------K-------------------------------------------N*------------------------------------------------------------------------------------------------------------------------------------------------------------------------------------------------------------------------------------------------------------------------------------------------------------------------------------------------------------------------------------------------------------------------------------------------------------------------------------------------------------------------------------------------------------------------------------------------------------------------------------------------------------------------------------------------------------------------------------------------------------------------------------------------------------------------------------------------------------------------------------------------------------------------------------------------------------------------------------------------------------------------------------------------------------------------------------------------------------------------------------------------------------------------------------------------------------------------------------------------------------------------------------------------------------------------------------------------------------------------------------------------------------------------------------------------------------------------------------------------------------------------------------------------------------------------------------------------------------------------------------------------------------------------------------------------------------------------------
>938639_Aproteobacter@ATTB01000004.1_20|  12501 12896
----------------------------------------------------------------------------------------------------------------------------------------------------------------------------------------------------------------------------------------------------------------------------------------------------------------------------------------------------------------------------------------------------------------------------------------------------------------------------------------------------------------------------------------------------------------------------------------------------------------------------------------------------------------------------------------------------------------------------------------------------------------------------------------------------------------------------------------------------------------------------------------------------------M-------------------------------------D----------------------------------------------------------------------------------------------------------LK----------------------------------------------------------------------------------------------------------------------------------------------------------------IL------------------------E------------------------------------IAS-----------------------------------------------------------------------------H-----------------------------------------T-------------------------E------------N------------------------------------------------------------------------------------------------------------KK----------------------------A------L----------------------------------------------------------------------------------------S-----NP------------------------------------------------T--------------------------------------------------------------HS---------------------------------S--KNK--------------------------------------------------------------NPI------------------------------------------------------------------------------------------------------------------------------------------------------------------------------------------------------------------------------------------------------------------------------------------------------------------------------------------------------------------------------------------------------------C-------G-D--EME-----------------------------I---------------------SL---I-------V------------------------------------K------------------------------------------------------------------K---------------------------D-------------------------------------------------------I---------------------------I-E---DMA---------------------------Y--H-CKS------------------------------------------------------------------------------------------------------------------------------------------------------------------------------------------------------------------------------------------------------------------------------------------------------------------------------------------------------------------------------------------------------------------------------------------------CVY----C---------------QASV-------------------------------------------------------------------------------------------SL------L---------------------------------------------------------------------------------------------SR----------TI----------------------------------------------------K-------------------------------------H-------K--------------------------------------------N---------------------------------------I--------------------------------------------------------------------------Q----E---F------------------KDFFH------T----------------A---EGMF-------------------------------------------------------------------------------K----------------------------------------------DNKLNLK----------------------------------------------------N-------------------------------------------NW----------------K--------------------------------------------------------------------------------------E-------------------F------------------S------------------------------------------------------E-----------------I--------------------------------------------------------------------------------------------------------------------------------------------------------FD----KKH-----------M-------------------------------------------------------------------A-----------------R------------------------------------KE--------------------------------------------------------------------------------------------------------C-------------L----LL----------PL--------------------------------------R----TV--------------------LK-----------------------------------------------------------------------------------------------------------------------------------------------------------A----------------------------------------------------------------------------------------------------------------------------------------------------------L----------------------------------------------------------Q-----------------------------------------------------------------------------------------------------------------------------------------------------------------------------------------------------------*----------------------------------------------------------------------------------------------------------------------------------------------------------------------------------------------------------------------------------------------------------------------------------------------------------------------------------------------------------------------------------------------------------------------------------------------------------------------------------------------------------------------------------------------------------------------------------------------------------------------------------------------------------------------------------------------------------------------------------------------------------------------------------------------------------------------------------------------------------------------------------------------------------------------------------------------------------------------------------------------------------------------------------------------------------------------------------------------------------------------------------------------------------------------------------------------------------------------------------------------------------------------------------------------------------------------------------------------------------------------------------------------------------------------------------------------------------------------------------------------------------------------------------------------------------------------------------------------------------------------------------------------------------------------------------------------------------------------------------------------------------------------------------------------------------------------------------------------------------------------------
>1925548_CFubiquis@CP024034.1_320|  290186 290584
----------------------------------------------------------------------------------------------------------------------------------------------------------------------------------------------------------------------------------------------------------------------------------------------------------------------------------------------------------------------------------------------------------------------------------------------------------------------------------------------------------------------------------------------------------------------------------------------------------------------------------------------------------------------------------------------------------------------------------------------------------------------------------------------------------------------------------------------------------------------------------------------------------M-------------------------------------D----------------------------------------------------------------------------------------------------------LK----------------------------------------------------------------------------------------------------------------------------------------------------------------IL------------------------E------------------------------------IAS-----------------------------------------------------------------------------H-----------------------------------------A-------------------------E------------N------------------------------------------------------------------------------------------------------------KK----------------------------E------L----------------------------------------------------------------------------------------S-----NP------------------------------------------------T--------------------------------------------------------------HS---------------------------------S--KNK--------------------------------------------------------------NPI------------------------------------------------------------------------------------------------------------------------------------------------------------------------------------------------------------------------------------------------------------------------------------------------------------------------------------------------------------------------------------------------------------C-------G-D--EME-----------------------------I---------------------SL---V-------V------------------------------------K------------------------------------------------------------------K---------------------------N-------------------------------------------------------I---------------------------I-E---DMA---------------------------Y--N-CKS------------------------------------------------------------------------------------------------------------------------------------------------------------------------------------------------------------------------------------------------------------------------------------------------------------------------------------------------------------------------------------------------------------------------------------------------CVY----C---------------QASV-------------------------------------------------------------------------------------------SL------L---------------------------------------------------------------------------------------------SR----------TI----------------------------------------------------K-------------------------------------D-------Q--------------------------------------------S---------------------------------------I--------------------------------------------------------------------------D----T---F------------------KDFFQ------F----------------A---EKMF-------------------------------------------------------------------------------T----------------------------------------------DNNLNIQ----------------------------------------------------K-------------------------------------------KW----------------N--------------------------------------------------------------------------------------G-------------------F------------------V------------------------------------------------------E-----------------I--------------------------------------------------------------------------------------------------------------------------------------------------------FN----KKN-----------L-------------------------------------------------------------------A-----------------R------------------------------------KE--------------------------------------------------------------------------------------------------------C-------------L----LL----------PL--------------------------------------R----TV--------------------AK-----------------------------------------------------------------------------------------------------------------------------------------------------------A----------------------------------------------------------------------------------------------------------------------------------------------------------L----------------------------------------------------------K-----------------------------------------------------------------------------------------------------------------------------------------------------------------------------------------------------------I*---------------------------------------------------------------------------------------------------------------------------------------------------------------------------------------------------------------------------------------------------------------------------------------------------------------------------------------------------------------------------------------------------------------------------------------------------------------------------------------------------------------------------------------------------------------------------------------------------------------------------------------------------------------------------------------------------------------------------------------------------------------------------------------------------------------------------------------------------------------------------------------------------------------------------------------------------------------------------------------------------------------------------------------------------------------------------------------------------------------------------------------------------------------------------------------------------------------------------------------------------------------------------------------------------------------------------------------------------------------------------------------------------------------------------------------------------------------------------------------------------------------------------------------------------------------------------------------------------------------------------------------------------------------------------------------------------------------------------------------------------------------------------------------------------------------------------------------------------------------------------
>1655605_Pbacterium@KRO64938.1| nitrogen fixation protein NifU
----------------------------------------------------------------------------------------------------------------------------------------------------------------------------------------------------------------------------------------------------------------------------------------------------------------------------------------------------------------------------------------------------------------------------------------------------------------------------------------------------------------------------------------------------------------------------------------------------------------------------------------------------------------------------------------------------------------------------------------------------------------------------------------------------------------------------------------------------------------------------------------------------------M-------------------------------------D----------------------------------------------------------------------------------------------------------LK----------------------------------------------------------------------------------------------------------------------------------------------------------------IL------------------------Q------------------------------------IAA-----------------------------------------------------------------------------N-----------------------------------------T-------------------------E------------N------------------------------------------------------------------------------------------------------------NK----------------------------V------L----------------------------------------------------------------------------------------E-----NP------------------------------------------------T--------------------------------------------------------------HK---------------------------------S--KNK--------------------------------------------------------------NPI------------------------------------------------------------------------------------------------------------------------------------------------------------------------------------------------------------------------------------------------------------------------------------------------------------------------------------------------------------------------------------------------------------C-------G-D--EME-----------------------------I---------------------SL---N-------V------------------------------------K------------------------------------------------------------------N---------------------------D-------------------------------------------------------V---------------------------V-E---DMG---------------------------Y--Q-CKS------------------------------------------------------------------------------------------------------------------------------------------------------------------------------------------------------------------------------------------------------------------------------------------------------------------------------------------------------------------------------------------------------------------------------------------------CVY----C---------------QASV-------------------------------------------------------------------------------------------SL------L---------------------------------------------------------------------------------------------SR----------KI----------------------------------------------------K-------------------------------------H-------K--------------------------------------------K---------------------------------------I--------------------------------------------------------------------------H----E---I------------------KDFIS------T----------------A---EGFF-------------------------------------------------------------------------------T----------------------------------------------DVKINTE----------------------------------------------------K-------------------------------------------HW----------------N--------------------------------------------------------------------------------------D-------------------F------------------K------------------------------------------------------E-----------------I--------------------------------------------------------------------------------------------------------------------------------------------------------LD----KKN-----------I-------------------------------------------------------------------S-----------------R------------------------------------KE--------------------------------------------------------------------------------------------------------C-------------L----LL----------PL--------------------------------------R----TV--------------------LK-----------------------------------------------------------------------------------------------------------------------------------------------------------A----------------------------------------------------------------------------------------------------------------------------------------------------------L----------------------------------------------------------K-----------------------------------------------------------------------------------------------------------------------------------------------------------------------------------------------------------I----------------------------------------------------------------------------------------------------------------------------------------------------------------------------------------------------------------------------------------------------------------------------------------------------------------------------------------------------------------------------------------------------------------------------------------------------------------------------------------------------------------------------------------------------------------------------------------------------------------------------------------------------------------------------------------------------------------------------------------------------------------------------------------------------------------------------------------------------------------------------------------------------------------------------------------------------------------------------------------------------------------------------------------------------------------------------------------------------------------------------------------------------------------------------------------------------------------------------------------------------------------------------------------------------------------------------------------------------------------------------------------------------------------------------------------------------------------------------------------------------------------------------------------------------------------------------------------------------------------------------------------------------------------------------------------------------------------------------------------------------------------------------------------------------------------------------------------------------------------------------
>2162046_Pbacterium@QCHE01000001.1_106|  94218 94616
----------------------------------------------------------------------------------------------------------------------------------------------------------------------------------------------------------------------------------------------------------------------------------------------------------------------------------------------------------------------------------------------------------------------------------------------------------------------------------------------------------------------------------------------------------------------------------------------------------------------------------------------------------------------------------------------------------------------------------------------------------------------------------------------------------------------------------------------------------------------------------------------------------M-------------------------------------D----------------------------------------------------------------------------------------------------------LK----------------------------------------------------------------------------------------------------------------------------------------------------------------IL------------------------E------------------------------------IAS-----------------------------------------------------------------------------H-----------------------------------------T-------------------------N------------N------------------------------------------------------------------------------------------------------------NK----------------------------V------L----------------------------------------------------------------------------------------N-----GA------------------------------------------------T--------------------------------------------------------------HY---------------------------------S--KNR--------------------------------------------------------------NTI------------------------------------------------------------------------------------------------------------------------------------------------------------------------------------------------------------------------------------------------------------------------------------------------------------------------------------------------------------------------------------------------------------C-------G-D--EME-----------------------------I---------------------SL---I-------V------------------------------------K------------------------------------------------------------------N---------------------------S-------------------------------------------------------V---------------------------I-K---DIG---------------------------Y--Q-CNS------------------------------------------------------------------------------------------------------------------------------------------------------------------------------------------------------------------------------------------------------------------------------------------------------------------------------------------------------------------------------------------------------------------------------------------------CVY----C---------------QASV-------------------------------------------------------------------------------------------SL------L---------------------------------------------------------------------------------------------SR----------KI----------------------------------------------------K-------------------------------------G-------K--------------------------------------------K---------------------------------------I--------------------------------------------------------------------------N----E---I------------------KSFIN------N----------------A---EKMF-------------------------------------------------------------------------------D----------------------------------------------DVKSGFN----------------------------------------------------K-------------------------------------------HW----------------N--------------------------------------------------------------------------------------D-------------------F------------------I------------------------------------------------------E-----------------L--------------------------------------------------------------------------------------------------------------------------------------------------------LN----KNN-----------I-------------------------------------------------------------------S-----------------R------------------------------------KE--------------------------------------------------------------------------------------------------------C-------------L----LL----------PL--------------------------------------R----TV--------------------LK-----------------------------------------------------------------------------------------------------------------------------------------------------------A----------------------------------------------------------------------------------------------------------------------------------------------------------L----------------------------------------------------------K-----------------------------------------------------------------------------------------------------------------------------------------------------------------------------------------------------------L*---------------------------------------------------------------------------------------------------------------------------------------------------------------------------------------------------------------------------------------------------------------------------------------------------------------------------------------------------------------------------------------------------------------------------------------------------------------------------------------------------------------------------------------------------------------------------------------------------------------------------------------------------------------------------------------------------------------------------------------------------------------------------------------------------------------------------------------------------------------------------------------------------------------------------------------------------------------------------------------------------------------------------------------------------------------------------------------------------------------------------------------------------------------------------------------------------------------------------------------------------------------------------------------------------------------------------------------------------------------------------------------------------------------------------------------------------------------------------------------------------------------------------------------------------------------------------------------------------------------------------------------------------------------------------------------------------------------------------------------------------------------------------------------------------------------------------------------------------------------------------
>1265756_CPubique@KI421433.1_185|  182107 182505
----------------------------------------------------------------------------------------------------------------------------------------------------------------------------------------------------------------------------------------------------------------------------------------------------------------------------------------------------------------------------------------------------------------------------------------------------------------------------------------------------------------------------------------------------------------------------------------------------------------------------------------------------------------------------------------------------------------------------------------------------------------------------------------------------------------------------------------------------------------------------------------------------------M-------------------------------------D----------------------------------------------------------------------------------------------------------LR----------------------------------------------------------------------------------------------------------------------------------------------------------------IL------------------------E------------------------------------IAS-----------------------------------------------------------------------------H-----------------------------------------T-------------------------D------------N------------------------------------------------------------------------------------------------------------NK----------------------------I------L----------------------------------------------------------------------------------------E-----NF------------------------------------------------T--------------------------------------------------------------HK---------------------------------S--KHK--------------------------------------------------------------NPL------------------------------------------------------------------------------------------------------------------------------------------------------------------------------------------------------------------------------------------------------------------------------------------------------------------------------------------------------------------------------------------------------------C-------G-D--EME-----------------------------I---------------------SL---V-------V------------------------------------K------------------------------------------------------------------D---------------------------D-------------------------------------------------------V---------------------------V-K---DMG---------------------------Y--Q-CKS------------------------------------------------------------------------------------------------------------------------------------------------------------------------------------------------------------------------------------------------------------------------------------------------------------------------------------------------------------------------------------------------------------------------------------------------CVY----C---------------QASV-------------------------------------------------------------------------------------------SL------L---------------------------------------------------------------------------------------------SR----------KI----------------------------------------------------K-------------------------------------D-------K--------------------------------------------N---------------------------------------V--------------------------------------------------------------------------E----E---I------------------KSFAL------S----------------S---ENLF-------------------------------------------------------------------------------T----------------------------------------------DVKTILE----------------------------------------------------K-------------------------------------------HW----------------K--------------------------------------------------------------------------------------D-------------------F------------------K------------------------------------------------------E-----------------I--------------------------------------------------------------------------------------------------------------------------------------------------------FD----KKN-----------I-------------------------------------------------------------------A-----------------R------------------------------------KD--------------------------------------------------------------------------------------------------------C-------------L----LL----------PL--------------------------------------R----TV--------------------LK-----------------------------------------------------------------------------------------------------------------------------------------------------------A----------------------------------------------------------------------------------------------------------------------------------------------------------L----------------------------------------------------------K-----------------------------------------------------------------------------------------------------------------------------------------------------------------------------------------------------------T*---------------------------------------------------------------------------------------------------------------------------------------------------------------------------------------------------------------------------------------------------------------------------------------------------------------------------------------------------------------------------------------------------------------------------------------------------------------------------------------------------------------------------------------------------------------------------------------------------------------------------------------------------------------------------------------------------------------------------------------------------------------------------------------------------------------------------------------------------------------------------------------------------------------------------------------------------------------------------------------------------------------------------------------------------------------------------------------------------------------------------------------------------------------------------------------------------------------------------------------------------------------------------------------------------------------------------------------------------------------------------------------------------------------------------------------------------------------------------------------------------------------------------------------------------------------------------------------------------------------------------------------------------------------------------------------------------------------------------------------------------------------------------------------------------------------------------------------------------------------------------
>2162022_Pbacterium@QBYD01000037.1_4|  2731 3132
----------------------------------------------------------------------------------------------------------------------------------------------------------------------------------------------------------------------------------------------------------------------------------------------------------------------------------------------------------------------------------------------------------------------------------------------------------------------------------------------------------------------------------------------------------------------------------------------------------------------------------------------------------------------------------------------------------------------------------------------------------------------------------------------------------------------------------------------------------------------------------------------------------M-------------------------------------D----------------------------------------------------------------------------------------------------------LR----------------------------------------------------------------------------------------------------------------------------------------------------------------IL------------------------E------------------------------------IAS-----------------------------------------------------------------------------H-----------------------------------------T-------------------------E------------N------------------------------------------------------------------------------------------------------------NK----------------------------I------I----------------------------------------------------------------------------------------E-----DF------------------------------------------------T--------------------------------------------------------------YK---------------------------------S--KHK--------------------------------------------------------------NPL------------------------------------------------------------------------------------------------------------------------------------------------------------------------------------------------------------------------------------------------------------------------------------------------------------------------------------------------------------------------------------------------------------C-------G-D--EME-----------------------------I---------------------RL---I-------I------------------------------------K------------------------------------------------------------------D---------------------------D-------------------------------------------------------I---------------------------I-K---DMG---------------------------Y--Q-CKS------------------------------------------------------------------------------------------------------------------------------------------------------------------------------------------------------------------------------------------------------------------------------------------------------------------------------------------------------------------------------------------------------------------------------------------------CVY----C---------------QASV-------------------------------------------------------------------------------------------SL------L---------------------------------------------------------------------------------------------SR----------KI----------------------------------------------------K-------------------------------------G-------I--------------------------------------------N---------------------------------------I--------------------------------------------------------------------------E----E---I------------------KTFIT------Q----------------S---EKLF-------------------------------------------------------------------------------D----------------------------------------------DVKISID----------------------------------------------------K-------------------------------------------HW----------------K--------------------------------------------------------------------------------------D-------------------F------------------R------------------------------------------------------E-----------------I--------------------------------------------------------------------------------------------------------------------------------------------------------FI----KKN-----------L-------------------------------------------------------------------N-----------------R------------------------------------KE--------------------------------------------------------------------------------------------------------C-------------L----LL----------PL--------------------------------------K----TI--------------------FK-----------------------------------------------------------------------------------------------------------------------------------------------------------V----------------------------------------------------------------------------------------------------------------------------------------------------------I----------------------------------------------------------K-----------------------------------------------------------------------------------------------------------------------------------------------------------------------------------------------------------NK*--------------------------------------------------------------------------------------------------------------------------------------------------------------------------------------------------------------------------------------------------------------------------------------------------------------------------------------------------------------------------------------------------------------------------------------------------------------------------------------------------------------------------------------------------------------------------------------------------------------------------------------------------------------------------------------------------------------------------------------------------------------------------------------------------------------------------------------------------------------------------------------------------------------------------------------------------------------------------------------------------------------------------------------------------------------------------------------------------------------------------------------------------------------------------------------------------------------------------------------------------------------------------------------------------------------------------------------------------------------------------------------------------------------------------------------------------------------------------------------------------------------------------------------------------------------------------------------------------------------------------------------------------------------------------------------------------------------------------------------------------------------------------------------------------------------------------------------------------------------------------
>1986816_CPsp@RPG96969.1| iron-sulfur cluster assembly scaffold protein
----------------------------------------------------------------------------------------------------------------------------------------------------------------------------------------------------------------------------------------------------------------------------------------------------------------------------------------------------------------------------------------------------------------------------------------------------------------------------------------------------------------------------------------------------------------------------------------------------------------------------------------------------------------------------------------------------------------------------------------------------------------------------------------------------------------------------------------------------------------------------------------------------------M-------------------------------------D----------------------------------------------------------------------------------------------------------LR----------------------------------------------------------------------------------------------------------------------------------------------------------------IL------------------------E------------------------------------IAS-----------------------------------------------------------------------------H-----------------------------------------T-------------------------E------------N------------------------------------------------------------------------------------------------------------NK----------------------------I------L----------------------------------------------------------------------------------------K-----NF------------------------------------------------T--------------------------------------------------------------HK---------------------------------S--KNK--------------------------------------------------------------NPL------------------------------------------------------------------------------------------------------------------------------------------------------------------------------------------------------------------------------------------------------------------------------------------------------------------------------------------------------------------------------------------------------------C-------G-D--VME-----------------------------I---------------------SL---I-------V------------------------------------E------------------------------------------------------------------N---------------------------D-------------------------------------------------------V---------------------------V-K---DMG---------------------------Y--Q-CSS------------------------------------------------------------------------------------------------------------------------------------------------------------------------------------------------------------------------------------------------------------------------------------------------------------------------------------------------------------------------------------------------------------------------------------------------CVY----C---------------QASV-------------------------------------------------------------------------------------------SL------L---------------------------------------------------------------------------------------------SR----------KI----------------------------------------------------K-------------------------------------E-------K--------------------------------------------K---------------------------------------V--------------------------------------------------------------------------D----E---I------------------KSFVS------N----------------G---EKLF-------------------------------------------------------------------------------D----------------------------------------------NVKISLE----------------------------------------------------K-------------------------------------------HW----------------K--------------------------------------------------------------------------------------D-------------------F------------------K------------------------------------------------------E-----------------I--------------------------------------------------------------------------------------------------------------------------------------------------------LN----EKN-----------L-------------------------------------------------------------------A-----------------R------------------------------------KE--------------------------------------------------------------------------------------------------------C-------------L----LL----------PL--------------------------------------K----TI--------------------LK-----------------------------------------------------------------------------------------------------------------------------------------------------------A----------------------------------------------------------------------------------------------------------------------------------------------------------L----------------------------------------------------------K-----------------------------------------------------------------------------------------------------------------------------------------------------------------------------------------------------------I----------------------------------------------------------------------------------------------------------------------------------------------------------------------------------------------------------------------------------------------------------------------------------------------------------------------------------------------------------------------------------------------------------------------------------------------------------------------------------------------------------------------------------------------------------------------------------------------------------------------------------------------------------------------------------------------------------------------------------------------------------------------------------------------------------------------------------------------------------------------------------------------------------------------------------------------------------------------------------------------------------------------------------------------------------------------------------------------------------------------------------------------------------------------------------------------------------------------------------------------------------------------------------------------------------------------------------------------------------------------------------------------------------------------------------------------------------------------------------------------------------------------------------------------------------------------------------------------------------------------------------------------------------------------------------------------------------------------------------------------------------------------------------------------------------------------------------------------------------------------------
>1388755_CPsp@SMF71793.1| nitrogen fixation protein NifU
----------------------------------------------------------------------------------------------------------------------------------------------------------------------------------------------------------------------------------------------------------------------------------------------------------------------------------------------------------------------------------------------------------------------------------------------------------------------------------------------------------------------------------------------------------------------------------------------------------------------------------------------------------------------------------------------------------------------------------------------------------------------------------------------------------------------------------------------------------------------------------------------------------M-------------------------------------D----------------------------------------------------------------------------------------------------------LR----------------------------------------------------------------------------------------------------------------------------------------------------------------IL------------------------E------------------------------------IAA-----------------------------------------------------------------------------H-----------------------------------------T-------------------------E------------N------------------------------------------------------------------------------------------------------------NK----------------------------V------L----------------------------------------------------------------------------------------A-----NH------------------------------------------------T--------------------------------------------------------------HQ---------------------------------S--KNK--------------------------------------------------------------NPI------------------------------------------------------------------------------------------------------------------------------------------------------------------------------------------------------------------------------------------------------------------------------------------------------------------------------------------------------------------------------------------------------------C-------G-D--EME-----------------------------I---------------------SL---I-------V------------------------------------K------------------------------------------------------------------D---------------------------N-------------------------------------------------------T---------------------------V-K---DMG---------------------------Y--Q-CKS------------------------------------------------------------------------------------------------------------------------------------------------------------------------------------------------------------------------------------------------------------------------------------------------------------------------------------------------------------------------------------------------------------------------------------------------CIY----C---------------QASV-------------------------------------------------------------------------------------------SL------L---------------------------------------------------------------------------------------------SR----------KI----------------------------------------------------K-------------------------------------G-------V--------------------------------------------K---------------------------------------L--------------------------------------------------------------------------D----D---I------------------KDFIK------S----------------A---EQLF-------------------------------------------------------------------------------E----------------------------------------------DNKTSLN----------------------------------------------------K-------------------------------------------IW----------------K--------------------------------------------------------------------------------------D-------------------F------------------K------------------------------------------------------E-----------------L--------------------------------------------------------------------------------------------------------------------------------------------------------LD----KKN-----------L-------------------------------------------------------------------S-----------------R------------------------------------KE--------------------------------------------------------------------------------------------------------C-------------L----LL----------PL--------------------------------------K----TV--------------------SK-----------------------------------------------------------------------------------------------------------------------------------------------------------A----------------------------------------------------------------------------------------------------------------------------------------------------------L----------------------------------------------------------K-----------------------------------------------------------------------------------------------------------------------------------------------------------------------------------------------------------I----------------------------------------------------------------------------------------------------------------------------------------------------------------------------------------------------------------------------------------------------------------------------------------------------------------------------------------------------------------------------------------------------------------------------------------------------------------------------------------------------------------------------------------------------------------------------------------------------------------------------------------------------------------------------------------------------------------------------------------------------------------------------------------------------------------------------------------------------------------------------------------------------------------------------------------------------------------------------------------------------------------------------------------------------------------------------------------------------------------------------------------------------------------------------------------------------------------------------------------------------------------------------------------------------------------------------------------------------------------------------------------------------------------------------------------------------------------------------------------------------------------------------------------------------------------------------------------------------------------------------------------------------------------------------------------------------------------------------------------------------------------------------------------------------------------------------------------------------------------------------
>2162047_Pbacterium@QCJE01000003.1_47|  42413 42814
----------------------------------------------------------------------------------------------------------------------------------------------------------------------------------------------------------------------------------------------------------------------------------------------------------------------------------------------------------------------------------------------------------------------------------------------------------------------------------------------------------------------------------------------------------------------------------------------------------------------------------------------------------------------------------------------------------------------------------------------------------------------------------------------------------------------------------------------------------------------------------------------------------M-------------------------------------D----------------------------------------------------------------------------------------------------------LR----------------------------------------------------------------------------------------------------------------------------------------------------------------IL------------------------E------------------------------------IAS-----------------------------------------------------------------------------N-----------------------------------------T-------------------------E------------N------------------------------------------------------------------------------------------------------------NK----------------------------I------L----------------------------------------------------------------------------------------E-----KH------------------------------------------------T--------------------------------------------------------------HK---------------------------------S--KNK--------------------------------------------------------------NPI------------------------------------------------------------------------------------------------------------------------------------------------------------------------------------------------------------------------------------------------------------------------------------------------------------------------------------------------------------------------------------------------------------C-------G-D--EME-----------------------------I---------------------SL---L-------V------------------------------------Q------------------------------------------------------------------N---------------------------D-------------------------------------------------------K---------------------------V-I---DMG---------------------------Y--Q-CKS------------------------------------------------------------------------------------------------------------------------------------------------------------------------------------------------------------------------------------------------------------------------------------------------------------------------------------------------------------------------------------------------------------------------------------------------CVY----C---------------QASV-------------------------------------------------------------------------------------------SL------L---------------------------------------------------------------------------------------------SQ----------KI----------------------------------------------------K-------------------------------------N-------K--------------------------------------------K---------------------------------------L--------------------------------------------------------------------------D----E---I------------------KKFIN------S----------------C---ENIF-------------------------------------------------------------------------------E----------------------------------------------NTKIILE----------------------------------------------------K-------------------------------------------NW----------------V--------------------------------------------------------------------------------------D-------------------F------------------I------------------------------------------------------E-----------------L--------------------------------------------------------------------------------------------------------------------------------------------------------LD----QKN-----------A-------------------------------------------------------------------T-----------------R------------------------------------KE--------------------------------------------------------------------------------------------------------C-------------L----LL----------PM--------------------------------------R----TV--------------------FK-----------------------------------------------------------------------------------------------------------------------------------------------------------A----------------------------------------------------------------------------------------------------------------------------------------------------------L----------------------------------------------------------K-----------------------------------------------------------------------------------------------------------------------------------------------------------------------------------------------------------LQ*--------------------------------------------------------------------------------------------------------------------------------------------------------------------------------------------------------------------------------------------------------------------------------------------------------------------------------------------------------------------------------------------------------------------------------------------------------------------------------------------------------------------------------------------------------------------------------------------------------------------------------------------------------------------------------------------------------------------------------------------------------------------------------------------------------------------------------------------------------------------------------------------------------------------------------------------------------------------------------------------------------------------------------------------------------------------------------------------------------------------------------------------------------------------------------------------------------------------------------------------------------------------------------------------------------------------------------------------------------------------------------------------------------------------------------------------------------------------------------------------------------------------------------------------------------------------------------------------------------------------------------------------------------------------------------------------------------------------------------------------------------------------------------------------------------------------------------------------------------------------------
>859653_Aproteobacter@AFS47036.1| NifU family protein
----------------------------------------------------------------------------------------------------------------------------------------------------------------------------------------------------------------------------------------------------------------------------------------------------------------------------------------------------------------------------------------------------------------------------------------------------------------------------------------------------------------------------------------------------------------------------------------------------------------------------------------------------------------------------------------------------------------------------------------------------------------------------------------------------------------------------------------------------------------------------------------------------------M-------------------------------------D----------------------------------------------------------------------------------------------------------LR----------------------------------------------------------------------------------------------------------------------------------------------------------------IL------------------------E------------------------------------IAA-----------------------------------------------------------------------------N-----------------------------------------T-------------------------E------------N------------------------------------------------------------------------------------------------------------NK----------------------------I------I----------------------------------------------------------------------------------------D-----GF------------------------------------------------T--------------------------------------------------------------HK---------------------------------S--KNK--------------------------------------------------------------NPL------------------------------------------------------------------------------------------------------------------------------------------------------------------------------------------------------------------------------------------------------------------------------------------------------------------------------------------------------------------------------------------------------------C-------G-D--EME-----------------------------I---------------------SL---V-------V------------------------------------K------------------------------------------------------------------N---------------------------D-------------------------------------------------------K---------------------------I-K---DIG---------------------------Y--Q-CKS------------------------------------------------------------------------------------------------------------------------------------------------------------------------------------------------------------------------------------------------------------------------------------------------------------------------------------------------------------------------------------------------------------------------------------------------CVY----C---------------QASV-------------------------------------------------------------------------------------------SL------L---------------------------------------------------------------------------------------------SR----------KI----------------------------------------------------K-------------------------------------N-------K--------------------------------------------E---------------------------------------I--------------------------------------------------------------------------D----E---I------------------KDFLI------N----------------C---EKLF-------------------------------------------------------------------------------E----------------------------------------------NNSLGIQ----------------------------------------------------K-------------------------------------------KW----------------K--------------------------------------------------------------------------------------D-------------------F------------------L------------------------------------------------------E-----------------I--------------------------------------------------------------------------------------------------------------------------------------------------------LN----KKN-----------I-------------------------------------------------------------------A-----------------R------------------------------------KE--------------------------------------------------------------------------------------------------------C-------------L----LL----------PI--------------------------------------R----TV--------------------LK-----------------------------------------------------------------------------------------------------------------------------------------------------------A----------------------------------------------------------------------------------------------------------------------------------------------------------L----------------------------------------------------------D-----------------------------------------------------------------------------------------------------------------------------------------------------------------------------------------------------------TR---------------------------------------------------------------------------------------------------------------------------------------------------------------------------------------------------------------------------------------------------------------------------------------------------------------------------------------------------------------------------------------------------------------------------------------------------------------------------------------------------------------------------------------------------------------------------------------------------------------------------------------------------------------------------------------------------------------------------------------------------------------------------------------------------------------------------------------------------------------------------------------------------------------------------------------------------------------------------------------------------------------------------------------------------------------------------------------------------------------------------------------------------------------------------------------------------------------------------------------------------------------------------------------------------------------------------------------------------------------------------------------------------------------------------------------------------------------------------------------------------------------------------------------------------------------------------------------------------------------------------------------------------------------------------------------------------------------------------------------------------------------------------------------------------------------------------------------------------------------------------
>335992_CPubique@AAZ21502.1| NifU-like N terminal domain
----------------------------------------------------------------------------------------------------------------------------------------------------------------------------------------------------------------------------------------------------------------------------------------------------------------------------------------------------------------------------------------------------------------------------------------------------------------------------------------------------------------------------------------------------------------------------------------------------------------------------------------------------------------------------------------------------------------------------------------------------------------------------------------------------------------------------------------------------------------------------------------------------------M-------------------------------------D----------------------------------------------------------------------------------------------------------LR----------------------------------------------------------------------------------------------------------------------------------------------------------------IL------------------------E------------------------------------IAS-----------------------------------------------------------------------------N-----------------------------------------T-------------------------A------------N------------------------------------------------------------------------------------------------------------HK----------------------------I------V----------------------------------------------------------------------------------------K-----NH------------------------------------------------T--------------------------------------------------------------HH---------------------------------S--KNK--------------------------------------------------------------NPL------------------------------------------------------------------------------------------------------------------------------------------------------------------------------------------------------------------------------------------------------------------------------------------------------------------------------------------------------------------------------------------------------------C-------G-D--EME-----------------------------I---------------------RL---I-------V------------------------------------K------------------------------------------------------------------N---------------------------D-------------------------------------------------------K---------------------------I-K---DMG---------------------------Y--Q-CRS------------------------------------------------------------------------------------------------------------------------------------------------------------------------------------------------------------------------------------------------------------------------------------------------------------------------------------------------------------------------------------------------------------------------------------------------CVY----C---------------QASV-------------------------------------------------------------------------------------------SM------L---------------------------------------------------------------------------------------------SQ----------KI----------------------------------------------------I-------------------------------------D-------Q--------------------------------------------N---------------------------------------I--------------------------------------------------------------------------S----D---I------------------KSLII------S----------------I---EGLF-------------------------------------------------------------------------------N----------------------------------------------ETDIKIE----------------------------------------------------K-------------------------------------------KW----------------N--------------------------------------------------------------------------------------D-------------------F------------------K------------------------------------------------------E-----------------I--------------------------------------------------------------------------------------------------------------------------------------------------------MN----KDN-----------I-------------------------------------------------------------------S-----------------R------------------------------------KE--------------------------------------------------------------------------------------------------------C-------------L----LL----------PF--------------------------------------K----TI--------------------SK-----------------------------------------------------------------------------------------------------------------------------------------------------------A----------------------------------------------------------------------------------------------------------------------------------------------------------L----------------------------------------------------------K-----------------------------------------------------------------------------------------------------------------------------------------------------------------------------------------------------------F----------------------------------------------------------------------------------------------------------------------------------------------------------------------------------------------------------------------------------------------------------------------------------------------------------------------------------------------------------------------------------------------------------------------------------------------------------------------------------------------------------------------------------------------------------------------------------------------------------------------------------------------------------------------------------------------------------------------------------------------------------------------------------------------------------------------------------------------------------------------------------------------------------------------------------------------------------------------------------------------------------------------------------------------------------------------------------------------------------------------------------------------------------------------------------------------------------------------------------------------------------------------------------------------------------------------------------------------------------------------------------------------------------------------------------------------------------------------------------------------------------------------------------------------------------------------------------------------------------------------------------------------------------------------------------------------------------------------------------------------------------------------------------------------------------------------------------------------------------------------------
>1946225_CPsp@DCWU01000047.1_4|  1376 1786
-------------------------------------------------------------------------------------------------------------------------------------------------------------------------------------------------------------------------------------------------------------------------------------------------------------------------------------------------------------------------------------------------------------------------------------------------------------------------------------------------------------------------------------------------------------------------------------------------------------------------------M--------------------------------------------------------------------------------------------------------------------------------------------------------------------------------------------------------------------------------------------------------------------------I-------------------------------------D----------------------------------------------------------------------------------------------------------RE----------------------------------------------------------------------------------------------------------------------------------------------------------------II------------------------K------------------------------------IAS-----------------------------------------------------------------------------N-----------------------------------------T-------------------------K------------N------------------------------------------------------------------------------------------------------------HG----------------------------V------L----------------------------------------------------------------------------------------D-----NY------------------------------------------------T--------------------------------------------------------------HF---------------------------------S--KLK--------------------------------------------------------------NSI------------------------------------------------------------------------------------------------------------------------------------------------------------------------------------------------------------------------------------------------------------------------------------------------------------------------------------------------------------------------------------------------------------C-------G-D--IVK-----------------------------I---------------------YL---I-------V------------------------------------E------------------------------------------------------------------K---------------------------D-------------------------------------------------------I---------------------------I-T---NFK---------------------------Y--E-CES------------------------------------------------------------------------------------------------------------------------------------------------------------------------------------------------------------------------------------------------------------------------------------------------------------------------------------------------------------------------------------------------------------------------------------------------CIY----C---------------QAST-------------------------------------------------------------------------------------------SL------L---------------------------------------------------------------------------------------------SR----------NA----------------------------------------------------K-------------------------------------N-------K--------------------------------------------T---------------------------------------F--------------------------------------------------------------------------E----K---I------------------NNFAN------Q----------------A---NKSF-------------------------------------------------------------------------------D----------------------------------------------RSVNSFD----------------------------------------------------K-------------------------------------------EW----------------K--------------------------------------------------------------------------------------E-------------------F------------------N------------------------------------------------------K-----------------I--------------------------------------------------------------------------------------------------------------------------------------------------------MS----KNN-----------I-------------------------------------------------------------------S-----------------R------------------------------------KD--------------------------------------------------------------------------------------------------------C-------------L----LL----------PI--------------------------------------K----TM--------------------LD-----------------------------------------------------------------------------------------------------------------------------------------------------------A----------------------------------------------------------------------------------------------------------------------------------------------------------L----------------------------------------------------------N-----------------------------------------------------------------------------------------------------------------------------------------------------------------------------------------------------------NQPL---------------------------------------------------------------------------------------------*---------------------------------------------------------------------------------------------------------------------------------------------------------------------------------------------------------------------------------------------------------------------------------------------------------------------------------------------------------------------------------------------------------------------------------------------------------------------------------------------------------------------------------------------------------------------------------------------------------------------------------------------------------------------------------------------------------------------------------------------------------------------------------------------------------------------------------------------------------------------------------------------------------------------------------------------------------------------------------------------------------------------------------------------------------------------------------------------------------------------------------------------------------------------------------------------------------------------------------------------------------------------------------------------------------------------------------------------------------------------------------------------------------------------------------------------------------------------------------------------------------------------------------------------------------------------------------------------------------------------------------------------------------------------------------------------------------------------------------------------------------------------------
>1131276_Aproteobacter@AQVO01000001.1_68|  59521 59931
-------------------------------------------------------------------------------------------------------------------------------------------------------------------------------------------------------------------------------------------------------------------------------------------------------------------------------------------------------------------------------------------------------------------------------------------------------------------------------------------------------------------------------------------------------------------------------------------------------------------------------M--------------------------------------------------------------------------------------------------------------------------------------------------------------------------------------------------------------------------------------------------------------------------I-------------------------------------D----------------------------------------------------------------------------------------------------------KE----------------------------------------------------------------------------------------------------------------------------------------------------------------II------------------------K------------------------------------IAS-----------------------------------------------------------------------------N-----------------------------------------T-------------------------E------------N------------------------------------------------------------------------------------------------------------HG----------------------------T------L----------------------------------------------------------------------------------------D-----NH------------------------------------------------T--------------------------------------------------------------HF---------------------------------S--KLK--------------------------------------------------------------NSI------------------------------------------------------------------------------------------------------------------------------------------------------------------------------------------------------------------------------------------------------------------------------------------------------------------------------------------------------------------------------------------------------------C-------G-D--DMK-----------------------------I---------------------YL---I-------V------------------------------------E------------------------------------------------------------------N---------------------------D-------------------------------------------------------K---------------------------I-T---NFK---------------------------Y--E-CES------------------------------------------------------------------------------------------------------------------------------------------------------------------------------------------------------------------------------------------------------------------------------------------------------------------------------------------------------------------------------------------------------------------------------------------------CIY----C---------------QASV-------------------------------------------------------------------------------------------SL------L---------------------------------------------------------------------------------------------SR----------KA----------------------------------------------------K-------------------------------------N-------K--------------------------------------------L---------------------------------------I--------------------------------------------------------------------------E----K---V------------------KNFAQ------Q----------------A---NSLF-------------------------------------------------------------------------------D----------------------------------------------KRTNSFD----------------------------------------------------K-------------------------------------------EW----------------K--------------------------------------------------------------------------------------E-------------------F------------------D------------------------------------------------------K-----------------I--------------------------------------------------------------------------------------------------------------------------------------------------------IT----KKN-----------I-------------------------------------------------------------------S-----------------R------------------------------------KE--------------------------------------------------------------------------------------------------------C-------------L----LL----------PI--------------------------------------N----TM--------------------LD-----------------------------------------------------------------------------------------------------------------------------------------------------------A----------------------------------------------------------------------------------------------------------------------------------------------------------L----------------------------------------------------------S-----------------------------------------------------------------------------------------------------------------------------------------------------------------------------------------------------------KKSL---------------------------------------------------------------------------------------------*---------------------------------------------------------------------------------------------------------------------------------------------------------------------------------------------------------------------------------------------------------------------------------------------------------------------------------------------------------------------------------------------------------------------------------------------------------------------------------------------------------------------------------------------------------------------------------------------------------------------------------------------------------------------------------------------------------------------------------------------------------------------------------------------------------------------------------------------------------------------------------------------------------------------------------------------------------------------------------------------------------------------------------------------------------------------------------------------------------------------------------------------------------------------------------------------------------------------------------------------------------------------------------------------------------------------------------------------------------------------------------------------------------------------------------------------------------------------------------------------------------------------------------------------------------------------------------------------------------------------------------------------------------------------------------------------------------------------------------------------------------------------------
>939306_Aproteobacter@AZHR01000001.1_103|  90624 91034
-------------------------------------------------------------------------------------------------------------------------------------------------------------------------------------------------------------------------------------------------------------------------------------------------------------------------------------------------------------------------------------------------------------------------------------------------------------------------------------------------------------------------------------------------------------------------------------------------------------------------------M--------------------------------------------------------------------------------------------------------------------------------------------------------------------------------------------------------------------------------------------------------------------------I-------------------------------------D----------------------------------------------------------------------------------------------------------KE----------------------------------------------------------------------------------------------------------------------------------------------------------------II------------------------R------------------------------------IAS-----------------------------------------------------------------------------N-----------------------------------------T-------------------------E------------N------------------------------------------------------------------------------------------------------------HG----------------------------S------L----------------------------------------------------------------------------------------D-----NH------------------------------------------------T--------------------------------------------------------------HF---------------------------------S--KLK--------------------------------------------------------------NPI------------------------------------------------------------------------------------------------------------------------------------------------------------------------------------------------------------------------------------------------------------------------------------------------------------------------------------------------------------------------------------------------------------C-------G-D--DMK-----------------------------I---------------------YL---I-------V------------------------------------K------------------------------------------------------------------N---------------------------N-------------------------------------------------------K---------------------------I-T---NFK---------------------------Y--E-CES------------------------------------------------------------------------------------------------------------------------------------------------------------------------------------------------------------------------------------------------------------------------------------------------------------------------------------------------------------------------------------------------------------------------------------------------CIY----C---------------QASV-------------------------------------------------------------------------------------------SL------L---------------------------------------------------------------------------------------------SR----------KA----------------------------------------------------K-------------------------------------N-------K--------------------------------------------L---------------------------------------I--------------------------------------------------------------------------E----K---V------------------KNFAQ------Q----------------A---NGYF-------------------------------------------------------------------------------D----------------------------------------------NSVNSFG----------------------------------------------------K-------------------------------------------EW----------------K--------------------------------------------------------------------------------------E-------------------F------------------D------------------------------------------------------K-----------------I--------------------------------------------------------------------------------------------------------------------------------------------------------MT----KNN-----------I-------------------------------------------------------------------S-----------------R------------------------------------KQ--------------------------------------------------------------------------------------------------------C-------------L----LL----------PI--------------------------------------N----TM--------------------LN-----------------------------------------------------------------------------------------------------------------------------------------------------------A----------------------------------------------------------------------------------------------------------------------------------------------------------L----------------------------------------------------------S-----------------------------------------------------------------------------------------------------------------------------------------------------------------------------------------------------------KKSL---------------------------------------------------------------------------------------------*---------------------------------------------------------------------------------------------------------------------------------------------------------------------------------------------------------------------------------------------------------------------------------------------------------------------------------------------------------------------------------------------------------------------------------------------------------------------------------------------------------------------------------------------------------------------------------------------------------------------------------------------------------------------------------------------------------------------------------------------------------------------------------------------------------------------------------------------------------------------------------------------------------------------------------------------------------------------------------------------------------------------------------------------------------------------------------------------------------------------------------------------------------------------------------------------------------------------------------------------------------------------------------------------------------------------------------------------------------------------------------------------------------------------------------------------------------------------------------------------------------------------------------------------------------------------------------------------------------------------------------------------------------------------------------------------------------------------------------------------------------------------------
>1986830_CPsp@OUU65942.1| iron-sulfur cluster assembly scaffold protein
-------------------------------------------------------------------------------------------------------------------------------------------------------------------------------------------------------------------------------------------------------------------------------------------------------------------------------------------------------------------------------------------------------------------------------------------------------------------------------------------------------------------------------------------------------------------------------------------------------------------------------M--------------------------------------------------------------------------------------------------------------------------------------------------------------------------------------------------------------------------------------------------------------------------I-------------------------------------D----------------------------------------------------------------------------------------------------------KE----------------------------------------------------------------------------------------------------------------------------------------------------------------II------------------------K------------------------------------IAS-----------------------------------------------------------------------------N-----------------------------------------T-------------------------E------------N------------------------------------------------------------------------------------------------------------HG----------------------------V------L----------------------------------------------------------------------------------------D-----NH------------------------------------------------T--------------------------------------------------------------HF---------------------------------S--KLK--------------------------------------------------------------NAI------------------------------------------------------------------------------------------------------------------------------------------------------------------------------------------------------------------------------------------------------------------------------------------------------------------------------------------------------------------------------------------------------------C-------G-D--EMK-----------------------------V---------------------YI---M-------V------------------------------------D------------------------------------------------------------------N---------------------------N-------------------------------------------------------K---------------------------I-I---NLK---------------------------Y--E-CES------------------------------------------------------------------------------------------------------------------------------------------------------------------------------------------------------------------------------------------------------------------------------------------------------------------------------------------------------------------------------------------------------------------------------------------------CIY----C---------------QASV-------------------------------------------------------------------------------------------SL------L---------------------------------------------------------------------------------------------ST----------NI----------------------------------------------------K-------------------------------------N-------K--------------------------------------------S---------------------------------------V--------------------------------------------------------------------------E----K---V------------------KIFAH------H----------------A---KNYF-------------------------------------------------------------------------------I----------------------------------------------TEI-PFD----------------------------------------------------K-------------------------------------------EW----------------K--------------------------------------------------------------------------------------D-------------------F------------------N------------------------------------------------------K-----------------I--------------------------------------------------------------------------------------------------------------------------------------------------------LT----KSN-----------I-------------------------------------------------------------------S-----------------R------------------------------------KD--------------------------------------------------------------------------------------------------------C-------------L----LL----------PI--------------------------------------N----TV--------------------LS-----------------------------------------------------------------------------------------------------------------------------------------------------------A----------------------------------------------------------------------------------------------------------------------------------------------------------L----------------------------------------------------------T-----------------------------------------------------------------------------------------------------------------------------------------------------------------------------------------------------------N----------------------------------------------------------------------------------------------------------------------------------------------------------------------------------------------------------------------------------------------------------------------------------------------------------------------------------------------------------------------------------------------------------------------------------------------------------------------------------------------------------------------------------------------------------------------------------------------------------------------------------------------------------------------------------------------------------------------------------------------------------------------------------------------------------------------------------------------------------------------------------------------------------------------------------------------------------------------------------------------------------------------------------------------------------------------------------------------------------------------------------------------------------------------------------------------------------------------------------------------------------------------------------------------------------------------------------------------------------------------------------------------------------------------------------------------------------------------------------------------------------------------------------------------------------------------------------------------------------------------------------------------------------------------------------------------------------------------------------------------------------------------------------------------------------------------------------------------------------------------------
>2162007_Pbacterium@QCRZ01000004.1_11|  8097 8507
-------------------------------------------------------------------------------------------------------------------------------------------------------------------------------------------------------------------------------------------------------------------------------------------------------------------------------------------------------------------------------------------------------------------------------------------------------------------------------------------------------------------------------------------------------------------------------------------------------------------------------M--------------------------------------------------------------------------------------------------------------------------------------------------------------------------------------------------------------------------------------------------------------------------I-------------------------------------D----------------------------------------------------------------------------------------------------------KE----------------------------------------------------------------------------------------------------------------------------------------------------------------II------------------------K------------------------------------IAS-----------------------------------------------------------------------------N-----------------------------------------T-------------------------E------------N------------------------------------------------------------------------------------------------------------HG----------------------------M------L----------------------------------------------------------------------------------------D-----NH------------------------------------------------T--------------------------------------------------------------HF---------------------------------S--KLK--------------------------------------------------------------NPI------------------------------------------------------------------------------------------------------------------------------------------------------------------------------------------------------------------------------------------------------------------------------------------------------------------------------------------------------------------------------------------------------------C-------G-D--EMK-----------------------------V---------------------YL---I-------I------------------------------------K------------------------------------------------------------------N---------------------------N-------------------------------------------------------K---------------------------I-T---NFK---------------------------Y--E-CES------------------------------------------------------------------------------------------------------------------------------------------------------------------------------------------------------------------------------------------------------------------------------------------------------------------------------------------------------------------------------------------------------------------------------------------------CIY----C---------------QASV-------------------------------------------------------------------------------------------SL------L---------------------------------------------------------------------------------------------SR----------KS----------------------------------------------------K-------------------------------------N-------K--------------------------------------------S---------------------------------------I--------------------------------------------------------------------------D----K---V------------------KNFTE------Q----------------A---KKIF-------------------------------------------------------------------------------E----------------------------------------------KNTISFD----------------------------------------------------K-------------------------------------------EW----------------K--------------------------------------------------------------------------------------E-------------------F------------------D------------------------------------------------------K-----------------I--------------------------------------------------------------------------------------------------------------------------------------------------------MN----KNN-----------I-------------------------------------------------------------------S-----------------R------------------------------------KD--------------------------------------------------------------------------------------------------------C-------------L----LL----------PI--------------------------------------N----TT--------------------IN-----------------------------------------------------------------------------------------------------------------------------------------------------------A----------------------------------------------------------------------------------------------------------------------------------------------------------L----------------------------------------------------------N-----------------------------------------------------------------------------------------------------------------------------------------------------------------------------------------------------------KKTL---------------------------------------------------------------------------------------------*---------------------------------------------------------------------------------------------------------------------------------------------------------------------------------------------------------------------------------------------------------------------------------------------------------------------------------------------------------------------------------------------------------------------------------------------------------------------------------------------------------------------------------------------------------------------------------------------------------------------------------------------------------------------------------------------------------------------------------------------------------------------------------------------------------------------------------------------------------------------------------------------------------------------------------------------------------------------------------------------------------------------------------------------------------------------------------------------------------------------------------------------------------------------------------------------------------------------------------------------------------------------------------------------------------------------------------------------------------------------------------------------------------------------------------------------------------------------------------------------------------------------------------------------------------------------------------------------------------------------------------------------------------------------------------------------------------------------------------------------------------------------------
>939346_Aproteobacter@AZYB01000006.1_60|  48926 49336
-------------------------------------------------------------------------------------------------------------------------------------------------------------------------------------------------------------------------------------------------------------------------------------------------------------------------------------------------------------------------------------------------------------------------------------------------------------------------------------------------------------------------------------------------------------------------------------------------------------------------------M--------------------------------------------------------------------------------------------------------------------------------------------------------------------------------------------------------------------------------------------------------------------------I-------------------------------------D----------------------------------------------------------------------------------------------------------KE----------------------------------------------------------------------------------------------------------------------------------------------------------------II------------------------K------------------------------------IAS-----------------------------------------------------------------------------N-----------------------------------------T-------------------------E------------N------------------------------------------------------------------------------------------------------------HG----------------------------V------L----------------------------------------------------------------------------------------D-----NH------------------------------------------------T--------------------------------------------------------------HF---------------------------------S--KLK--------------------------------------------------------------NPI------------------------------------------------------------------------------------------------------------------------------------------------------------------------------------------------------------------------------------------------------------------------------------------------------------------------------------------------------------------------------------------------------------C-------G-D--EMK-----------------------------I---------------------YL---I-------V------------------------------------K------------------------------------------------------------------N---------------------------N-------------------------------------------------------S---------------------------I-E---NFK---------------------------Y--E-CES------------------------------------------------------------------------------------------------------------------------------------------------------------------------------------------------------------------------------------------------------------------------------------------------------------------------------------------------------------------------------------------------------------------------------------------------CIY----C---------------QASV-------------------------------------------------------------------------------------------SL------L---------------------------------------------------------------------------------------------SR----------KA----------------------------------------------------K-------------------------------------N-------K--------------------------------------------S---------------------------------------I--------------------------------------------------------------------------E----K---L------------------INFVE------H----------------A---KNCF-------------------------------------------------------------------------------E----------------------------------------------KNKNSFD----------------------------------------------------K-------------------------------------------GW----------------K--------------------------------------------------------------------------------------E-------------------F------------------D------------------------------------------------------K-----------------I--------------------------------------------------------------------------------------------------------------------------------------------------------MT----KKN-----------I-------------------------------------------------------------------S-----------------R------------------------------------KE--------------------------------------------------------------------------------------------------------C-------------L----LL----------PL--------------------------------------N----TT--------------------LN-----------------------------------------------------------------------------------------------------------------------------------------------------------A----------------------------------------------------------------------------------------------------------------------------------------------------------L----------------------------------------------------------N-----------------------------------------------------------------------------------------------------------------------------------------------------------------------------------------------------------KKTL---------------------------------------------------------------------------------------------*---------------------------------------------------------------------------------------------------------------------------------------------------------------------------------------------------------------------------------------------------------------------------------------------------------------------------------------------------------------------------------------------------------------------------------------------------------------------------------------------------------------------------------------------------------------------------------------------------------------------------------------------------------------------------------------------------------------------------------------------------------------------------------------------------------------------------------------------------------------------------------------------------------------------------------------------------------------------------------------------------------------------------------------------------------------------------------------------------------------------------------------------------------------------------------------------------------------------------------------------------------------------------------------------------------------------------------------------------------------------------------------------------------------------------------------------------------------------------------------------------------------------------------------------------------------------------------------------------------------------------------------------------------------------------------------------------------------------------------------------------------------------------
>2162014_Pbacterium@QCLK01000001.1_148|  143325 143735
-------------------------------------------------------------------------------------------------------------------------------------------------------------------------------------------------------------------------------------------------------------------------------------------------------------------------------------------------------------------------------------------------------------------------------------------------------------------------------------------------------------------------------------------------------------------------------------------------------------------------------M--------------------------------------------------------------------------------------------------------------------------------------------------------------------------------------------------------------------------------------------------------------------------I-------------------------------------D----------------------------------------------------------------------------------------------------------KE----------------------------------------------------------------------------------------------------------------------------------------------------------------IV------------------------K------------------------------------IAS-----------------------------------------------------------------------------N-----------------------------------------S-------------------------E------------N------------------------------------------------------------------------------------------------------------HG----------------------------V------L----------------------------------------------------------------------------------------D-----NH------------------------------------------------T--------------------------------------------------------------HF---------------------------------S--KLK--------------------------------------------------------------NSI------------------------------------------------------------------------------------------------------------------------------------------------------------------------------------------------------------------------------------------------------------------------------------------------------------------------------------------------------------------------------------------------------------C-------G-D--VMQ-----------------------------I---------------------YL---I-------V------------------------------------K------------------------------------------------------------------N---------------------------D-------------------------------------------------------Q---------------------------I-T---NFK---------------------------Y--E-CES------------------------------------------------------------------------------------------------------------------------------------------------------------------------------------------------------------------------------------------------------------------------------------------------------------------------------------------------------------------------------------------------------------------------------------------------CIY----C---------------QASV-------------------------------------------------------------------------------------------SL------L---------------------------------------------------------------------------------------------SR----------SA----------------------------------------------------K-------------------------------------N-------K--------------------------------------------S---------------------------------------I--------------------------------------------------------------------------K----K---V------------------KNFVE------Q----------------A---KNSF-------------------------------------------------------------------------------Q----------------------------------------------KNTNSFD----------------------------------------------------K-------------------------------------------EW----------------K--------------------------------------------------------------------------------------E-------------------F------------------D------------------------------------------------------K-----------------I--------------------------------------------------------------------------------------------------------------------------------------------------------MT----KKN-----------A-------------------------------------------------------------------S-----------------R------------------------------------KE--------------------------------------------------------------------------------------------------------C-------------L----LL----------PL--------------------------------------N----TA--------------------LD-----------------------------------------------------------------------------------------------------------------------------------------------------------A----------------------------------------------------------------------------------------------------------------------------------------------------------L----------------------------------------------------------N-----------------------------------------------------------------------------------------------------------------------------------------------------------------------------------------------------------KKSL---------------------------------------------------------------------------------------------*---------------------------------------------------------------------------------------------------------------------------------------------------------------------------------------------------------------------------------------------------------------------------------------------------------------------------------------------------------------------------------------------------------------------------------------------------------------------------------------------------------------------------------------------------------------------------------------------------------------------------------------------------------------------------------------------------------------------------------------------------------------------------------------------------------------------------------------------------------------------------------------------------------------------------------------------------------------------------------------------------------------------------------------------------------------------------------------------------------------------------------------------------------------------------------------------------------------------------------------------------------------------------------------------------------------------------------------------------------------------------------------------------------------------------------------------------------------------------------------------------------------------------------------------------------------------------------------------------------------------------------------------------------------------------------------------------------------------------------------------------------------------------
>2162008_Pbacterium@QCSA01000008.1_19|  16083 16484
-------------------------------------------------------------------------------------------------------------------------------------------------------------------------------------------------------------------------------------------------------------------------------------------------------------------------------------------------------------------------------------------------------------------------------------------------------------------------------------------------------------------------------------------------------------------------------------------------------------------------------M--------------------------------------------------------------------------------------------------------------------------------------------------------------------------------------------------------------------------------------------------------------------------I-------------------------------------D----------------------------------------------------------------------------------------------------------KE----------------------------------------------------------------------------------------------------------------------------------------------------------------LL------------------------K------------------------------------IAS-----------------------------------------------------------------------------N-----------------------------------------T-------------------------E------------N------------------------------------------------------------------------------------------------------------VG----------------------------A------I----------------------------------------------------------------------------------------D-----KY------------------------------------------------T--------------------------------------------------------------HF---------------------------------S--KLK--------------------------------------------------------------NPI------------------------------------------------------------------------------------------------------------------------------------------------------------------------------------------------------------------------------------------------------------------------------------------------------------------------------------------------------------------------------------------------------------C-------G-D--EMK-----------------------------I---------------------YL---I-------I------------------------------------E------------------------------------------------------------------K---------------------------D-------------------------------------------------------K---------------------------I-L---KFK---------------------------Y--Q-CQS------------------------------------------------------------------------------------------------------------------------------------------------------------------------------------------------------------------------------------------------------------------------------------------------------------------------------------------------------------------------------------------------------------------------------------------------CIF----C---------------QASV-------------------------------------------------------------------------------------------SL------L---------------------------------------------------------------------------------------------SR----------KA----------------------------------------------------I-------------------------------------N-------K--------------------------------------------S---------------------------------------V--------------------------------------------------------------------------K----K---V------------------NNFLQ------K----------------A---EDNF-------------------------------------------------------------------------------K----------------------------------------------QKQHVFD----------------------------------------------------K-------------------------------------------DW----------------K--------------------------------------------------------------------------------------E-------------------F------------------D------------------------------------------------------K-----------------I--------------------------------------------------------------------------------------------------------------------------------------------------------MN----KKN-----------I-------------------------------------------------------------------S-----------------R------------------------------------KE--------------------------------------------------------------------------------------------------------C-------------L----LL----------PL--------------------------------------K----AT--------------------LN-----------------------------------------------------------------------------------------------------------------------------------------------------------A----------------------------------------------------------------------------------------------------------------------------------------------------------L----------------------------------------------------------H-----------------------------------------------------------------------------------------------------------------------------------------------------------------------------------------------------------S*---------------------------------------------------------------------------------------------------------------------------------------------------------------------------------------------------------------------------------------------------------------------------------------------------------------------------------------------------------------------------------------------------------------------------------------------------------------------------------------------------------------------------------------------------------------------------------------------------------------------------------------------------------------------------------------------------------------------------------------------------------------------------------------------------------------------------------------------------------------------------------------------------------------------------------------------------------------------------------------------------------------------------------------------------------------------------------------------------------------------------------------------------------------------------------------------------------------------------------------------------------------------------------------------------------------------------------------------------------------------------------------------------------------------------------------------------------------------------------------------------------------------------------------------------------------------------------------------------------------------------------------------------------------------------------------------------------------------------------------------------------------------------------------------------------------------------------------------------------------------------
>1986808_CPsp@OUW59484.1| hypothetical protein CBD57_00470
-------------------------------------------------------------------------------------------------------------------------------------------------------------------------------------------------------------------------------------------------------------------------------------------------------------------------------------------------------------------------------------------------------------------------------------------------------------------------------------------------------------------------------------------------------------------------------------------------------------------------------M--------------------------------------------------------------------------------------------------------------------------------------------------------------------------------------------------------------------------------------------------------------------------I-------------------------------------N----------------------------------------------------------------------------------------------------------LK----------------------------------------------------------------------------------------------------------------------------------------------------------------II------------------------K------------------------------------LAS-----------------------------------------------------------------------------S-----------------------------------------T-------------------------G------------N------------------------------------------------------------------------------------------------------------VG----------------------------L------K----------------------------------------------------------------------------------------N-----KF------------------------------------------------T--------------------------------------------------------------HK---------------------------------S--SIK--------------------------------------------------------------NSL------------------------------------------------------------------------------------------------------------------------------------------------------------------------------------------------------------------------------------------------------------------------------------------------------------------------------------------------------------------------------------------------------------C-------G-D--FIK-----------------------------T---------------------EF---V-------V------------------------------------K------------------------------------------------------------------N---------------------------S-------------------------------------------------------K---------------------------I-E---SMR---------------------------Y--E-TES------------------------------------------------------------------------------------------------------------------------------------------------------------------------------------------------------------------------------------------------------------------------------------------------------------------------------------------------------------------------------------------------------------------------------------------------CIL----C---------------EASA-------------------------------------------------------------------------------------------SL------F---------------------------------------------------------------------------------------------SK----------KV----------------------------------------------------K-------------------------------------N-------C--------------------------------------------K---------------------------------------I--------------------------------------------------------------------------N----D---L------------------IKDVL------K----------------F---KKLK-------------------------------------------------------------------------------K----------------------------------------------NMNYQLP----------------------------------------------------N-------------------------------------------KF----------------K--------------------------------------------------------------------------------------E-------------------F------------------S------------------------------------------------------K-----------------L--------------------------------------------------------------------------------------------------------------------------------------------------------VD----KKN-----------F-------------------------------------------------------------------N-----------------R------------------------------------FN--------------------------------------------------------------------------------------------------------C-------------V----IL----------PM--------------------------------------E----AF--------------------LK-----------------------------------------------------------------------------------------------------------------------------------------------------------A----------------------------------------------------------------------------------------------------------------------------------------------------------F----------------------------------------------------------K-----------------------------------------------------------------------------------------------------------------------------------------------------------------------------------------------------------IN---------------------------------------------------------------------------------------------------------------------------------------------------------------------------------------------------------------------------------------------------------------------------------------------------------------------------------------------------------------------------------------------------------------------------------------------------------------------------------------------------------------------------------------------------------------------------------------------------------------------------------------------------------------------------------------------------------------------------------------------------------------------------------------------------------------------------------------------------------------------------------------------------------------------------------------------------------------------------------------------------------------------------------------------------------------------------------------------------------------------------------------------------------------------------------------------------------------------------------------------------------------------------------------------------------------------------------------------------------------------------------------------------------------------------------------------------------------------------------------------------------------------------------------------------------------------------------------------------------------------------------------------------------------------------------------------------------------------------------------------------------------------------------------------------------------------------------------------------------------------------
>2162024_Pbacterium@QBYF01000003.1_67|  57772 58179
-------------------------------------------------------------------------------------------------------------------------------------------------------------------------------------------------------------------------------------------------------------------------------------------------------------------------------------------------------------------------------------------------------------------------------------------------------------------------------------------------------------------------------------------------------------------------------------------------------------------------------M--------------------------------------------------------------------------------------------------------------------------------------------------------------------------------------------------------------------------------------------------------------------------I-------------------------------------D----------------------------------------------------------------------------------------------------------SK----------------------------------------------------------------------------------------------------------------------------------------------------------------II------------------------K------------------------------------IAS-----------------------------------------------------------------------------S-----------------------------------------T-------------------------N------------N------------------------------------------------------------------------------------------------------------AG----------------------------L------R----------------------------------------------------------------------------------------N-----KY------------------------------------------------T--------------------------------------------------------------HK---------------------------------S--FAK--------------------------------------------------------------NSL------------------------------------------------------------------------------------------------------------------------------------------------------------------------------------------------------------------------------------------------------------------------------------------------------------------------------------------------------------------------------------------------------------C-------G-D--HIK-----------------------------M---------------------EF---I-------A------------------------------------D------------------------------------------------------------------N---------------------------S-------------------------------------------------------K---------------------------I-K---SIR---------------------------Y--E-TES------------------------------------------------------------------------------------------------------------------------------------------------------------------------------------------------------------------------------------------------------------------------------------------------------------------------------------------------------------------------------------------------------------------------------------------------CIL----C---------------EASA-------------------------------------------------------------------------------------------SL------F---------------------------------------------------------------------------------------------SK----------KV----------------------------------------------------K-------------------------------------G-------V--------------------------------------------K---------------------------------------I--------------------------------------------------------------------------K----V---L------------------IKEIE------K----------------F---KKIK-------------------------------------------------------------------------------K----------------------------------------------DIKFNFP----------------------------------------------------H-------------------------------------------NF----------------K--------------------------------------------------------------------------------------E-------------------F------------------N------------------------------------------------------E-----------------L--------------------------------------------------------------------------------------------------------------------------------------------------------IN----KKN-----------I-------------------------------------------------------------------S-----------------R------------------------------------LN--------------------------------------------------------------------------------------------------------C-------------V----IL----------PM--------------------------------------D----AF--------------------LK-----------------------------------------------------------------------------------------------------------------------------------------------------------A----------------------------------------------------------------------------------------------------------------------------------------------------------F----------------------------------------------------------K-----------------------------------------------------------------------------------------------------------------------------------------------------------------------------------------------------------IFK*-------------------------------------------------------------------------------------------------------------------------------------------------------------------------------------------------------------------------------------------------------------------------------------------------------------------------------------------------------------------------------------------------------------------------------------------------------------------------------------------------------------------------------------------------------------------------------------------------------------------------------------------------------------------------------------------------------------------------------------------------------------------------------------------------------------------------------------------------------------------------------------------------------------------------------------------------------------------------------------------------------------------------------------------------------------------------------------------------------------------------------------------------------------------------------------------------------------------------------------------------------------------------------------------------------------------------------------------------------------------------------------------------------------------------------------------------------------------------------------------------------------------------------------------------------------------------------------------------------------------------------------------------------------------------------------------------------------------------------------------------------------------------------------------------------------------------------------------------------------------------
>2162037_Pbacterium@QCAW01000011.1_5|  2263 2667
-------------------------------------------------------------------------------------------------------------------------------------------------------------------------------------------------------------------------------------------------------------------------------------------------------------------------------------------------------------------------------------------------------------------------------------------------------------------------------------------------------------------------------------------------------------------------------------------------------------------------------M--------------------------------------------------------------------------------------------------------------------------------------------------------------------------------------------------------------------------------------------------------------------------I-------------------------------------S----------------------------------------------------------------------------------------------------------KK----------------------------------------------------------------------------------------------------------------------------------------------------------------II------------------------K------------------------------------IAS-----------------------------------------------------------------------------N-----------------------------------------T-------------------------K------------F------------------------------------------------------------------------------------------------------------EG----------------------------L------K----------------------------------------------------------------------------------------K-----KY------------------------------------------------T--------------------------------------------------------------HK---------------------------------S--SAK--------------------------------------------------------------NHI------------------------------------------------------------------------------------------------------------------------------------------------------------------------------------------------------------------------------------------------------------------------------------------------------------------------------------------------------------------------------------------------------------C-------G-D--FIK-----------------------------I---------------------EL---I-------A------------------------------------S------------------------------------------------------------------K---------------------------A-------------------------------------------------------K---------------------------I-K---SMR---------------------------Y--E-TES------------------------------------------------------------------------------------------------------------------------------------------------------------------------------------------------------------------------------------------------------------------------------------------------------------------------------------------------------------------------------------------------------------------------------------------------CIL----C---------------EASA-------------------------------------------------------------------------------------------SL------L---------------------------------------------------------------------------------------------AN----------KI----------------------------------------------------Q-------------------------------------N-------F--------------------------------------------S---------------------------------------I--------------------------------------------------------------------------K----D---L------------------KKYFD------N----------------F---KNIK-------------------------------------------------------------------------------R----------------------------------------------DKKIYLP----------------------------------------------------T-------------------------------------------RF----------------K--------------------------------------------------------------------------------------E-------------------F------------------N------------------------------------------------------N-----------------L--------------------------------------------------------------------------------------------------------------------------------------------------------LN----NKT-----------L-------------------------------------------------------------------N-----------------R------------------------------------IN--------------------------------------------------------------------------------------------------------C-------------V----IL----------PM--------------------------------------E----AL--------------------LK-----------------------------------------------------------------------------------------------------------------------------------------------------------A----------------------------------------------------------------------------------------------------------------------------------------------------------F----------------------------------------------------------K-----------------------------------------------------------------------------------------------------------------------------------------------------------------------------------------------------------LN*--------------------------------------------------------------------------------------------------------------------------------------------------------------------------------------------------------------------------------------------------------------------------------------------------------------------------------------------------------------------------------------------------------------------------------------------------------------------------------------------------------------------------------------------------------------------------------------------------------------------------------------------------------------------------------------------------------------------------------------------------------------------------------------------------------------------------------------------------------------------------------------------------------------------------------------------------------------------------------------------------------------------------------------------------------------------------------------------------------------------------------------------------------------------------------------------------------------------------------------------------------------------------------------------------------------------------------------------------------------------------------------------------------------------------------------------------------------------------------------------------------------------------------------------------------------------------------------------------------------------------------------------------------------------------------------------------------------------------------------------------------------------------------------------------------------------------------------------------------------------------
>2162021_Pbacterium@QBYC01000014.1_3|  848 1249
-------------------------------------------------------------------------------------------------------------------------------------------------------------------------------------------------------------------------------------------------------------------------------------------------------------------------------------------------------------------------------------------------------------------------------------------------------------------------------------------------------------------------------------------------------------------------------------------------------------------------------M--------------------------------------------------------------------------------------------------------------------------------------------------------------------------------------------------------------------------------------------------------------------------I-------------------------------------N----------------------------------------------------------------------------------------------------------SE----------------------------------------------------------------------------------------------------------------------------------------------------------------II------------------------K------------------------------------MAS-----------------------------------------------------------------------------N-----------------------------------------T-------------------------T------------N------------------------------------------------------------------------------------------------------------VG----------------------------L------T----------------------------------------------------------------------------------------N-----NY------------------------------------------------T--------------------------------------------------------------YK---------------------------------S--FKK--------------------------------------------------------------NSI------------------------------------------------------------------------------------------------------------------------------------------------------------------------------------------------------------------------------------------------------------------------------------------------------------------------------------------------------------------------------------------------------------C-------G-D--IIR-----------------------------I---------------------EL---I-------E------------------------------------K------------------------------------------------------------------N---------------------------F-------------------------------------------------------Q---------------------------I-N---SMK---------------------------Y--E-TES------------------------------------------------------------------------------------------------------------------------------------------------------------------------------------------------------------------------------------------------------------------------------------------------------------------------------------------------------------------------------------------------------------------------------------------------CIY----C---------------EASA-------------------------------------------------------------------------------------------SL------L---------------------------------------------------------------------------------------------AK----------KI----------------------------------------------------K-------------------------------------N-------L--------------------------------------------S---------------------------------------V--------------------------------------------------------------------------K----N---V------------------KNDLN------K----------------I---KKFS------------------------------------------------------------------------------LN----------------------------------------------KKNVIFP----------------------------------------------------K-------------------------------------------NF----------------L--------------------------------------------------------------------------------------E-------------------F------------------K------------------------------------------------------S-----------------L--------------------------------------------------------------------------------------------------------------------------------------------------------LN----KKN-----------L-------------------------------------------------------------------T-----------------R------------------------------------LN--------------------------------------------------------------------------------------------------------C-------------I----FL----------PL--------------------------------------D----AV--------------------LK-----------------------------------------------------------------------------------------------------------------------------------------------------------A----------------------------------------------------------------------------------------------------------------------------------------------------------L----------------------------------------------------------K-----------------------------------------------------------------------------------------------------------------------------------------------------------------------------------------------------------*----------------------------------------------------------------------------------------------------------------------------------------------------------------------------------------------------------------------------------------------------------------------------------------------------------------------------------------------------------------------------------------------------------------------------------------------------------------------------------------------------------------------------------------------------------------------------------------------------------------------------------------------------------------------------------------------------------------------------------------------------------------------------------------------------------------------------------------------------------------------------------------------------------------------------------------------------------------------------------------------------------------------------------------------------------------------------------------------------------------------------------------------------------------------------------------------------------------------------------------------------------------------------------------------------------------------------------------------------------------------------------------------------------------------------------------------------------------------------------------------------------------------------------------------------------------------------------------------------------------------------------------------------------------------------------------------------------------------------------------------------------------------------------------------------------------------------------------------------------------------------
>1144932_CPubique@ATTF01000006.1_31|  27905 28306
-------------------------------------------------------------------------------------------------------------------------------------------------------------------------------------------------------------------------------------------------------------------------------------------------------------------------------------------------------------------------------------------------------------------------------------------------------------------------------------------------------------------------------------------------------------------------------------------------------------------------------M--------------------------------------------------------------------------------------------------------------------------------------------------------------------------------------------------------------------------------------------------------------------------I-------------------------------------S----------------------------------------------------------------------------------------------------------NE----------------------------------------------------------------------------------------------------------------------------------------------------------------II------------------------K------------------------------------IAS-----------------------------------------------------------------------------N-----------------------------------------T-------------------------S------------Y------------------------------------------------------------------------------------------------------------VG----------------------------L------K----------------------------------------------------------------------------------------N-----DY------------------------------------------------T--------------------------------------------------------------YK---------------------------------S--SKK--------------------------------------------------------------NSM------------------------------------------------------------------------------------------------------------------------------------------------------------------------------------------------------------------------------------------------------------------------------------------------------------------------------------------------------------------------------------------------------------C-------G-D--LIK-----------------------------V---------------------EL---V-------V------------------------------------N------------------------------------------------------------------K---------------------------S-------------------------------------------------------K---------------------------I-N---SMR---------------------------Y--E-TES------------------------------------------------------------------------------------------------------------------------------------------------------------------------------------------------------------------------------------------------------------------------------------------------------------------------------------------------------------------------------------------------------------------------------------------------CIY----C---------------NASA-------------------------------------------------------------------------------------------NL------I---------------------------------------------------------------------------------------------AK----------HI----------------------------------------------------R-------------------------------------G-------L--------------------------------------------S---------------------------------------I--------------------------------------------------------------------------N----K---V------------------KKDLN------K----------------L---RSFS------------------------------------------------------------------------------MD----------------------------------------------IKSFQIP----------------------------------------------------I-------------------------------------------KF----------------K--------------------------------------------------------------------------------------K-------------------F------------------K------------------------------------------------------S-----------------L--------------------------------------------------------------------------------------------------------------------------------------------------------FK----KTN-----------T-------------------------------------------------------------------N-----------------R------------------------------------LN--------------------------------------------------------------------------------------------------------C-------------I----FL----------PL--------------------------------------D----AV--------------------LK-----------------------------------------------------------------------------------------------------------------------------------------------------------A----------------------------------------------------------------------------------------------------------------------------------------------------------L----------------------------------------------------------K-----------------------------------------------------------------------------------------------------------------------------------------------------------------------------------------------------------*----------------------------------------------------------------------------------------------------------------------------------------------------------------------------------------------------------------------------------------------------------------------------------------------------------------------------------------------------------------------------------------------------------------------------------------------------------------------------------------------------------------------------------------------------------------------------------------------------------------------------------------------------------------------------------------------------------------------------------------------------------------------------------------------------------------------------------------------------------------------------------------------------------------------------------------------------------------------------------------------------------------------------------------------------------------------------------------------------------------------------------------------------------------------------------------------------------------------------------------------------------------------------------------------------------------------------------------------------------------------------------------------------------------------------------------------------------------------------------------------------------------------------------------------------------------------------------------------------------------------------------------------------------------------------------------------------------------------------------------------------------------------------------------------------------------------------------------------------------------------------
>2162056_Pbacterium@QBVU01000007.1_11|  8258 8653
-------------------------------------------------------------------------------------------------------------------------------------------------------------------------------------------------------------------------------------------------------------------------------------------------------------------------------------------------------------------------------------------------------------------------------------------------------------------------------------------------------------------------------------------------------------------------------------------------------------------------------M--------------------------------------------------------------------------------------------------------------------------------------------------------------------------------------------------------------------------------------------------------------------------I-------------------------------------S----------------------------------------------------------------------------------------------------------KD----------------------------------------------------------------------------------------------------------------------------------------------------------------II------------------------K------------------------------------LAS-----------------------------------------------------------------------------R-----------------------------------------S-------------------------N------------N------------------------------------------------------------------------------------------------------------FG----------------------------L------K----------------------------------------------------------------------------------------N-----NY------------------------------------------------S--------------------------------------------------------------HK---------------------------------T--SLK--------------------------------------------------------------NSL------------------------------------------------------------------------------------------------------------------------------------------------------------------------------------------------------------------------------------------------------------------------------------------------------------------------------------------------------------------------------------------------------------C-------G-D--KIT-----------------------------L---------------------EL---I-------V------------------------------------K------------------------------------------------------------------D---------------------------K-------------------------------------------------------K---------------------------V-S---SMR---------------------------Y--E-TEA------------------------------------------------------------------------------------------------------------------------------------------------------------------------------------------------------------------------------------------------------------------------------------------------------------------------------------------------------------------------------------------------------------------------------------------------CIY----C---------------EASA-------------------------------------------------------------------------------------------SL------L---------------------------------------------------------------------------------------------SK----------KI----------------------------------------------------K-------------------------------------N-------F--------------------------------------------Y---------------------------------------L--------------------------------------------------------------------------K----D---I------------------KKDFL------I----------------L---KNF--------------------------------------------------------------------------------N----------------------------------------------KKDFKIP----------------------------------------------------S-------------------------------------------NL----------------S--------------------------------------------------------------------------------------V-------------------F------------------K------------------------------------------------------K-----------------L--------------------------------------------------------------------------------------------------------------------------------------------------------FS----SDN-----------L-------------------------------------------------------------------S-----------------R------------------------------------IK--------------------------------------------------------------------------------------------------------C-------------L----IL----------PF--------------------------------------N----AV--------------------LK-----------------------------------------------------------------------------------------------------------------------------------------------------------A----------------------------------------------------------------------------------------------------------------------------------------------------------L----------------------------------------------------------K-----------------------------------------------------------------------------------------------------------------------------------------------------------------------------------------------------------*----------------------------------------------------------------------------------------------------------------------------------------------------------------------------------------------------------------------------------------------------------------------------------------------------------------------------------------------------------------------------------------------------------------------------------------------------------------------------------------------------------------------------------------------------------------------------------------------------------------------------------------------------------------------------------------------------------------------------------------------------------------------------------------------------------------------------------------------------------------------------------------------------------------------------------------------------------------------------------------------------------------------------------------------------------------------------------------------------------------------------------------------------------------------------------------------------------------------------------------------------------------------------------------------------------------------------------------------------------------------------------------------------------------------------------------------------------------------------------------------------------------------------------------------------------------------------------------------------------------------------------------------------------------------------------------------------------------------------------------------------------------------------------------------------------------------------------------------------------------------------
>2162019_Pbacterium@QCOH01000009.1_35|  30803 31159
------------------------------------------------------------------------------------------------------------------------------------------------------------------------------------------------------------------------------------------------------------------------------------------------------------------------------------------------------------------------------------------------------------------------------------------------------------------------------------------------------------------------------------------------MF---------------------------------------------------------------------------KKI--------------------------------------------------------------------------------------------------------------------------------------------------------------------------------------------------------------------------------------------------------------------------I-------------------------------------D----------------------------------------------------------------------------------------------------------KK----------------------------------------------------------------------------------------------------------------------------------------------------------------IF------------------------N------------------------------------LAL-----------------------------------------------------------------------------D-----------------------------------------T-------------------------S------------N------------------------------------------------------------------------------------------------------------YG----------------------------L-----------------------------------------------------------------------------------------------K-----KT------------------------------------------------K--------------------------------------------------------------YY---------------------------------A--SLK--------------------------------------------------------------NKK------------------------------------------------------------------------------------------------------------------------------------------------------------------------------------------------------------------------------------------------------------------------------------------------------------------------------------------------------------------------------------------------------------C-------G-D--KIE-----------------------------I---------------------SL---N-------I------------------------------------K------------------------------------------------------------------N---------------------------K-------------------------------------------------------K---------------------------I-I---NMH---------------------------Y--E-TES------------------------------------------------------------------------------------------------------------------------------------------------------------------------------------------------------------------------------------------------------------------------------------------------------------------------------------------------------------------------------------------------------------------------------------------------CLF----C---------------KASA-------------------------------------------------------------------------------------------SL------L---------------------------------------------------------------------------------------------SK----------KI----------------------------------------------------K-------------------------------------N-------I--------------------------------------------N---------------------------------------I--------------------------------------------------------------------------D----K---I------------------DKIIF------S-------------------------------------------------------------------------------------------------------------------------------------------------------------------------------------------------------------------------------------------------------------------------------K--------------------------------------------------------------------------------------K-------------------F------------------N------------------------------------------------------P-----------------L--------------------------------------------------------------------------------------------------------------------------------------------------------LS----KKY-----------L-------------------------------------------------------------------S-----------------R------------------------------------KD--------------------------------------------------------------------------------------------------------C-------------I----ML----------PY--------------------------------------Y----AL--------------------KK-----------------------------------------------------------------------------------------------------------------------------------------------------------A----------------------------------------------------------------------------------------------------------------------------------------------------------L----------------------------------------------------------*----------------------------------------------------------------------------------------------------------------------------------------------------------------------------------------------------------------------------------------------------------------------------------------------------------------------------------------------------------------------------------------------------------------------------------------------------------------------------------------------------------------------------------------------------------------------------------------------------------------------------------------------------------------------------------------------------------------------------------------------------------------------------------------------------------------------------------------------------------------------------------------------------------------------------------------------------------------------------------------------------------------------------------------------------------------------------------------------------------------------------------------------------------------------------------------------------------------------------------------------------------------------------------------------------------------------------------------------------------------------------------------------------------------------------------------------------------------------------------------------------------------------------------------------------------------------------------------------------------------------------------------------------------------------------------------------------------------------------------------------------------------------------------------------------------------------------------------------------------------------------------------------------------------------------------------------------------------------------------------------------------------------------------------------------------------------------------------
>2161996_Pbacterium@QCNT01000005.1_14|  14051 14410
------------------------------------------------------------------------------------------------------------------------------------------------------------------------------------------------------------------------------------------------------------------------------------------------------------------------------------------------------------------------------------------------------------------------------------------------------------------------------------------------------------------------------------------------MF---------------------------------------------------------------------------KKI--------------------------------------------------------------------------------------------------------------------------------------------------------------------------------------------------------------------------------------------------------------------------I-------------------------------------N----------------------------------------------------------------------------------------------------------KK----------------------------------------------------------------------------------------------------------------------------------------------------------------IL------------------------K------------------------------------LAY-----------------------------------------------------------------------------D-----------------------------------------L-------------------------S------------N------------------------------------------------------------------------------------------------------------YG----------------------------I------K----------------------------------------------------------------------------------------K-----KS------------------------------------------------K--------------------------------------------------------------YT---------------------------------S--NLK--------------------------------------------------------------NKK------------------------------------------------------------------------------------------------------------------------------------------------------------------------------------------------------------------------------------------------------------------------------------------------------------------------------------------------------------------------------------------------------------C-------G-D--KIK-----------------------------V---------------------EL---Q-------I------------------------------------K------------------------------------------------------------------N---------------------------K-------------------------------------------------------K---------------------------I-I---NMC---------------------------Y--E-TES------------------------------------------------------------------------------------------------------------------------------------------------------------------------------------------------------------------------------------------------------------------------------------------------------------------------------------------------------------------------------------------------------------------------------------------------CIL----C---------------QASA-------------------------------------------------------------------------------------------SL------L---------------------------------------------------------------------------------------------SK----------RV----------------------------------------------------K-------------------------------------N-------T--------------------------------------------P---------------------------------------I--------------------------------------------------------------------------K----D---L------------------DKILK------S-------------------------------------------------------------------------------------------------------------------------------------------------------------------------------------------------------------------------------------------------------------------------------R--------------------------------------------------------------------------------------S-------------------F------------------E------------------------------------------------------N-----------------L--------------------------------------------------------------------------------------------------------------------------------------------------------MS----KKY-----------L-------------------------------------------------------------------P-----------------R------------------------------------RD--------------------------------------------------------------------------------------------------------C-------------I----ML----------PY--------------------------------------N----AL--------------------KK-----------------------------------------------------------------------------------------------------------------------------------------------------------A----------------------------------------------------------------------------------------------------------------------------------------------------------L----------------------------------------------------------*----------------------------------------------------------------------------------------------------------------------------------------------------------------------------------------------------------------------------------------------------------------------------------------------------------------------------------------------------------------------------------------------------------------------------------------------------------------------------------------------------------------------------------------------------------------------------------------------------------------------------------------------------------------------------------------------------------------------------------------------------------------------------------------------------------------------------------------------------------------------------------------------------------------------------------------------------------------------------------------------------------------------------------------------------------------------------------------------------------------------------------------------------------------------------------------------------------------------------------------------------------------------------------------------------------------------------------------------------------------------------------------------------------------------------------------------------------------------------------------------------------------------------------------------------------------------------------------------------------------------------------------------------------------------------------------------------------------------------------------------------------------------------------------------------------------------------------------------------------------------------------------------------------------------------------------------------------------------------------------------------------------------------------------------------------------------------------------
>1002672_CPsp@AEA81478.1| nifU-like N terminal domain
------------------------------------------------------------------------------------------------------------------------------------------------------------------------------------------------------------------------------------------------------------------------------------------------------------------------------------------------------------------------------------------------------------------------------------------------------------------------------------------------------------------------------------------------------------------------------------------------------------------------------------------------------------------------------------------------------------------------------------------------------------------------------------------------------------------------------------------------------------------------------------------------------------------------------------------------M----------------------------------------------------------------------------------------------------------EE----------------------------------------------------------------------------------------------------------------------------------------------------------------LI------------------------K------------------------------------LAA-----------------------------------------------------------------------------N-----------------------------------------T-------------------------K------------S------------------------------------------------------------------------------------------------------------FG----------------------------L------K----------------------------------------------------------------------------------------G-----HA------------------------------------------------Q--------------------------------------------------------------FK---------------------------------N--ILK--------------------------------------------------------------NKN------------------------------------------------------------------------------------------------------------------------------------------------------------------------------------------------------------------------------------------------------------------------------------------------------------------------------------------------------------------------------------------------------------C-------G-D--EIK-----------------------------I---------------------EF---D-------L------------------------------------K------------------------------------------------------------------N---------------------------K-------------------------------------------------------Q---------------------------I-S---NFR---------------------------Y--E-GEV------------------------------------------------------------------------------------------------------------------------------------------------------------------------------------------------------------------------------------------------------------------------------------------------------------------------------------------------------------------------------------------------------------------------------------------------CIY----C---------------QASA-------------------------------------------------------------------------------------------SL------L---------------------------------------------------------------------------------------------SK----------NI----------------------------------------------------N-------------------------------------K-------L--------------------------------------------N---------------------------------------W--------------------------------------------------------------------------D----S---L------------------GLFKI------Q----------------I---MNFF-------------------------------------------------------------------------------N----------------------------------------------QIDTKQT----------------------------------------------------F-------------------------------------------EI----------------M--------------------------------------------------------------------------------------D-------------------F------------------K------------------------------------------------------S-----------------L--------------------------------------------------------------------------------------------------------------------------------------------------------LN----INN-----------R-------------------------------------------------------------------N-----------------R------------------------------------KN--------------------------------------------------------------------------------------------------------C-------------I----VL----------PI--------------------------------------D----AI--------------------LT-----------------------------------------------------------------------------------------------------------------------------------------------------------T----------------------------------------------------------------------------------------------------------------------------------------------------------T----------------------------------------------------------I-----------------------------------------------------------------------------------------------------------------------------------------------------------------------------------------------------------TNDY-------------------------------------------------------------------------------------------------------------------------------------------------------------------------------------------------------------------------------------------------------------------------------------------------------------------------------------------------------------------------------------------------------------------------------------------------------------------------------------------------------------------------------------------------------------------------------------------------------------------------------------------------------------------------------------------------------------------------------------------------------------------------------------------------------------------------------------------------------------------------------------------------------------------------------------------------------------------------------------------------------------------------------------------------------------------------------------------------------------------------------------------------------------------------------------------------------------------------------------------------------------------------------------------------------------------------------------------------------------------------------------------------------------------------------------------------------------------------------------------------------------------------------------------------------------------------------------------------------------------------------------------------------------------------------------------------------------------------------------------------------------------------------------------------------------------------------------------------------------------------
>684719_Aproteobacter@EMH80272.1| iron-sulfur cluster biosynthesis protein, NifU-like protein
-------------------------------------------------------------------------------------------------------------------------------------------------------------------------------------------------------------------------------------------------------------------------------------------------------------------------------------------------------------------------------------------------------------------------------------------------------------------------------------------------------------------------------------------------------------------------------------------------------------------------------M--------------------------------------------------------------------------------------------------------------------------------------------------------------------------------------------------------------------------------------------------------------------------N-------------------------------------E----------------------------------------------------------------------------------------------------------KK----------------------------------------------------------------------------------------------------------------------------------------------------------------II------------------------Q------------------------------------IAA-----------------------------------------------------------------------------N-----------------------------------------T-------------------------E------------S------------------------------------------------------------------------------------------------------------FG----------------------------L------E----------------------------------------------------------------------------------------N-----KF------------------------------------------------P--------------------------------------------------------------LK---------------------------------A--KSK--------------------------------------------------------------NKV------------------------------------------------------------------------------------------------------------------------------------------------------------------------------------------------------------------------------------------------------------------------------------------------------------------------------------------------------------------------------------------------------------C-------G-D--EIS-----------------------------V---------------------EV-------------------------------------------------------------------------------------------------------------------N---------------------------K-------------------------------------------------------D---------------------------I-N---EMR---------------------------F--E-TQS------------------------------------------------------------------------------------------------------------------------------------------------------------------------------------------------------------------------------------------------------------------------------------------------------------------------------------------------------------------------------------------------------------------------------------------------CIF----T---------------QASA-------------------------------------------------------------------------------------------AI------L---------------------------------------------------------------------------------------------AN----------HL----------------------------------------------------A-------------------------------------K-------M--------------------------------------------H---------------------------------------K--------------------------------------------------------------------------L----G---L------------------ENVLD------V----------------I---KKKL-------------------------------------------------------------------------------N----------------------------------------------GETIDLP----------------------------------------------------I-------------------------------------------QI----------------K--------------------------------------------------------------------------------------D-------------------L------------------D------------------------------------------------------F-----------------L--------------------------------------------------------------------------------------------------------------------------------------------------------TH----KDH-----------K-------------------------------------------------------------------T-----------------R------------------------------------KE--------------------------------------------------------------------------------------------------------C-------------I----AL----------PF--------------------------------------N----AV--------------------IK-----------------------------------------------------------------------------------------------------------------------------------------------------------A----------------------------------------------------------------------------------------------------------------------------------------------------------I----------------------------------------------------------H-----------------------------------------------------------------------------------------------------------------------------------------------------------------------------------------------------------D----------------------------------------------------------------------------------------------------------------------------------------------------------------------------------------------------------------------------------------------------------------------------------------------------------------------------------------------------------------------------------------------------------------------------------------------------------------------------------------------------------------------------------------------------------------------------------------------------------------------------------------------------------------------------------------------------------------------------------------------------------------------------------------------------------------------------------------------------------------------------------------------------------------------------------------------------------------------------------------------------------------------------------------------------------------------------------------------------------------------------------------------------------------------------------------------------------------------------------------------------------------------------------------------------------------------------------------------------------------------------------------------------------------------------------------------------------------------------------------------------------------------------------------------------------------------------------------------------------------------------------------------------------------------------------------------------------------------------------------------------------------------------------------------------------------------------------------------------------------------------
>1925548_CFubiquis@CP024034.1_539|  485665 486057
-------------------------------------------------------------------------------------------------------------------------------------------------------------------------------------------------------------------------------------------------------------------------------------------------------------------------------------------------------------------------------------------------------------------------------------------------------------------------------------------------------------------------------------------------------------------------------------------------------------------------------------------------------------------------------------------------------------------------------------------------------------------------------------------------------------------------------------------------------------------------------------------------------------------------------------------------------------------------------------------------------------------------------------------------------------------------------------------------------------------------------------------------------------------------------------------------------------------------------------------------------------------------------------MNTLLLKHTG-----------------------------------------------------------------------------D-----------------------------------------L-------------------------K------------N------------------------------------------------------------------------------------------------------------YG----------------------------M------L----------------------------------------------------------------------------------------K-----NF------------------------------------------------T--------------------------------------------------------------HK---------------------------------C--IYK--------------------------------------------------------------NHT------------------------------------------------------------------------------------------------------------------------------------------------------------------------------------------------------------------------------------------------------------------------------------------------------------------------------------------------------------------------------------------------------------C-------G-D--KVI-----------------------------L---------------------YL---K-------I------------------------------------N------------------------------------------------------------------K---------------------------Q-------------------------------------------------------I---------------------------I-K---KIS---------------------------Y--K-TES------------------------------------------------------------------------------------------------------------------------------------------------------------------------------------------------------------------------------------------------------------------------------------------------------------------------------------------------------------------------------------------------------------------------------------------------CLI----C---------------QASC-------------------------------------------------------------------------------------------SI------F---------------------------------------------------------------------------------------------SD----------CV----------------------------------------------------K-------------------------------------N-------K--------------------------------------------N---------------------------------------L--------------------------------------------------------------------------I----A---V------------------KNFTK------LF---------------I---NSIF-------------------------------------------------------------------------------K----------------------------------------------KKINLLG----------------------------------------------------K-------------------------------------------W-----------------K--------------------------------------------------------------------------------------K-------------------F------------------S------------------------------------------------------F-----------------L--------------------------------------------------------------------------------------------------------------------------------------------------------LN----KNYF------------------------------------------------------------------------------A-----------------R------------------------------------KG--------------------------------------------------------------------------------------------------------C-------------I----LV----------PF--------------------------------------N----AL--------------------IK-----------------------------------------------------------------------------------------------------------------------------------------------------------I----------------------------------------------------------------------------------------------------------------------------------------------------------R----------------------------------------------------------*----------------------------------------------------------------------------------------------------------------------------------------------------------------------------------------------------------------------------------------------------------------------------------------------------------------------------------------------------------------------------------------------------------------------------------------------------------------------------------------------------------------------------------------------------------------------------------------------------------------------------------------------------------------------------------------------------------------------------------------------------------------------------------------------------------------------------------------------------------------------------------------------------------------------------------------------------------------------------------------------------------------------------------------------------------------------------------------------------------------------------------------------------------------------------------------------------------------------------------------------------------------------------------------------------------------------------------------------------------------------------------------------------------------------------------------------------------------------------------------------------------------------------------------------------------------------------------------------------------------------------------------------------------------------------------------------------------------------------------------------------------------------------------------------------------------------------------------------------------------------------------------------------------------------------------------------------------------------------------------------------------------------------------------------------------------------------------------
>2099786_Rsp@AXF56166.1| SUF system NifU family Fe-S cluster assembly protein
-------------------------------------------------------------------------------------------------------------------------------------------------------------------------------------------------------------------------------------------------------------------------------------------------------------------------------------------------------------------------------------------------------------------------------------------------------------------------------------------------------------------------------------------------------------------------------------------------------------------------------M---------SM----------Q--------------------------------------------------------------------------------------------------------------------------N--------------------------------------------------------------------------------------------------------------------N----L--------------------------------D----A-----------------------------------------------------------------L--------Y-------------------------------RQ------------------------------------------------------------------------------------------------------------------------------------------V---------------------IM------------------------D---------------------------H--------Y-K-----------------------------------------------------------------------------N--------------------------------------------------------P----------R------------N-------------------------------------------------------------------------R-----------------------------------G--------------------E--------------M----------------------------------------------------------------------------------------D-----A--------------------------------------D----------A---------------L-----------------------------------------------T---------------------------------V----N-----M---------------------------------------------------N----NPS------------------------------------------------------------------------------------------------------------------------------------------------------------------------------------------------------------------------------------------------------------------------------------------------------------------------------------------------------------------------------------------------------------C-------G-D--KIQ-----------------------------L---------------------HL---H-------V------------------------------------N------------------------------------------------------------------D---------------------------G-------------------------------------------------------V---------------------------V-N---DAK---------------------------F--T-GEG------------------------------------------------------------------------------------------------------------------------------------------------------------------------------------------------------------------------------------------------------------------------------------------------------------------------------------------------------------------------------------------------------------------------------------------------CSI----S---------------LSSA-------------------------------------------------------------------------------------------SM------M---------------------------------------------------------------------------------------------TE----------TV----------------------------------------------------K-------------------------------------G-------K--------------------------------------------T---------------------------------------V--------------------------------------------------------------------------D----E---A------------------L----------E----------------L-S-DI-F------------------------------------------------------------------------------SG--------------------------------------------------MV-----------------------------------------------------Q-------------------------------------------G-----------------E-------DY--------D-D--------EK------------------------------------------------------Y-E-------------------L------------------G-------------------------------DIE--------------------A-----------------L--------------Q----------------G------------------------------------------------------------------------------------------------------------------------VT----K-------------F-----------------------P-------------------------------------------A-----------------R------------------------------------IK--------------------------------------------------------------------------------------------------------C-------------A----TL----------AW--------------------------------------K----AM---------------------E------------------------------------------------------------------------------------------------------------------------------------------K----------------G----------------------------------------------------------------------------------------------------------------------------------------------------------L----------------------------------------------------------D-----------------------------------------------------------------------------------------------------------------------------------------------------------------------------------------------------------K------------------------------------------------------------------------------------------------E---------------------------------------------------------------------------------------------------------------------------------------------------------------------------------------------------------------------------------------------------------------------------------------------------------------------------------------------------------------------------------------------------------------------------------------------------------------------------------------------------------------------------------------------------------------------------------------------------------------------------------------------------------------------------------------------------------------------------------------------------------------------------------------------------------------------------------------------------------------------------------------------------------------------------------------------------------------------------------------------------------------------------------------------------------------------------------------------------------------------------------------------------------------------------------------------------------------------------------------------------------------------------------------------------------------------------------------------------------------------------------------------------------------------------------------------------------------------------------------------------------------------------------------------------------------------------------------------------------------------------------------------------------------------------------------------------------------------------------------------------------------------------
>1948373_Abacterium@DECL01000009.1_40|  40504 41025
------------------------------------------------------------------------------------------------------------------------------------------------------------------------------------------------------------------------------------------------------------------------------------------------------------------MQ------------------------------------------------------I---------------------------------------------------------------------KFEHFS----------------------------ACR--------V-LI------------------------------------------------------------F-----------------------------------YLPNGFYP----A------------------------------------------------------------------------GA-----------------------------------------------------------------------------------------------EF------------------------------AT------T----K----------------------------SQSES--------------P----F---LADIMTID------------------------------G---------------VE-------------------------------------------------------------------------------------------------------------------------------------------------------------------------------------------------------------------------------------------------------------R-----------------------------------------------------------------------------------------------------------------------------------------------------------------------------------------C--------------LLTPEALAITYTPTAETA-------------------------------------------------------------------------------------------------------------D-------------------------------------------------------------------------------------------------------------------IQA---------------------------------------------------------------L-----------------------------------------------------------------------------------------------------V-----------------------------LA-----------------------------------E------------------------------------L----------------------D----------------------D-----------------------------------------------------------------------------------------------------------------------------Y-------------------S----------------------DRPP---------------------------FFT-----------------------------L-------------------------------------------------------------A----------------------------------------------------------------------------------------------------------------------------------------------------------------------------------------------------------------------------------------------------------------------------------------------------------------------------------------------------------------------------------------------------------KQL------------------------------------------PM---------------------K--------------MEI-AE------------------AI-A---------------------------------------------------------------------------------------------DA---------FIR---PT---------------LFR--------DN---------------GN-----------------IEF------------LK-----------LQN------------------------------N-I----------------------------LT---------------------------------------------------------------L---------------R----------------------FTG--------------H--------------C----------------------------------------------------------------------------------------------------------------------------------------------------------------------------------------AG--CP-Y-A----------------------------------------Q-----------------------------N-T-------------------------------LNN------V----------------------------------------------------------------------------------------------V------------------------A-------------------RTL------------------------------------------------------------------------------------------------------------------------------K---------------------------------------------KY----------------------------------------------------------------LPQLE----------------Q-------------------------------------------------------------------VQTEV*---------------------------------------------------------------------------------------------------------------------------------------------------------------------------------------------------------------------------------------------------------------------------------------------------------------------------------------------------------------------------------------------------------------------------------------------------------------------------------------------------------------------------------------------------------------------------------------------------------------------------------------------------------------------------------------------------------------------------------------------------------------------------------------------------------------------------------------------------------------------------------------------------------------------------------------------------------------------------------------------------------------------
>1948371_Abacterium@DEIC01000086.1_31|  30105 30533
------------------------------------------------------------------------------------------------------------------------------------------------------------------------------------------------------------------------------------------------------------------------------------------------------------------------------------------------------------------------------------------------------------------------------------------------------------------------------------------------------------------------------------------------M------------------------------------------------------------------------------N---------------------AAG--------------------------------------------------------------------------------------------------------------------------------------------------------------------------------------------------------------------------------------------------L--------------------------------D----D-----------------------------------------------------------------L--------Y-------------------------------RE------------------------------------------------------------------------------------------------------------------------------------------A---------------------IL------------------------D---------------------------H--------G-R-----------------------------------------------------------------------------N--------------------------------------------------------P----------R------------C-------------------------------------------------------------------------M-----------------------------------G--------------------K--------------L----------------------------------------------------------------------------------------D-----D--------------------------------------A----------T---------------H-----------------------------------------------T---------------------------------G----C-----D---------------------------------------------------A----NRL------------------------------------------------------------------------------------------------------------------------------------------------------------------------------------------------------------------------------------------------------------------------------------------------------------------------------------------------------------------------------------------------------------C-------G-D--AVT-----------------------------I---------------------RL---R-------I------------------------------------A------------------------------------------------------------------D---------------------------G-------------------------------------------------------C---------------------------I-E---EAR---------------------------F--E-GEG------------------------------------------------------------------------------------------------------------------------------------------------------------------------------------------------------------------------------------------------------------------------------------------------------------------------------------------------------------------------------------------------------------------------------------------------CAI----S---------------QASA-------------------------------------------------------------------------------------------SM------L---------------------------------------------------------------------------------------------TE----------AL----------------------------------------------------G-------------------------------------G-------K--------------------------------------------R---------------------------------------V--------------------------------------------------------------------------E----D---A------------------E------------------------------------------------------------------------------------------------------------RL-AA----------------------------------------------------MM----------------------------------------------------------------------------------------------------------------------------------------------------------------------------------------------------------RV-----------A------L-----------------EG-RE---------------PP-------AANTLAG--------------------L-----------------L--------------A----------------G------------------------------------------------------------------------------------------------------------------------VR------------------A-----------------F-----P-------------------------------------------E-----------------R------------------------------------VA--------------------------------------------------------------------------------------------------------C-------------A----LL----------SV--------------------------------------H----AL---------------------E------------------------------------------------------------------------------------------------------------------------------------------R----------------A----------------------------------------------------------------------------------------------------------------------------------------------------------L----------------------------------------------------------GA-----------------------------------------------------------------------------------------------------------------------------------------------------------------------------------------------------------------------------------------------------------------------------------------------------------A---------------------------------------------P*----------------------------------------------------------------------------------------------------------------------------------------------------------------------------------------------------------------------------------------------------------------------------------------------------------------------------------------------------------------------------------------------------------------------------------------------------------------------------------------------------------------------------------------------------------------------------------------------------------------------------------------------------------------------------------------------------------------------------------------------------------------------------------------------------------------------------------------------------------------------------------------------------------------------------------------------------------------------------------------------------------------------------------------------------------------------------------------------------------------------------------------------------------------------------------------------------------------------------------------------------------------------------------------------------------------------------------------------------------------------------------------------------------------------------------------------------------------------------------------------------------------------------------------------------------------------------------------------------------------------------------------------------------------------------------------------------------------------------
>290397_Adehalogenans@ABC80622.1| SUF system FeS assembly protein
-------------------------------------------------------------------------------------------------------------------------------------------------------------------------------------------------------------------------------------------------------------------------------------------------------------------------------------------------------------------------------------------------------------------------------------------------------------------------------------------------------------------------------------------------------------------------------------------------------------------------------M---------------------S--------------------------------------------------------------------------------------------------------------------------E-------------------------------------------------------------------------------------------------------------------------L--------------------------------S----D-----------------------------------------------------------------L--------Y-------------------------------QE------------------------------------------------------------------------------------------------------------------------------------------V---------------------VL------------------------D---------------------------H--------G-K-----------------------------------------------------------------------------R--------------------------------------------------------P----------R------------N-------------------------------------------------------------------------F-----------------------------------G--------------------P--------------L----------------------------------------------------------------------------------------P-----G--------------------------------------E----------T---------------H-----------------------------------------------H---------------------------------A----E-----G---------------------------------------------------L----NPL------------------------------------------------------------------------------------------------------------------------------------------------------------------------------------------------------------------------------------------------------------------------------------------------------------------------------------------------------------------------------------------------------------C-------G-D--HFV-----------------------------V---------------------HA---R-------V------------------------------------D------------------------------------------------------------------G---------------------------G-------------------------------------------------------R---------------------------L-A---EVR---------------------------F--E-GSG------------------------------------------------------------------------------------------------------------------------------------------------------------------------------------------------------------------------------------------------------------------------------------------------------------------------------------------------------------------------------------------------------------------------------------------------CAI----S---------------KASA-------------------------------------------------------------------------------------------SV------M---------------------------------------------------------------------------------------------TG----------VV----------------------------------------------------K-------------------------------------G-------K--------------------------------------------T---------------------------------------A--------------------------------------------------------------------------E----E---V------------------D----------R----------------I-F-ER-F------------------------------------------------------------------------------HR--------------------------------------------------LV-----------------------------------------------------T-------------------------------------------E-------------------------G-------P-AQD--------D-E-------------------------------------------------------E------------A------L------------------G-------------------------------KLA--------------------V-----------------F--------------G----------------G------------------------------------------------------------------------------------------------------------------------VH----E-------------Y-----------------------P-------------------------------------------T-----------------R------------------------------------VK--------------------------------------------------------------------------------------------------------C-------------A----SL----------AW--------------------------------------H----AL---------------------R------------------------------------------------------------------------------------------------------------------------------------------Q----------------A----------------------------------------------------------------------------------------------------------------------------------------------------------L----------------------------------------------------------R-----------------------------------------------------------------------------------------------------------------------------------------G-----------------------------------------------------------------EA-----------------------------------------------------------------------------------------------A---------------------------------------------PV---------------------------------------S--------------------------------------------------------------TE--------------------------------------------------------------------------------------------------------------------------------------------------------------------------------------------------------------------------------------------------------------------------------------------------------------------------------------------------------------------------------------------------------------------------------------------------------------------------------------------------------------------------------------------------------------------------------------------------------------------------------------------------------------------------------------------------------------------------------------------------------------------------------------------------------------------------------------------------------------------------------------------------------------------------------------------------------------------------------------------------------------------------------------------------------------------------------------------------------------------------------------------------------------------------------------------------------------------------------------------------------------------------------------------------------------------------------------------------------------------------------------------------------------------------------------------------------------------------------------------------------------------------------------------------------------------------------------------------------------------
>2032648_Mbacterium@PEAN01000020.1_41|  37542 38000
-------------------------------------------------------------------------------------------------------------------------------------------------------------------------------------------------------------------------------------------------------------------------------------------------------------------------------------------------------------------------------------------------------------------------------------------------------------------------------------------------------------------------------------------------------------------------------------------------------------------------------M---------------------KI---------------------------------------------------------------------------------------------------------------------------------------------------------------------------------------------------------------------------------------------------D--------------------------------R----E-----------------------------------------------------------------L--------Y-------------------------------EE------------------------------------------------------------------------------------------------------------------------------------------M---------------------IL------------------------D---------------------------H--------N-R-----------------------------------------------------------------------------R--------------------------------------------------------P----------V------------H-------------------------------------------------------------------------YM----------------------------------Q--------------------I--------------P----------------------------------------------------------------------------------------R-----D--------------------------------------A----------N---------------H-----------------------------------------------H---------------------------------A----C-----G---------------------------------------------------F----NPL------------------------------------------------------------------------------------------------------------------------------------------------------------------------------------------------------------------------------------------------------------------------------------------------------------------------------------------------------------------------------------------------------------C-------G-D--EFT-----------------------------I---------------------HL---R-------I------------------------------------E------------------------------------------------------------------D---------------------------G-------------------------------------------------------V---------------------------I-R---EAG---------------------------F--E-GVG------------------------------------------------------------------------------------------------------------------------------------------------------------------------------------------------------------------------------------------------------------------------------------------------------------------------------------------------------------------------------------------------------------------------------------------------CAV----S---------------VAST-------------------------------------------------------------------------------------------SM------M---------------------------------------------------------------------------------------------IE----------SL----------------------------------------------------E-------------------------------------G-------L--------------------------------------------H---------------------------------------M--------------------------------------------------------------------------D----E---A------------------E----------A----------------R------F------------------------------------------------------------------------------RR--------------------------------------------------MT-----------------------------------------------------AF----------------------------------------LHG--------------------------D------S-AISDE------EIQ-------------------------------------------------------N-------------------L------------------G-------------------------------KLQ--------------------V-----------------L--------------G----------------G------------------------------------------------------------------------------------------------------------------------VL----D-------------F-----------------------P-------------------------------------------D-----------------R------------------------------------IK--------------------------------------------------------------------------------------------------------C-------------A----NL----------AW--------------------------------------F----IL---------------------H------------------------------------------------------------------------------------------------------------------------------------------A----------------A----------------------------------------------------------------------------------------------------------------------------------------------------------L----------------------------K-----------------------------K---------------------------------------------------------------------------------------------------------------------------------------------------------------------------------------------------------DANTV----------------------------------------------------------------------------------------------C-----------------------------------------------------------------------------------------------------------------------------------------------------TE*-------------------------------------------------------------------------------------------------------------------------------------------------------------------------------------------------------------------------------------------------------------------------------------------------------------------------------------------------------------------------------------------------------------------------------------------------------------------------------------------------------------------------------------------------------------------------------------------------------------------------------------------------------------------------------------------------------------------------------------------------------------------------------------------------------------------------------------------------------------------------------------------------------------------------------------------------------------------------------------------------------------------------------------------------------------------------------------------------------------------------------------------------------------------------------------------------------------------------------------------------------------------------------------------------------------------------------------------------------------------------------------------------------------------------------------------------------------------------------------------------------------------------------------------------------------------------------------------------------------------
>1952861_Rbacterium@DIHX01000147.1_8|  4138 4608
-------------------------------------------------------------------------------------------------------------------------------------------------------------------------------------------------------------------------------------------------------------------------------------------------------------------------------------------------------------------------------------------------------------------------------------------------------------------------------------------------------------------------------------------------------------------------------------------------------------------------------M----------F----------D--------------------------------------------------------------------------------------------------------------------------E-------------------------------------------------------------------------------------------------------------------------L--------------------------------R----D-----------------------------------------------------------------L--------Y-------------------------------QE------------------------------------------------------------------------------------------------------------------------------------------V---------------------IL------------------------D---------------------------H--------G-K-----------------------------------------------------------------------------S--------------------------------------------------------P----------R------------N-------------------------------------------------------------------------F-----------------------------------R--------------------H--------------L----------------------------------------------------------------------------------------E-----N--------------------------------------A----------T---------------C-----------------------------------------------L---------------------------------A----H-----G---------------------------------------------------N----NPI------------------------------------------------------------------------------------------------------------------------------------------------------------------------------------------------------------------------------------------------------------------------------------------------------------------------------------------------------------------------------------------------------------C-------G-D--MLM-----------------------------V---------------------YL---M-------L----------------------D-------------G------------------------------------------------------------------D---------------------------G-------------------------------------------------------R---------------------------I-T---DVA---------------------------F--Q-GEG------------------------------------------------------------------------------------------------------------------------------------------------------------------------------------------------------------------------------------------------------------------------------------------------------------------------------------------------------------------------------------------------------------------------------------------------CAI----S---------------VASA-------------------------------------------------------------------------------------------SM------M---------------------------------------------------------------------------------------------TE----------IL----------------------------------------------------K-------------------------------------G-------K--------------------------------------------T---------------------------------------R--------------------------------------------------------------------------D----E---A------------------K----------R----------------L-Y-EG-F------------------------------------------------------------------------------HD--------------------------------------------------MC-----------------------------------------------------T-------------------------------------------K-----------------D------GFD------L-SGL-----GDFD-E-------------------------------------------------------D------------A------I------------------D-------------------------------RLK--------------------M-----------------L--------------S----------------G------------------------------------------------------------------------------------------------------------------------VR----E-------------F-----------------------P-------------------------------------------I-----------------R------------------------------------VK--------------------------------------------------------------------------------------------------------C-------------A----TL----------AW--------------------------------------H----TM---------------------Q------------------------------------------------------------------------------------------------------------------------------------------A----------------A----------------------------------------------------------------------------------------------------------------------------------------------------------V----------------------------------------------------------D-----------------------------------------------------------------------------------------------------------------------------------------G-----------------------------------------------------------------ED-----------------------------------------------------------------------------------------------N----------------------------------------------I---------------------------------------S--------------------------------------------------------------TE---------------------------------------------------------------------------------------------------------------------------------------------------------------------------------------------------------------------------------------------------------------------------------------------------------------------------------------------------------------------------------------------------------------------------------------------------------------*----------------------------------------------------------------------------------------------------------------------------------------------------------------------------------------------------------------------------------------------------------------------------------------------------------------------------------------------------------------------------------------------------------------------------------------------------------------------------------------------------------------------------------------------------------------------------------------------------------------------------------------------------------------------------------------------------------------------------------------------------------------------------------------------------------------------------------------------------------------------------------------------------------------------------------------------------------------------------------------------------------------------------------------------------------------------------------------------------------------------------------------------------
>2013069_Abacterium@PPR64374.1| Zinc-dependent sulfurtransferase SufU
-------------------------------------------------------------------------------------------------------------------------------------------------------------------------------------------------------------------------------------------------------------------------------------------------------------------------------------------------------------------------------------------------------------------------------------------------------------------------------------------------------------------------------------------------------------------------------------------------------------------------------M----------F----------D--------------------------------------------------------------------------------------------------------------------------E-------------------------------------------------------------------------------------------------------------------------L--------------------------------R----D-----------------------------------------------------------------L--------Y-------------------------------QE------------------------------------------------------------------------------------------------------------------------------------------V---------------------IL------------------------D---------------------------H--------G-K-----------------------------------------------------------------------------S--------------------------------------------------------P----------R------------N-------------------------------------------------------------------------F-----------------------------------R--------------------T--------------L----------------------------------------------------------------------------------------E-----N--------------------------------------A----------T---------------C-----------------------------------------------L---------------------------------A----H-----G---------------------------------------------------N----NPI------------------------------------------------------------------------------------------------------------------------------------------------------------------------------------------------------------------------------------------------------------------------------------------------------------------------------------------------------------------------------------------------------------C-------G-D--MLV-----------------------------V---------------------YL---T-------L----------------------D-------------D------------------------------------------------------------------D---------------------------R-------------------------------------------------------R---------------------------L-A---DVA---------------------------F--Q-GQG------------------------------------------------------------------------------------------------------------------------------------------------------------------------------------------------------------------------------------------------------------------------------------------------------------------------------------------------------------------------------------------------------------------------------------------------CAI----S---------------VASA-------------------------------------------------------------------------------------------SM------M---------------------------------------------------------------------------------------------TE----------IL----------------------------------------------------K-------------------------------------G-------K--------------------------------------------T---------------------------------------R--------------------------------------------------------------------------D----E---A------------------K----------R----------------L-Y-KG-F------------------------------------------------------------------------------HD--------------------------------------------------MC-----------------------------------------------------T-------------------------------------------K-----------------D------GFD------V-SEL-----GDFD-E-------------------------------------------------------D------------A------I------------------D-------------------------------RLK--------------------M-----------------L--------------S----------------G------------------------------------------------------------------------------------------------------------------------VR----E-------------F-----------------------P-------------------------------------------I-----------------R------------------------------------VK--------------------------------------------------------------------------------------------------------C-------------A----TL----------AW--------------------------------------H----TM---------------------Q------------------------------------------------------------------------------------------------------------------------------------------A----------------A----------------------------------------------------------------------------------------------------------------------------------------------------------V----------------------------------------------------------D-----------------------------------------------------------------------------------------------------------------------------------------G-----------------------------------------------------------------EE-----------------------------------------------------------------------------------------------N----------------------------------------------I---------------------------------------S--------------------------------------------------------------TE--------------------------------------------------------------------------------------------------------------------------------------------------------------------------------------------------------------------------------------------------------------------------------------------------------------------------------------------------------------------------------------------------------------------------------------------------------------------------------------------------------------------------------------------------------------------------------------------------------------------------------------------------------------------------------------------------------------------------------------------------------------------------------------------------------------------------------------------------------------------------------------------------------------------------------------------------------------------------------------------------------------------------------------------------------------------------------------------------------------------------------------------------------------------------------------------------------------------------------------------------------------------------------------------------------------------------------------------------------------------------------------------------------------------------------------------------------------------------------------------------------------------------------------------------------------------------------------------------------------------
>1655503_Abacterium@LFEN01000018.1_12|  13231 13710
-------------------------------------------------------------------------------------------------------------------------------------------------------------------------------------------------------------------------------------------------------------------------------------------------------------------------------------------------------------------------------------------------------------------------------------------------------------------------------------------------------------------------------------------------------------------------------------------------------------------------------M----------F----------D--------------------------------------------------------------------------------------------------------------------------D-------------------------------------------------------------------------------------------------------------------------L--------------------------------R----D-----------------------------------------------------------------L--------Y-------------------------------QE------------------------------------------------------------------------------------------------------------------------------------------V---------------------IL------------------------D---------------------------H--------G-K-----------------------------------------------------------------------------S--------------------------------------------------------P----------R------------N-------------------------------------------------------------------------F-----------------------------------R--------------------P--------------L----------------------------------------------------------------------------------------D-----N--------------------------------------P----------T---------------C-----------------------------------------------L---------------------------------A----H-----G---------------------------------------------------N----NPL------------------------------------------------------------------------------------------------------------------------------------------------------------------------------------------------------------------------------------------------------------------------------------------------------------------------------------------------------------------------------------------------------------C-------G-D--KLV-----------------------------V---------------------YL---T-------L----------------------DA----------DGA------------------------------------------------------------------D---------------------------G-------------------------------------------------------R---------------------------I-E---DVS---------------------------F--Q-GEG------------------------------------------------------------------------------------------------------------------------------------------------------------------------------------------------------------------------------------------------------------------------------------------------------------------------------------------------------------------------------------------------------------------------------------------------CAI----S---------------VASA-------------------------------------------------------------------------------------------SM------M---------------------------------------------------------------------------------------------TE----------IL----------------------------------------------------K-------------------------------------G-------K--------------------------------------------T---------------------------------------R--------------------------------------------------------------------------D----E---A------------------K----------K----------------L-F-EA-F------------------------------------------------------------------------------HD--------------------------------------------------MC-----------------------------------------------------T-------------------------------------------K-----------------D------DFD------I-AEL-----AGYD-E-------------------------------------------------------D------------A------V------------------E-------------------------------RLV--------------------M-----------------L--------------S----------------G------------------------------------------------------------------------------------------------------------------------VK----D-------------F-----------------------P-------------------------------------------I-----------------R------------------------------------VK--------------------------------------------------------------------------------------------------------C-------------A----TL----------AW--------------------------------------H----TM---------------------Q------------------------------------------------------------------------------------------------------------------------------------------A----------------A----------------------------------------------------------------------------------------------------------------------------------------------------------V----------------------------------------------------------S-----------------------------------------------------------------------------------------------------------------------------------------G-----------------------------------------------------------------DK-----------------------------------------------------------------------------------------------D----------------------------------------------I---------------------------------------S--------------------------------------------------------------TE---------------------------------------------------------------------------------------------------------------------------------------------------------------------------------------------------------------------------------------------------------------------------------------------------------------------------------------------------------------------------------------------------------------------------------------------------------------*----------------------------------------------------------------------------------------------------------------------------------------------------------------------------------------------------------------------------------------------------------------------------------------------------------------------------------------------------------------------------------------------------------------------------------------------------------------------------------------------------------------------------------------------------------------------------------------------------------------------------------------------------------------------------------------------------------------------------------------------------------------------------------------------------------------------------------------------------------------------------------------------------------------------------------------------------------------------------------------------------------------------------------------------------------------------------------------------------------------------------------------------------
>1898112_Rbacterium@PCH82695.1| SUF system NifU family Fe-S cluster assembly protein
-------------------------------------------------------------------------------------------------------------------------------------------------------------------------------------------------------------------------------------------------------------------------------------------------------------------------------------------------------------------------------------------------------------------------------------------------------------------------------------------------------------------------------------------------------------------------------------------------------------------------------M----------F----------D--------------------------------------------------------------------------------------------------------------------------D-------------------------------------------------------------------------------------------------------------------------L--------------------------------R----D-----------------------------------------------------------------L--------Y-------------------------------QE------------------------------------------------------------------------------------------------------------------------------------------V---------------------IL------------------------D---------------------------H--------G-K-----------------------------------------------------------------------------S--------------------------------------------------------P----------R------------N-------------------------------------------------------------------------F-----------------------------------R--------------------R--------------P----------------------------------------------------------------------------------------E-----D--------------------------------------A----------T---------------C-----------------------------------------------L---------------------------------A----H-----G---------------------------------------------------N----NPV------------------------------------------------------------------------------------------------------------------------------------------------------------------------------------------------------------------------------------------------------------------------------------------------------------------------------------------------------------------------------------------------------------C-------G-D--TLV-----------------------------V---------------------YI---T-------Q----------------------D-------------D------------------------------------------------------------------S---------------------------G-------------------------------------------------------K---------------------------I-T---DAA---------------------------F--Q-GQG------------------------------------------------------------------------------------------------------------------------------------------------------------------------------------------------------------------------------------------------------------------------------------------------------------------------------------------------------------------------------------------------------------------------------------------------CAI----S---------------VASA-------------------------------------------------------------------------------------------SM------M---------------------------------------------------------------------------------------------TD----------IV----------------------------------------------------K-------------------------------------G-------K--------------------------------------------T---------------------------------------V--------------------------------------------------------------------------E----K---A------------------N----------R----------------L-F-EG-F------------------------------------------------------------------------------HN--------------------------------------------------MC-----------------------------------------------------T-------------------------------------------R-----------------D------DFN------V-AEL-----ADCD-E-------------------------------------------------------D------------A------I------------------D-------------------------------RLV--------------------M-----------------L--------------S----------------G------------------------------------------------------------------------------------------------------------------------VK----E-------------F-----------------------P-------------------------------------------I-----------------R------------------------------------VK--------------------------------------------------------------------------------------------------------C-------------A----TL----------AW--------------------------------------H----TM---------------------Q------------------------------------------------------------------------------------------------------------------------------------------A----------------A----------------------------------------------------------------------------------------------------------------------------------------------------------V----------------------------------------------------------N-----------------------------------------------------------------------------------------------------------------------------------------G-----------------------------------------------------------------DQ-----------------------------------------------------------------------------------------------E----------------------------------------------T---------------------------------------S--------------------------------------------------------------TE--------------------------------------------------------------------------------------------------------------------------------------------------------------------------------------------------------------------------------------------------------------------------------------------------------------------------------------------------------------------------------------------------------------------------------------------------------------------------------------------------------------------------------------------------------------------------------------------------------------------------------------------------------------------------------------------------------------------------------------------------------------------------------------------------------------------------------------------------------------------------------------------------------------------------------------------------------------------------------------------------------------------------------------------------------------------------------------------------------------------------------------------------------------------------------------------------------------------------------------------------------------------------------------------------------------------------------------------------------------------------------------------------------------------------------------------------------------------------------------------------------------------------------------------------------------------------------------------------------------------
>1089552_Rsalinarum@KI911559.1_2743|  3015214 3015678
[truncated: 1,025,586 more chars]
