# Supplementary material for: Components of iron–Sulfur cluster assembly machineries are robust phylogenetic markers to trace the origin of mitochondria and plastids
Source: PLoS Biol. 2023 Nov 8;21(11):e3002374. doi: 10.1371/journal.pbio.3002374 (PMC10631705; doi:10.1371/journal.pbio.3002374)
Supplement: S1 Data — (ZIP) [file pbio.3002374.s017.zip › S1 Data/Full_datasets/Alphaproteobacteria/SUF/SufD_Alpha.fasta]

>60890_Pgallaeciensi@ANP35152.1| FeS assembly protein SufD
-----------------------------------------------------------------------------------------------------------------------------------------------------------------------------------------------------------------------------------------------------------------------------------------------------------------------------------------------------------------------------------------M-----A---------------------------L----------P--------D---------------------------------------------------------------------------------------------------------------------------------------------VK--------------------------------------------------------------------------------------------------------------QTA--------------------------------------------------------------------------------------------------------------T-------------------------------------------------------------------------D---------AR------------------------------------L---------------------------------------A---AL------------T-L---------------------------------------------------------------------------------------------------------------------------P------E-G----------------------G--------------------CL-------------------------------------------------------------------------EPA------------R--------R------------------------AA-------------L-------S-------------------------------------R------------V------------------------------------------------------------------------------------------------------Q----------------T----------L---------------------------------------------------------------------------------------------------------------------------------G-------------------------L--------------------------P---------------G-----R----R-----D--------------------------------EY-----------------W------------------------------------------K-YT-----------R---------------------------------------PETL------------TS-----A-------------------------------------------------EV-------TPAAVF----------------------------------------------------------------------------------DA-G------------------------------------------------------------------EP--------------------------------------------------------------------------------------------------------------PM-----------------FD--------E---F---------------------------------D--------------S-----------------------------LK--------------V-----------------------V-----------------------FV-----------------------------------------------------------------------------------------------D-------G------------------------------VF---------------------D----------------------A-E-----------------A----------------S--------DD---------------------------L--------------------S--------L---------------------------------------E---------------------G-----------------V--QI--------------------DR------------I-----------A-------D-----I--CG-------------------------------------K--------D----------------------------------------------------------------I--H--------W---------------A-----------K-----DLY-------G------VLEAR-------------G----------Q-------------------------SPV-----------------A---------------------------R------------------------------------P------------LA----------------A---------L--------------------------N-----------T---------AF-----------------------------------------A-Q-D----------G---------L--------------------A-----I---------H------------V-----------------------------------------------T----------------G------T-------------------------------------------PS---K----P--------------------------------------------I-----------------NMV-----------------Y-----R----------HT-ET------------G------------------------S-----------------------------------------------------------------------------------------------------------------------------------------------------------D-----------------------------------------A---I-------LH---------------------------------------------HVV-----------------LV------------------------------DA-G-----AE-A-------------------T--------I---------L--------E-N--------------------------------------------------G------------------------------------------------------------------------------------------------------------------------P-----------------------------AA------------------------------------------------------------------------------------------------------------A------R-----------------------F-----------------NK------------C-----------------------M----E----------------------------------------------------------------------------------------------------I-------------DI-----A----------DT----------------------------------------------------------------------------------------------------------GK---------------LH-------------------L--------V-R----------S------Q---------------------------GR------------DH-------E--RR------------A----AT-----H-LFAR------------------------------------LG-------T-----ES--------------------------------------QFKAF-----T----------L------------------------------T-V-----------------N----------------G-----VL----------------------TR--------NE------AVIE-------------L---------------------T----------G-----------------------------D------------DAI-------AH-------------IA------GA-C-------------A------------G--------------------------------------D---------G----D----F-----HH-DDT--------VF--------------------------------------ITH----------------------D----------------------------------------------------------------------AV------------------------------------NCES-------RQ----VF-----------------------------------------------------------------------------------------------------K--K-VL-R---N------------------------------------GA-------------TGV---------------------FQ--------------------------GKI-----------------------------------------------------------------------------------LVK------------------EGA-Q-----------------------KTDGYQ-------------ISQS--------LL-L-DD-DS-----Q-----------------F-LAK----PE------L------------------------------------------EI---------------YA---------D-----------------------D--V-A-C-S-HGSTS-GAIDED-ALF--------------YLRSR-G--V-PEG-----------DATDLLT------------L-A-----F---L-------A-E---------A------------------V-D-----E------I-------------------------------------------------E--------------------------D-------D--------T---------------------------------------------I--------A-------------------------------------------------------------------------------------------------E--------------------------------------------------A-----I---------------------------------------------------------------------------------------------------------------------------------------------------------------------------------------------V-----------------------------------------------------------------AR----------------------------------------------------L-----------E----------------------------------------------------------------------------------------------------------------------------------------------------------------------------------------------------------------------------------------------------------------------------------------------------------------------------------------------G------------------------------------------------------------------------------------------------------------------------------------------------------------------------------------W-----------L--------------------------------SRR--------------------R----------------------------------------------------------------------------------------------------------------------------------------------------------------------------------------------------------------------------
>314262_Rsp@EAQ45017.1| FeS assembly protein SufD
------------------------------------------------------------------------------------------------------------------------------------------------------------------------------------------------MLV----------------------------------------------------------------------------------------S---------------------------------------------------------------------------------------WRRFPEM-----A---------------------------L----------A--------D---------------------------------------------------------------------------------------------------------------------------------------------VK--------------------------------------------------------------------------------------------------------------QSA--------------------------------------------------------------------------------------------------------------T-------------------------------------------------------------------------E---------AR------------------------------------L---------------------------------------A---AL------------S-L---------------------------------------------------------------------------------------------------------------------------P------E-G----------------------G--------------------CL-------------------------------------------------------------------------SVA------------R--------Q------------------------AA-------------L-------S-------------------------------------R------------V------------------------------------------------------------------------------------------------------Q----------------T----------L---------------------------------------------------------------------------------------------------------------------------------G-------------------------L--------------------------P---------------G-----R----R-----D--------------------------------EY-----------------W------------------------------------------K-YT-----------R---------------------------------------PDTL------------TA-----A-------------------------------------------------EA-------TQASVF----------------------------------------------------------------------------------VT-D------------------------------------------------------------------EA--------------------------------------------------------------------------------------------------------------PM-----------------FD--------E---F---------------------------------D--------------R-----------------------------LK--------------I-----------------------V-----------------------FV-----------------------------------------------------------------------------------------------D-------G------------------------------VY---------------------N----------------------P-E-----------------A----------------S--------DD---------------------------L--------------------S--------L---------------------------------------E---------------------G-----------------V--QI--------------------DR------------I-----------A-------D-----I--CC-------------------------------------Q--------D----------------------------------------------------------------I--H--------W---------------A-----------K-----DLY-------G------VLEAR-------------G----------Q-------------------------SPV-----------------A---------------------------R------------------------------------P------------LA----------------A---------L--------------------------N-----------T---------AF-----------------------------------------A-Q-D----------G---------V--------------------A-----I---------H------------V-----------------------------------------------T----------------G------K-------------------------------------------PS---K----P--------------------------------------------I-----------------NLV-----------------Y-----V----------HS-DE------------A------------------------S-----------------------------------------------------------------------------------------------------------------------------------------------------------D-----------------------------------------A---I-------LH---------------------------------------------HVI-----------------RV------------------------------EA-G-----AE-A-------------------T--------I---------L--------E-N--------------------------------------------------G------------------------------------------------------------------------------------------------------------------------P-----------------------------AA------------------------------------------------------------------------------------------------------------S------R-----------------------F-----------------NK------------C-----------------------M----E----------------------------------------------------------------------------------------------------I-------------DI-----A----------DT----------------------------------------------------------------------------------------------------------GK---------------LH-------------------L--------V-R----------A------Q---------------------------GR------------DH-------E--RR------------A----AT-----H-LFAR------------------------------------LG-------T-----ES--------------------------------------VFKSF-----T----------L------------------------------T-V-----------------N----------------G-----IL----------------------TR--------NE------AVVE-------------L---------------------L----------G-----------------------------D------------DAI-------AH-------------IA------GA-C-------------V------------G--------------------------------------D---------G----E----F-----HH-DDT--------VF--------------------------------------ITH----------------------D----------------------------------------------------------------------AV------------------------------------NCES-------RQ----VF-----------------------------------------------------------------------------------------------------K--K-VL-R---N------------------------------------GA-------------TGV---------------------FQ--------------------------GKI-----------------------------------------------------------------------------------LVK------------------EGA-Q-----------------------KTDGYQ-------------ISQS--------LL-L-DD-DS-----Q-----------------F-LAK----PE------L------------------------------------------EI---------------YA---------D-----------------------D--V-I-C-S-HGSTT-GAIDEE-ALF--------------YLRSR-G--V-PAD-----------EATDLLT------------L-A-----F---L-------A-E---------A------------------V-E-----E------I-------------------------------------------------E--------------------------D-------G--------E---------------------------------------------I--------A-------------------------------------------------------------------------------------------------A--------------------------------------------------A-----I---------------------------------------------------------------------------------------------------------------------------------------------------------------------------------------------V-----------------------------------------------------------------AR----------------------------------------------------L-----------E----------------------------------------------------------------------------------------------------------------------------------------------------------------------------------------------------------------------------------------------------------------------------------------------------------------------------------------------G------------------------------------------------------------------------------------------------------------------------------------------------------------------------------------W-----------L--------------------------------SRR--------------------R----------------------------------------------------------------------------------------------------------------------------------------------------------------------------------------------------------------------------
>999552_Lmethylohalid@AHD00680.1| FeS assembly protein SufD
-----------------------------------------------------------------------------------------------------------------------------------------------------------------------------------------------------------------------------------------------------------------------------------------------------------------------------------------------------------------------------------------M-----A---------------------------L----------P--------E---------------------------------------------------------------------------------------------------------------------------------------------VK--------------------------------------------------------------------------------------------------------------QSA--------------------------------------------------------------------------------------------------------------T-------------------------------------------------------------------------E---------AR------------------------------------L---------------------------------------S---AL------------T-L---------------------------------------------------------------------------------------------------------------------------P------E-S----------------------G--------------------CL-------------------------------------------------------------------------TAA------------R--------Q------------------------AA-------------L-------S-------------------------------------R------------V------------------------------------------------------------------------------------------------------Q----------------T----------M---------------------------------------------------------------------------------------------------------------------------------G-------------------------L--------------------------P---------------S-----R----R-----D--------------------------------EY-----------------W------------------------------------------K-YT-----------R---------------------------------------PETL------------VQ-----A-------------------------------------------------EA-------VKAAVF----------------------------------------------------------------------------------AA-D------------------------------------------------------------------ET--------------------------------------------------------------------------------------------------------------PM-----------------FS--------D---F---------------------------------E--------------R-----------------------------LN--------------I-----------------------V-----------------------FV-----------------------------------------------------------------------------------------------D-------G------------------------------VF---------------------D----------------------A-E-----------------A----------------S--------DD---------------------------L--------------------A--------L---------------------------------------E---------------------G-----------------V--TI--------------------DR------------I-----------E-------D-----I--CC-------------------------------------K--------D----------------------------------------------------------------I--H--------W---------------A-----------K-----DLY-------G------VLEAR-------------G----------Q-------------------------TPV-----------------E---------------------------R------------------------------------P------------LA----------------A---------L--------------------------N-----------T---------AF-----------------------------------------A-T-D----------G---------I--------------------A-----I---------R------------V-----------------------------------------------T----------------G------K-------------------------------------------VS---K----P--------------------------------------------I-----------------NFT-----------------Y-----V----------HS-DE------------S------------------------S-----------------------------------------------------------------------------------------------------------------------------------------------------------D-----------------------------------------A---I-------LH---------------------------------------------HVV-----------------RV------------------------------ET-G-----AE-V-------------------T--------I---------L--------E-N--------------------------------------------------G------------------------------------------------------------------------------------------------------------------------P-----------------------------AA------------------------------------------------------------------------------------------------------------S------R-----------------------F-----------------NK------------C-----------------------A----E----------------------------------------------------------------------------------------------------I-------------DI-----A----------DG----------------------------------------------------------------------------------------------------------GK---------------LH-------------------L--------V-R----------A------Q---------------------------GR------------DH-------E--RR------------A----AT-----H-LFAR------------------------------------LG-------T-----ES--------------------------------------VFKSF-----T----------L------------------------------T-V-----------------N----------------G-----VL----------------------TR--------DE------AVIE-------------L---------------------T----------G-----------------------------D------------DAV-------AH-------------IA------GA-C-------------V------------G--------------------------------------D---------G----D----F-----HH-DDT--------VF--------------------------------------ITH----------------------D----------------------------------------------------------------------AV------------------------------------NCES-------RQ----VF-----------------------------------------------------------------------------------------------------K--K-VL-R---N------------------------------------GA-------------TGV---------------------FQ--------------------------GKI-----------------------------------------------------------------------------------LVK------------------EGA-Q-----------------------KTDGYQ-------------ISQS--------LL-L-DG-DS-----Q-----------------F-LAK----PE------L------------------------------------------EI---------------YA---------D-----------------------D--V-A-C-S-HGSTS-GAIDEE-GLF--------------YLRSR-G--V-PHA-----------EATDLMT------------L-A-----F---L-------A-E---------A------------------V-E-----E------I-------------------------------------------------E--------------------------D-------A--------E---------------------------------------------I--------A-------------------------------------------------------------------------------------------------A--------------------------------------------------D-----I---------------------------------------------------------------------------------------------------------------------------------------------------------------------------------------------V-----------------------------------------------------------------SR----------------------------------------------------L-----------E----------------------------------------------------------------------------------------------------------------------------------------------------------------------------------------------------------------------------------------------------------------------------------------------------------------------------------------------G------------------------------------------------------------------------------------------------------------------------------------------------------------------------------------W-----------L--------------------------------ARR--------------------R----------------------------------------------------------------------------------------------------------------------------------------------------------------------------------------------------------------------------
>1922228_Rbacterium@FREY01000003.1_225|  236270 237550
-----------------------------------------------------------------------------------------------------------------------------------------------------------------------------------------------------------------------------------------------------------------------------------------------------------------------------------------------------------------------------------------M-----A---------------------------L----------P--------E---------------------------------------------------------------------------------------------------------------------------------------------LK--------------------------------------------------------------------------------------------------------------QSA--------------------------------------------------------------------------------------------------------------T-------------------------------------------------------------------------E---------AR------------------------------------L---------------------------------------A---TM------------E-L---------------------------------------------------------------------------------------------------------------------------P------T-G----------------------G--------------------CL-------------------------------------------------------------------------KAA------------R--------Q------------------------AA-------------L-------S-------------------------------------R------------V------------------------------------------------------------------------------------------------------Q----------------T----------M---------------------------------------------------------------------------------------------------------------------------------G-------------------------L--------------------------P---------------T-----R----R-----D--------------------------------EY-----------------W------------------------------------------K-YT-----------R---------------------------------------PETL------------VS-----A-------------------------------------------------EA-------NTAAVF----------------------------------------------------------------------------------DH-D------------------------------------------------------------------EA--------------------------------------------------------------------------------------------------------------PM-----------------FD--------G---Q---------------------------------D--------------R-----------------------------LK--------------I-----------------------V-----------------------FV-----------------------------------------------------------------------------------------------D-------G------------------------------VF---------------------D----------------------A-E-----------------A----------------S--------DE---------------------------L--------------------A--------L---------------------------------------E---------------------G-----------------V--QI--------------------DR------------I-----------E-------D-----I--CC-------------------------------------K--------D----------------------------------------------------------------I--H--------W---------------A-----------K-----DVY-------G------VLEAR-------------G----------Q-------------------------SPV-----------------E---------------------------R------------------------------------P------------LA----------------A---------L--------------------------N-----------T---------AF-----------------------------------------A-A-D----------G---------V--------------------A-----I---------H------------V-----------------------------------------------T----------------G------T-------------------------------------------PS---K----P--------------------------------------------I-----------------NLI-----------------Y-----I----------HA-EE------------Q------------------------S-----------------------------------------------------------------------------------------------------------------------------------------------------------D-----------------------------------------A---I-------LH---------------------------------------------HVI-----------------RV------------------------------EP-G-----AE-A-------------------T--------I---------L--------E-N--------------------------------------------------G------------------------------------------------------------------------------------------------------------------------P-----------------------------AA------------------------------------------------------------------------------------------------------------S------R-----------------------F-----------------NK------------C-----------------------V----E----------------------------------------------------------------------------------------------------I-------------DV-----A----------DT----------------------------------------------------------------------------------------------------------GK---------------LH-------------------L--------V-R----------A------Q---------------------------GR------------DH-------E--RR------------A----AT-----H-LFAR------------------------------------LG-------A-----ES--------------------------------------VFKSF-----T----------L------------------------------T-V-----------------N----------------G-----VL----------------------TR--------NE------AVIE-------------L---------------------T----------G-----------------------------D------------DAI-------AH-------------IA------GA-C-------------V------------G--------------------------------------D---------G----E----F-----HH-DDT--------VF--------------------------------------ITH----------------------D----------------------------------------------------------------------AV------------------------------------NCES-------RQ----VF-----------------------------------------------------------------------------------------------------K--K-VL-R---N------------------------------------GA-------------TGV---------------------FQ--------------------------GKI-----------------------------------------------------------------------------------LVK------------------DGA-Q-----------------------KTDGYQ-------------ISQS--------LM-L-DE-DS-----Q-----------------F-LAK----PE------L------------------------------------------EI---------------YA---------D-----------------------D--V-A-C-S-HGSTS-GAIDEN-ALF--------------YLRAR-G--V-PKE-----------LATDLLT------------L-S-----F---L-------A-E---------A------------------V-E-----E------I-------------------------------------------------E--------------------------S-------A--------E---------------------------------------------I--------A-------------------------------------------------------------------------------------------------E--------------------------------------------------D-----I---------------------------------------------------------------------------------------------------------------------------------------------------------------------------------------------N-----------------------------------------------------------------AR----------------------------------------------------L-----------E----------------------------------------------------------------------------------------------------------------------------------------------------------------------------------------------------------------------------------------------------------------------------------------------------------------------------------------------G------------------------------------------------------------------------------------------------------------------------------------------------------------------------------------W-----------L--------------------------------ARR--------------------R*---------------------------------------------------------------------------------------------------------------------------------------------------------------------------------------------------------------------------
>928856_Emultivorans@CUH82308.1| FeS cluster assembly protein SufD
-----------------------------------------------------------------------------------------------------------------------------------------------------------------------------------------------------------------------------------------------------------------------------------------------------------------------------------------------------------------------------------------M-----A---------------------------L----------P--------E---------------------------------------------------------------------------------------------------------------------------------------------VK--------------------------------------------------------------------------------------------------------------QTA--------------------------------------------------------------------------------------------------------------T-------------------------------------------------------------------------E---------AR------------------------------------L---------------------------------------A---AL------------S-L---------------------------------------------------------------------------------------------------------------------------P------T-G----------------------G--------------------CL-------------------------------------------------------------------------EAG------------R--------R------------------------AA-------------L-------A-------------------------------------R------------V------------------------------------------------------------------------------------------------------Q----------------E----------M---------------------------------------------------------------------------------------------------------------------------------G-------------------------L--------------------------P---------------G-----A----R-----D--------------------------------EY-----------------W------------------------------------------K-YT-----------R---------------------------------------PETL------------VQ-----A-------------------------------------------------AA-------PEASVF----------------------------------------------------------------------------------DD-G------------------------------------------------------------------EV--------------------------------------------------------------------------------------------------------------AM-----------------FN--------E---F---------------------------------D--------------R-----------------------------LQ--------------V-----------------------V-----------------------FV-----------------------------------------------------------------------------------------------D-------G------------------------------VF---------------------D----------------------A-E-----------------A----------------S--------DD---------------------------L--------------------S--------L---------------------------------------E---------------------G-----------------V--TI--------------------ER------------L-----------S-------D-----L--SA-------------------------------------K--------D----------------------------------------------------------------L--H--------W---------------A-----------K-----DLY-------G------VLEAR-------------G----------Q-------------------------NPV-----------------E---------------------------R------------------------------------P------------LA----------------A---------L--------------------------N-----------T---------AF-----------------------------------------A-T-D----------G---------V--------------------V-----V---------H------------V-----------------------------------------------T----------------G------K-------------------------------------------PS---K----P--------------------------------------------I-----------------NLV-----------------Y-----K----------HA-ET------------A------------------------S-----------------------------------------------------------------------------------------------------------------------------------------------------------D-----------------------------------------A---I-------LH---------------------------------------------HVI-----------------KV------------------------------DS-G-----AE-A-------------------T--------I---------L--------E-N--------------------------------------------------G------------------------------------------------------------------------------------------------------------------------P-----------------------------AA------------------------------------------------------------------------------------------------------------S------R-----------------------F-----------------NK------------A-----------------------M----E----------------------------------------------------------------------------------------------------I-------------DV-----A----------DG----------------------------------------------------------------------------------------------------------GS---------------LH-------------------L--------I-R----------A------Q---------------------------GR------------DH-------E--RR------------A----AT-----H-LFAR------------------------------------LG-------K-----ES--------------------------------------VFKAF-----T----------L------------------------------T-V-----------------N----------------G-----VL----------------------TR--------NE------AVVE-------------F---------------------L----------G-----------------------------D------------DAV-------AH-------------IA------GA-C-------------V------------G--------------------------------------D---------G----D----F-----HH-DDT--------VF--------------------------------------ITH----------------------D----------------------------------------------------------------------AV------------------------------------NCES-------RQ----VF-----------------------------------------------------------------------------------------------------K--K-VL-R---N------------------------------------GA-------------TGV---------------------FQ--------------------------GKI-----------------------------------------------------------------------------------LVK------------------EGA-Q-----------------------KTDGYQ-------------ISQS--------LL-L-DD-DS-----Q-----------------F-LAK----PE------L------------------------------------------EI---------------YA---------D-----------------------D--V-A-C-S-HGSTS-GAIDEE-GLF--------------YLRSR-G--V-PLA-----------EATDLMT------------L-A-----F---L-------A-E---------A------------------I-E-----E------I-------------------------------------------------E--------------------------D-------T--------D---------------------------------------------L--------G-------------------------------------------------------------------------------------------------T--------------------------------------------------A-----L---------------------------------------------------------------------------------------------------------------------------------------------------------------------------------------------I-----------------------------------------------------------------ER----------------------------------------------------L-----------T----------------------------------------------------------------------------------------------------------------------------------------------------------------------------------------------------------------------------------------------------------------------------------------------------------------------------------------------G------------------------------------------------------------------------------------------------------------------------------------------------------------------------------------W-----------L--------------------------------ARR--------------------R----------------------------------------------------------------------------------------------------------------------------------------------------------------------------------------------------------------------------
>292414_Rsp@ABF63979.1| SufBD
-----------------------------------------------------------------------------------------------------------------------------------------------------------------------------------------------------------------------------------------------------------------------------------------------------------------------------------------------------------------------------------------M-----G---------------------------L----------P--------E---------------------------------------------------------------------------------------------------------------------------------------------LK--------------------------------------------------------------------------------------------------------------QTT--------------------------------------------------------------------------------------------------------------T-------------------------------------------------------------------------E---------AR------------------------------------L---------------------------------------A---AL------------S-L---------------------------------------------------------------------------------------------------------------------------P------E-G----------------------G--------------------CL-------------------------------------------------------------------------EAA------------R--------R------------------------AA-------------V-------A-------------------------------------R------------V------------------------------------------------------------------------------------------------------Q----------------T----------M---------------------------------------------------------------------------------------------------------------------------------G-------------------------L--------------------------P---------------D-----R----R-----D--------------------------------EY-----------------W------------------------------------------K-YT-----------R---------------------------------------PDTL------------TA-----A-------------------------------------------------DA-------PAAAVF----------------------------------------------------------------------------------DS-G------------------------------------------------------------------EA--------------------------------------------------------------------------------------------------------------PM-----------------FD--------N---F---------------------------------D--------------R-----------------------------LR--------------I-----------------------V-----------------------FV-----------------------------------------------------------------------------------------------D-------G------------------------------VF---------------------D----------------------A-E-----------------A----------------S--------DD---------------------------L--------------------A--------L---------------------------------------E---------------------G-----------------V--SI--------------------ER------------L-----------A-------D-----I--DR-------------------------------------K--------D----------------------------------------------------------------I--H--------W---------------A-----------K-----DIY-------G------VLEAR-------------G----------Q-------------------------SPV-----------------E---------------------------R------------------------------------P------------LA----------------A---------L--------------------------N-----------T---------AF-----------------------------------------A-T-D----------G---------V--------------------V-----I---------H------------V-----------------------------------------------T----------------G------K-------------------------------------------PS---K----P--------------------------------------------I-----------------NLV-----------------Y-----Q----------HA-SE------------N------------------------S-----------------------------------------------------------------------------------------------------------------------------------------------------------D-----------------------------------------A---I-------LH---------------------------------------------HVI-----------------KV------------------------------DS-G-----AE-A-------------------T--------I---------L--------E-N--------------------------------------------------G------------------------------------------------------------------------------------------------------------------------P-----------------------------AA------------------------------------------------------------------------------------------------------------S------R-----------------------F-----------------NK------------A-----------------------M----E----------------------------------------------------------------------------------------------------I-------------DI-----A----------DT----------------------------------------------------------------------------------------------------------GK---------------LH-------------------L--------V-R----------A------Q---------------------------GR------------DH-------E--RR------------A----AT-----H-LFAR------------------------------------LG-------T-----ES--------------------------------------VFKSF-----T----------L------------------------------T-V-----------------N----------------G-----VL----------------------TR--------NE------AVVE-------------F---------------------L----------G-----------------------------D------------DAV-------AH-------------LA------GA-C-------------V------------G--------------------------------------D---------G----D----F-----HH-DDT--------VF--------------------------------------VTH----------------------D----------------------------------------------------------------------AV------------------------------------NCES-------RQ----VF-----------------------------------------------------------------------------------------------------K--K-VL-R---N------------------------------------GA-------------TGV---------------------FQ--------------------------GKI-----------------------------------------------------------------------------------LVK------------------EGA-Q-----------------------KTDGYQ-------------ISQS--------LL-L-DD-DS-----Q-----------------F-LAK----PE------L------------------------------------------EI---------------YA---------D-----------------------D--V-A-C-S-HGSTS-GAIDED-GLF--------------YLRSR-G--V-PEA-----------EATDLMT------------L-A-----F---L-------A-E---------A------------------V-E-----E------I-------------------------------------------------E--------------------------D-------E--------E---------------------------------------------I--------A-------------------------------------------------------------------------------------------------A--------------------------------------------------S-----I---------------------------------------------------------------------------------------------------------------------------------------------------------------------------------------------N-----------------------------------------------------------------DR----------------------------------------------------L-----------Y----------------------------------------------------------------------------------------------------------------------------------------------------------------------------------------------------------------------------------------------------------------------------------------------------------------------------------------------G------------------------------------------------------------------------------------------------------------------------------------------------------------------------------------W-----------L--------------------------------ARR--------------------R----------------------------------------------------------------------------------------------------------------------------------------------------------------------------------------------------------------------------
>2107583_Rbacterium@OMPR01000009.1_266|  282088 283368
-----------------------------------------------------------------------------------------------------------------------------------------------------------------------------------------------------------------------------------------------------------------------------------------------------------------------------------------------------------------------------------------M-----A---------------------------L----------P--------E---------------------------------------------------------------------------------------------------------------------------------------------LK--------------------------------------------------------------------------------------------------------------QTA--------------------------------------------------------------------------------------------------------------T-------------------------------------------------------------------------E---------AR------------------------------------L---------------------------------------A---TM------------E-F---------------------------------------------------------------------------------------------------------------------------P------N-A----------------------G--------------------CT-------------------------------------------------------------------------RAA------------R--------E------------------------AA-------------V-------A-------------------------------------R------------V------------------------------------------------------------------------------------------------------R----------------K----------M---------------------------------------------------------------------------------------------------------------------------------G-------------------------L--------------------------P---------------D-----R----R-----D--------------------------------EY-----------------W------------------------------------------K-YT-----------R---------------------------------------PDTL------------VQ-----P-------------------------------------------------VA-------PEAAVF----------------------------------------------------------------------------------EH-D------------------------------------------------------------------EA--------------------------------------------------------------------------------------------------------------MM-----------------FS--------T---F---------------------------------D--------------R-----------------------------LK--------------I-----------------------V-----------------------FV-----------------------------------------------------------------------------------------------D-------G------------------------------IF---------------------D----------------------P-E-----------------V----------------S--------DD---------------------------L--------------------S--------L---------------------------------------E---------------------G-----------------V--EI--------------------DR------------L-----------E-------D-----I--CC-------------------------------------T--------D----------------------------------------------------------------I--H--------W---------------A-----------K-----DLY-------G------VLEER-------------G----------Q-------------------------SPV-----------------Q---------------------------R------------------------------------P------------LA----------------A---------L--------------------------N-----------T---------AF-----------------------------------------A-A-D----------G---------V--------------------A-----I---------H------------V-----------------------------------------------T----------------G------K-------------------------------------------PS---K----P--------------------------------------------I-----------------SLI-----------------Y-----V----------HK-DT------------A------------------------S-----------------------------------------------------------------------------------------------------------------------------------------------------------D-----------------------------------------A---T-------LH---------------------------------------------HVV-----------------RV------------------------------ET-G-----AE-V-------------------T--------I---------L--------E-N--------------------------------------------------G------------------------------------------------------------------------------------------------------------------------P-----------------------------AA------------------------------------------------------------------------------------------------------------S------R-----------------------F-----------------NK------------C-----------------------M----E----------------------------------------------------------------------------------------------------I-------------DI-----A----------DG----------------------------------------------------------------------------------------------------------GK---------------LH-------------------H--------I-R----------A------Q---------------------------GR------------DH-------E--RR------------A----VT-----H-MFAR------------------------------------LG-------T-----ES--------------------------------------VFKSF-----T----------L------------------------------T-V-----------------N----------------G-----VL----------------------TR--------NE------CVIE-------------L---------------------T----------G-----------------------------D------------DAV-------AH-------------VA------GA-C-------------V------------G--------------------------------------D---------G----D----F-----LH-DDT--------VF--------------------------------------VTH----------------------D----------------------------------------------------------------------AV------------------------------------NCES-------RQ----VF-----------------------------------------------------------------------------------------------------K--K-VL-R---N------------------------------------GA-------------TGV---------------------FQ--------------------------GKI-----------------------------------------------------------------------------------LVK------------------AGA-Q-----------------------KTDGYQ-------------ISQS--------LL-L-DD-DS-----Q-----------------F-LAK----PE------L------------------------------------------EI---------------YA---------D-----------------------D--V-A-C-S-HGSTS-GAIDET-ALF--------------YLRSR-G--V-PHS-----------EAIDLLT------------L-A-----F---L-------A-E---------A------------------V-E-----E------I-------------------------------------------------E--------------------------D-------E--------A---------------------------------------------L--------A-------------------------------------------------------------------------------------------------E--------------------------------------------------D-----I---------------------------------------------------------------------------------------------------------------------------------------------------------------------------------------------V-----------------------------------------------------------------AR----------------------------------------------------L-----------E----------------------------------------------------------------------------------------------------------------------------------------------------------------------------------------------------------------------------------------------------------------------------------------------------------------------------------------------A------------------------------------------------------------------------------------------------------------------------------------------------------------------------------------W-----------L--------------------------------KRR--------------------S*---------------------------------------------------------------------------------------------------------------------------------------------------------------------------------------------------------------------------
>644107_Rlacuscaerule@EEX10816.1| FeS assembly protein SufD
-----------------------------------------------------------------------------------------------------------------------------------------------------------------------------------------------------------------------------------------------------------------------------------------------------------------------------------------------------------------------------------------M-----A---------------------------L----------P--------D---------------------------------------------------------------------------------------------------------------------------------------------VK--------------------------------------------------------------------------------------------------------------QSA--------------------------------------------------------------------------------------------------------------T-------------------------------------------------------------------------E---------AR------------------------------------L---------------------------------------A---TL------------R-M---------------------------------------------------------------------------------------------------------------------------P------E-A----------------------G--------------------CT-------------------------------------------------------------------------RDA------------R--------E------------------------AA-------------L-------A-------------------------------------R------------L------------------------------------------------------------------------------------------------------R----------------A----------M---------------------------------------------------------------------------------------------------------------------------------G-------------------------L--------------------------P---------------G-----R----R-----D--------------------------------EY-----------------W------------------------------------------K-YT-----------R---------------------------------------PDTL------------IS-----P-------------------------------------------------EP-------PTAEVF----------------------------------------------------------------------------------HT-D------------------------------------------------------------------EP--------------------------------------------------------------------------------------------------------------MV-----------------FD--------G---F---------------------------------D--------------R-----------------------------LK--------------I-----------------------V-----------------------FV-----------------------------------------------------------------------------------------------D-------G------------------------------VF---------------------S----------------------P-E-----------------D----------------S--------DD---------------------------L--------------------T--------L---------------------------------------E---------------------G-----------------V--SI--------------------DR------------L-----------E-------D-----I--CC-------------------------------------K--------D----------------------------------------------------------------I--H--------W---------------A-----------K-----QLY-------G------VLEER-------------G----------Q-------------------------TPV-----------------Q---------------------------R------------------------------------P------------LA----------------A---------L--------------------------N-----------T---------AF-----------------------------------------A-Q-D----------G---------V--------------------A-----I---------H------------V-----------------------------------------------T----------------G------K-------------------------------------------PS---K----P--------------------------------------------I-----------------SLI-----------------Y-----R----------HE-SE------------S------------------------S-----------------------------------------------------------------------------------------------------------------------------------------------------------D-----------------------------------------A---I-------LH---------------------------------------------HVI-----------------RV------------------------------ES-G-----AE-V-------------------T--------I---------L--------E-N--------------------------------------------------G------------------------------------------------------------------------------------------------------------------------P-----------------------------AA------------------------------------------------------------------------------------------------------------A------R-----------------------F-----------------NK------------C-----------------------I----E----------------------------------------------------------------------------------------------------I-------------DI-----A----------DG----------------------------------------------------------------------------------------------------------GT---------------LH-------------------H--------V-R----------A------Q---------------------------GR------------DH-------Q--RR------------A----AT-----H-MFTR------------------------------------LG-------K-----ES--------------------------------------VYKSF-----T----------L------------------------------T-V-----------------N----------------G-----VL----------------------TR--------NE------QVVE-------------L---------------------T----------G-----------------------------D------------DAV-------AH-------------VA------GA-C-------------V------------G--------------------------------------D---------G----D----F-----HH-DDT--------VF--------------------------------------ITH----------------------D----------------------------------------------------------------------AV------------------------------------NCES-------RQ----VF-----------------------------------------------------------------------------------------------------K--K-VL-R---N------------------------------------GA-------------TGV---------------------FQ--------------------------GKI-----------------------------------------------------------------------------------LVK------------------AGA-Q-----------------------KTDGYQ-------------ISQS--------LL-L-DD-DS-----Q-----------------F-LAK----PE------L------------------------------------------EI---------------YA---------D-----------------------D--V-A-C-S-HGSTS-GAIDET-ALF--------------YLRSR-G--V-PAK-----------EATNMLT------------L-A-----F---L-------A-E---------A------------------V-E-----E------I-------------------------------------------------E--------------------------D-------E--------A---------------------------------------------L--------A-------------------------------------------------------------------------------------------------E--------------------------------------------------D-----I---------------------------------------------------------------------------------------------------------------------------------------------------------------------------------------------V-----------------------------------------------------------------SR----------------------------------------------------L-----------E----------------------------------------------------------------------------------------------------------------------------------------------------------------------------------------------------------------------------------------------------------------------------------------------------------------------------------------------G------------------------------------------------------------------------------------------------------------------------------------------------------------------------------------W-----------L--------------------------------ARH--------------------S----------------------------------------------------------------------------------------------------------------------------------------------------------------------------------------------------------------------------
>246200_Rpomeroyi@AAV95290.1| FeS assembly protein SufD
-----------------------------------------------------------------------------------------------------------------------------------------------------------------------------------------------------------------------------------------------------------------------------------------------------------------------------------------------------------------------------------------M-----G---------------------------V----------P--------A---------------------------------------------------------------------------------------------------------------------------------------------QK--------------------------------------------------------------------------------------------------------------QTA--------------------------------------------------------------------------------------------------------------T-------------------------------------------------------------------------E---------AL------------------------------------L---------------------------------------A---TL------------T-L---------------------------------------------------------------------------------------------------------------------------P------T-A----------------------G--------------------CT-------------------------------------------------------------------------QSA------------R--------E------------------------AA-------------L-------A-------------------------------------R------------L------------------------------------------------------------------------------------------------------R----------------E----------M---------------------------------------------------------------------------------------------------------------------------------G-------------------------V--------------------------P---------------G-----R----R-----D--------------------------------EY-----------------W------------------------------------------K-YT-----------R---------------------------------------PDSL------------IS-----P-------------------------------------------------EA-------PRAATF----------------------------------------------------------------------------------HT-D------------------------------------------------------------------EP--------------------------------------------------------------------------------------------------------------MM-----------------FD--------A---I---------------------------------D--------------R-----------------------------LK--------------I-----------------------V-----------------------FV-----------------------------------------------------------------------------------------------D-------G------------------------------VF---------------------D----------------------A-E-----------------A----------------S--------DA---------------------------L--------------------E--------L---------------------------------------D---------------------G-----------------V--RI--------------------ER------------I-----------E-------D-----I--CC-------------------------------------K--------D----------------------------------------------------------------I--H--------W---------------A-----------K-----DLY-------G------VLEAR-------------G----------Q-------------------------TPV-----------------P---------------------------R------------------------------------P------------LA----------------A---------L--------------------------N-----------T---------AF-----------------------------------------A-A-D----------G---------I--------------------A-----I---------H------------V-----------------------------------------------T----------------G------K-------------------------------------------PS---K----P--------------------------------------------I-----------------SLI-----------------Y-----K----------HA-SE------------S------------------------S-----------------------------------------------------------------------------------------------------------------------------------------------------------D-----------------------------------------A---L-------LH---------------------------------------------HVI-----------------RV------------------------------ES-G-----AE-V-------------------T--------I---------L--------E-N--------------------------------------------------G------------------------------------------------------------------------------------------------------------------------P-----------------------------AA------------------------------------------------------------------------------------------------------------S------R-----------------------F-----------------NK------------C-----------------------M----E----------------------------------------------------------------------------------------------------I-------------DI-----A----------DG----------------------------------------------------------------------------------------------------------GT---------------LH-------------------H--------V-R----------A------Q---------------------------GR------------DH-------E--RR------------A----VT-----H-MFTR------------------------------------LG-------A-----AS--------------------------------------VYKSF-----T----------L------------------------------T-V-----------------N----------------G-----VL----------------------TR--------NE------QVVE-------------L---------------------T----------G-----------------------------D------------EGV-------AH-------------VA------GA-C-------------V------------G--------------------------------------D---------G----D----F-----LH-DDT--------VF--------------------------------------VTH----------------------D----------------------------------------------------------------------AV------------------------------------NCES-------RQ----VF-----------------------------------------------------------------------------------------------------K--K-VL-R---N------------------------------------GA-------------TGV---------------------FQ--------------------------GKI-----------------------------------------------------------------------------------LVQ------------------PGA-Q-----------------------KTDGYQ-------------ISQS--------LL-L-DD-DS-----Q-----------------F-LAK----PE------L------------------------------------------EI---------------YA---------D-----------------------D--V-A-C-S-HGSTS-GAIDDT-ALF--------------YLRSR-G--V-PEK-----------AATDLLT------------L-A-----F---L-------A-E---------A------------------V-E-----E------I-------------------------------------------------E--------------------------D-------E--------A---------------------------------------------L--------V-------------------------------------------------------------------------------------------------A--------------------------------------------------D-----I---------------------------------------------------------------------------------------------------------------------------------------------------------------------------------------------V-----------------------------------------------------------------SR----------------------------------------------------L-----------E----------------------------------------------------------------------------------------------------------------------------------------------------------------------------------------------------------------------------------------------------------------------------------------------------------------------------------------------G------------------------------------------------------------------------------------------------------------------------------------------------------------------------------------W-----------L--------------------------------ARR--------------------A----------------------------------------------------------------------------------------------------------------------------------------------------------------------------------------------------------------------------
>2109625_Tsp@AVO39220.1| Fe-S cluster assembly protein SufD
-----------------------------------------------------------------------------------------------------------------------------------------------------------------------------------------------------------------------------------------------------------------------------------------------------------------------------------------------------------------------------------------M-----A---------------------------L----------A--------E---------------------------------------------------------------------------------------------------------------------------------------------RK--------------------------------------------------------------------------------------------------------------QNT--------------------------------------------------------------------------------------------------------------T-------------------------------------------------------------------------E---------AR------------------------------------L---------------------------------------E---TM------------A-F---------------------------------------------------------------------------------------------------------------------------P------T-A----------------------G--------------------CT-------------------------------------------------------------------------RPA------------R--------E------------------------AA-------------L-------A-------------------------------------R------------V------------------------------------------------------------------------------------------------------R----------------E----------M---------------------------------------------------------------------------------------------------------------------------------G-------------------------L--------------------------P---------------E-----R----R-----D--------------------------------EY-----------------W------------------------------------------K-YT-----------R---------------------------------------PDTL------------TR-----P-------------------------------------------------EA-------PRAAVF----------------------------------------------------------------------------------VR-D------------------------------------------------------------------EP--------------------------------------------------------------------------------------------------------------PM-----------------FD--------G---Q---------------------------------D--------------R-----------------------------LR--------------I-----------------------V-----------------------FV-----------------------------------------------------------------------------------------------D-------G------------------------------IF---------------------D----------------------A-D-----------------A----------------S--------DD---------------------------L--------------------Q--------L---------------------------------------D---------------------G-----------------V--KI--------------------DR------------L-----------E-------D-----I--CC-------------------------------------T--------D----------------------------------------------------------------I--H--------W---------------A-----------R-----DLY-------G------VLETR-------------S----------H-------------------------DPV-----------------P---------------------------R------------------------------------P------------LA----------------A---------L--------------------------N-----------T---------AF-----------------------------------------A-A-D----------G---------V--------------------A-----I---------H------------V-----------------------------------------------T----------------G------K-------------------------------------------PS---K----P--------------------------------------------I-----------------NLV-----------------Y-----V----------HS-DE------------A------------------------S-----------------------------------------------------------------------------------------------------------------------------------------------------------D-----------------------------------------A---I-------LH---------------------------------------------HVI-----------------RV------------------------------EP-G-----AE-V-------------------T--------I---------L--------E-N--------------------------------------------------G------------------------------------------------------------------------------------------------------------------------P-----------------------------AA------------------------------------------------------------------------------------------------------------S------R-----------------------F-----------------NK------------C-----------------------T----E----------------------------------------------------------------------------------------------------I-------------DI-----A----------DG----------------------------------------------------------------------------------------------------------GT---------------LH-------------------H--------V-R----------A------Q---------------------------GR------------DH-------E--RR------------A----AT-----H-MFAR------------------------------------LG-------T-----ES--------------------------------------VFKSF-----T----------L------------------------------T-V-----------------N----------------G-----VL----------------------TR--------NE------CVIE-------------L---------------------T----------G-----------------------------D------------DAV-------AH-------------VA------GA-C-------------V------------G--------------------------------------D---------G----D----F-----HH-DDT--------VF--------------------------------------ITH----------------------D----------------------------------------------------------------------AV------------------------------------NCES-------RQ----VF-----------------------------------------------------------------------------------------------------K--K-VL-R---N------------------------------------GA-------------TGV---------------------FQ--------------------------GKI-----------------------------------------------------------------------------------LVK------------------DGA-Q-----------------------KTDGYQ-------------ISQS--------LL-L-DG-DS-----Q-----------------F-LAK----PE------L------------------------------------------EI---------------YA---------D-----------------------D--V-A-C-S-HGSTS-GAIDDE-ALF--------------YLRSR-G--V-PHE-----------DATDLLT------------L-A-----F---L-------A-E---------A------------------V-E-----E------I-------------------------------------------------E--------------------------D-------E--------G---------------------------------------------I--------A-------------------------------------------------------------------------------------------------G--------------------------------------------------D-----I---------------------------------------------------------------------------------------------------------------------------------------------------------------------------------------------V-----------------------------------------------------------------AR----------------------------------------------------L-----------E----------------------------------------------------------------------------------------------------------------------------------------------------------------------------------------------------------------------------------------------------------------------------------------------------------------------------------------------S------------------------------------------------------------------------------------------------------------------------------------------------------------------------------------W-----------L--------------------------------ARR--------------------R----------------------------------------------------------------------------------------------------------------------------------------------------------------------------------------------------------------------------
>1227549_Cmarinus@SEJ14784.1| Iron-regulated ABC transporter permease protein SufD
-----------------------------------------------------------------------------------------------------------------------------------------------------------------------------------------------------------------------------------------------------------------------------------------------------------------------------------------------------------------------------------------M-----A---------------------------L----------P--------Q---------------------------------------------------------------------------------------------------------------------------------------------AK--------------------------------------------------------------------------------------------------------------QTA--------------------------------------------------------------------------------------------------------------T-------------------------------------------------------------------------E---------AR------------------------------------I---------------------------------------D---AL------------Q-L---------------------------------------------------------------------------------------------------------------------------P------E-G----------------------G--------------------CT-------------------------------------------------------------------------QAA------------R--------E------------------------AA-------------L-------A-------------------------------------R------------L------------------------------------------------------------------------------------------------------R----------------Q----------M---------------------------------------------------------------------------------------------------------------------------------G-------------------------L--------------------------P---------------G-----R----R-----D--------------------------------EY-----------------W------------------------------------------K-YT-----------R---------------------------------------PDTL------------VQ-----P-------------------------------------------------DA-------PEAAIL----------------------------------------------------------------------------------DT-G------------------------------------------------------------------EA--------------------------------------------------------------------------------------------------------------PV-----------------FD--------A---F---------------------------------D--------------R-----------------------------LR--------------I-----------------------V-----------------------FV-----------------------------------------------------------------------------------------------D-------G------------------------------VF---------------------D----------------------A-E-----------------A----------------S--------DD---------------------------L--------------------Q--------M---------------------------------------E---------------------G-----------------V--EI--------------------DR------------I-----------H-------D-----I--CT-------------------------------------R--------D----------------------------------------------------------------I--H--------W---------------A-----------K-----DLY-------G------TLEAR-------------G----------Q-------------------------TPV-----------------P---------------------------R------------------------------------P------------LA----------------A---------L--------------------------N-----------T---------AF-----------------------------------------A-R-D----------G---------V--------------------A-----I---------R------------V-----------------------------------------------T----------------G------R-------------------------------------------PS---R----P--------------------------------------------I-----------------NLI-----------------Y-----T----------HS-DT------------A------------------------S-----------------------------------------------------------------------------------------------------------------------------------------------------------D-----------------------------------------A---I-------LH---------------------------------------------HVV-----------------RV------------------------------ES-G-----AE-A-------------------T--------I---------L--------E-N--------------------------------------------------G------------------------------------------------------------------------------------------------------------------------P-----------------------------AA------------------------------------------------------------------------------------------------------------S------R-----------------------F-----------------NK------------C-----------------------M----E----------------------------------------------------------------------------------------------------I-------------DI-----A----------DT----------------------------------------------------------------------------------------------------------GS---------------LH-------------------H--------V-R----------A------Q---------------------------GR------------DH-------E--RR------------A----AT-----H-MFTR------------------------------------LG-------R-----ES--------------------------------------AYKSF-----T----------L------------------------------T-V-----------------N----------------G-----VL----------------------TR--------NE------QVVE-------------L---------------------T----------G-----------------------------D------------DAV-------AH-------------VA------GA-C-------------V------------G--------------------------------------D---------G----D----F-----HH-DDT--------VF--------------------------------------ITH----------------------D----------------------------------------------------------------------AV------------------------------------NCES-------RQ----VF-----------------------------------------------------------------------------------------------------K--K-VL-R---N------------------------------------GA-------------TGV---------------------FQ--------------------------GKI-----------------------------------------------------------------------------------LVK------------------EGA-Q-----------------------KTDGYQ-------------ISQS--------LL-L-DD-DS-----Q-----------------F-LAK----PE------L------------------------------------------EI---------------YA---------D-----------------------D--V-A-C-S-HGSTS-GAIDET-ALF--------------YLRAR-G--I-PEK-----------EATDLLT------------L-A-----F---L-------A-E---------A------------------V-E-----E------V-------------------------------------------------E--------------------------D-------R--------D---------------------------------------------I--------A-------------------------------------------------------------------------------------------------A--------------------------------------------------D-----I---------------------------------------------------------------------------------------------------------------------------------------------------------------------------------------------V-----------------------------------------------------------------AR----------------------------------------------------L-----------E----------------------------------------------------------------------------------------------------------------------------------------------------------------------------------------------------------------------------------------------------------------------------------------------------------------------------------------------A------------------------------------------------------------------------------------------------------------------------------------------------------------------------------------W-----------L--------------------------------SRH--------------------S----------------------------------------------------------------------------------------------------------------------------------------------------------------------------------------------------------------------------
>1156985_Eulvae@PHJF01000001.1_594|  619151 620431
-----------------------------------------------------------------------------------------------------------------------------------------------------------------------------------------------------------------------------------------------------------------------------------------------------------------------------------------------------------------------------------------M-----A---------------------------L----------P--------E---------------------------------------------------------------------------------------------------------------------------------------------MK--------------------------------------------------------------------------------------------------------------QSA--------------------------------------------------------------------------------------------------------------T-------------------------------------------------------------------------D---------AR------------------------------------L---------------------------------------G---TL------------T-L---------------------------------------------------------------------------------------------------------------------------P------E-G----------------------G--------------------CL-------------------------------------------------------------------------STA------------R--------H------------------------AA-------------L-------S-------------------------------------R------------V------------------------------------------------------------------------------------------------------Q----------------T----------M---------------------------------------------------------------------------------------------------------------------------------G-------------------------L--------------------------P---------------T-----R----R-----D--------------------------------EY-----------------W------------------------------------------K-YT-----------R---------------------------------------PDTL------------VN-----A-------------------------------------------------EL-------VAAEVF----------------------------------------------------------------------------------TS-D------------------------------------------------------------------EA--------------------------------------------------------------------------------------------------------------PM-----------------FD--------G---F---------------------------------D--------------R-----------------------------LK--------------I-----------------------V-----------------------FV-----------------------------------------------------------------------------------------------D-------G------------------------------VF---------------------D----------------------A-D-----------------A----------------S--------DD---------------------------L--------------------S--------L---------------------------------------E---------------------G-----------------I--TV--------------------ER------------L-----------I-------D-----L--EA-------------------------------------K--------D----------------------------------------------------------------I--H--------W---------------A-----------T-----DLY-------G------VLEAR-------------G----------Q-------------------------TPV-----------------E---------------------------R------------------------------------P------------LA----------------A---------L--------------------------N-----------T---------AF-----------------------------------------A-A-D----------G---------I--------------------A-----I---------H------------V-----------------------------------------------T----------------G------K-------------------------------------------PS---K----P--------------------------------------------I-----------------SFI-----------------Y-----K----------HL-DA------------N------------------------S-----------------------------------------------------------------------------------------------------------------------------------------------------------D-----------------------------------------S---I-------LH---------------------------------------------HIV-----------------RV------------------------------DT-G-----AE-A-------------------T--------I---------L--------E-N--------------------------------------------------G------------------------------------------------------------------------------------------------------------------------P-----------------------------AA------------------------------------------------------------------------------------------------------------A------R-----------------------F-----------------NN------------V-----------------------M----E----------------------------------------------------------------------------------------------------I-------------DV-----A----------DG----------------------------------------------------------------------------------------------------------GK---------------LH-------------------H--------V-R----------A------Q---------------------------GR------------DH-------E--RR------------A----AT-----H-VFTR------------------------------------LG-------A-----ES--------------------------------------VYKSF-----T----------L------------------------------T-V-----------------N----------------G-----VL----------------------TR--------NE------QVIE-------------I---------------------N----------G-----------------------------D------------DAI-------AH-------------VA------GA-C-------------V------------G--------------------------------------D---------G----E----F-----HH-DDT--------VF--------------------------------------ITH----------------------D----------------------------------------------------------------------AL------------------------------------NGES-------RQ----VF-----------------------------------------------------------------------------------------------------K--K-VL-R---N------------------------------------GA-------------TGV---------------------FQ--------------------------GKI-----------------------------------------------------------------------------------LVK------------------EGA-Q-----------------------KTDGYQ-------------ISQS--------LL-L-DD-DS-----Q-----------------F-LAK----PE------L------------------------------------------EI---------------YA---------D-----------------------D--V-A-C-S-HGSTS-GAIDEE-ALF--------------YLRSR-G--V-SAS-----------EATDLLT------------L-A-----F---L-------A-E---------A------------------V-D-----E------V-------------------------------------------------E--------------------------D-------D--------A---------------------------------------------I--------A-------------------------------------------------------------------------------------------------E--------------------------------------------------A-----L---------------------------------------------------------------------------------------------------------------------------------------------------------------------------------------------V-----------------------------------------------------------------NR----------------------------------------------------L-----------E----------------------------------------------------------------------------------------------------------------------------------------------------------------------------------------------------------------------------------------------------------------------------------------------------------------------------------------------G------------------------------------------------------------------------------------------------------------------------------------------------------------------------------------W-----------L--------------------------------ARR--------------------R*---------------------------------------------------------------------------------------------------------------------------------------------------------------------------------------------------------------------------
>1317111_Psp@OWU70615.1| Fe-S cluster assembly protein SufD
-----------------------------------------------------------------------------------------------------------------------------------------------------------------------------------------------------------------------------------------------------------------------------------------------------------------------------------------------------------------------------------------M-----A---------------------------L----------A--------E---------------------------------------------------------------------------------------------------------------------------------------------RR--------------------------------------------------------------------------------------------------------------ITA--------------------------------------------------------------------------------------------------------------T-------------------------------------------------------------------------E---------AR------------------------------------L---------------------------------------E---GL------------Q-L---------------------------------------------------------------------------------------------------------------------------V------K-G----------------------G--------------------WS-------------------------------------------------------------------------SAA------------R--------S------------------------DA-------------L-------Q-------------------------------------R------------L------------------------------------------------------------------------------------------------------R----------------Q----------M---------------------------------------------------------------------------------------------------------------------------------G-------------------------L--------------------------P---------------E-----R----R-----D--------------------------------EY-----------------W------------------------------------------K-FT-----------R---------------------------------------PDTL------------VQ-----P-------------------------------------------------ET-------PKASVF----------------------------------------------------------------------------------DN-D------------------------------------------------------------------ER--------------------------------------------------------------------------------------------------------------PI-----------------FD--------G---F---------------------------------D--------------R-----------------------------LR--------------I-----------------------V-----------------------FV-----------------------------------------------------------------------------------------------D-------G------------------------------VF---------------------D----------------------A-E-----------------A----------------S--------DD---------------------------L--------------------S--------L---------------------------------------E---------------------G-----------------V--SI--------------------ER------------L-----------A-------D-----I--AD-------------------------------------K--------D----------------------------------------------------------------I--H--------W---------------A-----------K-----DLY-------G------VLEAR-------------G----------Q-------------------------SPV-----------------A---------------------------R------------------------------------P------------FA----------------A---------L--------------------------N-----------T---------AF-----------------------------------------A-T-D----------G---------L--------------------M-----I---------H------------V-----------------------------------------------T----------------G------K-------------------------------------------PS---K----P--------------------------------------------I-----------------SLI-----------------Y-----T----------HA-KD------------D------------------------S-----------------------------------------------------------------------------------------------------------------------------------------------------------D-----------------------------------------A---I-------LH---------------------------------------------HVI-----------------RV------------------------------DA-G-----AE-A-------------------T--------I---------L--------E-N--------------------------------------------------G------------------------------------------------------------------------------------------------------------------------P-----------------------------AA------------------------------------------------------------------------------------------------------------A------R-----------------------F-----------------NK------------C-----------------------M----E----------------------------------------------------------------------------------------------------I-------------DV-----A----------DT----------------------------------------------------------------------------------------------------------GK---------------LH-------------------L--------V-R----------A------Q---------------------------GR------------DH-------E--RR------------A----VT-----H-LFAR------------------------------------LG-------E-----ES--------------------------------------TLKAF-----T----------L------------------------------T-V-----------------N----------------G-----VL----------------------TR--------NE------AVVE-------------L---------------------T----------G-----------------------------D------------DAI-------AH-------------IA------GA-C-------------V------------G--------------------------------------D---------G----D----F-----HH-DDT--------VF--------------------------------------ITH----------------------D----------------------------------------------------------------------AV------------------------------------NCES-------RQ----VF-----------------------------------------------------------------------------------------------------K--K-VL-R---N------------------------------------GA-------------TGV---------------------FQ--------------------------GKI-----------------------------------------------------------------------------------LVK------------------EGA-Q-----------------------KTDGYQ-------------ISQS--------LL-L-DD-DS-----Q-----------------F-LAK----PE------L------------------------------------------EI---------------YA---------D-----------------------D--V-A-C-S-HGSTS-GAIDED-ALF--------------YLRSR-G--V-PEK-----------AATNLLT------------L-A-----F---L-------A-E---------A------------------V-Q-----E------I-------------------------------------------------E--------------------------D-------E--------A---------------------------------------------L--------A-------------------------------------------------------------------------------------------------E--------------------------------------------------D-----L---------------------------------------------------------------------------------------------------------------------------------------------------------------------------------------------I-----------------------------------------------------------------ER----------------------------------------------------L-----------E----------------------------------------------------------------------------------------------------------------------------------------------------------------------------------------------------------------------------------------------------------------------------------------------------------------------------------------------N------------------------------------------------------------------------------------------------------------------------------------------------------------------------------------W-----------L--------------------------------ARR--------------------S----------------------------------------------------------------------------------------------------------------------------------------------------------------------------------------------------------------------------
>1914328_Psp@MAY89242.1| Fe-S cluster assembly protein SufD
-----------------------------------------------------------------------------------------------------------------------------------------------------------------------------------------------------------------------------------------------------------------------------------------------------------------------------------------------------------------------------------------M-----A---------------------------V----------P--------D---------------------------------------------------------------------------------------------------------------------------------------------RR--------------------------------------------------------------------------------------------------------------LSE--------------------------------------------------------------------------------------------------------------T-------------------------------------------------------------------------D---------AR------------------------------------L---------------------------------------E---AL------------R-M---------------------------------------------------------------------------------------------------------------------------P------E-G----------------------G--------------------WA-------------------------------------------------------------------------APA------------R--------L------------------------EA-------------L-------A-------------------------------------R------------V------------------------------------------------------------------------------------------------------Q----------------A----------M---------------------------------------------------------------------------------------------------------------------------------G-------------------------L--------------------------P---------------Q-----R----R-----D--------------------------------EY-----------------W------------------------------------------K-FT-----------R---------------------------------------PDTL------------AQ-----V-------------------------------------------------EP-------PKAGLF----------------------------------------------------------------------------------HS-D------------------------------------------------------------------EA--------------------------------------------------------------------------------------------------------------PM-----------------YD--------G---I---------------------------------D--------------R-----------------------------LR--------------I-----------------------V-----------------------FV-----------------------------------------------------------------------------------------------D-------G------------------------------EF---------------------D----------------------A-A-----------------Q----------------S--------DD---------------------------L--------------------A--------L---------------------------------------E---------------------G-----------------V--SI--------------------ER------------L-----------A-------E-----V--GA-------------------------------------K--------D----------------------------------------------------------------I--H--------W---------------A-----------K-----DLY-------G------ALEAR-------------G----------Q-------------------------VPV-----------------A---------------------------R------------------------------------P------------FA----------------A---------L--------------------------N-----------T---------AF-----------------------------------------A-E-D----------G---------V--------------------L-----I---------H------------V-----------------------------------------------T----------------G------R-------------------------------------------PS---R----P--------------------------------------------I-----------------NLV-----------------Y-----M----------HQ-SE------------S------------------------S-----------------------------------------------------------------------------------------------------------------------------------------------------------D-----------------------------------------A---I-------LH---------------------------------------------NVI-----------------KV------------------------------DA-G-----AE-A-------------------T--------I---------L--------E-S--------------------------------------------------G------------------------------------------------------------------------------------------------------------------------P-----------------------------AA------------------------------------------------------------------------------------------------------------A------R-----------------------F-----------------NK------------C-----------------------T----E----------------------------------------------------------------------------------------------------V-------------DI-----A----------DT----------------------------------------------------------------------------------------------------------GR---------------LH-------------------M--------V-R----------S------Q---------------------------GR------------DH-------E--RR------------A----VT-----H-IFAR------------------------------------LG-------A-----ES--------------------------------------VFKAF-----T----------L------------------------------T-M-----------------N----------------G-----VL----------------------TR--------NE------CVVE-------------L---------------------T----------G-----------------------------D------------DAV-------AH-------------VA------GA-C-------------V------------G--------------------------------------D---------G----D----F-----HH-DDT--------VF--------------------------------------VTH----------------------D----------------------------------------------------------------------AM------------------------------------NCES-------RQ----VF-----------------------------------------------------------------------------------------------------K--K-VL-N---N------------------------------------GA-------------TGV---------------------FQ--------------------------GKI-----------------------------------------------------------------------------------LVK------------------AGA-Q-----------------------KTDGYQ-------------ISQS--------LL-L-DG-DS-----Q-----------------F-LAK----PE------L------------------------------------------EI---------------YA---------D-----------------------D--V-A-C-S-HGSTS-GAIDED-ALF--------------YLRSR-G--V-PEG-----------PATDLLT------------L-A-----F---L-------G-E---------A------------------L-D-----E------I-------------------------------------------------E--------------------------N-------R--------D---------------------------------------------L--------A-------------------------------------------------------------------------------------------------E--------------------------------------------------H-----L---------------------------------------------------------------------------------------------------------------------------------------------------------------------------------------------L-----------------------------------------------------------------ER----------------------------------------------------L-----------N----------------------------------------------------------------------------------------------------------------------------------------------------------------------------------------------------------------------------------------------------------------------------------------------------------------------------------------------N------------------------------------------------------------------------------------------------------------------------------------------------------------------------------------W-----------L--------------------------------ARR--------------------R----------------------------------------------------------------------------------------------------------------------------------------------------------------------------------------------------------------------------
>1856299_Rbacterium@OUS37169.1| Fe-S cluster assembly protein SufD
-----------------------------------------------------------------------------------------------------------------------------------------------------------------------------------------------------------------------------------------------------------------------------------------------------------------------------------------------------------------------------------------M-----A---------------------------L----------P--------N---------------------------------------------------------------------------------------------------------------------------------------------LK--------------------------------------------------------------------------------------------------------------QTA--------------------------------------------------------------------------------------------------------------T-------------------------------------------------------------------------E---------AR------------------------------------L---------------------------------------S---TL------------S-M---------------------------------------------------------------------------------------------------------------------------P------S-V----------------------G--------------------CL-------------------------------------------------------------------------TEA------------R--------Q------------------------AA-------------L-------S-------------------------------------R------------V------------------------------------------------------------------------------------------------------Q----------------T----------L---------------------------------------------------------------------------------------------------------------------------------G-------------------------L--------------------------P---------------G-----R----R-----D--------------------------------EY-----------------W------------------------------------------K-YT-----------R---------------------------------------PDTL------------VQ-----A-------------------------------------------------EA-------PGAVVF----------------------------------------------------------------------------------QH-D------------------------------------------------------------------EA--------------------------------------------------------------------------------------------------------------PM-----------------FD--------G---F---------------------------------D--------------R-----------------------------LK--------------I-----------------------V-----------------------FV-----------------------------------------------------------------------------------------------D-------G------------------------------VF---------------------D----------------------P-E-----------------A----------------S--------DD---------------------------L--------------------K--------L---------------------------------------E---------------------G-----------------V--QI--------------------DR------------L-----------A-------D-----I--AD-------------------------------------Q--------D----------------------------------------------------------------I--H--------W---------------I-----------K-----DLY-------G------VLEAR-------------G----------Q-------------------------SPV-----------------A---------------------------R------------------------------------P------------LA----------------A---------L--------------------------N-----------T---------AF-----------------------------------------A-H-D----------G---------V--------------------A-----I---------R------------V-----------------------------------------------T----------------G------K-------------------------------------------PS---K----P--------------------------------------------I-----------------NLI-----------------Y-----V----------HK-SE------------K------------------------S-----------------------------------------------------------------------------------------------------------------------------------------------------------D-----------------------------------------V---M-------LH---------------------------------------------HVI-----------------RV------------------------------ET-G-----AE-A-------------------T--------I---------L--------E-N--------------------------------------------------G------------------------------------------------------------------------------------------------------------------------P-----------------------------AA------------------------------------------------------------------------------------------------------------S------R-----------------------L-----------------NK------------C-----------------------I----E----------------------------------------------------------------------------------------------------I-------------DV-----A----------DN----------------------------------------------------------------------------------------------------------AA---------------LH-------------------L--------I-C----------A------Q---------------------------GR------------DH-------E--RR------------A----AS-----H-MFAR------------------------------------LG-------K-----ES--------------------------------------VFKSF-----T----------L------------------------------T-V-----------------N----------------G-----VL----------------------TR--------NE------SVVE-------------L---------------------L----------G-----------------------------D------------DAV-------VH-------------LA------GA-C-------------V------------G--------------------------------------D---------G----D----F-----HH-DDT--------VF--------------------------------------ITH----------------------D----------------------------------------------------------------------AV------------------------------------NCES-------RQ----VF-----------------------------------------------------------------------------------------------------K--K-VL-R---N------------------------------------GA-------------TGV---------------------FQ--------------------------GKI-----------------------------------------------------------------------------------LVK------------------DKA-Q-----------------------KTDGYQ-------------ISQA--------LM-L-DD-DS-----Q-----------------F-LAK----PE------L------------------------------------------EI---------------YA---------D-----------------------D--V-A-C-S-HGSTS-GAIDDE-ALF--------------YLRSR-G--V-PHN-----------EATDLLT------------L-A-----F---L-------A-E---------A------------------V-E-----E------I-------------------------------------------------A--------------------------D-------Q--------D---------------------------------------------I--------A-------------------------------------------------------------------------------------------------A--------------------------------------------------S-----I---------------------------------------------------------------------------------------------------------------------------------------------------------------------------------------------V-----------------------------------------------------------------DR----------------------------------------------------L-----------E----------------------------------------------------------------------------------------------------------------------------------------------------------------------------------------------------------------------------------------------------------------------------------------------------------------------------------------------N------------------------------------------------------------------------------------------------------------------------------------------------------------------------------------W-----------L--------------------------------IRR--------------------H----------------------------------------------------------------------------------------------------------------------------------------------------------------------------------------------------------------------------
>999627_Snanhaiensis@SFU21571.1| Fe-S cluster assembly protein SufD
-----------------------------------------------------------------------------------------------------------------------------------------------------------------------------------------------------------------------------------------------------------------------------------------------------------------------------------------------------------------------------------------M-----A---------------------------K----------P--------E---------------------------------------------------------------------------------------------------------------------------------------------LK--------------------------------------------------------------------------------------------------------------HSA--------------------------------------------------------------------------------------------------------------T-------------------------------------------------------------------------Q---------AR------------------------------------L---------------------------------------A---GL------------T-L---------------------------------------------------------------------------------------------------------------------------P------A-G----------------------G--------------------WS-------------------------------------------------------------------------EPA------------R--------R------------------------DA-------------L-------S-------------------------------------R------------L------------------------------------------------------------------------------------------------------I----------------A----------M---------------------------------------------------------------------------------------------------------------------------------G-------------------------L--------------------------P---------------Q-----R----R-----D--------------------------------EY-----------------W------------------------------------------K-YT-----------R---------------------------------------PDAL------------VD-----P-------------------------------------------------AT-------PFAAVL----------------------------------------------------------------------------------TS-D------------------------------------------------------------------EI--------------------------------------------------------------------------------------------------------------PL-----------------FD--------H---V---------------------------------D--------------R-----------------------------LQ--------------I-----------------------V-----------------------FV-----------------------------------------------------------------------------------------------D-------G------------------------------VF---------------------D----------------------A-D-----------------A----------------S--------DD---------------------------L--------------------A--------L---------------------------------------Q---------------------G-----------------V--VI--------------------ER------------L-----------A-------E-----T--AK-------------------------------------S--------E----------------------------------------------------------------I--H--------W---------------A-----------K-----AVY-------G------TLEAR-------------G----------Q-------------------------KPV-----------------E---------------------------R------------------------------------P------------FA----------------A---------M--------------------------N-----------T---------AF-----------------------------------------A-T-D----------G---------V--------------------V-----I---------H------------V-----------------------------------------------T----------------G------K-------------------------------------------PS---K----P--------------------------------------------I-----------------NLI-----------------Y-----R----------HR-SE------------S------------------------S-----------------------------------------------------------------------------------------------------------------------------------------------------------D-----------------------------------------A---I-------LH---------------------------------------------HVI-----------------RV------------------------------DT-G-----AE-A-------------------T--------I---------L--------E-N--------------------------------------------------G------------------------------------------------------------------------------------------------------------------------P-----------------------------AA------------------------------------------------------------------------------------------------------------A------R-----------------------F-----------------NK------------C-----------------------T----E----------------------------------------------------------------------------------------------------I-------------DV-----A----------DG----------------------------------------------------------------------------------------------------------GV---------------LH-------------------H--------V-R----------A------Q---------------------------GR------------DH-------E--RR------------A----VT-----H-MFAR------------------------------------LG-------E-----ES--------------------------------------VFKSF-----T----------L------------------------------T-V-----------------N----------------G-----ML----------------------TR--------NE------CVIE-------------L---------------------T----------G-----------------------------D------------NAV-------TH-------------VA------GA-C-------------V------------G--------------------------------------D---------G----D----F-----HH-DDT--------VF--------------------------------------ITH----------------------D----------------------------------------------------------------------AV------------------------------------NCES-------RQ----VF-----------------------------------------------------------------------------------------------------K--K-VL-R---N------------------------------------GA-------------TGV---------------------FQ--------------------------GKI-----------------------------------------------------------------------------------LVQ------------------PGA-Q-----------------------KTDGYQ-------------ISQS--------LL-L-DE-DS-----Q-----------------F-LAK----PE------L------------------------------------------EI---------------YA---------D-----------------------D--V-A-C-S-HGSTS-GAIDED-AMF--------------YLRSR-G--V-PES-----------TATDLLT------------L-A-----F---L-------A-E---------S------------------V-D-----E------I-------------------------------------------------E--------------------------N-------K--------A---------------------------------------------L--------A-------------------------------------------------------------------------------------------------D--------------------------------------------------D-----I---------------------------------------------------------------------------------------------------------------------------------------------------------------------------------------------L-----------------------------------------------------------------AR----------------------------------------------------L-----------Q----------------------------------------------------------------------------------------------------------------------------------------------------------------------------------------------------------------------------------------------------------------------------------------------------------------------------------------------G------------------------------------------------------------------------------------------------------------------------------------------------------------------------------------W-----------L--------------------------------ARR--------------------R----------------------------------------------------------------------------------------------------------------------------------------------------------------------------------------------------------------------------
>2070369_Ssp@AXI54855.1| Fe-S cluster assembly protein SufD
-----------------------------------------------------------------------------------------------------------------------------------------------------------------------------------------------------------------------------------------------------------------------------------------------------------------------------------------------------------------------------------------M-----G---------------------------L----------P--------E---------------------------------------------------------------------------------------------------------------------------------------------LK--------------------------------------------------------------------------------------------------------------QTT--------------------------------------------------------------------------------------------------------------T-------------------------------------------------------------------------E---------AR------------------------------------V---------------------------------------N---AL------------A-M---------------------------------------------------------------------------------------------------------------------------P------Q-G----------------------G--------------------WS-------------------------------------------------------------------------MTA------------R--------T------------------------AA-------------L-------S-------------------------------------R------------V------------------------------------------------------------------------------------------------------Q----------------T----------M---------------------------------------------------------------------------------------------------------------------------------G-------------------------L--------------------------P---------------S-----R----R-----D--------------------------------EY-----------------W------------------------------------------K-FT-----------R---------------------------------------PDTL------------TA-----V-------------------------------------------------DA-------PDAAAL----------------------------------------------------------------------------------DP-E------------------------------------------------------------------EK--------------------------------------------------------------------------------------------------------------PV-----------------FG--------D---I---------------------------------D--------------R-----------------------------LK--------------I-----------------------V-----------------------FV-----------------------------------------------------------------------------------------------D-------G------------------------------VF---------------------D----------------------A-D-----------------A----------------S--------DD---------------------------L--------------------T--------L---------------------------------------E---------------------G-----------------V--SI--------------------ER------------L-----------A-------A-----V--AD-------------------------------------K--------D----------------------------------------------------------------I--H--------W---------------A-----------K-----DLY-------G------VLETN-------------G----------Q-------------------------TPV-----------------H---------------------------R------------------------------------P------------LA----------------A---------L--------------------------N-----------T---------AF-----------------------------------------A-T-D----------G---------V--------------------L-----I---------H------------V-----------------------------------------------T----------------G------R-------------------------------------------VS---R----P--------------------------------------------I-----------------SLI-----------------Y-----H----------HV-ST------------T------------------------S-----------------------------------------------------------------------------------------------------------------------------------------------------------D-----------------------------------------A---I-------LH---------------------------------------------HVI-----------------KL------------------------------EK-G-----AD-V-------------------T--------V---------L--------E-N--------------------------------------------------G------------------------------------------------------------------------------------------------------------------------P-----------------------------AA------------------------------------------------------------------------------------------------------------A------R-----------------------F-----------------NK------------V-----------------------M----E----------------------------------------------------------------------------------------------------I-------------DI-----A----------DG----------------------------------------------------------------------------------------------------------AG---------------FH-------------------H--------V-R----------A------Q---------------------------GR------------DH-------D--RR------------A----AT-----H-MFAR------------------------------------LG-------E-----NS--------------------------------------TFKSF-----T----------L------------------------------T-A-----------------N----------------G-----VL----------------------TR--------NE------CVIE-------------L---------------------T----------G-----------------------------D------------DAV-------AH-------------VA------GA-C-------------V------------G--------------------------------------D---------G----D----F-----HH-DDT--------VF--------------------------------------ITH----------------------D----------------------------------------------------------------------AV------------------------------------NCES-------RQ----VF-----------------------------------------------------------------------------------------------------K--K-VL-R---N------------------------------------GA-------------TGV---------------------FQ--------------------------GKI-----------------------------------------------------------------------------------LVK------------------QHA-Q-----------------------KTDGYQ-------------ISQS--------LL-L-DG-DS-----Q-----------------F-LAK----PE------L------------------------------------------EI---------------YA---------D-----------------------D--V-V-C-S-HGSTS-GAIDED-ALF--------------YLRSR-G--V-DEK-----------QATDLLT------------L-A-----F---L-------A-E---------A------------------V-E-----E------I-------------------------------------------------E--------------------------N-------E--------A---------------------------------------------L--------A-------------------------------------------------------------------------------------------------E--------------------------------------------------D-----I---------------------------------------------------------------------------------------------------------------------------------------------------------------------------------------------L-----------------------------------------------------------------AR----------------------------------------------------L-----------E----------------------------------------------------------------------------------------------------------------------------------------------------------------------------------------------------------------------------------------------------------------------------------------------------------------------------------------------A------------------------------------------------------------------------------------------------------------------------------------------------------------------------------------W-----------L--------------------------------ARR--------------------S----------------------------------------------------------------------------------------------------------------------------------------------------------------------------------------------------------------------------
>1695997_Pinsulae@SPF80669.1| FeS cluster assembly protein SufD
-----------------------------------------------------------------------------------------------------------------------------------------------------------------------------------------------------------------------------------------------------------------------------------------------------------------------------------------------------------------------------------------M-----A---------------------------L----------P--------K---------------------------------------------------------------------------------------------------------------------------------------------LK--------------------------------------------------------------------------------------------------------------QDA--------------------------------------------------------------------------------------------------------------T-------------------------------------------------------------------------D---------AR------------------------------------L---------------------------------------A---AL------------D-L---------------------------------------------------------------------------------------------------------------------------P------A-S----------------------G--------------------WS-------------------------------------------------------------------------RSA------------R--------E------------------------DA-------------L-------A-------------------------------------R------------V------------------------------------------------------------------------------------------------------K----------------A----------T---------------------------------------------------------------------------------------------------------------------------------G-------------------------L--------------------------P---------------S-----R----R-----D--------------------------------EY-----------------W------------------------------------------K-YT-----------Q---------------------------------------PDTL------------VQ-----V-------------------------------------------------DA-------PVAEVF----------------------------------------------------------------------------------DA-N------------------------------------------------------------------ET--------------------------------------------------------------------------------------------------------------PI-----------------FN--------D---F---------------------------------D--------------R-----------------------------VK--------------I-----------------------V-----------------------FV-----------------------------------------------------------------------------------------------D-------G------------------------------VF---------------------D----------------------A-D-----------------A----------------S--------DD---------------------------L--------------------A--------L---------------------------------------E---------------------G-----------------V--SI--------------------DR------------L-----------A-------D---------A-------------------------------------G--------D----------------------------------------------------------------I--H--------W---------------A-----------K-----DVY-------G------VLEAR-------------G----------Q-------------------------TPV-----------------E---------------------------R------------------------------------P------------LA----------------A---------L--------------------------N-----------T---------AF-----------------------------------------A-T-D----------G---------L--------------------L-----I---------R------------V-----------------------------------------------T----------------K------T-------------------------------------------PS---K----P--------------------------------------------I-----------------HIT-----------------Y-----K----------HA-AT------------N------------------------S-----------------------------------------------------------------------------------------------------------------------------------------------------------D-----------------------------------------A---I-------LH---------------------------------------------HVV-----------------KV------------------------------EA-G-----AE-L-------------------T--------L---------L--------E-N--------------------------------------------------G------------------------------------------------------------------------------------------------------------------------P-----------------------------AA------------------------------------------------------------------------------------------------------------A------R-----------------------F-----------------NK------------C-----------------------L----E----------------------------------------------------------------------------------------------------A-------------DI-----A----------DG----------------------------------------------------------------------------------------------------------GK---------------LH-------------------H--------I-R----------A------Q---------------------------GR------------DH-------Q--RR------------A----AT-----H-MFAR------------------------------------LG-------A-----ES--------------------------------------VFKSF-----T----------F------------------------------T-A-----------------N----------------G-----VL----------------------TR--------NE------CVIE-------------L---------------------T----------G-----------------------------D------------DAV-------AH-------------VA------GA-C-------------M------------G--------------------------------------D---------G----D----F-----LH-DDT--------VF--------------------------------------VTH----------------------D----------------------------------------------------------------------AL------------------------------------NCES-------RQ----VF-----------------------------------------------------------------------------------------------------K--K-VL-R---N------------------------------------GA-------------TGV---------------------FQ--------------------------GKI-----------------------------------------------------------------------------------LVK------------------PGA-Q-----------------------KTDGYQ-------------ISQS--------LL-L-DD-DS-----Q-----------------F-LAK----PE------L------------------------------------------EI---------------YA---------D-----------------------D--V-A-C-S-HGSTS-GAIDDE-GLF--------------YLRSR-G--V-PVD-----------EATDLLT------------I-A-----F---L-------A-E---------A------------------V-Q-----E------I-------------------------------------------------E--------------------------D-------E--------A---------------------------------------------I--------Q-------------------------------------------------------------------------------------------------E--------------------------------------------------E-----I---------------------------------------------------------------------------------------------------------------------------------------------------------------------------------------------V-----------------------------------------------------------------SR----------------------------------------------------I-----------E----------------------------------------------------------------------------------------------------------------------------------------------------------------------------------------------------------------------------------------------------------------------------------------------------------------------------------------------G------------------------------------------------------------------------------------------------------------------------------------------------------------------------------------W-----------L--------------------------------TRR--------------------RG---------------------------------------------------------------------------------------------------------------------------------------------------------------------------------------------------------------------------
>1470562_Aboseongensis@JXYH01000057.1_11|  10553 11839
-----------------------------------------------------------------------------------------------------------------------------------------------------------------------------------------------------------------------------------------------------------------------------------------------------------------------------------------------------------------------------------------M-----A---------------------------L----------P--------Q---------------------------------------------------------------------------------------------------------------------------------------------LK--------------------------------------------------------------------------------------------------------------QDA--------------------------------------------------------------------------------------------------------------T-------------------------------------------------------------------------E---------AR------------------------------------L---------------------------------------S---AL------------S-L---------------------------------------------------------------------------------------------------------------------------P------E-G----------------------G--------------------WS-------------------------------------------------------------------------SAA------------R--------A------------------------DA-------------L-------A-------------------------------------R------------V------------------------------------------------------------------------------------------------------R----------------A----------M---------------------------------------------------------------------------------------------------------------------------------G-------------------------L--------------------------P---------------S-----R----R-----D--------------------------------EY-----------------W------------------------------------------K-YT-----------R---------------------------------------PDTL------------VD-----A-------------------------------------------------DA-------PKAALF----------------------------------------------------------------------------------DA-Q------------------------------------------------------------------EE--------------------------------------------------------------------------------------------------------------PI-----------------FG--------E---I---------------------------------D--------------R-----------------------------LK--------------I-----------------------V-----------------------FV-----------------------------------------------------------------------------------------------D-------G------------------------------VF---------------------D----------------------A-A-----------------A----------------S--------DD---------------------------L--------------------S--------L---------------------------------------D---------------------G-----------------I--EI--------------------ER------------L-----------A-------T-----S--AA-------------------------------------S--------D----------------------------------------------------------------I--H--------W---------------A-----------K-----DIY-------G------VLEAK-------------G----------Q-------------------------DPV-----------------E---------------------------R------------------------------------P------------LA----------------A---------L--------------------------N-----------T---------AF-----------------------------------------A-T-D----------G---------I--------------------L-----V---------H------------V-----------------------------------------------K----------------Q------T-------------------------------------------PS---K----P--------------------------------------------I-----------------SLI-----------------Y-----I----------HS-DE------------G------------------------S-----------------------------------------------------------------------------------------------------------------------------------------------------------D-----------------------------------------A---I-------LH---------------------------------------------HVI-----------------KV------------------------------DS-G-----AS-V-------------------T--------V---------L--------E-N--------------------------------------------------G------------------------------------------------------------------------------------------------------------------------P-----------------------------AA------------------------------------------------------------------------------------------------------------A------R-----------------------F-----------------NK------------C-----------------------M----E----------------------------------------------------------------------------------------------------I-------------DL-----A----------DN----------------------------------------------------------------------------------------------------------AT---------------LH-------------------H--------V-R----------A------Q---------------------------GR------------DH-------E--RR------------A----AT-----H-MFAR------------------------------------LG-------T-----ES--------------------------------------VFKSF-----T----------L------------------------------T-A-----------------N----------------G-----VL----------------------TR--------NE------VVIE-------------L---------------------T----------G-----------------------------D------------DAV-------AH-------------VA------GA-C-------------V------------G--------------------------------------D---------G----D----F-----HH-DDT--------VF--------------------------------------VTH----------------------D----------------------------------------------------------------------AV------------------------------------NCES-------RQ----VF-----------------------------------------------------------------------------------------------------K--K-VL-R---N------------------------------------GA-------------TGV---------------------FQ--------------------------GKI-----------------------------------------------------------------------------------LVK------------------EGA-Q-----------------------KTDGYQ-------------ISQS--------LL-L-DD-DS-----Q-----------------F-LAK----PE------L------------------------------------------EI---------------YA---------D-----------------------D--V-A-C-S-HGSTS-GAIDEE-ALF--------------YLRSR-G--V-PES-----------DATDLLT------------L-A-----F---L-------A-E---------A------------------V-E-----E------I-------------------------------------------------E--------------------------D-------E--------A---------------------------------------------L--------A-------------------------------------------------------------------------------------------------E--------------------------------------------------E-----I---------------------------------------------------------------------------------------------------------------------------------------------------------------------------------------------V-----------------------------------------------------------------SR----------------------------------------------------L-----------S----------------------------------------------------------------------------------------------------------------------------------------------------------------------------------------------------------------------------------------------------------------------------------------------------------------------------------------------E------------------------------------------------------------------------------------------------------------------------------------------------------------------------------------W-----------L--------------------------------VRH--------------------RR------------------------------------------S*-------------------------------------------------------------------------------------------------------------------------------------------------------------------------------
>2133951_Msp@PWL33692.1| Fe-S cluster assembly protein SufD
-----------------------------------------------------------------------------------------------------------------------------------------------------------------------------------------------------------------------------------------------------------------------------------------------------------------------------------------------------------------------------------------M-----A---------------------------L----------P--------Q---------------------------------------------------------------------------------------------------------------------------------------------IK--------------------------------------------------------------------------------------------------------------QDA--------------------------------------------------------------------------------------------------------------T-------------------------------------------------------------------------D---------AR------------------------------------L---------------------------------------A---AL------------E-M---------------------------------------------------------------------------------------------------------------------------P------Q-G----------------------G--------------------WS-------------------------------------------------------------------------QAA------------R--------E------------------------DA-------------L-------S-------------------------------------R------------V------------------------------------------------------------------------------------------------------R----------------S----------M---------------------------------------------------------------------------------------------------------------------------------G-------------------------L--------------------------P---------------G-----A----R-----D--------------------------------EY-----------------W------------------------------------------K-YT-----------R---------------------------------------PDTL------------VQ-----P-------------------------------------------------DA-------PKAALL----------------------------------------------------------------------------------DA-D------------------------------------------------------------------EE--------------------------------------------------------------------------------------------------------------PI-----------------FG--------E---V---------------------------------D--------------R-----------------------------LK--------------I-----------------------V-----------------------FV-----------------------------------------------------------------------------------------------D-------G------------------------------VF---------------------S----------------------A-E-----------------E----------------S--------DD---------------------------L--------------------A--------L---------------------------------------D---------------------H-----------------V--TI--------------------DR------------L-----------A-------D---------A-------------------------------------R--------D----------------------------------------------------------------I--H--------W---------------A-----------K-----DVY-------G------VLEAR-------------G----------Q-------------------------TPV-----------------Q---------------------------R------------------------------------P------------LA----------------T---------L--------------------------N-----------T---------AF-----------------------------------------A-T-D----------G---------V--------------------L-----I---------H------------V-----------------------------------------------T----------------G------K-------------------------------------------AP---K----P--------------------------------------------I-----------------SLI-----------------Y-----R----------HA-SE------------T------------------------S-----------------------------------------------------------------------------------------------------------------------------------------------------------D-----------------------------------------A---I-------LH---------------------------------------------HVV-----------------KV------------------------------DS-G-----AE-L-------------------T--------L---------L--------E-N--------------------------------------------------G------------------------------------------------------------------------------------------------------------------------P-----------------------------AA------------------------------------------------------------------------------------------------------------A------R-----------------------F-----------------NK------------C-----------------------M----E----------------------------------------------------------------------------------------------------V-------------EI-----A----------DG----------------------------------------------------------------------------------------------------------GT---------------FH-------------------H--------V-R----------A------Q---------------------------GR------------DH-------E--RR------------A----AT-----A-IFTR------------------------------------LG-------E-----ES--------------------------------------VFKSF-----T----------L------------------------------T-A-----------------N----------------G-----VL----------------------TR--------NE------CVIE-------------L---------------------T----------G-----------------------------D------------NAV-------AH-------------VA------GA-C-------------V------------G--------------------------------------D---------G----D----F-----HH-DDT--------VF--------------------------------------ITH----------------------D----------------------------------------------------------------------AL------------------------------------NCES-------RQ----VF-----------------------------------------------------------------------------------------------------K--K-VL-R---N------------------------------------GA-------------TGV---------------------FQ--------------------------GKI-----------------------------------------------------------------------------------LVK------------------EGA-Q-----------------------KTDGYQ-------------ISQS--------LL-L-DE-DS-----Q-----------------F-LAK----PE------L------------------------------------------EI---------------YA---------D-----------------------D--V-A-C-S-HGSTS-GAIDEE-GLF--------------YLRSR-G--I-EEG-----------PATDLLT------------I-A-----F---L-------A-E---------A------------------V-M-----E------I-------------------------------------------------E--------------------------D-------E--------S---------------------------------------------L--------Q-------------------------------------------------------------------------------------------------D--------------------------------------------------E-----I---------------------------------------------------------------------------------------------------------------------------------------------------------------------------------------------N-----------------------------------------------------------------GR----------------------------------------------------V-----------E----------------------------------------------------------------------------------------------------------------------------------------------------------------------------------------------------------------------------------------------------------------------------------------------------------------------------------------------A------------------------------------------------------------------------------------------------------------------------------------------------------------------------------------W-----------L--------------------------------SRR--------------------RG---------------------------------------------------------------------------------------------------------------------------------------------------------------------------------------------------------------------------
>1685382_Pmarisrubri@KUF11460.1| Fe-S cluster assembly protein SufD
-----------------------------------------------------------------------------------------------------------------------------------------------------------------------------------------------------------------------------------------------------------------------------------------------------------------------------------------------------------------------------------------M-----A---------------------------L----------P--------Q---------------------------------------------------------------------------------------------------------------------------------------------AK--------------------------------------------------------------------------------------------------------------QDA--------------------------------------------------------------------------------------------------------------T-------------------------------------------------------------------------E---------AR------------------------------------L---------------------------------------D---AL------------S-L---------------------------------------------------------------------------------------------------------------------------P------E-G----------------------G--------------------WS-------------------------------------------------------------------------APA------------R--------N------------------------EA-------------L-------A-------------------------------------R------------L------------------------------------------------------------------------------------------------------R----------------A----------M---------------------------------------------------------------------------------------------------------------------------------G-------------------------L--------------------------P---------------G-----A----R-----D--------------------------------EY-----------------W------------------------------------------K-YT-----------R---------------------------------------PDTF------------NS-----V-------------------------------------------------EV-------PEAALF----------------------------------------------------------------------------------EA-E------------------------------------------------------------------ET--------------------------------------------------------------------------------------------------------------PV-----------------FG--------E---R---------------------------------G--------------A-----------------------------LR--------------I-----------------------V-----------------------FV-----------------------------------------------------------------------------------------------D-------G------------------------------VF---------------------D----------------------A-E-----------------A----------------S--------DE---------------------------L--------------------S--------L---------------------------------------E---------------------G-----------------V--SI--------------------DR------------L-----------A-------D---------A-------------------------------------P--------D----------------------------------------------------------------I--H--------W---------------A-----------R-----DIY-------G------VLEAR-------------G----------Q-------------------------SPV-----------------Q---------------------------R------------------------------------P------------LA----------------A---------L--------------------------N-----------T---------AF-----------------------------------------A-T-D----------G---------V--------------------L-----I---------H------------V-----------------------------------------------T----------------G------T-------------------------------------------PS---R----P--------------------------------------------I-----------------QLV-----------------Y-----H----------HR-DT------------R------------------------S-----------------------------------------------------------------------------------------------------------------------------------------------------------D-----------------------------------------A---I-------LH---------------------------------------------HVV-----------------KV------------------------------DA-G-----AK-A-------------------T--------I---------L--------E-T--------------------------------------------------G------------------------------------------------------------------------------------------------------------------------P-----------------------------AA------------------------------------------------------------------------------------------------------------A------R-----------------------F-----------------NK------------C-----------------------M----E----------------------------------------------------------------------------------------------------V-------------EI-----A----------DA----------------------------------------------------------------------------------------------------------GT---------------LH-------------------H--------I-R----------A------Q---------------------------GR------------DH-------E--RR------------A----AT-----H-VFAR------------------------------------LG-------R-----ES--------------------------------------VFKTF-----T----------L------------------------------T-V-----------------N----------------G-----VL----------------------TR--------NE------CVIE-------------L---------------------T----------G-----------------------------D------------DAV-------AH-------------VA------GA-C-------------M------------G--------------------------------------D---------G----D----F-----HH-DDT--------VF--------------------------------------ITH----------------------D----------------------------------------------------------------------AV------------------------------------NCES-------RQ----VF-----------------------------------------------------------------------------------------------------K--K-VL-R---N------------------------------------GA-------------KGV---------------------FQ--------------------------GKI-----------------------------------------------------------------------------------LVQ------------------PGA-Q-----------------------QTDGYQ-------------ISQS--------LL-L-DD-DS-----E-----------------F-LAK----PE------L------------------------------------------EI---------------YA---------D-----------------------D--V-A-C-S-HGSTS-GAIDED-SLF--------------YLRAR-G--I-PRG-----------PAEDLMT------------I-A-----F---I-------A-E---------A------------------V-Q-----E------V-------------------------------------------------E--------------------------D-------E--------D---------------------------------------------L--------Q-------------------------------------------------------------------------------------------------E--------------------------------------------------E-----I---------------------------------------------------------------------------------------------------------------------------------------------------------------------------------------------V-----------------------------------------------------------------AR----------------------------------------------------V-----------A----------------------------------------------------------------------------------------------------------------------------------------------------------------------------------------------------------------------------------------------------------------------------------------------------------------------------------------------A------------------------------------------------------------------------------------------------------------------------------------------------------------------------------------W-----------L--------------------------------ERR--------------------RG---------------------------------------------------------------------------------------------------------------------------------------------------------------------------------------------------------------------------
>321339_Csalinaria@SDX98091.1| Fe-S cluster assembly protein SufD
-----------------------------------------------------------------------------------------------------------------------------------------------------------------------------------------------------------------------------------------------------------------------------------------------------------------------------------------------------------------------------------------M-----A---------------------------L----------P--------E---------------------------------------------------------------------------------------------------------------------------------------------QK--------------------------------------------------------------------------------------------------------------QTL--------------------------------------------------------------------------------------------------------------T-------------------------------------------------------------------------E---------TR------------------------------------L---------------------------------------S---GL------------S-V---------------------------------------------------------------------------------------------------------------------------P------E-G----------------------G--------------------WA-------------------------------------------------------------------------EPA------------R--------R------------------------DA-------------L-------A-------------------------------------R------------L------------------------------------------------------------------------------------------------------R----------------A----------M---------------------------------------------------------------------------------------------------------------------------------G-------------------------L--------------------------S---------------T-----R----R-----D--------------------------------EY-----------------W------------------------------------------K-YT-----------R---------------------------------------PDTL------------TA-----P-------------------------------------------------EP-------EAAEVF----------------------------------------------------------------------------------DDSD------------------------------------------------------------------EP--------------------------------------------------------------------------------------------------------------QL-----------------FS--------E---R---------------------------------N--------------G-----------------------------LK--------------I-----------------------V-----------------------FT-----------------------------------------------------------------------------------------------D-------G------------------------------VF---------------------D----------------------E-G-----------------A----------------S--------DA---------------------------L--------------------E--------L---------------------------------------D---------------------G-----------------V--RI--------------------DR------------L-----------A-------E---------T-------------------------------------S--------D----------------------------------------------------------------I--H--------W---------------A-----------R-----DVY-------G------VLEAR-------------G----------Q-------------------------APV-----------------Q---------------------------R------------------------------------P------------LA----------------A---------F--------------------------N-----------T---------AF-----------------------------------------A-T-D----------G---------V--------------------L-----I---------H------------V-----------------------------------------------T----------------G------R-------------------------------------------PS---R----P--------------------------------------------I-----------------HLI-----------------Y-----R----------RS-GN------------A------------------------A-----------------------------------------------------------------------------------------------------------------------------------------------------------D-----------------------------------------A---V-------LH---------------------------------------------HVV-----------------KV------------------------------DA-G-----AC-A-------------------T--------I---------L--------E-T--------------------------------------------------G------------------------------------------------------------------------------------------------------------------------P-----------------------------AA------------------------------------------------------------------------------------------------------------A------R-----------------------L-----------------NS------------G-----------------------M----E----------------------------------------------------------------------------------------------------V-------------EI-----A----------DT----------------------------------------------------------------------------------------------------------GT---------------LH-------------------H--------V-R----------A------Q---------------------------GR------------DH-------E--RR------------A----AT-----H-VFAR------------------------------------LG-------R-----ES--------------------------------------VFKSF-----T----------L------------------------------T-A-----------------N----------------G-----TL----------------------TR--------NE------CVIE-------------L---------------------T----------G-----------------------------D------------DAV-------AH-------------VA------GA-C-------------M------------G--------------------------------------D---------G----D----F-----HH-DDT--------VF--------------------------------------VTH----------------------D----------------------------------------------------------------------AV------------------------------------NCES-------RQ----VF-----------------------------------------------------------------------------------------------------K--K-VL-R---N------------------------------------GA-------------VGV---------------------FQ--------------------------GKI-----------------------------------------------------------------------------------LVQ------------------PGA-Q-----------------------KTDGYQ-------------ISQA--------LL-L-DE-DS-----Q-----------------F-LAK----PE------L------------------------------------------EI---------------YA---------D-----------------------D--V-A-C-S-HGSTS-GAIDED-SLF--------------YLRAR-G--V-PRG-----------EAEDLMT------------I-A-----F---I-------A-E---------A------------------V-L-----E------I-------------------------------------------------E--------------------------D-------E--------D---------------------------------------------L--------Q-------------------------------------------------------------------------------------------------S--------------------------------------------------D-----I---------------------------------------------------------------------------------------------------------------------------------------------------------------------------------------------N-----------------------------------------------------------------DR----------------------------------------------------V-----------A----------------------------------------------------------------------------------------------------------------------------------------------------------------------------------------------------------------------------------------------------------------------------------------------------------------------------------------------A------------------------------------------------------------------------------------------------------------------------------------------------------------------------------------W-----------L--------------------------------ARR--------------------RT---------------------------------------------------------------------------------------------------------------------------------------------------------------------------------------------------------------------------
>1267769_Rpacificus@PTX46108.1| Fe-S cluster assembly protein SufD
-----------------------------------------------------------------------------------------------------------------------------------------------------------------------------------------------------------------------------------------------------------------------------------------------------------------------------------------------------------------------------------------M-----A---------------------------L----------P--------Q---------------------------------------------------------------------------------------------------------------------------------------------PK--------------------------------------------------------------------------------------------------------------IDA--------------------------------------------------------------------------------------------------------------L-------------------------------------------------------------------------E---------AR------------------------------------I---------------------------------------A---GL------------T-L---------------------------------------------------------------------------------------------------------------------------P------E-G----------------------G--------------------WS-------------------------------------------------------------------------EAA------------R--------K------------------------DA-------------L-------S-------------------------------------R------------L------------------------------------------------------------------------------------------------------T----------------A----------M---------------------------------------------------------------------------------------------------------------------------------G-------------------------L--------------------------P---------------H-----A----R-----D--------------------------------EY-----------------W------------------------------------------K-FT-----------R---------------------------------------PAKL------------VE-----A-------------------------------------------------EV-------TPATVL----------------------------------------------------------------------------------DE-D------------------------------------------------------------------EM--------------------------------------------------------------------------------------------------------------PI-----------------FD--------A---F---------------------------------D--------------R-----------------------------LK--------------I-----------------------V-----------------------FV-----------------------------------------------------------------------------------------------D-------G------------------------------VF---------------------D----------------------A-E-----------------A----------------S--------DD---------------------------L--------------------S--------L---------------------------------------E---------------------G-----------------V--SI--------------------DR------------L-----------A-------E---------S-------------------------------------Q--------D----------------------------------------------------------------I--H--------W---------------A-----------K-----DIY-------G------VLETR-------------G----------Q-------------------------DPV-----------------E---------------------------R------------------------------------S------------LA----------------A---------L--------------------------N-----------T---------AF-----------------------------------------A-T-D----------G---------L--------------------L-----I---------H------------V-----------------------------------------------H----------------G------K-------------------------------------------PS---K----P--------------------------------------------I-----------------SVI-----------------Y-----R----------HE-SE------------T------------------------S-----------------------------------------------------------------------------------------------------------------------------------------------------------D-----------------------------------------A---V-------LH---------------------------------------------HVV-----------------KV------------------------------DA-G-----AE-A-------------------T--------I---------L--------E-N--------------------------------------------------G------------------------------------------------------------------------------------------------------------------------P-----------------------------AA------------------------------------------------------------------------------------------------------------A------R-----------------------F-----------------NN------------V-----------------------M----E----------------------------------------------------------------------------------------------------V-------------EI-----A----------DT----------------------------------------------------------------------------------------------------------GK---------------LH-------------------H--------V-R----------A------Q---------------------------GR------------DH-------E--RR------------A----AT-----H-VFAR------------------------------------LG-------K-----ES--------------------------------------VFKTF-----T----------L------------------------------T-V-----------------N----------------G-----VL----------------------TR--------NE------CVLE-------------F---------------------T----------G-----------------------------D------------DAV-------GH-------------VA------GA-C-------------L------------G--------------------------------------D---------G----D----F-----HH-DDT--------VF--------------------------------------ITH----------------------D----------------------------------------------------------------------AV------------------------------------NCES-------RQ----VF-----------------------------------------------------------------------------------------------------K--K-VL-R---N------------------------------------GA-------------VGV---------------------FQ--------------------------GKI-----------------------------------------------------------------------------------LVK------------------PDA-Q-----------------------QTDGYQ-------------ISQS--------LL-L-DD-DS-----Q-----------------F-LAK----PE------L------------------------------------------EI---------------YA---------D-----------------------D--V-A-C-S-HGSTS-GAIDED-SLF--------------YLRAR-G--V-PRG-----------MAEDLMT------------I-A-----F---I-------A-E---------A------------------V-L-----E------V-------------------------------------------------E--------------------------D-------E--------A---------------------------------------------L--------Q-------------------------------------------------------------------------------------------------E--------------------------------------------------E-----I---------------------------------------------------------------------------------------------------------------------------------------------------------------------------------------------N-----------------------------------------------------------------AR----------------------------------------------------V-----------E----------------------------------------------------------------------------------------------------------------------------------------------------------------------------------------------------------------------------------------------------------------------------------------------------------------------------------------------A------------------------------------------------------------------------------------------------------------------------------------------------------------------------------------W-----------L--------------------------------ARR--------------------RD---------------------------------------------------------------------------------------------------------------------------------------------------------------------------------------------------------------------------
>1960284_Csp@HBM58973.1| TPA_asm: Fe-S cluster assembly protein SufD, partial
----------------------------------------------------------------------------------------------------------------------------------------------------------------------------------------------------------------------------------------------------------------------------------------------------------------------------------------------------------------------------------------------------------------------------------------------------------------------------------------------------------------------------------------------------------------------------------------------------------------------------------------------------------------------------------------------------------------------------------------------------------------------------------------------------------------------------------------------------------------------------------------------------------------------------------------------------------------------------------------------------------------------------------------------------------------------------------------------------------------------------------------------------------------------------------------------------------------------------------------------------------------------------------------------------------------------------------------------------------------------------------------------------------------------------------------------------------------------------------------------------------------------------------------------------------------------------------------------------------------------------------------------------------------------------------------------------------------------------------------------------------------------------------------------------------------------------------------------------------------------------------------------------------------------------------------------------------------------------------------------------------------------------------------------------------------------------------------------------------------------------------------------------------------------------------------------------------------------------------------------------------------------------------------------------------------------------------------------------------------------------------------------------------------------------------------------------------------------------------------------------------------------------------------------------------------------------------------------------------------------------------------------------------------------------------------------------------------------------------------------------------------------------------------------------------------------------------------------------------------------------------------------------------------------------------------------------------------------------------------------------------------------------------------------------------------------------------------------------------------------------------------------------------------------------------------------------------------------------------------------------------------------------------------------------------------------------------------------------------------------------------------------------------------------------------------------------------------------------------------------------------------------------------------------------------------------------------------------------------------------------------------------------------------------------------------------------------------------------------------------------------------------------------------------------------------------------------------------------------------------------------------------------------------------------------------------------------------------------------------------------------------------------------------------------------------------------------------------------------------------------------------------------------------------------------------------------------------------------------------------------------------------------------------------------------------------------------------------------------------------------------------------------------------------------------------------------------------------------------------------------------------------------------------------------------------------------------------------------------------------------------------------------------------------------------------------------------------------------------------------------------------------------------------------------------------------------------------------------------------------------------------------------------------------------------------------------------------------------------------------------------------------------------------------------------------------------------------------------------------------------------------------------------------------------------------------------------------------------------------------------------------------------------------------------------------------------------------------------------------------------------------------------------------------------------------------------------------------------------------------------------------------------------------------------------------------------------------------------------------------------------------S-------RQ----VF-----------------------------------------------------------------------------------------------------K--K-VL-R---N------------------------------------GG-------------VGV---------------------FQ--------------------------GKI-----------------------------------------------------------------------------------LVK------------------PGA-Q-----------------------KTDGYQ-------------ISQS--------LL-L-DG-DS-----Q-----------------F-LAK----PE------L------------------------------------------EI---------------YA---------D-----------------------D--V-A-C-S-HGSTS-GAIDED-GLF--------------YLRAR-G--L-PRG-----------IAEDLLT------------I-A-----F---I-------A-E---------A------------------V-M-----E------I-------------------------------------------------E--------------------------N-------E--------D---------------------------------------------L--------Q-------------------------------------------------------------------------------------------------A--------------------------------------------------E-----I---------------------------------------------------------------------------------------------------------------------------------------------------------------------------------------------N-----------------------------------------------------------------AR----------------------------------------------------V-----------E----------------------------------------------------------------------------------------------------------------------------------------------------------------------------------------------------------------------------------------------------------------------------------------------------------------------------------------------A------------------------------------------------------------------------------------------------------------------------------------------------------------------------------------W-----------L--------------------------------GRR--------------------RG---------------------------------------------------------------------------------------------------------------------------------------------------------------------------------------------------------------------------
>568098_Saestuarii@RAK10970.1| Fe-S cluster assembly protein SufD
-----------------------------------------------------------------------------------------------------------------------------------------------------------------------------------------------------------------------------------------------------------------------------------------------------------------------------------------------------------------------------------------M-----A---------------------------L----------P--------Q---------------------------------------------------------------------------------------------------------------------------------------------LK--------------------------------------------------------------------------------------------------------------QNA--------------------------------------------------------------------------------------------------------------T-------------------------------------------------------------------------E---------AR------------------------------------I---------------------------------------A---AL------------D-L---------------------------------------------------------------------------------------------------------------------------P------T-G----------------------G--------------------WS-------------------------------------------------------------------------AAA------------R--------G------------------------DA-------------L-------A-------------------------------------R------------L------------------------------------------------------------------------------------------------------R----------------A----------T---------------------------------------------------------------------------------------------------------------------------------G-------------------------L--------------------------P---------------G-----A----R-----D--------------------------------EY-----------------W------------------------------------------K-YT-----------R---------------------------------------PETL------------TS-----A-------------------------------------------------AP-------KPAVVF----------------------------------------------------------------------------------TP-D------------------------------------------------------------------ET--------------------------------------------------------------------------------------------------------------PL-----------------FD--------G---I---------------------------------D--------------R-----------------------------LK--------------I-----------------------V-----------------------FV-----------------------------------------------------------------------------------------------D-------G------------------------------VF---------------------D----------------------T-D-----------------A----------------S--------DD---------------------------L--------------------S--------L---------------------------------------D---------------------G-----------------V--EI--------------------AR------------L-----------A-------D---------S-------------------------------------A--------D----------------------------------------------------------------I--H--------W---------------A-----------R-----DLY-------G------TLETA-------------G----------Q-------------------------SPV-----------------P---------------------------R------------------------------------P------------LA----------------T---------L--------------------------N-----------T---------AF-----------------------------------------A-T-D----------G---------L--------------------L-----I---------R------------V-----------------------------------------------T----------------G------K-------------------------------------------LS---K----P--------------------------------------------I-----------------AIR-----------------Y-----E----------HR-ND------------K------------------------S-----------------------------------------------------------------------------------------------------------------------------------------------------------D-----------------------------------------A---M-------MH---------------------------------------------HVV-----------------KV------------------------------EQ-G-----GD-V-------------------T--------I---------L--------E-N--------------------------------------------------G------------------------------------------------------------------------------------------------------------------------P-----------------------------AA------------------------------------------------------------------------------------------------------------A------R-----------------------F-----------------NQ------------V-----------------------I----E----------------------------------------------------------------------------------------------------V-------------DV-----A----------DG----------------------------------------------------------------------------------------------------------AG---------------FH-------------------H--------V-R----------A------Q---------------------------GR------------DH-------E--RR------------A----AT-----H-IFAR------------------------------------LG-------A-----ES--------------------------------------TFKTF-----T----------L------------------------------T-A-----------------N----------------G-----VL----------------------TR--------NE------VVVE-------------L---------------------T----------G-----------------------------D------------DAM-------AH-------------IA------GA-C-------------L------------G--------------------------------------D---------G----D----F-----HH-DDT--------VF--------------------------------------ITH----------------------D----------------------------------------------------------------------AV------------------------------------NCES-------RQ----VF-----------------------------------------------------------------------------------------------------K--K-VL-R---N------------------------------------GA-------------TGV---------------------FQ--------------------------GKI-----------------------------------------------------------------------------------LVQ------------------PGA-Q-----------------------KTDGYQ-------------ISQS--------LL-L-DG-DS-----Q-----------------F-LAK----PE------L------------------------------------------EI---------------YA---------D-----------------------D--V-A-C-S-HGSTS-GAIDDE-GLF--------------YLRAR-G--L-PRG-----------IAEDLLT------------I-A-----F---I-------A-E---------A------------------V-M-----E------I-------------------------------------------------D--------------------------S-------Q--------E---------------------------------------------L--------Q-------------------------------------------------------------------------------------------------D--------------------------------------------------E-----I---------------------------------------------------------------------------------------------------------------------------------------------------------------------------------------------N-----------------------------------------------------------------SR----------------------------------------------------V-----------E----------------------------------------------------------------------------------------------------------------------------------------------------------------------------------------------------------------------------------------------------------------------------------------------------------------------------------------------A------------------------------------------------------------------------------------------------------------------------------------------------------------------------------------W-----------L--------------------------------MRR--------------------RD------------------------------------------Q--------------------------------------------------------------------------------------------------------------------------------------------------------------------------------
>311180_Ypacifica@AWI83861.1| Fe-S cluster assembly protein SufD
-----------------------------------------------------------------------------------------------------------------------------------------------------------------------------------------------------------------------------------------------------------------------------------------------------------------------------------------------------------------------------------------M-----A---------------------------L----------P--------Q---------------------------------------------------------------------------------------------------------------------------------------------VK--------------------------------------------------------------------------------------------------------------QTA--------------------------------------------------------------------------------------------------------------T-------------------------------------------------------------------------D---------AR------------------------------------L---------------------------------------A---AL------------S-L---------------------------------------------------------------------------------------------------------------------------P------E-G----------------------G--------------------WS-------------------------------------------------------------------------RPA------------R--------E------------------------AA-------------L-------A-------------------------------------R------------V------------------------------------------------------------------------------------------------------Q----------------A----------M---------------------------------------------------------------------------------------------------------------------------------G-------------------------L--------------------------P---------------G-----G----R-----D--------------------------------EY-----------------W------------------------------------------K-FT-----------R---------------------------------------PDTL------------TV-----V------------------------------------------------EAP-------AAAVMA----------------------------------------------------------------------------------AD-D------------------------------------------------------------------EA--------------------------------------------------------------------------------------------------------------PV-----------------FS--------E---R---------------------------------D--------------R-----------------------------LK--------------V-----------------------V-----------------------FV-----------------------------------------------------------------------------------------------D-------G------------------------------VF---------------------S----------------------A-E-----------------D----------------S--------DD---------------------------L--------------------A--------L---------------------------------------E---------------------G-----------------L--SI--------------------ER------------L-----------A-------E---------A-------------------------------------S--------D----------------------------------------------------------------I--H--------W---------------A-----------K-----DLY-------G------TLEQS-------------G----------Q-------------------------TPV-----------------E---------------------------R------------------------------------P------------LA----------------A---------L--------------------------N-----------T---------AF-----------------------------------------A-T-D----------G---------L--------------------L-----I---------R------------V-----------------------------------------------T----------------G------K-------------------------------------------VA---K----P--------------------------------------------V-----------------HLL-----------------Y-----R----------HE-SD------------S------------------------S-----------------------------------------------------------------------------------------------------------------------------------------------------------D-----------------------------------------A---I-------LH---------------------------------------------HVV-----------------KV------------------------------EE-G-----GD-V-------------------T--------L---------L--------E-S--------------------------------------------------G------------------------------------------------------------------------------------------------------------------------P-----------------------------AA------------------------------------------------------------------------------------------------------------A------R-----------------------F-----------------NA------------V-----------------------M----E----------------------------------------------------------------------------------------------------V-------------DV-----A----------DG----------------------------------------------------------------------------------------------------------AG---------------FH-------------------H--------I-R----------V------Q---------------------------GR------------DH-------E--RR------------A----AT-----H-IFGR------------------------------------LG-------T-----ES--------------------------------------TFKTF-----T----------L------------------------------T-V-----------------N----------------G-----VL----------------------TR--------NE------AVIE-------------L---------------------T----------G-----------------------------D------------DAA-------VH-------------VA------GA-C-------------M------------G--------------------------------------D---------G----D----F-----HH-DDT--------VF--------------------------------------ITH----------------------D----------------------------------------------------------------------AV------------------------------------NCES-------RQ----IF-----------------------------------------------------------------------------------------------------K--K-VL-R---N------------------------------------GA-------------TGV---------------------FQ--------------------------GKI-----------------------------------------------------------------------------------LVK------------------PGA-Q-----------------------KTDGYQ-------------ISQS--------LL-L-DE-DS-----Q-----------------F-LAK----PE------L------------------------------------------EI---------------YA---------D-----------------------D--V-A-C-S-HGSTS-GAIDED-GLF--------------YLRAR-G--V-PRG-----------TAEDLLT------------I-A-----F---I-------A-E---------A------------------V-Q-----E------V-------------------------------------------------E--------------------------D-------E--------D---------------------------------------------I--------Q-------------------------------------------------------------------------------------------------T--------------------------------------------------E-----I---------------------------------------------------------------------------------------------------------------------------------------------------------------------------------------------N-----------------------------------------------------------------EL----------------------------------------------------V-----------A----------------------------------------------------------------------------------------------------------------------------------------------------------------------------------------------------------------------------------------------------------------------------------------------------------------------------------------------A------------------------------------------------------------------------------------------------------------------------------------------------------------------------------------W-----------L--------------------------------GRR--------------------RD---------------------------------------------------------------------------------------------------------------------------------------------------------------------------------------------------------------------------
>441103_Tnaphthaleniv@CUH76800.1| FeS cluster assembly protein SufD
-----------------------------------------------------------------------------------------------------------------------------------------------------------------------------------------------------------------------------------------------------------------------------------------------------------------------------------------------------------------------------------------M-----A---------------------------L----------P--------Q---------------------------------------------------------------------------------------------------------------------------------------------AK--------------------------------------------------------------------------------------------------------------LTA--------------------------------------------------------------------------------------------------------------T-------------------------------------------------------------------------E---------AR------------------------------------L---------------------------------------D---AL------------T-L---------------------------------------------------------------------------------------------------------------------------P------T-G----------------------G--------------------WA-------------------------------------------------------------------------DSA------------R--------R------------------------EA-------------L-------S-------------------------------------R------------V------------------------------------------------------------------------------------------------------Q----------------T----------M---------------------------------------------------------------------------------------------------------------------------------G-------------------------L--------------------------P---------------G-----A----R-----D--------------------------------EY-----------------W------------------------------------------K-YT-----------K---------------------------------------PETL------------VA-----A-------------------------------------------------EA-------PKATVF----------------------------------------------------------------------------------EA-D------------------------------------------------------------------EE--------------------------------------------------------------------------------------------------------------AL-----------------FA--------D---R---------------------------------D--------------R-----------------------------LK--------------I-----------------------V-----------------------FV-----------------------------------------------------------------------------------------------D-------G------------------------------VF---------------------D----------------------A-E-----------------A----------------S--------DD---------------------------L--------------------A--------L---------------------------------------E---------------------G-----------------V--SI--------------------DR------------L-----------A-------E---------A-------------------------------------T--------D----------------------------------------------------------------I--H--------W---------------A-----------K-----DIY-------G------TLETA-------------G----------Q-------------------------TPV-----------------E---------------------------R------------------------------------P------------LA----------------A---------L--------------------------N-----------T---------AF-----------------------------------------A-T-D----------G---------L--------------------L-----I---------H------------V-----------------------------------------------T----------------A------T-------------------------------------------PS---K----P--------------------------------------------I-----------------HIL-----------------Y-----K----------HS-AE------------Q------------------------S-----------------------------------------------------------------------------------------------------------------------------------------------------------D-----------------------------------------A---M-------LH---------------------------------------------HVV-----------------KV------------------------------DA-G-----AE-V-------------------T--------I---------L--------E-N--------------------------------------------------G------------------------------------------------------------------------------------------------------------------------P-----------------------------AA------------------------------------------------------------------------------------------------------------A------R-----------------------F-----------------NK------------V-----------------------M----E----------------------------------------------------------------------------------------------------V-------------DL-----A----------DT----------------------------------------------------------------------------------------------------------AK---------------LH-------------------H--------V-R----------A------Q---------------------------GR------------DH-------E--RR------------A----AT-----H-IFAR------------------------------------LG-------T-----ES--------------------------------------VFKTF-----T----------L------------------------------T-V-----------------N----------------G-----VL----------------------TR--------NE------VIVE-------------L---------------------T----------G-----------------------------D------------DAV-------AH-------------VA------GA-C-------------M------------G--------------------------------------D---------G----D----F-----HH-DDT--------VF--------------------------------------ITH----------------------D----------------------------------------------------------------------AV------------------------------------NCES-------RQ----VF-----------------------------------------------------------------------------------------------------K--K-VL-R---N------------------------------------GA-------------TGV---------------------FQ--------------------------GKI-----------------------------------------------------------------------------------LVK------------------EGA-Q-----------------------KTDGYQ-------------ISQS--------LL-L-DD-DS-----Q-----------------F-LAK----PE------L------------------------------------------EI---------------YA---------D-----------------------D--V-A-C-S-HGSTS-GAIDED-SLF--------------YLRAR-G--L-PRG-----------IAEDLLT------------I-A-----F---I-------A-E---------A------------------V-Q-----E------V-------------------------------------------------E--------------------------D-------E--------S---------------------------------------------L--------G-------------------------------------------------------------------------------------------------E--------------------------------------------------E-----I---------------------------------------------------------------------------------------------------------------------------------------------------------------------------------------------V-----------------------------------------------------------------AR----------------------------------------------------V-----------E----------------------------------------------------------------------------------------------------------------------------------------------------------------------------------------------------------------------------------------------------------------------------------------------------------------------------------------------A------------------------------------------------------------------------------------------------------------------------------------------------------------------------------------W-----------L--------------------------------ARR--------------------RD---------------------------------------------------------------------------------------------------------------------------------------------------------------------------------------------------------------------------
>1169855_Rbacterium@ETA49860.1| Fe-S cluster assembly protein SufD
-----------------------------------------------------------------------------------------------------------------------------------------------------------------------------------------------------------------------------------------------------------------------------------------------------------------------------------------------------------------------------------------M-----A---------------------------L----------P--------Q---------------------------------------------------------------------------------------------------------------------------------------------AK--------------------------------------------------------------------------------------------------------------QTA--------------------------------------------------------------------------------------------------------------T-------------------------------------------------------------------------D---------AR------------------------------------L---------------------------------------A---AL------------T-L---------------------------------------------------------------------------------------------------------------------------P------E-G----------------------G--------------------WS-------------------------------------------------------------------------VPA------------R--------R------------------------DA-------------L-------S-------------------------------------R------------V------------------------------------------------------------------------------------------------------Q----------------A----------M---------------------------------------------------------------------------------------------------------------------------------G-------------------------L--------------------------P---------------G-----A----R-----D--------------------------------EY-----------------W------------------------------------------K-FT-----------R---------------------------------------PDSL------------NA-----V-------------------------------------------------EV-------PEAEAF----------------------------------------------------------------------------------EA-H------------------------------------------------------------------EA--------------------------------------------------------------------------------------------------------------PI-----------------FG--------D---R---------------------------------D--------------R-----------------------------LK--------------I-----------------------V-----------------------FV-----------------------------------------------------------------------------------------------D-------G------------------------------VF---------------------D----------------------A-E-----------------A----------------S--------DD---------------------------L--------------------S--------L---------------------------------------E---------------------G-----------------V--EI--------------------AR------------L-----------A-------D---------A-------------------------------------A--------D----------------------------------------------------------------I--H--------W---------------A-----------Q-----DLY-------G------TLETR-------------G----------Q-------------------------TPV-----------------Q---------------------------R------------------------------------P------------FA----------------A---------L--------------------------N-----------T---------AF-----------------------------------------A-T-D----------G---------L--------------------L-----I---------H------------V-----------------------------------------------T----------------G------T-------------------------------------------PS---K----P--------------------------------------------I-----------------HIT-----------------Y-----T----------HE-GA------------R------------------------S-----------------------------------------------------------------------------------------------------------------------------------------------------------D-----------------------------------------A---I-------LH---------------------------------------------HVV-----------------KV------------------------------DA-G-----CA-A-------------------T--------I---------L--------E-N--------------------------------------------------G------------------------------------------------------------------------------------------------------------------------P-----------------------------AA------------------------------------------------------------------------------------------------------------A------R-----------------------F-----------------NH------------V-----------------------M----E----------------------------------------------------------------------------------------------------V-------------DI-----A----------EG----------------------------------------------------------------------------------------------------------GA---------------LH-------------------H--------V-R----------A------Q---------------------------GR------------DH-------A--RR------------A----VT-----H-VFAR------------------------------------LA-------Q-----ES--------------------------------------TFKSF-----T----------L------------------------------T-M-----------------N----------------G-----VL----------------------TR--------NE------AVIE-------------F---------------------T----------G-----------------------------D------------DAV-------AH-------------VA------GA-C-------------M------------G--------------------------------------D---------G----D----F-----HH-DDT--------VF--------------------------------------ITH----------------------D----------------------------------------------------------------------AV------------------------------------NCES-------RQ----VF-----------------------------------------------------------------------------------------------------K--K-VL-R---N------------------------------------GA-------------TGV---------------------FQ--------------------------GKI-----------------------------------------------------------------------------------LVQ------------------PDA-Q-----------------------KTDGYQ-------------ISQS--------LL-L-DG-DS-----Q-----------------F-LAK----PE------L------------------------------------------EI---------------YA---------D-----------------------D--V-A-C-S-HGSTS-GAIDED-SLF--------------YLRAR-G--V-PRG-----------IAEDMMT------------I-A-----F---I-------A-E---------A------------------V-Q-----E------I-------------------------------------------------D--------------------------D-------E--------S---------------------------------------------L--------R-------------------------------------------------------------------------------------------------E--------------------------------------------------E-----L---------------------------------------------------------------------------------------------------------------------------------------------------------------------------------------------V-----------------------------------------------------------------DR----------------------------------------------------V-----------E----------------------------------------------------------------------------------------------------------------------------------------------------------------------------------------------------------------------------------------------------------------------------------------------------------------------------------------------A------------------------------------------------------------------------------------------------------------------------------------------------------------------------------------W-----------L--------------------------------ARR--------------------RA---------------------------------------------------------------------------------------------------------------------------------------------------------------------------------------------------------------------------
>871651_Ppacifica@SFB14537.1| Fe-S cluster assembly protein SufD
-----------------------------------------------------------------------------------------------------------------------------------------------------------------------------------------------------------------------------------------------------------------------------------------------------------------------------------------------------------------------------------------M-----A---------------------------L----------P--------Q---------------------------------------------------------------------------------------------------------------------------------------------VK--------------------------------------------------------------------------------------------------------------QTA--------------------------------------------------------------------------------------------------------------T-------------------------------------------------------------------------E---------AR------------------------------------L---------------------------------------A---AM------------T-R---------------------------------------------------------------------------------------------------------------------------P------D-G----------------------A-------------------KWI-------------------------------------------------------------------------TEI------------R--------E------------------------AA-------------L-------A-------------------------------------R------------V------------------------------------------------------------------------------------------------------S----------------D----------M---------------------------------------------------------------------------------------------------------------------------------G-------------------------L--------------------------P---------------G-----A----R-----D--------------------------------EY-----------------W------------------------------------------K-YT-----------R---------------------------------------PETL------------VQ-----P-------------------------------------------------EA-------PQAATF----------------------------------------------------------------------------------DD-D------------------------------------------------------------------DE--------------------------------------------------------------------------------------------------------------QL-----------------FH--------E---F---------------------------------D--------------R-----------------------------LK--------------V-----------------------V-----------------------FV-----------------------------------------------------------------------------------------------D-------G------------------------------VF---------------------S----------------------A-E-----------------D----------------S--------DD---------------------------L--------------------T--------L---------------------------------------E---------------------G-----------------I--EI--------------------SR------------L-----------A-------D-----V--AT-------------------------------------Q--------D----------------------------------------------------------------I--H--------W---------------A-----------K-----DLY-------G------TLETN-------------G----------Q-------------------------TPV-----------------Q---------------------------R------------------------------------P------------LA----------------A---------L--------------------------N-----------T---------AY-----------------------------------------A-A-D----------G---------I--------------------V-----I---------R------------V-----------------------------------------------T----------------G------A-------------------------------------------PS---K----P--------------------------------------------V-----------------NLI-----------------Y-----E----------HR-AT------------G------------------------S-----------------------------------------------------------------------------------------------------------------------------------------------------------D-----------------------------------------V---L-------LH---------------------------------------------HVI-----------------KV------------------------------EE-G-----AE-F-------------------T--------L---------L--------E-N--------------------------------------------------G------------------------------------------------------------------------------------------------------------------------P-----------------------------AA------------------------------------------------------------------------------------------------------------A------R-----------------------L-----------------NK------------V-----------------------L----E----------------------------------------------------------------------------------------------------V-------------DI-----A----------DT----------------------------------------------------------------------------------------------------------GK---------------FH-------------------H--------I-R----------A------Q---------------------------GR------------DH-------E--RR------------A----AT-----H-IFAR------------------------------------LG-------R-----ES--------------------------------------AFKSF-----T----------M------------------------------T-A-----------------N----------------G-----AL----------------------TR--------NE------CVIE-------------L---------------------T----------G-----------------------------D------------DAI-------AH-------------VA------GA-C-------------V------------G--------------------------------------D---------G----D----F-----VH-DDT--------VF--------------------------------------ITH----------------------D----------------------------------------------------------------------AE------------------------------------NCES-------RQ----VF-----------------------------------------------------------------------------------------------------K--K-VL-R---N------------------------------------GA-------------VGV---------------------FQ--------------------------GKI-----------------------------------------------------------------------------------LVK------------------AGA-Q-----------------------KTDGYQ-------------ISQS--------LL-L-DG-DS-----Q-----------------F-LAK----PE------L------------------------------------------EI---------------YA---------D-----------------------D--V-A-C-S-HGSTS-GAIDET-ALF--------------YLRSR-G--L-PHG-----------IATDLLT------------L-A-----F---L-------A-E---------A------------------V-Q-----E------I-------------------------------------------------E--------------------------D-------Q--------D---------------------------------------------L--------Q-------------------------------------------------------------------------------------------------A--------------------------------------------------E-----I---------------------------------------------------------------------------------------------------------------------------------------------------------------------------------------------N-----------------------------------------------------------------TR----------------------------------------------------I-----------E----------------------------------------------------------------------------------------------------------------------------------------------------------------------------------------------------------------------------------------------------------------------------------------------------------------------------------------------R------------------------------------------------------------------------------------------------------------------------------------------------------------------------------------W-----------L--------------------------------ERR--------------------RG---------------------------------------------------------------------------------------------------------------------------------------------------------------------------------------------------------------------------
>1961370_Psp@DIBM01000045.1_75|  72502 73782
-----------------------------------------------------------------------------------------------------------------------------------------------------------------------------------------------------------------------------------------------------------------------------------------------------------------------------------------------------------------------------------------M-----A---------------------------L----------P--------Q---------------------------------------------------------------------------------------------------------------------------------------------AK--------------------------------------------------------------------------------------------------------------LDA--------------------------------------------------------------------------------------------------------------T-------------------------------------------------------------------------E---------AR------------------------------------L---------------------------------------S---AL------------A-L---------------------------------------------------------------------------------------------------------------------------P------E-G----------------------G--------------------WS-------------------------------------------------------------------------DPA------------R--------A------------------------DA-------------L-------S-------------------------------------R------------L------------------------------------------------------------------------------------------------------R----------------A----------M---------------------------------------------------------------------------------------------------------------------------------G-------------------------L--------------------------P---------------T-----A----R-----D--------------------------------EY-----------------W------------------------------------------K-YT-----------R---------------------------------------PETL------------VT-----A-------------------------------------------------DA-------PTAAVL----------------------------------------------------------------------------------DQDD------------------------------------------------------------------ET--------------------------------------------------------------------------------------------------------------PL-----------------FA--------A---R---------------------------------D--------------R-----------------------------LK--------------I-----------------------V-----------------------FV-----------------------------------------------------------------------------------------------D-------G------------------------------VF---------------------S----------------------A-A-----------------D----------------S--------DD---------------------------L--------------------S--------L---------------------------------------E---------------------G-----------------V--SV--------------------DR------------L-----------A-------E---------A-------------------------------------K--------D----------------------------------------------------------------I--H--------W---------------A-----------K-----DLY-------G------VLEAQ-------------G----------Q-------------------------TPV-----------------A---------------------------R------------------------------------P------------LA----------------A---------L--------------------------N-----------T---------AF-----------------------------------------A-S-D----------G---------V--------------------L-----I---------H------------V-----------------------------------------------T----------------G------K-------------------------------------------VS---K----P--------------------------------------------I-----------------NLI-----------------Y-----R----------HE-DE------------T------------------------S-----------------------------------------------------------------------------------------------------------------------------------------------------------D-----------------------------------------A---I-------LH---------------------------------------------HVI-----------------KL------------------------------DA-G-----AE-A-------------------T--------I---------L--------E-N--------------------------------------------------G------------------------------------------------------------------------------------------------------------------------P-----------------------------AA------------------------------------------------------------------------------------------------------------A------R-----------------------F-----------------NQ------------C-----------------------I----E----------------------------------------------------------------------------------------------------V-------------DV-----A----------DN----------------------------------------------------------------------------------------------------------AT---------------LH-------------------H--------I-R----------A------Q---------------------------GR------------DH-------E--RR------------A----AT-----H-IFAR------------------------------------LG-------Q-----ES--------------------------------------TFKSF-----T----------L------------------------------T-V-----------------N----------------G-----ML----------------------TR--------NE------VVID-------------I---------------------T----------G-----------------------------D------------NAV-------AH-------------VA------GA-C-------------M------------G--------------------------------------D---------G----A----F-----HH-DDT--------IF--------------------------------------VTH----------------------D----------------------------------------------------------------------AV------------------------------------NCES-------RQ----VF-----------------------------------------------------------------------------------------------------K--K-VL-R---N------------------------------------GA-------------TGV---------------------FQ--------------------------GKI-----------------------------------------------------------------------------------LVK------------------AGA-Q-----------------------KTDGYQ-------------ISQS--------LL-L-DG-DS-----Q-----------------F-LAK----PE------L------------------------------------------EI---------------YA---------D-----------------------D--V-A-C-S-HGSTS-GAIDEE-GLF--------------YLRAR-G--V-PRG-----------TAEDLLT------------I-A-----F---I-------A-E---------A------------------V-Q-----E------I-------------------------------------------------E--------------------------D-------E--------S---------------------------------------------L--------Q-------------------------------------------------------------------------------------------------E--------------------------------------------------E-----L---------------------------------------------------------------------------------------------------------------------------------------------------------------------------------------------V-----------------------------------------------------------------ER----------------------------------------------------V-----------A----------------------------------------------------------------------------------------------------------------------------------------------------------------------------------------------------------------------------------------------------------------------------------------------------------------------------------------------A------------------------------------------------------------------------------------------------------------------------------------------------------------------------------------W-----------L--------------------------------ARR--------------------RS------------------------------------------*--------------------------------------------------------------------------------------------------------------------------------------------------------------------------------
>1608407_Psediminis@SNR41411.1| Fe-S cluster assembly protein SufD
-----------------------------------------------------------------------------------------------------------------------------------------------------------------------------------------------------------------------------------------------------------------------------------------------------------------------------------------------------------------------------------------M-----A---------------------------L----------P--------Q---------------------------------------------------------------------------------------------------------------------------------------------TK--------------------------------------------------------------------------------------------------------------QDL--------------------------------------------------------------------------------------------------------------T-------------------------------------------------------------------------E---------ER------------------------------------I---------------------------------------A---SL------------D-L---------------------------------------------------------------------------------------------------------------------------P------S-G----------------------G--------------------WA-------------------------------------------------------------------------DVA------------R--------A------------------------DA-------------L-------A-------------------------------------R------------L------------------------------------------------------------------------------------------------------R----------------I----------M---------------------------------------------------------------------------------------------------------------------------------G-------------------------L--------------------------P---------------T-----R----R-----D--------------------------------EY-----------------W------------------------------------------K-YT-----------R---------------------------------------PDTL------------TQ-----A-------------------------------------------------ET-------PKAAVF----------------------------------------------------------------------------------EA-E------------------------------------------------------------------DT--------------------------------------------------------------------------------------------------------------PL-----------------FG--------A---V---------------------------------D--------------R-----------------------------LK--------------V-----------------------V-----------------------FV-----------------------------------------------------------------------------------------------D-------G------------------------------VF---------------------D----------------------A-D-----------------A----------------S--------DD---------------------------L--------------------T--------L---------------------------------------E---------------------G-----------------L--TI--------------------ER------------L-----------A-------T-----S---T-------------------------------------V--------D----------------------------------------------------------------I--H--------W---------------A-----------R-----DLY-------G------KLETD-------------G----------Q-------------------------TPV-----------------N---------------------------R------------------------------------P------------LA----------------T---------L--------------------------N-----------T---------AF-----------------------------------------A-T-D----------G---------L--------------------L-----I---------H------------V-----------------------------------------------T----------------G------K-------------------------------------------VS---K----P--------------------------------------------V-----------------NLI-----------------Y-----H----------RK-SD------------T------------------------S-----------------------------------------------------------------------------------------------------------------------------------------------------------D-----------------------------------------A---I-------LH---------------------------------------------HVI-----------------KL------------------------------DA-G-----AE-L-------------------T--------V---------L--------E-N--------------------------------------------------G------------------------------------------------------------------------------------------------------------------------P-----------------------------AS------------------------------------------------------------------------------------------------------------A------R-----------------------F-----------------NG------------V-----------------------M----E----------------------------------------------------------------------------------------------------V-------------DV-----A----------DT----------------------------------------------------------------------------------------------------------AR---------------FH-------------------H--------V-R----------A------Q---------------------------GR------------DH-------E--IR------------T----AT-----H-IFAR------------------------------------LG-------T-----ES--------------------------------------AFKSF-----T----------L------------------------------T-V-----------------N----------------G-----VM----------------------TR--------ND------CIIE-------------L---------------------T----------G-----------------------------N------------DAI-------AH-------------VA------GA-C-------------V------------G--------------------------------------D---------G----D----F-----HH-DDT--------IF--------------------------------------ITH----------------------D----------------------------------------------------------------------AV------------------------------------NCES-------RQ----VF-----------------------------------------------------------------------------------------------------K--K-VL-R---N------------------------------------GA-------------TGV---------------------FQ--------------------------GKI-----------------------------------------------------------------------------------LVK------------------KDA-Q-----------------------KTDGYQ-------------ISQS--------LL-L-DG-DS-----Q-----------------F-LAK----PE------L------------------------------------------EI---------------YA---------D-----------------------D--V-A-C-S-HGSTS-GAIDEE-GLF--------------YMRAR-G--I-PEG-----------TATDLLT------------I-A-----F---L-------A-E---------A------------------V-M-----E------I-------------------------------------------------E--------------------------D-------Q--------D---------------------------------------------L--------A-------------------------------------------------------------------------------------------------D--------------------------------------------------E-----I---------------------------------------------------------------------------------------------------------------------------------------------------------------------------------------------N-----------------------------------------------------------------DR----------------------------------------------------I-----------E----------------------------------------------------------------------------------------------------------------------------------------------------------------------------------------------------------------------------------------------------------------------------------------------------------------------------------------------G------------------------------------------------------------------------------------------------------------------------------------------------------------------------------------W-----------L--------------------------------LRR--------------------RG---------------------------------------------------------------------------------------------------------------------------------------------------------------------------------------------------------------------------
>2282382_Tsp@RDD67460.1| Fe-S cluster assembly protein SufD
-----------------------------------------------------------------------------------------------------------------------------------------------------------------------------------------------------------------------------------------------------------------------------------------------------------------------------------------------------------------------------------------M-----A---------------------------L----------P--------Q---------------------------------------------------------------------------------------------------------------------------------------------AK--------------------------------------------------------------------------------------------------------------QTE--------------------------------------------------------------------------------------------------------------T-------------------------------------------------------------------------E---------AR------------------------------------L---------------------------------------A---ML------------D-L---------------------------------------------------------------------------------------------------------------------------P------A-G----------------------G--------------------WT-------------------------------------------------------------------------EAA------------R--------R------------------------DA-------------L-------A-------------------------------------R------------V------------------------------------------------------------------------------------------------------Q----------------A----------M---------------------------------------------------------------------------------------------------------------------------------G-------------------------L--------------------------P---------------G-----R----R-----D--------------------------------EY-----------------W------------------------------------------K-FT-----------N---------------------------------------PATL------------TQ-----A-------------------------------------------------EA-------PRAAVF----------------------------------------------------------------------------------DT-Q------------------------------------------------------------------ET--------------------------------------------------------------------------------------------------------------QI-----------------FE--------A---I---------------------------------D--------------R-----------------------------LK--------------I-----------------------V-----------------------FV-----------------------------------------------------------------------------------------------D-------G------------------------------VF---------------------D----------------------A-E-----------------A----------------S--------DD---------------------------L--------------------S--------L---------------------------------------E---------------------G-----------------I--SI--------------------ER------------L-----------A-------E-----S---K-------------------------------------A--------D----------------------------------------------------------------I--H--------W---------------A-----------K-----DLY-------G------TLETN-------------G----------Q-------------------------TPV-----------------Q---------------------------R------------------------------------P------------LA----------------A---------L--------------------------N-----------T---------AF-----------------------------------------A-T-D----------G---------I--------------------L-----L---------H------------V-----------------------------------------------T----------------G------T-------------------------------------------PS---K----P--------------------------------------------I-----------------NLM-----------------Y-----Y----------HE-DE------------S------------------------S-----------------------------------------------------------------------------------------------------------------------------------------------------------D-----------------------------------------A---I-------LH---------------------------------------------HVI-----------------KV------------------------------DP-G-----AE-V-------------------T--------I---------L--------E-N--------------------------------------------------G------------------------------------------------------------------------------------------------------------------------P-----------------------------AA------------------------------------------------------------------------------------------------------------A------R-----------------------F-----------------NE------------V-----------------------M----E----------------------------------------------------------------------------------------------------V-------------DV-----A----------DT----------------------------------------------------------------------------------------------------------AR---------------FH-------------------H--------V-R----------A------Q---------------------------GR------------DH-------E--RR------------A----AT-----H-IFAR------------------------------------LG-------T-----ES--------------------------------------AFKSF-----T----------L------------------------------T-A-----------------N----------------G-----VM----------------------TR--------NE------CIIE-------------L---------------------T----------G-----------------------------D------------DAI-------AH-------------VA------GA-C-------------V------------G--------------------------------------D---------G----D----F-----HH-DDT--------VF--------------------------------------ITH----------------------D----------------------------------------------------------------------AV------------------------------------NCES-------RQ----VF-----------------------------------------------------------------------------------------------------K--K-VL-R---N------------------------------------GA-------------TGV---------------------FQ--------------------------GKI-----------------------------------------------------------------------------------LVK------------------AGA-Q-----------------------KTDGYQ-------------ISQS--------LL-L-DG-DS-----Q-----------------F-LAK----PE------L------------------------------------------EI---------------YA---------D-----------------------D--V-A-C-S-HGSTS-GAIDEE-ALF--------------YLRSR-G--V-PHS-----------DATNLLT------------L-A-----F---L-------A-E---------A------------------V-E-----E------I-------------------------------------------------E--------------------------D-------E--------T---------------------------------------------L--------S-------------------------------------------------------------------------------------------------A--------------------------------------------------Q-----V---------------------------------------------------------------------------------------------------------------------------------------------------------------------------------------------V-----------------------------------------------------------------EK----------------------------------------------------I-----------S----------------------------------------------------------------------------------------------------------------------------------------------------------------------------------------------------------------------------------------------------------------------------------------------------------------------------------------------A------------------------------------------------------------------------------------------------------------------------------------------------------------------------------------W-----------L--------------------------------LRR--------------------SA---------------------------------------------------------------------------------------------------------------------------------------------------------------------------------------------------------------------------
>1822238_Ssp@KZY52836.1| Fe-S cluster assembly protein SufD
-----------------------------------------------------------------------------------------------------------------------------------------------------------------------------------------------------------------------------------------------------------------------------------------------------------------------------------------------------------------------------------------M-----A---------------------------E----------A--------Q---------------------------------------------------------------------------------------------------------------------------------------------LK--------------------------------------------------------------------------------------------------------------ETP--------------------------------------------------------------------------------------------------------------T-------------------------------------------------------------------------E---------AM------------------------------------I---------------------------------------A---AL------------D-M---------------------------------------------------------------------------------------------------------------------------P------Q------------------------G-------------------GWS-------------------------------------------------------------------------QAA------------R--------E------------------------DA-------------L-------A-------------------------------------R------------V------------------------------------------------------------------------------------------------------R----------------T----------M---------------------------------------------------------------------------------------------------------------------------------G-------------------------L--------------------------P---------------Q-----R----R-----D--------------------------------EY-----------------W------------------------------------------K-FT-----------R---------------------------------------PDTL------------TQ-----A-------------------------------------------------EA-------QPAAIF----------------------------------------------------------------------------------D-HG------------------------------------------------------------------DA--------------------------------------------------------------------------------------------------------------PL-----------------FD--------G---T---------------------------------E--------------R-----------------------------LR--------------I-----------------------V-----------------------FV-----------------------------------------------------------------------------------------------D-------G------------------------------VF---------------------D----------------------A-D-----------------A----------------S--------DD---------------------------L--------------------T--------L---------------------------------------E---------------------G-----------------V--SI--------------------ER------------L-----------A-------A-----A---D-------------------------------------S--------D----------------------------------------------------------------L--H--------W---------------A-----------R-----DLY-------G------TLEKN-------------G----------Q-------------------------TPV-----------------Q---------------------------R------------------------------------P------------LA----------------A---------L--------------------------N-----------T---------AF-----------------------------------------A-T-D----------G---------V--------------------L-----I---------H------------V-----------------------------------------------S----------------G------T-------------------------------------------PS---K----P--------------------------------------------I-----------------NLV-----------------Y-----Q----------HK-SE------------T------------------------S-----------------------------------------------------------------------------------------------------------------------------------------------------------D-----------------------------------------A---I-------LH---------------------------------------------HVV-----------------KL------------------------------DK-G-----AE-V-------------------T--------L---------L--------E-N--------------------------------------------------G------------------------------------------------------------------------------------------------------------------------P-----------------------------AA------------------------------------------------------------------------------------------------------------A------R-----------------------F-----------------NT------------V-----------------------M----E----------------------------------------------------------------------------------------------------V-------------EV-----A----------DT----------------------------------------------------------------------------------------------------------AR---------------FH-------------------H--------V-R----------A------Q---------------------------GR------------DH-------E--RR------------A----AT-----H-VFTR------------------------------------LG-------T-----ES--------------------------------------LFKSF-----T----------V------------------------------T-V-----------------N----------------G-----AL----------------------TR--------NE------CVIE-------------L---------------------T----------G-----------------------------D------------DAS-------AH-------------VA------GA-C-------------V------------G--------------------------------------D---------G----D----F-----HH-DDT--------VF--------------------------------------ITH----------------------D----------------------------------------------------------------------AE------------------------------------NCES-------RQ----VF-----------------------------------------------------------------------------------------------------K--K-VL-R---N------------------------------------GA-------------TGV---------------------FQ--------------------------GKI-----------------------------------------------------------------------------------LVK------------------EGA-Q-----------------------KTDGYQ-------------ISQS--------LL-L-DG-DS-----Q-----------------F-LAK----PE------L------------------------------------------EI---------------YA---------D-----------------------D--V-A-C-S-HGSTS-GAIDEE-ALF--------------YLRAR-G--V-SHA-----------EATDLLT------------L-A-----F---L-------A-E---------A------------------V-E-----E------I-------------------------------------------------E--------------------------A-------E--------E---------------------------------------------L--------R-------------------------------------------------------------------------------------------------E--------------------------------------------------E-----I---------------------------------------------------------------------------------------------------------------------------------------------------------------------------------------------T-----------------------------------------------------------------GR----------------------------------------------------L-----------S----------------------------------------------------------------------------------------------------------------------------------------------------------------------------------------------------------------------------------------------------------------------------------------------------------------------------------------------S------------------------------------------------------------------------------------------------------------------------------------------------------------------------------------W-----------L--------------------------------ERR--------------------SA---------------------------------------------------------------------------------------------------------------------------------------------------------------------------------------------------------------------------
>2249812_Rsp@RBI72264.1| Fe-S cluster assembly protein SufD
-----------------------------------------------------------------------------------------------------------------------------------------------------------------------------------------------------------------------------------------------------------------------------------------------------------------------------------------------------------------------------------------M-----A---------------------------L----------P--------Q---------------------------------------------------------------------------------------------------------------------------------------------AK--------------------------------------------------------------------------------------------------------------QDL--------------------------------------------------------------------------------------------------------------T-------------------------------------------------------------------------E---------AR------------------------------------L---------------------------------------A---GL------------E-R---------------------------------------------------------------------------------------------------------------------------P------D-G----------------------A-------------------GWA-------------------------------------------------------------------------VAA------------R--------D------------------------AA-------------V-------A-------------------------------------R------------L------------------------------------------------------------------------------------------------------R----------------E----------T---------------------------------------------------------------------------------------------------------------------------------G-------------------------L--------------------------P---------------H-----R----R-----D--------------------------------EY-----------------W------------------------------------------K-FT-----------R---------------------------------------PETL------------TD-----A-------------------------------------------------QA-------PSAALF----------------------------------------------------------------------------------DTGD------------------------------------------------------------------EA--------------------------------------------------------------------------------------------------------------PI-----------------FE--------T---L---------------------------------D--------------C-----------------------------VR--------------I-----------------------V-----------------------FV-----------------------------------------------------------------------------------------------D-------G------------------------------VF---------------------D----------------------P-E-----------------A----------------S--------DD---------------------------L--------------------A--------L---------------------------------------E---------------------G-----------------V--TI--------------------ER------------L-----------A-------E-----A--QH-------------------------------------T--------D----------------------------------------------------------------I--H--------W---------------A-----------R-----DLY-------G------ALEER-------------G----------Q-------------------------VPV-----------------P---------------------------R------------------------------------T------------LA----------------A---------L--------------------------N-----------T---------AM-----------------------------------------A-S-D----------G---------V--------------------L-----I---------R------------V-----------------------------------------------T----------------G------A-------------------------------------------AS---K----P--------------------------------------------V-----------------NLV-----------------Y-----N----------HR-SE------------S------------------------S-----------------------------------------------------------------------------------------------------------------------------------------------------------D-----------------------------------------A---I-------LH---------------------------------------------HVV-----------------KL------------------------------EE-G-----AE-L-------------------T--------V---------L--------E-N--------------------------------------------------G------------------------------------------------------------------------------------------------------------------------P-----------------------------AA------------------------------------------------------------------------------------------------------------A------R-----------------------F-----------------NK------------V-----------------------M----E----------------------------------------------------------------------------------------------------I-------------DV-----A----------DR----------------------------------------------------------------------------------------------------------AG---------------FQ-------------------H--------V-R----------T------Q---------------------------GR------------DH-------E--RR------------A----AT-----H-IFAR------------------------------------LG-------Q-----ES--------------------------------------VFKSF-----T----------M------------------------------T-A-----------------N----------------G-----VL----------------------TR--------NE------CVIE-------------L---------------------T----------G-----------------------------D------------DAV-------AH-------------VA------GA-C-------------M------------G--------------------------------------D---------G----D----F-----HH-DDT--------VF--------------------------------------ITH----------------------D----------------------------------------------------------------------AE------------------------------------RCES-------RQ----VF-----------------------------------------------------------------------------------------------------K--K-VL-R---N------------------------------------GA-------------AGV---------------------FQ--------------------------GKI-----------------------------------------------------------------------------------LVK------------------EGA-Q-----------------------KTDGYQ-------------ISQS--------LL-L-DE-DS-----Q-----------------F-LAK----PE------L------------------------------------------EI---------------YA---------D-----------------------D--V-A-C-S-HGSTS-GAIDEE-ALF--------------YLRAR-G--V-PKS-----------IATDLLT------------L-A-----F---L-------A-E---------A------------------V-E-----E------I-------------------------------------------------E--------------------------D-------E--------A---------------------------------------------L--------R-------------------------------------------------------------------------------------------------D--------------------------------------------------E-----I---------------------------------------------------------------------------------------------------------------------------------------------------------------------------------------------V-----------------------------------------------------------------TR----------------------------------------------------L-----------E----------------------------------------------------------------------------------------------------------------------------------------------------------------------------------------------------------------------------------------------------------------------------------------------------------------------------------------------G------------------------------------------------------------------------------------------------------------------------------------------------------------------------------------W-----------L--------------------------------SRR--------------------RG---------------------------------------------------------------------------------------------------------------------------------------------------------------------------------------------------------------------------
>1312363_Plitorisedimi@SLN13527.1| FeS cluster assembly protein SufD
-----------------------------------------------------------------------------------------------------------------------------------------------------------------------------------------------------------------------------------------------------------------------------------------------------------------------------------------------------------------------------------------M-----A---------------------------I----------A--------R---------------------------------------------------------------------------------------------------------------------------------------------KK--------------------------------------------------------------------------------------------------------------LDA--------------------------------------------------------------------------------------------------------------T-------------------------------------------------------------------------Q---------ER------------------------------------L---------------------------------------A---NV------------V-P---------------------------------------------------------------------------------------------------------------------------P------K-G----------------------A-------------------AWA-------------------------------------------------------------------------DAI------------R--------G------------------------DA-------------L-------E-------------------------------------R------------L------------------------------------------------------------------------------------------------------R----------------A----------M---------------------------------------------------------------------------------------------------------------------------------G-------------------------L--------------------------P---------------D-----R----R-----D--------------------------------EY-----------------W------------------------------------------K-FT-----------R---------------------------------------PDSL------------TQ-----Q-------------------------------------------------DV-------PEAALF----------------------------------------------------------------------------------D-ND------------------------------------------------------------------EA--------------------------------------------------------------------------------------------------------------PL-----------------FD--------A---V---------------------------------D--------------R-----------------------------LK--------------I-----------------------V-----------------------FV-----------------------------------------------------------------------------------------------D-------G------------------------------VF---------------------D----------------------E-D-----------------A----------------S--------DD---------------------------L--------------------S--------L---------------------------------------E---------------------G-----------------V--TI--------------------ER------------L-----------F-------G-----A--GQ-------------------------------------A--------D----------------------------------------------------------------I--H--------W---------------A-----------K-----DIY-------G------ALEKR-------------G----------Q-------------------------NPV-----------------D---------------------------R------------------------------------P------------LA----------------A---------L--------------------------N-----------T---------AL-----------------------------------------A-T-D----------G---------V--------------------L-----I---------H------------V-----------------------------------------------T----------------G------N-------------------------------------------AS---K----P--------------------------------------------I-----------------HLI-----------------Y-----R----------HK-SV------------S------------------------S-----------------------------------------------------------------------------------------------------------------------------------------------------------D-----------------------------------------A---I-------LH---------------------------------------------HVV-----------------KL------------------------------DK-G-----AS-L-------------------T--------L---------L--------E-N--------------------------------------------------G------------------------------------------------------------------------------------------------------------------------P-----------------------------AA------------------------------------------------------------------------------------------------------------A------R-----------------------F-----------------NK------------V-----------------------M----E----------------------------------------------------------------------------------------------------I-------------DV-----G----------DG----------------------------------------------------------------------------------------------------------AA---------------FH-------------------H--------V-R----------A------Q---------------------------GR------------DH-------E--RR------------A----VT-----H-IFAR------------------------------------LG-------A-----ES--------------------------------------AFKSF-----T----------M------------------------------T-A-----------------N----------------G-----VL----------------------TR--------NE------CVIE-------------L---------------------A----------G-----------------------------D------------DAI-------AH-------------VA------GA-A-------------M------------G--------------------------------------D---------G----D----F-----HH-DDT--------VF--------------------------------------ITH----------------------D----------------------------------------------------------------------AE------------------------------------RCES-------RQ----VF-----------------------------------------------------------------------------------------------------K--K-VL-R---N------------------------------------GA-------------TGV---------------------FQ--------------------------GKI-----------------------------------------------------------------------------------LVK------------------AGA-Q-----------------------KTDGYQ-------------ISQS--------LL-L-DD-DS-----Q-----------------F-LAK----PE------L------------------------------------------EI---------------YA---------D-----------------------D--V-A-C-S-HGSTS-GAIDEE-GLF--------------YLRAR-G--V-PKS-----------IATDLLT------------L-A-----F---L-------A-E---------A------------------V-D-----E------I-------------------------------------------------E--------------------------D-------E--------G---------------------------------------------L--------R-------------------------------------------------------------------------------------------------A--------------------------------------------------D-----I---------------------------------------------------------------------------------------------------------------------------------------------------------------------------------------------V-----------------------------------------------------------------GR----------------------------------------------------L-----------E----------------------------------------------------------------------------------------------------------------------------------------------------------------------------------------------------------------------------------------------------------------------------------------------------------------------------------------------G------------------------------------------------------------------------------------------------------------------------------------------------------------------------------------W-----------L--------------------------------TRR--------------------RG---------------------------------------------------------------------------------------------------------------------------------------------------------------------------------------------------------------------------
>1590614_Aureilyticum@NSBT01000037.1_50|  50522 51817
----------------------------------------------------------------------------------------------------------------------------------------------------------------------------------------------------------------------------------------------------------------------------------------------------------------------------------------------------------------------------------------MS-----A---------------------------L----------L--------Q---------------------------------------------------------------------------------------------------------------------------------------------AK--------------------------------------------------------------------------------------------------------------RDA--------------------------------------------------------------------------------------------------------------A-------------------------------------------------------------------------E---------SR------------------------------------L---------------------------------------A---GL------------R-L---------------------------------------------------------------------------------------------------------------------------P------EGG----------------------S-------------------AWA-------------------------------------------------------------------------KAA------------R--------E------------------------DA-------------L-------S-------------------------------------R------------L------------------------------------------------------------------------------------------------------R----------------L----------S---------------------------------------------------------------------------------------------------------------------------------G-------------------------L--------------------------P---------------G-----R----R-----D--------------------------------EY-----------------W------------------------------------------K-YT-----------D---------------------------------------PTTL------------VT-----A-------------------------------------------------DA-------PGAAVF----------------------------------------------------------------------------------DGSD------------------------------------------------------------------ES--------------------------------------------------------------------------------------------------------------PV-----------------FD--------G---I---------------------------------D--------------W-----------------------------VE--------------L-----------------------V-----------------------FV-----------------------------------------------------------------------------------------------D-------G------------------------------VF---------------------D----------------------A-D-----------------A----------------S--------DD---------------------------P--------------------A--------L---------------------------------------A---------------------G-----------------V--EI--------------------ER------------L-----------S-------T-----A--MQ-------------------------------------A--------D----------------------------------------------------------------I--H--------W---------------A-----------R-----DLY-------G------VLEAR-------------G----------Q-------------------------VPV-----------------E---------------------------R------------------------------------P------------LA----------------T---------L--------------------------N-----------T---------AC-----------------------------------------A-T-D----------G---------V--------------------V-----I---------R------------A-----------------------------------------------T----------------G------K-------------------------------------------AA---K----P--------------------------------------------V-----------------NLI-----------------Y-----L----------HQ-DD------------A------------------------S-----------------------------------------------------------------------------------------------------------------------------------------------------------D-----------------------------------------A---I-------LH---------------------------------------------HVI-----------------KV------------------------------ES-G-----AE-L-------------------T--------V---------L--------E-K--------------------------------------------------G------------------------------------------------------------------------------------------------------------------------P-----------------------------AA------------------------------------------------------------------------------------------------------------A------R-----------------------F-----------------NK------------V-----------------------M----E----------------------------------------------------------------------------------------------------V-------------DV-----A----------DG----------------------------------------------------------------------------------------------------------GT---------------FH-------------------H--------V-R----------T------Q---------------------------GR------------DH-------E--RR------------A----VT-----H-VFAR------------------------------------LG-------T-----ES--------------------------------------VFKSF-----T----------L------------------------------T-A-----------------N----------------G-----VL----------------------TR--------NE------VVIE-------------L---------------------T----------G-----------------------------D------------DAV-------AH-------------VA------GA-A-------------L------------G--------------------------------------D---------G----D----F-----HH-DDT--------VF--------------------------------------ITH----------------------D----------------------------------------------------------------------AE------------------------------------RCES-------RQ----VF-----------------------------------------------------------------------------------------------------K--K-VL-R---N------------------------------------GA-------------TGV---------------------FQ--------------------------GKI-----------------------------------------------------------------------------------LVK------------------PGA-Q-----------------------KTDGYQ-------------ISQS--------LL-L-DD-DS-----Q-----------------F-LAK----PE------L------------------------------------------EI---------------YA---------D-----------------------D--V-V-C-S-HGSTS-GAIDEE-GLY--------------YLRSR-G--I-PEG-----------PATDLLT------------L-A-----F---L-------A-E---------A------------------I-D-----E------I-------------------------------------------------E--------------------------D-------E--------A---------------------------------------------L--------A-------------------------------------------------------------------------------------------------E--------------------------------------------------D-----I---------------------------------------------------------------------------------------------------------------------------------------------------------------------------------------------R-----------------------------------------------------------------GR----------------------------------------------------L-----------E----------------------------------------------------------------------------------------------------------------------------------------------------------------------------------------------------------------------------------------------------------------------------------------------------------------------------------------------S------------------------------------------------------------------------------------------------------------------------------------------------------------------------------------W-----------L--------------------------------SRR--------------------RG------------------------------------------*--------------------------------------------------------------------------------------------------------------------------------------------------------------------------------
>2029103_Apelagium@NSBU01000007.1_978|  1020946 1022232
-----------------------------------------------------------------------------------------------------------------------------------------------------------------------------------------------------------------------------------------------------------------------------------------------------------------------------------------------------------------------------------------M-----A---------------------------L----------P--------Q---------------------------------------------------------------------------------------------------------------------------------------------VK--------------------------------------------------------------------------------------------------------------QDA--------------------------------------------------------------------------------------------------------------T-------------------------------------------------------------------------D---------AR------------------------------------L---------------------------------------A---AL------------G-E---------------------------------------------------------------------------------------------------------------------------V------T-A----------------------T-------------------GWS-------------------------------------------------------------------------AKV------------R--------A------------------------DA-------------L-------A-------------------------------------R------------V------------------------------------------------------------------------------------------------------R----------------Q----------M---------------------------------------------------------------------------------------------------------------------------------G-------------------------L--------------------------P---------------G-----A----R-----D--------------------------------EY-----------------W------------------------------------------K-YT-----------N---------------------------------------PARL------------TS-----V-------------------------------------------------EP-------QAASLF----------------------------------------------------------------------------------E-TD------------------------------------------------------------------ES--------------------------------------------------------------------------------------------------------------PV-----------------FG--------T---V---------------------------------D--------------R-----------------------------LR--------------I-----------------------I-----------------------FV-----------------------------------------------------------------------------------------------D-------G------------------------------VF---------------------D----------------------A-D-----------------A----------------S--------DD---------------------------L--------------------S--------L---------------------------------------E---------------------G-----------------I--EI--------------------SR------------L-----------A-------E-----A--QA-------------------------------------A--------D----------------------------------------------------------------I--H--------W---------------A-----------K-----DVY-------G------VLEAN-------------G----------Q-------------------------TPV-----------------E---------------------------R------------------------------------P------------LA----------------A---------L--------------------------N-----------T---------AF-----------------------------------------A-T-D----------G---------V--------------------L-----I---------R------------V-----------------------------------------------T----------------G------K-------------------------------------------VS---K----P--------------------------------------------V-----------------ALS-----------------Y-----V----------HA-NT------------Q------------------------S-----------------------------------------------------------------------------------------------------------------------------------------------------------D-----------------------------------------A---I-------LH---------------------------------------------HVV-----------------KV------------------------------EE-G-----GE-L-------------------T--------L---------L--------E-N--------------------------------------------------G------------------------------------------------------------------------------------------------------------------------P-----------------------------AA------------------------------------------------------------------------------------------------------------A------R-----------------------F-----------------NK------------V-----------------------L----E----------------------------------------------------------------------------------------------------V-------------EV-----A----------DR----------------------------------------------------------------------------------------------------------AA---------------FH-------------------H--------V-R----------A------Q---------------------------GR------------DH-------E--RQ------------A----VT-----H-IFAR------------------------------------LG-------E-----ES--------------------------------------LFKSF-----T----------L------------------------------T-A-----------------N----------------G-----VM----------------------TR--------NE------AVIE-------------L---------------------T----------G-----------------------------D------------DAS-------AH-------------IA------GA-C-------------V------------G--------------------------------------D---------G----D----F-----HH-DDT--------VF--------------------------------------ITH----------------------D----------------------------------------------------------------------AE------------------------------------RCES-------RQ----VF-----------------------------------------------------------------------------------------------------K--K-VL-R---N------------------------------------GA-------------TGV---------------------FQ--------------------------GKI-----------------------------------------------------------------------------------LVK------------------EGA-Q-----------------------KTDGYQ-------------ISQS--------LL-L-DD-DS-----Q-----------------F-LAK----PE------L------------------------------------------EI---------------YA---------D-----------------------D--V-A-C-S-HGSTS-GAIDEE-GLF--------------YLRSR-G--V-PKD-----------DATDMLT------------L-A-----F---L-------A-E---------A------------------L-D-----E------I-------------------------------------------------A--------------------------D-------E--------A---------------------------------------------L--------A-------------------------------------------------------------------------------------------------E--------------------------------------------------E-----I---------------------------------------------------------------------------------------------------------------------------------------------------------------------------------------------L-----------------------------------------------------------------DR----------------------------------------------------M-----------A----------------------------------------------------------------------------------------------------------------------------------------------------------------------------------------------------------------------------------------------------------------------------------------------------------------------------------------------G------------------------------------------------------------------------------------------------------------------------------------------------------------------------------------W-----------L--------------------------------VRH--------------------RA------------------------------------------*--------------------------------------------------------------------------------------------------------------------------------------------------------------------------------
>1945960_Asp@DBND01000124.1_1|  3 443
---------------------------------------------------------------------------------------------------------------------------------------------------------------------------------------------------------------------------------------------------------------------------------------------------------------------------------------------------------------------------------------------------------------------------------------------------------------------------------------------------------------------------------------------------------------------------------------------------------------------------------------------------------------------------------------------------------------------------------------------------------------------------------------------------------------------------------------------------------------------------------------------------------------------------------------------------------------------------------------------------------------------------------------------------------------------------------------------------------------------------------------------------------------------------------------------------------------------------------------------------------------------------------------------------------------------------------------------------------------------------------------------------------------------------------------------------------------------------------------------------------------------------------------------------------------------------------------------------------------------------------------------------------------------------------------------------------------------------------------------------------------------------------------------------------------------------------------------------------------------------------------------------------------------------------------------------------------------------------------------------------------------------------------------------------------------------------------------------------------------------------------------------------------------------------------------------------------------------------------------------------------------------------------------------------------------------------------------------------------------------------------------------------------------------------------------------------------------------------------------------------------------------------------------------------------------------------------------------------------------------------------------------------------------------------------------------------------------------------------------------------------------------------------------------------------------------------------------------------------------------------------------------------------------------------------------------------------------------------------------------------------------------------------------------------------------------------------------------------------------------------------------------------------------------------------------------------------------------------------------------------------------------------------------------------------------------------------------------------------------------------------------------------------------------------------------------------------------------------------------------------------------------------------------------------------------------------------------------------------------------------------------------------------------------------------------------------------------------------------------------------------------------------------------------------------------------------------------------------------------------------------------------------------------------------------------------------------------------------------------------------------------------------------------------------------------------------------------------------------------------------------------------------------------------------------------------------------------------------------------------------------------------------------------------------------------------------------------------------------------------------------------------------------------------------------------------------------------------------------------------------------------------------------------------------M----E----------------------------------------------------------------------------------------------------V-------------EV-----A----------DR----------------------------------------------------------------------------------------------------------AA---------------FH-------------------H--------V-R----------A------Q---------------------------GR------------DH-------E--RR------------A----VT-----H-IFTR------------------------------------LG-------T-----ES--------------------------------------LFKSF-----T----------L------------------------------T-A-----------------N----------------G-----VL----------------------TR--------NE------VVIE-------------L---------------------T----------G-----------------------------D------------DAS-------AH-------------VA------GA-A-------------M------------G--------------------------------------D---------GA---N----F-----LH-DDT--------VF--------------------------------------ITH----------------------D----------------------------------------------------------------------AE------------------------------------RCES-------RQ----VF-----------------------------------------------------------------------------------------------------K--K-VL-R---N------------------------------------GA-------------TGV---------------------FQ--------------------------GKI-----------------------------------------------------------------------------------LVK------------------EGA-Q-----------------------KTDGYQ-------------ISQS--------LL-L-DD-DA-----Q-----------------F-LAK----PE---------------------------------------------------------------------------------------------------------------------------------------------------------------------------------------------------------------------------------------------------------------------------------------------------------------------------------------------------------------------------------------------------------------------------------------------------------------------------------------------------------------------------------------------------------------------------------------------------------------------------------------------------------------------------------------------------------------------------------------------------------------------------------------------------------------------------------------------------------------------------------------------------------------------------------------------------------------------------------------------------------------------------------------------------------------------------------------------------------------------------------------------------------------------------------------------------------------------------------------------------------------------------------------------------------------------------------------------------------------------------------------------------------------------------------------------------------------------------------------------------------------------------------------------------------------------------------------------------------------------------------------------------------------------------------------------------------------------------------------------------
>1920883_Msp@APO86646.1| Fe-S cluster assembly protein SufD
-----------------------------------------------------------------------------------------------------------------------------------------------------------------------------------------------------------------------------------------------------------------------------------------------------------------------------------------------------------------------------------------M-----A---------------------------L----------P--------K---------------------------------------------------------------------------------------------------------------------------------------------IK--------------------------------------------------------------------------------------------------------------ADA--------------------------------------------------------------------------------------------------------------T-------------------------------------------------------------------------D---------AR------------------------------------L---------------------------------------A---AL------------T-L---------------------------------------------------------------------------------------------------------------------------P------D-G----------------------A-------------------GWA-------------------------------------------------------------------------TEA------------R--------K------------------------SA-------------L-------S-------------------------------------R------------V------------------------------------------------------------------------------------------------------S----------------A----------M---------------------------------------------------------------------------------------------------------------------------------G-------------------------L--------------------------P---------------I-----K----R-----D--------------------------------EY-----------------W------------------------------------------R-YT-----------D---------------------------------------PTSL------------TS-----I-------------------------------------------------DA-------PEAAVF----------------------------------------------------------------------------------E-SD------------------------------------------------------------------EA--------------------------------------------------------------------------------------------------------------PV-----------------FN--------D---L---------------------------------D--------------R-----------------------------LK--------------I-----------------------V-----------------------FV-----------------------------------------------------------------------------------------------D-------G------------------------------VF---------------------D----------------------A-E-----------------A----------------S--------DD---------------------------L--------------------S--------L---------------------------------------N---------------------G-----------------V--EI--------------------ER------------L-----------S-------D-----A--MG-------------------------------------R--------D----------------------------------------------------------------I--H--------W---------------A-----------K-----DLY-------G------VLETR-------------G----------Q-------------------------TPV-----------------Q---------------------------R------------------------------------P------------LA----------------A---------L--------------------------N-----------T---------AF-----------------------------------------A-T-D----------G---------I--------------------V-----I---------R------------V-----------------------------------------------T----------------K------Q-------------------------------------------VS---K----P--------------------------------------------I-----------------NLI-----------------Y-----L----------HK-DV------------S------------------------S-----------------------------------------------------------------------------------------------------------------------------------------------------------D-----------------------------------------A---I-------LH---------------------------------------------HVV-----------------KV------------------------------EE-G-----AS-V-------------------T--------L---------L--------E-N--------------------------------------------------G------------------------------------------------------------------------------------------------------------------------P-----------------------------AA------------------------------------------------------------------------------------------------------------A------R-----------------------F-----------------NK------------V-----------------------L----E----------------------------------------------------------------------------------------------------V-------------EV-----A----------DK----------------------------------------------------------------------------------------------------------AS---------------FH-------------------H--------V-R----------A------Q---------------------------GR------------DH-------E--RR------------A----VT-----G-IFTR------------------------------------LG-------T-----ES--------------------------------------AFKSF-----T----------L------------------------------T-V-----------------N----------------G-----VL----------------------TR--------NE------TVIE-------------L---------------------T----------G-----------------------------D------------DAI-------AH-------------VA------GA-C-------------V------------G--------------------------------------D---------GR---D----F-----LH-DDT--------VF--------------------------------------ITH----------------------D----------------------------------------------------------------------AE------------------------------------RCES-------RQ----VF-----------------------------------------------------------------------------------------------------K--K-VL-H---N------------------------------------GA-------------TGV---------------------FQ--------------------------GKI-----------------------------------------------------------------------------------LVK------------------EGA-Q-----------------------KTDGYQ-------------ISQG--------LL-L-DD-DS-----N-----------------F-LAK----PE------L------------------------------------------EI---------------YA---------D-----------------------D--V-A-C-S-HGSTC-GALDDT-ALY--------------YLRSR-G--V-PKG-----------EATDMLT------------L-A-----F---L-------A-E---------A------------------L-Q-----E------I-------------------------------------------------E--------------------------N-------E--------E---------------------------------------------I--------A-------------------------------------------------------------------------------------------------D--------------------------------------------------E-----L---------------------------------------------------------------------------------------------------------------------------------------------------------------------------------------------G-----------------------------------------------------------------QR----------------------------------------------------L-----------E----------------------------------------------------------------------------------------------------------------------------------------------------------------------------------------------------------------------------------------------------------------------------------------------------------------------------------------------Q------------------------------------------------------------------------------------------------------------------------------------------------------------------------------------W-----------L--------------------------------GRR--------------------R----------------------------------------------------------------------------------------------------------------------------------------------------------------------------------------------------------------------------
>1247867_Ralbus@SLN34799.1| FeS cluster assembly protein SufD
-----------------------------------------------------------------------------------------------------------------------------------------------------------------------------------------------------------------------------------------------------------------------------------------------------------------------------------------------------------------------------------------M-----A---------------------------Q----------T--------Q---------------------------------------------------------------------------------------------------------------------------------------------KK--------------------------------------------------------------------------------------------------------------FDT--------------------------------------------------------------------------------------------------------------T-------------------------------------------------------------------------A---------SR------------------------------------L---------------------------------------D---GV------------S-L---------------------------------------------------------------------------------------------------------------------------P------E-C----------------------G-------------------AWS-------------------------------------------------------------------------RNA------------R--------D------------------------AA-------------L-------A-------------------------------------R------------V------------------------------------------------------------------------------------------------------R----------------E----------M---------------------------------------------------------------------------------------------------------------------------------G-------------------------L--------------------------P---------------D-----R----R-----D--------------------------------EY-----------------W------------------------------------------K-YT-----------R---------------------------------------PDTL------------TQ-----T-------------------------------------------------DA-------PEAAFF----------------------------------------------------------------------------------D-GD------------------------------------------------------------------ES--------------------------------------------------------------------------------------------------------------EH-----------------YA--------D---V---------------------------------D--------------R-----------------------------LK--------------I-----------------------V-----------------------FV-----------------------------------------------------------------------------------------------D-------G------------------------------VF---------------------D----------------------V-E-----------------A----------------S--------DN---------------------------L--------------------A--------L---------------------------------------E---------------------G-----------------V--KI--------------------DR------------L-----------C-------A-----A--DQ-------------------------------------S--------D----------------------------------------------------------------I--H--------W---------------A-----------K-----EIY-------G------VLEER-------------G----------Q-------------------------TPV-----------------E---------------------------R------------------------------------P------------LA----------------A---------L--------------------------N-----------T---------AL-----------------------------------------A-C-D----------G---------I--------------------L-----I---------H------------A-----------------------------------------------T----------------G------E-------------------------------------------VS---K----P--------------------------------------------I-----------------NLI-----------------Y-----Y----------HK-ST------------S------------------------S-----------------------------------------------------------------------------------------------------------------------------------------------------------D-----------------------------------------A---I-------LH---------------------------------------------HVI-----------------KL------------------------------DK-G-----AD-L-------------------T--------V---------L--------E-N--------------------------------------------------G------------------------------------------------------------------------------------------------------------------------P-----------------------------AA------------------------------------------------------------------------------------------------------------A------R-----------------------F-----------------NK------------V-----------------------M----E----------------------------------------------------------------------------------------------------V-------------EV-----A----------DG----------------------------------------------------------------------------------------------------------AS---------------FH-------------------H--------I-R----------K------Q---------------------------GR------------DH-------E--RR------------A----VT-----H-IFAR------------------------------------LG-------E-----KS--------------------------------------SFKSF-----T----------L------------------------------T-A-----------------N----------------G-----VL----------------------TR--------NE------CVIE-------------L---------------------T----------G-----------------------------D------------DAI-------AH-------------VA------GA-A-------------V------------G--------------------------------------D---------G----D----F-----HH-DDT--------VF--------------------------------------ITH----------------------D----------------------------------------------------------------------AE------------------------------------RCES-------RQ----VF-----------------------------------------------------------------------------------------------------K--K-VL-R---N------------------------------------GA-------------TGV---------------------FQ--------------------------GKI-----------------------------------------------------------------------------------LVK------------------EGA-Q-----------------------KTDGYQ-------------ISQS--------LL-L-DE-DS-----Q-----------------F-LAK----PE------L------------------------------------------EI---------------YA---------D-----------------------D--V-V-C-S-HGSTS-GAINED-GLF--------------YLRAR-G--I-PRP-----------IATDLLT------------L-A-----F---L-------A-E---------A------------------V-E-----E------V-------------------------------------------------E--------------------------D-------E--------I---------------------------------------------L--------R-------------------------------------------------------------------------------------------------E--------------------------------------------------D-----I---------------------------------------------------------------------------------------------------------------------------------------------------------------------------------------------V-----------------------------------------------------------------AR----------------------------------------------------L-----------T----------------------------------------------------------------------------------------------------------------------------------------------------------------------------------------------------------------------------------------------------------------------------------------------------------------------------------------------G------------------------------------------------------------------------------------------------------------------------------------------------------------------------------------W-----------L--------------------------------ERR--------------------RG---------------------------------------------------------------------------------------------------------------------------------------------------------------------------------------------------------------------------
>2072972_Tautumnalis@CUH65797.1| FeS cluster assembly protein SufD
-----------------------------------------------------------------------------------------------------------------------------------------------------------------------------------------------------------------------------------------------------------------------------------------------------------------------------------------------------------------------------------------M-----A---------------------------L----------P--------Q---------------------------------------------------------------------------------------------------------------------------------------------TK--------------------------------------------------------------------------------------------------------------LDA--------------------------------------------------------------------------------------------------------------T-------------------------------------------------------------------------E---------AR------------------------------------L---------------------------------------A---AL------------T-L---------------------------------------------------------------------------------------------------------------------------P------A-G----------------------P-------------------AWL-------------------------------------------------------------------------TEL------------R--------E------------------------AA-------------L-------G-------------------------------------R------------V------------------------------------------------------------------------------------------------------R----------------A----------M---------------------------------------------------------------------------------------------------------------------------------G-------------------------L--------------------------P---------------G-----R----R-----D--------------------------------EY-----------------W------------------------------------------K-YT-----------R---------------------------------------PDTL------------VQ-----A-------------------------------------------------EP-------VPAAVF----------------------------------------------------------------------------------E-AD------------------------------------------------------------------EA--------------------------------------------------------------------------------------------------------------PV-----------------FS--------T---I---------------------------------D--------------A-----------------------------LR--------------I-----------------------V-----------------------FV-----------------------------------------------------------------------------------------------D-------G------------------------------VF---------------------D----------------------A-E-----------------A----------------S--------DD---------------------------L--------------------A--------A---------------------------------------E---------------------G-----------------L--KI--------------------TR------------L-----------A-------D-----A-----------------------------------------P--------D----------------------------------------------------------------I--H--------W---------------A-----------K-----DLY-------G------QLEVN-------------G----------Q-------------------------TPV-----------------E---------------------------R------------------------------------P------------LA----------------A---------L--------------------------N-----------T---------AF-----------------------------------------A-T-D----------G---------V--------------------L-----I---------R------------V-----------------------------------------------T----------------G------E-------------------------------------------VS---R----P--------------------------------------------V-----------------NLS-----------------Y-----Y----------HK-AE------------A------------------------S-----------------------------------------------------------------------------------------------------------------------------------------------------------D-----------------------------------------V---V-------LH---------------------------------------------HVV-----------------KL------------------------------EE-G-----AS-L-------------------T--------L---------L--------E-N--------------------------------------------------G------------------------------------------------------------------------------------------------------------------------P-----------------------------AA------------------------------------------------------------------------------------------------------------A------R-----------------------F-----------------NK------------V-----------------------L----E----------------------------------------------------------------------------------------------------V-------------EI-----A----------DN----------------------------------------------------------------------------------------------------------AK---------------FN-------------------H--------V-R----------A------Q---------------------------GR------------DH-------E--RR------------A----AT-----H-TFTR------------------------------------LG-------T-----ES--------------------------------------AFKSF-----T----------L------------------------------T-A-----------------N----------------G-----VM----------------------TR--------NE------CVIE-------------L---------------------T----------G-----------------------------D------------DAI-------AH-------------VA------GA-C-------------M------------G--------------------------------------D---------GD---D----F-----HH-DDT--------VF--------------------------------------ITH----------------------D----------------------------------------------------------------------AL------------------------------------NCES-------RQ----VF-----------------------------------------------------------------------------------------------------K--K-VL-R---N------------------------------------GA-------------TGV---------------------FQ--------------------------GKI-----------------------------------------------------------------------------------LVK------------------EGA-Q-----------------------KTDGYQ-------------ISQS--------LL-L-DD-DA-----Q-----------------F-LAK----PE------L------------------------------------------EI---------------YA---------D-----------------------D--V-A-C-S-HGSTS-GAIDEA-ALF--------------YLKSR-G--V-PTD-----------KATDLLV------------L-A-----F---L-------A-E---------A------------------V-E-----E------I-------------------------------------------------E--------------------------A-------E--------E---------------------------------------------L--------R-------------------------------------------------------------------------------------------------D--------------------------------------------------E-----I---------------------------------------------------------------------------------------------------------------------------------------------------------------------------------------------V-----------------------------------------------------------------GR----------------------------------------------------L-----------E----------------------------------------------------------------------------------------------------------------------------------------------------------------------------------------------------------------------------------------------------------------------------------------------------------------------------------------------G------------------------------------------------------------------------------------------------------------------------------------------------------------------------------------W-----------L--------------------------------ERR--------------------RG---------------------------------------------------------------------------------------------------------------------------------------------------------------------------------------------------------------------------
>53501_Tgelatinovoru@CUH62799.1| FeS cluster assembly protein SufD
-----------------------------------------------------------------------------------------------------------------------------------------------------------------------------------------------------------------------------------------------------------------------------------------------------------------------------------------------------------------------------------------M-----A---------------------------L----------T--------Q---------------------------------------------------------------------------------------------------------------------------------------------TK--------------------------------------------------------------------------------------------------------------LDA--------------------------------------------------------------------------------------------------------------T-------------------------------------------------------------------------E---------AR------------------------------------I---------------------------------------S---GL------------S-L---------------------------------------------------------------------------------------------------------------------------P------K-G----------------------P-------------------GWL-------------------------------------------------------------------------TEA------------R--------E------------------------AA-------------L-------V-------------------------------------R------------L------------------------------------------------------------------------------------------------------R----------------A----------M---------------------------------------------------------------------------------------------------------------------------------G-------------------------L--------------------------P---------------G-----R----R-----D--------------------------------EY-----------------W------------------------------------------K-YT-----------R---------------------------------------PDTL------------VA-----P-------------------------------------------------EA-------TPAALF----------------------------------------------------------------------------------E-TE------------------------------------------------------------------ET--------------------------------------------------------------------------------------------------------------CV-----------------FG--------E---V---------------------------------D--------------R-----------------------------LQ--------------I-----------------------V-----------------------FV-----------------------------------------------------------------------------------------------D-------G------------------------------VF---------------------D----------------------A-V-----------------A----------------S--------DE---------------------------L--------------------T--------G---------------------------------------E---------------------G-----------------I--EI--------------------TR------------L-----------A-------D-----V---N-------------------------------------A--------D----------------------------------------------------------------I--H--------W---------------A-----------Q-----GLY-------G------ALEIN-------------G----------Q-------------------------KPV-----------------E---------------------------R------------------------------------P------------LA----------------A---------L--------------------------N-----------S---------AF-----------------------------------------A-T-D----------G---------V--------------------L-----I---------R------------V-----------------------------------------------T----------------G------K-------------------------------------------VT---K----P--------------------------------------------V-----------------NLT-----------------Y-----F----------HR-SE------------T------------------------S-----------------------------------------------------------------------------------------------------------------------------------------------------------D-----------------------------------------E---I-------LH---------------------------------------------HVV-----------------KL------------------------------EE-G-----AE-M-------------------T--------L---------L--------E-N--------------------------------------------------G------------------------------------------------------------------------------------------------------------------------P-----------------------------AA------------------------------------------------------------------------------------------------------------A------R-----------------------L-----------------NK------------V-----------------------L----E----------------------------------------------------------------------------------------------------V-------------DV-----A----------DR----------------------------------------------------------------------------------------------------------AR---------------FH-------------------H--------I-R----------T------Q---------------------------GR------------DH-------E--RR------------A----AT-----H-IFAR------------------------------------LG-------R-----ES--------------------------------------LFKSF-----T----------M------------------------------T-A-----------------N----------------G-----VM----------------------TR--------NE------CVIE-------------L---------------------T----------G-----------------------------D------------DAV-------AH-------------VA------GV-C-------------M------------G--------------------------------------D---------G----D----F-----HH-DDT--------VF--------------------------------------ITH----------------------D----------------------------------------------------------------------AV------------------------------------NCES-------RQ----VF-----------------------------------------------------------------------------------------------------K--K-VL-R---N------------------------------------GA-------------TGV---------------------FQ--------------------------GKI-----------------------------------------------------------------------------------LVK------------------EGA-Q-----------------------KTDGYQ-------------ISQS--------LL-L-DE-DS-----Q-----------------F-LAK----PE------L------------------------------------------EI---------------YA---------D-----------------------D--V-A-C-S-HGSTS-GAIDET-ALF--------------YLRSR-G--V-PEN-----------EATDLLV------------L-A-----F---L-------V-E---------A------------------V-E-----E------I-------------------------------------------------E--------------------------N-------E--------G---------------------------------------------L--------R-------------------------------------------------------------------------------------------------E--------------------------------------------------E-----I---------------------------------------------------------------------------------------------------------------------------------------------------------------------------------------------A-----------------------------------------------------------------SR----------------------------------------------------L-----------H----------------------------------------------------------------------------------------------------------------------------------------------------------------------------------------------------------------------------------------------------------------------------------------------------------------------------------------------G------------------------------------------------------------------------------------------------------------------------------------------------------------------------------------W-----------L--------------------------------ERR--------------------RG---------------------------------------------------------------------------------------------------------------------------------------------------------------------------------------------------------------------------
>2107584_Rbacterium@ONZJ01000002.1_1581|  1599431 1600717
-----------------------------------------------------------------------------------------------------------------------------------------------------------------------------------------------------------------------------------------------------------------------------------------------------------------------------------------------------------------------------------------M-----A---------------------------L----------P--------E---------------------------------------------------------------------------------------------------------------------------------------------AK--------------------------------------------------------------------------------------------------------------QTA--------------------------------------------------------------------------------------------------------------T-------------------------------------------------------------------------E---------AR------------------------------------L---------------------------------------A---SL------------E-M---------------------------------------------------------------------------------------------------------------------------P------G-G----------------------A-------------------GWI-------------------------------------------------------------------------NAL------------R--------E------------------------DA-------------L-------T-------------------------------------R------------L------------------------------------------------------------------------------------------------------R----------------A----------V---------------------------------------------------------------------------------------------------------------------------------G-------------------------L--------------------------P---------------H-----A----R-----D--------------------------------EY-----------------W------------------------------------------K-YT-----------R---------------------------------------PDTL------------VQ-----A-------------------------------------------------NA-------PKAALF----------------------------------------------------------------------------------A-GD------------------------------------------------------------------DS--------------------------------------------------------------------------------------------------------------ER-----------------FG--------G---V---------------------------------D--------------R-----------------------------LK--------------L-----------------------V-----------------------FV-----------------------------------------------------------------------------------------------D-------G------------------------------VF---------------------D----------------------P-D-----------------E----------------S--------DD---------------------------L--------------------N--------L---------------------------------------E---------------------G-----------------V--KI--------------------ER------------L-----------A-------E-----A--SQ-------------------------------------T--------D----------------------------------------------------------------I--H--------W---------------A-----------K-----DLY-------G------ALEMR-------------G----------Q-------------------------TPV-----------------A---------------------------R------------------------------------P------------MA----------------T---------L--------------------------N-----------T---------AM-----------------------------------------A-T-D----------G---------V--------------------L-----I---------H------------A-----------------------------------------------T----------------G------H-------------------------------------------VS---K----P--------------------------------------------I-----------------HLV-----------------Y-----H----------HN-SE------------T------------------------S-----------------------------------------------------------------------------------------------------------------------------------------------------------D-----------------------------------------A---I-------LH---------------------------------------------HTI-----------------KL------------------------------DA-G-----AD-L-------------------T--------I---------L--------E-S--------------------------------------------------G------------------------------------------------------------------------------------------------------------------------P-----------------------------AA------------------------------------------------------------------------------------------------------------A------R-----------------------F-----------------NK------------V-----------------------M----E----------------------------------------------------------------------------------------------------V-------------DI-----A----------DT----------------------------------------------------------------------------------------------------------AA---------------FH-------------------H--------V-R----------K------Q---------------------------GR------------DH-------E--RQ------------A----VT-----H-IFAR------------------------------------LG-------A-----ES--------------------------------------TFKSF-----T----------L------------------------------T-A-----------------N----------------G-----VM----------------------TR--------NE------CVIE-------------L---------------------T----------G-----------------------------D------------DAV-------AH-------------VA------GA-C-------------V------------G--------------------------------------D---------G----D----F-----HH-DDT--------VF--------------------------------------VTH----------------------D----------------------------------------------------------------------AE------------------------------------RCES-------RQ----VF-----------------------------------------------------------------------------------------------------K--K-VL-R---N------------------------------------GA-------------TGV---------------------FQ--------------------------GKI-----------------------------------------------------------------------------------LVK------------------EGA-Q-----------------------KTDGYQ-------------ISQS--------LL-L-DG-DS-----Q-----------------F-LAK----PE------L------------------------------------------EI---------------YA---------D-----------------------D--V-V-C-S-HGSTS-GAIDED-GLF--------------YLRAR-G--I-PQN-----------IATDLLT------------L-A-----F---L-------A-E---------A------------------V-E-----E------V-------------------------------------------------E--------------------------D-------E--------V---------------------------------------------L--------R-------------------------------------------------------------------------------------------------E--------------------------------------------------D-----I---------------------------------------------------------------------------------------------------------------------------------------------------------------------------------------------V-----------------------------------------------------------------SR----------------------------------------------------L-----------A----------------------------------------------------------------------------------------------------------------------------------------------------------------------------------------------------------------------------------------------------------------------------------------------------------------------------------------------D------------------------------------------------------------------------------------------------------------------------------------------------------------------------------------W-----------L--------------------------------ERR--------------------RG------------------------------------------*--------------------------------------------------------------------------------------------------------------------------------------------------------------------------------
>1641875_Ratlanticus@KRS14350.1| Fe-S cluster assembly protein SufD
-----------------------------------------------------------------------------------------------------------------------------------------------------------------------------------------------------------------------------------------------------------------------------------------------------------------------------------------------------------------------------------------M-----A---------------------------L----------P--------Q---------------------------------------------------------------------------------------------------------------------------------------------AK--------------------------------------------------------------------------------------------------------------QDA--------------------------------------------------------------------------------------------------------------T-------------------------------------------------------------------------E---------AR------------------------------------L---------------------------------------A---AL------------S-L---------------------------------------------------------------------------------------------------------------------------P------D-A----------------------S-------------------GWT-------------------------------------------------------------------------KAP------------R--------E------------------------DA-------------L-------A-------------------------------------R------------L------------------------------------------------------------------------------------------------------R----------------A----------A---------------------------------------------------------------------------------------------------------------------------------G-------------------------L--------------------------P---------------H-----A----R-----D--------------------------------EY-----------------W------------------------------------------K-FT-----------R---------------------------------------PDTL------------VD-----A-------------------------------------------------EA-------PKAAVF----------------------------------------------------------------------------------E-SD------------------------------------------------------------------ET--------------------------------------------------------------------------------------------------------------EV-----------------FE--------D---V---------------------------------E--------------R-----------------------------LK--------------I-----------------------V-----------------------FR-----------------------------------------------------------------------------------------------D-------G------------------------------VF---------------------D----------------------A-D-----------------A----------------S--------DD---------------------------L--------------------S--------L---------------------------------------E---------------------G-----------------V--KI--------------------DR------------L-----------A-------E-----A--GQ-------------------------------------A--------D----------------------------------------------------------------I--H--------W---------------A-----------K-----DLY-------G------ALETN-------------G----------Q-------------------------TPV-----------------A---------------------------R------------------------------------P------------LA----------------T---------L--------------------------N-----------T---------AA-----------------------------------------A-T-D----------G---------V--------------------L-----V---------H------------V-----------------------------------------------T----------------G------K-------------------------------------------AS---K----P--------------------------------------------I-----------------NLI-----------------Y-----H----------HE-SE------------T------------------------S-----------------------------------------------------------------------------------------------------------------------------------------------------------D-----------------------------------------A---I-------LH---------------------------------------------HVI-----------------KL------------------------------DA-G-----AE-L-------------------T--------V---------L--------E-N--------------------------------------------------G------------------------------------------------------------------------------------------------------------------------P-----------------------------AA------------------------------------------------------------------------------------------------------------A------R-----------------------F-----------------NK------------V-----------------------M----E----------------------------------------------------------------------------------------------------V-------------DV-----A----------DT----------------------------------------------------------------------------------------------------------AA---------------FN-------------------H--------V-R----------T------Q---------------------------GR------------DH-------E--RR------------A----VT-----H-IFAR------------------------------------LG-------Q-----ES--------------------------------------AFKSF-----T----------M------------------------------T-A-----------------N----------------G-----VL----------------------TR--------NE------CVIE-------------L---------------------T----------G-----------------------------D------------DAI-------AH-------------VA------GA-C-------------V------------G--------------------------------------D---------G----D----F-----HH-DDT--------VF--------------------------------------ITH----------------------D----------------------------------------------------------------------AE------------------------------------NCES-------RQ----VF-----------------------------------------------------------------------------------------------------K--K-VL-R---N------------------------------------GA-------------VGV---------------------FQ--------------------------GKI-----------------------------------------------------------------------------------LVK------------------AGA-Q-----------------------KTDGYQ-------------ISQS--------LL-L-DG-DS-----E-----------------F-LAK----PE------L------------------------------------------EI---------------YA---------D-----------------------D--V-A-C-S-HGSTS-GAIDEE-ALF--------------YLRAR-G--V-PKP-----------IATDLLT------------L-A-----F---L-------A-E---------A------------------V-E-----E------I-------------------------------------------------E--------------------------D-------E--------G---------------------------------------------L--------R-------------------------------------------------------------------------------------------------D--------------------------------------------------G-----I---------------------------------------------------------------------------------------------------------------------------------------------------------------------------------------------V-----------------------------------------------------------------ER----------------------------------------------------L-----------E----------------------------------------------------------------------------------------------------------------------------------------------------------------------------------------------------------------------------------------------------------------------------------------------------------------------------------------------G------------------------------------------------------------------------------------------------------------------------------------------------------------------------------------W-----------L--------------------------------VRR--------------------RG---------------------------------------------------------------------------------------------------------------------------------------------------------------------------------------------------------------------------
>1317116_Osp@OWU83554.1| Fe-S cluster assembly protein SufD
-----------------------------------------------------------------------------------------------------------------------------------------------------------------------------------------------------------------------------------------------------------------------------------------------------------------------------------------------------------------------------------------M-----A---------------------------L----------P--------K---------------------------------------------------------------------------------------------------------------------------------------------LK--------------------------------------------------------------------------------------------------------------SDA--------------------------------------------------------------------------------------------------------------T-------------------------------------------------------------------------E---------AR------------------------------------L---------------------------------------A---AL------------S-L---------------------------------------------------------------------------------------------------------------------------P------E-A----------------------P-------------------GWT-------------------------------------------------------------------------RAA------------R--------D------------------------AA-------------L-------D-------------------------------------R------------L------------------------------------------------------------------------------------------------------R----------------A----------M---------------------------------------------------------------------------------------------------------------------------------G-------------------------L--------------------------P---------------A-----R----R-----D--------------------------------EY-----------------W------------------------------------------K-YT-----------R---------------------------------------PDSL------------TA-----V-------------------------------------------------DV-------TPAAIF----------------------------------------------------------------------------------TATD------------------------------------------------------------------EA--------------------------------------------------------------------------------------------------------------PI-----------------FS--------S---I---------------------------------D--------------R-----------------------------LR--------------I-----------------------V-----------------------FV-----------------------------------------------------------------------------------------------D-------G------------------------------VF---------------------D----------------------A-E-----------------A----------------S--------DD---------------------------L--------------------D--------L---------------------------------------A---------------------G-----------------V--RI--------------------ER------------L-----------A-------E-----A--QA-------------------------------------A--------D----------------------------------------------------------------L--H--------W---------------A-----------R-----DVY-------G------VLEQR-------------G----------Q-------------------------TPV-----------------E---------------------------R------------------------------------P------------LA----------------A---------L--------------------------N-----------T---------AF-----------------------------------------A-T-D----------G---------V--------------------L-----I---------H------------V-----------------------------------------------S----------------G------K-------------------------------------------VE---K----P--------------------------------------------I-----------------QFV-----------------Y-----Y----------HN-ST------------T------------------------S-----------------------------------------------------------------------------------------------------------------------------------------------------------D-----------------------------------------A---I-------LH---------------------------------------------HCI-----------------KL------------------------------DA-G-----AD-L-------------------T--------L---------L--------E-N--------------------------------------------------G------------------------------------------------------------------------------------------------------------------------P-----------------------------AA------------------------------------------------------------------------------------------------------------A------R-----------------------F-----------------NK------------V-----------------------M----E----------------------------------------------------------------------------------------------------V-------------EI-----A----------DG----------------------------------------------------------------------------------------------------------AR---------------FA-------------------H--------V-R----------A------Q---------------------------GR------------DH-------E--RR------------A----AT-----H-IFAR------------------------------------LG-------A-----ES--------------------------------------VFKSF-----T----------L------------------------------T-A-----------------N----------------G-----VM----------------------TR--------NE------CVIE-------------L---------------------T----------G-----------------------------D------------DAV-------AH-------------VA------GA-A-------------V------------G--------------------------------------D---------G----D----F-----HH-DDT--------VF--------------------------------------ITH----------------------D----------------------------------------------------------------------AE------------------------------------RCES-------RQ----VF-----------------------------------------------------------------------------------------------------K--K-VL-R---N------------------------------------GA-------------TGV---------------------FQ--------------------------GKI-----------------------------------------------------------------------------------LVK------------------AGA-Q-----------------------KTDGYQ-------------ISQS--------LL-L-DD-NS-----Q-----------------F-LAK----PE------L------------------------------------------EI---------------YA---------D-----------------------D--V-A-C-S-HGSTS-GAIDET-ALF--------------YLRTR-G--V-PEG-----------AATDLLT------------L-A-----F---L-------A-E---------A------------------V-E-----E------I-------------------------------------------------D--------------------------D-------E--------P---------------------------------------------L--------R-------------------------------------------------------------------------------------------------D--------------------------------------------------E-----I---------------------------------------------------------------------------------------------------------------------------------------------------------------------------------------------V-----------------------------------------------------------------AR----------------------------------------------------L-----------T----------------------------------------------------------------------------------------------------------------------------------------------------------------------------------------------------------------------------------------------------------------------------------------------------------------------------------------------G------------------------------------------------------------------------------------------------------------------------------------------------------------------------------------W-----------L--------------------------------ERR--------------------RG---------------------------------------------------------------------------------------------------------------------------------------------------------------------------------------------------------------------------
>2203213_Rsp@AWZ21748.1| Iron-sulfur cluster assembly protein SufD
-----------------------------------------------------------------------------------------------------------------------------------------------------------------------------------------------------------------------------------------------------------------------------------------------------------------------------------------------------------------------------------------M-----A---------------------------Q----------P--------Q---------------------------------------------------------------------------------------------------------------------------------------------AK--------------------------------------------------------------------------------------------------------------QTA--------------------------------------------------------------------------------------------------------------L-------------------------------------------------------------------------E---------AR------------------------------------L---------------------------------------E---AM------------T-L---------------------------------------------------------------------------------------------------------------------------P------K-G----------------------G-------------------LWA-------------------------------------------------------------------------TGA------------R--------E------------------------AA-------------L-------T-------------------------------------R------------L------------------------------------------------------------------------------------------------------Q----------------A----------M---------------------------------------------------------------------------------------------------------------------------------G-------------------------L--------------------------P---------------D-----R----R-----D--------------------------------EY-----------------W------------------------------------------K-FT-----------R---------------------------------------PDSL------------AQ-----A-------------------------------------------------EA-------PHAALF----------------------------------------------------------------------------------LNDD------------------------------------------------------------------EP--------------------------------------------------------------------------------------------------------------DS-----------------FA--------A---V---------------------------------D--------------R-----------------------------LK--------------L-----------------------V-----------------------FV-----------------------------------------------------------------------------------------------D-------G------------------------------VF---------------------D----------------------A-E-----------------A----------------S--------DD---------------------------L--------------------T--------L---------------------------------------E---------------------G-----------------V--RI--------------------DR------------L-----------S-------M-----A--AK-------------------------------------S--------D----------------------------------------------------------------I--H--------W---------------V-----------R-----DLY-------G------VLEER-------------G----------Q-------------------------TPV-----------------V---------------------------R------------------------------------P------------LA----------------A---------L--------------------------N-----------T---------AY-----------------------------------------A-S-D----------G---------V--------------------L-----I---------H------------V-----------------------------------------------T----------------G------R-------------------------------------------PS---K----P--------------------------------------------I-----------------NLV-----------------Y-----V----------HK-SE------------V------------------------S-----------------------------------------------------------------------------------------------------------------------------------------------------------D-----------------------------------------A---I-------LH---------------------------------------------HVI-----------------KL------------------------------DP-E-----AE-V-------------------T--------I---------L--------E-N--------------------------------------------------G------------------------------------------------------------------------------------------------------------------------P-----------------------------AA------------------------------------------------------------------------------------------------------------A------R-----------------------F-----------------NK------------V-----------------------M----E----------------------------------------------------------------------------------------------------V-------------DV-----G----------DG----------------------------------------------------------------------------------------------------------AR---------------FH-------------------H--------I-R----------T------Q---------------------------GR------------DH-------E--RR------------A----AT-----H-VFAR------------------------------------LG-------A-----ES--------------------------------------LFKSF-----T----------L------------------------------T-A-----------------N----------------G-----VM----------------------TR--------NE------CVIE-------------L---------------------L----------G-----------------------------D------------DAV-------AH-------------VA------GA-A-------------M------------G--------------------------------------D---------G----D----F-----HQ-DDT--------VF--------------------------------------VTH----------------------D----------------------------------------------------------------------AQ------------------------------------RCES-------RQ----VF-----------------------------------------------------------------------------------------------------K--K-VL-R---N------------------------------------GA-------------TGV---------------------FQ--------------------------GKI-----------------------------------------------------------------------------------LVK------------------PGA-Q-----------------------KTDGYQ-------------ISQA--------LL-L-DE-DS-----Q-----------------F-LAK----PE------L------------------------------------------EI---------------YA---------D-----------------------D--V-A-C-S-HGSTS-GAIDED-ALY--------------YLRAR-G--I-PRP-----------IATDLLT------------L-S-----F---L-------A-E---------A------------------V-E-----E------I-------------------------------------------------E--------------------------D-------E--------G---------------------------------------------L--------R-------------------------------------------------------------------------------------------------E--------------------------------------------------D-----I---------------------------------------------------------------------------------------------------------------------------------------------------------------------------------------------N-----------------------------------------------------------------SQ----------------------------------------------------L-----------A----------------------------------------------------------------------------------------------------------------------------------------------------------------------------------------------------------------------------------------------------------------------------------------------------------------------------------------------A------------------------------------------------------------------------------------------------------------------------------------------------------------------------------------W-----------L--------------------------------ERR--------------------RR---------------------------------------------------------------------------------------------------------------------------------------------------------------------------------------------------------------------------
>314264_Rsp@EAQ26947.1| FeS assembly protein SufD
-----------------------------------------------------------------------------------------------------------------------------------------------------------------------------------------------------------------------------------------------------------------------------------------------------------------------------------------------------------------------------------------M-----A---------------------------A----------P--------Q---------------------------------------------------------------------------------------------------------------------------------------------AK--------------------------------------------------------------------------------------------------------------QDV--------------------------------------------------------------------------------------------------------------V-------------------------------------------------------------------------E---------AR------------------------------------L---------------------------------------S---AL------------T-L---------------------------------------------------------------------------------------------------------------------------P------E-G----------------------G-------------------KWI-------------------------------------------------------------------------TTA------------R--------E------------------------AA-------------L-------R-------------------------------------R------------L------------------------------------------------------------------------------------------------------R----------------T----------L---------------------------------------------------------------------------------------------------------------------------------G-------------------------L--------------------------P---------------D-----R----R-----D--------------------------------EY-----------------W------------------------------------------K-FT-----------R---------------------------------------PDTL------------VQ-----A-------------------------------------------------NA-------PEAALL----------------------------------------------------------------------------------QGAE------------------------------------------------------------------EP--------------------------------------------------------------------------------------------------------------EG-----------------FD--------A---V---------------------------------N--------------R-----------------------------LK--------------L-----------------------V-----------------------FV-----------------------------------------------------------------------------------------------D-------G------------------------------VF---------------------D----------------------P-K-----------------A----------------S--------DD---------------------------L--------------------A--------L---------------------------------------D---------------------G-----------------V--RI--------------------ER------------L-----------S-------E-----A--AK-------------------------------------T--------D----------------------------------------------------------------I--H--------W---------------A-----------R-----DLY-------G------VLEER-------------G----------Q-------------------------SPV-----------------P---------------------------R------------------------------------S------------LA----------------A---------F--------------------------N-----------T---------AF-----------------------------------------A-S-D----------G---------M--------------------L-----I---------H------------V-----------------------------------------------T----------------G------R-------------------------------------------PS---K----A--------------------------------------------I-----------------NLI-----------------Y-----I----------HK-SK------------T------------------------S-----------------------------------------------------------------------------------------------------------------------------------------------------------D-----------------------------------------A---V-------LH---------------------------------------------HVI-----------------KL------------------------------ET-G-----AE-L-------------------T--------I---------L--------E-S--------------------------------------------------G------------------------------------------------------------------------------------------------------------------------P-----------------------------AA------------------------------------------------------------------------------------------------------------A------R-----------------------L-----------------NK------------V-----------------------M----E----------------------------------------------------------------------------------------------------V-------------EI-----A----------DE----------------------------------------------------------------------------------------------------------AT---------------FH-------------------H--------I-C----------T------Q---------------------------GR------------DH-------E--RR------------A----VT-----H-LFAR------------------------------------LA-------A-----QS--------------------------------------TFKSF-----T----------M------------------------------T-A-----------------N----------------G-----KM----------------------TR--------NE------CVIE-------------L---------------------T----------G-----------------------------D------------DAV-------AH-------------VA------GA-A-------------M------------G--------------------------------------D---------G----D----F-----HQ-DDT--------VF--------------------------------------VTH----------------------D----------------------------------------------------------------------AL------------------------------------RCES-------RQ----VF-----------------------------------------------------------------------------------------------------K--K-VL-R---K------------------------------------GA-------------TGV---------------------FQ--------------------------GKI-----------------------------------------------------------------------------------LVK------------------PGA-Q-----------------------KTDGYQ-------------ISQA--------LL-L-DE-DS-----Q-----------------F-LAK----PE------L------------------------------------------EI---------------YA---------D-----------------------D--V-A-C-S-HGSTS-GAIDED-ALY--------------YLRAR-G--I-PKS-----------LATDLLT------------L-S-----F---L-------A-E---------A------------------V-E-----E------I-------------------------------------------------E--------------------------D-------E--------T---------------------------------------------L--------R-------------------------------------------------------------------------------------------------E--------------------------------------------------E-----I---------------------------------------------------------------------------------------------------------------------------------------------------------------------------------------------N-----------------------------------------------------------------GQ----------------------------------------------------L-----------A----------------------------------------------------------------------------------------------------------------------------------------------------------------------------------------------------------------------------------------------------------------------------------------------------------------------------------------------G------------------------------------------------------------------------------------------------------------------------------------------------------------------------------------W-----------L--------------------------------ERR--------------------RR---------------------------------------------------------------------------------------------------------------------------------------------------------------------------------------------------------------------------
>1570360_Rsp@GAW35076.1| FeS cluster assembly protein SufD
-----------------------------------------------------------------------------------------------------------------------------------------------------------------------------------------------------------------------------------------------------------------------------------------------------------------------------------------------------------------------------------------M-----A---------------------------V----------A--------Q---------------------------------------------------------------------------------------------------------------------------------------------AK--------------------------------------------------------------------------------------------------------------ETV--------------------------------------------------------------------------------------------------------------T-------------------------------------------------------------------------E---------AR------------------------------------L---------------------------------------A---GV------------H-L---------------------------------------------------------------------------------------------------------------------------P------E-G----------------------A-------------------GWI-------------------------------------------------------------------------TAA------------R--------E------------------------GA-------------L-------A-------------------------------------R------------V------------------------------------------------------------------------------------------------------R----------------A----------L---------------------------------------------------------------------------------------------------------------------------------G-------------------------L--------------------------P---------------E-----R----R-----H--------------------------------EY-----------------W------------------------------------------K-FT-----------R---------------------------------------PDSL------------TA-----P-------------------------------------------------AV-------PQAALY----------------------------------------------------------------------------------DDSD------------------------------------------------------------------EP--------------------------------------------------------------------------------------------------------------EM-----------------FG--------D---V---------------------------------D--------------R-----------------------------LR--------------L-----------------------V-----------------------FV-----------------------------------------------------------------------------------------------D-------G------------------------------VF---------------------D----------------------P-Q-----------------A----------------S--------DE---------------------------L--------------------A--------L---------------------------------------E---------------------A-----------------V--RV--------------------ER------------L-----------S-------E-----A--GQ-------------------------------------R--------D----------------------------------------------------------------I--H--------W---------------A-----------R-----DLY-------G------VLEER-------------G----------Q-------------------------TPV-----------------P---------------------------R------------------------------------T------------LA----------------A---------L--------------------------N-----------T---------AL-----------------------------------------A-S-D----------G---------M--------------------L-----I---------H------------V-----------------------------------------------T----------------G------R-------------------------------------------AA---K----P--------------------------------------------I-----------------NLI-----------------Y-----V----------HK-SD------------S------------------------S-----------------------------------------------------------------------------------------------------------------------------------------------------------D-----------------------------------------A---M-------LH---------------------------------------------HLV-----------------KL------------------------------DP-G-----AE-L-------------------T--------V---------L--------E-D--------------------------------------------------G------------------------------------------------------------------------------------------------------------------------P-----------------------------AA------------------------------------------------------------------------------------------------------------A------R-----------------------F-----------------NK------------V-----------------------M----E----------------------------------------------------------------------------------------------------V-------------EV-----G----------DG----------------------------------------------------------------------------------------------------------AT---------------FH-------------------H--------L-R----------T------Q---------------------------GR------------DH-------E--RR------------A----AT-----H-VFAR------------------------------------LG-------A-----QS--------------------------------------VFKSF-----T----------M------------------------------T-A-----------------N----------------G-----VM----------------------TR--------NE------CVIE-------------L---------------------T----------G-----------------------------D------------DAI-------AH-------------VA------GA-A-------------M------------G--------------------------------------D---------G----D----F-----HQ-DDT--------VF--------------------------------------VTH----------------------D----------------------------------------------------------------------AE------------------------------------RCES-------RQ----VF-----------------------------------------------------------------------------------------------------K--K-VL-R---N------------------------------------GA-------------VGV---------------------FQ--------------------------GKI-----------------------------------------------------------------------------------LVK------------------PGA-Q-----------------------KTDGYQ-------------ISQS--------LL-L-DE-DS-----E-----------------F-LAK----PE------L------------------------------------------EI---------------YA---------D-----------------------D--V-A-C-S-HGSTS-GAIDED-ALY--------------YLRAR-G--I-PKP-----------IATDLLT------------L-S-----F---L-------A-E---------A------------------V-E-----E------I-------------------------------------------------E--------------------------D-------E--------G---------------------------------------------L--------R-------------------------------------------------------------------------------------------------D--------------------------------------------------E-----I---------------------------------------------------------------------------------------------------------------------------------------------------------------------------------------------N-----------------------------------------------------------------TR----------------------------------------------------L-----------A----------------------------------------------------------------------------------------------------------------------------------------------------------------------------------------------------------------------------------------------------------------------------------------------------------------------------------------------S------------------------------------------------------------------------------------------------------------------------------------------------------------------------------------W-----------L--------------------------------ERR--------------------RS---------------------------------------------------------------------------------------------------------------------------------------------------------------------------------------------------------------------------
>1005928_Rlutimaris@SFN37030.1| Fe-S cluster assembly protein SufD
----------------------------------------------------------------------------------------------------------------------------------------------------------------------------------------------------------------------------------------------------------------------------------------------------------------------------------------------------------------------------------------MM-----A---------------------------A----------P--------Q---------------------------------------------------------------------------------------------------------------------------------------------AK--------------------------------------------------------------------------------------------------------------MTA--------------------------------------------------------------------------------------------------------------N-------------------------------------------------------------------------Q---------EY------------------------------------L---------------------------------------A---GL------------H-L---------------------------------------------------------------------------------------------------------------------------P------D-G----------------------A-------------------TWA-------------------------------------------------------------------------TAA------------R--------G------------------------AA-------------L-------D-------------------------------------R------------L------------------------------------------------------------------------------------------------------R----------------A----------M---------------------------------------------------------------------------------------------------------------------------------G-------------------------L--------------------------P---------------E-----R----R-----D--------------------------------EY-----------------W------------------------------------------K-FT-----------R---------------------------------------PDTL------------TQ-----A-------------------------------------------------EA-------PRAALF----------------------------------------------------------------------------------DNGD------------------------------------------------------------------EA--------------------------------------------------------------------------------------------------------------EI-----------------FD--------G---V---------------------------------E--------------R-----------------------------LR--------------I-----------------------V-----------------------FV-----------------------------------------------------------------------------------------------D-------G------------------------------VF---------------------D----------------------A-E-----------------A----------------S--------DD---------------------------L--------------------T--------L---------------------------------------E---------------------G-----------------V--RI--------------------ER------------L-----------A-------E-----A--GQ-------------------------------------S--------D----------------------------------------------------------------I--H--------W---------------A-----------K-----DTY-------G------VLEER-------------G----------Q-------------------------TPV-----------------A---------------------------R------------------------------------P------------LA----------------A---------L--------------------------N-----------T---------AL-----------------------------------------A-T-D----------G---------V--------------------L-----I---------H------------V-----------------------------------------------M----------------G------A-------------------------------------------VS---K----P--------------------------------------------I-----------------NLI-----------------Y-----V----------HK-SE------------T------------------------S-----------------------------------------------------------------------------------------------------------------------------------------------------------D-----------------------------------------A---I-------LH---------------------------------------------NLI-----------------KL------------------------------DS-G-----TE-V-------------------T--------V---------L--------E-N--------------------------------------------------G------------------------------------------------------------------------------------------------------------------------P-----------------------------AA------------------------------------------------------------------------------------------------------------A------R-----------------------F-----------------NK------------V-----------------------M----E----------------------------------------------------------------------------------------------------V-------------EI-----G----------DN----------------------------------------------------------------------------------------------------------AT---------------FH-------------------H--------V-R----------T------Q---------------------------GR------------DH-------E--RR------------A----AT-----H-IFAR------------------------------------LG-------T-----ES--------------------------------------AFKSF-----T----------M------------------------------T-A-----------------N----------------G-----VM----------------------TR--------NE------CVIE-------------L---------------------T----------G-----------------------------D------------DAI-------AH-------------VA------GA-A-------------M------------G--------------------------------------D---------G----D----F-----HQ-DDT--------VF--------------------------------------ITH----------------------D----------------------------------------------------------------------AE------------------------------------RCES-------RQ----VF-----------------------------------------------------------------------------------------------------K--K-VL-R---N------------------------------------GA-------------TGV---------------------FQ--------------------------GKI-----------------------------------------------------------------------------------LVK------------------AGA-Q-----------------------KTDGYQ-------------ISQS--------LL-L-DG-DS-----Q-----------------F-LAK----PE------L------------------------------------------EI---------------YA---------D-----------------------D--V-A-C-S-HGSTS-GAIDED-ALY--------------YLRAR-G--V-PKS-----------IATDLLT------------L-A-----F---L-------A-E---------A------------------V-E-----E------I-------------------------------------------------E--------------------------D-------E--------G---------------------------------------------L--------R-------------------------------------------------------------------------------------------------E--------------------------------------------------E-----I---------------------------------------------------------------------------------------------------------------------------------------------------------------------------------------------N-----------------------------------------------------------------SR----------------------------------------------------L-----------E----------------------------------------------------------------------------------------------------------------------------------------------------------------------------------------------------------------------------------------------------------------------------------------------------------------------------------------------G------------------------------------------------------------------------------------------------------------------------------------------------------------------------------------W-----------L--------------------------------VRR--------------------RG---------------------------------------------------------------------------------------------------------------------------------------------------------------------------------------------------------------------------
>2175247_Psp@PWE35167.1| Fe-S cluster assembly protein SufD
-----------------------------------------------------------------------------------------------------------------------------------------------------------------------------------------------------------------------------------------------------------------------------------------------------------------------------------------------------------------------------------------M-----A---------------------------A----------V--------Q---------------------------------------------------------------------------------------------------------------------------------------------KK--------------------------------------------------------------------------------------------------------------SDT--------------------------------------------------------------------------------------------------------------T-------------------------------------------------------------------------A---------AR------------------------------------L---------------------------------------E---GL------------S-I---------------------------------------------------------------------------------------------------------------------------P------T-G----------------------G-------------------AWA-------------------------------------------------------------------------TSA------------R--------A------------------------DA-------------L-------A-------------------------------------R------------V------------------------------------------------------------------------------------------------------Q----------------S----------I---------------------------------------------------------------------------------------------------------------------------------G-------------------------L--------------------------P---------------D-----R----R-----D--------------------------------EY-----------------W------------------------------------------K-FT-----------R---------------------------------------PDTL------------VQ-----A-------------------------------------------------EA-------PRAALF----------------------------------------------------------------------------------TE-D------------------------------------------------------------------KE--------------------------------------------------------------------------------------------------------------TI-----------------FG--------E---V---------------------------------D--------------R-----------------------------LQ--------------I-----------------------V-----------------------FV-----------------------------------------------------------------------------------------------D-------G------------------------------VF---------------------D----------------------A-D-----------------Q----------------S--------DD---------------------------L--------------------S--------L---------------------------------------E---------------------G-----------------V--SI--------------------ER------------L-----------R-------D-----A--AE-------------------------------------A--------D----------------------------------------------------------------I--H--------W---------------A-----------K-----DLY-------G------VLETR-------------G----------Q-------------------------DPV-----------------A---------------------------R------------------------------------P------------LA----------------A---------L--------------------------N-----------T---------AA-----------------------------------------A-T-D----------G---------I--------------------V-----I---------H------------V-----------------------------------------------T----------------G------K-------------------------------------------AA---K----P--------------------------------------------I-----------------HLR-----------------Y-----L----------HA-EE------------T------------------------S-----------------------------------------------------------------------------------------------------------------------------------------------------------D-----------------------------------------A---I-------LH---------------------------------------------HLV-----------------KL------------------------------EA-G-----AD-V-------------------T--------I---------L--------E-S--------------------------------------------------G------------------------------------------------------------------------------------------------------------------------P-----------------------------AA------------------------------------------------------------------------------------------------------------A------R-----------------------F-----------------NK------------C-----------------------M----E----------------------------------------------------------------------------------------------------I-------------DI-----A----------DG----------------------------------------------------------------------------------------------------------AA---------------FH-------------------H--------V-R----------T------Q---------------------------GR------------DH-------E--RR------------A----VT-----H-MFTR------------------------------------LG-------N-----KS--------------------------------------AFKSF-----T----------M------------------------------T-A-----------------N----------------G-----VL----------------------TR--------NE------CIIE-------------L---------------------T----------G-----------------------------D------------DAI-------AH-------------VA------GA-A-------------M------------G--------------------------------------D---------G----D----F-----HH-DDT--------VF--------------------------------------ITH----------------------D----------------------------------------------------------------------AE------------------------------------RCES-------RQ----VF-----------------------------------------------------------------------------------------------------K--K-VL-R---N------------------------------------GA-------------TGV---------------------FQ--------------------------GKI-----------------------------------------------------------------------------------LVK------------------AGA-Q-----------------------KTDGYQ-------------ISQS--------LL-L-DG-DS-----Q-----------------F-LAK----PE------L------------------------------------------EI---------------YA---------D-----------------------D--V-I-C-S-HGSTS-GAIDEE-ALF--------------YLRAR-G--V-PEG-----------QATDLLT------------L-S-----F---L-------A-E---------A------------------V-D-----E------I-------------------------------------------------E--------------------------D-------D--------G---------------------------------------------L--------R-------------------------------------------------------------------------------------------------E--------------------------------------------------E-----V---------------------------------------------------------------------------------------------------------------------------------------------------------------------------------------------T-----------------------------------------------------------------GL----------------------------------------------------L-----------A----------------------------------------------------------------------------------------------------------------------------------------------------------------------------------------------------------------------------------------------------------------------------------------------------------------------------------------------G------------------------------------------------------------------------------------------------------------------------------------------------------------------------------------W-----------L--------------------------------ERR--------------------RG---------------------------------------------------------------------------------------------------------------------------------------------------------------------------------------------------------------------------
>1510460_Adonghaensis@SPH21193.1| FeS cluster assembly protein SufD
-----------------------------------------------------------------------------------------------------------------------------------------------------------------------------------------------------------------------------------------------------------------------------------------------------------------------------------------------------------------------------------------M-----A---------------------------A----------P--------A---------------------------------------------------------------------------------------------------------------------------------------------QQ--------------------------------------------------------------------------------------------------------------TTS--------------------------------------------------------------------------------------------------------------T-------------------------------------------------------------------------E---------AR------------------------------------L---------------------------------------A---TL------------T-L---------------------------------------------------------------------------------------------------------------------------P------K-G----------------------G--------------------WS-------------------------------------------------------------------------DAA------------R--------T------------------------DA-------------L-------A-------------------------------------R------------V------------------------------------------------------------------------------------------------------Q----------------S----------M---------------------------------------------------------------------------------------------------------------------------------G-------------------------L--------------------------P---------------G-----R----R-----D--------------------------------EY-----------------W------------------------------------------K-YT-----------R---------------------------------------PDTL------------VQ-----A-------------------------------------------------DV-------VPAAVF----------------------------------------------------------------------------------HT-D------------------------------------------------------------------ET--------------------------------------------------------------------------------------------------------------PV-----------------FA--------D---M---------------------------------D--------------S-----------------------------LK--------------I-----------------------V-----------------------FV-----------------------------------------------------------------------------------------------D-------G------------------------------VF---------------------D----------------------A-D-----------------A----------------S--------DD---------------------------F--------------------A--------L---------------------------------------E---------------------G-----------------L--TI--------------------ER------------L-----------A-------E-----A---R-------------------------------------A--------D----------------------------------------------------------------I--H--------W---------------A-----------R-----DLY-------G------TLEAN-------------G----------Q-------------------------KPV-----------------E---------------------------R------------------------------------P------------LA----------------A---------L--------------------------N-----------T---------AF-----------------------------------------A-S-D----------G---------V--------------------L-----I---------H------------V-----------------------------------------------T----------------G------Q-------------------------------------------VD---K----P--------------------------------------------I-----------------ALV-----------------Y-----L----------HK-LE------------N------------------------S-----------------------------------------------------------------------------------------------------------------------------------------------------------D-----------------------------------------A---I-------LH---------------------------------------------HVV-----------------KV------------------------------DA-G-----AS-V-------------------T--------V---------L--------E-N--------------------------------------------------G------------------------------------------------------------------------------------------------------------------------P-----------------------------AA------------------------------------------------------------------------------------------------------------A------R-----------------------F-----------------NK------------V-----------------------M----E----------------------------------------------------------------------------------------------------V-------------DV-----A----------DR----------------------------------------------------------------------------------------------------------AA---------------FH-------------------H--------V-R----------A------Q---------------------------GR------------DH-------E--RR------------A----AT-----H-IFAR------------------------------------LG-------S-----ES--------------------------------------TFKSF-----T----------L------------------------------T-A-----------------N----------------G-----VM----------------------TR--------NE------CIIE-------------L---------------------N----------G-----------------------------D------------DAN-------AT-------------VA------GA-C-------------V------------G--------------------------------------D---------G----D----F-----HH-DDT--------VF--------------------------------------ITH----------------------D----------------------------------------------------------------------AV------------------------------------NCES-------RQ----VF-----------------------------------------------------------------------------------------------------K--K-VL-R---N------------------------------------GA-------------TGV---------------------FQ--------------------------GKI-----------------------------------------------------------------------------------LVK------------------EGA-Q-----------------------KTDGYQ-------------ISQS--------LL-L-DG-DS-----Q-----------------F-LAK----PE------L------------------------------------------EI---------------YA---------D-----------------------D--V-A-C-S-HGSTS-GAIDET-ALF--------------YLRSR-G--V-PQA-----------EATDLLT------------L-S-----F---L-------A-E---------A------------------V-E-----E------I-------------------------------------------------E--------------------------N-------E--------A---------------------------------------------L--------R-------------------------------------------------------------------------------------------------E--------------------------------------------------E-----I---------------------------------------------------------------------------------------------------------------------------------------------------------------------------------------------N-----------------------------------------------------------------GR----------------------------------------------------L-----------A----------------------------------------------------------------------------------------------------------------------------------------------------------------------------------------------------------------------------------------------------------------------------------------------------------------------------------------------S------------------------------------------------------------------------------------------------------------------------------------------------------------------------------------W-----------L--------------------------------ERR--------------------RS---------------------------------------------------------------------------------------------------------------------------------------------------------------------------------------------------------------------------
>375451_Rdenitrifican@ABG32234.1| FeS assembly protein SufD, putative
-----------------------------------------------------------------------------------------------------------------------------------------------------------------------------------------------------------------------------------------------------------------------------------------------------------------------------------------------------------------------------------------M-----A---------------------------E----------A--------A---------------------------------------------------------------------------------------------------------------------------------------------LK--------------------------------------------------------------------------------------------------------------TST--------------------------------------------------------------------------------------------------------------T-------------------------------------------------------------------------E---------AR------------------------------------L---------------------------------------A---RL------------A-L---------------------------------------------------------------------------------------------------------------------------P------E-G----------------------G--------------------WT-------------------------------------------------------------------------AAA------------R--------K------------------------DA-------------K-------A-------------------------------------R------------V------------------------------------------------------------------------------------------------------E----------------A----------M---------------------------------------------------------------------------------------------------------------------------------G-------------------------L--------------------------P---------------D-----R----R-----D--------------------------------EY-----------------W------------------------------------------K-YT-----------H---------------------------------------PDTL------------TQ-----A-------------------------------------------------DA-------VPAALF----------------------------------------------------------------------------------HN-D------------------------------------------------------------------EA--------------------------------------------------------------------------------------------------------------PL-----------------FG--------E---I---------------------------------D--------------R-----------------------------IR--------------I-----------------------V-----------------------FV-----------------------------------------------------------------------------------------------D-------G------------------------------VF---------------------D----------------------A-E-----------------A----------------S--------DD---------------------------L--------------------V--------G---------------------------------------E---------------------G-----------------L--AI--------------------ER------------L-----------A-------E-----Q---S-------------------------------------A--------D----------------------------------------------------------------I--H--------W---------------A-----------R-----DLY-------G------ALEAR-------------G----------Q-------------------------SPV-----------------E---------------------------R------------------------------------P------------LA----------------A---------L--------------------------N-----------T---------AY-----------------------------------------A-T-D----------G---------V--------------------L-----I---------H------------V-----------------------------------------------T----------------G------K-------------------------------------------AS---K----P--------------------------------------------V-----------------SLH-----------------Y-----Q----------HR-DE------------T------------------------S-----------------------------------------------------------------------------------------------------------------------------------------------------------D-----------------------------------------A---I-------LH---------------------------------------------HVI-----------------KV------------------------------DA-G-----AE-L-------------------T--------L---------L--------E-T--------------------------------------------------G------------------------------------------------------------------------------------------------------------------------P-----------------------------AA------------------------------------------------------------------------------------------------------------A------R-----------------------F-----------------NK------------V-----------------------M----E----------------------------------------------------------------------------------------------------V-------------DI-----A----------DT----------------------------------------------------------------------------------------------------------GV---------------FH-------------------H--------V-R----------A------Q---------------------------GR------------DH-------E--RR------------A----AT-----H-IFTR------------------------------------LG-------S-----ES--------------------------------------TFKSF-----T----------L------------------------------T-A-----------------N----------------G-----VL----------------------TR--------NE------CIIE-------------L---------------------T----------G-----------------------------D------------DAI-------AH-------------VA------GA-C-------------V------------G--------------------------------------D---------G----D----F-----HH-DDT--------VF--------------------------------------ITH----------------------D----------------------------------------------------------------------AV------------------------------------NCES-------RQ----VF-----------------------------------------------------------------------------------------------------K--K-VL-R---N------------------------------------GA-------------TGV---------------------FQ--------------------------GKI-----------------------------------------------------------------------------------LVQ------------------PGA-Q-----------------------KTDGYQ-------------ISQS--------LL-L-DD-DS-----Q-----------------F-LAK----PE------L------------------------------------------EI---------------YA---------D-----------------------D--V-A-C-S-HGSTS-GAIDET-ALF--------------YLRSR-G--V-PRA-----------QATDLLT------------L-A-----F---L-------A-E---------A------------------V-D-----E------I-------------------------------------------------E--------------------------D-------E--------A---------------------------------------------L--------R-------------------------------------------------------------------------------------------------E--------------------------------------------------E-----I---------------------------------------------------------------------------------------------------------------------------------------------------------------------------------------------V-----------------------------------------------------------------DR----------------------------------------------------L-----------A----------------------------------------------------------------------------------------------------------------------------------------------------------------------------------------------------------------------------------------------------------------------------------------------------------------------------------------------G------------------------------------------------------------------------------------------------------------------------------------------------------------------------------------W-----------L--------------------------------ERH--------------------RK---------------------------------------------------------------------------------------------------------------------------------------------------------------------------------------------------------------------------
>314270_Rbacterium@EDZ41284.1| FeS assembly protein SufD
[truncated: 7,632,520 more chars]
