# Supplementary material for: Components of iron–Sulfur cluster assembly machineries are robust phylogenetic markers to trace the origin of mitochondria and plastids
Source: PLoS Biol. 2023 Nov 8;21(11):e3002374. doi: 10.1371/journal.pbio.3002374 (PMC10631705; doi:10.1371/journal.pbio.3002374)
Supplement: S1 Data — (ZIP) [file pbio.3002374.s017.zip › S1 Data/Full_datasets/Alphaproteobacteria/SUF/ATC-II_Alpha.fasta]

>12312345_Abacterium@PPR17973.1| Iron-binding protein IscA
MALIQISETAQSQMASMLYKRGTPDSFIRLGIKTAGCSGLAYKLEYADNKDLGDEEINFETVKVLIDAKSLIYLVGTEVDYEEDDLRQGFVFNNPNKKGECGCGESFTV
>12312346_Abacterium@PPR09404.1| Iron-binding protein IscA
MQVLSLTPVAKEKMRGLLSAQAGKYSYIRIGTRTKGCAGVSYKIEFADMVEMGDEHLNIDGLDIVIDNKSLLYLIGLVIDFKETDLESGFVFENPNKKGECGCGESFFV
>1293442_Fovis@RAK28597.1| iron-sulfur cluster assembly protein
--------------------------------------------------------------------------------------------------------------------------------------------------------------------------------------------------------------------------------------------------------------------------------------------------------------------------------------------------------------------------------------------------------------------------------------------------------------------------------------------------------------------------------------------------------------------------------------------------------------------------------------------------------------------------------------------------------------------------------------------------------------------------------------M----------------------------------------------------S----------------------------------------------------------------------------------------------------------------------------------------------------------------------------------------------------------------------------------------------------------------------------------------------------------------R----------------------------------------------------------F-----------------------------------------------------SV-------------------------------------------------L----------------------------------S---------------------L-------------------------T-----------------------------D------------------AA---------V--------------------------------------------------AR-------------------------------------------------------------------------------------------------------------------------------------------------------------VQ-E----------------------------------------I------------------------M----------------------------A----------------------S------H---------E------------------------------------------------------G-----S-----L------------------------G----------I-----------------------------------------------------------R-----VG---------------------------------------------------------------------------------------------------------------V-----K---------------------------------------------K--------------------------G---------------------G-----------------C----------A-G-M------------E---YT----------------------------------------------------------------------------------IDL----------------------------V-------------Q----------------E------------------------------------------------------------P-K-------------------------------------------------------------------------------------------------------------------------------------------------------A------------------G--------------------------D--D----------V------------------V--------------E-----------------------------------------------------------------------------------------------------------------------K--------------------------------------------------------N------------------------------------G---------------------------------------------------A---K-----V-----------------FV-----------------------------A-P----------------------------------------------------------------------EA-----------------------------------------V----------------------------------------------L-F----------------------------------------------------------L---L--G--------------------------------------------TQM-DF----------------------------------------E-V-------------------------------T------------------------------T--------------------------------------------------------------------------------------------------------------L-----------------------------------------------------R---------T--------------------------------------------------------------------------------G-------F-----------------------------------------------------------V-----------------F--------------------------------------------------------------------N--------------------------------------------------------------------------N-----------------------------------------------P--------N-------------------------------Q---------------------------------T-------------------------------------------------------------------------------------S----------------------------------------------------------------------------------------------------------------------------------------------------A-------------------------------------------------------------------------------------------------------------------------------------------------------------------------------------------------------------------------------------------------------------------------------------------------------------------------------------------------------------------------------C------------------------------------------------------------------------------------------G-------------------------------------------------------------------------------------------------------------------------------------------------------------------------------C---------------------------------------------------------------------------------------G-----------------------------------------------------------------------------------------E-----------------------------------------------------------------------------------------------SV----------------------------------------------------------------------------E-----------------------------------L----------------------------------------------------------------------------------------------------------------------------------------------AP------------------------------------------------------------------------------------------------------------A-SP---------------------------------------------------------------------------------------------------------------------------------------------------------------------------------------------------------------------------------------------------------------------------------------------------------------------------------------------------------------------------------------------------------------------------DS-----------LN-----------------------------------------------------------------------------------EALGA----A----------------------------------------------------------------------------------------------------------------------------------------------------------------------------------------------------------------------------------------------------------------------------------------------------------------------------------
>2494374_Tsp@AZL57593.1| iron-sulfur cluster assembly accessory protein
--------------------------------------------------------------------------------------------------------------------------------------------------------------------------------------------------------------------------------------------------------------------------------------------------------------------------------------------------------------------------------------------------------------------------------------------------------------------------------------------------------------------------------------------------------------------------------------------------------------------------------------------------------------------------------------------------------------------------------------------------------------------------------------M----------------------------------------------------F-------------------------------------------------------------------------------------------------------------------------------------------------------------------------G--------------------------------------------------------------------------------------------------------------------------------------I----------------------------------------------------------P----------------------------------G-----------------KAA-------------------------------------------------V----------------------------------T---------------------L-------------------------T-----------------------------P------------------AA---------T--------------------------------------------------RQ-------------------------------------------------------------------------------------------------------------------------------------------------------------IA-R----------------------------------------L------------------------M----------------------------E----------------------R---------------------------------------------------------Q-------------G-----S-----S------------------------G----------L-----------------------------------------------------------R-----IG---------------------------------------------------------------------------------------------------------------V-----K---------------------------------------------K--------------------------G---------------------G-----------------C----------A-G-M------------E---YT----------------------------------------------------------------------------------MDY----------------------------V-------------S----------------S------------------------------------------------------------V-N-------------------------------------------------------------------------------------------------------------------------------------------------------P------------------L--------------------------D--E----------V------------------V--------------E-----------------------------------------------------------------------------------------------------------------------Q--------------------------------------------------------D------------------------------------G---------------------------------------------------A---R-----V-----------------MI-----------------------------A-P----------------------------------------------------------------------MA-----------------------------------------Q----------------------------------------------M-F----------------------------------------------------------L---I--G--------------------------------------------TEI-DY----------------------------------------E-A-------------------------------G------------------------------L--------------------------------------------------------------------------------------------------------------L-----------------------------------------------------E---------A--------------------------------------------------------------------------------G-------F-----------------------------------------------------------K-----------------F--------------------------------------------------------------------R--------------------------------------------------------------------------N-----------------------------------------------P--------N-------------------------------V---------------------------------A-------------------------------------------------------------------------------------E----------------------------------------------------------------------------------------------------------------------------------------------------A-------------------------------------------------------------------------------------------------------------------------------------------------------------------------------------------------------------------------------------------------------------------------------------------------------------------------------------------------------------------------------C------------------------------------------------------------------------------------------G-------------------------------------------------------------------------------------------------------------------------------------------------------------------------------C---------------------------------------------------------------------------------------G-----------------------------------------------------------------------------------------E-----------------------------------------------------------------------------------------------SI----------------------------------------------------------------------------K-----------------------------------F----------------------------------------------------------------------------------------------------------------------------------------------KD------------------------------------------------------------------------------------------------------------APAA-------------------------------------------------------------------------------------------------------------------------------------------------------------------------------------------------------------------------------------------------------------------------------------------------------------------------------------------------------------------------------------------------------------------------------------------------------------------------------------------------------------------------------------------------------------------------------------------------------------------------------------------------------------------------------------------------------------------------------------------------------------------------------------------------------------------------------------------------------------------------
>1919268_Abacterium@MPNG01000003.1_60|  57181 57519
--------------------------------------------------------------------------------------------------------------------------------------------------------------------------------------------------------------------------------------------------------------------------------------------------------------------------------------------------------------------------------------------------------------------------------------------------------------------------------------------------------------------------------------------------------------------------------------------------------------------------------------------------------------------------------------------------------------------------------------------------------------------------------------M----------------------------------------------------T---------------------------------------------------------------------------------------------------------------------------------------------------------------------------------------------------------------------------------------------------------------------------------------------------------------------------------------------------------------------------------------------------------------------------------QSF------------------------------------------------L----------------------------------T---------------------T-------------------------T-----------------------------P------------------VA---------K--------------------------------------------------KM-------------------------------------------------------------------------------------------------------------------------------------------------------------LQ-N----------------------------------------M------------------------L----------------------------VA---------------------R-----EK--------------------------------------------------D-------------------T-----L------------------------G----------I-----------------------------------------------------------R-----IG---------------------------------------------------------------------------------------------------------------V-----R---------------------------------------------T--------------------------R---------------------G-----------------C----------T-G-R------------S---YT----------------------------------------------------------------------------------MSF----------------------------V-------------D----------------K------------------------------------------------------------V-D-------------------------------------------------------------------------------------------------------------------------------------------------------P--------------------L------------------------DH-Q---------CA------------------V--------------------------------------------------------------------------------------------------------------------------------------S--------------------------------------------------------D------------------------------------A---------------------------------------------------L---T-----L-----------------FI-----------------------------D-P----------------------------------------------------------------------KA-----------------------------------------F----------------------------------------------M-F----------------------------------------------------------I---V--G--------------------------------------------TTL-DY----------------------------------------Q-K-------------------------------TD--------------------------------------------------------------------------------------------------------------------------------------------T-----------------------------------------------------A---------E--------------------------------------------------------------------------------G-------F-----------------------------------------------------------L-----------------F--------------------------------------------------------------------Q--------------------------------------------------------------------------N-----------------------------------------------P--------N-------------------------------E---------------------------------K-------------------------------------------------------------------------------------G----------------------------------------------------------------------------------------------------------------------------------------------------R-------------------------------------------------------------------------------------------------------------------------------------------------------------------------------------------------------------------------------------------------------------------------------------------------------------------------------------------------------------------------------C------------------------------------------------------------------------------------------G-------------------------------------------------------------------------------------------------------------------------------------------------------------------------------C---------------------------------------------------------------------------------------G-----------------------------------------------------------------------------------------E-----------------------------------------------------------------------------------------------SF----------------------------------------------------------------------------Y-----------------------------------T----------------------------------------------------------------------------------------------------------------------------------------------*------------------------------------------------------------------------------------------------------------------------------------------------------------------------------------------------------------------------------------------------------------------------------------------------------------------------------------------------------------------------------------------------------------------------------------------------------------------------------------------------------------------------------------------------------------------------------------------------------------------------------------------------------------------------------------------------------------------------------------------------------------------------------------------------------------------------------------------------------------------------------------------------------------------------------------------------------------------------------------------
>687861_Bschoenbuchen@AQX30549.1| iron-sulfur cluster assembly protein
--------------------------------------------------------------------------------------------------------------------------------------------------------------------------------------------------------------------------------------------------------------------------------------------------------------------------------------------------------------------------------------------------------------------------------------------------------------------------------------------------------------------------------------------------------------------------------------------------------------------------------------------------------------------------------------------------------------------------------------------------------------------------------------M----------------------------------------------------G----------------------------------------------------------------------------------------------------------------------------------------------------------------------------------------------------------------------------------------------------------------------------------------------------------------R----------------------------------------------------------------------------------------------------------------SV-------------------------------------------------I----------------------------------S---------------------L-------------------------T-----------------------------E------------------VA---------I--------------------------------------------------DR-------------------------------------------------------------------------------------------------------------------------------------------------------------IK-D----------------------------------------I------------------------M----------------------------K----------------------T------K----------------------------------------------------------------N-----A-----C------------------------G----------I-----------------------------------------------------------L-----IG---------------------------------------------------------------------------------------------------------------I-----K---------------------------------------------K--------------------------G---------------------G-----------------C----------A-G-M------------E---YT----------------------------------------------------------------------------------ITL----------------------------A-------------K----------------E------------------------------------------------------------E-M-------------------------------------------------------------------------------------------------------------------------------------------------------H------------------D--------------------------A--D----------V------------------V--------------E-----------------------------------------------------------------------------------------------------------------------I--------------------------------------------------------D------------------------------------G---------------------------------------------------A---R-----V-----------------FI-----------------------------A-R----------------------------------------------------------------------DA-----------------------------------------I----------------------------------------------L-F----------------------------------------------------------L---L--G--------------------------------------------TQV-DY----------------------------------------E-V-------------------------------T------------------------------T--------------------------------------------------------------------------------------------------------------L-----------------------------------------------------R---------S--------------------------------------------------------------------------------G-------F-----------------------------------------------------------I-----------------F--------------------------------------------------------------------N--------------------------------------------------------------------------N-----------------------------------------------P--------N-------------------------------Q---------------------------------I-------------------------------------------------------------------------------------S----------------------------------------------------------------------------------------------------------------------------------------------------A-------------------------------------------------------------------------------------------------------------------------------------------------------------------------------------------------------------------------------------------------------------------------------------------------------------------------------------------------------------------------------C------------------------------------------------------------------------------------------G-------------------------------------------------------------------------------------------------------------------------------------------------------------------------------C---------------------------------------------------------------------------------------G-----------------------------------------------------------------------------------------E-----------------------------------------------------------------------------------------------SV----------------------------------------------------------------------------E-----------------------------------I----------------------------------------------------------------------------------------------------------------------------------------------RP------------------------------------------------------------------------------------------------------------A-SQ---------------------------------------------------------------------------------------------------------------------------------------------------------------------------------------------------------------------------------------------------------------------------------------------------------------------------------------------------------------------------------------------------------------------------NK-----------LN-----------------------------------------------------------------------------------EIYET----H----------------------------------------------------------------------------------------------------------------------------------------------------------------------------------------------------------------------------------------------------------------------------------------------------------------------------------
>89524_Rcliftonensis@SEA11497.1| iron-sulfur cluster assembly protein
--------------------------------------------------------------------------------------------------------------------------------------------------------------------------------------------------------------------------------------------------------------------------------------------------------------------------------------------------------------------------------------------------------------------------------------------------------------------------------------------------------------------------------------------------------------------------------------------------------------------------------------------------------------------------------------------------------------------------------------------------------------------------------------M----------------------------------------------------F-------------------------------------------------------------------------------------------------------------------------------------------------------------------------A--------------------------------------------------------------------------------------------------------------------------------------I----------------------------------------------------------P----------------------------------G-----------------KNP-------------------------------------------------V----------------------------------T---------------------L-------------------------T-----------------------------P------------------AA---------V--------------------------------------------------KR-------------------------------------------------------------------------------------------------------------------------------------------------------------IR-G----------------------------------------L------------------------M----------------------------E----------------------G---------------------------------------------------------G-------------A-----V-----K------------------------G----------L-----------------------------------------------------------K-----LG---------------------------------------------------------------------------------------------------------------V-----K---------------------------------------------K--------------------------G---------------------G-----------------C----------A-G-M------------E---YT----------------------------------------------------------------------------------MEH----------------------------A-------------T----------------E------------------------------------------------------------I-G-------------------------------------------------------------------------------------------------------------------------------------------------------A------------------H--------------------------D--A----------V------------------V--------------E-----------------------------------------------------------------------------------------------------------------------V--------------------------------------------------------D------------------------------------G---------------------------------------------------A---R-----V-----------------LI-----------------------------A-P----------------------------------------------------------------------MA-----------------------------------------Q----------------------------------------------M-F----------------------------------------------------------L---I--G--------------------------------------------TEI-DY----------------------------------------R-T-------------------------------S------------------------------L--------------------------------------------------------------------------------------------------------------L-----------------------------------------------------E---------S--------------------------------------------------------------------------------G-------F-----------------------------------------------------------V-----------------F--------------------------------------------------------------------S--------------------------------------------------------------------------N-----------------------------------------------P--------N-------------------------------V---------------------------------V-------------------------------------------------------------------------------------E----------------------------------------------------------------------------------------------------------------------------------------------------S-------------------------------------------------------------------------------------------------------------------------------------------------------------------------------------------------------------------------------------------------------------------------------------------------------------------------------------------------------------------------------C------------------------------------------------------------------------------------------G-------------------------------------------------------------------------------------------------------------------------------------------------------------------------------C---------------------------------------------------------------------------------------G-----------------------------------------------------------------------------------------E-----------------------------------------------------------------------------------------------SI----------------------------------------------------------------------------K-----------------------------------F----------------------------------------------------------------------------------------------------------------------------------------------AE-------------------------------------------------------------------------------------------------------------------------------------------------------------------------------------------------------------------------------------------------------------------------------------------------------------------------------------------------------------------------------------------------------------------------------------------------------------------------------------------------------------------------------------------Q---------------------------------------------------------------------------------------------------------------------------------------------------------------------------------------------------------------------------------------------------------------------------------------------------------------------------------------------------------------------------------------------------------------------------------------------
>1902579_CThoelldobleri@AQS41522.1| FeS assembly scaffold SufA
--------------------------------------------------------------------------------------------------------------------------------------------------------------------------------------------------------------------------------------------------------------------------------------------------------------------------------------------------------------------------------------------------------------------------------------------------------------------------------------------------------------------------------------------------------------------------------------------------------------------------------------------------------------------------------------------------------------------------------------------------------------------------------------M----------------------------------------------------R----------------------------------------------------------------------------------------------------------------------------------------------------------------------------------------------------------------------------------------------------------------------------------------------------------------R----------------------------------------------------------F-----------------------------------------------------SV-------------------------------------------------M----------------------------------T---------------------L-------------------------T-----------------------------G------------------RA---------V--------------------------------------------------AR-------------------------------------------------------------------------------------------------------------------------------------------------------------VK-E----------------------------------------I------------------------M----------------------------Q----------------------N------N--------------------------------------------------P-------------D-----S-----A------------------------G----------I-----------------------------------------------------------V-----IG---------------------------------------------------------------------------------------------------------------V-----K---------------------------------------------K--------------------------G---------------------G-----------------C----------A-G-M------------E---YT----------------------------------------------------------------------------------VEL----------------------------A-------------G----------------D------------------------------------------------------------D-I-------------------------------------------------------------------------------------------------------------------------------------------------------S------------------G--------------------------M--D----------K------------------V--------------E-----------------------------------------------------------------------------------------------------------------------Q--------------------------------------------------------D------------------------------------G---------------------------------------------------A---C-----V-----------------LV-----------------------------S-P----------------------------------------------------------------------DA-----------------------------------------V----------------------------------------------L-F----------------------------------------------------------L---L--G--------------------------------------------TEM-DY----------------------------------------E-A-------------------------------T------------------------------T--------------------------------------------------------------------------------------------------------------L-----------------------------------------------------R---------T--------------------------------------------------------------------------------G-------F-----------------------------------------------------------V-----------------F--------------------------------------------------------------------K--------------------------------------------------------------------------N-----------------------------------------------P--------N-------------------------------Q---------------------------------T-------------------------------------------------------------------------------------S----------------------------------------------------------------------------------------------------------------------------------------------------A-------------------------------------------------------------------------------------------------------------------------------------------------------------------------------------------------------------------------------------------------------------------------------------------------------------------------------------------------------------------------------C------------------------------------------------------------------------------------------G-------------------------------------------------------------------------------------------------------------------------------------------------------------------------------C---------------------------------------------------------------------------------------G-----------------------------------------------------------------------------------------E-----------------------------------------------------------------------------------------------SV----------------------------------------------------------------------------E-----------------------------------I----------------------------------------------------------------------------------------------------------------------------------------------RP------------------------------------------------------------------------------------------------------------V-PA---------------------------------------------------------------------------------------------------------------------------------------------------------------------------------------------------------------------------------------------------------------------------------------------------------------------------------------------------------------------------------------------------------------------------EA-----------LQ-----------------------------------------------------------------------------------GKK-----------------------------------------------------------------------------------------------------------------------------------------------------------------------------------------------------------------------------------------------------------------------------------------------------------------------------------------
>1219055_Ssoli@BCTZ01000019.1_24|  24745 25092
-------------------------------------------------------------------------------------------------------------------------------------------------------------------------------------------------------------------------------------------------------------------------------------------------------------------------------------------------------------------------------------------------------------------------------------------------------------------------------------------------------------------------------------------------------------------------------------------------------------------------------------------------------------------------------------------------------------------------------------------------------------------------------------------------------------------------------------------------------------------------------------------------------------------------------------------------------------------------------------M-A--------------------------------------------------------------------------------V----------------------------------------RE-----------------------------------------R----------------------------------------------------------P-----------------------------------------------------AA-------------------------------------------------L----------------------------------N---------------------L-------------------------T-----------------------------P------------------SA---------E--------------------------------------------------AR-------------------------------------------------------------------------------------------------------------------------------------------------------------IA-E----------------------------------------L------------------------M----------------------------A----------------------K------A----P---------------------------------------------E-------------D-----S-----I------------------------G----------V-----------------------------------------------------------K-----LS---------------------------------------------------------------------------------------------------------------T-----P---------------------------------------------R--------------------------R---------------------G-----------------C----------S-G-L------------A---YS----------------------------------------------------------------------------------VDY----------------------------V-------------T----------------E------------------------------------------------------------A-K-------------------------------------------------------------------------------------------------------------------------------------------------------A------------------F--------------------------D--E----------K------------------I--------------E-----------------------------------------------------------------------------------------------------------------------T--------------------------------------------------------P------------------------------------G---------------------------------------------------G---T-----L-----------------YV-----------------------------D-G----------------------------------------------------------------------GS-----------------------------------------I----------------------------------------------L-Y----------------------------------------------------------L---I--G--------------------------------------------STM-DW----------------------------------------V-E-------------------------------D------------------------------D--------------------------------------------------------------------------------------------------------------F-----------------------------------------------------A---------A--------------------------------------------------------------------------------G-------F-----------------------------------------------------------V-----------------F--------------------------------------------------------------------N--------------------------------------------------------------------------N-----------------------------------------------P--------N-------------------------------A---------------------------------K-------------------------------------------------------------------------------------G----------------------------------------------------------------------------------------------------------------------------------------------------A-------------------------------------------------------------------------------------------------------------------------------------------------------------------------------------------------------------------------------------------------------------------------------------------------------------------------------------------------------------------------------C------------------------------------------------------------------------------------------G-------------------------------------------------------------------------------------------------------------------------------------------------------------------------------C---------------------------------------------------------------------------------------G-----------------------------------------------------------------------------------------E-----------------------------------------------------------------------------------------------SF----------------------------------------------------------------------------T-----------------------------------V----------------------------------------------------------------------------------------------------------------------------------------------*------------------------------------------------------------------------------------------------------------------------------------------------------------------------------------------------------------------------------------------------------------------------------------------------------------------------------------------------------------------------------------------------------------------------------------------------------------------------------------------------------------------------------------------------------------------------------------------------------------------------------------------------------------------------------------------------------------------------------------------------------------------------------------------------------------------------------------------------------------------------------------------------------------------------------------------------------------------------------------------
>1265756_CPubique@KI421433.1_283|  272309 272644
------------------------------------------------------------------------------------------------------------------------------------------------------------------------------------------------------------------------------------------------------------------------------------------------------------------------------------------------------------------------------------------------------------------------------------------------------------------------------------------------------------------------------------------------------------------------------------------------------------------------------------------------------------------------------------------------------------------------------------------------------------------------------------------------------------------------------------------------------------------------------------------------------------------------------------------------------------------------------------------------------------------------------------------------------------------------------------------------------------------------------------------------------------M----------------------------------------------------------N-----------------------------------------------------PI-------------------------------------------------I----------------------------------K---------------------L-------------------------S-----------------------------D------------------NA---------A--------------------------------------------------LR-------------------------------------------------------------------------------------------------------------------------------------------------------------IK-E----------------------------------------I------------------------M----------------------------S----------------------N------A---------E----------------------------------------K-------------D-----S-----L------------------------G----------V-----------------------------------------------------------R-----VS---------------------------------------------------------------------------------------------------------------V-----K---------------------------------------------T--------------------------G---------------------G-----------------C----------A-G-M------------S---YV----------------------------------------------------------------------------------MEY----------------------------T-------------K----------------E------------------------------------------------------------I-N-------------------------------------------------------------------------------------------------------------------------------------------------------P------------------N--------------------------D--E----------V------------------I--------------D-----------------------------------------------------------------------------------------------------------------------D--------------------------------------------------------K------------------------------------G---------------------------------------------------V---K-----V-----------------FV-----------------------------D-S----------------------------------------------------------------------AA-----------------------------------------I----------------------------------------------M-Y----------------------------------------------------------L---L--G--------------------------------------------TEM-DY----------------------------------------K-K-------------------------------E------------------------------E--------------------------------------------------------------------------------------------------------------L-----------------------------------------------------S---------S--------------------------------------------------------------------------------S-------F-----------------------------------------------------------V-----------------F--------------------------------------------------------------------N--------------------------------------------------------------------------N-----------------------------------------------P--------N-------------------------------E---------------------------------T-------------------------------------------------------------------------------------E----------------------------------------------------------------------------------------------------------------------------------------------------R-------------------------------------------------------------------------------------------------------------------------------------------------------------------------------------------------------------------------------------------------------------------------------------------------------------------------------------------------------------------------------C------------------------------------------------------------------------------------------G-------------------------------------------------------------------------------------------------------------------------------------------------------------------------------C---------------------------------------------------------------------------------------G-----------------------------------------------------------------------------------------E-----------------------------------------------------------------------------------------------SF----------------------------------------------------------------------------K-----------------------------------I----------------------------------------------------------------------------------------------------------------------------------------------E*-----------------------------------------------------------------------------------------------------------------------------------------------------------------------------------------------------------------------------------------------------------------------------------------------------------------------------------------------------------------------------------------------------------------------------------------------------------------------------------------------------------------------------------------------------------------------------------------------------------------------------------------------------------------------------------------------------------------------------------------------------------------------------------------------------------------------------------------------------------------------------------------------------------------------------------------------------------------------------------------
>414684_Rcentenum@ACI97924.1| Iron-sulfur cluster assembly accessory protein
-----------------------------------------------------------------------------------------------------------------------------------------------------------------------------------------------------------------------------------------------------------------------------------------------------------------------------------------------------------------------------------------------------------------------------------------------------------------------------------------------------------------------------------------------------------------------------------------------------------------------------------------------------------------------------------------------------------------------------------------------------------------------------------MSTT----------------------------------------------------L---------------------------------------------------------------------------------------------------------------------------------------------------------------------------------------------------------------------------------------------------------------------KE-----------------------------------------R----------------------------------------------------------P-----------------------------------------------------KA-------------------------------------------------L----------------------------------T---------------------L-------------------------T-----------------------------D------------------AA---------A--------------------------------------------------ER-------------------------------------------------------------------------------------------------------------------------------------------------------------VR-L----------------------------------------L------------------------M----------------------------A----------------------R------S---------S----------------------------------------E-------------P-----I-----L------------------------G----------L-----------------------------------------------------------R-----VG---------------------------------------------------------------------------------------------------------------V-----K---------------------------------------------A--------------------------R---------------------G-----------------C----------S-G-M------------S---YF----------------------------------------------------------------------------------VEY----------------------------A-------------K----------------D------------------------------------------------------------R-K-------------------------------------------------------------------------------------------------------------------------------------------------------K------------------F--------------------------E--E----------V------------------V--------------E-----------------------------------------------------------------------------------------------------------------------D--------------------------------------------------------K------------------------------------G---------------------------------------------------V---T-----I-----------------LI-----------------------------D-P----------------------------------------------------------------------AA-----------------------------------------T----------------------------------------------M-F----------------------------------------------------------L---L--G--------------------------------------------SEM-DY----------------------------------------V-E-------------------------------D------------------------------R--------------------------------------------------------------------------------------------------------------F-----------------------------------------------------Q---------S--------------------------------------------------------------------------------G-------F-----------------------------------------------------------T-----------------F--------------------------------------------------------------------R--------------------------------------------------------------------------N-----------------------------------------------P--------N-------------------------------E---------------------------------K-------------------------------------------------------------------------------------A----------------------------------------------------------------------------------------------------------------------------------------------------R-------------------------------------------------------------------------------------------------------------------------------------------------------------------------------------------------------------------------------------------------------------------------------------------------------------------------------------------------------------------------------C------------------------------------------------------------------------------------------G-------------------------------------------------------------------------------------------------------------------------------------------------------------------------------C---------------------------------------------------------------------------------------G-----------------------------------------------------------------------------------------E-----------------------------------------------------------------------------------------------SF----------------------------------------------------------------------------T-----------------------------------V-----------------------------------------------------------------------------------------------------------------------------------------------------------------------------------------------------------------------------------------------------------------------------------------------------------------------------------------------------------------------------------------------------------------------------------------------------------------------------------------------------------------------------------------------------------------------------------------------------------------------------------------------------------------------------------------------------------------------------------------------------------------------------------------------------------------------------------------------------------------------------------------------------------------------------------------------------------------------------------------------------------------------------------------------------------------------------------------------------------------------------------------
>1094489_Baustralis@AGF74451.1| putative FeS assembly scaffold SufA
--------------------------------------------------------------------------------------------------------------------------------------------------------------------------------------------------------------------------------------------------------------------------------------------------------------------------------------------------------------------------------------------------------------------------------------------------------------------------------------------------------------------------------------------------------------------------------------------------------------------------------------------------------------------------------------------------------------------------------------------------------------------------------------M----------------------------------------------------N----------------------------------------------------------------------------------------------------------------------------------------------------------------------------------------------------------------------------------------------------------------------------------------------------------------R----------------------------------------------------------F-----------------------------------------------------SV-------------------------------------------------I----------------------------------N---------------------L-------------------------T-----------------------------E------------------AA---------V--------------------------------------------------DR-------------------------------------------------------------------------------------------------------------------------------------------------------------VK-T----------------------------------------I------------------------M----------------------------K----------------------T------E----------------------------------------------------------------D-----A-----R------------------------G----------I-----------------------------------------------------------L-----VG---------------------------------------------------------------------------------------------------------------M-----K---------------------------------------------K--------------------------G---------------------G-----------------C----------A-G-M------------E---YT----------------------------------------------------------------------------------ISL----------------------------V-------------K----------------E------------------------------------------------------------E-I-------------------------------------------------------------------------------------------------------------------------------------------------------P------------------D--------------------------T--D----------L------------------V--------------E-----------------------------------------------------------------------------------------------------------------------I--------------------------------------------------------D------------------------------------G---------------------------------------------------A---C-----V-----------------FV-----------------------------A-R----------------------------------------------------------------------DA-----------------------------------------V----------------------------------------------L-F----------------------------------------------------------L---L--G--------------------------------------------TQM-DY----------------------------------------E-V-------------------------------T------------------------------T--------------------------------------------------------------------------------------------------------------L-----------------------------------------------------R---------S--------------------------------------------------------------------------------G-------F-----------------------------------------------------------V-----------------F--------------------------------------------------------------------K--------------------------------------------------------------------------N-----------------------------------------------P--------N-------------------------------Q---------------------------------I-------------------------------------------------------------------------------------S----------------------------------------------------------------------------------------------------------------------------------------------------A-------------------------------------------------------------------------------------------------------------------------------------------------------------------------------------------------------------------------------------------------------------------------------------------------------------------------------------------------------------------------------C------------------------------------------------------------------------------------------G-------------------------------------------------------------------------------------------------------------------------------------------------------------------------------C---------------------------------------------------------------------------------------G-----------------------------------------------------------------------------------------E-----------------------------------------------------------------------------------------------SV----------------------------------------------------------------------------E-----------------------------------I----------------------------------------------------------------------------------------------------------------------------------------------RP------------------------------------------------------------------------------------------------------------V-SQ---------------------------------------------------------------------------------------------------------------------------------------------------------------------------------------------------------------------------------------------------------------------------------------------------------------------------------------------------------------------------------------------------------------------------NQ-----------LT-----------------------------------------------------------------------------------EMYEV----N----------------------------------------------------------------------------------------------------------------------------------------------------------------------------------------------------------------------------------------------------------------------------------------------------------------------------------
>2259592_Jsp@QPLJ01000014.1_49|  53945 54313
--------------------------------------------------------------------------------------------------------------------------------------------------------------------------------------------------------------------------------------------------------------------------------------------------------------------------------------------------------------------------------------------------------------------------------------------------------------------------------------------------------------------------------------------------------------------------------------------------------------------------------------------------------------------------------------------------------------------------------------------------------------------------------------M----------------------------------------------------F-------------------------------------------------------------------------------------------------------------------------------------------------------------------------S--------------------------------------------------------------------------------------------------------------------------------------I----------------------------------------------------------P----------------------------------G-----------------QPP-------------------------------------------------V----------------------------------T---------------------V-------------------------T-----------------------------D------------------AA---------A--------------------------------------------------AQ-------------------------------------------------------------------------------------------------------------------------------------------------------------IA-R----------------------------------------L------------------------M----------------------------A----------------------R---------------------------------------------------------Q-------------D-----A-----A------------------------G----------L-----------------------------------------------------------R-----IG---------------------------------------------------------------------------------------------------------------V-----K---------------------------------------------K--------------------------G---------------------G-----------------C----------A-G-M------------E---YT----------------------------------------------------------------------------------MDY----------------------------V-------------P----------------E------------------------------------------------------------V-E-------------------------------------------------------------------------------------------------------------------------------------------------------P------------------H--------------------------D--E----------V------------------V--------------E----------------------------------------------------------------------------------------------------------------------VA--------------------------------------------------------G------------------------------------G---------------------------------------------------A---R-----V-----------------II-----------------------------A-P----------------------------------------------------------------------MA-----------------------------------------Q----------------------------------------------M-F----------------------------------------------------------L---F--G--------------------------------------------TEI-DY----------------------------------------E-T-------------------------------S------------------------------L--------------------------------------------------------------------------------------------------------------L-----------------------------------------------------E---------S--------------------------------------------------------------------------------G-------F-----------------------------------------------------------R-----------------F--------------------------------------------------------------------R--------------------------------------------------------------------------N-----------------------------------------------P--------N-------------------------------V---------------------------------V-------------------------------------------------------------------------------------D----------------------------------------------------------------------------------------------------------------------------------------------------A-------------------------------------------------------------------------------------------------------------------------------------------------------------------------------------------------------------------------------------------------------------------------------------------------------------------------------------------------------------------------------C------------------------------------------------------------------------------------------G-------------------------------------------------------------------------------------------------------------------------------------------------------------------------------C---------------------------------------------------------------------------------------G-----------------------------------------------------------------------------------------E-----------------------------------------------------------------------------------------------SI----------------------------------------------------------------------------K-----------------------------------F----------------------------------------------------------------------------------------------------------------------------------------------DE-----------------------------------------------------------------------------------------------------------KLGTP---------------------------------------------------------------------------------------------------------------------------------------------------------------------------------------------------------------------------------------------------------------------------------------------------------------------------------------------------------------------------------------------------------------------------S*--------------------------------------------------------------------------------------------------------------------------------------------------------------------------------------------------------------------------------------------------------------------------------------------------------------------------------------------------------------------------------------------------------------------------------------------
>2079007_CTsp@RCL03859.1| iron-sulfur cluster assembly protein
--------------------------------------------------------------------------------------------------------------------------------------------------------------------------------------------------------------------------------------------------------------------------------------------------------------------------------------------------------------------------------------------------------------------------------------------------------------------------------------------------------------------------------------------------------------------------------------------------------------------------------------------------------------------------------------------------------------------------------------------------------------------------------------M----------------------------------------------------S----------------------------------------------------------------------------------------------------------------------------------------------------------------------------------------------------------------------------------------------------------------------------------------------------------------A----------------------------------------------------------------------------------------------------------------SV-------------------------------------------------L----------------------------------T---------------------L-------------------------T-----------------------------E------------------KA---------A--------------------------------------------------AR-------------------------------------------------------------------------------------------------------------------------------------------------------------VR-E----------------------------------------L------------------------M----------------------------Q----------------------E------N--------------------------------------------------E-------------N-----A-----Y------------------------G----------L-----------------------------------------------------------I-----VG---------------------------------------------------------------------------------------------------------------L-----K---------------------------------------------K--------------------------G---------------------G-----------------C----------A-G-M------------E---YT----------------------------------------------------------------------------------VHL----------------------------V-------------R----------------E------------------------------------------------------------D-M-------------------------------------------------------------------------------------------------------------------------------------------------------P------------------G--------------------------L--D----------F------------------V--------------E-----------------------------------------------------------------------------------------------------------------------K--------------------------------------------------------D------------------------------------G---------------------------------------------------G---R-----V-----------------FI-----------------------------A-P----------------------------------------------------------------------EA-----------------------------------------V----------------------------------------------L-F----------------------------------------------------------L---L--G--------------------------------------------SEM-DF----------------------------------------E-K-------------------------------T------------------------------L--------------------------------------------------------------------------------------------------------------L-----------------------------------------------------R---------T--------------------------------------------------------------------------------G-------F-----------------------------------------------------------L-----------------F--------------------------------------------------------------------R--------------------------------------------------------------------------N-----------------------------------------------P--------N-------------------------------Q---------------------------------I-------------------------------------------------------------------------------------S----------------------------------------------------------------------------------------------------------------------------------------------------A-------------------------------------------------------------------------------------------------------------------------------------------------------------------------------------------------------------------------------------------------------------------------------------------------------------------------------------------------------------------------------C------------------------------------------------------------------------------------------G-------------------------------------------------------------------------------------------------------------------------------------------------------------------------------C---------------------------------------------------------------------------------------G-----------------------------------------------------------------------------------------E-----------------------------------------------------------------------------------------------SV----------------------------------------------------------------------------A-----------------------------------I----------------------------------------------------------------------------------------------------------------------------------------------RP------------------------------------------------------------------------------------------------------------V-SR---------------------------------------------------------------------------------------------------------------------------------------------------------------------------------------------------------------------------------------------------------------------------------------------------------------------------------------------------------------------------------------------------------------------------DS-----------TR-----------------------------------------------------------------------------------EC------------------------------------------------------------------------------------------------------------------------------------------------------------------------------------------------------------------------------------------------------------------------------------------------------------------------------------------
>1952833_Rbacterium@DKNW01000052.1_25|  28225 28593
--------------------------------------------------------------------------------------------------------------------------------------------------------------------------------------------------------------------------------------------------------------------------------------------------------------------------------------------------------------------------------------------------------------------------------------------------------------------------------------------------------------------------------------------------------------------------------------------------------------------------------------------------------------------------------------------------------------------------------------------------------------------------------------M----------------------------------------------------T----------------------------------------------------------------------------------------------------------------------------------------------------------------------------------------------------------------------------QK---------------------------------------YE-----------------------------------------I----------------------------------------------------------P-----------------------------------------------------KA-------------------------------------------------I----------------------------------S---------------------L-------------------------T-----------------------------D------------------RA---------A--------------------------------------------------DR-------------------------------------------------------------------------------------------------------------------------------------------------------------IK-D----------------------------------------I------------------------M----------------------------A----------------------R------A---------E----------------------------------------T-------------P-----K-----I------------------------G----------V-----------------------------------------------------------R-----LG---------------------------------------------------------------------------------------------------------------V-----K---------------------------------------------N--------------------------G---------------------G-----------------C----------A-G-M------------E---YT----------------------------------------------------------------------------------MDY----------------------------A-------------D----------------M------------------------------------------------------------R-D-------------------------------------------------------------------------------------------------------------------------------------------------------P------------------L--------------------------D--E----------V------------------V--------------E-----------------------------------------------------------------------------------------------------------------------D--------------------------------------------------------K------------------------------------G---------------------------------------------------V---M-----I-----------------LI-----------------------------E-P----------------------------------------------------------------------KA-----------------------------------------V----------------------------------------------L-F----------------------------------------------------------L---L--G--------------------------------------------TQM-DY----------------------------------------E-E-------------------------------G------------------------------V--------------------------------------------------------------------------------------------------------------M-----------------------------------------------------S---------S--------------------------------------------------------------------------------G-------F-----------------------------------------------------------I-----------------F--------------------------------------------------------------------N--------------------------------------------------------------------------N-----------------------------------------------P--------N-------------------------------Q---------------------------------T-------------------------------------------------------------------------------------D----------------------------------------------------------------------------------------------------------------------------------------------------A-------------------------------------------------------------------------------------------------------------------------------------------------------------------------------------------------------------------------------------------------------------------------------------------------------------------------------------------------------------------------------C------------------------------------------------------------------------------------------G-------------------------------------------------------------------------------------------------------------------------------------------------------------------------------C---------------------------------------------------------------------------------------G-----------------------------------------------------------------------------------------E-----------------------------------------------------------------------------------------------SV----------------------------------------------------------------------------T-----------------------------------I----------------------------------------------------------------------------------------------------------------------------------------------VP------------------------------------------------------------------------------------------------------------A-DA---------------------------------------------------------------------------------------------------------------------------------------------------------------------------------------------------------------------------------------------------------------------------------------------------------------------------------------------------------------------------------------------------------------------------R*--------------------------------------------------------------------------------------------------------------------------------------------------------------------------------------------------------------------------------------------------------------------------------------------------------------------------------------------------------------------------------------------------------------------------------------------
>1703339_Cmobilis@LYWZ01000022.1_739|  764623 764982
--------------------------------------------------------------------------------------------------------------------------------------------------------------------------------------------------------------------------------------------------------------------------------------------------------------------------------------------------------------------------------------------------------------------------------------------------------------------------------------------------------------------------------------------------------------------------------------------------------------------------------------------------------------------------------------------------------------------------------------------------------------------------------------M----------------------------------------------------T----------------------------------------------------------------------------------------------------------------------------------------DT-K--------------------------------------------------------------------------------T----------------------------------------RP-----------------------------------------A----------------------------------------------------------P----------------------------------------------------KAA-------------------------------------------------V----------------------------------T---------------------L-------------------------T-----------------------------A------------------SA---------E--------------------------------------------------RR-------------------------------------------------------------------------------------------------------------------------------------------------------------VA-D----------------------------------------L------------------------M----------------------------A----------------------K------A----P---------------------------------------------E-------------G-----A-----I------------------------G----------V-----------------------------------------------------------K-----LS---------------------------------------------------------------------------------------------------------------T-----P---------------------------------------------R--------------------------R---------------------G-----------------C----------S-G-L------------A---YS----------------------------------------------------------------------------------VDY----------------------------V-------------T----------------E------------------------------------------------------------E-A-------------------------------------------------------------------------------------------------------------------------------------------------------K------------------F--------------------------D--E----------K------------------I--------------E-----------------------------------------------------------------------------------------------------------------------T--------------------------------------------------------P------------------------------------G---------------------------------------------------G---V-----F-----------------YI-----------------------------D-S----------------------------------------------------------------------AS-----------------------------------------V----------------------------------------------L-Y----------------------------------------------------------L---I--G--------------------------------------------STM-DW----------------------------------------V-E-------------------------------D------------------------------D--------------------------------------------------------------------------------------------------------------F-----------------------------------------------------Q---------A--------------------------------------------------------------------------------G-------F-----------------------------------------------------------V-----------------F--------------------------------------------------------------------N--------------------------------------------------------------------------N-----------------------------------------------P--------N-------------------------------A---------------------------------T-------------------------------------------------------------------------------------G----------------------------------------------------------------------------------------------------------------------------------------------------S-------------------------------------------------------------------------------------------------------------------------------------------------------------------------------------------------------------------------------------------------------------------------------------------------------------------------------------------------------------------------------C------------------------------------------------------------------------------------------G-------------------------------------------------------------------------------------------------------------------------------------------------------------------------------C---------------------------------------------------------------------------------------G-----------------------------------------------------------------------------------------E-----------------------------------------------------------------------------------------------SF----------------------------------------------------------------------------T-----------------------------------V----------------------------------------------------------------------------------------------------------------------------------------------*------------------------------------------------------------------------------------------------------------------------------------------------------------------------------------------------------------------------------------------------------------------------------------------------------------------------------------------------------------------------------------------------------------------------------------------------------------------------------------------------------------------------------------------------------------------------------------------------------------------------------------------------------------------------------------------------------------------------------------------------------------------------------------------------------------------------------------------------------------------------------------------------------------------------------------------------------------------------------------------
>1122131_Kadipata@AUHO01000006.1_721|  749946 750332
--------------------------------------------------------------------------------------------------------------------------------------------------------------------------------------------------------------------------------------------------------------------------------------------------------------------------------------------------------------------------------------------------------------------------------------------------------------------------------------------------------------------------------------------------------------------------------------------------------------------------------------------------------------------------------------------------------------------------------------------------------------------------------------M----------------------------------------------------G----------------------------------------------------------------------------------------------------------------------------------------V----------------------------------------------------------------------------------------------------------------------------RS-----------------------------------------R----------------------------------------------------------F-----------------------------------------------------AV-------------------------------------------------M----------------------------------T---------------------L-------------------------T-----------------------------E------------------AA---------A--------------------------------------------------ER-------------------------------------------------------------------------------------------------------------------------------------------------------------IR-E----------------------------------------I------------------------V----------------------------E----------------------D------S---------D----------------------------------------E-------------P-----V-----Q------------------------G----------L-----------------------------------------------------------R-----IG---------------------------------------------------------------------------------------------------------------V-----K---------------------------------------------K--------------------------G---------------------G-----------------C----------A-G-M------------E---YT----------------------------------------------------------------------------------MKA----------------------------V-------------A----------------D------------------------------------------------------------P-D-------------------------------------------------------------------------------------------------------------------------------------------------------P------------------K--------------------------D--E----------R------------------I--------------E-----------------------------------------------------------------------------------------------------------------------A--------------------------------------------------------H------------------------------------G---------------------------------------------------A---T-----V-----------------FV-----------------------------D-P----------------------------------------------------------------------AA-----------------------------------------V----------------------------------------------L-Y----------------------------------------------------------L---L--G--------------------------------------------SVM-DF----------------------------------------E-T-------------------------------T------------------------------K--------------------------------------------------------------------------------------------------------------L-----------------------------------------------------R---------S--------------------------------------------------------------------------------G-------F-----------------------------------------------------------V-----------------F--------------------------------------------------------------------K--------------------------------------------------------------------------N-----------------------------------------------P--------N-------------------------------E---------------------------------V-------------------------------------------------------------------------------------S----------------------------------------------------------------------------------------------------------------------------------------------------A-------------------------------------------------------------------------------------------------------------------------------------------------------------------------------------------------------------------------------------------------------------------------------------------------------------------------------------------------------------------------------C------------------------------------------------------------------------------------------G-------------------------------------------------------------------------------------------------------------------------------------------------------------------------------C---------------------------------------------------------------------------------------G-----------------------------------------------------------------------------------------E-----------------------------------------------------------------------------------------------SV----------------------------------------------------------------------------M-----------------------------------L----------------------------------------------------------------------------------------------------------------------------------------------KP------------------------------------------------------------------------------------------------------------A-DP---------------------------------------------------------------------------------------------------------------------------------------------------------------------------------------------------------------------------------------------------------------------------------------------------------------------------------------------------------------------------------------------------------------------------AD-----------AS-----------------------------------------------------------------------------------ATAG*---------------------------------------------------------------------------------------------------------------------------------------------------------------------------------------------------------------------------------------------------------------------------------------------------------------------------------------
>1122607_Ndenitrifican@AUFM01000011.1_281|  316587 316940
--------------------------------------------------------------------------------------------------------------------------------------------------------------------------------------------------------------------------------------------------------------------------------------------------------------------------------------------------------------------------------------------------------------------------------------------------------------------------------------------------------------------------------------------------------------------------------------------------------------------------------------------------------------------------------------------------------------------------------------------------------------------------------------M----------------------------------------------------F----------------------------------------------------------------------------------------------------------------------------------------QP---------------------------------------------------------------------------------------------------------------------------GK-----------------------------------------A----------------------------------------------------------P--------------------------------------------------------------------------------------------------------I----------------------------------T---------------------L-------------------------T-----------------------------D------------------AA---------A--------------------------------------------------ER-------------------------------------------------------------------------------------------------------------------------------------------------------------VK-S----------------------------------------L------------------------M----------------------------A----------------------A------K----P----E----------------------------------------D-------------G-----V-----L------------------------G----------L-----------------------------------------------------------R-----VG---------------------------------------------------------------------------------------------------------------V-----K---------------------------------------------A--------------------------K---------------------G-----------------C----------S-G-L------------S---YF----------------------------------------------------------------------------------VEY----------------------------A-------------K----------------E------------------------------------------------------------R-K-------------------------------------------------------------------------------------------------------------------------------------------------------K------------------F--------------------------E--D----------M------------------V--------------E-----------------------------------------------------------------------------------------------------------------------D--------------------------------------------------------K------------------------------------G---------------------------------------------------V---T-----I-----------------FV-----------------------------D-P----------------------------------------------------------------------TS-----------------------------------------V----------------------------------------------M-F----------------------------------------------------------I---L--G--------------------------------------------SEM-DF----------------------------------------Q-E-------------------------------D------------------------------K--------------------------------------------------------------------------------------------------------------Y-----------------------------------------------------Y---------S--------------------------------------------------------------------------------G-------F-----------------------------------------------------------V-----------------F--------------------------------------------------------------------N--------------------------------------------------------------------------N-----------------------------------------------P--------N-------------------------------E---------------------------------E-------------------------------------------------------------------------------------S----------------------------------------------------------------------------------------------------------------------------------------------------R-------------------------------------------------------------------------------------------------------------------------------------------------------------------------------------------------------------------------------------------------------------------------------------------------------------------------------------------------------------------------------C------------------------------------------------------------------------------------------G-------------------------------------------------------------------------------------------------------------------------------------------------------------------------------C---------------------------------------------------------------------------------------G-----------------------------------------------------------------------------------------E-----------------------------------------------------------------------------------------------SF----------------------------------------------------------------------------N-----------------------------------V----------------------------------------------------------------------------------------------------------------------------------------------AS------------------------------------------------------------------------------------------------------------*----------------------------------------------------------------------------------------------------------------------------------------------------------------------------------------------------------------------------------------------------------------------------------------------------------------------------------------------------------------------------------------------------------------------------------------------------------------------------------------------------------------------------------------------------------------------------------------------------------------------------------------------------------------------------------------------------------------------------------------------------------------------------------------------------------------------------------------------------------------------------
>1629334_Cvaricaedens@GAO99047.1| iron-binding protein IscA
--------------------------------------------------------------------------------------------------------------------------------------------------------------------------------------------------------------------------------------------------------------------------------------------------------------------------------------------------------------------------------------------------------------------------------------------------------------------------------------------------------------------------------------------------------------------------------------------------------------------------------------------------------------------------------------------------------------------------------------------------------------------------------------M----------------------------------------------------T---------------------------------------------------------------------------------------------------------------------------------------------------------------------------------------------------------------------------------------------------------------------RE-----------------------------------------R----------------------------------------------------------P-----------------------------------------------------PF-------------------------------------------------M----------------------------------T---------------------I-------------------------T-----------------------------P------------------IA---------V--------------------------------------------------ER-------------------------------------------------------------------------------------------------------------------------------------------------------------IK-N----------------------------------------L------------------------L----------------------------A----------------------S------R---------E----------------------------------------K-------------P-----S-----V------------------------G----------V-----------------------------------------------------------R-----IG---------------------------------------------------------------------------------------------------------------V-----R---------------------------------------------S--------------------------R---------------------G-----------------C----------S-G-L------------S---YT----------------------------------------------------------------------------------LEY----------------------------A-------------D----------------E------------------------------------------------------------R-L-------------------------------------------------------------------------------------------------------------------------------------------------------S------------------T--------------------------D--E----------V------------------I--------------E-----------------------------------------------------------------------------------------------------------------------S--------------------------------------------------------Y------------------------------------G---------------------------------------------------V---T-----V-----------------LV-----------------------------D-P----------------------------------------------------------------------KA-----------------------------------------G----------------------------------------------I-F----------------------------------------------------------L---L--G--------------------------------------------TEM-DF----------------------------------------V-E-------------------------------E------------------------------K--------------------------------------------------------------------------------------------------------------L-----------------------------------------------------Q---------S--------------------------------------------------------------------------------G-------F-----------------------------------------------------------V-----------------F--------------------------------------------------------------------R--------------------------------------------------------------------------N-----------------------------------------------P--------N-------------------------------E---------------------------------K-------------------------------------------------------------------------------------G----------------------------------------------------------------------------------------------------------------------------------------------------R-------------------------------------------------------------------------------------------------------------------------------------------------------------------------------------------------------------------------------------------------------------------------------------------------------------------------------------------------------------------------------C------------------------------------------------------------------------------------------G-------------------------------------------------------------------------------------------------------------------------------------------------------------------------------C---------------------------------------------------------------------------------------G-----------------------------------------------------------------------------------------E-----------------------------------------------------------------------------------------------SF----------------------------------------------------------------------------H-----------------------------------V-----------------------------------------------------------------------------------------------------------------------------------------------------------------------------------------------------------------------------------------------------------------------------------------------------------------------------------------------------------------------------------------------------------------------------------------------------------------------------------------------------------------------------------------------------------------------------------------------------------------------------------------------------------------------------------------------------------------------------------------------------------------------------------------------------------------------------------------------------------------------------------------------------------------------------------------------------------------------------------------------------------------------------------------------------------------------------------------------------------------------------------------
>655015_Mbryophila@ARN80599.1| Fe-S cluster assembly scaffold SufA
--------------------------------------------------------------------------------------------------------------------------------------------------------------------------------------------------------------------------------------------------------------------------------------------------------------------------------------------------------------------------------------------------------------------------------------------------------------------------------------------------------------------------------------------------------------------------------------------------------------------------------------------------------------------------------------------------------------------------------------------------------------------------------------M----------------------------------------------------N---------------------------------------------------------------------------------------------------------------------------------------------------------------------------------------------------------------------------------------------------------------------LA-----------------------------------------A----------------------------------------------------------P-----------------------------------------------------AV-------------------------------------------------I----------------------------------A---------------------L-------------------------S-----------------------------D------------------AA---------V--------------------------------------------------DR-------------------------------------------------------------------------------------------------------------------------------------------------------------VR-S----------------------------------------L------------------------T----------------------------A----------------------K------A---------Q----------------------------------------S-------------P-----E-----A------------------------G----------L-----------------------------------------------------------R-----IS---------------------------------------------------------------------------------------------------------------V-----E---------------------------------------------K--------------------------G---------------------G-----------------C----------A-G-M------------S---YK----------------------------------------------------------------------------------MEL----------------------------A------------------------------Q------------------------------------------------------------P-E-------------------------------------------------------------------------------------------------------------------------------------------------------P------------------G--------------------------D--E----------I------------------V--------------E-----------------------------------------------------------------------------------------------------------------------Q--------------------------------------------------------A------------------------------------G---------------------------------------------------A---R-----V-----------------IV-----------------------------D-A----------------------------------------------------------------------KA-----------------------------------------V----------------------------------------------L-Y----------------------------------------------------------L---L--G--------------------------------------------ARM-DV----------------------------------------K-T-------------------------------D------------------------------R--------------------------------------------------------------------------------------------------------------F-----------------------------------------------------S---------S--------------------------------------------------------------------------------S-------F-----------------------------------------------------------V-----------------F--------------------------------------------------------------------E--------------------------------------------------------------------------N-----------------------------------------------P--------N-------------------------------Q---------------------------------T-------------------------------------------------------------------------------------A----------------------------------------------------------------------------------------------------------------------------------------------------S-------------------------------------------------------------------------------------------------------------------------------------------------------------------------------------------------------------------------------------------------------------------------------------------------------------------------------------------------------------------------------C------------------------------------------------------------------------------------------G-------------------------------------------------------------------------------------------------------------------------------------------------------------------------------C---------------------------------------------------------------------------------------G-----------------------------------------------------------------------------------------E-----------------------------------------------------------------------------------------------SV----------------------------------------------------------------------------S-----------------------------------L----------------------------------------------------------------------------------------------------------------------------------------------TP------------------------------------------------------------------------------------------------------------A-AA-----------------------------------------------------------------------------------------------------------------------------------------------------------------------------------------------------------------------------------------------------------------------------------------------------------------------------------------------------------------------------------------------------------------------------------------------------------------------------------------------------------------------------PLA-----------------------------------------------------------------------------------------------------------------------------------------------------------------------------------------------------------------------------------------------------------------------------------------------------------------------------------------
>1930667_Mniveibacter@OUD08226.1| Fe-S cluster assembly protein HesB
--------------------------------------------------------------------------------------------------------------------------------------------------------------------------------------------------------------------------------------------------------------------------------------------------------------------------------------------------------------------------------------------------------------------------------------------------------------------------------------------------------------------------------------------------------------------------------------------------------------------------------------------------------------------------------------------------------------------------------------------------------------------------------------M----------------------------------------------------F-------------------------------------------------------------------------------------------------------------------------------------------------------------------------G--------------------------------------------------------------------------------------------------------------------------------------I----------------------------------------------------------P----------------------------------G-----------------KQA-------------------------------------------------V----------------------------------S---------------------M-------------------------T-----------------------------D------------------RA---------A--------------------------------------------------AQ-------------------------------------------------------------------------------------------------------------------------------------------------------------IA-K----------------------------------------L------------------------M----------------------------A----------------------K---------------------------------------------------------D-------------G-----H-----Q------------------------G----------L-----------------------------------------------------------R-----IG---------------------------------------------------------------------------------------------------------------V-----K---------------------------------------------K--------------------------G---------------------G-----------------C----------A-G-M------------E---YT----------------------------------------------------------------------------------MEY----------------------------V-------------D----------------T------------------------------------------------------------V-D-------------------------------------------------------------------------------------------------------------------------------------------------------P------------------M--------------------------D--E----------V------------------V--------------E-----------------------------------------------------------------------------------------------------------------------Q--------------------------------------------------------A------------------------------------G---------------------------------------------------A---R-----I-----------------MI-----------------------------A-P----------------------------------------------------------------------MA-----------------------------------------Q----------------------------------------------M-F----------------------------------------------------------L---F--G--------------------------------------------TEI-DY----------------------------------------E-T-------------------------------S------------------------------L--------------------------------------------------------------------------------------------------------------L-----------------------------------------------------E---------S--------------------------------------------------------------------------------G-------F-----------------------------------------------------------K-----------------F--------------------------------------------------------------------K--------------------------------------------------------------------------N-----------------------------------------------P--------N-------------------------------V---------------------------------V-------------------------------------------------------------------------------------D----------------------------------------------------------------------------------------------------------------------------------------------------A-------------------------------------------------------------------------------------------------------------------------------------------------------------------------------------------------------------------------------------------------------------------------------------------------------------------------------------------------------------------------------C------------------------------------------------------------------------------------------G-------------------------------------------------------------------------------------------------------------------------------------------------------------------------------C---------------------------------------------------------------------------------------G-----------------------------------------------------------------------------------------E-----------------------------------------------------------------------------------------------SI----------------------------------------------------------------------------K-----------------------------------F----------------------------------------------------------------------------------------------------------------------------------------------DE------------------------------------------------------------------------------------------------------------NISA---------------------------------------------------------------------------------------------------------------------------------------------------------------------------------------------------------------------------------------------------------------------------------------------------------------------------------------------------------------------------------------------------------------------------TK--------------------------------------------------------------------------------------------------------------------------------------------------------------------------------------------------------------------------------------------------------------------------------------------------------------------------------------------------------------------------------------------------------------------------------------------
>670307_Hdenitrifican@AGK58738.1| iron-sulfur cluster assembly accessory protein
------------------------------------------------------------------------------------------------------------------------------------------------------------------------------------------------------------------------------------------------------------------------------------------------------------------------------------------------------------------------------------------------------------------------------------------------------------------------------------------------------------------------------------------------------------------------------------------------------------------------------------------------------------------------------------------------------------------------------------------------------------------------------------------------------------------------------------------------------------------------------------------------------------------------------------------------------------------------------------------------------------------------------------------------------------------------------------------------------------------M-----------------------------------------M----------------------------------------------------------P-----------------------------------------------------KV-------------------------------------------------M----------------------------------T---------------------L-------------------------T-----------------------------D------------------AA---------A--------------------------------------------------TR-------------------------------------------------------------------------------------------------------------------------------------------------------------VA-S----------------------------------------L------------------------V----------------------------A----------------------Q------K----P----G------------------------------------------------------------V-----K------------------------A----------L-----------------------------------------------------------K-----IG---------------------------------------------------------------------------------------------------------------V-----K---------------------------------------------K--------------------------G---------------------G-----------------C----------A-G-M------------E---YT----------------------------------------------------------------------------------MTW----------------------------A-------------D----------------E------------------------------------------------------------I-G-------------------------------------------------------------------------------------------------------------------------------------------------------K------------------F--------------------------D--E----------V------------------I--------------E-----------------------------------------------------------------------------------------------------------------------E--------------------------------------------------------K------------------------------------G---------------------------------------------------A---V-----V-----------------LI-----------------------------D-P----------------------------------------------------------------------AA-----------------------------------------I----------------------------------------------M-Y----------------------------------------------------------L---L--G--------------------------------------------TEM-DF----------------------------------------K-V-------------------------------D------------------------------K--------------------------------------------------------------------------------------------------------------L-----------------------------------------------------S---------S--------------------------------------------------------------------------------Q-------F-----------------------------------------------------------V-----------------F--------------------------------------------------------------------N--------------------------------------------------------------------------N-----------------------------------------------P--------N-------------------------------Q---------------------------------K-------------------------------------------------------------------------------------S----------------------------------------------------------------------------------------------------------------------------------------------------A-------------------------------------------------------------------------------------------------------------------------------------------------------------------------------------------------------------------------------------------------------------------------------------------------------------------------------------------------------------------------------C------------------------------------------------------------------------------------------G-------------------------------------------------------------------------------------------------------------------------------------------------------------------------------C---------------------------------------------------------------------------------------G-----------------------------------------------------------------------------------------E-----------------------------------------------------------------------------------------------SV----------------------------------------------------------------------------N-----------------------------------I----------------------------------------------------------------------------------------------------------------------------------------------EP------------------------------------------------------------------------------------------------------------AVPE---------------------------------------------------------------------------------------------------------------------------------------------------------------------------------------------------------------------------------------------------------------------------------------------------------------------------------------------------------------------------------------------------------------------------GF-----------AP-----------------------------------------------------------------------------------TDH-----------------------------------------------------------------------------------------------------------------------------------------------------------------------------------------------------------------------------------------------------------------------------------------------------------------------------------------
>1951228_Rbacterium@DBMN01000195.1_7|  6431 6793
--------------------------------------------------------------------------------------------------------------------------------------------------------------------------------------------------------------------------------------------------------------------------------------------------------------------------------------------------------------------------------------------------------------------------------------------------------------------------------------------------------------------------------------------------------------------------------------------------------------------------------------------------------------------------------------------------------------------------------------------------------------------------------------M----------------------------------------------------G-------------------------------------------------------------------------------------------------------------------------------------------------------------------LFGDM---------------------------------------------------------------------------------------------------------------------------------------------------------------------------------------------------------------------------------------------------------PV-------------------------------------------------V----------------------------------K---------------------L-------------------------T-----------------------------P------------------AA---------V--------------------------------------------------DR-------------------------------------------------------------------------------------------------------------------------------------------------------------VR-A----------------------------------------I------------------------I----------------------------A----------------------N------S---------S----------------------------------------T-------------P-----L-----A------------------------G----------L-----------------------------------------------------------R-----LG---------------------------------------------------------------------------------------------------------------L-----D---------------------------------------------K--------------------------G---------------------G-----------------C----------A-G-M------------T---YK----------------------------------------------------------------------------------FEM----------------------------V-------------A----------------A------------------------------------------------------------A-D-------------------------------------------------------------------------------------------------------------------------------------------------------P------------------K--------------------------D--D----------V------------------V--------------E-----------------------------------------------------------------------------------------------------------------------V--------------------------------------------------------D------------------------------------G---------------------------------------------------V---T-----V-----------------FV-----------------------------D-P----------------------------------------------------------------------AA-----------------------------------------T----------------------------------------------L-Y----------------------------------------------------------L---L--G--------------------------------------------TTV-DF----------------------------------------K-T-------------------------------D------------------------------K--------------------------------------------------------------------------------------------------------------M-----------------------------------------------------A---------S--------------------------------------------------------------------------------T-------F-----------------------------------------------------------V-----------------F--------------------------------------------------------------------E--------------------------------------------------------------------------N-----------------------------------------------P--------N-------------------------------Q---------------------------------I-------------------------------------------------------------------------------------S----------------------------------------------------------------------------------------------------------------------------------------------------A-------------------------------------------------------------------------------------------------------------------------------------------------------------------------------------------------------------------------------------------------------------------------------------------------------------------------------------------------------------------------------C------------------------------------------------------------------------------------------G-------------------------------------------------------------------------------------------------------------------------------------------------------------------------------C---------------------------------------------------------------------------------------G-----------------------------------------------------------------------------------------E-----------------------------------------------------------------------------------------------SV----------------------------------------------------------------------------S-----------------------------------I----------------------------------------------------------------------------------------------------------------------------------------------EP------------------------------------------------------------------------------------------------------------A-KV---------------------------------------------------------------------------------------------------------------------------------------------------------------------------------------------------------------------------------------------------------------------------------------------------------------------------------------------------------------------------------------------------------------------------*---------------------------------------------------------------------------------------------------------------------------------------------------------------------------------------------------------------------------------------------------------------------------------------------------------------------------------------------------------------------------------------------------------------------------------------------
>1977864_CPsp@ARJ48102.1| Fe-S cluster assembly scaffold SufA
------------------------------------------------------------------------------------------------------------------------------------------------------------------------------------------------------------------------------------------------------------------------------------------------------------------------------------------------------------------------------------------------------------------------------------------------------------------------------------------------------------------------------------------------------------------------------------------------------------------------------------------------------------------------------------------------------------------------------------------------------------------------------------------------------------------------------------------------------------------------------------------------------------------------------------------------------------------------------------------------------------------------------------------------------------------------------------------------------------------------------------------------------------M----------------------------------------------------------N-----------------------------------------------------PI-------------------------------------------------I----------------------------------K---------------------L-------------------------S-----------------------------D------------------NA---------A--------------------------------------------------LR-------------------------------------------------------------------------------------------------------------------------------------------------------------IK-E----------------------------------------I------------------------M----------------------------S----------------------N------A---------E----------------------------------------K-------------N-----A-----V------------------------G----------V-----------------------------------------------------------R-----VS---------------------------------------------------------------------------------------------------------------V-----K---------------------------------------------S--------------------------G---------------------G-----------------C----------A-G-M------------S---YV----------------------------------------------------------------------------------MEY----------------------------S-------------K----------------E------------------------------------------------------------I-N-------------------------------------------------------------------------------------------------------------------------------------------------------P------------------N--------------------------D--E----------L------------------I--------------E-----------------------------------------------------------------------------------------------------------------------D--------------------------------------------------------K------------------------------------G---------------------------------------------------V---K-----V-----------------YI-----------------------------D-S----------------------------------------------------------------------AA-----------------------------------------V----------------------------------------------M-Y----------------------------------------------------------L---L--G--------------------------------------------TEM-DY----------------------------------------K-K-------------------------------E------------------------------D--------------------------------------------------------------------------------------------------------------F-----------------------------------------------------S---------S--------------------------------------------------------------------------------S-------F-----------------------------------------------------------V-----------------F--------------------------------------------------------------------N--------------------------------------------------------------------------N-----------------------------------------------P--------N-------------------------------E---------------------------------T-------------------------------------------------------------------------------------E----------------------------------------------------------------------------------------------------------------------------------------------------R-------------------------------------------------------------------------------------------------------------------------------------------------------------------------------------------------------------------------------------------------------------------------------------------------------------------------------------------------------------------------------C------------------------------------------------------------------------------------------G-------------------------------------------------------------------------------------------------------------------------------------------------------------------------------C---------------------------------------------------------------------------------------G-----------------------------------------------------------------------------------------E-----------------------------------------------------------------------------------------------SF----------------------------------------------------------------------------K-----------------------------------V-----------------------------------------------------------------------------------------------------------------------------------------------------------------------------------------------------------------------------------------------------------------------------------------------------------------------------------------------------------------------------------------------------------------------------------------------------------------------------------------------------------------------------------------------------------------------------------------------------------------------------------------------------------------------------------------------------------------------------------------------------------------------------------------------------------------------------------------------------------------------------------------------------------------------------------------------------------------------------------------------------------------------------------------------------------------------------------------------------------------------------------------
>78587_Aexcentricus@BBF82299.1| iron binding protein SufA for iron-sulfur cluster assembly
--------------------------------------------------------------------------------------------------------------------------------------------------------------------------------------------------------------------------------------------------------------------------------------------------MD----------------------------------------------------------------------------------------------------------------------------------------------------------------------------------------------------------------------------------------------------------------------------------------------------------------------------------------------------------------------------------------------------------------------------------------------------------------------------------I----------------------------------------------------Q----------------------------------------------------------------------------------------------------------------------------------------PVI--------------------------TPR----------------------------------------------------PR---------------------------------------RP-----------------------------------------R----------------------------------------------------------P-----------------------------------------------------AI-------------------------------------------------V----------------------------------S---------------------L-------------------------T-----------------------------D------------------AA---------A--------------------------------------------------AQ-------------------------------------------------------------------------------------------------------------------------------------------------------------VK-A----------------------------------------I------------------------M----------------------------A----------------------R------A---------D----------------------------------------K-------------P-----Y-----V------------------------G----------L-----------------------------------------------------------R-----VG---------------------------------------------------------------------------------------------------------------V-----K---------------------------------------------Q--------------------------G---------------------G-----------------C----------A-G-Q------------E---YV----------------------------------------------------------------------------------LSY----------------------------A-------------E----------------A------------------------------------------------------------A-D-------------------------------------------------------------------------------------------------------------------------------------------------------P------------------L--------------------------D--E----------V------------------V--------------T-----------------------------------------------------------------------------------------------------------------------D--------------------------------------------------------K------------------------------------G---------------------------------------------------V---T-----I-----------------LI-----------------------------E-P----------------------------------------------------------------------KA-----------------------------------------V----------------------------------------------L-Y----------------------------------------------------------L---V--G--------------------------------------------TVI-DY----------------------------------------E-T-------------------------------T------------------------------K--------------------------------------------------------------------------------------------------------------L-----------------------------------------------------A---------S--------------------------------------------------------------------------------K-------F-----------------------------------------------------------V-----------------F--------------------------------------------------------------------N--------------------------------------------------------------------------N-----------------------------------------------P--------N-------------------------------E---------------------------------T-------------------------------------------------------------------------------------D----------------------------------------------------------------------------------------------------------------------------------------------------A-------------------------------------------------------------------------------------------------------------------------------------------------------------------------------------------------------------------------------------------------------------------------------------------------------------------------------------------------------------------------------C------------------------------------------------------------------------------------------G-------------------------------------------------------------------------------------------------------------------------------------------------------------------------------C---------------------------------------------------------------------------------------G-----------------------------------------------------------------------------------------E-----------------------------------------------------------------------------------------------SV----------------------------------------------------------------------------T-----------------------------------I----------------------------------------------------------------------------------------------------------------------------------------------KP------------------------------------------------------------------------------------------------------------A-AT---------------------------------------------------------------------------------------------------------------------------------------------------------------------------------------------------------------------------------------------------------------------------------------------------------------------------------------------------------------------------------------------------------------------------ES-----------D--------------------------------------------------------------------------------------------------------------------------------------------------------------------------------------------------------------------------------------------------------------------------------------------------------------------------------------------------------------------------------------------------------------------------------
>1852618_Psp@LYSZ01000001.1_617|  715370 715735
------------------------------------------------------------------------------------------------------------------------------------------------------------------------------------------------------------------------------------------------------------------------------------------------------------------------------------------------------------------------------------------------------------------------------------------------------------------------------------------------------------------------------------------------------------------------------------------------------------------------------------------------------------------------------------------------------------------------------------------------------------------------------------------------------------------------------------------------------------------------------------------------------------------------------------------------------------------------------------------------------------------------------------------------------------------------MP---------------------------------------RP-----------------------------------------R----------------------------------------------------------P-----------------------------------------------------KV-------------------------------------------------V----------------------------------T---------------------L-------------------------T-----------------------------D------------------KA---------A--------------------------------------------------SR-------------------------------------------------------------------------------------------------------------------------------------------------------------MS-E----------------------------------------I------------------------M----------------------------A----------------------N------A---------D----------------------------------------E-------------N-----F-----I------------------------G----------V-----------------------------------------------------------K-----IG---------------------------------------------------------------------------------------------------------------V-----K---------------------------------------------N--------------------------G---------------------G-----------------C----------A-G-M------------E---YT----------------------------------------------------------------------------------MDY----------------------------A-------------T----------------E------------------------------------------------------------A-A-------------------------------------------------------------------------------------------------------------------------------------------------------P------------------L--------------------------D--E----------V------------------V--------------E-----------------------------------------------------------------------------------------------------------------------E--------------------------------------------------------N------------------------------------G---------------------------------------------------I---K-----I-----------------LI-----------------------------D-P----------------------------------------------------------------------KA-----------------------------------------I----------------------------------------------L-F----------------------------------------------------------L---I--G--------------------------------------------TQI-DF----------------------------------------V-T-------------------------------E------------------------------K--------------------------------------------------------------------------------------------------------------L-----------------------------------------------------S---------Q--------------------------------------------------------------------------------R-------F-----------------------------------------------------------V-----------------F--------------------------------------------------------------------N--------------------------------------------------------------------------N-----------------------------------------------P--------N-------------------------------Q---------------------------------T-------------------------------------------------------------------------------------D----------------------------------------------------------------------------------------------------------------------------------------------------A-------------------------------------------------------------------------------------------------------------------------------------------------------------------------------------------------------------------------------------------------------------------------------------------------------------------------------------------------------------------------------C------------------------------------------------------------------------------------------G-------------------------------------------------------------------------------------------------------------------------------------------------------------------------------C---------------------------------------------------------------------------------------G-----------------------------------------------------------------------------------------E-----------------------------------------------------------------------------------------------SV----------------------------------------------------------------------------T-----------------------------------I----------------------------------------------------------------------------------------------------------------------------------------------VP------------------------------------------------------------------------------------------------------------Q-KL---------------------------------------------------------------------------------------------------------------------------------------------------------------------------------------------------------------------------------------------------------------------------------------------------------------------------------------------------------------------------------------------------------------------------DA-----------*--------------------------------------------------------------------------------------------------------------------------------------------------------------------------------------------------------------------------------------------------------------------------------------------------------------------------------------------------------------------------------------------------------------------------------
>1082_Pfulvum@SEH48794.1| iron-sulfur cluster assembly protein
-------------------------------------------------------------------------------------------------------------------------------------------------------------------------------------------------------------------------------------------------------------------------------------------------------------------------------------------------------------------------------------------------------------------------------------------------------------------------------------------------------------------------------------------------------------------------------------------------------------------------------------------------------------------------------------------------------------------------------------------------------------------------------------------------------------------------------------------M---------------------------------------------------------------------------------------------------------------------------------------------------------------------------------------------------------------------------------------------------------------------PA-----------------------------------------A----------------------------------------------------------P--------------------------------------------------------------------------------------------------------L----------------------------------T---------------------I-------------------------T-----------------------------D------------------AA---------A--------------------------------------------------LR-------------------------------------------------------------------------------------------------------------------------------------------------------------VQ-A----------------------------------------L------------------------L----------------------------D----------------------K------R---------G----------------------------------------K-------------P-----S-----A------------------------G----------I-----------------------------------------------------------R-----IG---------------------------------------------------------------------------------------------------------------V-----R---------------------------------------------S--------------------------K---------------------G-----------------C----------S-G-L------------S---YT----------------------------------------------------------------------------------LEF----------------------------A-------------D----------------E------------------------------------------------------------R-T-------------------------------------------------------------------------------------------------------------------------------------------------------P------------------Y--------------------------D--E----------I------------------V--------------E-----------------------------------------------------------------------------------------------------------------------H--------------------------------------------------------N------------------------------------G---------------------------------------------------V---T-----V-----------------LI-----------------------------D-P----------------------------------------------------------------------KA-----------------------------------------T----------------------------------------------M-F----------------------------------------------------------I---L--G--------------------------------------------TEM-DF----------------------------------------V-E-------------------------------D------------------------------K--------------------------------------------------------------------------------------------------------------M-----------------------------------------------------Q---------S--------------------------------------------------------------------------------G-------F-----------------------------------------------------------V-----------------F--------------------------------------------------------------------R--------------------------------------------------------------------------N-----------------------------------------------P--------N-------------------------------E---------------------------------K-------------------------------------------------------------------------------------G----------------------------------------------------------------------------------------------------------------------------------------------------R-------------------------------------------------------------------------------------------------------------------------------------------------------------------------------------------------------------------------------------------------------------------------------------------------------------------------------------------------------------------------------C------------------------------------------------------------------------------------------G-------------------------------------------------------------------------------------------------------------------------------------------------------------------------------C---------------------------------------------------------------------------------------G-----------------------------------------------------------------------------------------E-----------------------------------------------------------------------------------------------SF----------------------------------------------------------------------------H-----------------------------------V-----------------------------------------------------------------------------------------------------------------------------------------------------------------------------------------------------------------------------------------------------------------------------------------------------------------------------------------------------------------------------------------------------------------------------------------------------------------------------------------------------------------------------------------------------------------------------------------------------------------------------------------------------------------------------------------------------------------------------------------------------------------------------------------------------------------------------------------------------------------------------------------------------------------------------------------------------------------------------------------------------------------------------------------------------------------------------------------------------------------------------------------
>2162024_Pbacterium@QBYF01000001.1_137|  129453 129788
-------------------------------------------------------------------------------------------------------------------------------------------------------------------------------------------------------------------------------------------------------------------------------------------------------------------------------------------------------------------------------------------------------------------------------------------------------------------------------------------------------------------------------------------------------------------------------------------------------------------------------------------------------------------------------------------------------------------------------------------------------------------------------------------------------------------------------------------------------------------------------------------------------------------------------------------------------------------------------------------------------------------M----------------------------------------------------------------------------------------------------------------------------------------S----------------------------------------------------------E-----------------------------------------------------KV-------------------------------------------------I----------------------------------K---------------------L-------------------------S-----------------------------D------------------KA---------V--------------------------------------------------NR-------------------------------------------------------------------------------------------------------------------------------------------------------------IK-E----------------------------------------I------------------------M----------------------------S----------------------Q------A---------Q----------------------------------------N-------------S-----T-----I------------------------G----------V-----------------------------------------------------------R-----IG---------------------------------------------------------------------------------------------------------------V-----K---------------------------------------------S--------------------------G---------------------G-----------------C----------A-G-M------------S---YV----------------------------------------------------------------------------------MEY----------------------------A-------------K----------------E------------------------------------------------------------I-K-------------------------------------------------------------------------------------------------------------------------------------------------------P------------------N--------------------------E--E----------V------------------I--------------E-----------------------------------------------------------------------------------------------------------------------D--------------------------------------------------------N------------------------------------G---------------------------------------------------V---K-----V-----------------LI-----------------------------D-P----------------------------------------------------------------------KA-----------------------------------------I----------------------------------------------M-Y----------------------------------------------------------L---L--G--------------------------------------------TEM-DY----------------------------------------K-E-------------------------------E------------------------------K--------------------------------------------------------------------------------------------------------------F-----------------------------------------------------S---------S--------------------------------------------------------------------------------Q-------F-----------------------------------------------------------F-----------------F--------------------------------------------------------------------K--------------------------------------------------------------------------N-----------------------------------------------P--------N-------------------------------E---------------------------------T-------------------------------------------------------------------------------------E----------------------------------------------------------------------------------------------------------------------------------------------------R-------------------------------------------------------------------------------------------------------------------------------------------------------------------------------------------------------------------------------------------------------------------------------------------------------------------------------------------------------------------------------C------------------------------------------------------------------------------------------G-------------------------------------------------------------------------------------------------------------------------------------------------------------------------------C---------------------------------------------------------------------------------------G-----------------------------------------------------------------------------------------E-----------------------------------------------------------------------------------------------SF----------------------------------------------------------------------------K-----------------------------------V----------------------------------------------------------------------------------------------------------------------------------------------*------------------------------------------------------------------------------------------------------------------------------------------------------------------------------------------------------------------------------------------------------------------------------------------------------------------------------------------------------------------------------------------------------------------------------------------------------------------------------------------------------------------------------------------------------------------------------------------------------------------------------------------------------------------------------------------------------------------------------------------------------------------------------------------------------------------------------------------------------------------------------------------------------------------------------------------------------------------------------------------
>1131277_Aproteobacter@AQVN01000275.1_7|  6008 6337
--------------------------------------------------------------------------------------------------------------------------------------------------------------------------------------------------------------------------------------------------------------------------------------------------------------------------------------------------------------------------------------------------------------------------------------------------------------------------------------------------------------------------------------------------------------------------------------------------------------------------------------------------------------------------------------------------------------------------------------------------------------------------------------M----------------------------------------------------R---------------------------------------------------------------------------------------------------------------------------------------------------------------------------------------------------------------------------------------------------------------------------------------------------------------------------------------------------------------------------------------------------------------------------------DI-------------------------------------------------L----------------------------------T---------------------I-------------------------T-----------------------------D------------------KA---------A--------------------------------------------------DR-------------------------------------------------------------------------------------------------------------------------------------------------------------IK-N----------------------------------------I------------------------I----------------------------S----------------------E------A---------N----------------------------------------E-------------E-----I-----I------------------------G----------V-----------------------------------------------------------K-----VG---------------------------------------------------------------------------------------------------------------V-----D---------------------------------------------K--------------------------T---------------------G-----------------C----------S-G-Y------------A---YK----------------------------------------------------------------------------------LDY----------------------------A-------------K----------------D------------------------------------------------------------T-N--------------------------------------------------------------------------------------------------------------------------------------------------------------------------G--------------------------L--D----------L------------------V--------------Q-----------------------------------------------------------------------------------------------------------------------T--------------------------------------------------------K------------------------------------G---------------------------------------------------V---K-----V-----------------FI-----------------------------E-P----------------------------------------------------------------------SA-----------------------------------------V----------------------------------------------M-F----------------------------------------------------------L---I--G--------------------------------------------SKM-DY----------------------------------------I-T-------------------------------D------------------------------K--------------------------------------------------------------------------------------------------------------I-----------------------------------------------------S---------S--------------------------------------------------------------------------------R-------F-----------------------------------------------------------T-----------------F--------------------------------------------------------------------I--------------------------------------------------------------------------N-----------------------------------------------P--------N-------------------------------E---------------------------------K-------------------------------------------------------------------------------------S----------------------------------------------------------------------------------------------------------------------------------------------------T-------------------------------------------------------------------------------------------------------------------------------------------------------------------------------------------------------------------------------------------------------------------------------------------------------------------------------------------------------------------------------C------------------------------------------------------------------------------------------G-------------------------------------------------------------------------------------------------------------------------------------------------------------------------------C---------------------------------------------------------------------------------------G-----------------------------------------------------------------------------------------E-----------------------------------------------------------------------------------------------SF----------------------------------------------------------------------------N-----------------------------------V----------------------------------------------------------------------------------------------------------------------------------------------*------------------------------------------------------------------------------------------------------------------------------------------------------------------------------------------------------------------------------------------------------------------------------------------------------------------------------------------------------------------------------------------------------------------------------------------------------------------------------------------------------------------------------------------------------------------------------------------------------------------------------------------------------------------------------------------------------------------------------------------------------------------------------------------------------------------------------------------------------------------------------------------------------------------------------------------------------------------------------------------
>663610_Maurea@JQKO01000013.1_46|  42224 42586
--------------------------------------------------------------------------------------------------------------------------------------------------------------------------------------------------------------------------------------------------------------------------------------------------------------------------------------------------------------------------------------------------------------------------------------------------------------------------------------------------------------------------------------------------------------------------------------------------------------------------------------------------------------------------------------------------------------------------------------------------------------------------------------M----------------------------------------------------P---------------------------------------------------------------------------------------------------------------------------------------------------------------------------------------------------------------------------------------------------------------------NS-----------------------------------------Q----------------------------------------------------------F-----------------------------------------------------AV-------------------------------------------------V----------------------------------S---------------------L-------------------------S-----------------------------E------------------AA---------A--------------------------------------------------AR-------------------------------------------------------------------------------------------------------------------------------------------------------------AR-H----------------------------------------L------------------------I----------------------------E----------------------A------A---------G----------------------------------------R-------------P-----V-----A------------------------G----------I-----------------------------------------------------------K-----VG---------------------------------------------------------------------------------------------------------------V-----K---------------------------------------------N--------------------------G---------------------G-----------------C----------A-G-M------------S---YT----------------------------------------------------------------------------------LDL----------------------------A-------------D----------------E------------------------------------------------------------I-Q-------------------------------------------------------------------------------------------------------------------------------------------------------A------------------G--------------------------D--E----------V------------------V--------------E-----------------------------------------------------------------------------------------------------------------------D--------------------------------------------------------Q------------------------------------G---------------------------------------------------V---K-----I-----------------LI-----------------------------A-P----------------------------------------------------------------------AD-----------------------------------------L----------------------------------------------M-F----------------------------------------------------------L---L--G--------------------------------------------TKL-DF----------------------------------------E-A-------------------------------S------------------------------K--------------------------------------------------------------------------------------------------------------F-----------------------------------------------------A---------S--------------------------------------------------------------------------------S-------F-----------------------------------------------------------Q-----------------F--------------------------------------------------------------------Q--------------------------------------------------------------------------N-----------------------------------------------P--------N-------------------------------Q---------------------------------T-------------------------------------------------------------------------------------G----------------------------------------------------------------------------------------------------------------------------------------------------A-------------------------------------------------------------------------------------------------------------------------------------------------------------------------------------------------------------------------------------------------------------------------------------------------------------------------------------------------------------------------------C------------------------------------------------------------------------------------------G-------------------------------------------------------------------------------------------------------------------------------------------------------------------------------C---------------------------------------------------------------------------------------G-----------------------------------------------------------------------------------------E-----------------------------------------------------------------------------------------------SV----------------------------------------------------------------------------S-----------------------------------I----------------------------------------------------------------------------------------------------------------------------------------------TP------------------------------------------------------------------------------------------------------------A-GQ---------------------------------------------------------------------------------------------------------------------------------------------------------------------------------------------------------------------------------------------------------------------------------------------------------------------------------------------------------------------------------------------------------------------------P*--------------------------------------------------------------------------------------------------------------------------------------------------------------------------------------------------------------------------------------------------------------------------------------------------------------------------------------------------------------------------------------------------------------------------------------------
>1951236_Rbacterium@DDCV01000015.1_4|  2131 2499
----------------------------------------------------------------------------------------------------------------------------------------------------------------------------------------------------------------------------------------------------------------------------------------------------MK-----------------------------------------------------------------------------------------------------------------------------------------------------------------------------------------------------------------------------------------------------------------------------------------------------------------------------------------------------------------------------------------------------------------------------------------------------------------------------FSES----------------------------------------------------G----------------------------------------------------------------------------------------------------------------------------------------------------------------------------------------------------------------------------------------------------------------------------------------------------------------N----------------------------------------------------------PI---------------------------------------------------IDY-------------------------------------------------L----------------------------------T---------------------I-------------------------S-----------------------------D------------------GA---------I--------------------------------------------------MQ-------------------------------------------------------------------------------------------------------------------------------------------------------------VK-N----------------------------------------L------------------------L---------------------------------------------------N------S---------R----------------------------------------K-------------E----PC-----Q------------------------G----------V-----------------------------------------------------------R-----VG---------------------------------------------------------------------------------------------------------------V-----R---------------------------------------------T--------------------------R---------------------G-----------------C----------S-G-L------------S---YV----------------------------------------------------------------------------------IEY----------------------------AIK----------DK----------------N------------------------------------------------------------I-T-------------------------------------------------------------------------------------------------------------------------------------------------------K------------------F--------------------------D--D----------V------------------VIK------------D---------------------------------------------------------------------------------------------------------------------------------------------------------------------------------------------------------------------N---------------------------------------------------I---S-----V-----------------FI-----------------------------D-P----------------------------------------------------------------------KI-----------------------------------------S----------------------------------------------M-F----------------------------------------------------------L---I--G--------------------------------------------SEM-IY----------------------------------------N-D-------------------------------G------------------------------D--------------------------------------------------------------------------------------------------------------I-----------------------------------------------------E---------S--------------------------------------------------------------------------------G-------F-----------------------------------------------------------D-----------------F--------------------------------------------------------------------V--------------------------------------------------------------------------N-----------------------------------------------P--------N-------------------------------E---------------------------------K-------------------------------------------------------------------------------------G----------------------------------------------------------------------------------------------------------------------------------------------------R-------------------------------------------------------------------------------------------------------------------------------------------------------------------------------------------------------------------------------------------------------------------------------------------------------------------------------------------------------------------------------C------------------------------------------------------------------------------------------G-------------------------------------------------------------------------------------------------------------------------------------------------------------------------------C---------------------------------------------------------------------------------------G-----------------------------------------------------------------------------------------E-----------------------------------------------------------------------------------------------SF----------------------------------------------------------------------------K-----------------------------------V----------------------------------------------------------------------------------------------------------------------------------------------*------------------------------------------------------------------------------------------------------------------------------------------------------------------------------------------------------------------------------------------------------------------------------------------------------------------------------------------------------------------------------------------------------------------------------------------------------------------------------------------------------------------------------------------------------------------------------------------------------------------------------------------------------------------------------------------------------------------------------------------------------------------------------------------------------------------------------------------------------------------------------------------------------------------------------------------------------------------------------------------
>1948385_Abacterium@DFSK01000132.1_1|  3 284
---------------------------------------------------------------------------------------------------------------------------------------------------------------------------------------------------------------------------------------------------------------------------------------------------------------------------------------------------------------------------------------------------------------------------------------------------------------------------------------------------------------------------------------------------------------------------------------------------------------------------------------------------------------------------------------------------------------------------------------------------------------------------------------------------------------------------------------------------------------------------------------------------------------------------------------------------------------------------------------------------------------------------------------------------------------------------------------------------------------------------------------------------------------------------------------------------------------------------------------------------------------------------------------------------------------------------------------------------------------------------------------------------------------------------------------------------------------------------------------------------------------------------------------------------------------------------------------------------------------------------------------------------------------------------------------------------------------------------------------------------------------------------------------------------------------------------------A---------D----------------------------------------N-------------D-----V-----I------------------------G----------L-----------------------------------------------------------R-----VG---------------------------------------------------------------------------------------------------------------V-----K---------------------------------------------T--------------------------A---------------------G-----------------C----------S-G-M------------Q---YD----------------------------------------------------------------------------------VQF----------------------------A-------------T----------------E------------------------------------------------------------Q-K-------------------------------------------------------------------------------------------------------------------------------------------------------P------------------F--------------------------E--D----------K------------------I--------------E-----------------------------------------------------------------------------------------------------------------------Q--------------------------------------------------------D------------------------------------G---------------------------------------------------V---T-----L-----------------FI-----------------------------D-P----------------------------------------------------------------------TA-----------------------------------------V----------------------------------------------M-F----------------------------------------------------------L---I--G--------------------------------------------SQM-DW----------------------------------------Q-E-------------------------------D------------------------------K--------------------------------------------------------------------------------------------------------------F-----------------------------------------------------S---------A--------------------------------------------------------------------------------K-------F-----------------------------------------------------------V-----------------F--------------------------------------------------------------------N--------------------------------------------------------------------------N-----------------------------------------------P--------N-------------------------------E---------------------------------I-------------------------------------------------------------------------------------A----------------------------------------------------------------------------------------------------------------------------------------------------R-------------------------------------------------------------------------------------------------------------------------------------------------------------------------------------------------------------------------------------------------------------------------------------------------------------------------------------------------------------------------------C------------------------------------------------------------------------------------------G-------------------------------------------------------------------------------------------------------------------------------------------------------------------------------C---------------------------------------------------------------------------------------G-----------------------------------------------------------------------------------------E-----------------------------------------------------------------------------------------------SF----------------------------------------------------------------------------S-----------------------------------V----------------------------------------------------------------------------------------------------------------------------------------------ST------------------------------------------------------------------------------------------------------------P-S*-------------------------------------------------------------------------------------------------------------------------------------------------------------------------------------------------------------------------------------------------------------------------------------------------------------------------------------------------------------------------------------------------------------------------------------------------------------------------------------------------------------------------------------------------------------------------------------------------------------------------------------------------------------------------------------------------------------------------------------------------------------------------------------------------------------------------------------------------------------------------
>1852617_Osp@LYSW01000034.1_17|  20037 20396
------------------------------------------------------------------------------------------------------------------------------------------------------------------------------------------------------------------------------------------------------------------------------------------------------------------------------------------------------------------------------------------------------------------------------------------------------------------------------------------------------------------------------------------------------------------------------------------------------------------------------------------------------------------------------------------------------------------------------------------------------------------------------------------------------------------------------------------------------------------------------------------------------------------------------------------------------------------------------------------------------------------------------------------------------------------------MT---------------------------------------RA-----------------------------------------R----------------------------------------------------------P-----------------------------------------------------KA-------------------------------------------------V----------------------------------T---------------------L-------------------------T-----------------------------D------------------AA---------A--------------------------------------------------DR-------------------------------------------------------------------------------------------------------------------------------------------------------------VK-A----------------------------------------L------------------------M----------------------------A----------------------D------K---------E----------------------------------------A-------------G-----Y-----------------------------------------L-----------------------------------------------------------R-----VG---------------------------------------------------------------------------------------------------------------V-----K---------------------------------------------N--------------------------G---------------------G-----------------C----------A-G-M------------E---YV----------------------------------------------------------------------------------MDY----------------------------V-------------S----------------E------------------------------------------------------------P-D-------------------------------------------------------------------------------------------------------------------------------------------------------P------------------L--------------------------D--E----------R------------------V--------------E-----------------------------------------------------------------------------------------------------------------------D--------------------------------------------------------Q------------------------------------G---------------------------------------------------V---E-----I-----------------VV-----------------------------D-A----------------------------------------------------------------------KS-----------------------------------------L----------------------------------------------L-F----------------------------------------------------------L---L--G--------------------------------------------SQL-DY----------------------------------------E-V-------------------------------T------------------------------P--------------------------------------------------------------------------------------------------------------L-----------------------------------------------------H---------A--------------------------------------------------------------------------------K-------F-----------------------------------------------------------V-----------------F--------------------------------------------------------------------K--------------------------------------------------------------------------N-----------------------------------------------P--------N-------------------------------E---------------------------------T-------------------------------------------------------------------------------------D----------------------------------------------------------------------------------------------------------------------------------------------------A-------------------------------------------------------------------------------------------------------------------------------------------------------------------------------------------------------------------------------------------------------------------------------------------------------------------------------------------------------------------------------C------------------------------------------------------------------------------------------G-------------------------------------------------------------------------------------------------------------------------------------------------------------------------------C---------------------------------------------------------------------------------------G-----------------------------------------------------------------------------------------E-----------------------------------------------------------------------------------------------SV----------------------------------------------------------------------------T-----------------------------------L----------------------------------------------------------------------------------------------------------------------------------------------IP------------------------------------------------------------------------------------------------------------V-NL---------------------------------------------------------------------------------------------------------------------------------------------------------------------------------------------------------------------------------------------------------------------------------------------------------------------------------------------------------------------------------------------------------------------------DN-----------*--------------------------------------------------------------------------------------------------------------------------------------------------------------------------------------------------------------------------------------------------------------------------------------------------------------------------------------------------------------------------------------------------------------------------------
>314254_Osp@EAP91149.1| HesB/YadR/YfhF
------------------------------------------------------------------------------------------------------------------------------------------------------------------------------------------------------------------------------------------------------------------------------------------------------------------------------------------------------------------------------------------------------------------------------------------------------------------------------------------------------------------------------------------------------------------------------------------------------------------------------------------------------------------------------------------------------------------------------------------------------------------------------------------------------------------------------------------------------------------------------------------------------------------------------------------------------------------------------------------------------------------------------------------------------------------------MA---------------------------------------RQ-----------------------------------------R----------------------------------------------------------P-----------------------------------------------------KA-------------------------------------------------V----------------------------------T---------------------L-------------------------T-----------------------------E------------------AA---------A--------------------------------------------------TR-------------------------------------------------------------------------------------------------------------------------------------------------------------VK-K----------------------------------------L------------------------M----------------------------A----------------------D------R---------D----------------------------------------L-------------G-----Y-----------------------------------------L-----------------------------------------------------------R-----VG---------------------------------------------------------------------------------------------------------------V-----K---------------------------------------------N--------------------------G---------------------G-----------------C----------A-G-M------------E---YV----------------------------------------------------------------------------------MDY----------------------------V-------------A----------------E------------------------------------------------------------P-D-------------------------------------------------------------------------------------------------------------------------------------------------------P------------------L--------------------------D--E----------R------------------V--------------E-----------------------------------------------------------------------------------------------------------------------D--------------------------------------------------------Q------------------------------------G---------------------------------------------------V---E-----I-----------------VV-----------------------------D-A----------------------------------------------------------------------KS-----------------------------------------L----------------------------------------------L-F----------------------------------------------------------L---L--G--------------------------------------------AQI-DY----------------------------------------E-V-------------------------------T------------------------------P--------------------------------------------------------------------------------------------------------------L-----------------------------------------------------H---------A--------------------------------------------------------------------------------K-------F-----------------------------------------------------------V-----------------F--------------------------------------------------------------------R--------------------------------------------------------------------------N-----------------------------------------------P--------N-------------------------------E---------------------------------T-------------------------------------------------------------------------------------D----------------------------------------------------------------------------------------------------------------------------------------------------A-------------------------------------------------------------------------------------------------------------------------------------------------------------------------------------------------------------------------------------------------------------------------------------------------------------------------------------------------------------------------------C------------------------------------------------------------------------------------------G-------------------------------------------------------------------------------------------------------------------------------------------------------------------------------C---------------------------------------------------------------------------------------G-----------------------------------------------------------------------------------------E-----------------------------------------------------------------------------------------------SV----------------------------------------------------------------------------T-----------------------------------L----------------------------------------------------------------------------------------------------------------------------------------------VP------------------------------------------------------------------------------------------------------------A-QV---------------------------------------------------------------------------------------------------------------------------------------------------------------------------------------------------------------------------------------------------------------------------------------------------------------------------------------------------------------------------------------------------------------------------AD--------------------------------------------------------------------------------------------------------------------------------------------------------------------------------------------------------------------------------------------------------------------------------------------------------------------------------------------------------------------------------------------------------------------------------------------
>1946140_Bsp@DLIT01000132.1_7|  5688 6086
----------------------------------------------------------------------------------------------------------------------------------------------------------------------------------------------------------------------------------------------------------------------------------M---------------TE----------------------------------------------------------------------------------------------------------------------------------------------------------------------------------------------------------------------------------------------------------------------------------------------------------------------------------------------------------------------------------------------------------------------------------------------------------------------------------L----------------------------------------------------Q-----------------------------------------------------------------------------------------------------------------------------------------T---------------------------AAR----------------------------------------------------PR---------------------------------------RP-----------------------------------------R----------------------------------------------------------P-----------------------------------------------------KV-------------------------------------------------V----------------------------------T---------------------L-------------------------T-----------------------------E------------------AA---------A--------------------------------------------------ER-------------------------------------------------------------------------------------------------------------------------------------------------------------VR-E----------------------------------------I------------------------M----------------------------A----------------------N------A---------Q----------------------------------------K-------------D-----Y-----V------------------------G----------L-----------------------------------------------------------R-----VG---------------------------------------------------------------------------------------------------------------V-----K---------------------------------------------N--------------------------G---------------------G-----------------C----------A-G-Q------------E---YT----------------------------------------------------------------------------------FAY----------------------------A-------------E----------------E------------------------------------------------------------I-G-------------------------------------------------------------------------------------------------------------------------------------------------------P------------------M--------------------------D--E----------V------------------V--------------E-----------------------------------------------------------------------------------------------------------------------D--------------------------------------------------------K------------------------------------G---------------------------------------------------V---T-----I-----------------LI-----------------------------E-P----------------------------------------------------------------------KA-----------------------------------------I----------------------------------------------L-F----------------------------------------------------------L---I--G--------------------------------------------TEI-DF----------------------------------------E-T-------------------------------T------------------------------R--------------------------------------------------------------------------------------------------------------L-----------------------------------------------------A---------S--------------------------------------------------------------------------------K-------F-----------------------------------------------------------V-----------------F--------------------------------------------------------------------R--------------------------------------------------------------------------N-----------------------------------------------P--------N-------------------------------E---------------------------------T-------------------------------------------------------------------------------------D----------------------------------------------------------------------------------------------------------------------------------------------------A-------------------------------------------------------------------------------------------------------------------------------------------------------------------------------------------------------------------------------------------------------------------------------------------------------------------------------------------------------------------------------C------------------------------------------------------------------------------------------G-------------------------------------------------------------------------------------------------------------------------------------------------------------------------------C---------------------------------------------------------------------------------------G-----------------------------------------------------------------------------------------E-----------------------------------------------------------------------------------------------SV----------------------------------------------------------------------------T-----------------------------------I----------------------------------------------------------------------------------------------------------------------------------------------VP------------------------------------------------------------------------------------------------------------A-SA---------------------------------------------------------------------------------------------------------------------------------------------------------------------------------------------------------------------------------------------------------------------------------------------------------------------------------------------------------------------------------------------------------------------------LD-----------AN-----------------------------------------------------------------------------------*-------------------------------------------------------------------------------------------------------------------------------------------------------------------------------------------------------------------------------------------------------------------------------------------------------------------------------------------
>1169855_Rbacterium@ETA52159.1| Fe-S cluster assembly protein HesB
--------------------------------------------------------------------------------------------------------------------------------------------------------------------------------------------------------------------------------------------------------------------------------------------------------------------------------------------------------------------------------------------------------------------------------------------------------------------------------------------------------------------------------------------------------------------------------------------------------------------------------------------------------------------------------------------------------------------------------------------------------------------------------------M----------------------------------------------------F-------------------------------------------------------------------------------------------------------------------------------------------------------------------------G--------------------------------------------------------------------------------------------------------------------------------------I----------------------------------------------------------P----------------------------------G-----------------KQA-------------------------------------------------V----------------------------------T---------------------M-------------------------T-----------------------------P------------------KA---------S--------------------------------------------------QQ-------------------------------------------------------------------------------------------------------------------------------------------------------------IR-K----------------------------------------L------------------------M----------------------------E----------------------R---------------------------------------------------------D-------------G-----A-----S------------------------A----------L-----------------------------------------------------------R-----IG---------------------------------------------------------------------------------------------------------------L-----K---------------------------------------------K--------------------------G---------------------G-----------------C----------A-G-M------------E---YT----------------------------------------------------------------------------------MDF----------------------------V-------------E----------------T------------------------------------------------------------P-D-------------------------------------------------------------------------------------------------------------------------------------------------------D------------------N--------------------------D--E----------I------------------V--------------E-----------------------------------------------------------------------------------------------------------------------Q--------------------------------------------------------D------------------------------------G---------------------------------------------------A---R-----V-----------------AI-----------------------------A-P----------------------------------------------------------------------MA-----------------------------------------Q----------------------------------------------M-F----------------------------------------------------------L---F--G--------------------------------------------TEI-DY----------------------------------------K-T-------------------------------A------------------------------L--------------------------------------------------------------------------------------------------------------L-----------------------------------------------------E---------S--------------------------------------------------------------------------------G-------F-----------------------------------------------------------T-----------------F--------------------------------------------------------------------Q--------------------------------------------------------------------------N-----------------------------------------------P--------N-------------------------------V---------------------------------T-------------------------------------------------------------------------------------D----------------------------------------------------------------------------------------------------------------------------------------------------A-------------------------------------------------------------------------------------------------------------------------------------------------------------------------------------------------------------------------------------------------------------------------------------------------------------------------------------------------------------------------------C------------------------------------------------------------------------------------------G-------------------------------------------------------------------------------------------------------------------------------------------------------------------------------C---------------------------------------------------------------------------------------G-----------------------------------------------------------------------------------------E-----------------------------------------------------------------------------------------------SI----------------------------------------------------------------------------K-----------------------------------F----------------------------------------------------------------------------------------------------------------------------------------------KD------------------------------------------------------------------------------------------------------------VAEL---------------------------------------------------------------------------------------------------------------------------------------------------------------------------------------------------------------------------------------------------------------------------------------------------------------------------------------------------------------------------------------------------------------------------QA-----------ER-----------------------------------------------------------------------------------EG------------------------------------------------------------------------------------------------------------------------------------------------------------------------------------------------------------------------------------------------------------------------------------------------------------------------------------------
>1986803_CPsp@RPG99620.1| iron-sulfur cluster assembly accessory protein
-------------------------------------------------------------------------------------------------------------------------------------------------------------------------------------------------------------------------------------------------------------------------------------------------------------------------------------------------------------------------------------------------------------------------------------------------------------------------------------------------------------------------------------------------------------------------------------------------------------------------------------------------------------------------------------------------------------------------------------------------------------------------------------------------------------------------------------------------------------------------------------------------------------------------------------------------------------------------------------------------------------------M----------------------------------------------------------------------------------------------------------------------------------------S----------------------------------------------------------E-----------------------------------------------------KV-------------------------------------------------I----------------------------------K---------------------L-------------------------S-----------------------------D------------------NA---------V--------------------------------------------------SR-------------------------------------------------------------------------------------------------------------------------------------------------------------IK-E----------------------------------------I------------------------M----------------------------S----------------------Q------A---------E----------------------------------------N-------------S-----T-----I------------------------G----------V-----------------------------------------------------------R-----VG---------------------------------------------------------------------------------------------------------------V-----K---------------------------------------------S--------------------------G---------------------G-----------------C----------A-G-M------------S---YI----------------------------------------------------------------------------------MEY----------------------------A-------------E----------------D------------------------------------------------------------V-K-------------------------------------------------------------------------------------------------------------------------------------------------------P------------------N--------------------------E--E----------I------------------I--------------E-----------------------------------------------------------------------------------------------------------------------D--------------------------------------------------------K------------------------------------G---------------------------------------------------V---K-----V-----------------LI-----------------------------D-P----------------------------------------------------------------------KA-----------------------------------------I----------------------------------------------M-Y----------------------------------------------------------L---L--G--------------------------------------------TEM-DY----------------------------------------K-R-------------------------------E------------------------------K--------------------------------------------------------------------------------------------------------------F-----------------------------------------------------S---------S--------------------------------------------------------------------------------Q-------F-----------------------------------------------------------V-----------------F--------------------------------------------------------------------K--------------------------------------------------------------------------N-----------------------------------------------P--------N-------------------------------E---------------------------------T-------------------------------------------------------------------------------------E----------------------------------------------------------------------------------------------------------------------------------------------------R-------------------------------------------------------------------------------------------------------------------------------------------------------------------------------------------------------------------------------------------------------------------------------------------------------------------------------------------------------------------------------C------------------------------------------------------------------------------------------G-------------------------------------------------------------------------------------------------------------------------------------------------------------------------------C---------------------------------------------------------------------------------------G-----------------------------------------------------------------------------------------E-----------------------------------------------------------------------------------------------SF----------------------------------------------------------------------------K-----------------------------------V-----------------------------------------------------------------------------------------------------------------------------------------------------------------------------------------------------------------------------------------------------------------------------------------------------------------------------------------------------------------------------------------------------------------------------------------------------------------------------------------------------------------------------------------------------------------------------------------------------------------------------------------------------------------------------------------------------------------------------------------------------------------------------------------------------------------------------------------------------------------------------------------------------------------------------------------------------------------------------------------------------------------------------------------------------------------------------------------------------------------------------------------
>1986805_CPsp@OUW10901.1| Fe-S cluster assembly scaffold SufA
-------------------------------------------------------------------------------------------------------------------------------------------------------------------------------------------------------------------------------------------------------------------------------------------------------------------------------------------------------------------------------------------------------------------------------------------------------------------------------------------------------------------------------------------------------------------------------------------------------------------------------------------------------------------------------------------------------------------------------------------------------------------------------------------------------------------------------------------------------------------------------------------------------------------------------------------------------------------------------------------------------------------M----------------------------------------------------------------------------------------------------------------------------------------N----------------------------------------------------------E-----------------------------------------------------QI-------------------------------------------------I----------------------------------K---------------------L-------------------------S-----------------------------D------------------NA---------V--------------------------------------------------SR-------------------------------------------------------------------------------------------------------------------------------------------------------------IK-E----------------------------------------I------------------------M----------------------------S----------------------K------A---------E----------------------------------------D-------------S-----T-----I------------------------G----------V-----------------------------------------------------------R-----IG---------------------------------------------------------------------------------------------------------------V-----K---------------------------------------------S--------------------------G---------------------G-----------------C----------A-G-M------------S---YV----------------------------------------------------------------------------------MEY----------------------------A-------------K----------------E------------------------------------------------------------I-K-------------------------------------------------------------------------------------------------------------------------------------------------------P------------------N--------------------------E--E----------V------------------V--------------E-----------------------------------------------------------------------------------------------------------------------D--------------------------------------------------------K------------------------------------G---------------------------------------------------V---K-----V-----------------FI-----------------------------D-P----------------------------------------------------------------------KA-----------------------------------------V----------------------------------------------M-Y----------------------------------------------------------L---L--G--------------------------------------------TEM-DY----------------------------------------K-K-------------------------------E------------------------------K--------------------------------------------------------------------------------------------------------------F-----------------------------------------------------S---------S--------------------------------------------------------------------------------Q-------F-----------------------------------------------------------V-----------------F--------------------------------------------------------------------N--------------------------------------------------------------------------N-----------------------------------------------P--------N-------------------------------E---------------------------------T-------------------------------------------------------------------------------------E----------------------------------------------------------------------------------------------------------------------------------------------------R-------------------------------------------------------------------------------------------------------------------------------------------------------------------------------------------------------------------------------------------------------------------------------------------------------------------------------------------------------------------------------C------------------------------------------------------------------------------------------G-------------------------------------------------------------------------------------------------------------------------------------------------------------------------------C---------------------------------------------------------------------------------------G-----------------------------------------------------------------------------------------E-----------------------------------------------------------------------------------------------SF----------------------------------------------------------------------------K-----------------------------------I-----------------------------------------------------------------------------------------------------------------------------------------------------------------------------------------------------------------------------------------------------------------------------------------------------------------------------------------------------------------------------------------------------------------------------------------------------------------------------------------------------------------------------------------------------------------------------------------------------------------------------------------------------------------------------------------------------------------------------------------------------------------------------------------------------------------------------------------------------------------------------------------------------------------------------------------------------------------------------------------------------------------------------------------------------------------------------------------------------------------------------------------
>364199_Phomiensis@SET20379.1| Iron-binding apoprotein IscA
--------------------------------------------------------------------------------------------------------------------------------------------------------------------------------------------------------------------------------------------------------------------------------------------------------------------------------------------------------------------------------------------------------------------------------------------------------------------------------------------------------------------------------------------------------------------------------------------------------------------------------------------------------------------------------------------------------------------------------------------------------------------------------------M----------------------------------------------------F-------------------------------------------------------------------------------------------------------------------------------------------------------------------------S--------------------------------------------------------------------------------------------------------------------------------------V----------------------------------------------------------P----------------------------------G-----------------SAP-------------------------------------------------V----------------------------------T---------------------I-------------------------T-----------------------------P------------------AA---------E--------------------------------------------------RQ-------------------------------------------------------------------------------------------------------------------------------------------------------------IA-K----------------------------------------L------------------------M----------------------------A----------------------G---------------------------------------------------------K-------------N-----A-----Y------------------------G----------L-----------------------------------------------------------R-----IG---------------------------------------------------------------------------------------------------------------L-----K---------------------------------------------K--------------------------G---------------------G-----------------C----------A-G-M------------E---YT----------------------------------------------------------------------------------MEL----------------------------A-------------E----------------T------------------------------------------------------------P-D-------------------------------------------------------------------------------------------------------------------------------------------------------S------------------N--------------------------E--E----------V------------------I--------------E-----------------------------------------------------------------------------------------------------------------------Q--------------------------------------------------------G------------------------------------D---------------------------------------------------A---R-----V-----------------MI-----------------------------A-P----------------------------------------------------------------------MA-----------------------------------------Q----------------------------------------------M-F----------------------------------------------------------L---F--G--------------------------------------------TQI-DY----------------------------------------E-T-------------------------------G------------------------------L--------------------------------------------------------------------------------------------------------------I-----------------------------------------------------E---------S--------------------------------------------------------------------------------G-------F-----------------------------------------------------------K-----------------F--------------------------------------------------------------------R--------------------------------------------------------------------------N-----------------------------------------------P--------N-------------------------------V---------------------------------T-------------------------------------------------------------------------------------D----------------------------------------------------------------------------------------------------------------------------------------------------A-------------------------------------------------------------------------------------------------------------------------------------------------------------------------------------------------------------------------------------------------------------------------------------------------------------------------------------------------------------------------------C------------------------------------------------------------------------------------------G-------------------------------------------------------------------------------------------------------------------------------------------------------------------------------C---------------------------------------------------------------------------------------G-----------------------------------------------------------------------------------------E-----------------------------------------------------------------------------------------------SV----------------------------------------------------------------------------R-----------------------------------F----------------------------------------------------------------------------------------------------------------------------------------------EP------------------------------------------------------------------------------------------------------------LEGA---------------------------------------------------------------------------------------------------------------------------------------------------------------------------------------------------------------------------------------------------------------------------------------------------------------------------------------------------------------------------------------------------------------------------RT-----------TS-------------------------------------------------------------------------------------------------------------------------------------------------------------------------------------------------------------------------------------------------------------------------------------------------------------------------------------------------------------------------------------------------------------------------------
>205844_Npentaromativ@PZQ52958.1| iron-sulfur cluster assembly accessory protein
--------------------------------------------------------------------------------------------------------------------------------------------------------------------------------------------------------------------------------------------------------------------------------------------------------------------------------------------------------------------------------------------------------------------------------------------------------------------------------------------------------------------------------------------------------------------------------------------------------------------------------------------------------------------------------------------------------------------------------------------------------------------------------------M----------------------------------------------------T-----------------------------------------------------------------------------------------------------------------------------------------T-A--------------------------------------------------------------------------------TEA----------------------------------KPA-RQ-----------------------------------------R----------------------------------------------------------P-----------------------------------------------------AA-------------------------------------------------V----------------------------------I---------------------L-------------------------T-----------------------------A------------------NA---------E--------------------------------------------------AR-------------------------------------------------------------------------------------------------------------------------------------------------------------IA-K----------------------------------------L------------------------M----------------------------S----------------------E------A----P---------------------------------------------E-------------G-----T-----I------------------------G----------V-----------------------------------------------------------R-----LS---------------------------------------------------------------------------------------------------------------T-----P---------------------------------------------R--------------------------R---------------------G-----------------C----------S-G-L------------A---YS----------------------------------------------------------------------------------VDY----------------------------V-------------S----------------E------------------------------------------------------------E-K-------------------------------------------------------------------------------------------------------------------------------------------------------P------------------F--------------------------D--E----------K------------------I--------------E-----------------------------------------------------------------------------------------------------------------------T--------------------------------------------------------P------------------------------------G---------------------------------------------------G---L-----F-----------------YI-----------------------------D-G----------------------------------------------------------------------AS-----------------------------------------V----------------------------------------------L-Y----------------------------------------------------------L---I--G--------------------------------------------STM-DW----------------------------------------V-E-------------------------------D------------------------------D--------------------------------------------------------------------------------------------------------------F-----------------------------------------------------T---------A--------------------------------------------------------------------------------G-------F-----------------------------------------------------------V-----------------F--------------------------------------------------------------------A--------------------------------------------------------------------------N-----------------------------------------------P--------N-------------------------------A---------------------------------K-------------------------------------------------------------------------------------G----------------------------------------------------------------------------------------------------------------------------------------------------S-------------------------------------------------------------------------------------------------------------------------------------------------------------------------------------------------------------------------------------------------------------------------------------------------------------------------------------------------------------------------------C------------------------------------------------------------------------------------------G-------------------------------------------------------------------------------------------------------------------------------------------------------------------------------C---------------------------------------------------------------------------------------G-----------------------------------------------------------------------------------------E-----------------------------------------------------------------------------------------------SF----------------------------------------------------------------------------T-----------------------------------V-----------------------------------------------------------------------------------------------------------------------------------------------------------------------------------------------------------------------------------------------------------------------------------------------------------------------------------------------------------------------------------------------------------------------------------------------------------------------------------------------------------------------------------------------------------------------------------------------------------------------------------------------------------------------------------------------------------------------------------------------------------------------------------------------------------------------------------------------------------------------------------------------------------------------------------------------------------------------------------------------------------------------------------------------------------------------------------------------------------------------------------------
>1768769_Ssp@LSJC01000087.1_3|  1389 1748
-----------------------------------------------------------------------------------------------------------------------------------------------------------------------------------------------------------------------------------------------------------------------------------------------------------------------------------------------------------------------------------------------------------------------------------------------------------------------------------------------------------------------------------------------------------------------------------------------------------------------------------------------------------------------------------------------------------------------------------------------------------------------------------MT-T----------------------------------------------------T-----------------------------------------------------------------------------------------------------------------------------------------T-T--------------------------------------------------------------------------------T----------------------------------------RQ-----------------------------------------R----------------------------------------------------------P-----------------------------------------------------AA-------------------------------------------------V----------------------------------L---------------------L-------------------------T-----------------------------E------------------RA---------E--------------------------------------------------AR-------------------------------------------------------------------------------------------------------------------------------------------------------------VA-E----------------------------------------L------------------------M----------------------------S----------------------R------A----P---------------------------------------------A-------------D-----A-----I------------------------G----------V-----------------------------------------------------------K-----LS---------------------------------------------------------------------------------------------------------------T-----P---------------------------------------------K--------------------------R---------------------G-----------------C----------S-G-L------------A---YS----------------------------------------------------------------------------------VDY----------------------------V-------------T----------------A------------------------------------------------------------A-N-------------------------------------------------------------------------------------------------------------------------------------------------------P------------------M--------------------------D--E----------R------------------I--------------E-----------------------------------------------------------------------------------------------------------------------T--------------------------------------------------------P------------------------------------G---------------------------------------------------G---T-----F-----------------FV-----------------------------D-G----------------------------------------------------------------------GS-----------------------------------------V----------------------------------------------L-Y----------------------------------------------------------L---I--G--------------------------------------------STM-DW----------------------------------------V-E-------------------------------D------------------------------D--------------------------------------------------------------------------------------------------------------F-----------------------------------------------------T---------A--------------------------------------------------------------------------------G-------F-----------------------------------------------------------V-----------------F--------------------------------------------------------------------N--------------------------------------------------------------------------N-----------------------------------------------P--------N-------------------------------A---------------------------------K-------------------------------------------------------------------------------------G----------------------------------------------------------------------------------------------------------------------------------------------------A-------------------------------------------------------------------------------------------------------------------------------------------------------------------------------------------------------------------------------------------------------------------------------------------------------------------------------------------------------------------------------C------------------------------------------------------------------------------------------G-------------------------------------------------------------------------------------------------------------------------------------------------------------------------------C---------------------------------------------------------------------------------------G-----------------------------------------------------------------------------------------E-----------------------------------------------------------------------------------------------SF----------------------------------------------------------------------------T-----------------------------------V----------------------------------------------------------------------------------------------------------------------------------------------*------------------------------------------------------------------------------------------------------------------------------------------------------------------------------------------------------------------------------------------------------------------------------------------------------------------------------------------------------------------------------------------------------------------------------------------------------------------------------------------------------------------------------------------------------------------------------------------------------------------------------------------------------------------------------------------------------------------------------------------------------------------------------------------------------------------------------------------------------------------------------------------------------------------------------------------------------------------------------------------
>1811619_Rbacterium@LUPX01000041.1_46|  43165 43515
--------------------------------------------------------------------------------------------------------------------------------------------------------------------------------------------------------------------------------------------------------------------------------------------------------------------------------------------------------------------------------------------------------------------------------------------------------------------------------------------------------------------------------------------------------------------------------------------------------------------------------------------------------------------------------------------------------------------------------------------------------------------------------------M----------------------------------------------------F-------------------------------------------------------------------------------------------------------------------------------------------------------------------------A--------------------------------------------------------------------------------------------------------------------------------------I----------------------------------------------------------P----------------------------------G-----------------QNA-------------------------------------------------I----------------------------------K---------------------L-------------------------T-----------------------------Q------------------SA---------V--------------------------------------------------LQ-------------------------------------------------------------------------------------------------------------------------------------------------------------IN-K----------------------------------------L------------------------M----------------------------E----------------------T---------------------------------------------------------S-------------K-----Y-----F------------------------G----------L-----------------------------------------------------------R-----VG---------------------------------------------------------------------------------------------------------------V-----K---------------------------------------------K--------------------------G---------------------G-----------------C----------A-G-M------------E---YT----------------------------------------------------------------------------------MEY----------------------------V-------------T----------------E------------------------------------------------------------P-D-------------------------------------------------------------------------------------------------------------------------------------------------------K------------------N--------------------------D--E----------I------------------V--------------E-----------------------------------------------------------------------------------------------------------------------Q--------------------------------------------------------D------------------------------------G---------------------------------------------------A---R-----V-----------------LI-----------------------------A-P----------------------------------------------------------------------MA-----------------------------------------Q----------------------------------------------M-F----------------------------------------------------------L---F--G--------------------------------------------TEI-DY----------------------------------------E-S-------------------------------S------------------------------L--------------------------------------------------------------------------------------------------------------L-----------------------------------------------------E---------S--------------------------------------------------------------------------------G-------F-----------------------------------------------------------K-----------------F--------------------------------------------------------------------N--------------------------------------------------------------------------N-----------------------------------------------P--------N-------------------------------V---------------------------------T-------------------------------------------------------------------------------------E----------------------------------------------------------------------------------------------------------------------------------------------------A-------------------------------------------------------------------------------------------------------------------------------------------------------------------------------------------------------------------------------------------------------------------------------------------------------------------------------------------------------------------------------C------------------------------------------------------------------------------------------G-------------------------------------------------------------------------------------------------------------------------------------------------------------------------------C---------------------------------------------------------------------------------------G-----------------------------------------------------------------------------------------E-----------------------------------------------------------------------------------------------SI----------------------------------------------------------------------------K-----------------------------------F----------------------------------------------------------------------------------------------------------------------------------------------EN------------------------------------------------------------------------------------------------------------M*---------------------------------------------------------------------------------------------------------------------------------------------------------------------------------------------------------------------------------------------------------------------------------------------------------------------------------------------------------------------------------------------------------------------------------------------------------------------------------------------------------------------------------------------------------------------------------------------------------------------------------------------------------------------------------------------------------------------------------------------------------------------------------------------------------------------------------------------------------------------------
>1843236_Smontana@KV887143.1_28|  27182 27535
--------------------------------------------------------------------------------------------------------------------------------------------------------------------------------------------------------------------------------------------------------------------------------------------------------------------------------------------------------------------------------------------------------------------------------------------------------------------------------------------------------------------------------------------------------------------------------------------------------------------------------------------------------------------------------------------------------------------------------------------------------------------------------------M----------------------------------------------------A-----------------------------------------------------------------------------------------------------------------------------------------T----------------------------------------------------------------------------------TL---------------------------------------RA-----------------------------------------R----------------------------------------------------------P-----------------------------------------------------AA-------------------------------------------------L----------------------------------N---------------------L-------------------------T-----------------------------D------------------TA---------H--------------------------------------------------AR-------------------------------------------------------------------------------------------------------------------------------------------------------------IA-D----------------------------------------L------------------------I----------------------------A----------------------R------A----P---------------------------------------------D-------------G-----S-----I------------------------G----------V-----------------------------------------------------------K-----LS---------------------------------------------------------------------------------------------------------------T-----P---------------------------------------------R--------------------------R---------------------G-----------------C----------S-G-L------------A---YS----------------------------------------------------------------------------------VDY----------------------------V-------------F----------------S------------------------------------------------------------A-D-------------------------------------------------------------------------------------------------------------------------------------------------------P------------------F--------------------------D--E----------K------------------I--------------T-----------------------------------------------------------------------------------------------------------------------T--------------------------------------------------------P------------------------------------G---------------------------------------------------G---D-----L-----------------YV-----------------------------D-G----------------------------------------------------------------------GS-----------------------------------------I----------------------------------------------L-Y----------------------------------------------------------L---I--G--------------------------------------------STM-DW----------------------------------------V-E-------------------------------D------------------------------D--------------------------------------------------------------------------------------------------------------F-----------------------------------------------------T---------A--------------------------------------------------------------------------------G-------F-----------------------------------------------------------V-----------------F--------------------------------------------------------------------A--------------------------------------------------------------------------N-----------------------------------------------P--------N-------------------------------A---------------------------------K-------------------------------------------------------------------------------------G----------------------------------------------------------------------------------------------------------------------------------------------------A-------------------------------------------------------------------------------------------------------------------------------------------------------------------------------------------------------------------------------------------------------------------------------------------------------------------------------------------------------------------------------C------------------------------------------------------------------------------------------G-------------------------------------------------------------------------------------------------------------------------------------------------------------------------------C---------------------------------------------------------------------------------------G-----------------------------------------------------------------------------------------E-----------------------------------------------------------------------------------------------SF----------------------------------------------------------------------------T-----------------------------------V----------------------------------------------------------------------------------------------------------------------------------------------*------------------------------------------------------------------------------------------------------------------------------------------------------------------------------------------------------------------------------------------------------------------------------------------------------------------------------------------------------------------------------------------------------------------------------------------------------------------------------------------------------------------------------------------------------------------------------------------------------------------------------------------------------------------------------------------------------------------------------------------------------------------------------------------------------------------------------------------------------------------------------------------------------------------------------------------------------------------------------------------
>1120955_Amarina@RAI21554.1| Fe-S cluster assembly scaffold SufA
--------------------------------------------------------------------------------------------------------------------------------------------------------------------------------------------------------------------------------------------------------------------------------------------------------------------------------------------------------------------------------------------------------------------------------------------------------------------------------------------------------------------------------------------------------------------------------------------------------------------------------------------------------------------------------------------------------------------------------------------------------------------------------------M----------------------------------------------------A---------------------------------------------------------------------------------------------------------------------------------------------------------------------------------------------------------------------------------------------------------------------FP-----------------------------------------G----------------------------------------------------------F-----------------------------------------------------QV-------------------------------------------------L----------------------------------S---------------------L-------------------------T-----------------------------D------------------AA---------T--------------------------------------------------AR-------------------------------------------------------------------------------------------------------------------------------------------------------------VR-E----------------------------------------I------------------------V----------------------------A----------------------N------A---------E----------------------------------------A-------------P-----A-----A------------------------G----------I-----------------------------------------------------------R-----VG---------------------------------------------------------------------------------------------------------------I-----K---------------------------------------------K--------------------------G---------------------G-----------------C----------A-G-M------------E---YT----------------------------------------------------------------------------------IDL----------------------------A-------------R----------------E------------------------------------------------------------A-D-------------------------------------------------------------------------------------------------------------------------------------------------------P------------------S--------------------------D--D----------K------------------V--------------D-----------------------------------------------------------------------------------------------------------------------L-------------------------------------------------------GE------------------------------------G---------------------------------------------------V---A-----V-----------------FV-----------------------------D-P----------------------------------------------------------------------SA-----------------------------------------T----------------------------------------------L-F----------------------------------------------------------L---L--G--------------------------------------------TEM-DF----------------------------------------E-V-------------------------------T------------------------------K--------------------------------------------------------------------------------------------------------------L-----------------------------------------------------R---------T--------------------------------------------------------------------------------G-------F-----------------------------------------------------------V-----------------F--------------------------------------------------------------------R--------------------------------------------------------------------------N-----------------------------------------------P--------N-------------------------------Q---------------------------------T-------------------------------------------------------------------------------------S----------------------------------------------------------------------------------------------------------------------------------------------------A-------------------------------------------------------------------------------------------------------------------------------------------------------------------------------------------------------------------------------------------------------------------------------------------------------------------------------------------------------------------------------C------------------------------------------------------------------------------------------G-------------------------------------------------------------------------------------------------------------------------------------------------------------------------------C---------------------------------------------------------------------------------------G-----------------------------------------------------------------------------------------E-----------------------------------------------------------------------------------------------SV----------------------------------------------------------------------------E-----------------------------------L----------------------------------------------------------------------------------------------------------------------------------------------QA------------------------------------------------------------------------------------------------------------A-DP---------------------------------------------------------------------------------------------------------------------------------------------------------------------------------------------------------------------------------------------------------------------------------------------------------------------------------------------------------------------------------------------------------------------------GS-----------FQ-----------------------------------------------------------------------------------SARA----------------------------------------------------------------------------------------------------------------------------------------------------------------------------------------------------------------------------------------------------------------------------------------------------------------------------------------
>1801945_Psp@OHB34836.1| FeS assembly scaffold SufA
--------------------------------------------------------------------------------------------------------------------------------------------------------------------------------------------------------------------------------------------------------------------------------MEN---------------LS----------------------------------------------------------------------------------------------------------------------------------------------------------------------------------------------------------------------------------------------------------------------------------------------------------------------------------------------------------------------------------------------------------------------------------------------------------------------------------L----------------------------------------------------T----------------------------------------------------------------------------------------------------------------------------------------PA----------------------------PR----------------------------------------------------AR---------------------------------------RP-----------------------------------------R----------------------------------------------------------P-----------------------------------------------------KV-------------------------------------------------V----------------------------------T---------------------L-------------------------T-----------------------------D------------------AA---------A--------------------------------------------------AR-------------------------------------------------------------------------------------------------------------------------------------------------------------VR-E----------------------------------------I------------------------M----------------------------D----------------------K------A---------E----------------------------------------K-------------P-----Y-----A------------------------G----------L-----------------------------------------------------------R-----VG---------------------------------------------------------------------------------------------------------------V-----K---------------------------------------------N--------------------------G---------------------G-----------------C----------A-G-Q------------E---YI----------------------------------------------------------------------------------LEY----------------------------A-------------A----------------T------------------------------------------------------------A-D-------------------------------------------------------------------------------------------------------------------------------------------------------S------------------L--------------------------D--E----------V------------------V--------------E-----------------------------------------------------------------------------------------------------------------------D--------------------------------------------------------K------------------------------------G---------------------------------------------------V---T-----I-----------------LV-----------------------------E-P----------------------------------------------------------------------KA-----------------------------------------V----------------------------------------------L-F----------------------------------------------------------L---I--G--------------------------------------------TVI-DY----------------------------------------E-T-------------------------------T------------------------------R--------------------------------------------------------------------------------------------------------------L-----------------------------------------------------A---------S--------------------------------------------------------------------------------K-------F-----------------------------------------------------------V-----------------F--------------------------------------------------------------------R--------------------------------------------------------------------------N-----------------------------------------------P--------N-------------------------------E---------------------------------T-------------------------------------------------------------------------------------D----------------------------------------------------------------------------------------------------------------------------------------------------A-------------------------------------------------------------------------------------------------------------------------------------------------------------------------------------------------------------------------------------------------------------------------------------------------------------------------------------------------------------------------------C------------------------------------------------------------------------------------------G-------------------------------------------------------------------------------------------------------------------------------------------------------------------------------C---------------------------------------------------------------------------------------G-----------------------------------------------------------------------------------------E-----------------------------------------------------------------------------------------------SV----------------------------------------------------------------------------T-----------------------------------I----------------------------------------------------------------------------------------------------------------------------------------------TP------------------------------------------------------------------------------------------------------------A-AA---------------------------------------------------------------------------------------------------------------------------------------------------------------------------------------------------------------------------------------------------------------------------------------------------------------------------------------------------------------------------------------------------------------------------DQ-----------DE-----------------------------------------------------------------------------------A-------------------------------------------------------------------------------------------------------------------------------------------------------------------------------------------------------------------------------------------------------------------------------------------------------------------------------------------
>2035344_Acionae@PLS20253.1| iron-sulfur cluster assembly accessory protein
--------------------------------------------------------------------------------------------------------------------------------------------------------------------------------------------------------------------------------------------------------------------------------------------------------------------------------------------------------------------------------------------------------------------------------------------------------------------------------------------------------------------------------------------------------------------------------------------------------------------------------------------------------------------------------------------------------------------------------------------------------------------------------------M----------------------------------------------------F-------------------------------------------------------------------------------------------------------------------------------------------------------------------------G--------------------------------------------------------------------------------------------------------------------------------------I----------------------------------------------------------P----------------------------------G-----------------KQA-------------------------------------------------V----------------------------------S---------------------I-------------------------T-----------------------------D------------------KA---------A--------------------------------------------------AQ-------------------------------------------------------------------------------------------------------------------------------------------------------------IV-K----------------------------------------L------------------------M----------------------------N----------------------A---------------------------------------------------------G-------------D-----K-----K------------------------G----------L-----------------------------------------------------------R-----IG---------------------------------------------------------------------------------------------------------------V-----K---------------------------------------------K--------------------------G---------------------G-----------------C----------A-G-M------------E---YT----------------------------------------------------------------------------------MEY----------------------------V-------------D----------------E------------------------------------------------------------V-D-------------------------------------------------------------------------------------------------------------------------------------------------------P------------------M--------------------------D--E----------V------------------V--------------E-----------------------------------------------------------------------------------------------------------------------Q--------------------------------------------------------E------------------------------------G---------------------------------------------------A---R-----V-----------------MI-----------------------------A-P----------------------------------------------------------------------MA-----------------------------------------Q----------------------------------------------M-F----------------------------------------------------------L---F--G--------------------------------------------TEI-DY----------------------------------------E-V-------------------------------S------------------------------L--------------------------------------------------------------------------------------------------------------L-----------------------------------------------------E---------A--------------------------------------------------------------------------------G-------F-----------------------------------------------------------K-----------------F--------------------------------------------------------------------N--------------------------------------------------------------------------N-----------------------------------------------P--------N-------------------------------V---------------------------------T-------------------------------------------------------------------------------------E----------------------------------------------------------------------------------------------------------------------------------------------------A-------------------------------------------------------------------------------------------------------------------------------------------------------------------------------------------------------------------------------------------------------------------------------------------------------------------------------------------------------------------------------C------------------------------------------------------------------------------------------G-------------------------------------------------------------------------------------------------------------------------------------------------------------------------------C---------------------------------------------------------------------------------------G-----------------------------------------------------------------------------------------E-----------------------------------------------------------------------------------------------SI----------------------------------------------------------------------------K-----------------------------------F----------------------------------------------------------------------------------------------------------------------------------------------EG------------------------------------------------------------------------------------------------------------M----------------------------------------------------------------------------------------------------------------------------------------------------------------------------------------------------------------------------------------------------------------------------------------------------------------------------------------------------------------------------------------------------------------------------------------------------------------------------------------------------------------------------------------------------------------------------------------------------------------------------------------------------------------------------------------------------------------------------------------------------------------------------------------------------------------------------------------------------------------------------
>2030921_Ocluster@PCI98929.1| Fe-S cluster assembly scaffold SufA
--------------------------------------------------------------------------------------------------------------------------------------------------------------------------------------------------------------------------------------------------------------------------------------------------------------------------------------------------------------------------------------------------------------------------------------------------------------------------------------------------------------------------------------------------------------------------------------------------------------------------------------------------------------------------------------------------------------------------------------------------------------------------------------M----------------------------------------------------T---------------------------------------------------------------------------------------------------------------------------------------------------------------------------------------------------------------------------------------------------------------------------------------------------------------------------------------------------------------------------------------------------------------------------------KFT-------------------------------S----------------L----------------------------------T---------------------L-------------------------T-----------------------------D------------------RA---------A--------------------------------------------------DR-------------------------------------------------------------------------------------------------------------------------------------------------------------VK-E----------------------------------------I------------------------M----------------------------Q----------------------D------M---------G----------------------------------------D-------------E-----V-----I------------------------G----------L-----------------------------------------------------------R-----VG---------------------------------------------------------------------------------------------------------------I-----K---------------------------------------------K--------------------------G---------------------G-----------------C----------A-G-F------------E---YV----------------------------------------------------------------------------------MEY----------------------------A-------------E----------------K------------------------------------------------------------I-E-------------------------------------------------------------------------------------------------------------------------------------------------------P------------------L--------------------------D--E----------V------------------I--------------K-----------------------------------------------------------------------------------------------------------------------T--------------------------------------------------------N------------------------------------G---------------------------------------------------V---T-----V-----------------LI-----------------------------D-S----------------------------------------------------------------------KA-----------------------------------------L----------------------------------------------L-F----------------------------------------------------------L---L--G--------------------------------------------TEM-DF----------------------------------------V-T-------------------------------E------------------------------K--------------------------------------------------------------------------------------------------------------M-----------------------------------------------------S---------S--------------------------------------------------------------------------------K-------F-----------------------------------------------------------T-----------------F--------------------------------------------------------------------T--------------------------------------------------------------------------N-----------------------------------------------P--------N-------------------------------Q---------------------------------T-------------------------------------------------------------------------------------S----------------------------------------------------------------------------------------------------------------------------------------------------A-------------------------------------------------------------------------------------------------------------------------------------------------------------------------------------------------------------------------------------------------------------------------------------------------------------------------------------------------------------------------------C------------------------------------------------------------------------------------------G-------------------------------------------------------------------------------------------------------------------------------------------------------------------------------C---------------------------------------------------------------------------------------G-----------------------------------------------------------------------------------------E-----------------------------------------------------------------------------------------------SV----------------------------------------------------------------------------E-----------------------------------L----------------------------------------------------------------------------------------------------------------------------------------------TP------------------------------------------------------------------------------------------------------------VSDL---------------------------------------------------------------------------------------------------------------------------------------------------------------------------------------------------------------------------------------------------------------------------------------------------------------------------------------------------------------------------------------------------------------------------TL-----------VK----------------------------------------------------------------------------------ATA------------------------------------------------------------------------------------------------------------------------------------------------------------------------------------------------------------------------------------------------------------------------------------------------------------------------------------------
>2201350_Psp@AWM77579.1| FeS assembly scaffold SufA
----------------------------------------------------------------------------------------------------------------------------------------------------------------------------------------------------------------------------------------------------------------------------------M---------------EP----------------------------------------------------------------------------------------------------------------------------------------------------------------------------------------------------------------------------------------------------------------------------------------------------------------------------------------------------------------------------------------------------------------------------------------------------------------------------------M----------------------------------------------------T----------------------------------------------------------------------------------------------------------------------------------------PETL-----------------------ASTPR----------------------------------------------------PR---------------------------------------RP-----------------------------------------R----------------------------------------------------------P-----------------------------------------------------QV-------------------------------------------------V----------------------------------S---------------------L-------------------------T-----------------------------P------------------AA---------A--------------------------------------------------DR-------------------------------------------------------------------------------------------------------------------------------------------------------------VR-E----------------------------------------I------------------------M----------------------------S----------------------R------S---------E----------------------------------------T-------------P-----L-----A------------------------G----------L-----------------------------------------------------------R-----VG---------------------------------------------------------------------------------------------------------------V-----K---------------------------------------------N--------------------------G---------------------G-----------------C----------A-G-Q------------E---YV----------------------------------------------------------------------------------LDY----------------------------A-------------E----------------A------------------------------------------------------------M-N-------------------------------------------------------------------------------------------------------------------------------------------------------P------------------L--------------------------D--E----------V------------------V--------------T-----------------------------------------------------------------------------------------------------------------------D--------------------------------------------------------Q------------------------------------G---------------------------------------------------V---T-----I-----------------LV-----------------------------E-P----------------------------------------------------------------------SA-----------------------------------------V----------------------------------------------L-F----------------------------------------------------------L---L--G--------------------------------------------TVI-DF----------------------------------------E-V-------------------------------T------------------------------R--------------------------------------------------------------------------------------------------------------L-----------------------------------------------------S---------S--------------------------------------------------------------------------------K-------F-----------------------------------------------------------V-----------------F--------------------------------------------------------------------R--------------------------------------------------------------------------N-----------------------------------------------P--------N-------------------------------Q---------------------------------T-------------------------------------------------------------------------------------D----------------------------------------------------------------------------------------------------------------------------------------------------A-------------------------------------------------------------------------------------------------------------------------------------------------------------------------------------------------------------------------------------------------------------------------------------------------------------------------------------------------------------------------------C------------------------------------------------------------------------------------------G-------------------------------------------------------------------------------------------------------------------------------------------------------------------------------C---------------------------------------------------------------------------------------G-----------------------------------------------------------------------------------------E-----------------------------------------------------------------------------------------------SV----------------------------------------------------------------------------T-----------------------------------I----------------------------------------------------------------------------------------------------------------------------------------------QP------------------------------------------------------------------------------------------------------------A-AA---------------------------------------------------------------------------------------------------------------------------------------------------------------------------------------------------------------------------------------------------------------------------------------------------------------------------------------------------------------------------------------------------------------------------PD-----------A--------------------------------------------------------------------------------------------------------------------------------------------------------------------------------------------------------------------------------------------------------------------------------------------------------------------------------------------------------------------------------------------------------------------------------
>1620421_Hsp@AKI00397.1| FeS assembly scaffold SufA
--------------------------------------------------------------------------------------------------------------------------------------------------------------------------------------------------------------------------------------------------------------------------------------------------------------------------------------------------------------------------------------------------------------------------------------------------------------------------------------------------------------------------------------------------------------------------------------------------------------------------------------------------------------------------------------------------------------------------------------------------------------------------------------M----------------------------------------------------G---------------------------------------------------------------------------------------------------------------------------------------------------------------------------------------------------------------------------------------------------------------------------------------------------------------------------------------------------------------------------F-----------------------------------------------------AV-------------------------------------------------M----------------------------------T---------------------L-------------------------T-----------------------------A------------------AA---------A--------------------------------------------------ER-------------------------------------------------------------------------------------------------------------------------------------------------------------VK-T----------------------------------------V------------------------I----------------------------K----------------------A------S---------D------------------------------------------------------D-----A-----T------------------------G----------I-----------------------------------------------------------R-----VS---------------------------------------------------------------------------------------------------------------I-----K---------------------------------------------K--------------------------G---------------------G-----------------C----------A-G-M------------E---YA----------------------------------------------------------------------------------IDL----------------------------A-------------R----------------E------------------------------------------------------------V-N-------------------------------------------------------------------------------------------------------------------------------------------------------P------------------K--------------------------D--D----------R------------------I--------------E-----------------------------------------------------------------------------------------------------------------------R--------------------------------------------------------D------------------------------------D---------------------------------------------------A---V-----V-----------------FV-----------------------------A-P----------------------------------------------------------------------EA-----------------------------------------V----------------------------------------------L-Y----------------------------------------------------------L---L--G--------------------------------------------TEM-DY----------------------------------------E-V-------------------------------T------------------------------K--------------------------------------------------------------------------------------------------------------L-----------------------------------------------------R---------S--------------------------------------------------------------------------------G-------F-----------------------------------------------------------V-----------------F--------------------------------------------------------------------N--------------------------------------------------------------------------N-----------------------------------------------P--------N-------------------------------Q---------------------------------T-------------------------------------------------------------------------------------S----------------------------------------------------------------------------------------------------------------------------------------------------A-------------------------------------------------------------------------------------------------------------------------------------------------------------------------------------------------------------------------------------------------------------------------------------------------------------------------------------------------------------------------------C------------------------------------------------------------------------------------------G-------------------------------------------------------------------------------------------------------------------------------------------------------------------------------C---------------------------------------------------------------------------------------G-----------------------------------------------------------------------------------------E-----------------------------------------------------------------------------------------------SV----------------------------------------------------------------------------E-----------------------------------L----------------------------------------------------------------------------------------------------------------------------------------------KP------------------------------------------------------------------------------------------------------------A-DL---------------------------------------------------------------------------------------------------------------------------------------------------------------------------------------------------------------------------------------------------------------------------------------------------------------------------------------------------------------------------------------------------------------------------AK-----------LA-----------------------------------------------------------------------------------EAGNP----VVRVD------------------------------------------------------------------------------------------------------------------------------------------------------------------------------------------------------------------------------------------------------------------------------------------------------------------------------
>1797230_Abacterium@OFX07131.1| Fe-S cluster assembly scaffold SufA
-------------------------------------------------------------------------------------------------------------------------------------------------------------------------------------------------------------------------------------------------------------------------------------------------------------------------------------------------------------------------------------------------------------------------------------------------------------------------------------------------------------------------------------------------------------------------------------------------------------------------------------------------------------------------------------------------------------------------------------------------------------------------------------------------------------------------------------------M---------------------------------------------------------------------------------------------------------------------------------------------------------------------------------------------------------------------------------------------------------------------TQ-----------------------------------------P----------------------------------------------------------V--------------------------------------------------------------------------------------------------------L----------------------------------T---------------------L-------------------------T-----------------------------N------------------AA---------A--------------------------------------------------NR-------------------------------------------------------------------------------------------------------------------------------------------------------------VK-T----------------------------------------L------------------------L----------------------------E----------------------G------R---------G----------------------------------------K-------------P-----S-----R------------------------G----------I-----------------------------------------------------------R-----IG---------------------------------------------------------------------------------------------------------------L-----K---------------------------------------------S--------------------------K---------------------G-----------------C----------S-G-L------------S---YT----------------------------------------------------------------------------------LEF----------------------------A-------------D----------------E------------------------------------------------------------V-G-------------------------------------------------------------------------------------------------------------------------------------------------------P------------------Y--------------------------D--E----------V------------------I--------------E-----------------------------------------------------------------------------------------------------------------------A--------------------------------------------------------Y------------------------------------G---------------------------------------------------I---A-----V-----------------LI-----------------------------D-P----------------------------------------------------------------------KA-----------------------------------------V----------------------------------------------M-F----------------------------------------------------------I---M--G--------------------------------------------SEM-DY----------------------------------------V-G-------------------------------D------------------------------K--------------------------------------------------------------------------------------------------------------L-----------------------------------------------------S---------S--------------------------------------------------------------------------------G-------F-----------------------------------------------------------V-----------------F--------------------------------------------------------------------N--------------------------------------------------------------------------N-----------------------------------------------P--------N-------------------------------A---------------------------------K-------------------------------------------------------------------------------------G----------------------------------------------------------------------------------------------------------------------------------------------------I-------------------------------------------------------------------------------------------------------------------------------------------------------------------------------------------------------------------------------------------------------------------------------------------------------------------------------------------------------------------------------C------------------------------------------------------------------------------------------G-------------------------------------------------------------------------------------------------------------------------------------------------------------------------------C---------------------------------------------------------------------------------------G-----------------------------------------------------------------------------------------E-----------------------------------------------------------------------------------------------SF----------------------------------------------------------------------------H-----------------------------------V-----------------------------------------------------------------------------------------------------------------------------------------------------------------------------------------------------------------------------------------------------------------------------------------------------------------------------------------------------------------------------------------------------------------------------------------------------------------------------------------------------------------------------------------------------------------------------------------------------------------------------------------------------------------------------------------------------------------------------------------------------------------------------------------------------------------------------------------------------------------------------------------------------------------------------------------------------------------------------------------------------------------------------------------------------------------------------------------------------------------------------------------
>1981892_Rsalinarum@PHNT01000008.1_22|  22257 22637
--------------------------------------------------------------------------------------------------------------------------------------------------------------------------------------------------------------------------------------------------------------------------------------------------------------------------------------------------------------------------------------------------------------------------------------------------------------------------------------------------------------------------------------------------------------------------------------------------------------------------------------------------------------------------------------------------------------------------------------------------------------------------------------M----------------------------------------------------F-------------------------------------------------------------------------------------------------------------------------------------------------------------------------G--------------------------------------------------------------------------------------------------------------------------------------I----------------------------------------------------------P----------------------------------G-----------------KQA-------------------------------------------------V----------------------------------T---------------------M-------------------------T-----------------------------P------------------AA---------V--------------------------------------------------EQ-------------------------------------------------------------------------------------------------------------------------------------------------------------IR-K----------------------------------------L------------------------M----------------------------E----------------------R---------------------------------------------------------D-------------G-----H-----Q------------------------G----------L-----------------------------------------------------------R-----IG---------------------------------------------------------------------------------------------------------------V-----K---------------------------------------------K--------------------------G---------------------G-----------------C----------A-G-M------------E---YT----------------------------------------------------------------------------------MDY----------------------------V-------------A----------------E------------------------------------------------------------T-D-------------------------------------------------------------------------------------------------------------------------------------------------------P------------------N--------------------------D--E----------V------------------V--------------E-----------------------------------------------------------------------------------------------------------------------Q--------------------------------------------------------D------------------------------------G---------------------------------------------------A---R-----V-----------------MI-----------------------------A-P----------------------------------------------------------------------MA-----------------------------------------Q----------------------------------------------M-F----------------------------------------------------------L---F--G--------------------------------------------TEI-DY----------------------------------------S-V-------------------------------G------------------------------L--------------------------------------------------------------------------------------------------------------L-----------------------------------------------------E---------S--------------------------------------------------------------------------------G-------F-----------------------------------------------------------T-----------------F--------------------------------------------------------------------K--------------------------------------------------------------------------N-----------------------------------------------P--------N-------------------------------V---------------------------------A-------------------------------------------------------------------------------------E----------------------------------------------------------------------------------------------------------------------------------------------------A-------------------------------------------------------------------------------------------------------------------------------------------------------------------------------------------------------------------------------------------------------------------------------------------------------------------------------------------------------------------------------C------------------------------------------------------------------------------------------G-------------------------------------------------------------------------------------------------------------------------------------------------------------------------------C---------------------------------------------------------------------------------------G-----------------------------------------------------------------------------------------E-----------------------------------------------------------------------------------------------SI----------------------------------------------------------------------------K-----------------------------------F----------------------------------------------------------------------------------------------------------------------------------------------RD------------------------------------------------------------------------------------------------------------VEEL---------------------------------------------------------------------------------------------------------------------------------------------------------------------------------------------------------------------------------------------------------------------------------------------------------------------------------------------------------------------------------------------------------------------------AA-----------DR-----------------------------------------------------------------------------------DES*----------------------------------------------------------------------------------------------------------------------------------------------------------------------------------------------------------------------------------------------------------------------------------------------------------------------------------------
>314267_Ssp@EAP80591.1| iron-sulfur cluster assembly accessory protein
--------------------------------------------------------------------------------------------------------------------------------------------------------------------------------------------------------------------------------------------------------------------------------------------------------------------------------------------------------------------------------------------------------------------------------------------------------------------------------------------------------------------------------------------------------------------------------------------------------------------------------------------------------------------------------------------------------------------------------------------------------------------------------------M----------------------------------------------------F-------------------------------------------------------------------------------------------------------------------------------------------------------------------------A--------------------------------------------------------------------------------------------------------------------------------------I----------------------------------------------------------P----------------------------------G-----------------KQA-------------------------------------------------V----------------------------------T---------------------I-------------------------T-----------------------------P------------------KA---------A--------------------------------------------------NQ-------------------------------------------------------------------------------------------------------------------------------------------------------------IT-K----------------------------------------L------------------------M----------------------------T----------------------S---------------------------------------------------------A-------------G-----H-----A------------------------G----------L-----------------------------------------------------------R-----IG---------------------------------------------------------------------------------------------------------------I-----K---------------------------------------------K--------------------------G---------------------G-----------------C----------A-G-M------------E---YT----------------------------------------------------------------------------------MEY----------------------------V-------------N----------------E------------------------------------------------------------A-D-------------------------------------------------------------------------------------------------------------------------------------------------------A------------------N--------------------------D--E----------V------------------V--------------E-----------------------------------------------------------------------------------------------------------------------Q--------------------------------------------------------D------------------------------------G---------------------------------------------------A---R-----V-----------------MI-----------------------------A-P----------------------------------------------------------------------MA-----------------------------------------Q----------------------------------------------M-F----------------------------------------------------------L---F--G--------------------------------------------TEI-DY----------------------------------------E-T-------------------------------S------------------------------L--------------------------------------------------------------------------------------------------------------L-----------------------------------------------------E---------S--------------------------------------------------------------------------------G-------F-----------------------------------------------------------K-----------------F--------------------------------------------------------------------R--------------------------------------------------------------------------N-----------------------------------------------P--------N-------------------------------V---------------------------------S-------------------------------------------------------------------------------------E----------------------------------------------------------------------------------------------------------------------------------------------------A-------------------------------------------------------------------------------------------------------------------------------------------------------------------------------------------------------------------------------------------------------------------------------------------------------------------------------------------------------------------------------C------------------------------------------------------------------------------------------G-------------------------------------------------------------------------------------------------------------------------------------------------------------------------------C---------------------------------------------------------------------------------------G-----------------------------------------------------------------------------------------E-----------------------------------------------------------------------------------------------SI----------------------------------------------------------------------------K-----------------------------------F----------------------------------------------------------------------------------------------------------------------------------------------G------------------------------------------------------------------------------------------------------------------------------------------------------------------------------------------------------------------------------------------------------------------------------------------------------------------------------------------------------------------------------------------------------------------------------------------------------------------------------------------------------------------------------------------------------------------------------------------------------------------------------------------------------------------------------------------------------------------------------------------------------------------------------------------------------------------------------------------------------------------------------------------------------------------------------------------------------------------------------------------
>1922225_Esp@LT702999.1_1893|  1997998 1998357
-------------------------------------------------------------------------------------------------------------------------------------------------------------------------------------------------------------------------------------------------------------------------------------------------------------------------------------------------------------------------------------------------------------------------------------------------------------------------------------------------------------------------------------------------------------------------------------------------------------------------------------------------------------------------------------------------------------------------------------------------------------------------------------------------------------------------------------------M----------------------------------------------------------------------------------------------------------------------------------------ST-E--------------------------------------------------------------------------------T-------------------------------------KT-RK-----------------------------------------L----------------------------------------------------------P-----------------------------------------------------AA-------------------------------------------------V----------------------------------V---------------------L-------------------------T-----------------------------S------------------GA---------E--------------------------------------------------DR-------------------------------------------------------------------------------------------------------------------------------------------------------------IA-H----------------------------------------L------------------------M----------------------------S----------------------Q------A----P---------------------------------------------D-------------D-----A-----I------------------------G----------V-----------------------------------------------------------K-----LS---------------------------------------------------------------------------------------------------------------T-----P---------------------------------------------R--------------------------R---------------------G-----------------C----------S-G-L------------A---YS----------------------------------------------------------------------------------VDY----------------------------V-------------T----------------E------------------------------------------------------------E-A-------------------------------------------------------------------------------------------------------------------------------------------------------K------------------F--------------------------D--E----------K------------------I--------------E-----------------------------------------------------------------------------------------------------------------------T--------------------------------------------------------P------------------------------------G---------------------------------------------------G---L-----F-----------------YI-----------------------------D-G----------------------------------------------------------------------AS-----------------------------------------V----------------------------------------------L-Y----------------------------------------------------------L---V--G--------------------------------------------STM-DW----------------------------------------R-E-------------------------------D------------------------------D--------------------------------------------------------------------------------------------------------------F-----------------------------------------------------T---------A--------------------------------------------------------------------------------G-------F-----------------------------------------------------------V-----------------F--------------------------------------------------------------------E--------------------------------------------------------------------------N-----------------------------------------------P--------N-------------------------------A---------------------------------K-------------------------------------------------------------------------------------G----------------------------------------------------------------------------------------------------------------------------------------------------A-------------------------------------------------------------------------------------------------------------------------------------------------------------------------------------------------------------------------------------------------------------------------------------------------------------------------------------------------------------------------------C------------------------------------------------------------------------------------------G-------------------------------------------------------------------------------------------------------------------------------------------------------------------------------C---------------------------------------------------------------------------------------G-----------------------------------------------------------------------------------------E-----------------------------------------------------------------------------------------------SF----------------------------------------------------------------------------M-----------------------------------V----------------------------------------------------------------------------------------------------------------------------------------------*------------------------------------------------------------------------------------------------------------------------------------------------------------------------------------------------------------------------------------------------------------------------------------------------------------------------------------------------------------------------------------------------------------------------------------------------------------------------------------------------------------------------------------------------------------------------------------------------------------------------------------------------------------------------------------------------------------------------------------------------------------------------------------------------------------------------------------------------------------------------------------------------------------------------------------------------------------------------------------------
>634430_Srubra@SFP72735.1| iron-sulfur cluster assembly protein
--------------------------------------------------------------------------------------------------------------------------------------------------------------------------------------------------------------------------------------------------------------------------------------------------------------------------------------------------------------------------------------------------------------------------------------------------------------------------------------------------------------------------------------------------------------------------------------------------------------------------------------------------------------------------------------------------------------------------------------------------------------------------------------M----------------------------------------------------A-----------------------------------------------------------------------------------------------------------------------------------------S-T--------------------------------------------------------------------------------L----------------------------------------RP-----------------------------------------R----------------------------------------------------------P-----------------------------------------------------AP-------------------------------------------------L----------------------------------L---------------------L-------------------------T-----------------------------A------------------SA---------Q--------------------------------------------------AR-------------------------------------------------------------------------------------------------------------------------------------------------------------IA-A----------------------------------------L------------------------M----------------------------A----------------------R------A----P---------------------------------------------D-------------G-----A-----L------------------------G----------V-----------------------------------------------------------K-----LS---------------------------------------------------------------------------------------------------------------T-----P---------------------------------------------R--------------------------R---------------------G-----------------C----------S-G-L------------A---YS----------------------------------------------------------------------------------VDY----------------------------V-------------T----------------E------------------------------------------------------------A-K-------------------------------------------------------------------------------------------------------------------------------------------------------P------------------F--------------------------D--E----------R------------------I--------------E-----------------------------------------------------------------------------------------------------------------------T--------------------------------------------------------P------------------------------------G---------------------------------------------------G---V-----L-----------------FV-----------------------------D-G----------------------------------------------------------------------GS-----------------------------------------I----------------------------------------------L-Y----------------------------------------------------------L---V--G--------------------------------------------STM-DW----------------------------------------V-E-------------------------------D------------------------------D--------------------------------------------------------------------------------------------------------------F-----------------------------------------------------T---------A--------------------------------------------------------------------------------G-------F-----------------------------------------------------------V-----------------F--------------------------------------------------------------------A--------------------------------------------------------------------------N-----------------------------------------------P--------N-------------------------------A---------------------------------K-------------------------------------------------------------------------------------G----------------------------------------------------------------------------------------------------------------------------------------------------A-------------------------------------------------------------------------------------------------------------------------------------------------------------------------------------------------------------------------------------------------------------------------------------------------------------------------------------------------------------------------------C------------------------------------------------------------------------------------------G-------------------------------------------------------------------------------------------------------------------------------------------------------------------------------C---------------------------------------------------------------------------------------G-----------------------------------------------------------------------------------------E-----------------------------------------------------------------------------------------------SF----------------------------------------------------------------------------T-----------------------------------V-----------------------------------------------------------------------------------------------------------------------------------------------------------------------------------------------------------------------------------------------------------------------------------------------------------------------------------------------------------------------------------------------------------------------------------------------------------------------------------------------------------------------------------------------------------------------------------------------------------------------------------------------------------------------------------------------------------------------------------------------------------------------------------------------------------------------------------------------------------------------------------------------------------------------------------------------------------------------------------------------------------------------------------------------------------------------------------------------------------------------------------------
>1288970_Msp@CCQ74483.1| Iron-binding protein iscA, FeS cluster assembly protein
-------------------------------------------------------------------------------------------------------------------------------------------------------------------------------------------------------------------------------------------------------------------------------------------------------------------------------------------------------------------------------------------------------------------------------------------------------------------------------------------------------------------------------------------------------------------------------------------------------------------------------------------------------------------------------------------------------------------------------------------------------------------------------------MS----------------------------------------------------G---------------------------------------------------------------------------------------------------------------------------------------------------------------------------------------------------------------------------------------------------------------------AM-----------------------------------------Q----------------------------------------------------------P--------------------------------------------------------------------------------------------------------I----------------------------------Q---------------------I-------------------------T-----------------------------E------------------AA---------M--------------------------------------------------QQ-------------------------------------------------------------------------------------------------------------------------------------------------------------VK-A----------------------------------------L------------------------L----------------------------D----------------------G------R---------G----------------------------------------K-------------P-----S-----A------------------------G----------I-----------------------------------------------------------R-----IG---------------------------------------------------------------------------------------------------------------V-----R---------------------------------------------T--------------------------K---------------------G-----------------C----------S-G-L------------S---YT----------------------------------------------------------------------------------IEF----------------------------A-------------D----------------E------------------------------------------------------------R-N-------------------------------------------------------------------------------------------------------------------------------------------------------E------------------F--------------------------D--E----------I------------------M--------------E-----------------------------------------------------------------------------------------------------------------------Q--------------------------------------------------------D------------------------------------G---------------------------------------------------I---T-----V-----------------MI-----------------------------D-P----------------------------------------------------------------------KA-----------------------------------------T----------------------------------------------M-F----------------------------------------------------------I---I--G--------------------------------------------TEM-DY----------------------------------------V-E-------------------------------E------------------------------K--------------------------------------------------------------------------------------------------------------L-----------------------------------------------------Q---------A--------------------------------------------------------------------------------G-------F-----------------------------------------------------------V-----------------F--------------------------------------------------------------------R--------------------------------------------------------------------------N-----------------------------------------------P--------N-------------------------------E---------------------------------K-------------------------------------------------------------------------------------G----------------------------------------------------------------------------------------------------------------------------------------------------R-------------------------------------------------------------------------------------------------------------------------------------------------------------------------------------------------------------------------------------------------------------------------------------------------------------------------------------------------------------------------------C------------------------------------------------------------------------------------------G-------------------------------------------------------------------------------------------------------------------------------------------------------------------------------C---------------------------------------------------------------------------------------G-----------------------------------------------------------------------------------------E-----------------------------------------------------------------------------------------------SF----------------------------------------------------------------------------H-----------------------------------V-----------------------------------------------------------------------------------------------------------------------------------------------------------------------------------------------------------------------------------------------------------------------------------------------------------------------------------------------------------------------------------------------------------------------------------------------------------------------------------------------------------------------------------------------------------------------------------------------------------------------------------------------------------------------------------------------------------------------------------------------------------------------------------------------------------------------------------------------------------------------------------------------------------------------------------------------------------------------------------------------------------------------------------------------------------------------------------------------------------------------------------------
>1803508_Abacterium@OIN87056.1| hypothetical protein AUJ12_03145
------------------------------------------------------------------------------------------------------------------------------------------------------------------------------------------------------------------------------------------------------------------------------------------------------------------------------------------------------------------------------------------------------------------------------------------------------------------------------------------------------------------------------------------------------------------------------------------------------------------------------------------------------------------------------------------------------------------------------------------------------------------------------------MEL---------------------------------------------------------------------------------------------------------------------------------------------------------------------------------------------------------------------------------------------------------------------------------------------------------------------------------------------------------------------K----------------------------------------------------------G-------------------------------------------------------D------------------------------------------------I----------------------------------I---------------------L-------------------------T-----------------------------E------------------AA---------K--------------------------------------------------EH-------------------------------------------------------------------------------------------------------------------------------------------------------------FQ-K----------------------------------------Q------------------------A-------------------------------------------------------------------------------------------------------------Q-------------G-----------Y-----------------------AG----------V-----------------------------------------------------------R-----LS---------------------------------------------------------------------------------------------------------------IL----G---------------------------------------------G--------------------------K---------------------G-----------------C----------G-G-S------------E---YD----------------------------------------------------------------------------------FAL----------------------------V-------------A----------------AD------------------------------------Q---------------------IR-T-------------------------------------------------------------------------------------------------------------------------------------------------------G--------------------D------------------------D--Y----------I---------------------------------D----------------------------------------------------------------------------------------------------------------------LG--------------------------------------------------------N------------------------------------G---------------------------------------------------V---R-----M-----------------FV-----------------------------D-P----------------------------------------------------------------------TD-----------------------------------------S----------------------------------------------I-K----------------------------------------------------------L---F--G--------------------------------------------TNI-DL----------------------------------------I-K-------------------------------D------------------------------K--------------------------------------------------------------------------------------------------------------V------------G----------------------------------------N---------T--------------------------------------------------------------------------------R-------L-----------------------------------------------------------E-----------------L--------------------------------------------------------------------T--------------------------------------------------------------------------N-----------------------------------------------P--------N-------------------------------E---------------------------------S-------------------------------------------------------------------------------------G----------------------------------------------------------------------------------------------------------------------------------------------------Q-------------------------------------------------------------------------------------------------------------------------------------------------------------------------------------------------------------------------------------------------------------------------------------------------------------------------------------------------------------------------------C------------------------------------------------------------------------------------------G-------------------------------------------------------------------------------------------------------------------------------------------------------------------------------C---------------------------------------------------------------------------------------G-----------------------------------------------------------------------------------------K-----------------------------------------------------------------------------------------------SV----------------------------------------------------------------------------T-----------------------------------F-----------------------------------------------------------------------------------------------------------------------------------------------------------------------------------------------------------------------------------------------------------------------------------------------------------------------------------------------------------------------------------------------------------------------------------------------------------------------------------------------------------------------------------------------------------------------------------------------------------------------------------------------------------------------------------------------------------------------------------------------------------------------------------------------------------------------------------------------------------------------------------------------------------------------------------------------------------------------------------------------------------------------------------------------------------------------------------------------------------------------------------------
>2301226_Rbacterium@RFP89463.1| iron-sulfur cluster assembly accessory protein
--------------------------------------------------------------------------------------------------------------------------------------------------------------------------------------------------------------------------------------------------------------------------------------------------------------------------------------------------------------------------------------------------------------------------------------------------------------------------------------------------------------------------------------------------------------------------------------------------------------------------------------------------------------------------------------------------------------------------------------------------------------------------------------M----------------------------------------------------F-------------------------------------------------------------------------------------------------------------------------------------------------------------------------G--------------------------------------------------------------------------------------------------------------------------------------I----------------------------------------------------------P----------------------------------G-----------------KQA-------------------------------------------------I----------------------------------T---------------------M-------------------------T-----------------------------D------------------AA---------A--------------------------------------------------RQ-------------------------------------------------------------------------------------------------------------------------------------------------------------IR-K----------------------------------------L------------------------M----------------------------E----------------------A---------------------------------------------------------E-------------G-----H-----K------------------------G----------L-----------------------------------------------------------A-----IG---------------------------------------------------------------------------------------------------------------V-----K---------------------------------------------K--------------------------G---------------------G-----------------C----------A-G-M------------E---YT----------------------------------------------------------------------------------MEY----------------------------V-------------D----------------E------------------------------------------------------------V-S-------------------------------------------------------------------------------------------------------------------------------------------------------E------------------H--------------------------D--E----------V------------------V--------------E-----------------------------------------------------------------------------------------------------------------------Q--------------------------------------------------------D------------------------------------G---------------------------------------------------A---R-----V-----------------LI-----------------------------A-P----------------------------------------------------------------------MA-----------------------------------------Q----------------------------------------------M-F----------------------------------------------------------L---F--G--------------------------------------------TEI-DY----------------------------------------E-V-------------------------------S------------------------------L--------------------------------------------------------------------------------------------------------------L-----------------------------------------------------E---------A--------------------------------------------------------------------------------G-------F-----------------------------------------------------------K-----------------F--------------------------------------------------------------------N--------------------------------------------------------------------------N-----------------------------------------------P--------N-------------------------------V---------------------------------E-------------------------------------------------------------------------------------D----------------------------------------------------------------------------------------------------------------------------------------------------A-------------------------------------------------------------------------------------------------------------------------------------------------------------------------------------------------------------------------------------------------------------------------------------------------------------------------------------------------------------------------------C------------------------------------------------------------------------------------------G-------------------------------------------------------------------------------------------------------------------------------------------------------------------------------C---------------------------------------------------------------------------------------G-----------------------------------------------------------------------------------------E-----------------------------------------------------------------------------------------------SI----------------------------------------------------------------------------K-----------------------------------F----------------------------------------------------------------------------------------------------------------------------------------------KD------------------------------------------------------------------------------------------------------------VDEL---------------------------------------------------------------------------------------------------------------------------------------------------------------------------------------------------------------------------------------------------------------------------------------------------------------------------------------------------------------------------------------------------------------------------AE-----------DL----------------------------------------------------------------------------------GHKS-----------------------------------------------------------------------------------------------------------------------------------------------------------------------------------------------------------------------------------------------------------------------------------------------------------------------------------------
>1919267_Abacterium@MPNF01000209.1_6|  4477 4812
--------------------------------------------------------------------------------------------------------------------------------------------------------------------------------------------------------------------------------------------------------------------------------------------------------------------------------------------------------------------------------------------------------------------------------------------------------------------------------------------------------------------------------------------------------------------------------------------------------------------------------------------------------------------------------------------------------------------------------------------------------------------------------------M----------------------------------------------------P-------------------------------------------------------------------------------------------------------------------------------------------E-------------------------------------------------------------------------------------------------------------------------------------------------------------------------------------------------------------------------------------------------------------------------------------PM-------------------------------------------------I----------------------------------R---------------------M-------------------------T-----------------------------D------------------AA---------A--------------------------------------------------ER-------------------------------------------------------------------------------------------------------------------------------------------------------------VR-H----------------------------------------L------------------------M----------------------------S----------------------L------S----E---------------------------------------------E-------------P-----A-----V------------------------G----------L-----------------------------------------------------------R-----VG---------------------------------------------------------------------------------------------------------------V-----R---------------------------------------------T--------------------------R---------------------G-----------------C----------S-G-L------------S---YS----------------------------------------------------------------------------------VEY----------------------------A-------------Q----------------E------------------------------------------------------------R-K-------------------------------------------------------------------------------------------------------------------------------------------------------P------------------Y--------------------------E--E----------A------------------I--------------E-----------------------------------------------------------------------------------------------------------------------T--------------------------------------------------------G------------------------------------G---------------------------------------------------V---T-----V-----------------LI-----------------------------D-P----------------------------------------------------------------------TA-----------------------------------------V----------------------------------------------M-F----------------------------------------------------------L---I--G--------------------------------------------SVM-DY----------------------------------------K-E-------------------------------G------------------------------M--------------------------------------------------------------------------------------------------------------F-----------------------------------------------------E---------S--------------------------------------------------------------------------------G-------F-----------------------------------------------------------T-----------------F--------------------------------------------------------------------E--------------------------------------------------------------------------N-----------------------------------------------P--------N-------------------------------A---------------------------------K-------------------------------------------------------------------------------------G----------------------------------------------------------------------------------------------------------------------------------------------------T-------------------------------------------------------------------------------------------------------------------------------------------------------------------------------------------------------------------------------------------------------------------------------------------------------------------------------------------------------------------------------C------------------------------------------------------------------------------------------G-------------------------------------------------------------------------------------------------------------------------------------------------------------------------------C---------------------------------------------------------------------------------------G-----------------------------------------------------------------------------------------E-----------------------------------------------------------------------------------------------SF----------------------------------------------------------------------------H-----------------------------------V----------------------------------------------------------------------------------------------------------------------------------------------*------------------------------------------------------------------------------------------------------------------------------------------------------------------------------------------------------------------------------------------------------------------------------------------------------------------------------------------------------------------------------------------------------------------------------------------------------------------------------------------------------------------------------------------------------------------------------------------------------------------------------------------------------------------------------------------------------------------------------------------------------------------------------------------------------------------------------------------------------------------------------------------------------------------------------------------------------------------------------------------
>290400_Jsp@ABD55442.1| HesB/YadR/YfhF
--------------------------------------------------------------------------------------------------------------------------------------------------------------------------------------------------------------------------------------------------------------------------------------------------------------------------------------------------------------------------------------------------------------------------------------------------------------------------------------------------------------------------------------------------------------------------------------------------------------------------------------------------------------------------------------------------------------------------------------------------------------------------------------M----------------------------------------------------F-------------------------------------------------------------------------------------------------------------------------------------------------------------------------G--------------------------------------------------------------------------------------------------------------------------------------I----------------------------------------------------------P----------------------------------G-----------------KQA-------------------------------------------------V----------------------------------T---------------------M-------------------------T-----------------------------D------------------KA---------A--------------------------------------------------RQ-------------------------------------------------------------------------------------------------------------------------------------------------------------IA-K----------------------------------------L------------------------M----------------------------D----------------------Q---------------------------------------------------------G-------------G-----T-----Q------------------------G----------L-----------------------------------------------------------R-----IG---------------------------------------------------------------------------------------------------------------V-----K---------------------------------------------K--------------------------G---------------------G-----------------C----------A-G-M------------E---YT----------------------------------------------------------------------------------MEY----------------------------V-------------S----------------E------------------------------------------------------------I-D-------------------------------------------------------------------------------------------------------------------------------------------------------P------------------L--------------------------D--E----------V------------------V--------------E-----------------------------------------------------------------------------------------------------------------------Q--------------------------------------------------------D------------------------------------G---------------------------------------------------A---R-----V-----------------MI-----------------------------A-P----------------------------------------------------------------------MA-----------------------------------------Q----------------------------------------------M-F----------------------------------------------------------L---F--G--------------------------------------------TEI-DY----------------------------------------E-V-------------------------------S------------------------------L--------------------------------------------------------------------------------------------------------------L-----------------------------------------------------E---------A--------------------------------------------------------------------------------S-------F-----------------------------------------------------------Q-----------------F--------------------------------------------------------------------R--------------------------------------------------------------------------N-----------------------------------------------P--------N-------------------------------V---------------------------------S-------------------------------------------------------------------------------------D----------------------------------------------------------------------------------------------------------------------------------------------------A-------------------------------------------------------------------------------------------------------------------------------------------------------------------------------------------------------------------------------------------------------------------------------------------------------------------------------------------------------------------------------C------------------------------------------------------------------------------------------G-------------------------------------------------------------------------------------------------------------------------------------------------------------------------------C---------------------------------------------------------------------------------------G-----------------------------------------------------------------------------------------E-----------------------------------------------------------------------------------------------SI----------------------------------------------------------------------------K-----------------------------------F----------------------------------------------------------------------------------------------------------------------------------------------KD------------------------------------------------------------------------------------------------------------MDEL---------------------------------------------------------------------------------------------------------------------------------------------------------------------------------------------------------------------------------------------------------------------------------------------------------------------------------------------------------------------------------------------------------------------------AA-----------AT----------------------------------------------------------------------------------GNK------------------------------------------------------------------------------------------------------------------------------------------------------------------------------------------------------------------------------------------------------------------------------------------------------------------------------------------
>422296_Cmarinus@AUCR01000001.1_322|  307149 307541
-------------------------------------------------------------------------------------------------------------------------------------------------------------------------------------------------------------------------------------------------------------------------------------------------------------------------------------------------------------------------------------------------------------------------------------------------------------------------------------------------------------------------------------------------------------------------------------------------------------------------------------------------------------------------------------------------------------------------------------------------------------------------------------------------------------------------------------------------------------------------------------------------------------------------------------------------------------------------------------------------------------------M----------------------------------------------------------------------------------------------------------------------------------------D----------------------------------------------------------F-----------------------------------------------------KV-------------------------------------------------I----------------------------------T---------------------L-------------------------S-----------------------------D------------------RA---------A--------------------------------------------------AR-------------------------------------------------------------------------------------------------------------------------------------------------------------IA-E----------------------------------------I------------------------I----------------------------E----------------------R------S---------D----------------------------------------K-------------P-----V-----A------------------------G----------V-----------------------------------------------------------R-----VG---------------------------------------------------------------------------------------------------------------V-----K---------------------------------------------N--------------------------A---------------------G-----------------C----------A-G-M------------A---YT----------------------------------------------------------------------------------LDY----------------------------V-------------A----------------E------------------------------------------------------------A-P-------------------------------------------------------------------------------------------------------------------------------------------------------E------------------G--------------------------D--D----------H------------------V--------------R-----------------------------------------------------------------------------------------------------------------------E--------------------------------------------------------K------------------------------------G---------------------------------------------------V---D-----V-----------------FV-----------------------------D-P----------------------------------------------------------------------KA-----------------------------------------T----------------------------------------------L-F----------------------------------------------------------L---L--G--------------------------------------------TEM-DY----------------------------------------E-T-------------------------------E------------------------------K--------------------------------------------------------------------------------------------------------------L-----------------------------------------------------R---------S--------------------------------------------------------------------------------G-------F-----------------------------------------------------------V-----------------F--------------------------------------------------------------------N--------------------------------------------------------------------------N-----------------------------------------------P--------N-------------------------------Q---------------------------------T-------------------------------------------------------------------------------------G----------------------------------------------------------------------------------------------------------------------------------------------------A-------------------------------------------------------------------------------------------------------------------------------------------------------------------------------------------------------------------------------------------------------------------------------------------------------------------------------------------------------------------------------C------------------------------------------------------------------------------------------G-------------------------------------------------------------------------------------------------------------------------------------------------------------------------------C---------------------------------------------------------------------------------------G-----------------------------------------------------------------------------------------E-----------------------------------------------------------------------------------------------SV----------------------------------------------------------------------------Q-----------------------------------L----------------------------------------------------------------------------------------------------------------------------------------------QK------------------------------------------------------------------------------------------------------------A-DL---------------------------------------------------------------------------------------------------------------------------------------------------------------------------------------------------------------------------------------------------------------------------------------------------------------------------------------------------------------------------------------------------------------------------AA-----------LA-----------------------------------------------------------------------------------KARDE----VQPQS*-----------------------------------------------------------------------------------------------------------------------------------------------------------------------------------------------------------------------------------------------------------------------------------------------------------------------------
>302409_Eruminantium@CAI27879.1| Conserved hypothetical protein
----------------------------------------------------------------------------------------------------------------------------------------------------------------------------------------------------------------------------------------------------------------------------------M---------------QS-------------------------------------------------------------------------------------------------------------------------------------------------------------------------------------------------------------------------------------------------------------------------------------------------------------------------------------------------------------------------------------------------------------------------------------------------------------------------------GLSM----------------------------------------------------DKEVL----------------------------------------------------------------------------------------------------------------------------------IPHNNQ-----------------------------ENTC----------------------------------------------DSQIK----------------------------YFINSSFT-DK-----------------------------------------S----------------------------------------------------------P--------------------------------------------------------------------------------------------------------I----------------------------------I---------------------I-------------------------T-----------------------------E------------------NA---------I--------------------------------------------------KK-------------------------------------------------------------------------------------------------------------------------------------------------------------IK-E----------------------------------------L------------------------I----------------------------DK---------------------K------K--------------------------------------------------D-------------S-----V-----I------------------------G----------I-----------------------------------------------------------R-----IM---------------------------------------------------------------------------------------------------------------V-----A---------------------------------------------Q--------------------------K---------------------G-----------------C----------F-G-F------------K---YN----------------------------------------------------------------------------------IEY----------------------------AY-----------------------------D------------------------------------------------------------I-K-------------------------------------------------------------------------------------------------------------------------------------------------------M------------------L--------------------------D--V----------Q------------------I--------------QVK--------------------------------------------------------------------------------------------------------------------YQ--------------------------------------------------------N-------------------------------------Q-------------------------------------------------NF---I-----I-----------------LI-----------------------------D-P----------------------------------------------------------------------KA-----------------------------------------M----------------------------------------------M-F----------------------------------------------------------I---N--G--------------------------------------------TEM-DH----------------------------------------V-E-------------------------------N------------------------------K--------------------------------------------------------------------------------------------------------------I-----------------------------------------------------S---------S--------------------------------------------------------------------------------G-------F-----------------------------------------------------------V-----------------F--------------------------------------------------------------------K--------------------------------------------------------------------------N-----------------------------------------------P--------N-------------------------------E---------------------------------K-------------------------------------------------------------------------------------G----------------------------------------------------------------------------------------------------------------------------------------------------R-------------------------------------------------------------------------------------------------------------------------------------------------------------------------------------------------------------------------------------------------------------------------------------------------------------------------------------------------------------------------------C------------------------------------------------------------------------------------------G-------------------------------------------------------------------------------------------------------------------------------------------------------------------------------C---------------------------------------------------------------------------------------G-----------------------------------------------------------------------------------------E-----------------------------------------------------------------------------------------------SF----------------------------------------------------------------------------Y-----------------------------------V-----------------------------------------------------------------------------------------------------------------------------------------------------------------------------------------------------------------------------------------------------------------------------------------------------------------------------------------------------------------------------------------------------------------------------------------------------------------------------------------------------------------------------------------------------------------------------------------------------------------------------------------------------------------------------------------------------------------------------------------------------------------------------------------------------------------------------------------------------------------------------------------------------------------------------------------------------------------------------------------------------------------------------------------------------------------------------------------------------------------------------------------
>2267619_Asp@QOLB01000127.1_32|  40457 40807
--------------------------------------------------------------------------------------------------------------------------------------------------------------------------------------------------------------------------------------------------------------------------------------------------------------------------------------------------------------------------------------------------------------------------------------------------------------------------------------------------------------------------------------------------------------------------------------------------------------------------------------------------------------------------------------------------------------------------------------------------------------------------------------M----------------------------------------------------F-------------------------------------------------------------------------------------------------------------------------------------------------------------------------S--------------------------------------------------------------------------------------------------------------------------------------I----------------------------------------------------------P----------------------------------G-----------------KQA-------------------------------------------------V----------------------------------T---------------------M-------------------------T-----------------------------E------------------AA---------A--------------------------------------------------RQ-------------------------------------------------------------------------------------------------------------------------------------------------------------IS-R----------------------------------------L------------------------M----------------------------D----------------------K---------------------------------------------------------D-------------G-----S-----K------------------------G----------L-----------------------------------------------------------R-----IG---------------------------------------------------------------------------------------------------------------I-----K---------------------------------------------K--------------------------G---------------------G-----------------C----------A-G-M------------E---YT----------------------------------------------------------------------------------MDY----------------------------V-------------S----------------D------------------------------------------------------------I-E-------------------------------------------------------------------------------------------------------------------------------------------------------P------------------H--------------------------D--E----------V------------------V--------------E-----------------------------------------------------------------------------------------------------------------------Q--------------------------------------------------------E------------------------------------G---------------------------------------------------A---R-----V-----------------MI-----------------------------A-P----------------------------------------------------------------------MA-----------------------------------------Q----------------------------------------------M-F----------------------------------------------------------L---F--G--------------------------------------------TEI-DY----------------------------------------E-V-------------------------------S------------------------------L--------------------------------------------------------------------------------------------------------------L-----------------------------------------------------E---------S--------------------------------------------------------------------------------G-------F-----------------------------------------------------------K-----------------F--------------------------------------------------------------------R--------------------------------------------------------------------------N-----------------------------------------------P--------N-------------------------------V---------------------------------V-------------------------------------------------------------------------------------E----------------------------------------------------------------------------------------------------------------------------------------------------A-------------------------------------------------------------------------------------------------------------------------------------------------------------------------------------------------------------------------------------------------------------------------------------------------------------------------------------------------------------------------------C------------------------------------------------------------------------------------------G-------------------------------------------------------------------------------------------------------------------------------------------------------------------------------C---------------------------------------------------------------------------------------G-----------------------------------------------------------------------------------------E-----------------------------------------------------------------------------------------------SI----------------------------------------------------------------------------K-----------------------------------F----------------------------------------------------------------------------------------------------------------------------------------------SG------------------------------------------------------------------------------------------------------------V*---------------------------------------------------------------------------------------------------------------------------------------------------------------------------------------------------------------------------------------------------------------------------------------------------------------------------------------------------------------------------------------------------------------------------------------------------------------------------------------------------------------------------------------------------------------------------------------------------------------------------------------------------------------------------------------------------------------------------------------------------------------------------------------------------------------------------------------------------------------------------
>314262_Rsp@EAQ46038.1| iron-sulfur cluster assembly accessory protein
--------------------------------------------------------------------------------------------------------------------------------------------------------------------------------------------------------------------------------------------------------------------------------------------------------------------------------------------------------------------------------------------------------------------------------------------------------------------------------------------------------------------------------------------------------------------------------------------------------------------------------------------------------------------------------------------------------------------------------------------------------------------------------------M----------------------------------------------------F-------------------------------------------------------------------------------------------------------------------------------------------------------------------------G--------------------------------------------------------------------------------------------------------------------------------------I----------------------------------------------------------P----------------------------------G-----------------KQA-------------------------------------------------V----------------------------------T---------------------I-------------------------T-----------------------------P------------------KA---------A--------------------------------------------------AQ-------------------------------------------------------------------------------------------------------------------------------------------------------------IT-K----------------------------------------L------------------------M----------------------------T----------------------S---------------------------------------------------------G-------------G-----H-----A------------------------G----------L-----------------------------------------------------------R-----IG---------------------------------------------------------------------------------------------------------------V-----K---------------------------------------------K--------------------------G---------------------G-----------------C----------A-G-M------------E---YT----------------------------------------------------------------------------------MEY----------------------------V-------------D----------------E------------------------------------------------------------P-D-------------------------------------------------------------------------------------------------------------------------------------------------------N------------------N--------------------------D--E----------V------------------V--------------E-----------------------------------------------------------------------------------------------------------------------Q--------------------------------------------------------D------------------------------------G---------------------------------------------------A---R-----V-----------------LI-----------------------------A-P----------------------------------------------------------------------MA-----------------------------------------Q----------------------------------------------M-F----------------------------------------------------------L---F--G--------------------------------------------TEI-DY----------------------------------------E-T-------------------------------S------------------------------L--------------------------------------------------------------------------------------------------------------L-----------------------------------------------------E---------S--------------------------------------------------------------------------------G-------F-----------------------------------------------------------K-----------------F--------------------------------------------------------------------N--------------------------------------------------------------------------N-----------------------------------------------P--------N-------------------------------V---------------------------------S-------------------------------------------------------------------------------------E----------------------------------------------------------------------------------------------------------------------------------------------------A-------------------------------------------------------------------------------------------------------------------------------------------------------------------------------------------------------------------------------------------------------------------------------------------------------------------------------------------------------------------------------C------------------------------------------------------------------------------------------G-------------------------------------------------------------------------------------------------------------------------------------------------------------------------------C---------------------------------------------------------------------------------------G-----------------------------------------------------------------------------------------E-----------------------------------------------------------------------------------------------SI----------------------------------------------------------------------------S-----------------------------------F----------------------------------------------------------------------------------------------------------------------------------------------KD------------------------------------------------------------------------------------------------------------VPSL-------------------------------------------------------------------------------------------------------------------------------------------------------------------------------------------------------------------------------------------------------------------------------------------------------------------------------------------------------------------------------------------------------------------------------------------------------------------------------------------------------------------------------------------------------------------------------------------------------------------------------------------------------------------------------------------------------------------------------------------------------------------------------------------------------------------------------------------------------------------------
>1974086_Rbacterium@PIW28973.1| FeS assembly scaffold SufA
-------------------------------------------------------------------------------------------------------------------------------------------------------------------------------------------------------------------------------------------------------------------------------------------------------------------------------------------------------------------------------------------------------------------------------------------------------------------------------------------------------------------------------------------------------------------------------------------------------------------------------------------------------------------------------------------------------------------------------------------------------------------------------------------------------------------------------------------------------------------------------------------------------------------------------------------------------------------------------------------------------------------------------------------------------------------------M---------------------------------------TA-----------------------------------------K----------------------------------------------------------K-----------------------------------------------------QA-------------------------------------------------L----------------------------------T---------------------I-------------------------S-----------------------------D------------------RA---------A--------------------------------------------------ER-------------------------------------------------------------------------------------------------------------------------------------------------------------VK-D----------------------------------------I------------------------L----------------------------A----------------------S------R---------G----------------------------------------A-------------G-----Y-----------------------------------------L-----------------------------------------------------------R-----VG---------------------------------------------------------------------------------------------------------------V-----K---------------------------------------------K--------------------------G---------------------G-----------------C----------A-G-M------------E---YV----------------------------------------------------------------------------------MDY----------------------------I-------------T----------------A------------------------------------------------------------P-E-------------------------------------------------------------------------------------------------------------------------------------------------------P------------------L--------------------------D--E----------I------------------V--------------E-----------------------------------------------------------------------------------------------------------------------D--------------------------------------------------------K------------------------------------G---------------------------------------------------V---T-----I-----------------VV-----------------------------D-A----------------------------------------------------------------------TS-----------------------------------------L----------------------------------------------L-F----------------------------------------------------------L---L--G--------------------------------------------SQI-DW----------------------------------------D-V-------------------------------T------------------------------P--------------------------------------------------------------------------------------------------------------I-----------------------------------------------------S---------S--------------------------------------------------------------------------------K-------F-----------------------------------------------------------V-----------------F--------------------------------------------------------------------R--------------------------------------------------------------------------N-----------------------------------------------P--------N-------------------------------E---------------------------------T-------------------------------------------------------------------------------------D----------------------------------------------------------------------------------------------------------------------------------------------------A-------------------------------------------------------------------------------------------------------------------------------------------------------------------------------------------------------------------------------------------------------------------------------------------------------------------------------------------------------------------------------C------------------------------------------------------------------------------------------G-------------------------------------------------------------------------------------------------------------------------------------------------------------------------------C---------------------------------------------------------------------------------------G-----------------------------------------------------------------------------------------E-----------------------------------------------------------------------------------------------SV----------------------------------------------------------------------------T-----------------------------------L----------------------------------------------------------------------------------------------------------------------------------------------VP------------------------------------------------------------------------------------------------------------A-EA---------------------------------------------------------------------------------------------------------------------------------------------------------------------------------------------------------------------------------------------------------------------------------------------------------------------------------------------------------------------------------------------------------------------------EH--------------------------------------------------------------------------------------------------------------------------------------------------------------------------------------------------------------------------------------------------------------------------------------------------------------------------------------------------------------------------------------------------------------------------------------------
>388401_Rbacterium@EBA03259.1| iron-sulfur cluster assembly accessory protein
[truncated: 6,763,021 more chars]
