# Supplementary material for: Components of iron–Sulfur cluster assembly machineries are robust phylogenetic markers to trace the origin of mitochondria and plastids
Source: PLoS Biol. 2023 Nov 8;21(11):e3002374. doi: 10.1371/journal.pbio.3002374 (PMC10631705; doi:10.1371/journal.pbio.3002374)
Supplement: S1 Data — (ZIP) [file pbio.3002374.s017.zip › S1 Data/Full_datasets/Alphaproteobacteria/SUF/SufB_Alpha.fasta]

>34017_Rorientis@RAI18002.1| hypothetical protein CH339_24050, partial
-------------------------------------------------------------------------------------------------------------------------------------------------------------------------------------------------------------------------------------------------------------------------------------------------------------------------------------------------------------------------------------------------------------------------------------------------------------------------------------------------------------------------------------------------------------------------------------------------------------------------------------------------------------------------------------------------------------------------------------------------------------------------------------------------------------------------------------------------------------------------------------------------------------------------------------------------------------------------------------------------------------------------------------------------------------------------------------------------------------------------------------------------------------------------------------------------------------------------------------------------------------------------------------------------------------------------------------------------------------------------------------------------------------------------------------------------------------------------------------------------------------------------------------------------------------------------------------------------------------------------------------------------------------------------------------------------------------------------------------------------------------------------------------------------------------------------------------------------------------------------------------------------------------------------------------------------------------------------------------------------------------------------------------------------------------------------------------------------------------------------------------------------------------------------------------------------------------------------------------------------------------------------------------------------------------------------------------------------------------------------------------------------------------------------------------------------------------------------------------------------------------------------------------------------------------------------------------------------------------------------------------------------------------------------------------------------------------------------------------------------------------------------------------------------------------------------------------------------------------------------------------------------------------------------------------------------------------------------------------------------------------------------------------------------------------------------------------------------------------------------------------------------------------------------------------------------------------------------------------------------------------------------------------------------------------------------------------------------------------------------------------------------------------------------------------------------------------------------------------------------------------------------------------------------------------------------------------------------------------------------------------------------------------------------------------------------------------------------------------------TDN----KF-------------------------AA---------------------------------------------------------------------------------------------------LN-SAVWS-GG--------------------------------------------------------------------------------------------------------------------------------------------------------------------------------------------------------------------------------------------------------------------------------------------------------------------------------------------------------------------------------------------------S---------------FIYVP-K---GVK------------------------------V-DTPL----QA--YFRIN----------------------------------------------------------------------------------------------------------------SE-NM--------GQF--------------------------------E-----------------------------------------------------------R--------------------------------------------------------------------------------------------------------------TL--------------------------------------------------------IIVDEG-----A-----------------------------------------HV---------------------------------------------------------------------------------------------------------------------------------------------------------------------------HY----------------------------------------------------------------------------------------------------------VE-G-------------------------------------------------------------------------------------------------------------------------------------------------------------------------------------------------------------------------------------------------------------------------------------------------------------------------------------------------------------------------------------------------------------------------------------------------------------------C------------TAP-------------------------------------------------------------------VYT-----------TNSLHSAV---------------------------------------------------------------------------------------------------------------------------------------------------------------------------------------------------------------------------------------------------------------------------------------------------------------------------------------------------------------------------------------------------------------------------------------------------------------------------------------------------------------------------------------------------------------------------------------------------------------------------------------------------------------------------------------------------------------------------------------------------------------------------------------------------------------------------------------------------------------------------------------------------------------------------------------------------------------------------------------------------------------------------------------------------------------------------------------------------------------------------------------------------------------------------------------------------------------------------------------------------------------------------------------------------------------------------------------------------------------------------------------------------------------------------------------------------------------------------------------------------------------------------------------------------------------------------------------------------------------------------------------------------------------------------------------------------------------------------------------------------------------------------------------------------------------------------------------------------------------------------------------------------------------------------------------------------------------------------------------------------------------------------------------------------------------------------------------------------------------------------------------------------------------------------------------------------------------------------------------------------------------------------------------------------------------------------------------------------------------------------------------------------------------------------------------------------------------------------------------------------------------------------------------------------------------------------------------------------------------------------------------------------------------------------------------------------------------------------------------------------------------------------------------------------------------------------------------------------------------------------------------------------------------------------------------------------------------------------------------------------------------------------------------------------------------------------------------------------------------------------------------------------------------------------------------------------------------------------------------------------------------------------------------------------------------------------------------------------------------------------------------------------------------------------------------------------------------------------------------------------------------------------------------------------------------------------------------------------------------------------------------------------------------------------------------------------------------------------------------------------------------------------------------------------------------------------------------------------------------------------------------------------------
>2099786_Rsp@AXF56165.1| Fe-S cluster assembly protein SufB
-------------------------------------------------------------------------------------------------------------------------------------------------------------------------------------------------------------------------------------------------------------------------------------------M-------------A--------------KK----------------------------------------------------------------------------------------------------------------------------------------------------------------------------------------------------------------------------------------------------MP--------------------------------------------E-------------L----------------------------E-------E-------------------------------------------------------------------Y----------------------------------------Q---------------------YG------------------------------------------------------------------------------------------------------FH---D-K----------------------------D-V---------------SVF--------------------------R-S-E----R------------------------------G---------------LTE-DIVRE---------I------------------SEMK-E---------------------------E----------PE---------------------W----------------M-------------------------------------LEYRLKALE---IF--Y--K---------------------------K--P----------M------------------P-------Q-W----GG--D---L------S-----EL-------------------------------------------------------------------------------------------------------------N---FDDITY-----------------YV------KPS---------------E--------R---------T------------------------------------------------------------E--------------K----------------------SWDE------------------------------------------------------------------------------------------------------------------------------------VPE---EIKNTFDK------------------------------------------------LGIPEA------------E------------------------------------------------------------------------------------------------------------------------------------------Q-KY---------------------------L-----------------------S--------G--------------------------------------------------------------------------------------------------------------------------------------------------VSAQYE----------------------------------------------------------------------------------------------------------------------------------------------------------------------------------------------------------------------------------------------------------------------------------------------------------------------------------------------------------------------------------------------------------------------------------SEVV--------------------------------------------------------------------------------------------------------------YHSMQ--------------------------------------------------------------------------------------------------------------------------------------------------------------------------------------------------------------------------------------------------------------------------------------------------------------------------------------------------------------------------------------------------------------------------------------------------------------------------------------------------------------------EDLE---------------------------------------------------------------EQ-GIIFK-D----------TDTALK-E-------------------------------------------------------------------N-EDLFR---------------------------------------------Q-----Y----------------FG-T--------------VI--------------------------------------------------------------------------------------------------------------------------P------------------P-SDN----KF-------------------------SA---------------------------------------------------------------------------------------------------LN-AAVWS-GG--------------------------------------------------------------------------------------------------------------------------------------------------------------------------------------------------------------------------------------------------------------------------------------------------------------------------------------------------------------------------------------------------S---------------FIYMP-K---GTK------------------------------A-DSPL----QA--YFRIN----------------------------------------------------------------------------------------------------------------SE-NM--------GQF--------------------------------E-----------------------------------------------------------R--------------------------------------------------------------------------------------------------------------TL--------------------------------------------------------IIADEG-----S-----------------------------------------SV---------------------------------------------------------------------------------------------------------------------------------------------------------------------------HY----------------------------------------------------------------------------------------------------------VE-G-------------------------------------------------------------------------------------------------------------------------------------------------------------------------------------------------------------------------------------------------------------------------------------------------------------------------------------------------------------------------------------------------------------------------------------------------------------------C------------TAP-------------------------------------------------------------------VFS-----------TDSLHSAVVEIIV-----K----------------------------------------K-D--------------------------------------------------------------------------------------------------------------------------------AYCRYT-TIQNW--------------------------------------------------------------------------------------------------------------------------------------------------------------------------------A----PNVYNLV---------T-------------------KRA--------------------------------------------------------------TADENAT---------------------ME---------------------------------------------------------------------------------------------------------------------------------------WV-D--------------------------------------------------------------------------------------------------------GNI------------------------------------------------------------------------------------------------------------------------------------------------------------------------------------------------------------------------------------------------G-----------------------------------------------------------------------------------------------------------------------------------------------------------------------------------------------------------------------------------------------------------------------------------------------------------------------------------------------------------------------------------------------------------------------------------------------------------SKL-----------------------------------TMK---Y-P-SVLMK-GEGARGNVLSIA------------------------------------IA-----G-K-NQMQDA-GAKVY--------------------------------------HLA-----------------------------------------------------------------------------------------------P-----------------------------------------NCSSTLVSK-------------------------------------------------------------------------------------------SI--------------------------------------------------------------------------------------SKH-GGKV----SY---------------------------------------RG----LSHFG--R-KSQG--S---KSNIE-------------------------------------------------------------------------------------------------------------CDT-----------------------------------------------------------------------------------------------------------LI---------------------------------------MDKD-STS------------------DTI-PYNEIMN-NDI---------------------------------------------------------------------------------------------T-------------LE-HE----------------------------------AKVS-------------------------------------------------------KVS---------------E--------EQ----------------------------------------------------------------------------------------------------------------LFYL--------------------------------------------M-------SR-----G--------------------------------------------------------------------------------------------LSE----------EEATEM----------I----------------------VM-------G---------------------------------------------------------------------------------------------------------FI---------------EPFTK------------------------------------E------------------------------LPM---------------------------E--YA--V--------------------------------------------------------------------------------------------------------------E---------------------------------------MN-----------------------RL-----------------------------------------------------------------IR------------------------F-----E--------M------E------------------------------------------------------------GS-----------------------------------------------------------------------------------------------------------IG----------------------------------------------------------------------------------------------------------------------------------------------------------------------------------------
>1986855_Rbacterium@OUT83863.1| Fe-S cluster assembly protein SufB
------------------------------------------------------------------------------------------------------------------------------------------------------------------------------------------------------------------------------------------------------------------------------------------------------------------------------------------------------------------------------------------------------------------------------------------------------MS-D---------DS------------------------------------------------------EAR----------------------------------------------------------------------------------------------E-----------A-V----------------------------G-------D-------------------------------------------------------------------Y----------------------------------------K---------------------AG------------------------------------------------------------------------------------------------------WH---D-P----------------------------E-N---------------ATI--------------------------R-F-D----F------------------------------G---------------LSE-KVVRD---------I------------------SELK-Q---------------------------E----------PE---------------------W----------------M-------------------------------------TDIRVKAYR---HF--I--E---------------------------R--P----------M------------------P-------T-W----GNT-E--EL------M-----EI-------------------------------------------------------------------------------------------------------------D---FDKVCY-----------------FL------RSS---------------D--------E---------T------------------------------------------------------------G--------------S----------------------SWDD------------------------------------------------------------------------------------------------------------------------------------VPD---DIRNTFDR------------------------------------------------LGIPEA------------E------------------------------------------------------------------------------------------------------------------------------------------Q-KW---------------------------L-----------------------S--------G--------------------------------------------------------------------------------------------------------------------------------------------------VTAQYE----------------------------------------------------------------------------------------------------------------------------------------------------------------------------------------------------------------------------------------------------------------------------------------------------------------------------------------------------------------------------------------------------------------------------------SETV--------------------------------------------------------------------------------------------------------------YHSIR--------------------------------------------------------------------------------------------------------------------------------------------------------------------------------------------------------------------------------------------------------------------------------------------------------------------------------------------------------------------------------------------------------------------------------------------------------------------------------------------------------------------EDLE---------------------------------------------------------------KQ-GVIFL-D----------MDSGLK-E-------------------------------------------------------------------H-EDIVK---------------------------------------------K-----Y----------------FG-S--------------VI--------------------------------------------------------------------------------------------------------------------------P------------------Y-SDN----KF-------------------------SA---------------------------------------------------------------------------------------------------LN-TAVWS-GG--------------------------------------------------------------------------------------------------------------------------------------------------------------------------------------------------------------------------------------------------------------------------------------------------------------------------------------------------------------------------------------------------S---------------FIYVP-K---GVH------------------------------V-EMPV----QA--YFRIN----------------------------------------------------------------------------------------------------------------AK-NM--------GQF--------------------------------E-----------------------------------------------------------R--------------------------------------------------------------------------------------------------------------TL--------------------------------------------------------IIADEG-----S-----------------------------------------SI---------------------------------------------------------------------------------------------------------------------------------------------------------------------------HY----------------------------------------------------------------------------------------------------------VE-G-------------------------------------------------------------------------------------------------------------------------------------------------------------------------------------------------------------------------------------------------------------------------------------------------------------------------------------------------------------------------------------------------------------------------------------------------------------------C------------TAP-------------------------------------------------------------------TYS-----------TDSLHSAVVELLA-----L----------------------------------------P-G--------------------------------------------------------------------------------------------------------------------------------AHIRYT-TVQNW--------------------------------------------------------------------------------------------------------------------------------------------------------------------------------S----NNVYNLV---------T-------------------KRG--------------------------------------------------------------VAHENAK---------------------IE---------------------------------------------------------------------------------------------------------------------------------------WV-D--------------------------------------------------------------------------------------------------------GNI------------------------------------------------------------------------------------------------------------------------------------------------------------------------------------------------------------------------------------------------G-----------------------------------------------------------------------------------------------------------------------------------------------------------------------------------------------------------------------------------------------------------------------------------------------------------------------------------------------------------------------------------------------------------------------------------------------------------SKL-----------------------------------TMK---Y-P-AVILK-GEGAHAEVISVA------------------------------------YA-----G-N-GQHQDA-GAKVH--------------------------------------HMA-----------------------------------------------------------------------------------------------S-----------------------------------------NTTSNILSK-------------------------------------------------------------------------------------------SI--------------------------------------------------------------------------------------SKD-GGRG----SY---------------------------------------RG----MAKIM--P-KAEN--C---RLNIV-------------------------------------------------------------------------------------------------------------CDA-----------------------------------------------------------------------------------------------------------LI---------------------------------------LDEE-SRQ------------------DTY-PTMEVGN-PTA---------------------------------------------------------------------------------------------H-------------CE-HE----------------------------------ASVS-------------------------------------------------------KVG---------------D--------EQ----------------------------------------------------------------------------------------------------------------LFYL--------------------------------------------M-------SR-----G--------------------------------------------------------------------------------------------HTE----------AEALGM----------I----------------------VN-------G---------------------------------------------------------------------------------------------------------FF---------------EPFTR------------------------------------E------------------------------LPM---------------------------E--YA--V--------------------------------------------------------------------------------------------------------------E---------------------------------------LN-----------------------KL-----------------------------------------------------------------MS------------------------L-----E--------M------E------------------------------------------------------------GS-----------------------------------------------------------------------------------------------------------IG----------------------------------------------------------------------------------------------------------------------------------------------------------------------------------------
>1948355_Abacterium@DBVF01000073.1_2|  136 1587
-----------------------------------------------------------------------------------------MS----------------------------------------------------------------------------------------------------AT-----------------------------------------------------------------------------------------VE-------------T--------------I--------------------------------------------------------------------------------------------------------------------------------R---------------------------------------------------------------------------------------------Q----------------------VE--------------------------------------------E-------------A-------------T--------------G---K-----------------------------------------------------------------------Y----------------------------------------K---------------------YG------------------------------------------------------------------------------------------------------FV-T-DIEV---------------------------D----------------------------------------------K-A-P----K------------------------------G---------------LSE-DTVRL---------I------------------SAKK-N---------------------------E----------PE---------------------W----------------M-------------------------------------LEWRLKAYR---HW--L--T-----------------------------------------M------E----E------P-------D-W-----A--K---L------N---YPPI-------------------------------------------------------------------------------------------------------------D---YQDIYY-----------------YA------AP-------------------------K-Q-------------------------------------------------------------------------------A-D-G--------------------PKSLDE------------------------------------------------------------------------------------------------------------------------------------VDP---ELLRTYEK------------------------------------------------LGIPLR------------E------------------------------------------------------------------------------------------------------------------------------------------Q-EM---------------------------L-----------------------A--------G---------------------------------------------------------------------------------------------------------------------V-----------------------A----VDAVFD----------------------------------------------------------------------------------------------------------------------------------------------------------------------------------------------------------------------------------------------------------------------------------------------------------------------------------------------------------------------------------------------------------------------------------SVSV--------------------------------------------------------------------------------------------------------------ATTFR--------------------------------------------------------------------------------------------------------------------------------------------------------------------------------------------------------------------------------------------------------------------------------------------------------------------------------------------------------------------------------------------------------------------------------------------------------------------------------------------------------------------EKLF---------------------------------------------------------------EA-GVIFC-P----------ISEAIQ-D-------------------------------------------------------------------Y-PELVK---------------------------------------------E-----Y----------------IG-S--------------VV--------------------------------------------------------------------------------------------------------------------------P------------------Q-GDN----YF-------------------------AA---------------------------------------------------------------------------------------------------LN-SAVFT-DG--------------------------------------------------------------------------------------------------------------------------------------------------------------------------------------------------------------------------------------------------------------------------------------------------------------------------------------------------------------------------------------------------S---------------FVYIP-K---GVR------------------------------C---PM--ELST--YFRIN----------------------------------------------------------------------------------------------------------------EQ-NT--------GQF--------------------------------E-----------------------------------------------------------R--------------------------------------------------------------------------------------------------------------TL--------------------------------------------------------IIADEE-----S-----------------------------------------YV---------------------------------------------------------------------------------------------------------------------------------------------------------------------------SY----------------------------------------------------------------------------------------------------------LE-G-------------------------------------------------------------------------------------------------------------------------------------------------------------------------------------------------------------------------------------------------------------------------------------------------------------------------------------------------------------------------------------------------------------------------------------------------------------------C------------TAP-------------------------------------------------------------------QRD-----------ENQLHAAVVELVTM---------------------------------------------H-D--------------------------------------------------------------------------------------------------------------------------------AEIKYS-TVQNW----------------------------------------------------------------------------------------YPGD-----------------------------------------------------------------------------------EN-GK-GGIYNFV---------T-------------------KRGACR-------------------------------------------------------------GDRSK---------------------IS---------------------------------------------------------------------------------------------------------------------------------------W-----------------------------------------------------------------------------------------------------------TQVET----------------------------------------------------------------------------------------------------------------------------------------------------------------------------------------------------------------------------------------------G-----------------------------------------------------------------------------------------------------------------------------------------------------------------------------------------------------------------------------------------------------------------------------------------------------------------------------------------------------------------------------------------------------------------------------------------------------------SAI-----------------------------------TWK---Y-P-SCILQ-GADSVGEFYSVA------------------------------------VT----NN---AQQADT-GTKMV--------------------------------------HVG-----------------------------------------------------------------------------------------------P-----------------------------------------RTRSTIVSK-------------------------------------------------------------------------------------------GI--------------------------------------------------------------------------------------SAG-HSSN----SY---------------------------------------RG----LVQIG--P-GASG--A---R-NYS-----------------------------------------------------------------------------------------------------Q-------CDS-----------------------------------------------------------------------------------------------------------ML---------------------------------------IGDQ-AAA------------------NTY-PYIRSQQ-PQA---------------------------------------------------------------------------------------------A-------------IE-HE----------------------------------ASTC-------------------------------------------------------RIS---------------E--------DQ----------------------------------------------------------------------------------------------------------------LFYL--------------------------------------------Q-------SR-----G--------------------------------------------------------------------------------------------IGF----------EEAVSM----------M----------------------VS-------G---------------------------------------------------------------------------------------------------------FC---------------RDVFN------------------------------------Q------------------------------LPM---------------------------E--FA--A--------------------------------------------------------------------------------------------------------------E--------------------------------------A-D-----------------------KL-----------------------------------------------------------------LA------------------------L-----K--------L------E------------------------------------------------------------GS-----------------------------------------------------------------------------------------------------------VG*---------------------------------------------------------------------------------------------------------------------------------------------------------------------------------------
>2133951_Msp@PWL33633.1| Fe-S cluster assembly protein SufB, partial
-------------------------------------------------------------------------------------------------------------------------------------------------------------------------------------------------------------------------------------------------------------------------------------------M----------------------------A-----------------------------------------------------------------------------------Y--------------------------------------------T---------E-------------------------------------------------------A---------------------------E------------L---------AK--------------------------------------------E-------------L-------------E--------------H---K---K-------------------------------------------------------------------Y----------------------------------------E---------------------FG------------------------------------------------------------------------------------------------------FV-S-NFES---------------------------D----------------------------------------------K-A-P----K------------------------------G---------------LSE-DIIRF---------I------------------SAKK-N---------------------------E----------PE---------------------W----------------L-------------------------------------LEYRLNAYR---QW--L--S-----------------------------------------M--E---E-----------P-------E-W-----A--H---V------K---YPKV-------------------------------------------------------------------------------------------------------------D---FQDIYY-----------------YS------AP-------------------------K---------T------------------------------------------------------------K------------K-K--------------------LNSLDE------------------------------------------------------------------------------------------------------------------------------------VDP---ELKRMYER------------------------------------------------LGISTE------------E------------------------------------------------------------------------------------------------------------------------------------------Q-KR---------------------------L-----------------------A--------G---------------------------------------------------------------------------------------------------------------------V-----------------------A----VDVVVD----------------------------------------------------------------------------------------------------------------------------------------------------------------------------------------------------------------------------------------------------------------------------------------------------------------------------------------------------------------------------------------------------------------------------------SVSV--------------------------------------------------------------------------------------------------------------ETSFK--------------------------------------------------------------------------------------------------------------------------------------------------------------------------------------------------------------------------------------------------------------------------------------------------------------------------------------------------------------------------------------------------------------------------------------------------------------------------------------------------------------------DKLA---------------------------------------------------------------EL-GIIFC-S----------FSEAVQ-E-------------------------------------------------------------------H-PELVR---------------------------------------------K-----Y----------------LG-K--------------VV--------------------------------------------------------------------------------------------------------------------------P------------------P-NDN----YY-------------------------AA------------------------------------------------------------------------------------------------------------------------------------------------------------------------------------------------------------------------------------------------------------------------------------------------------------------------------------------------------------------------------------------------------------------------------------------------------------------------------------------------------------------------------------------------------------------------------------------------------------------------------------------------------------------------------------------------------------------------------------------------------------------------------------------------------------------------------------------------------------------------------------------------------------------------------------------------------------------------------------------------------------------------------------------------------------------------------------------------------------------------------------------------------------------------------------------------------------------------------------------------------------------------------------------------------------------------------------------------------------------------------------------------------------------------------------------------------------------------------------------------------------------------------------------------------------------------------------------------------------------------------------------------------------------------------------------------------------------------------------------------------------------------------------------------------------------------------------------------------------------------------------------------------------------------------------------------------------------------------------------------------------------------------------------------------------------------------------------------------------------------------------------------------------------------------------------------------------------------------------------------------------------------------------------------------------------------------------------------------------------------------------------------------------------------------------------------------------------------------------------------------------------------------------------------------------------------------------------------------------------------------------------------------------------------------------------------------------------------------------------------------------------------------------------------------------------------------------------------------------------------------------------------------------------------------------------------------------------------------------------------------------------------------------------------------------------------------------------------------------------------------------------------------------------------------------------------------------------------------------------------------------------------------------------------------------------------------------------------------------------------------------------------------------------------------------------------------------------------------------------------------------------------------------------------------------------------------------------------------------------------------------------------------------------------------------------------------------------------------------------------------------------------------------------------------------------------------------------------------------------------------------------------------------------------------------------------------------------------------------------------------------------------------------------------------------------------------------------------------------------------------------------------------------------------------------------------------------------------------------------------------------------------------------------------------------------------------------------------------------------------------------------------------------------------------------------------------------------------------------------------------------------------------------------------------------------------------------------------------------------------------------------------------------------------------------------------------------------------------------------------------------------------------------------------------------------------------------------------------------------------------------------------------------------------------------------------------------------------------------------------------------------------------------------------------------------------------------------------------------------------------------------------------------------------------------------------------------------------------------------------------------------------------------------------------------------------------------------------------------------------------------------------------------------------------------------------------------------------------------------------------------------------------------------------------------------------------------------------------------------------------------------------------------------------------------------------------------------------------------------------------------------------------------------------------------------------------------------
>290397_Adehalogenans@ABC80618.1| Iron-regulated ABC transporter membrane component SufB
-------------------------------------------------------------------------------------------------------------------------------------------------------------------------------------------------------------------------------------------------------------------------------------------M-------------S--------------T------------------------------------------------------------------------------------------------------------------------------------------A-------------------------------------------------------E---------------------------Q----------------------LK--------------------------------------------E-------------L-------------T--------------E---Q---K-------------------------------------------------------------------Y----------------------------------------R---------------------YG------------------------------------------------------------------------------------------------------FV-T-DIEE---------------------------D----------------------------------------------K-V-P----K------------------------------G---------------LSE-DVIRL---------I------------------SAKK-G---------------------------E----------PR---------------------F----------------M-------------------------------------LEWRLEAYR---RW--L--A-----------------------------------------M------E----E------P-------T-W-----A--N---V------H---YPKI-------------------------------------------------------------------------------------------------------------D---YQEIVY-----------------YS------AP-------------------------K-Q-------K-----------------------------------------------------------------------K-A-L---------------------GSMDE------------------------------------------------------------------------------------------------------------------------------------VDP---ELKRAFAK------------------------------------------------LGIPLE------------E------------------------------------------------------------------------------------------------------------------------------------------Q-MR---------------------------L-----------------------A--------G---------------------------------------------------------------------------------------------------------------------V-----------------------A----VDAVFD----------------------------------------------------------------------------------------------------------------------------------------------------------------------------------------------------------------------------------------------------------------------------------------------------------------------------------------------------------------------------------------------------------------------------------SVSV--------------------------------------------------------------------------------------------------------------ATTYK--------------------------------------------------------------------------------------------------------------------------------------------------------------------------------------------------------------------------------------------------------------------------------------------------------------------------------------------------------------------------------------------------------------------------------------------------------------------------------------------------------------------KKLA---------------------------------------------------------------DL-GIVFC-S----------FSEAVR-E-------------------------------------------------------------------H-PELVE---------------------------------------------K-----Y----------------LG-S--------------VV--------------------------------------------------------------------------------------------------------------------------P------------------A-TDN----YF-------------------------AA---------------------------------------------------------------------------------------------------LN-SAVFS-DG--------------------------------------------------------------------------------------------------------------------------------------------------------------------------------------------------------------------------------------------------------------------------------------------------------------------------------------------------------------------------------------------------S---------------FVYVP-K---GVR------------------------------C---PM--ELST--YFRIN----------------------------------------------------------------------------------------------------------------AK-DT--------GQF--------------------------------E-----------------------------------------------------------R--------------------------------------------------------------------------------------------------------------TL--------------------------------------------------------IVADEG-----A-----------------------------------------YV---------------------------------------------------------------------------------------------------------------------------------------------------------------------------SY----------------------------------------------------------------------------------------------------------LE-G-------------------------------------------------------------------------------------------------------------------------------------------------------------------------------------------------------------------------------------------------------------------------------------------------------------------------------------------------------------------------------------------------------------------------------------------------------------------C------------TAP-------------------------------------------------------------------MRD-----------ENQLHAAVVELVAL---------------------------------------------D-G--------------------------------------------------------------------------------------------------------------------------------AHVKYS-TVQNW----------------------------------------------------------------------------------------YPGD-----------------------------------------------------------------------------------AE-GR-GGIYNFV---------T-------------------KRGKAM--------------------------------------------------------------RKAK---------------------IS---------------------------------------------------------------------------------------------------------------------------------------W-----------------------------------------------------------------------------------------------------------TQVET----------------------------------------------------------------------------------------------------------------------------------------------------------------------------------------------------------------------------------------------G-----------------------------------------------------------------------------------------------------------------------------------------------------------------------------------------------------------------------------------------------------------------------------------------------------------------------------------------------------------------------------------------------------------------------------------------------------------SAI-----------------------------------TWK---Y-P-SCILQ-GDESVGEFYSVA------------------------------------LT----NH---RQQADT-GTKMI--------------------------------------HIG-----------------------------------------------------------------------------------------------R-----------------------------------------DTRSTIISK-------------------------------------------------------------------------------------------GI--------------------------------------------------------------------------------------SAG-RGQN----TY---------------------------------------RG----LVKMM--K-GATG--A---R-NYS-----------------------------------------------------------------------------------------------------Q-------CDS-----------------------------------------------------------------------------------------------------------LL---------------------------------------IGDR-CGA------------------HTF-PYIEVRN-PTA---------------------------------------------------------------------------------------------K-------------VE-HE----------------------------------ATTS-------------------------------------------------------KIS---------------D--------DQ----------------------------------------------------------------------------------------------------------------LFYC--------------------------------------------R-------QR-----G--------------------------------------------------------------------------------------------ISD----------EDAVSM----------I----------------------VN-------G---------------------------------------------------------------------------------------------------------FA---------------KQVLK------------------------------------E------------------------------LPM---------------------------E--FA--V--------------------------------------------------------------------------------------------------------------E--------------------------------------A-Q-----------------------KL-----------------------------------------------------------------LG------------------------M-----S--------L------E------------------------------------------------------------GS-----------------------------------------------------------------------------------------------------------VG----------------------------------------------------------------------------------------------------------------------------------------------------------------------------------------
>1963835_Apini@SNB62359.1| Iron-regulated ABC transporter membrane component SufB
-------------------------------------------------------------------------------------------------------------------------------------------------------------------------------------------------------------------------------------------------------------------------------------------M-------------A-------------TAL-----E---------------------------------------T-------------------------------------------------------------------------------V-R---------D-----------------------------------------------------YAG----------------------------------------------------------------------------------------------------------------------------G--------------G---E-----------------------------------------------------------------------Y----------------------------------------K---------------------YG------------------------------------------------------------------------------------------------------FT-T-DVGE---------------------------D----------------------------------------------R-A-A----V------------------------------G---------------LDE-STVRF---------I------------------SNKK-D---------------------------E----------PT---------------------W----------------L-------------------------------------TEWRLDALR---RW--Q--G-----------------------------------------M------V----E------P-------D-W-----Q--K---P------Q---YPTI-------------------------------------------------------------------------------------------------------------D---YQAISY-----------------FS------AP-------------------------K-S-------P------------------------------------------------------------D----D-----R-P-K----------------------SLDE------------------------------------------------------------------------------------------------------------------------------------IDP---EIRKTYEK------------------------------------------------LGIPIK------------E------------------------------------------------------------------------------------------------------------------------------------------Q-EL---------------------------L-----------------------A--------GI--------------------------------------------------------------------------------------------------------------------------------------------A----VDYVFD----------------------------------------------------------------------------------------------------------------------------------------------------------------------------------------------------------------------------------------------------------------------------------------------------------------------------------------------------------------------------------------------------------------------------------SVSV--------------------------------------------------------------------------------------------------------------ATTFK--------------------------------------------------------------------------------------------------------------------------------------------------------------------------------------------------------------------------------------------------------------------------------------------------------------------------------------------------------------------------------------------------------------------------------------------------------------------------------------------------------------------KKLN---------------------------------------------------------------EL-GIIFC-S----------VSEAVK-D-------------------------------------------------------------------H-PDLIK---------------------------------------------K-----Y----------------LG-S--------------VV--------------------------------------------------------------------------------------------------------------------------P------------------Q-GDN----FF-------------------------AA---------------------------------------------------------------------------------------------------LN-AAVFS-DG--------------------------------------------------------------------------------------------------------------------------------------------------------------------------------------------------------------------------------------------------------------------------------------------------------------------------------------------------------------------------------------------------S---------------FVYVP-P---GVR------------------------------C---PM--ELST--YFRIN----------------------------------------------------------------------------------------------------------------AA-GT--------GQF--------------------------------E-----------------------------------------------------------R--------------------------------------------------------------------------------------------------------------TL--------------------------------------------------------IVADKG-----A-----------------------------------------YV---------------------------------------------------------------------------------------------------------------------------------------------------------------------------SY----------------------------------------------------------------------------------------------------------LE-G-------------------------------------------------------------------------------------------------------------------------------------------------------------------------------------------------------------------------------------------------------------------------------------------------------------------------------------------------------------------------------------------------------------------------------------------------------------------C------------TAP-------------------------------------------------------------------MRD-----------ENQLHAAVVELIAL---------------------------------------------D-D--------------------------------------------------------------------------------------------------------------------------------AEIKYS-TVQNW----------------------------------------------------------------------------------------YPGD-----------------------------------------------------------------------------------RN-GK-GGIYNFV---------T-------------------KRGACR-------------------------------------------------------------GKNSK---------------------IS---------------------------------------------------------------------------------------------------------------------------------------W-----------------------------------------------------------------------------------------------------------TQVET----------------------------------------------------------------------------------------------------------------------------------------------------------------------------------------------------------------------------------------------G-----------------------------------------------------------------------------------------------------------------------------------------------------------------------------------------------------------------------------------------------------------------------------------------------------------------------------------------------------------------------------------------------------------------------------------------------------------SAI-----------------------------------TWK---Y-P-SCILQ-GDNSQGEFYSVA------------------------------------VT----NN---HQQADT-GTKMV--------------------------------------HIG-----------------------------------------------------------------------------------------------K-----------------------------------------NTRSRIVAK-------------------------------------------------------------------------------------------TI--------------------------------------------------------------------------------------SAG-RSDS----TY---------------------------------------RG----LVKML--K-SAEG--A---R-NYT-----------------------------------------------------------------------------------------------------Q-------CDS-----------------------------------------------------------------------------------------------------------ML---------------------------------------IGDR-CGA------------------HTV-PYIEVRN-RSS---------------------------------------------------------------------------------------------Q-------------CE-HE----------------------------------ATTS-------------------------------------------------------KIS---------------D--------DQ----------------------------------------------------------------------------------------------------------------LFYC--------------------------------------------R-------SR-----G--------------------------------------------------------------------------------------------VPE----------EDAVAL----------I----------------------VN-------G---------------------------------------------------------------------------------------------------------FC---------------REVME------------------------------------E------------------------------LPM---------------------------E--FA--V--------------------------------------------------------------------------------------------------------------E--------------------------------------A-R-----------------------KL-----------------------------------------------------------------LG------------------------V-----S--------L------E------------------------------------------------------------GS-----------------------------------------------------------------------------------------------------------VG----------------------------------------------------------------------------------------------------------------------------------------------------------------------------------------
>1570360_Rsp@GAW35080.1| FeS cluster assembly protein SufB
-------------------------------------------------------------------------------------------------------------------------------------------------------------------------------------------------------------------------------------------------------------------------------------------M-------------D--------------AL-----D------------E--------------------------T------------------------------------Q------------------------------------------V-K---------E-----------------------------------------------------GVD-------------------Q-------E-----------TVDA-------VR--------------------------------------------Q-------------V-------------G--------------G---A-----------------------------------------------------------------------Y----------------------------------------K---------------------HG------------------------------------------------------------------------------------------------------WN-T-DIEM---------------------------D----------------------------------------------Y-A-P----L------------------------------G---------------LNE-DIVRL---------I------------------SSKN-E---------------------------E----------PE---------------------W----------------M-------------------------------------TEWRLAAYR---RW--L--E-----------------------------------------K------K----E------P-------D-W-----A--M---V------D---YPRI-------------------------------------------------------------------------------------------------------------D---FQAQYY-----------------YA------RP-------------------------K-S-------M------------------------------------------------------------A----E-----K-P-K----------------------SLDD------------------------------------------------------------------------------------------------------------------------------------VDP---KLLETYAK------------------------------------------------LGIPLK------------E------------------------------------------------------------------------------------------------------------------------------------------Q-MI---------------------------L-----------------------A--------GV-------E---G-------------------AE-D---------------------AP--------AE-----------------------G--------------R--------KV-----------------------A----VDAVFD----------------------------------------------------------------------------------------------------------------------------------------------------------------------------------------------------------------------------------------------------------------------------------------------------------------------------------------------------------------------------------------------------------------------------------SVSV--------------------------------------------------------------------------------------------------------------GTTFQ--------------------------------------------------------------------------------------------------------------------------------------------------------------------------------------------------------------------------------------------------------------------------------------------------------------------------------------------------------------------------------------------------------------------------------------------------------------------------------------------------------------------AELR---------------------------------------------------------------KA-GVIFC-S----------ISEAIK-E-------------------------------------------------------------------H-PELVK---------------------------------------------K-----Y----------------LG-S--------------VV--------------------------------------------------------------------------------------------------------------------------P------------------V-SDN----FY-------------------------AT---------------------------------------------------------------------------------------------------LN-SAVFS-DG--------------------------------------------------------------------------------------------------------------------------------------------------------------------------------------------------------------------------------------------------------------------------------------------------------------------------------------------------------------------------------------------------S---------------FVYIP-P---GVR------------------------------C---PM--ELST--YFRIN----------------------------------------------------------------------------------------------------------------AE-NT--------GQF--------------------------------E-----------------------------------------------------------R--------------------------------------------------------------------------------------------------------------TL--------------------------------------------------------IIADKG-----S-----------------------------------------YV---------------------------------------------------------------------------------------------------------------------------------------------------------------------------SY----------------------------------------------------------------------------------------------------------LE-G-------------------------------------------------------------------------------------------------------------------------------------------------------------------------------------------------------------------------------------------------------------------------------------------------------------------------------------------------------------------------------------------------------------------------------------------------------------------C------------TAP-------------------------------------------------------------------QRD-----------ESQLHAAVVEIIVE---------------------------------------------E-D--------------------------------------------------------------------------------------------------------------------------------AEVKYS-TVQNW----------------------------------------------------------------------------------------YPGD-----------------------------------------------------------------------------------EN-GK-GGIYNFV---------T-------------------KRADCR-------------------------------------------------------------GDRAK---------------------VM---------------------------------------------------------------------------------------------------------------------------------------W-----------------------------------------------------------------------------------------------------------TQVET----------------------------------------------------------------------------------------------------------------------------------------------------------------------------------------------------------------------------------------------G-----------------------------------------------------------------------------------------------------------------------------------------------------------------------------------------------------------------------------------------------------------------------------------------------------------------------------------------------------------------------------------------------------------------------------------------------------------SAV-----------------------------------TWK---Y-P-SCILR-GDESQGEFYSIA------------------------------------IA----NN---HQQADT-GTKMI--------------------------------------HLG-----------------------------------------------------------------------------------------------K-----------------------------------------NTRSRIVSK-------------------------------------------------------------------------------------------GI--------------------------------------------------------------------------------------SAG-VAQN----TY---------------------------------------RG----LVSMH--P-KAKN--S---R-NYT-----------------------------------------------------------------------------------------------------Q-------CDS-----------------------------------------------------------------------------------------------------------LL---------------------------------------IGDK-CGA------------------HTV-PYIEVKN-NSS---------------------------------------------------------------------------------------------R-------------VE-HE----------------------------------ATTS-------------------------------------------------------KVD---------------D--------DQ----------------------------------------------------------------------------------------------------------------MFYC--------------------------------------------R-------SR-----G--------------------------------------------------------------------------------------------MDE----------EEAVAL----------V----------------------VN-------G---------------------------------------------------------------------------------------------------------FC---------------KDVLQ------------------------------------A------------------------------LPM---------------------------E--FA--M--------------------------------------------------------------------------------------------------------------E--------------------------------------A-Q-----------------------QL-----------------------------------------------------------------VA------------------------I-----S--------L------E------------------------------------------------------------GS-----------------------------------------------------------------------------------------------------------VG----------------------------------------------------------------------------------------------------------------------------------------------------------------------------------------
>314264_Rsp@EAQ26951.1| FeS assembly protein SufB
-------------------------------------------------------------------------------------------------------------------------------------------------------------------------------------------------------------------------------------------------------------------------------------------M-------------A--------------AL-----D------------D--------------------------V------------------------------------Q------------------------------------------V-K---------D-----------------------------------------------------GVD-------------------R-------E-----------TVDA-------VR--------------------------------------------Q-------------V-------------G--------------E---A-----------------------------------------------------------------------Y----------------------------------------K---------------------HG------------------------------------------------------------------------------------------------------WN-T-DIEM---------------------------E----------------------------------------------Y-A-P----L------------------------------G---------------LNE-DIVRL---------I------------------SSKN-E---------------------------E----------PE---------------------W----------------M-------------------------------------TEWRLEAYR---RW--L--T-----------------------------------------K------T----E------P-------E-W-----A--M---V------D---YPKI-------------------------------------------------------------------------------------------------------------D---FQAQYY-----------------YA------RP-------------------------K-S-------M------------------------------------------------------------E----V-----K-P-K----------------------SLDE------------------------------------------------------------------------------------------------------------------------------------VDP---KLLATYEK------------------------------------------------LGIPLK------------E------------------------------------------------------------------------------------------------------------------------------------------Q-MI---------------------------L-----------------------A--------GV-------E---G-------------------AE-D---------------------AP--------AE-----------------------G--------------R--------KV-----------------------A----VDAVFD----------------------------------------------------------------------------------------------------------------------------------------------------------------------------------------------------------------------------------------------------------------------------------------------------------------------------------------------------------------------------------------------------------------------------------SVSV--------------------------------------------------------------------------------------------------------------GTTFQ--------------------------------------------------------------------------------------------------------------------------------------------------------------------------------------------------------------------------------------------------------------------------------------------------------------------------------------------------------------------------------------------------------------------------------------------------------------------------------------------------------------------AELR---------------------------------------------------------------RA-GVIFC-S----------ISEAIR-E-------------------------------------------------------------------H-PELVK---------------------------------------------K-----Y----------------LG-S--------------VV--------------------------------------------------------------------------------------------------------------------------P------------------V-SDN----FY-------------------------AT---------------------------------------------------------------------------------------------------LN-SAVFS-DG--------------------------------------------------------------------------------------------------------------------------------------------------------------------------------------------------------------------------------------------------------------------------------------------------------------------------------------------------------------------------------------------------S---------------FVYVP-P---GVR------------------------------C---PM--ELST--YFRIN----------------------------------------------------------------------------------------------------------------AE-NT--------GQF--------------------------------E-----------------------------------------------------------R--------------------------------------------------------------------------------------------------------------TL--------------------------------------------------------IIADKG-----S-----------------------------------------YV---------------------------------------------------------------------------------------------------------------------------------------------------------------------------SY----------------------------------------------------------------------------------------------------------LE-G-------------------------------------------------------------------------------------------------------------------------------------------------------------------------------------------------------------------------------------------------------------------------------------------------------------------------------------------------------------------------------------------------------------------------------------------------------------------C------------TAP-------------------------------------------------------------------KRD-----------VAQLHAAVVEIIIE---------------------------------------------E-D--------------------------------------------------------------------------------------------------------------------------------AEVKYS-TVQNW----------------------------------------------------------------------------------------YPGD-----------------------------------------------------------------------------------EN-GK-GGIYNFV---------T-------------------KRADCR-------------------------------------------------------------GDRAK---------------------VM---------------------------------------------------------------------------------------------------------------------------------------W-----------------------------------------------------------------------------------------------------------TQVET----------------------------------------------------------------------------------------------------------------------------------------------------------------------------------------------------------------------------------------------G-----------------------------------------------------------------------------------------------------------------------------------------------------------------------------------------------------------------------------------------------------------------------------------------------------------------------------------------------------------------------------------------------------------------------------------------------------------SAV-----------------------------------TWK---Y-P-SCILR-GDDSQGEFYSIA------------------------------------IA----NN---YQQADT-GTKMI--------------------------------------HLG-----------------------------------------------------------------------------------------------K-----------------------------------------NTRSRIVSK-------------------------------------------------------------------------------------------GI--------------------------------------------------------------------------------------SAG-HAQN----TY---------------------------------------RG----LVSMH--P-KAKN--S---R-NYT-----------------------------------------------------------------------------------------------------Q-------CDS-----------------------------------------------------------------------------------------------------------LL---------------------------------------IGDQ-CGA------------------HTV-PYIEVKN-NSS---------------------------------------------------------------------------------------------R-------------VE-HE----------------------------------ATTS-------------------------------------------------------KVD---------------D--------DQ----------------------------------------------------------------------------------------------------------------MFYC--------------------------------------------R-------AR-----G--------------------------------------------------------------------------------------------MDE----------EEAVAL----------V----------------------VN-------G---------------------------------------------------------------------------------------------------------FC---------------KDVLQ------------------------------------A------------------------------LPM---------------------------E--FA--M--------------------------------------------------------------------------------------------------------------E--------------------------------------A-Q-----------------------QL-----------------------------------------------------------------VA------------------------I-----S--------L------E------------------------------------------------------------GS-----------------------------------------------------------------------------------------------------------VG----------------------------------------------------------------------------------------------------------------------------------------------------------------------------------------
>2203213_Rsp@AWZ21752.1| Iron-sulfur cluster assembly protein SufB
-------------------------------------------------------------------------------------------------------------------------------------------------------------------------------------------------------------------------------------------------------------------------------------------M-------------A--------------AV-----D------------K--------------------------V------------------------------------Q------------------------------------------V-K---------D-----------------------------------------------------GVD-------------------Q-------E-----------TVDA-------VR--------------------------------------------Q-------------V-------------G--------------E---A-----------------------------------------------------------------------Y----------------------------------------K---------------------YG------------------------------------------------------------------------------------------------------WN-T-DIEM---------------------------D----------------------------------------------Y-A-P----L------------------------------G---------------LNE-DIVRL---------I------------------SSKN-E---------------------------E----------PE---------------------W----------------M-------------------------------------TEWRLEAYR---RW--L--T-----------------------------------------K------T----E------P-------E-W-----A--M---V------D---YPKI-------------------------------------------------------------------------------------------------------------D---FQAQYY-----------------YA------RP-------------------------K-S-------M------------------------------------------------------------E----V-----K-P-K----------------------SLDE------------------------------------------------------------------------------------------------------------------------------------VDP---KLLATYEK------------------------------------------------LGIPLK------------E------------------------------------------------------------------------------------------------------------------------------------------Q-LI---------------------------L-----------------------A--------GV-------E---G-------------------AE-D---------------------AP--------AE-----------------------G--------------R--------KV-----------------------A----VDAVFD----------------------------------------------------------------------------------------------------------------------------------------------------------------------------------------------------------------------------------------------------------------------------------------------------------------------------------------------------------------------------------------------------------------------------------SVSV--------------------------------------------------------------------------------------------------------------GTTFQ--------------------------------------------------------------------------------------------------------------------------------------------------------------------------------------------------------------------------------------------------------------------------------------------------------------------------------------------------------------------------------------------------------------------------------------------------------------------------------------------------------------------KELR---------------------------------------------------------------QA-GVIFC-S----------ISEAIR-E-------------------------------------------------------------------H-PELVK---------------------------------------------K-----Y----------------LG-S--------------VV--------------------------------------------------------------------------------------------------------------------------P------------------V-SDN----FY-------------------------AT---------------------------------------------------------------------------------------------------LN-SAVFS-DG--------------------------------------------------------------------------------------------------------------------------------------------------------------------------------------------------------------------------------------------------------------------------------------------------------------------------------------------------------------------------------------------------S---------------FVYVP-P---GVR------------------------------C---PM--ELST--YFRIN----------------------------------------------------------------------------------------------------------------AE-NT--------GQF--------------------------------E-----------------------------------------------------------R--------------------------------------------------------------------------------------------------------------TL--------------------------------------------------------IIADKG-----S-----------------------------------------YV---------------------------------------------------------------------------------------------------------------------------------------------------------------------------SY----------------------------------------------------------------------------------------------------------LE-G-------------------------------------------------------------------------------------------------------------------------------------------------------------------------------------------------------------------------------------------------------------------------------------------------------------------------------------------------------------------------------------------------------------------------------------------------------------------C------------TAP-------------------------------------------------------------------KRD-----------TSQLHAAVVEIIIE---------------------------------------------E-D--------------------------------------------------------------------------------------------------------------------------------AEVKYS-TVQNW----------------------------------------------------------------------------------------YPGD-----------------------------------------------------------------------------------EN-GK-GGIYNFV---------T-------------------KRADCR-------------------------------------------------------------GDRAK---------------------VM---------------------------------------------------------------------------------------------------------------------------------------W-----------------------------------------------------------------------------------------------------------TQVET----------------------------------------------------------------------------------------------------------------------------------------------------------------------------------------------------------------------------------------------G-----------------------------------------------------------------------------------------------------------------------------------------------------------------------------------------------------------------------------------------------------------------------------------------------------------------------------------------------------------------------------------------------------------------------------------------------------------SAV-----------------------------------TWK---Y-P-SCILR-GDDSQGEFYSIA------------------------------------IA----NN---YQQADT-GTKMI--------------------------------------HLG-----------------------------------------------------------------------------------------------K-----------------------------------------NTRSRIVSK-------------------------------------------------------------------------------------------GI--------------------------------------------------------------------------------------SAG-HAQN----TY---------------------------------------RG----LVSMH--P-KAKN--S---R-NYT-----------------------------------------------------------------------------------------------------Q-------CDS-----------------------------------------------------------------------------------------------------------LL---------------------------------------IGDK-CGA------------------HTV-PYIEVKN-NSS---------------------------------------------------------------------------------------------R-------------VE-HE----------------------------------ATTS-------------------------------------------------------KVD---------------D--------DQ----------------------------------------------------------------------------------------------------------------MFYC--------------------------------------------R-------AR-----G--------------------------------------------------------------------------------------------MDE----------EEAVAL----------V----------------------VN-------G---------------------------------------------------------------------------------------------------------FC---------------RDVLQ------------------------------------A------------------------------LPM---------------------------E--FA--M--------------------------------------------------------------------------------------------------------------E--------------------------------------A-Q-----------------------QL-----------------------------------------------------------------VA------------------------I-----S--------L------E------------------------------------------------------------GS-----------------------------------------------------------------------------------------------------------VG----------------------------------------------------------------------------------------------------------------------------------------------------------------------------------------
>1005928_Rlutimaris@SFN36961.1| Iron-regulated ABC transporter membrane component SufB
-------------------------------------------------------------------------------------------------------------------------------------------------------------------------------------------------------------------------------------------------------------------------------------------M-------------A--------------AL-----D------------E--------------------------V------------------------------------Q------------------------------------------V-K---------E-----------------------------------------------------GVD-------------------Q-------E-----------TVDT-------VR--------------------------------------------E-------------V-------------G--------------G---A-----------------------------------------------------------------------Y----------------------------------------K---------------------YG------------------------------------------------------------------------------------------------------WE-T-DIEM---------------------------D----------------------------------------------Y-A-P----M------------------------------G---------------LDE-DIVRL---------I------------------SSKN-E---------------------------E----------PE---------------------W----------------M-------------------------------------TEWRLEAYR---RW--L--T-----------------------------------------K------E----E------P-------T-W-----A--M---V------D---YPKI-------------------------------------------------------------------------------------------------------------D---FQKQYY-----------------YA------RP-------------------------K-S-------M------------------------------------------------------------E----V-----K-P-K----------------------SLDE------------------------------------------------------------------------------------------------------------------------------------VDP---KLLATYEK------------------------------------------------LGIPLK------------E------------------------------------------------------------------------------------------------------------------------------------------Q-MI---------------------------L-----------------------A--------GV-------E---G-------------------AE-D---------------------VP--------AE-----------------------G--------------R--------KV-----------------------A----VDAVFD----------------------------------------------------------------------------------------------------------------------------------------------------------------------------------------------------------------------------------------------------------------------------------------------------------------------------------------------------------------------------------------------------------------------------------SVSV--------------------------------------------------------------------------------------------------------------GTTFQ--------------------------------------------------------------------------------------------------------------------------------------------------------------------------------------------------------------------------------------------------------------------------------------------------------------------------------------------------------------------------------------------------------------------------------------------------------------------------------------------------------------------AELR---------------------------------------------------------------KA-GVIFC-S----------ISEAIK-E-------------------------------------------------------------------H-PELVK---------------------------------------------K-----Y----------------LG-S--------------VV--------------------------------------------------------------------------------------------------------------------------P------------------V-SDN----YY-------------------------AT---------------------------------------------------------------------------------------------------LN-SAVFS-DG--------------------------------------------------------------------------------------------------------------------------------------------------------------------------------------------------------------------------------------------------------------------------------------------------------------------------------------------------------------------------------------------------S---------------FVYVP-P---GVR------------------------------C---PM--ELST--YFRIN----------------------------------------------------------------------------------------------------------------AE-NT--------GQF--------------------------------E-----------------------------------------------------------R--------------------------------------------------------------------------------------------------------------TL--------------------------------------------------------IIADKG-----S-----------------------------------------YV---------------------------------------------------------------------------------------------------------------------------------------------------------------------------SY----------------------------------------------------------------------------------------------------------LE-G-------------------------------------------------------------------------------------------------------------------------------------------------------------------------------------------------------------------------------------------------------------------------------------------------------------------------------------------------------------------------------------------------------------------------------------------------------------------C------------TAP-------------------------------------------------------------------QRD-----------VAQLHAAVVEIIIE---------------------------------------------E-D--------------------------------------------------------------------------------------------------------------------------------AEVKYS-TVQNW----------------------------------------------------------------------------------------YPGD-----------------------------------------------------------------------------------EN-GK-GGIYNFV---------T-------------------KRADCR-------------------------------------------------------------GDRAK---------------------VM---------------------------------------------------------------------------------------------------------------------------------------W-----------------------------------------------------------------------------------------------------------TQVET----------------------------------------------------------------------------------------------------------------------------------------------------------------------------------------------------------------------------------------------G-----------------------------------------------------------------------------------------------------------------------------------------------------------------------------------------------------------------------------------------------------------------------------------------------------------------------------------------------------------------------------------------------------------------------------------------------------------SAV-----------------------------------TWK---Y-P-SCILR-GNESQGEFYSIA------------------------------------IA----NN---YQQADT-GTKMI--------------------------------------HLG-----------------------------------------------------------------------------------------------K-----------------------------------------NTRSRIVSK-------------------------------------------------------------------------------------------GI--------------------------------------------------------------------------------------SAG-HAQN----TY---------------------------------------RG----LVSMH--P-KARD--S---R-NYT-----------------------------------------------------------------------------------------------------Q-------CDS-----------------------------------------------------------------------------------------------------------LL---------------------------------------IGGN-CGA------------------HTV-PYIEVRN-NSS---------------------------------------------------------------------------------------------R-------------VE-HE----------------------------------ATTS-------------------------------------------------------KVD---------------D--------DQ----------------------------------------------------------------------------------------------------------------MFYC--------------------------------------------R-------SR-----G--------------------------------------------------------------------------------------------MDE----------EEAVAL----------V----------------------VN-------G---------------------------------------------------------------------------------------------------------FC---------------KDVLQ------------------------------------A------------------------------LPM---------------------------E--FA--M--------------------------------------------------------------------------------------------------------------E--------------------------------------A-Q-----------------------QL-----------------------------------------------------------------VA------------------------I-----S--------L------E------------------------------------------------------------GS-----------------------------------------------------------------------------------------------------------VG----------------------------------------------------------------------------------------------------------------------------------------------------------------------------------------
>1914328_Psp@MAY89245.1| Fe-S cluster assembly protein SufB
-------------------------------------------------------------------------------------------------------------------------------------------------------------------------------------------------------------------------------------------------------------------------------------------M-------------A--------------AL-----D------------Q--------------------------T------------------------------------Q------------------------------------------V-K---------E-----------------------------------------------------GVD-------------------Q-------D-----------TVDA-------VR--------------------------------------------E-------------V-------------G--------------G---A-----------------------------------------------------------------------Y----------------------------------------K---------------------HG------------------------------------------------------------------------------------------------------WN-T-DIEM---------------------------E----------------------------------------------Y-A-P----K------------------------------G---------------LTP-DIVRL---------I------------------SEKN-E---------------------------E----------PQ---------------------W----------------M-------------------------------------TEWRLQAYE---RW--L--T-----------------------------------------K------E----E------P-------T-W-----A--M---V------D---YPEI-------------------------------------------------------------------------------------------------------------D---FQDQYY-----------------YA------RP-------------------------K-S-------M------------------------------------------------------------E----V-----K-P-K----------------------SLDE------------------------------------------------------------------------------------------------------------------------------------VDP---KLLATYEK------------------------------------------------LGIPLK------------E------------------------------------------------------------------------------------------------------------------------------------------Q-MI---------------------------L-----------------------A--------GV-------E---G-------------------AE-N---------------------AP--------AE-----------------------G--------------R--------KV-----------------------A----VDAVFD----------------------------------------------------------------------------------------------------------------------------------------------------------------------------------------------------------------------------------------------------------------------------------------------------------------------------------------------------------------------------------------------------------------------------------SVSV--------------------------------------------------------------------------------------------------------------GTTFQ--------------------------------------------------------------------------------------------------------------------------------------------------------------------------------------------------------------------------------------------------------------------------------------------------------------------------------------------------------------------------------------------------------------------------------------------------------------------------------------------------------------------AELK---------------------------------------------------------------KA-GVIFC-S----------ISEAIR-E-------------------------------------------------------------------H-PELVK---------------------------------------------K-----Y----------------LG-S--------------VV--------------------------------------------------------------------------------------------------------------------------P------------------V-SDN----FY-------------------------AT---------------------------------------------------------------------------------------------------LN-SAVFS-DG--------------------------------------------------------------------------------------------------------------------------------------------------------------------------------------------------------------------------------------------------------------------------------------------------------------------------------------------------------------------------------------------------S---------------FVYVP-P---GVR------------------------------C---PM--ELST--YFRIN----------------------------------------------------------------------------------------------------------------AE-NT--------GQF--------------------------------E-----------------------------------------------------------R--------------------------------------------------------------------------------------------------------------TL--------------------------------------------------------IIADKG-----S-----------------------------------------YV---------------------------------------------------------------------------------------------------------------------------------------------------------------------------SY----------------------------------------------------------------------------------------------------------LE-G-------------------------------------------------------------------------------------------------------------------------------------------------------------------------------------------------------------------------------------------------------------------------------------------------------------------------------------------------------------------------------------------------------------------------------------------------------------------C------------TAP-------------------------------------------------------------------ARD-----------IAQLHAAVVEIIVE---------------------------------------------E-D--------------------------------------------------------------------------------------------------------------------------------AEVKYS-TVQNW----------------------------------------------------------------------------------------YPGD-----------------------------------------------------------------------------------EN-GK-GGIYNFV---------T-------------------KRADCR-------------------------------------------------------------GDRAK---------------------VM---------------------------------------------------------------------------------------------------------------------------------------W-----------------------------------------------------------------------------------------------------------TQVET----------------------------------------------------------------------------------------------------------------------------------------------------------------------------------------------------------------------------------------------G-----------------------------------------------------------------------------------------------------------------------------------------------------------------------------------------------------------------------------------------------------------------------------------------------------------------------------------------------------------------------------------------------------------------------------------------------------------SAV-----------------------------------TWK---Y-P-SCILR-GDDSQGEFYSIA------------------------------------IA----NN---YQQADT-GTKMI--------------------------------------HLG-----------------------------------------------------------------------------------------------K-----------------------------------------NTKSRIVSK-------------------------------------------------------------------------------------------GI--------------------------------------------------------------------------------------SAG-HAQN----TY---------------------------------------RG----LVSMH--P-KAKH--A---R-NYT-----------------------------------------------------------------------------------------------------Q-------CDS-----------------------------------------------------------------------------------------------------------LL---------------------------------------IGDK-CGA------------------HTV-PYIEVKN-NSA---------------------------------------------------------------------------------------------R-------------VE-HE----------------------------------ATTS-------------------------------------------------------KVD---------------D--------DQ----------------------------------------------------------------------------------------------------------------LFYC--------------------------------------------R-------SR-----G--------------------------------------------------------------------------------------------MDE----------EEAVAL----------V----------------------VN-------G---------------------------------------------------------------------------------------------------------FC---------------KDVLQ------------------------------------A------------------------------LPM---------------------------E--FA--M--------------------------------------------------------------------------------------------------------------E--------------------------------------A-Q-----------------------QL-----------------------------------------------------------------VA------------------------I-----S--------L------E------------------------------------------------------------GS-----------------------------------------------------------------------------------------------------------VG----------------------------------------------------------------------------------------------------------------------------------------------------------------------------------------
>1317111_Psp@OWU70618.1| cysteine desulfurase
-------------------------------------------------------------------------------------------------------------------------------------------------------------------------------------------------------------------------------------------------------------------------------------------M-------------A--------------AL-----D------------Q--------------------------T------------------------------------Q------------------------------------------V-K---------E-----------------------------------------------------GVD-------------------Q-------D-----------TVDA-------VR--------------------------------------------E-------------V-------------G--------------G---A-----------------------------------------------------------------------Y----------------------------------------K---------------------HG------------------------------------------------------------------------------------------------------WN-T-DIEM---------------------------E----------------------------------------------Y-A-P----K------------------------------G---------------LTP-DIVRL---------I------------------SEKN-D---------------------------E----------PE---------------------W----------------M-------------------------------------TEWRLEAYE---RW--L--T-----------------------------------------K------K----E------P-------D-W-----A--M---V------D---YPEI-------------------------------------------------------------------------------------------------------------D---FQDQYY-----------------YA------RP-------------------------K-S-------M------------------------------------------------------------E----V-----K-P-K----------------------SLDE------------------------------------------------------------------------------------------------------------------------------------VDP---KLLATYEK------------------------------------------------LGIPLK------------E------------------------------------------------------------------------------------------------------------------------------------------Q-MI---------------------------L-----------------------A--------GV-------E---G-------------------AE-E---------------------AP--------AE-----------------------G--------------R--------KV-----------------------A----VDAVFD----------------------------------------------------------------------------------------------------------------------------------------------------------------------------------------------------------------------------------------------------------------------------------------------------------------------------------------------------------------------------------------------------------------------------------SVSV--------------------------------------------------------------------------------------------------------------GTTFQ--------------------------------------------------------------------------------------------------------------------------------------------------------------------------------------------------------------------------------------------------------------------------------------------------------------------------------------------------------------------------------------------------------------------------------------------------------------------------------------------------------------------AELK---------------------------------------------------------------KA-GVIFC-S----------ISEAIR-E-------------------------------------------------------------------Y-PDLVK---------------------------------------------K-----Y----------------LG-S--------------VV--------------------------------------------------------------------------------------------------------------------------P------------------V-SDN----FY-------------------------AT---------------------------------------------------------------------------------------------------LN-SAVFS-DG--------------------------------------------------------------------------------------------------------------------------------------------------------------------------------------------------------------------------------------------------------------------------------------------------------------------------------------------------------------------------------------------------S---------------FVYVP-P---GVR------------------------------C---PM--ELST--YFRIN----------------------------------------------------------------------------------------------------------------AE-NT--------GQF--------------------------------E-----------------------------------------------------------R--------------------------------------------------------------------------------------------------------------TL--------------------------------------------------------IIADKG-----S-----------------------------------------YV---------------------------------------------------------------------------------------------------------------------------------------------------------------------------SY----------------------------------------------------------------------------------------------------------LE-G-------------------------------------------------------------------------------------------------------------------------------------------------------------------------------------------------------------------------------------------------------------------------------------------------------------------------------------------------------------------------------------------------------------------------------------------------------------------C------------TAP-------------------------------------------------------------------ARD-----------IAQLHAAVVEIIVE---------------------------------------------E-D--------------------------------------------------------------------------------------------------------------------------------AEVKYS-TVQNW----------------------------------------------------------------------------------------YPGD-----------------------------------------------------------------------------------EN-GK-GGIYNFV---------T-------------------KRADCR-------------------------------------------------------------GDRAK---------------------VM---------------------------------------------------------------------------------------------------------------------------------------W-----------------------------------------------------------------------------------------------------------TQVET----------------------------------------------------------------------------------------------------------------------------------------------------------------------------------------------------------------------------------------------G-----------------------------------------------------------------------------------------------------------------------------------------------------------------------------------------------------------------------------------------------------------------------------------------------------------------------------------------------------------------------------------------------------------------------------------------------------------SAV-----------------------------------TWK---Y-P-SCILR-GDDSQGEFYSIA------------------------------------IA----NN---YQQADT-GTKMI--------------------------------------HLG-----------------------------------------------------------------------------------------------K-----------------------------------------NTKSRIVSK-------------------------------------------------------------------------------------------GI--------------------------------------------------------------------------------------SAG-HAQN----TY---------------------------------------RG----LVSMH--P-KAKN--A---R-NYT-----------------------------------------------------------------------------------------------------Q-------CDS-----------------------------------------------------------------------------------------------------------LL---------------------------------------IGDK-CGA------------------HTV-PYIEVKN-NSA---------------------------------------------------------------------------------------------R-------------VE-HE----------------------------------ATTS-------------------------------------------------------KVD---------------D--------DQ----------------------------------------------------------------------------------------------------------------MFYC--------------------------------------------R-------SR-----G--------------------------------------------------------------------------------------------MDE----------EEAVAL----------V----------------------VN-------G---------------------------------------------------------------------------------------------------------FC---------------KDVLQ------------------------------------A------------------------------LPM---------------------------E--FA--M--------------------------------------------------------------------------------------------------------------E--------------------------------------A-Q-----------------------QL-----------------------------------------------------------------VA------------------------I-----S--------L------E------------------------------------------------------------GS-----------------------------------------------------------------------------------------------------------VG----------------------------------------------------------------------------------------------------------------------------------------------------------------------------------------
>999627_Snanhaiensis@SFU21561.1| Iron-regulated ABC transporter membrane component SufB
-------------------------------------------------------------------------------------------------------------------------------------------------------------------------------------------------------------------------------------------------------------------------------------------M-------------A--------------AL-----D------------T--------------------------T------------------------------------Q------------------------------------------V-K---------E-----------------------------------------------------GVD-------------------Q-------D-----------TVDA-------VR--------------------------------------------E-------------V-------------G--------------G---A-----------------------------------------------------------------------Y----------------------------------------K---------------------YG------------------------------------------------------------------------------------------------------WE-T-EIDM---------------------------E----------------------------------------------Y-A-P----K------------------------------G---------------LTP-DIVRL---------I------------------SEKN-E---------------------------E----------PE---------------------W----------------M-------------------------------------TEWRLAAYD---RW--L--Q-----------------------------------------K------E----E------P-------T-W-----A--M---V------D---YPEI-------------------------------------------------------------------------------------------------------------D---FQDQYY-----------------YA------RP-------------------------K-S-------M------------------------------------------------------------E----V-----K-P-K----------------------SLDE------------------------------------------------------------------------------------------------------------------------------------VDP---KLLATYEK------------------------------------------------LGIPLK------------E------------------------------------------------------------------------------------------------------------------------------------------Q-II---------------------------L-----------------------A--------GV-------E---G-------------------AE-S---------------------VP--------AE-----------------------G--------------R--------KV-----------------------A----VDAVFD----------------------------------------------------------------------------------------------------------------------------------------------------------------------------------------------------------------------------------------------------------------------------------------------------------------------------------------------------------------------------------------------------------------------------------SVSV--------------------------------------------------------------------------------------------------------------GTTFQ--------------------------------------------------------------------------------------------------------------------------------------------------------------------------------------------------------------------------------------------------------------------------------------------------------------------------------------------------------------------------------------------------------------------------------------------------------------------------------------------------------------------AELK---------------------------------------------------------------RA-GVIFC-S----------ISEAIR-E-------------------------------------------------------------------H-PELVR---------------------------------------------K-----Y----------------LG-S--------------VV--------------------------------------------------------------------------------------------------------------------------P------------------V-SDN----FY-------------------------AT---------------------------------------------------------------------------------------------------LN-SAVFS-DG--------------------------------------------------------------------------------------------------------------------------------------------------------------------------------------------------------------------------------------------------------------------------------------------------------------------------------------------------------------------------------------------------S---------------FVYVP-P---GVR------------------------------C---PM--ELST--YFRIN----------------------------------------------------------------------------------------------------------------AE-NT--------GQF--------------------------------E-----------------------------------------------------------R--------------------------------------------------------------------------------------------------------------TL--------------------------------------------------------IIADKG-----S-----------------------------------------YV---------------------------------------------------------------------------------------------------------------------------------------------------------------------------SY----------------------------------------------------------------------------------------------------------LE-G-------------------------------------------------------------------------------------------------------------------------------------------------------------------------------------------------------------------------------------------------------------------------------------------------------------------------------------------------------------------------------------------------------------------------------------------------------------------C------------TAP-------------------------------------------------------------------ARD-----------IAQLHAAVVEIIIE---------------------------------------------E-D--------------------------------------------------------------------------------------------------------------------------------AEVKYS-TVQNW----------------------------------------------------------------------------------------YPGD-----------------------------------------------------------------------------------EN-GK-GGIYNFV---------T-------------------KRADCR-------------------------------------------------------------GDRAK---------------------VM---------------------------------------------------------------------------------------------------------------------------------------W-----------------------------------------------------------------------------------------------------------TQVET----------------------------------------------------------------------------------------------------------------------------------------------------------------------------------------------------------------------------------------------G-----------------------------------------------------------------------------------------------------------------------------------------------------------------------------------------------------------------------------------------------------------------------------------------------------------------------------------------------------------------------------------------------------------------------------------------------------------SAV-----------------------------------TWK---Y-P-SCILR-GDDSQGEFYSIA------------------------------------IA----NN---YQQADT-GTKMI--------------------------------------HLG-----------------------------------------------------------------------------------------------K-----------------------------------------NTKSRIVSK-------------------------------------------------------------------------------------------GI--------------------------------------------------------------------------------------SAG-HAQN----TY---------------------------------------RG----LVSMH--P-KARN--G---R-NYT-----------------------------------------------------------------------------------------------------Q-------CDS-----------------------------------------------------------------------------------------------------------LL---------------------------------------IGGN-CGA------------------HTV-PYIEVRN-NSA---------------------------------------------------------------------------------------------R-------------VE-HE----------------------------------ATTS-------------------------------------------------------KVD---------------D--------DQ----------------------------------------------------------------------------------------------------------------LFYC--------------------------------------------R-------SR-----G--------------------------------------------------------------------------------------------MDE----------EEAVAL----------V----------------------VN-------G---------------------------------------------------------------------------------------------------------FC---------------KDVLQ------------------------------------A------------------------------LPM---------------------------E--FA--M--------------------------------------------------------------------------------------------------------------E--------------------------------------A-Q-----------------------QL-----------------------------------------------------------------VA------------------------I-----S--------L------E------------------------------------------------------------GS-----------------------------------------------------------------------------------------------------------VG----------------------------------------------------------------------------------------------------------------------------------------------------------------------------------------
>999552_Lmethylohalid@AHD00676.1| cysteine desulfarase
-------------------------------------------------------------------------------------------------------------------------------------------------------------------------------------------------------------------------------------------------------------------------------------------M-------------A--------------AL-----D------------Q--------------------------T------------------------------------Q------------------------------------------V-K---------E-----------------------------------------------------GVD-------------------Q-------E-----------TVDA-------VR--------------------------------------------E-------------V-------------G--------------G---A-----------------------------------------------------------------------Y----------------------------------------K---------------------YG------------------------------------------------------------------------------------------------------WE-T-DIEM---------------------------E----------------------------------------------Y-A-P----K------------------------------G---------------LTT-DIIRL---------I------------------SEKN-E---------------------------E----------PE---------------------W----------------M-------------------------------------LNWRLEAYE---RW--L--Q-----------------------------------------K------E----E------P-------T-W-----A--M---V------D---YPEI-------------------------------------------------------------------------------------------------------------D---FQDQYY-----------------YA------RP-------------------------K-S-------M------------------------------------------------------------E----V-----K-P-K----------------------SLDE------------------------------------------------------------------------------------------------------------------------------------VDP---KLLATYEK------------------------------------------------LGIPLK------------E------------------------------------------------------------------------------------------------------------------------------------------Q-MI---------------------------L-----------------------A--------GV-------E---G-------------------AE-N---------------------AP--------AE-----------------------G--------------R--------KV-----------------------A----VDAVFD----------------------------------------------------------------------------------------------------------------------------------------------------------------------------------------------------------------------------------------------------------------------------------------------------------------------------------------------------------------------------------------------------------------------------------SVSV--------------------------------------------------------------------------------------------------------------GTTFQ--------------------------------------------------------------------------------------------------------------------------------------------------------------------------------------------------------------------------------------------------------------------------------------------------------------------------------------------------------------------------------------------------------------------------------------------------------------------------------------------------------------------KELK---------------------------------------------------------------EA-GVIFC-S----------ISEAIR-E-------------------------------------------------------------------H-PELVK---------------------------------------------K-----Y----------------LG-T--------------VV--------------------------------------------------------------------------------------------------------------------------P------------------V-SDN----FY-------------------------AT---------------------------------------------------------------------------------------------------LN-SAVFS-DG--------------------------------------------------------------------------------------------------------------------------------------------------------------------------------------------------------------------------------------------------------------------------------------------------------------------------------------------------------------------------------------------------S---------------FVYVP-P---GVR------------------------------C---PM--ELST--YFRIN----------------------------------------------------------------------------------------------------------------AE-NT--------GQF--------------------------------E-----------------------------------------------------------R--------------------------------------------------------------------------------------------------------------TL--------------------------------------------------------IIADKG-----S-----------------------------------------YV---------------------------------------------------------------------------------------------------------------------------------------------------------------------------SY----------------------------------------------------------------------------------------------------------LE-G-------------------------------------------------------------------------------------------------------------------------------------------------------------------------------------------------------------------------------------------------------------------------------------------------------------------------------------------------------------------------------------------------------------------------------------------------------------------C------------TAP-------------------------------------------------------------------ARD-----------IAQLHAAVVEIIIE---------------------------------------------E-D--------------------------------------------------------------------------------------------------------------------------------AEVKYS-TVQNW----------------------------------------------------------------------------------------YPGD-----------------------------------------------------------------------------------EN-GK-GGIYNFV---------T-------------------KRADCR-------------------------------------------------------------GDRAK---------------------VM---------------------------------------------------------------------------------------------------------------------------------------W-----------------------------------------------------------------------------------------------------------TQVET----------------------------------------------------------------------------------------------------------------------------------------------------------------------------------------------------------------------------------------------G-----------------------------------------------------------------------------------------------------------------------------------------------------------------------------------------------------------------------------------------------------------------------------------------------------------------------------------------------------------------------------------------------------------------------------------------------------------SAV-----------------------------------TWK---Y-P-SCILR-GNESQGEFYSIA------------------------------------IA----NN---MQQADT-GTKMV--------------------------------------HLG-----------------------------------------------------------------------------------------------K-----------------------------------------NTKSRIVSK-------------------------------------------------------------------------------------------GI--------------------------------------------------------------------------------------SAG-KAQN----TY---------------------------------------RG----LVSMH--P-KAKD--S---R-NYT-----------------------------------------------------------------------------------------------------Q-------CDS-----------------------------------------------------------------------------------------------------------LL---------------------------------------IGDK-CGA------------------HTV-PYIEVKN-NSS---------------------------------------------------------------------------------------------R-------------VE-HE----------------------------------ATTS-------------------------------------------------------KVD---------------D--------DQ----------------------------------------------------------------------------------------------------------------LFYC--------------------------------------------R-------QR-----G--------------------------------------------------------------------------------------------MDE----------EEAVAL----------V----------------------VN-------G---------------------------------------------------------------------------------------------------------FC---------------KDVLQ------------------------------------A------------------------------LPM---------------------------E--FA--M--------------------------------------------------------------------------------------------------------------E--------------------------------------A-Q-----------------------QL-----------------------------------------------------------------VA------------------------I-----S--------L------E------------------------------------------------------------GS-----------------------------------------------------------------------------------------------------------VG----------------------------------------------------------------------------------------------------------------------------------------------------------------------------------------
>2107583_Rbacterium@OMPR01000009.1_262|  278290 279810
-------------------------------------------------------------------------------------------------------------------------------------------------------------------------------------------------------------------------------------------------------------------------------------------M-------------A--------------AL-----D------------Q--------------------------T------------------------------------Q------------------------------------------V-K---------D-----------------------------------------------------GVD-------------------Q-------E-----------TVEA-------VA--------------------------------------------E-------------V----------------------------S---T-----------------------------------------------------------------------Y----------------------------------------K---------------------YG------------------------------------------------------------------------------------------------------WE-T-DIEM---------------------------E----------------------------------------------Y-A-P----K------------------------------G---------------LTT-DIVKL---------I------------------SEKN-E---------------------------E----------PQ---------------------W----------------M-------------------------------------LDWRLEAYE---RW--L--Q-----------------------------------------K------E----E------P-------T-W-----A--M---V------D---YPEI-------------------------------------------------------------------------------------------------------------D---FQDQYY-----------------YA------RP-------------------------K-S-------M------------------------------------------------------------E----V-----K-P-K----------------------SLDE------------------------------------------------------------------------------------------------------------------------------------VDP---KLLATYEK------------------------------------------------LGIPLK------------E------------------------------------------------------------------------------------------------------------------------------------------Q-MI---------------------------L-----------------------A--------GV-------E---G-------------------AE-D---------------------MP--------AE-----------------------G--------------R--------KV-----------------------A----VDAVFD----------------------------------------------------------------------------------------------------------------------------------------------------------------------------------------------------------------------------------------------------------------------------------------------------------------------------------------------------------------------------------------------------------------------------------SVSV--------------------------------------------------------------------------------------------------------------GTTFQ--------------------------------------------------------------------------------------------------------------------------------------------------------------------------------------------------------------------------------------------------------------------------------------------------------------------------------------------------------------------------------------------------------------------------------------------------------------------------------------------------------------------AELK---------------------------------------------------------------KA-GVIFC-S----------ISEAIK-E-------------------------------------------------------------------H-PELVK---------------------------------------------K-----Y----------------LG-T--------------VV--------------------------------------------------------------------------------------------------------------------------P------------------V-SDN----FY-------------------------AT---------------------------------------------------------------------------------------------------LN-SAVFS-DG--------------------------------------------------------------------------------------------------------------------------------------------------------------------------------------------------------------------------------------------------------------------------------------------------------------------------------------------------------------------------------------------------S---------------FVYVP-P---GVR------------------------------C---PM--ELST--YFRIN----------------------------------------------------------------------------------------------------------------AE-NT--------GQF--------------------------------E-----------------------------------------------------------R--------------------------------------------------------------------------------------------------------------TL--------------------------------------------------------IIADKG-----S-----------------------------------------YV---------------------------------------------------------------------------------------------------------------------------------------------------------------------------SY----------------------------------------------------------------------------------------------------------LE-G-------------------------------------------------------------------------------------------------------------------------------------------------------------------------------------------------------------------------------------------------------------------------------------------------------------------------------------------------------------------------------------------------------------------------------------------------------------------C------------TAP-------------------------------------------------------------------ARD-----------IAQLHAAVVEIIIE---------------------------------------------E-D--------------------------------------------------------------------------------------------------------------------------------AEVKYS-TVQNW----------------------------------------------------------------------------------------YPGD-----------------------------------------------------------------------------------EN-GK-GGIYNFV---------T-------------------KRADCR-------------------------------------------------------------GDRAK---------------------IM---------------------------------------------------------------------------------------------------------------------------------------W-----------------------------------------------------------------------------------------------------------TQVET----------------------------------------------------------------------------------------------------------------------------------------------------------------------------------------------------------------------------------------------G-----------------------------------------------------------------------------------------------------------------------------------------------------------------------------------------------------------------------------------------------------------------------------------------------------------------------------------------------------------------------------------------------------------------------------------------------------------SAV-----------------------------------TWK---Y-P-SCILR-GNESQGEFYSIA------------------------------------IA----NN---MQQADT-GTKMI--------------------------------------HLG-----------------------------------------------------------------------------------------------K-----------------------------------------DTKSRIVSK-------------------------------------------------------------------------------------------GI--------------------------------------------------------------------------------------SAG-KAQN----TY---------------------------------------RG----LVSMH--P-KAKN--G---R-NYT-----------------------------------------------------------------------------------------------------Q-------CDS-----------------------------------------------------------------------------------------------------------LL---------------------------------------IGDK-CGA------------------HTV-PYIEVKN-NSA---------------------------------------------------------------------------------------------R-------------VE-HE----------------------------------ATTS-------------------------------------------------------KVD---------------D--------DQ----------------------------------------------------------------------------------------------------------------LFYC--------------------------------------------R-------SR-----G--------------------------------------------------------------------------------------------MDE----------EEAVAL----------V----------------------VN-------G---------------------------------------------------------------------------------------------------------FC---------------KDVLQ------------------------------------A------------------------------LPM---------------------------E--FA--M--------------------------------------------------------------------------------------------------------------E--------------------------------------A-Q-----------------------QL-----------------------------------------------------------------VA------------------------I-----S--------L------E------------------------------------------------------------GS-----------------------------------------------------------------------------------------------------------VG*---------------------------------------------------------------------------------------------------------------------------------------------------------------------------------------
>314262_Rsp@EAQ45022.1| FeS assembly protein SufB
-----------------------------------------------------------------------------------------MQ-----------------------------------------------------------------------------------------------------EN----------------------------------------------------------------------------------------NM-------------A--------------AL-----D------------Q--------------------------T------------------------------------Q------------------------------------------V-K---------E-----------------------------------------------------GVD-------------------Q-------E-----------TVDA-------VA--------------------------------------------E-------------V----------------------------S---T-----------------------------------------------------------------------Y----------------------------------------K---------------------YG------------------------------------------------------------------------------------------------------WE-T-DIEM---------------------------E----------------------------------------------Y-A-P----K------------------------------G---------------LTT-DIVRL---------I------------------SEKN-E---------------------------E----------PE---------------------W----------------M-------------------------------------LNWRLEAYD---RW--L--Q-----------------------------------------K------E----E------P-------S-W-----A--M---V------D---YPEI-------------------------------------------------------------------------------------------------------------D---FQDQYY-----------------YA------RP-------------------------K-S-------M------------------------------------------------------------E----V-----K-P-K----------------------SLDE------------------------------------------------------------------------------------------------------------------------------------VDP---KLLETYKK------------------------------------------------LGIPLK------------E------------------------------------------------------------------------------------------------------------------------------------------Q-MI---------------------------L-----------------------A--------GV-------E---G-------------------AE-D---------------------AP--------AE-----------------------G--------------R--------KV-----------------------A----VDAVFD----------------------------------------------------------------------------------------------------------------------------------------------------------------------------------------------------------------------------------------------------------------------------------------------------------------------------------------------------------------------------------------------------------------------------------SVSV--------------------------------------------------------------------------------------------------------------GTTFQ--------------------------------------------------------------------------------------------------------------------------------------------------------------------------------------------------------------------------------------------------------------------------------------------------------------------------------------------------------------------------------------------------------------------------------------------------------------------------------------------------------------------AELK---------------------------------------------------------------KA-GVIFC-S----------ISEAIR-E-------------------------------------------------------------------H-PELVK---------------------------------------------K-----Y----------------LG-S--------------VV--------------------------------------------------------------------------------------------------------------------------P------------------V-SDN----FY-------------------------AT---------------------------------------------------------------------------------------------------LN-SAVFS-DG--------------------------------------------------------------------------------------------------------------------------------------------------------------------------------------------------------------------------------------------------------------------------------------------------------------------------------------------------------------------------------------------------S---------------FVYIP-P---GVR------------------------------C---PM--ELST--YFRIN----------------------------------------------------------------------------------------------------------------AE-NT--------GQF--------------------------------E-----------------------------------------------------------R--------------------------------------------------------------------------------------------------------------TL--------------------------------------------------------IIADKG-----S-----------------------------------------YV---------------------------------------------------------------------------------------------------------------------------------------------------------------------------SY----------------------------------------------------------------------------------------------------------LE-G-------------------------------------------------------------------------------------------------------------------------------------------------------------------------------------------------------------------------------------------------------------------------------------------------------------------------------------------------------------------------------------------------------------------------------------------------------------------C------------TAP-------------------------------------------------------------------ARD-----------IAQLHAAVVEIIIE---------------------------------------------E-D--------------------------------------------------------------------------------------------------------------------------------AEVKYS-TVQNW----------------------------------------------------------------------------------------YPGD-----------------------------------------------------------------------------------EN-GK-GGIYNFV---------T-------------------KRADCR-------------------------------------------------------------GDRAK---------------------VM---------------------------------------------------------------------------------------------------------------------------------------W-----------------------------------------------------------------------------------------------------------TQVET----------------------------------------------------------------------------------------------------------------------------------------------------------------------------------------------------------------------------------------------G-----------------------------------------------------------------------------------------------------------------------------------------------------------------------------------------------------------------------------------------------------------------------------------------------------------------------------------------------------------------------------------------------------------------------------------------------------------SAV-----------------------------------TWK---Y-P-SCILR-GNESQGEFYSIA------------------------------------IA----NN---MQQADT-GTKMV--------------------------------------HLG-----------------------------------------------------------------------------------------------R-----------------------------------------DTKSRIVSK-------------------------------------------------------------------------------------------GI--------------------------------------------------------------------------------------SAG-KAQN----TY---------------------------------------RG----LVSMH--P-KAKN--G---R-NFT-----------------------------------------------------------------------------------------------------Q-------CDS-----------------------------------------------------------------------------------------------------------LL---------------------------------------IGDK-CGA------------------HTV-PYIEVKN-NSS---------------------------------------------------------------------------------------------R-------------VE-HE----------------------------------ATTS-------------------------------------------------------KVD---------------D--------DQ----------------------------------------------------------------------------------------------------------------LFYC--------------------------------------------R-------QR-----G--------------------------------------------------------------------------------------------IGE----------EDAVAL----------V----------------------VN-------G---------------------------------------------------------------------------------------------------------FC---------------KDVLQ------------------------------------A------------------------------LPM---------------------------E--FA--M--------------------------------------------------------------------------------------------------------------E--------------------------------------A-Q-----------------------QL-----------------------------------------------------------------VA------------------------I-----S--------L------E------------------------------------------------------------GS-----------------------------------------------------------------------------------------------------------VG----------------------------------------------------------------------------------------------------------------------------------------------------------------------------------------
>1227549_Cmarinus@SEJ14560.1| Iron-regulated ABC transporter membrane component SufB
-------------------------------------------------------------------------------------------------------------------------------------------------------------------------------------------------------------------------------------------------------------------------------------------M-------------A--------------AV-----D------------Q--------------------------V------------------------------------Q------------------------------------------V-K---------E-----------------------------------------------------GVD-------------------Q-------E-----------TVDA-------VR--------------------------------------------E-------------V-------------G--------------G---A-----------------------------------------------------------------------Y----------------------------------------K---------------------YG------------------------------------------------------------------------------------------------------WE-T-DIEM---------------------------E----------------------------------------------Y-A-P----K------------------------------G---------------LTP-DIVRL---------I------------------SEKN-E---------------------------E----------PQ---------------------W----------------M-------------------------------------TDWRMEAYE---RW--L--T-----------------------------------------K------K----E------P-------T-W-----A--M---V------D---YPQI-------------------------------------------------------------------------------------------------------------D---FQNQYY-----------------YA------RP-------------------------K-S-------M------------------------------------------------------------E----V-----K-P-K----------------------SLDE------------------------------------------------------------------------------------------------------------------------------------VDP---KLLETYEK------------------------------------------------LGIPLK------------E------------------------------------------------------------------------------------------------------------------------------------------Q-MI---------------------------L-----------------------A--------GV-------E---G-------------------AE-S---------------------AP--------AE-----------------------G--------------R--------KV-----------------------A----VDAVFD----------------------------------------------------------------------------------------------------------------------------------------------------------------------------------------------------------------------------------------------------------------------------------------------------------------------------------------------------------------------------------------------------------------------------------SVSV--------------------------------------------------------------------------------------------------------------GTTFQ--------------------------------------------------------------------------------------------------------------------------------------------------------------------------------------------------------------------------------------------------------------------------------------------------------------------------------------------------------------------------------------------------------------------------------------------------------------------------------------------------------------------AELK---------------------------------------------------------------KA-GVIFC-S----------ISEAIR-E-------------------------------------------------------------------H-PELVK---------------------------------------------K-----Y----------------LG-S--------------VV--------------------------------------------------------------------------------------------------------------------------P------------------V-SDN----FY-------------------------AT---------------------------------------------------------------------------------------------------LN-SAVFS-DG--------------------------------------------------------------------------------------------------------------------------------------------------------------------------------------------------------------------------------------------------------------------------------------------------------------------------------------------------------------------------------------------------S---------------FVYVP-P---GVR------------------------------C---PM--ELST--YFRIN----------------------------------------------------------------------------------------------------------------AE-NT--------GQF--------------------------------E-----------------------------------------------------------R--------------------------------------------------------------------------------------------------------------TL--------------------------------------------------------IIADKG-----S-----------------------------------------YV---------------------------------------------------------------------------------------------------------------------------------------------------------------------------SY----------------------------------------------------------------------------------------------------------LE-G-------------------------------------------------------------------------------------------------------------------------------------------------------------------------------------------------------------------------------------------------------------------------------------------------------------------------------------------------------------------------------------------------------------------------------------------------------------------C------------TAP-------------------------------------------------------------------QRD-----------IAQLHAAVVEIIVE---------------------------------------------E-D--------------------------------------------------------------------------------------------------------------------------------AEVKYS-TVQNW----------------------------------------------------------------------------------------YPGD-----------------------------------------------------------------------------------EN-GK-GGIYNFV---------T-------------------KRADCR-------------------------------------------------------------GDRAK---------------------CM---------------------------------------------------------------------------------------------------------------------------------------W-----------------------------------------------------------------------------------------------------------TQVET----------------------------------------------------------------------------------------------------------------------------------------------------------------------------------------------------------------------------------------------G-----------------------------------------------------------------------------------------------------------------------------------------------------------------------------------------------------------------------------------------------------------------------------------------------------------------------------------------------------------------------------------------------------------------------------------------------------------SAV-----------------------------------TWK---Y-P-SCILR-GDDSQGEFYSIA------------------------------------IT----NN---MQQADT-GTKMV--------------------------------------HLG-----------------------------------------------------------------------------------------------K-----------------------------------------RTRSRIVSK-------------------------------------------------------------------------------------------GI--------------------------------------------------------------------------------------SAG-RAQN----TY---------------------------------------RG----LVSMH--P-KAKE--S---R-NYT-----------------------------------------------------------------------------------------------------Q-------CDS-----------------------------------------------------------------------------------------------------------LL---------------------------------------IGDK-CGA------------------HTV-PYIEVRN-NSS---------------------------------------------------------------------------------------------R-------------VE-HE----------------------------------ATTS-------------------------------------------------------KVD---------------D--------DQ----------------------------------------------------------------------------------------------------------------MFYC--------------------------------------------R-------QR-----G--------------------------------------------------------------------------------------------MDE----------EEAVAL----------V----------------------VN-------G---------------------------------------------------------------------------------------------------------FC---------------KDVLQ------------------------------------A------------------------------LPM---------------------------E--FA--M--------------------------------------------------------------------------------------------------------------E--------------------------------------A-Q-----------------------QL-----------------------------------------------------------------VA------------------------I-----S--------L------E------------------------------------------------------------GS-----------------------------------------------------------------------------------------------------------VG----------------------------------------------------------------------------------------------------------------------------------------------------------------------------------------
>89187_Rnubinhibens@EAP76385.1| FeS assembly protein SufB
-------------------------------------------------------------------------------------------------------------------------------------------------------------------------------------------------------------------------------------------------------------------------------------------M-------------A--------------AL-----D------------D--------------------------V------------------------------------Q------------------------------------------V-K---------E-----------------------------------------------------GVD-------------------Q-------E-----------TVDA-------VR--------------------------------------------E-------------V-------------G--------------G---A-----------------------------------------------------------------------Y----------------------------------------K---------------------YG------------------------------------------------------------------------------------------------------WN-T-DIEM---------------------------E----------------------------------------------Y-A-P----K------------------------------G---------------LTP-DIVRL---------I------------------SEKN-E---------------------------E----------PA---------------------W----------------M-------------------------------------TEWRLEAYE---RW--L--T-----------------------------------------K------E----E------P-------D-W-----A--M---V------D---YPEI-------------------------------------------------------------------------------------------------------------D---FQDQYY-----------------YA------RP-------------------------K-S-------M------------------------------------------------------------E----V-----K-P-K----------------------SLDE------------------------------------------------------------------------------------------------------------------------------------VDP---KLLATYEK------------------------------------------------LGIPLK------------E------------------------------------------------------------------------------------------------------------------------------------------Q-MI---------------------------L-----------------------A--------GV-------E---G-------------------AE-D---------------------AP--------AE-----------------------G--------------R--------KV-----------------------A----VDAVFD----------------------------------------------------------------------------------------------------------------------------------------------------------------------------------------------------------------------------------------------------------------------------------------------------------------------------------------------------------------------------------------------------------------------------------SVSV--------------------------------------------------------------------------------------------------------------GTTFQ--------------------------------------------------------------------------------------------------------------------------------------------------------------------------------------------------------------------------------------------------------------------------------------------------------------------------------------------------------------------------------------------------------------------------------------------------------------------------------------------------------------------AELK---------------------------------------------------------------KA-GVIFC-S----------ISEAIR-E-------------------------------------------------------------------H-PELVK---------------------------------------------K-----Y----------------LG-S--------------VV--------------------------------------------------------------------------------------------------------------------------P------------------V-SDN----FY-------------------------AT---------------------------------------------------------------------------------------------------LN-SAVFS-DG--------------------------------------------------------------------------------------------------------------------------------------------------------------------------------------------------------------------------------------------------------------------------------------------------------------------------------------------------------------------------------------------------S---------------FVYVP-P---GVR------------------------------C---PM--ELST--YFRIN----------------------------------------------------------------------------------------------------------------AE-NT--------GQF--------------------------------E-----------------------------------------------------------R--------------------------------------------------------------------------------------------------------------TL--------------------------------------------------------IIADKG-----S-----------------------------------------YV---------------------------------------------------------------------------------------------------------------------------------------------------------------------------SY----------------------------------------------------------------------------------------------------------LE-G-------------------------------------------------------------------------------------------------------------------------------------------------------------------------------------------------------------------------------------------------------------------------------------------------------------------------------------------------------------------------------------------------------------------------------------------------------------------C------------TAP-------------------------------------------------------------------QRD-----------TSQLHAAVVEIIIE---------------------------------------------E-D--------------------------------------------------------------------------------------------------------------------------------AEVKYS-TVQNW----------------------------------------------------------------------------------------YPGD-----------------------------------------------------------------------------------EN-GK-GGIYNFV---------T-------------------KRADCR-------------------------------------------------------------GDRAK---------------------IM---------------------------------------------------------------------------------------------------------------------------------------W-----------------------------------------------------------------------------------------------------------TQVET----------------------------------------------------------------------------------------------------------------------------------------------------------------------------------------------------------------------------------------------G-----------------------------------------------------------------------------------------------------------------------------------------------------------------------------------------------------------------------------------------------------------------------------------------------------------------------------------------------------------------------------------------------------------------------------------------------------------SAV-----------------------------------TWK---Y-P-SCILR-GDDSQGEFYSIA------------------------------------IA----NN---MQQADT-GTKMI--------------------------------------HLG-----------------------------------------------------------------------------------------------K-----------------------------------------RTKSRIVSK-------------------------------------------------------------------------------------------GI--------------------------------------------------------------------------------------SAG-RAQN----TY---------------------------------------RG----LVSMH--P-KAKE--S---R-NYT-----------------------------------------------------------------------------------------------------Q-------CDS-----------------------------------------------------------------------------------------------------------LL---------------------------------------IGSD-CGA------------------HTV-PYIEVKN-NSS---------------------------------------------------------------------------------------------R-------------VE-HE----------------------------------ATTS-------------------------------------------------------KVD---------------D--------DQ----------------------------------------------------------------------------------------------------------------MFYC--------------------------------------------R-------QR-----G--------------------------------------------------------------------------------------------MDE----------EEAVAL----------V----------------------VN-------G---------------------------------------------------------------------------------------------------------FC---------------KDVLQ------------------------------------A------------------------------LPM---------------------------E--FA--M--------------------------------------------------------------------------------------------------------------E--------------------------------------A-Q-----------------------QL-----------------------------------------------------------------VA------------------------I-----S--------L------E------------------------------------------------------------GS-----------------------------------------------------------------------------------------------------------VG----------------------------------------------------------------------------------------------------------------------------------------------------------------------------------------
>1247867_Ralbus@SLN34771.1| FeS cluster assembly protein SufB
-------------------------------------------------------------------------------------------------------------------------------------------------------------------------------------------------------------------------------------------------------------------------------------------M-------------A--------------AL-----D------------E--------------------------V------------------------------------Q------------------------------------------V-K---------E-----------------------------------------------------GVD-------------------Q-------E-----------TVDA-------VR--------------------------------------------E-------------V-------------G--------------G---A-----------------------------------------------------------------------Y----------------------------------------K---------------------YG------------------------------------------------------------------------------------------------------WE-T-DIEM---------------------------E----------------------------------------------Y-A-P----K------------------------------G---------------LTT-DIVKL---------I------------------SEKN-E---------------------------E----------PD---------------------W----------------M-------------------------------------TEWRLEAYA---RW--Q--K-----------------------------------------L------E----E------P-------D-W-----A--M---V------D---YPEI-------------------------------------------------------------------------------------------------------------D---FQDQYY-----------------YA------RP-------------------------K-S-------M------------------------------------------------------------E----V-----K-P-K----------------------SLDE------------------------------------------------------------------------------------------------------------------------------------VDP---KLLATYEK------------------------------------------------LGIPLK------------E------------------------------------------------------------------------------------------------------------------------------------------Q-MI---------------------------L-----------------------A--------GV-------E---G-------------------AE-D---------------------MP--------AE-----------------------G--------------R--------KV-----------------------A----VDAVFD----------------------------------------------------------------------------------------------------------------------------------------------------------------------------------------------------------------------------------------------------------------------------------------------------------------------------------------------------------------------------------------------------------------------------------SVSV--------------------------------------------------------------------------------------------------------------GTTFQ--------------------------------------------------------------------------------------------------------------------------------------------------------------------------------------------------------------------------------------------------------------------------------------------------------------------------------------------------------------------------------------------------------------------------------------------------------------------------------------------------------------------AELK---------------------------------------------------------------KA-GVIFC-S----------ISEAIR-E-------------------------------------------------------------------H-PELVK---------------------------------------------K-----Y----------------LG-S--------------VV--------------------------------------------------------------------------------------------------------------------------P------------------V-SDN----FY-------------------------AT---------------------------------------------------------------------------------------------------LN-SAVFS-DG--------------------------------------------------------------------------------------------------------------------------------------------------------------------------------------------------------------------------------------------------------------------------------------------------------------------------------------------------------------------------------------------------S---------------FVYVP-P---GVR------------------------------C---PM--ELST--YFRIN----------------------------------------------------------------------------------------------------------------AE-NT--------GQF--------------------------------E-----------------------------------------------------------R--------------------------------------------------------------------------------------------------------------TL--------------------------------------------------------IIADKG-----S-----------------------------------------YV---------------------------------------------------------------------------------------------------------------------------------------------------------------------------SY----------------------------------------------------------------------------------------------------------LE-G-------------------------------------------------------------------------------------------------------------------------------------------------------------------------------------------------------------------------------------------------------------------------------------------------------------------------------------------------------------------------------------------------------------------------------------------------------------------C------------TAP-------------------------------------------------------------------QRD-----------TSQLHAAVVEIVIE---------------------------------------------E-D--------------------------------------------------------------------------------------------------------------------------------AEVKYS-TVQNW----------------------------------------------------------------------------------------YPGD-----------------------------------------------------------------------------------EN-GK-GGIYNFV---------T-------------------KRADCR-------------------------------------------------------------GDRSK---------------------VM---------------------------------------------------------------------------------------------------------------------------------------W-----------------------------------------------------------------------------------------------------------TQVET----------------------------------------------------------------------------------------------------------------------------------------------------------------------------------------------------------------------------------------------G-----------------------------------------------------------------------------------------------------------------------------------------------------------------------------------------------------------------------------------------------------------------------------------------------------------------------------------------------------------------------------------------------------------------------------------------------------------SAV-----------------------------------TWK---Y-P-SCILR-GNDSQGEFYSIA------------------------------------IT----NN---MQQADT-GTKMI--------------------------------------HLG-----------------------------------------------------------------------------------------------K-----------------------------------------NTKSRIVSK-------------------------------------------------------------------------------------------GI--------------------------------------------------------------------------------------SAG-KAQN----TY---------------------------------------RG----LVSMH--P-KAKD--S---R-NYT-----------------------------------------------------------------------------------------------------Q-------CDS-----------------------------------------------------------------------------------------------------------LL---------------------------------------IGSE-CGA------------------HTV-PYIEVKN-NSS---------------------------------------------------------------------------------------------R-------------VE-HE----------------------------------ATTS-------------------------------------------------------KVD---------------D--------DQ----------------------------------------------------------------------------------------------------------------LFYC--------------------------------------------R-------QR-----G--------------------------------------------------------------------------------------------MDE----------EEAVAL----------V----------------------VN-------G---------------------------------------------------------------------------------------------------------FC---------------KDVLQ------------------------------------A------------------------------LPM---------------------------E--FA--M--------------------------------------------------------------------------------------------------------------E--------------------------------------A-Q-----------------------QL-----------------------------------------------------------------VA------------------------I-----S--------L------E------------------------------------------------------------GS-----------------------------------------------------------------------------------------------------------VG----------------------------------------------------------------------------------------------------------------------------------------------------------------------------------------
>1312363_Plitorisedimi@SLN13565.1| FeS cluster assembly protein SufB
-------------------------------------------------------------------------------------------------------------------------------------------------------------------------------------------------------------------------------------------------------------------------------------------M-------------A--------------AL-----D------------E--------------------------P------------------------------------Q------------------------------------------V-K---------E-----------------------------------------------------GVD-------------------Q-------E-----------TVDA-------VR--------------------------------------------E-------------V-------------G--------------G---A-----------------------------------------------------------------------Y----------------------------------------K---------------------YG------------------------------------------------------------------------------------------------------WE-T-DIEM---------------------------E----------------------------------------------Y-A-P----K------------------------------G---------------LTP-DIVRL---------I------------------SSKN-E---------------------------E----------PQ---------------------W----------------M-------------------------------------TDWRLEAYE---RW--L--T-----------------------------------------K------E----E------P-------D-W-----A--M---V------D---YPKI-------------------------------------------------------------------------------------------------------------D---FQDQYY-----------------YA------RP-------------------------K-S-------M------------------------------------------------------------E----I-----K-P-K----------------------SLDE------------------------------------------------------------------------------------------------------------------------------------VDP---KLLETYAK------------------------------------------------LGIPLK------------E------------------------------------------------------------------------------------------------------------------------------------------Q-MI---------------------------L-----------------------A--------GV-------E---G-------------------AE-G---------------------AP--------AE-----------------------G--------------R--------KV-----------------------A----VDAVFD----------------------------------------------------------------------------------------------------------------------------------------------------------------------------------------------------------------------------------------------------------------------------------------------------------------------------------------------------------------------------------------------------------------------------------SVSV--------------------------------------------------------------------------------------------------------------GTTFQ--------------------------------------------------------------------------------------------------------------------------------------------------------------------------------------------------------------------------------------------------------------------------------------------------------------------------------------------------------------------------------------------------------------------------------------------------------------------------------------------------------------------AELK---------------------------------------------------------------NA-GVIFC-S----------ISEAIR-E-------------------------------------------------------------------H-PELVK---------------------------------------------K-----Y----------------LG-S--------------VV--------------------------------------------------------------------------------------------------------------------------P------------------V-SDN----FY-------------------------AT---------------------------------------------------------------------------------------------------LN-SAVFS-DG--------------------------------------------------------------------------------------------------------------------------------------------------------------------------------------------------------------------------------------------------------------------------------------------------------------------------------------------------------------------------------------------------S---------------FVYVP-P---GVR------------------------------C---PM--ELST--YFRIN----------------------------------------------------------------------------------------------------------------AE-NT--------GQF--------------------------------E-----------------------------------------------------------R--------------------------------------------------------------------------------------------------------------TL--------------------------------------------------------IIADKG-----S-----------------------------------------YV---------------------------------------------------------------------------------------------------------------------------------------------------------------------------SY----------------------------------------------------------------------------------------------------------LE-G-------------------------------------------------------------------------------------------------------------------------------------------------------------------------------------------------------------------------------------------------------------------------------------------------------------------------------------------------------------------------------------------------------------------------------------------------------------------C------------TAP-------------------------------------------------------------------QRD-----------VSQLHAAVVEIIIE---------------------------------------------E-D--------------------------------------------------------------------------------------------------------------------------------AEVKYS-TVQNW----------------------------------------------------------------------------------------YPGD-----------------------------------------------------------------------------------EN-GK-GGIYNFV---------T-------------------KRADCR-------------------------------------------------------------GDRAK---------------------VM---------------------------------------------------------------------------------------------------------------------------------------W-----------------------------------------------------------------------------------------------------------TQVET----------------------------------------------------------------------------------------------------------------------------------------------------------------------------------------------------------------------------------------------G-----------------------------------------------------------------------------------------------------------------------------------------------------------------------------------------------------------------------------------------------------------------------------------------------------------------------------------------------------------------------------------------------------------------------------------------------------------SAV-----------------------------------TWK---Y-P-SCILR-GDESQGEFYSIA------------------------------------IA----NN---YQQADT-GTKMI--------------------------------------HLG-----------------------------------------------------------------------------------------------K-----------------------------------------NTRSRIVSK-------------------------------------------------------------------------------------------GI--------------------------------------------------------------------------------------SAG-HAQN----TY---------------------------------------RG----LVSMH--P-KAKD--S---R-NYT-----------------------------------------------------------------------------------------------------Q-------CDS-----------------------------------------------------------------------------------------------------------LL---------------------------------------IGDK-CGA------------------HTV-PYIEVKN-NSS---------------------------------------------------------------------------------------------R-------------VE-HE----------------------------------ATTS-------------------------------------------------------KVD---------------D--------DQ----------------------------------------------------------------------------------------------------------------MFYC--------------------------------------------R-------QR-----G--------------------------------------------------------------------------------------------MDE----------EEAVAL----------V----------------------VN-------G---------------------------------------------------------------------------------------------------------FC---------------KDVLQ------------------------------------A------------------------------LPM---------------------------E--FA--M--------------------------------------------------------------------------------------------------------------E--------------------------------------A-Q-----------------------QL-----------------------------------------------------------------VA------------------------I-----S--------L------E------------------------------------------------------------GS-----------------------------------------------------------------------------------------------------------VG----------------------------------------------------------------------------------------------------------------------------------------------------------------------------------------
>2133951_Msp@PWL33687.1| Fe-S cluster assembly protein SufB
-------------------------------------------------------------------------------------------------------------------------------------------------------------------------------------------------------------------------------------------------------------------------------------------M-------------A--------------AL-----D------------N--------------------------V------------------------------------T------------------------------------------V-K---------E-----------------------------------------------------GVD-------------------Q-------E-----------TVDA-------VR--------------------------------------------Q-------------V-------------G--------------G---K-----------------------------------------------------------------------Y----------------------------------------K---------------------HG------------------------------------------------------------------------------------------------------WN-T-DIEM---------------------------E----------------------------------------------Y-A-P----K------------------------------G---------------LTP-DIVRL---------I------------------SEKN-E---------------------------E----------PE---------------------W----------------M-------------------------------------TDWRLQAYE---RW--L--Q-----------------------------------------K------E----E------P-------T-W-----A--M---V------D---YPEI-------------------------------------------------------------------------------------------------------------D---FQDQYY-----------------YA------RP-------------------------K-S-------M------------------------------------------------------------E----V-----K-P-K----------------------SLDE------------------------------------------------------------------------------------------------------------------------------------VDP---KLLATYEK------------------------------------------------LGIPLK------------E------------------------------------------------------------------------------------------------------------------------------------------Q-MI---------------------------L-----------------------A--------GV-------E---G-------------------AE-D---------------------MP--------AE-----------------------G--------------R--------KV-----------------------A----VDAVFD----------------------------------------------------------------------------------------------------------------------------------------------------------------------------------------------------------------------------------------------------------------------------------------------------------------------------------------------------------------------------------------------------------------------------------SVSV--------------------------------------------------------------------------------------------------------------GTTFQ--------------------------------------------------------------------------------------------------------------------------------------------------------------------------------------------------------------------------------------------------------------------------------------------------------------------------------------------------------------------------------------------------------------------------------------------------------------------------------------------------------------------KELK---------------------------------------------------------------EA-GVIFC-S----------ISEAIK-E-------------------------------------------------------------------H-PELVK---------------------------------------------K-----Y----------------LG-S--------------VV--------------------------------------------------------------------------------------------------------------------------P------------------V-SDN----FY-------------------------AT---------------------------------------------------------------------------------------------------LN-SAVFS-DG--------------------------------------------------------------------------------------------------------------------------------------------------------------------------------------------------------------------------------------------------------------------------------------------------------------------------------------------------------------------------------------------------S---------------FVYVP-P---GVR------------------------------C---PM--ELST--YFRIN----------------------------------------------------------------------------------------------------------------AE-NT--------GQF--------------------------------E-----------------------------------------------------------R--------------------------------------------------------------------------------------------------------------TL--------------------------------------------------------IIADKG-----S-----------------------------------------YV---------------------------------------------------------------------------------------------------------------------------------------------------------------------------SY----------------------------------------------------------------------------------------------------------LE-G-------------------------------------------------------------------------------------------------------------------------------------------------------------------------------------------------------------------------------------------------------------------------------------------------------------------------------------------------------------------------------------------------------------------------------------------------------------------C------------TAP-------------------------------------------------------------------QRD-----------TSQLHAAVVEIIVE---------------------------------------------E-D--------------------------------------------------------------------------------------------------------------------------------AEVKYS-TVQNW----------------------------------------------------------------------------------------YPGD-----------------------------------------------------------------------------------ED-GN-GGIYNFV---------T-------------------KRADCR-------------------------------------------------------------GDRAK---------------------VM---------------------------------------------------------------------------------------------------------------------------------------W-----------------------------------------------------------------------------------------------------------TQVET----------------------------------------------------------------------------------------------------------------------------------------------------------------------------------------------------------------------------------------------G-----------------------------------------------------------------------------------------------------------------------------------------------------------------------------------------------------------------------------------------------------------------------------------------------------------------------------------------------------------------------------------------------------------------------------------------------------------SAV-----------------------------------TWK---Y-P-SCILR-GDDSQGEFYSIA------------------------------------IA----NN---MQQADT-GTKMV--------------------------------------HLG-----------------------------------------------------------------------------------------------K-----------------------------------------NTKSRIVSK-------------------------------------------------------------------------------------------GI--------------------------------------------------------------------------------------SAG-KAQN----TY---------------------------------------RG----LVSMH--P-KAKN--S---R-NYT-----------------------------------------------------------------------------------------------------Q-------CDS-----------------------------------------------------------------------------------------------------------LL---------------------------------------IGDK-CGA------------------HTV-PYIEVKN-NSS---------------------------------------------------------------------------------------------R-------------VE-HE----------------------------------ATTS-------------------------------------------------------KVD---------------D--------DQ----------------------------------------------------------------------------------------------------------------LFYC--------------------------------------------R-------QR-----G--------------------------------------------------------------------------------------------MDE----------EEAVAL----------V----------------------VN-------G---------------------------------------------------------------------------------------------------------FC---------------RDVLQ------------------------------------A------------------------------LPM---------------------------E--FA--M--------------------------------------------------------------------------------------------------------------E--------------------------------------A-Q-----------------------QL-----------------------------------------------------------------VA------------------------I-----S--------L------E------------------------------------------------------------GS-----------------------------------------------------------------------------------------------------------VG----------------------------------------------------------------------------------------------------------------------------------------------------------------------------------------
>2109625_Tsp@AVO39218.1| Fe-S cluster assembly protein SufB
-------------------------------------------------------------------------------------------------------------------------------------------------------------------------------------------------------------------------------------------------------------------------------------------M-------------A--------------AL-----D------------Q--------------------------T------------------------------------Q------------------------------------------V-K---------D-----------------------------------------------------GVD-------------------Q-------E-----------TVDA-------VR--------------------------------------------E-------------V-------------G--------------G---T-----------------------------------------------------------------------Y----------------------------------------K---------------------YG------------------------------------------------------------------------------------------------------WE-T-EIET---------------------------E----------------------------------------------Y-A-P----K------------------------------G---------------LTP-DIVRL---------I------------------SEKN-G---------------------------E----------PD---------------------W----------------M-------------------------------------TDWRLAAYE---RW--L--T-----------------------------------------K------E----E------P-------K-W-----A--M---V------D---YPEI-------------------------------------------------------------------------------------------------------------D---FQDQYY-----------------YA------RP-------------------------K-S-------M------------------------------------------------------------E----V-----K-P-K----------------------SLDE------------------------------------------------------------------------------------------------------------------------------------VDP---KLLATYEK------------------------------------------------LGIPLK------------E------------------------------------------------------------------------------------------------------------------------------------------Q-MI---------------------------L-----------------------A--------GV-------D---G-------------------AE-A---------------------AP--------AE-----------------------G--------------R--------KV-----------------------A----VDAVFD----------------------------------------------------------------------------------------------------------------------------------------------------------------------------------------------------------------------------------------------------------------------------------------------------------------------------------------------------------------------------------------------------------------------------------SVSV--------------------------------------------------------------------------------------------------------------GTTFQ--------------------------------------------------------------------------------------------------------------------------------------------------------------------------------------------------------------------------------------------------------------------------------------------------------------------------------------------------------------------------------------------------------------------------------------------------------------------------------------------------------------------AELK---------------------------------------------------------------KA-GVIFC-S----------MSEAIK-D-------------------------------------------------------------------H-PDLVR---------------------------------------------K-----Y----------------LG-T--------------VV--------------------------------------------------------------------------------------------------------------------------P------------------V-SDN----FY-------------------------AT---------------------------------------------------------------------------------------------------LN-SAVFS-DG--------------------------------------------------------------------------------------------------------------------------------------------------------------------------------------------------------------------------------------------------------------------------------------------------------------------------------------------------------------------------------------------------S---------------FVYVP-P---GVR------------------------------C---PM--ELST--YFRIN----------------------------------------------------------------------------------------------------------------AE-NT--------GQF--------------------------------E-----------------------------------------------------------R--------------------------------------------------------------------------------------------------------------TL--------------------------------------------------------IIADKG-----S-----------------------------------------YV---------------------------------------------------------------------------------------------------------------------------------------------------------------------------SY----------------------------------------------------------------------------------------------------------LE-G-------------------------------------------------------------------------------------------------------------------------------------------------------------------------------------------------------------------------------------------------------------------------------------------------------------------------------------------------------------------------------------------------------------------------------------------------------------------C------------TAP-------------------------------------------------------------------QRD-----------TSQLHAAVVEIIVE---------------------------------------------E-D--------------------------------------------------------------------------------------------------------------------------------AEVKYS-TVQNW----------------------------------------------------------------------------------------YPGD-----------------------------------------------------------------------------------EN-GK-GGIYNFV---------T-------------------KRADCR-------------------------------------------------------------GDRAK---------------------VM---------------------------------------------------------------------------------------------------------------------------------------W-----------------------------------------------------------------------------------------------------------TQVET----------------------------------------------------------------------------------------------------------------------------------------------------------------------------------------------------------------------------------------------G-----------------------------------------------------------------------------------------------------------------------------------------------------------------------------------------------------------------------------------------------------------------------------------------------------------------------------------------------------------------------------------------------------------------------------------------------------------SAV-----------------------------------TWK---Y-P-SCILR-GDDSQGEFYSIA------------------------------------IA----NN---YQQADT-GTKMI--------------------------------------HLG-----------------------------------------------------------------------------------------------K-----------------------------------------NTRSRIVSK-------------------------------------------------------------------------------------------GI--------------------------------------------------------------------------------------SAG-RAQN----TY---------------------------------------RG----LVSMH--P-KAKH--S---R-NYT-----------------------------------------------------------------------------------------------------Q-------CDS-----------------------------------------------------------------------------------------------------------LL---------------------------------------IGDR-CGA------------------HTV-PYIEVRN-NSS---------------------------------------------------------------------------------------------R-------------CE-HE----------------------------------ATTS-------------------------------------------------------KVD---------------D--------DQ----------------------------------------------------------------------------------------------------------------LFYC--------------------------------------------R-------SR-----G--------------------------------------------------------------------------------------------MDE----------EEAVAL----------V----------------------VN-------G---------------------------------------------------------------------------------------------------------FC---------------KDVLQ------------------------------------A------------------------------LPM---------------------------E--FA--M--------------------------------------------------------------------------------------------------------------E--------------------------------------A-Q-----------------------QL-----------------------------------------------------------------VA------------------------I-----S--------L------E------------------------------------------------------------GS-----------------------------------------------------------------------------------------------------------VG----------------------------------------------------------------------------------------------------------------------------------------------------------------------------------------
>1470562_Aboseongensis@JXYH01000057.1_15|  13245 14765
-------------------------------------------------------------------------------------------------------------------------------------------------------------------------------------------------------------------------------------------------------------------------------------------M-------------A--------------AL-----D------------Q--------------------------T------------------------------------Q------------------------------------------V-K---------E-----------------------------------------------------GVD-------------------Q-------E-----------TVDA-------VR--------------------------------------------E---------------------------A--------------G---K-----------------------------------------------------------------------Y----------------------------------------K---------------------YG------------------------------------------------------------------------------------------------------WE-T-EIEM---------------------------E----------------------------------------------Y-A-P----K------------------------------G---------------LTP-DIVRL---------I------------------SEKN-G---------------------------E----------PE---------------------W----------------M-------------------------------------TNWRLEAYE---RW--L--Q-----------------------------------------K------E----E------P-------D-W-----A--M---V------D---YPEI-------------------------------------------------------------------------------------------------------------D---FQDQYY-----------------YA------RP-------------------------K-S-------M------------------------------------------------------------E----V-----K-P-K----------------------SLDE------------------------------------------------------------------------------------------------------------------------------------VDP---KLLATYEK------------------------------------------------LGIPLK------------E------------------------------------------------------------------------------------------------------------------------------------------Q-MI---------------------------L-----------------------A--------GV-------E---G-------------------AE-D---------------------AP--------AE-----------------------G--------------R--------KV-----------------------A----VDAVFD----------------------------------------------------------------------------------------------------------------------------------------------------------------------------------------------------------------------------------------------------------------------------------------------------------------------------------------------------------------------------------------------------------------------------------SVSV--------------------------------------------------------------------------------------------------------------GTTFQ--------------------------------------------------------------------------------------------------------------------------------------------------------------------------------------------------------------------------------------------------------------------------------------------------------------------------------------------------------------------------------------------------------------------------------------------------------------------------------------------------------------------AELK---------------------------------------------------------------KA-GVIFC-S----------ISEAIK-E-------------------------------------------------------------------H-PELVK---------------------------------------------K-----Y----------------LG-S--------------VV--------------------------------------------------------------------------------------------------------------------------P------------------V-SDN----FY-------------------------AT---------------------------------------------------------------------------------------------------LN-SAVFS-DG--------------------------------------------------------------------------------------------------------------------------------------------------------------------------------------------------------------------------------------------------------------------------------------------------------------------------------------------------------------------------------------------------S---------------FVYVP-P---GVR------------------------------C---PM--ELST--YFRIN----------------------------------------------------------------------------------------------------------------AE-NT--------GQF--------------------------------E-----------------------------------------------------------R--------------------------------------------------------------------------------------------------------------TL--------------------------------------------------------IIADKG-----S-----------------------------------------YV---------------------------------------------------------------------------------------------------------------------------------------------------------------------------SY----------------------------------------------------------------------------------------------------------LE-G-------------------------------------------------------------------------------------------------------------------------------------------------------------------------------------------------------------------------------------------------------------------------------------------------------------------------------------------------------------------------------------------------------------------------------------------------------------------C------------TAP-------------------------------------------------------------------QRD-----------TSQLHAAVVEIIVE---------------------------------------------E-D--------------------------------------------------------------------------------------------------------------------------------AEVKYS-TVQNW----------------------------------------------------------------------------------------YPGD-----------------------------------------------------------------------------------EN-GK-GGIYNFV---------T-------------------KRADCR-------------------------------------------------------------GDRAK---------------------VM---------------------------------------------------------------------------------------------------------------------------------------W-----------------------------------------------------------------------------------------------------------TQVET----------------------------------------------------------------------------------------------------------------------------------------------------------------------------------------------------------------------------------------------G-----------------------------------------------------------------------------------------------------------------------------------------------------------------------------------------------------------------------------------------------------------------------------------------------------------------------------------------------------------------------------------------------------------------------------------------------------------SAV-----------------------------------TWK---Y-P-SCILR-GDDSQGEFYSIA------------------------------------IA----NN---YQQADT-GTKMI--------------------------------------HLG-----------------------------------------------------------------------------------------------K-----------------------------------------NTKSRIVSK-------------------------------------------------------------------------------------------GI--------------------------------------------------------------------------------------SAG-KAQN----TY---------------------------------------RG----LVSMH--P-KAKN--S---R-NYT-----------------------------------------------------------------------------------------------------Q-------CDS-----------------------------------------------------------------------------------------------------------LL---------------------------------------IGDK-CGA------------------HTV-PYIEVKN-NSS---------------------------------------------------------------------------------------------R-------------VE-HE----------------------------------ATTS-------------------------------------------------------KVD---------------D--------DQ----------------------------------------------------------------------------------------------------------------LFYC--------------------------------------------R-------SR-----G--------------------------------------------------------------------------------------------MDE----------EEAVAL----------V----------------------VN-------G---------------------------------------------------------------------------------------------------------FC---------------KDVLQ------------------------------------A------------------------------LPM---------------------------E--FA--M--------------------------------------------------------------------------------------------------------------E--------------------------------------A-Q-----------------------QL-----------------------------------------------------------------VA------------------------I-----S--------L------E------------------------------------------------------------GS-----------------------------------------------------------------------------------------------------------VG*---------------------------------------------------------------------------------------------------------------------------------------------------------------------------------------
>2070369_Ssp@AXI54859.1| Fe-S cluster assembly protein SufB
-------------------------------------------------------------------------------------------------------------------------------------------------------------------------------------------------------------------------------------------------------------------------------------------M-------------A--------------AL-----D------------N--------------------------T------------------------------------T------------------------------------------V-K---------E-----------------------------------------------------GVD-------------------Q-------D-----------TVDA-------VR--------------------------------------------E-------------V-------------G--------------G---K-----------------------------------------------------------------------Y----------------------------------------K---------------------YG------------------------------------------------------------------------------------------------------WS-T-DVEM---------------------------E----------------------------------------------Y-A-P----K------------------------------G---------------LTP-DIVRL---------I------------------SEKN-G---------------------------E----------PQ---------------------W----------------M-------------------------------------TDWRLEAYE---RW--L--T-----------------------------------------K------E----E------P-------D-W-----A--M---V------D---YPEI-------------------------------------------------------------------------------------------------------------D---FQDQYY-----------------YA------RP-------------------------K-S-------F------------------------------------------------------------E----V-----K-P-K----------------------SLDE------------------------------------------------------------------------------------------------------------------------------------VDP---KLLATYEK------------------------------------------------LGIPLK------------E------------------------------------------------------------------------------------------------------------------------------------------Q-MI---------------------------L-----------------------A--------GV-------E---G-------------------AE-D---------------------MP--------AE-----------------------G--------------R--------KV-----------------------A----VDAVFD----------------------------------------------------------------------------------------------------------------------------------------------------------------------------------------------------------------------------------------------------------------------------------------------------------------------------------------------------------------------------------------------------------------------------------SVSL--------------------------------------------------------------------------------------------------------------GTTFQ--------------------------------------------------------------------------------------------------------------------------------------------------------------------------------------------------------------------------------------------------------------------------------------------------------------------------------------------------------------------------------------------------------------------------------------------------------------------------------------------------------------------DELK---------------------------------------------------------------KA-GVIFC-S----------ISEAIK-D-------------------------------------------------------------------H-PELVR---------------------------------------------K-----Y----------------LG-S--------------VV--------------------------------------------------------------------------------------------------------------------------P------------------V-SDN----FY-------------------------AT---------------------------------------------------------------------------------------------------LN-SAVFS-DG--------------------------------------------------------------------------------------------------------------------------------------------------------------------------------------------------------------------------------------------------------------------------------------------------------------------------------------------------------------------------------------------------S---------------FVYVP-P---GVR------------------------------C---PM--ELST--YFRIN----------------------------------------------------------------------------------------------------------------AE-NT--------GQF--------------------------------E-----------------------------------------------------------R--------------------------------------------------------------------------------------------------------------TL--------------------------------------------------------IIADKG-----S-----------------------------------------YV---------------------------------------------------------------------------------------------------------------------------------------------------------------------------SY----------------------------------------------------------------------------------------------------------LE-G-------------------------------------------------------------------------------------------------------------------------------------------------------------------------------------------------------------------------------------------------------------------------------------------------------------------------------------------------------------------------------------------------------------------------------------------------------------------C------------TAP-------------------------------------------------------------------QRD-----------ISQLHAAVVEIIIE---------------------------------------------E-D--------------------------------------------------------------------------------------------------------------------------------AEVKYS-TVQNW----------------------------------------------------------------------------------------YPGD-----------------------------------------------------------------------------------EN-GK-GGIYNFV---------T-------------------KRADCR-------------------------------------------------------------GDRAK---------------------VM---------------------------------------------------------------------------------------------------------------------------------------W-----------------------------------------------------------------------------------------------------------TQVET----------------------------------------------------------------------------------------------------------------------------------------------------------------------------------------------------------------------------------------------G-----------------------------------------------------------------------------------------------------------------------------------------------------------------------------------------------------------------------------------------------------------------------------------------------------------------------------------------------------------------------------------------------------------------------------------------------------------SAV-----------------------------------TWK---Y-P-SCILR-GDDSQGEFYSIA------------------------------------IA----NN---YQQADT-GTKMI--------------------------------------HLG-----------------------------------------------------------------------------------------------K-----------------------------------------NTKSRIVSK-------------------------------------------------------------------------------------------GI--------------------------------------------------------------------------------------SAG-HAQN----TY---------------------------------------RG----LVSMH--P-KAKN--S---R-NYT-----------------------------------------------------------------------------------------------------Q-------CDS-----------------------------------------------------------------------------------------------------------LL---------------------------------------IGGN-CGA------------------HTV-PYIEVKN-NSS---------------------------------------------------------------------------------------------R-------------VE-HE----------------------------------ATTS-------------------------------------------------------KVD---------------D--------DQ----------------------------------------------------------------------------------------------------------------LFYC--------------------------------------------R-------SR-----G--------------------------------------------------------------------------------------------MDE----------EEAVAL----------V----------------------VN-------G---------------------------------------------------------------------------------------------------------FC---------------KDVLQ------------------------------------A------------------------------LPM---------------------------E--FA--M--------------------------------------------------------------------------------------------------------------E--------------------------------------A-Q-----------------------QL-----------------------------------------------------------------VA------------------------I-----S--------L------E------------------------------------------------------------GS-----------------------------------------------------------------------------------------------------------VG----------------------------------------------------------------------------------------------------------------------------------------------------------------------------------------
>1856299_Rbacterium@OUS37167.1| Fe-S cluster assembly protein SufB
-------------------------------------------------------------------------------------------------------------------------------------------------------------------------------------------------------------------------------------------------------------------------------------------M-------------A--------------AL-----D------------Q--------------------------T------------------------------------Q------------------------------------------V-K---------E-----------------------------------------------------GVD-------------------Q-------E-----------TVDA-------VR--------------------------------------------E-------------V-------------G--------------G---A-----------------------------------------------------------------------Y----------------------------------------K---------------------YG------------------------------------------------------------------------------------------------------WA-T-DIEM---------------------------D----------------------------------------------Y-A-P----K------------------------------G---------------LTT-DIVRL---------I------------------SEKN-E---------------------------E----------PQ---------------------W----------------M-------------------------------------LDWRLQAYD---RW--L--T-----------------------------------------K------E----E------P-------N-W-----A--M---V------D---YPEI-------------------------------------------------------------------------------------------------------------D---FQDQYY-----------------YA------RP-------------------------K-S-------M------------------------------------------------------------D----V-----K-P-K----------------------SLDE------------------------------------------------------------------------------------------------------------------------------------VDP---KLLATYEK------------------------------------------------LGIPLK------------E------------------------------------------------------------------------------------------------------------------------------------------Q-MI---------------------------L-----------------------A--------GV-------E---G-------------------AE-N---------------------AP--------AE-----------------------G--------------R--------KV-----------------------A----VDAVFD----------------------------------------------------------------------------------------------------------------------------------------------------------------------------------------------------------------------------------------------------------------------------------------------------------------------------------------------------------------------------------------------------------------------------------SVSL--------------------------------------------------------------------------------------------------------------GTTFQ--------------------------------------------------------------------------------------------------------------------------------------------------------------------------------------------------------------------------------------------------------------------------------------------------------------------------------------------------------------------------------------------------------------------------------------------------------------------------------------------------------------------AELA---------------------------------------------------------------AA-GVIFC-S----------ISEAIR-E-------------------------------------------------------------------H-PELVK---------------------------------------------K-----Y----------------LG-T--------------VV--------------------------------------------------------------------------------------------------------------------------P------------------V-SDN----FY-------------------------AT---------------------------------------------------------------------------------------------------LN-SAVFS-DG--------------------------------------------------------------------------------------------------------------------------------------------------------------------------------------------------------------------------------------------------------------------------------------------------------------------------------------------------------------------------------------------------S---------------FVYIP-P---GVR------------------------------C---PM--ELST--YFRIN----------------------------------------------------------------------------------------------------------------AE-NT--------GQF--------------------------------E-----------------------------------------------------------R--------------------------------------------------------------------------------------------------------------TL--------------------------------------------------------IIADKG-----S-----------------------------------------YV---------------------------------------------------------------------------------------------------------------------------------------------------------------------------SY----------------------------------------------------------------------------------------------------------LE-G-------------------------------------------------------------------------------------------------------------------------------------------------------------------------------------------------------------------------------------------------------------------------------------------------------------------------------------------------------------------------------------------------------------------------------------------------------------------C------------TAP-------------------------------------------------------------------ARD-----------IAQLHAAVVEIIIE---------------------------------------------E-D--------------------------------------------------------------------------------------------------------------------------------AEVKYS-TVQNW----------------------------------------------------------------------------------------YPGD-----------------------------------------------------------------------------------EN-GK-GGIYNFV---------T-------------------KRADCR-------------------------------------------------------------GDRSK---------------------VM---------------------------------------------------------------------------------------------------------------------------------------W-----------------------------------------------------------------------------------------------------------TQVET----------------------------------------------------------------------------------------------------------------------------------------------------------------------------------------------------------------------------------------------G-----------------------------------------------------------------------------------------------------------------------------------------------------------------------------------------------------------------------------------------------------------------------------------------------------------------------------------------------------------------------------------------------------------------------------------------------------------SAV-----------------------------------TWK---Y-P-SCILR-GDDSQGEFYSIA------------------------------------IT----NN---YQQADT-GTKMV--------------------------------------HLG-----------------------------------------------------------------------------------------------K-----------------------------------------NTKSRIVSK-------------------------------------------------------------------------------------------GI--------------------------------------------------------------------------------------CAG-HAQN----TY---------------------------------------RG----LVSMH--P-KAKN--A---R-NYT-----------------------------------------------------------------------------------------------------Q-------CDS-----------------------------------------------------------------------------------------------------------LL---------------------------------------IGGN-CGA------------------HTV-PYIEVKN-NSA---------------------------------------------------------------------------------------------R-------------VE-HE----------------------------------ATTS-------------------------------------------------------KVD---------------E--------DQ----------------------------------------------------------------------------------------------------------------LFYC--------------------------------------------R-------SR-----G--------------------------------------------------------------------------------------------MNE----------EEAVAL----------V----------------------VN-------G---------------------------------------------------------------------------------------------------------FC---------------KDVLQ------------------------------------A------------------------------LPM---------------------------E--FA--M--------------------------------------------------------------------------------------------------------------E--------------------------------------A-Q-----------------------QL-----------------------------------------------------------------VA------------------------I-----S--------L------E------------------------------------------------------------GS-----------------------------------------------------------------------------------------------------------VG----------------------------------------------------------------------------------------------------------------------------------------------------------------------------------------
>1317121_Patlantica@KNG95225.1| cysteine desulfurase
-------------------------------------------------------------------------------------------------------------------------------------------------------------------------------------------------------------------------------------------------------------------------------------------M-------------A--------------AL-----D------------D--------------------------V------------------------------------K------------------------------------------V-K---------D-----------------------------------------------------GVE-------------------E-------E-----------TVEL-------VR--------------------------------------------E-------------V-------------G--------------G---A-----------------------------------------------------------------------Y----------------------------------------K---------------------YG------------------------------------------------------------------------------------------------------WE-T-DIEM---------------------------E----------------------------------------------F-A-P----K------------------------------G---------------LNP-DIVRL---------I------------------SGKN-E---------------------------E----------PE---------------------W----------------M-------------------------------------TEWRLEAYA---RW--L--E-----------------------------------------K------E----E------P-------K-W-----A--M---V------D---YPEI-------------------------------------------------------------------------------------------------------------D---FQDQYY-----------------YA------RP-------------------------K-S-------M------------------------------------------------------------E----V-----K-P-K----------------------SLDE------------------------------------------------------------------------------------------------------------------------------------VDP---KLLATYEK------------------------------------------------LGIPLK------------E------------------------------------------------------------------------------------------------------------------------------------------Q-MI---------------------------L-----------------------A--------GV-------E---G-------------------AE-D---------------------AP--------AE-----------------------G--------------R--------KV-----------------------A----VDAVFD----------------------------------------------------------------------------------------------------------------------------------------------------------------------------------------------------------------------------------------------------------------------------------------------------------------------------------------------------------------------------------------------------------------------------------SVSV--------------------------------------------------------------------------------------------------------------GTTFQ--------------------------------------------------------------------------------------------------------------------------------------------------------------------------------------------------------------------------------------------------------------------------------------------------------------------------------------------------------------------------------------------------------------------------------------------------------------------------------------------------------------------AELK---------------------------------------------------------------KA-GVIFC-S----------ISEAIR-E-------------------------------------------------------------------H-PDLVK---------------------------------------------K-----Y----------------LG-S--------------VV--------------------------------------------------------------------------------------------------------------------------P------------------V-SDN----YY-------------------------AT---------------------------------------------------------------------------------------------------LN-SAVFS-DG--------------------------------------------------------------------------------------------------------------------------------------------------------------------------------------------------------------------------------------------------------------------------------------------------------------------------------------------------------------------------------------------------S---------------FVYVP-P---GVR------------------------------C---PM--ELST--YFRIN----------------------------------------------------------------------------------------------------------------AE-NT--------GQF--------------------------------E-----------------------------------------------------------R--------------------------------------------------------------------------------------------------------------TL--------------------------------------------------------IIADKG-----S-----------------------------------------YV---------------------------------------------------------------------------------------------------------------------------------------------------------------------------SY----------------------------------------------------------------------------------------------------------LE-G-------------------------------------------------------------------------------------------------------------------------------------------------------------------------------------------------------------------------------------------------------------------------------------------------------------------------------------------------------------------------------------------------------------------------------------------------------------------C------------TAP-------------------------------------------------------------------KRD-----------TSQLHAAVVEIIVE---------------------------------------------E-D--------------------------------------------------------------------------------------------------------------------------------AEVKYS-TVQNW----------------------------------------------------------------------------------------YPGD-----------------------------------------------------------------------------------EN-GK-GGIYNFV---------T-------------------KRADCR-------------------------------------------------------------GDRAK---------------------VM---------------------------------------------------------------------------------------------------------------------------------------W-----------------------------------------------------------------------------------------------------------TQVET----------------------------------------------------------------------------------------------------------------------------------------------------------------------------------------------------------------------------------------------G-----------------------------------------------------------------------------------------------------------------------------------------------------------------------------------------------------------------------------------------------------------------------------------------------------------------------------------------------------------------------------------------------------------------------------------------------------------SAV-----------------------------------TWK---Y-P-SCILR-GDDSQGEFYSIA------------------------------------IA----NN---YQQADT-GTKMI--------------------------------------HLG-----------------------------------------------------------------------------------------------K-----------------------------------------NTKSRIVSK-------------------------------------------------------------------------------------------GI--------------------------------------------------------------------------------------SAG-KAQN----TY---------------------------------------RG----LVSMH--P-KAKN--G---R-NYT-----------------------------------------------------------------------------------------------------Q-------CDS-----------------------------------------------------------------------------------------------------------LL---------------------------------------IGDK-CGA------------------HTV-PYIEVKN-NSS---------------------------------------------------------------------------------------------R-------------VE-HE----------------------------------ATTS-------------------------------------------------------KVD---------------D--------DQ----------------------------------------------------------------------------------------------------------------LFYC--------------------------------------------R-------QR-----G--------------------------------------------------------------------------------------------MDE----------EEAVAL----------V----------------------VN-------G---------------------------------------------------------------------------------------------------------FC---------------KDVLQ------------------------------------A------------------------------LPM---------------------------E--FA--M--------------------------------------------------------------------------------------------------------------E--------------------------------------A-Q-----------------------QL-----------------------------------------------------------------VA------------------------I-----S--------L------E------------------------------------------------------------GS-----------------------------------------------------------------------------------------------------------VG----------------------------------------------------------------------------------------------------------------------------------------------------------------------------------------
>2107584_Rbacterium@ONZJ01000002.1_1586|  1602731 1604251
-------------------------------------------------------------------------------------------------------------------------------------------------------------------------------------------------------------------------------------------------------------------------------------------M-------------A--------------VL-----D------------E--------------------------P------------------------------------Q------------------------------------------V-K---------D-----------------------------------------------------GVD-------------------Q-------E-----------TVDA-------VR--------------------------------------------D-------------V----------------------------S---T-----------------------------------------------------------------------Y----------------------------------------K---------------------YG------------------------------------------------------------------------------------------------------WE-T-DIEM---------------------------D----------------------------------------------Y-A-P----K------------------------------G---------------LTH-DIVRL---------I------------------SSNN-E---------------------------E----------PE---------------------W----------------M-------------------------------------TEWRLAAYE---RW--L--K-----------------------------------------L------K----E------P-------D-W-----A--M---V------D---YPEI-------------------------------------------------------------------------------------------------------------D---FQDQYY-----------------YA------RP-------------------------K-S-------M------------------------------------------------------------E----V-----K-P-K----------------------SLDE------------------------------------------------------------------------------------------------------------------------------------VDP---KLLATYEK------------------------------------------------LGIPLK------------E------------------------------------------------------------------------------------------------------------------------------------------Q-MI---------------------------L-----------------------A--------GV-------E---G-------------------AE-D---------------------MP--------AE-----------------------G--------------R--------KV-----------------------A----VDAVFD----------------------------------------------------------------------------------------------------------------------------------------------------------------------------------------------------------------------------------------------------------------------------------------------------------------------------------------------------------------------------------------------------------------------------------SVSV--------------------------------------------------------------------------------------------------------------GTTFQ--------------------------------------------------------------------------------------------------------------------------------------------------------------------------------------------------------------------------------------------------------------------------------------------------------------------------------------------------------------------------------------------------------------------------------------------------------------------------------------------------------------------AELK---------------------------------------------------------------KA-GVIFC-S----------ISEAIR-E-------------------------------------------------------------------H-PELVK---------------------------------------------K-----Y----------------LG-T--------------VV--------------------------------------------------------------------------------------------------------------------------P------------------V-SDN----FY-------------------------AT---------------------------------------------------------------------------------------------------LN-SAVFS-DG--------------------------------------------------------------------------------------------------------------------------------------------------------------------------------------------------------------------------------------------------------------------------------------------------------------------------------------------------------------------------------------------------S---------------FVYVP-P---GVR------------------------------C---PM--ELST--YFRIN----------------------------------------------------------------------------------------------------------------AE-NT--------GQF--------------------------------E-----------------------------------------------------------R--------------------------------------------------------------------------------------------------------------TL--------------------------------------------------------IIADKG-----S-----------------------------------------YV---------------------------------------------------------------------------------------------------------------------------------------------------------------------------SY----------------------------------------------------------------------------------------------------------LE-G-------------------------------------------------------------------------------------------------------------------------------------------------------------------------------------------------------------------------------------------------------------------------------------------------------------------------------------------------------------------------------------------------------------------------------------------------------------------C------------TAP-------------------------------------------------------------------QRD-----------IAQLHAAVVEIVIE---------------------------------------------E-D--------------------------------------------------------------------------------------------------------------------------------AEVKYS-TVQNW----------------------------------------------------------------------------------------YPGD-----------------------------------------------------------------------------------EN-GK-GGIYNFV---------T-------------------KRADCR-------------------------------------------------------------GDRSK---------------------VM---------------------------------------------------------------------------------------------------------------------------------------W-----------------------------------------------------------------------------------------------------------TQVET----------------------------------------------------------------------------------------------------------------------------------------------------------------------------------------------------------------------------------------------G-----------------------------------------------------------------------------------------------------------------------------------------------------------------------------------------------------------------------------------------------------------------------------------------------------------------------------------------------------------------------------------------------------------------------------------------------------------SAV-----------------------------------TWK---Y-P-SCILR-GNESQGEFYSIA------------------------------------IT----NN---MQQADT-GTKMI--------------------------------------HLG-----------------------------------------------------------------------------------------------K-----------------------------------------NTKSRIVSK-------------------------------------------------------------------------------------------GI--------------------------------------------------------------------------------------SAG-KAQN----TY---------------------------------------RG----LVSMH--P-KAKD--S---R-NYT-----------------------------------------------------------------------------------------------------Q-------CDS-----------------------------------------------------------------------------------------------------------LL---------------------------------------IGSD-CGA------------------HTV-PYIEVKN-NSS---------------------------------------------------------------------------------------------R-------------VE-HE----------------------------------ATTS-------------------------------------------------------KVD---------------D--------DQ----------------------------------------------------------------------------------------------------------------LFYC--------------------------------------------R-------QR-----G--------------------------------------------------------------------------------------------MDE----------EEAVAL----------V----------------------VN-------G---------------------------------------------------------------------------------------------------------FC---------------KDVLQ------------------------------------A------------------------------LPM---------------------------E--FA--M--------------------------------------------------------------------------------------------------------------E--------------------------------------A-Q-----------------------QL-----------------------------------------------------------------VA------------------------I-----S--------L------E------------------------------------------------------------GS-----------------------------------------------------------------------------------------------------------VG*---------------------------------------------------------------------------------------------------------------------------------------------------------------------------------------
>1947395_Rsp@DIUD01000050.1_38|  42579 44102
-------------------------------------------------------------------------------------------------------------------------------------------------------------------------------------------------------------------------------------------------------------------------------------------M-------------A--------------VV-----D------------E--------------------------M------------------------------------Q------------------------------------------V-R---------E-----------------------------------------------------GVD-------------------Q-------D-----------TVET-------VR--------------------------------------------Q-------------V-------------G--------------S---A-----------------------------------------------------------------------Y----------------------------------------K---------------------HG------------------------------------------------------------------------------------------------------WE-T-EIEM---------------------------D----------------------------------------------F-A-P----M------------------------------G---------------LSE-DIVRL---------I------------------SSKN-E---------------------------E----------PE---------------------W----------------M-------------------------------------TEWRLGAYR---RW--L--Q-----------------------------------------M------T----E------P-------D-W-----A--M---V------D---YPKI-------------------------------------------------------------------------------------------------------------D---FQNQYY-----------------YA------RP-------------------------K-S-------M------------------------------------------------------------E----T-----K-P-K----------------------SLDE------------------------------------------------------------------------------------------------------------------------------------VDP---KLLATYAK------------------------------------------------LGIPLK------------E------------------------------------------------------------------------------------------------------------------------------------------Q-MI---------------------------L-----------------------A--------GV-------E---G-------------------AE-G---------------------IP--------AE-----------------------G--------------R--------KV-----------------------A----VDAVFD----------------------------------------------------------------------------------------------------------------------------------------------------------------------------------------------------------------------------------------------------------------------------------------------------------------------------------------------------------------------------------------------------------------------------------SVSV--------------------------------------------------------------------------------------------------------------GTTFQ--------------------------------------------------------------------------------------------------------------------------------------------------------------------------------------------------------------------------------------------------------------------------------------------------------------------------------------------------------------------------------------------------------------------------------------------------------------------------------------------------------------------AELK---------------------------------------------------------------QA-GVIFC-S----------ISEAIR-E-------------------------------------------------------------------H-PELVR---------------------------------------------K-----Y----------------LG-S--------------VV--------------------------------------------------------------------------------------------------------------------------P------------------V-SDN----FY-------------------------AT---------------------------------------------------------------------------------------------------LN-SAVFS-DG--------------------------------------------------------------------------------------------------------------------------------------------------------------------------------------------------------------------------------------------------------------------------------------------------------------------------------------------------------------------------------------------------S---------------FVYVP-P---GVR------------------------------C---PM--ELST--YFRIN----------------------------------------------------------------------------------------------------------------AE-NT--------GQF--------------------------------E-----------------------------------------------------------R--------------------------------------------------------------------------------------------------------------TL--------------------------------------------------------IIADKG-----A-----------------------------------------YV---------------------------------------------------------------------------------------------------------------------------------------------------------------------------SY----------------------------------------------------------------------------------------------------------LE-G-------------------------------------------------------------------------------------------------------------------------------------------------------------------------------------------------------------------------------------------------------------------------------------------------------------------------------------------------------------------------------------------------------------------------------------------------------------------C------------TAP-------------------------------------------------------------------QRD-----------ISQLHAAVVELVAL---------------------------------------------E-D--------------------------------------------------------------------------------------------------------------------------------AEIKYS-TVQNW----------------------------------------------------------------------------------------YPGD-----------------------------------------------------------------------------------EN-GR-GGIYNFV---------T-------------------KRADCR-------------------------------------------------------------GDRSK---------------------VM---------------------------------------------------------------------------------------------------------------------------------------W-----------------------------------------------------------------------------------------------------------TQVET----------------------------------------------------------------------------------------------------------------------------------------------------------------------------------------------------------------------------------------------G-----------------------------------------------------------------------------------------------------------------------------------------------------------------------------------------------------------------------------------------------------------------------------------------------------------------------------------------------------------------------------------------------------------------------------------------------------------SAV-----------------------------------TWK---Y-P-SCILR-GDDSQGEFYSIA------------------------------------IT----NN---YQQADT-GTKMV--------------------------------------HLG-----------------------------------------------------------------------------------------------R-----------------------------------------NTRSRIVSK-------------------------------------------------------------------------------------------GI--------------------------------------------------------------------------------------SAG-HAQN----TY---------------------------------------RG----LVSMH--P-KAKN--S---R-NYT-----------------------------------------------------------------------------------------------------Q-------CDS-----------------------------------------------------------------------------------------------------------LL---------------------------------------IGDK-CGA------------------HTV-PYIEVRN-NSS---------------------------------------------------------------------------------------------R-------------VE-HE----------------------------------ATTS-------------------------------------------------------KVD---------------D--------DQ----------------------------------------------------------------------------------------------------------------LFYC--------------------------------------------R-------AR-----G--------------------------------------------------------------------------------------------MDE----------EAAVAL----------V----------------------VN-------G---------------------------------------------------------------------------------------------------------FC---------------REVLQ------------------------------------A------------------------------LPM---------------------------E--FA--M--------------------------------------------------------------------------------------------------------------E--------------------------------------A-Q-----------------------QL-----------------------------------------------------------------VA------------------------I-----S--------L------E------------------------------------------------------------GS-----------------------------------------------------------------------------------------------------------VG*---------------------------------------------------------------------------------------------------------------------------------------------------------------------------------------
>2013655_Abacterium@PKQ14112.1| Fe-S cluster assembly protein SufB
-------------------------------------------------------------------------------------------------------------------------------------------------------------------------------------------------------------------------------------------------------------------------------------------M-------------A--------------VV-----D------------E--------------------------V------------------------------------Q------------------------------------------I-K---------E-----------------------------------------------------GVD-------------------Q-------E-----------TVDA-------VR--------------------------------------------Q-------------V-------------G--------------S---A-----------------------------------------------------------------------Y----------------------------------------K---------------------HG------------------------------------------------------------------------------------------------------WE-T-DIEM---------------------------D----------------------------------------------F-A-P----L------------------------------G---------------LNE-DIVRL---------I------------------SSKN-E---------------------------E----------PE---------------------W----------------M-------------------------------------TEWRLGAYR---RW--L--Q-----------------------------------------M------T----E------P-------D-W-----A--M---V------D---YPKI-------------------------------------------------------------------------------------------------------------D---FQNQYY-----------------YA------RP-------------------------K-S-------M------------------------------------------------------------E----T-----K-P-K----------------------SLDE------------------------------------------------------------------------------------------------------------------------------------VDP---KLLATYAK------------------------------------------------LGIPLK------------E------------------------------------------------------------------------------------------------------------------------------------------Q-MI---------------------------L-----------------------A--------GV-------E---G-------------------AE-D---------------------AP--------AE-----------------------G--------------R--------KV-----------------------A----VDAVFD----------------------------------------------------------------------------------------------------------------------------------------------------------------------------------------------------------------------------------------------------------------------------------------------------------------------------------------------------------------------------------------------------------------------------------SVSV--------------------------------------------------------------------------------------------------------------GTTFQ--------------------------------------------------------------------------------------------------------------------------------------------------------------------------------------------------------------------------------------------------------------------------------------------------------------------------------------------------------------------------------------------------------------------------------------------------------------------------------------------------------------------AELK---------------------------------------------------------------QA-GVIFC-S----------ISEAIR-E-------------------------------------------------------------------H-PELVR---------------------------------------------K-----Y----------------LG-S--------------VV--------------------------------------------------------------------------------------------------------------------------P------------------V-SDN----YY-------------------------AT---------------------------------------------------------------------------------------------------LN-SAVFS-DG--------------------------------------------------------------------------------------------------------------------------------------------------------------------------------------------------------------------------------------------------------------------------------------------------------------------------------------------------------------------------------------------------S---------------FVYVP-P---GVR------------------------------C---PM--ELST--YFRIN----------------------------------------------------------------------------------------------------------------AE-NT--------GQF--------------------------------E-----------------------------------------------------------R--------------------------------------------------------------------------------------------------------------TL--------------------------------------------------------IIADKG-----A-----------------------------------------YV---------------------------------------------------------------------------------------------------------------------------------------------------------------------------SY----------------------------------------------------------------------------------------------------------LE-G-------------------------------------------------------------------------------------------------------------------------------------------------------------------------------------------------------------------------------------------------------------------------------------------------------------------------------------------------------------------------------------------------------------------------------------------------------------------C------------TAP-------------------------------------------------------------------QRD-----------TSQLHAAVVELVAL---------------------------------------------E-D--------------------------------------------------------------------------------------------------------------------------------AEIKYS-TVQNW----------------------------------------------------------------------------------------YPGD-----------------------------------------------------------------------------------EN-GK-GGIYNFV---------T-------------------KRADCR-------------------------------------------------------------GDRSK---------------------VM---------------------------------------------------------------------------------------------------------------------------------------W-----------------------------------------------------------------------------------------------------------TQVET----------------------------------------------------------------------------------------------------------------------------------------------------------------------------------------------------------------------------------------------G-----------------------------------------------------------------------------------------------------------------------------------------------------------------------------------------------------------------------------------------------------------------------------------------------------------------------------------------------------------------------------------------------------------------------------------------------------------SAV-----------------------------------TWK---Y-P-SCILR-GDDSQGEFYSIA------------------------------------IT----NN---YQQADT-GTKMV--------------------------------------HLG-----------------------------------------------------------------------------------------------R-----------------------------------------NTRSRIVSK-------------------------------------------------------------------------------------------GI--------------------------------------------------------------------------------------SAG-HAQN----TY---------------------------------------RG----LVSMH--P-KAKN--S---R-NYT-----------------------------------------------------------------------------------------------------Q-------CDS-----------------------------------------------------------------------------------------------------------LL---------------------------------------IGDK-CGA------------------HTV-PYIEVRN-NSS---------------------------------------------------------------------------------------------R-------------VE-HE----------------------------------ATTS-------------------------------------------------------KVD---------------D--------DQ----------------------------------------------------------------------------------------------------------------LFYC--------------------------------------------R-------AR-----G--------------------------------------------------------------------------------------------MDE----------EEAVAL----------V----------------------VN-------G---------------------------------------------------------------------------------------------------------FC---------------REVLQ------------------------------------A------------------------------LPM---------------------------E--FA--M--------------------------------------------------------------------------------------------------------------E--------------------------------------A-Q-----------------------QL-----------------------------------------------------------------VA------------------------I-----S--------L------E------------------------------------------------------------GS-----------------------------------------------------------------------------------------------------------VG----------------------------------------------------------------------------------------------------------------------------------------------------------------------------------------
>1947397_Rsp@DLCC01000022.1_7|  5307 6830
-------------------------------------------------------------------------------------------------------------------------------------------------------------------------------------------------------------------------------------------------------------------------------------------M-------------A--------------AV-----D------------E--------------------------V------------------------------------Q------------------------------------------I-R---------E-----------------------------------------------------GVD-------------------Q-------D-----------TVET-------VR--------------------------------------------Q-------------V-------------G--------------S---A-----------------------------------------------------------------------Y----------------------------------------K---------------------HG------------------------------------------------------------------------------------------------------WE-T-EIEM---------------------------D----------------------------------------------F-A-P----M------------------------------G---------------LDE-EIVRL---------I------------------SAKN-E---------------------------E----------PE---------------------W----------------M-------------------------------------TEWRLGAYR---RW--L--Q-----------------------------------------M------K----E------P-------D-W-----A--M---V------H---YPKI-------------------------------------------------------------------------------------------------------------D---FQKQYY-----------------YA------RP-------------------------K-S-------M------------------------------------------------------------E----V-----K-P-K----------------------SLDE------------------------------------------------------------------------------------------------------------------------------------VDP---KLLATYEK------------------------------------------------LGIPLR------------E------------------------------------------------------------------------------------------------------------------------------------------Q-MI---------------------------L-----------------------A--------GV-------E---G-------------------AE-D---------------------AP--------AE-----------------------G--------------R--------KV-----------------------A----VDAVFD----------------------------------------------------------------------------------------------------------------------------------------------------------------------------------------------------------------------------------------------------------------------------------------------------------------------------------------------------------------------------------------------------------------------------------SVSV--------------------------------------------------------------------------------------------------------------GTTFQ--------------------------------------------------------------------------------------------------------------------------------------------------------------------------------------------------------------------------------------------------------------------------------------------------------------------------------------------------------------------------------------------------------------------------------------------------------------------------------------------------------------------AELK---------------------------------------------------------------RA-GVIFC-S----------ISEAIR-E-------------------------------------------------------------------H-PELVK---------------------------------------------K-----Y----------------LG-S--------------VV--------------------------------------------------------------------------------------------------------------------------P------------------V-SDN----FY-------------------------AT---------------------------------------------------------------------------------------------------LN-SAVFS-DG--------------------------------------------------------------------------------------------------------------------------------------------------------------------------------------------------------------------------------------------------------------------------------------------------------------------------------------------------------------------------------------------------S---------------FVYVP-P---GVR------------------------------C---PM--ELST--YFRIN----------------------------------------------------------------------------------------------------------------AE-NT--------GQF--------------------------------E-----------------------------------------------------------R--------------------------------------------------------------------------------------------------------------TL--------------------------------------------------------IIADKG-----A-----------------------------------------YV---------------------------------------------------------------------------------------------------------------------------------------------------------------------------SY----------------------------------------------------------------------------------------------------------LE-G-------------------------------------------------------------------------------------------------------------------------------------------------------------------------------------------------------------------------------------------------------------------------------------------------------------------------------------------------------------------------------------------------------------------------------------------------------------------C------------TAP-------------------------------------------------------------------QRD-----------TSQLHAAVVELVAL---------------------------------------------E-D--------------------------------------------------------------------------------------------------------------------------------AEIKYS-TVQNW----------------------------------------------------------------------------------------YPGD-----------------------------------------------------------------------------------EE-GR-GGIYNFV---------T-------------------KRADCR-------------------------------------------------------------GDRSK---------------------VM---------------------------------------------------------------------------------------------------------------------------------------W-----------------------------------------------------------------------------------------------------------TQVET----------------------------------------------------------------------------------------------------------------------------------------------------------------------------------------------------------------------------------------------G-----------------------------------------------------------------------------------------------------------------------------------------------------------------------------------------------------------------------------------------------------------------------------------------------------------------------------------------------------------------------------------------------------------------------------------------------------------SAV-----------------------------------TWK---Y-P-SCILR-GDESQGEFYSIA------------------------------------IT----NN---YQQADT-GTKMV--------------------------------------HLG-----------------------------------------------------------------------------------------------R-----------------------------------------NTRSRIVSK-------------------------------------------------------------------------------------------GI--------------------------------------------------------------------------------------SAG-HAQN----TY---------------------------------------RG----LVSMH--P-KAKN--S---R-NYT-----------------------------------------------------------------------------------------------------Q-------CDS-----------------------------------------------------------------------------------------------------------LL---------------------------------------IGDK-CGA------------------HTV-PYIEVRN-NSS---------------------------------------------------------------------------------------------R-------------VE-HE----------------------------------ATTS-------------------------------------------------------KVD---------------D--------DQ----------------------------------------------------------------------------------------------------------------LFYC--------------------------------------------R-------AR-----G--------------------------------------------------------------------------------------------MDE----------EEAVAL----------V----------------------VN-------G---------------------------------------------------------------------------------------------------------FC---------------REVLQ------------------------------------A------------------------------LPM---------------------------E--FA--M--------------------------------------------------------------------------------------------------------------E--------------------------------------A-Q-----------------------QL-----------------------------------------------------------------VA------------------------I-----S--------L------E------------------------------------------------------------GS-----------------------------------------------------------------------------------------------------------VG*---------------------------------------------------------------------------------------------------------------------------------------------------------------------------------------
>311180_Ypacifica@AWI83866.1| Fe-S cluster assembly protein SufB
-------------------------------------------------------------------------------------------------------------------------------------------------------------------------------------------------------------------------------------------------------------------------------------------M-------------A--------------AF-----D------------N--------------------------I------------------------------------T------------------------------------------V-K---------E-----------------------------------------------------GVE-------------------Q-------E-----------TVDA-------VE--------------------------------------------A-------------V----------------------------S---T-----------------------------------------------------------------------Y----------------------------------------K---------------------YG------------------------------------------------------------------------------------------------------WD-T-DIEM---------------------------E----------------------------------------------Y-A-P----M------------------------------G---------------LNE-DIVRL---------I------------------SEKN-E---------------------------E----------PE---------------------W----------------M-------------------------------------TEWRLEAYR---RW--L--S-----------------------------------------K------E----E------P-------T-W-----A--M---V------D---YPKI-------------------------------------------------------------------------------------------------------------D---FQKQYY-----------------YA------RP-------------------------K-S-------F------------------------------------------------------------E----T-----K-P-Q----------------------SLDE------------------------------------------------------------------------------------------------------------------------------------VDP---KLLATYEK------------------------------------------------LGIPLK------------E------------------------------------------------------------------------------------------------------------------------------------------Q-MI---------------------------L-----------------------A--------GV-------E---G-------------------AE-D---------------------AP--------AE-----------------------G--------------R--------KV-----------------------A----VDAVFD----------------------------------------------------------------------------------------------------------------------------------------------------------------------------------------------------------------------------------------------------------------------------------------------------------------------------------------------------------------------------------------------------------------------------------SVSV--------------------------------------------------------------------------------------------------------------GTTFQ--------------------------------------------------------------------------------------------------------------------------------------------------------------------------------------------------------------------------------------------------------------------------------------------------------------------------------------------------------------------------------------------------------------------------------------------------------------------------------------------------------------------KELE---------------------------------------------------------------KA-GVIFC-S----------ISEAIK-K-------------------------------------------------------------------H-PELVK---------------------------------------------K-----Y----------------LG-S--------------VV--------------------------------------------------------------------------------------------------------------------------P------------------V-SDN----FY-------------------------AT---------------------------------------------------------------------------------------------------LN-SAVFS-DG--------------------------------------------------------------------------------------------------------------------------------------------------------------------------------------------------------------------------------------------------------------------------------------------------------------------------------------------------------------------------------------------------S---------------FVYVP-P---GVR------------------------------C---PM--ELST--YFRIN----------------------------------------------------------------------------------------------------------------AE-NT--------GQF--------------------------------E-----------------------------------------------------------R--------------------------------------------------------------------------------------------------------------TL--------------------------------------------------------IIADKG-----S-----------------------------------------YV---------------------------------------------------------------------------------------------------------------------------------------------------------------------------SY----------------------------------------------------------------------------------------------------------LE-G-------------------------------------------------------------------------------------------------------------------------------------------------------------------------------------------------------------------------------------------------------------------------------------------------------------------------------------------------------------------------------------------------------------------------------------------------------------------C------------TAP-------------------------------------------------------------------KRD-----------TAQLHAAVVEIIVE---------------------------------------------E-D--------------------------------------------------------------------------------------------------------------------------------AEVKYS-TVQNW----------------------------------------------------------------------------------------FPGD-----------------------------------------------------------------------------------EN-GK-GGIYNFV---------T-------------------KRADCR-------------------------------------------------------------GDRAK---------------------VM---------------------------------------------------------------------------------------------------------------------------------------W-----------------------------------------------------------------------------------------------------------TQVET----------------------------------------------------------------------------------------------------------------------------------------------------------------------------------------------------------------------------------------------G-----------------------------------------------------------------------------------------------------------------------------------------------------------------------------------------------------------------------------------------------------------------------------------------------------------------------------------------------------------------------------------------------------------------------------------------------------------SAV-----------------------------------TWK---Y-P-SCILR-GNESQGEFYSIA------------------------------------IA----NN---HQQADT-GTKMI--------------------------------------HLG-----------------------------------------------------------------------------------------------K-----------------------------------------NTKSRIVSK-------------------------------------------------------------------------------------------GI--------------------------------------------------------------------------------------SAG-VAQN----TY---------------------------------------RG----LVSMH--P-KAKN--S---R-NYT-----------------------------------------------------------------------------------------------------Q-------CDS-----------------------------------------------------------------------------------------------------------LL---------------------------------------IGDK-CGA------------------HTV-PYIEVKN-NSS---------------------------------------------------------------------------------------------R-------------VE-HE----------------------------------ATTS-------------------------------------------------------KVD---------------D--------DQ----------------------------------------------------------------------------------------------------------------LFYC--------------------------------------------R-------QR-----G--------------------------------------------------------------------------------------------MDE----------EEAVAL----------V----------------------VN-------G---------------------------------------------------------------------------------------------------------FC---------------KEVLQ------------------------------------A------------------------------LPM---------------------------E--FA--M--------------------------------------------------------------------------------------------------------------E--------------------------------------A-Q-----------------------QL-----------------------------------------------------------------VA------------------------I-----S--------L------E------------------------------------------------------------GS-----------------------------------------------------------------------------------------------------------VG----------------------------------------------------------------------------------------------------------------------------------------------------------------------------------------
>1952815_Rbacterium@DJZD01000103.1_1|  1 354
------------------------------------------------------------------------------------------------------------------------------------------------------------------------------------------------------------------------------------------------------------------------------------------------------------------------------------------------------------------------------------------------------------------------------------------------------------------------------------------------------------------------------------------------------------------------------------------------------------------------------------------------------------------------------------------------------------------------------------------------------------------------------------------------------------------------------------------------------------------------------------------------------------------------------------------------------------------------------------------------------------------------------------------------------------------------------------------------------------------------------------------------------------------------------------------------------------------------------------------------------------------------------------------------------------------------------------------------------------------------------------------------------------------------------------------------------------------------------------------------------------------------------------------------------------------------------------------------------------------------------------------------------------------------------------------------------------------------------------------------------------------------------------------------------------------------------------------------------------------------------------------------------------------------------------------------------------------------------------------------------------------------------------------------------------------------------------------------------------------------------------------------------------------------------------------------------------------------------------------------------------------------------------------------------------------------------------------------------------------------------------------------------------------------------------------------------------------------------------------------------------------------------------------------------------------------------------------------------------------------------------------------------------------------------------------------------------------------------------------------------------------------------------------------------------------------------------------------------------------------------------------------------------------------------------------------------------------------------------------------------------------------------------------------------------------------------------------------------------------------------------------------------------------------------------------------------------------------------------------------------------------------------------------------------------------------------------------------------------------------------------------------------------------------------------------------------------------------------------------------------------------------------------------------------------------------------------------------------------------------------------------------------------------------------------------------------------------------------------------------------------------------------------------------------------------------------------------------------------------------------------------------------------------------------------------------------------------------------------------------------------------------------------------------------------------------------------------------------------------------------------------------------------------------------------------------------------------------------------------------------------------------------------------------------------------------------------------------------------------------------------------------------------------------------------------------------------------------------------------------------------------------------------------------------------------------------------------------------------------------------------------------------------------------------------------------------------------------------------------------------------------------------------------------------------------------------------------------------------------------------------------------------------------------------------------------------------------------------------------------------------------------------------------------------------------------------------------------------------------------------------------------------------------------------------------------------------------------------------------------------------------------------------------------------------------------------------------------------------------------------------------------------------------------------------------------------------------------------------------------------------------------------------------------------------------------------------------------------------------------------------------------------------------------------------------------------------------------------------------------------------------------------------------------------------------------------------------------------------------------------------------------------------------------------------------------------------------------------------------------------------------------------------------------------------------------------------------------------------------------------------------------------------------------------------------------------------------------------------------------------------------------------------------------------------------------------------------------------------------------------------------------------------------------------------------------------------------------------------------------------------------------------------------------------------------------------------------------------------------------------------------------------------------------------------------------------------------------------------------------------------------------------------------------------------------------------------------------------------------------------------------------------------------------------------------------------------------------------------------------------------------------------------------------------------------------------------------------------------------------------------------------------------------------------------------------------------------------------------------------------------------------------------------------------------------------------------------------------------------------------------------------------------------------------------------------------------------------------------------------------------------------------------------------------------------------------------------------------------------------------------------------------------------------------------------------------------------------AG-VAQN----TY---------------------------------------RG----QVNMH--P-RAKN--S---R-NYT-----------------------------------------------------------------------------------------------------Q-------CDS-----------------------------------------------------------------------------------------------------------LL---------------------------------------IGDK-CGA------------------HTV-PYIEVKN-NSS---------------------------------------------------------------------------------------------R-------------VE-HE----------------------------------ATTS-------------------------------------------------------KVD---------------D--------DQ----------------------------------------------------------------------------------------------------------------LFYC--------------------------------------------R-------QR-----G--------------------------------------------------------------------------------------------MGE----------EEAVAL----------V----------------------VN-------G---------------------------------------------------------------------------------------------------------FC---------------KDVLQ------------------------------------A------------------------------LPM---------------------------E--FA--M--------------------------------------------------------------------------------------------------------------E--------------------------------------A-Q-----------------------QL-----------------------------------------------------------------VA------------------------I-----S--------L------E------------------------------------------------------------GS-----------------------------------------------------------------------------------------------------------VG*---------------------------------------------------------------------------------------------------------------------------------------------------------------------------------------
>1952806_Rbacterium@DFSG01000061.1_29|  28589 29290
-----------------------------------------------------------------------------------------------------------------------------------------------------------------------------------------------------------------------------------------------------------------------------------------------------------------------------------------------------------------------------------------------------------------------------------------------------------------------------------------------------------------------------------------------------------------------------------------------------------------------------------------------------------------------------------------------------------------------------------------------------------------------------------------------------------------------------------------------------------------------------------------------------------------------------------------------------------------------------------------------------------------------------------------------------------------------------------------------------------------------------------------------------------------------------------------------------------------------------------------------------------------------------------------------------------------------------------------------------------------------------------------------------------------------------------------------------------------------------------------------------------------------------------------------------------------------------------------------------------------------------------------------------------------------------------------------------------------------------------------------------------------------------------------------------------------------------------------------------------------------------------------------------------------------------------------------------------------------------------------------------------------------------------------------------------------------------------------------------------------------------------------------------------------------------------------------------------------------------------------------------------------------------------------------------------------------------------------------------------------------------------------------------------------------------------------------------------------------------------------------------------------------------------------------------------------------------------------------------------------------------------------------------------------------------------------------------------------------------------------------------------------------------------------------------------------------------------------------------------------------------------------------------------------------------------------------------------------------------------------------------------------------------------------------------------------------------------------------------------------------------------------------------------------------------------------------------------------------------------------------------------------------------------------------------------------------------------------------------------------------------------------------------------------------------------------------------------------------------------------------------------------------------------------------------------------------------------------------------------------------------------------------------------------------------------------------------------------------------------------------------------------------------------------------------------------------------------------------------------------------------------------------------------------------------------------------------------------------------------------------------------------------------------------------------------------------------------------------------------------------------------------------------------------------------------------------------------------------------------------------------------------------------------------------------------------------------------------------------------------------------------------------------------------------------------------------------------------------------------------------------------------------------------------------------------------------------------------------------------------------------------------------------------------------------------------------------------------------------------------------------------------------------------------------------------------------------------------------------------------------------------------------------------------------------------------------------------------------------------------------------------------------------------------------------------------------------------------------------------------------------------------------------------------------------------------------------------------------------------------------------------------------------------------------------------------------------------------------------------------------------------------------------------------------------------------------------------------------------------------------------------------------------------------------------------------------------------------------------------------------------------------------------------------------------------------------------------MHAAVVELVLL---------------------------------------------E-D--------------------------------------------------------------------------------------------------------------------------------AEIKYS-TVQNW----------------------------------------------------------------------------------------FPGD-----------------------------------------------------------------------------------EE-GK-GGIYNFV---------T-------------------KRADCR-------------------------------------------------------------GDRAK---------------------VM---------------------------------------------------------------------------------------------------------------------------------------W-----------------------------------------------------------------------------------------------------------TQVET----------------------------------------------------------------------------------------------------------------------------------------------------------------------------------------------------------------------------------------------G-----------------------------------------------------------------------------------------------------------------------------------------------------------------------------------------------------------------------------------------------------------------------------------------------------------------------------------------------------------------------------------------------------------------------------------------------------------SAV-----------------------------------TWK---Y-P-SCILR-GDESQGEFYSIA------------------------------------IA----NN---HQQADT-GTKMI--------------------------------------HLG-----------------------------------------------------------------------------------------------K-----------------------------------------NTKSRIVSK-------------------------------------------------------------------------------------------GI--------------------------------------------------------------------------------------SAG-VAQN----TY---------------------------------------RG----QVSMH--P-KAKN--S---R-NYT-----------------------------------------------------------------------------------------------------Q-------CDS-----------------------------------------------------------------------------------------------------------LL---------------------------------------IGDK-CGA------------------HTV-PYIEVKN-NSS---------------------------------------------------------------------------------------------R-------------VE-HE----------------------------------ATTS-------------------------------------------------------KVD---------------D--------DQ----------------------------------------------------------------------------------------------------------------LFYC--------------------------------------------R-------QR-----G--------------------------------------------------------------------------------------------MDE----------EEAVAL----------V----------------------VN-------G---------------------------------------------------------------------------------------------------------FC---------------KDVLQ------------------------------------A------------------------------LPM---------------------------E--FA--M--------------------------------------------------------------------------------------------------------------E--------------------------------------A-Q-----------------------QL-----------------------------------------------------------------VA------------------------I-----S--------L------E------------------------------------------------------------GS-----------------------------------------------------------------------------------------------------------VG*---------------------------------------------------------------------------------------------------------------------------------------------------------------------------------------
>1656909_Abacterium@LFER01000067.1_8|  5139 6662
-------------------------------------------------------------------------------------------------------------------------------------------------------------------------------------------------------------------------------------------------------------------------------------------M-------------S--------------AV-----T------------D--------------------------I------------------------------------E------------------------------------------V-K---------D-----------------------------------------------------GVD-------------------Q-------E-----------TVDA-------VR--------------------------------------------E-------------V-------------G--------------G---T-----------------------------------------------------------------------Y----------------------------------------K---------------------YG------------------------------------------------------------------------------------------------------WD-T-EIEM---------------------------E----------------------------------------------Y-A-P----K------------------------------G---------------VNP-DIVRL---------I------------------SEKN-G---------------------------E----------PE---------------------W----------------M-------------------------------------TDWRLSAFE---RW--L--Q-----------------------------------------M------E----E------P-------S-W-----A--M---V------N---YPKI-------------------------------------------------------------------------------------------------------------D---FQDQYY-----------------YA------RP-------------------------K-S-------M------------------------------------------------------------A----E-----K-P-K----------------------SLED------------------------------------------------------------------------------------------------------------------------------------VDP---KLLATYEK------------------------------------------------LGIPLK------------E------------------------------------------------------------------------------------------------------------------------------------------Q-MI---------------------------L-----------------------A--------GV-------E---G-------------------AD-E---------------------AP--------VE-----------------------A--------------R--------KV-----------------------A----VDAVFD----------------------------------------------------------------------------------------------------------------------------------------------------------------------------------------------------------------------------------------------------------------------------------------------------------------------------------------------------------------------------------------------------------------------------------SVSV--------------------------------------------------------------------------------------------------------------GTTFQ--------------------------------------------------------------------------------------------------------------------------------------------------------------------------------------------------------------------------------------------------------------------------------------------------------------------------------------------------------------------------------------------------------------------------------------------------------------------------------------------------------------------AELK---------------------------------------------------------------KA-GVIFC-S----------ISEAIK-E-------------------------------------------------------------------H-PELVK---------------------------------------------K-----Y----------------LG-S--------------VV--------------------------------------------------------------------------------------------------------------------------P------------------V-SDN----YY-------------------------AT---------------------------------------------------------------------------------------------------LN-SAVFS-DG--------------------------------------------------------------------------------------------------------------------------------------------------------------------------------------------------------------------------------------------------------------------------------------------------------------------------------------------------------------------------------------------------S---------------FVYIP-P---GVR------------------------------C---PM--ELST--YFRIN----------------------------------------------------------------------------------------------------------------AE-NT--------GQF--------------------------------E-----------------------------------------------------------R--------------------------------------------------------------------------------------------------------------TL--------------------------------------------------------IIADKG-----S-----------------------------------------YV---------------------------------------------------------------------------------------------------------------------------------------------------------------------------SY----------------------------------------------------------------------------------------------------------LE-G-------------------------------------------------------------------------------------------------------------------------------------------------------------------------------------------------------------------------------------------------------------------------------------------------------------------------------------------------------------------------------------------------------------------------------------------------------------------C------------TAP-------------------------------------------------------------------QRD-----------TAQLHAAVVEIVLE---------------------------------------------E-D--------------------------------------------------------------------------------------------------------------------------------AEVKYS-TVQNW----------------------------------------------------------------------------------------FPGD-----------------------------------------------------------------------------------EN-GK-GGIYNFV---------T-------------------KRADCR-------------------------------------------------------------GDRSK---------------------VM---------------------------------------------------------------------------------------------------------------------------------------W-----------------------------------------------------------------------------------------------------------TQVET----------------------------------------------------------------------------------------------------------------------------------------------------------------------------------------------------------------------------------------------G-----------------------------------------------------------------------------------------------------------------------------------------------------------------------------------------------------------------------------------------------------------------------------------------------------------------------------------------------------------------------------------------------------------------------------------------------------------SAV-----------------------------------TWK---Y-P-SCILR-GNDSQGEFYSIA------------------------------------IA----NN---HQQADT-GTKMV--------------------------------------HLG-----------------------------------------------------------------------------------------------K-----------------------------------------NTKSRIVSK-------------------------------------------------------------------------------------------GI--------------------------------------------------------------------------------------SAG-VAQN----TY---------------------------------------RG----LVSMH--P-KAKS--S---R-NYT-----------------------------------------------------------------------------------------------------Q-------CDS-----------------------------------------------------------------------------------------------------------LL---------------------------------------IGDK-CGA------------------HTV-PYIEVKN-NSS---------------------------------------------------------------------------------------------R-------------VE-HE----------------------------------ATTS-------------------------------------------------------KVD---------------D--------EQ----------------------------------------------------------------------------------------------------------------MFYC--------------------------------------------R-------QR-----G--------------------------------------------------------------------------------------------MDE----------EEAVAL----------V----------------------VN-------G---------------------------------------------------------------------------------------------------------FC---------------KDVLQ------------------------------------A------------------------------LPM---------------------------E--FA--M--------------------------------------------------------------------------------------------------------------E--------------------------------------A-Q-----------------------QL-----------------------------------------------------------------VA------------------------I-----S--------L------E------------------------------------------------------------GS-----------------------------------------------------------------------------------------------------------VG*---------------------------------------------------------------------------------------------------------------------------------------------------------------------------------------
>1695997_Pinsulae@SPF80675.1| FeS cluster assembly protein SufB
-------------------------------------------------------------------------------------------------------------------------------------------------------------------------------------------------------------------------------------------------------------------------------------------M-------------A--------------AL-----D------------T--------------------------E------------------------------------T------------------------------------------V-K---------E-----------------------------------------------------GVD-------------------Q-------E-----------TVDA-------VR--------------------------------------------E-------------V-------------G--------------G---A-----------------------------------------------------------------------Y----------------------------------------K---------------------YG------------------------------------------------------------------------------------------------------WN-T-DIEM---------------------------E----------------------------------------------Y-A-P----K------------------------------G---------------VNP-DIVRL---------I------------------SEKN-D---------------------------E----------PE---------------------W----------------M-------------------------------------TEWRLAAFE---RW--T--Q-----------------------------------------K------E----E------P-------K-W-----A--M---V------N---YPEI-------------------------------------------------------------------------------------------------------------D---FQDVYY-----------------YA------RP-------------------------K-S-------M------------------------------------------------------------Q----E-----K-P-K----------------------SLDE------------------------------------------------------------------------------------------------------------------------------------VDP---KLLATYEK------------------------------------------------LGIPLK------------E------------------------------------------------------------------------------------------------------------------------------------------Q-MI---------------------------L-----------------------A--------GV-------E---G-------------------AE-N---------------------MP--------AE-----------------------G--------------R--------KV-----------------------A----VDAVFD----------------------------------------------------------------------------------------------------------------------------------------------------------------------------------------------------------------------------------------------------------------------------------------------------------------------------------------------------------------------------------------------------------------------------------SVSV--------------------------------------------------------------------------------------------------------------GTTFQ--------------------------------------------------------------------------------------------------------------------------------------------------------------------------------------------------------------------------------------------------------------------------------------------------------------------------------------------------------------------------------------------------------------------------------------------------------------------------------------------------------------------AELK---------------------------------------------------------------KA-GVIFC-S----------ISEAIR-E-------------------------------------------------------------------H-PELVK---------------------------------------------K-----Y----------------LG-S--------------VV--------------------------------------------------------------------------------------------------------------------------P------------------V-SDN----FY-------------------------AT---------------------------------------------------------------------------------------------------LN-SAVFS-DG--------------------------------------------------------------------------------------------------------------------------------------------------------------------------------------------------------------------------------------------------------------------------------------------------------------------------------------------------------------------------------------------------S---------------FVYVP-P---GVR------------------------------C---PM--ELST--YFRIN----------------------------------------------------------------------------------------------------------------AE-NT--------GQF--------------------------------E-----------------------------------------------------------R--------------------------------------------------------------------------------------------------------------TL--------------------------------------------------------IIADKG-----S-----------------------------------------YV---------------------------------------------------------------------------------------------------------------------------------------------------------------------------SY----------------------------------------------------------------------------------------------------------LE-G-------------------------------------------------------------------------------------------------------------------------------------------------------------------------------------------------------------------------------------------------------------------------------------------------------------------------------------------------------------------------------------------------------------------------------------------------------------------C------------TAP-------------------------------------------------------------------KRD-----------TAQLHAAVVEIIIE---------------------------------------------E-D--------------------------------------------------------------------------------------------------------------------------------AEVKYS-TVQNW----------------------------------------------------------------------------------------YPGD-----------------------------------------------------------------------------------EN-GK-GGIYNFV---------T-------------------KRADCR-------------------------------------------------------------GDRSK---------------------VM---------------------------------------------------------------------------------------------------------------------------------------W-----------------------------------------------------------------------------------------------------------TQVET----------------------------------------------------------------------------------------------------------------------------------------------------------------------------------------------------------------------------------------------G-----------------------------------------------------------------------------------------------------------------------------------------------------------------------------------------------------------------------------------------------------------------------------------------------------------------------------------------------------------------------------------------------------------------------------------------------------------SAV-----------------------------------TWK---Y-P-SCILR-GEESQGEFYSIA------------------------------------IA----NN---HQQADT-GTKMV--------------------------------------HLG-----------------------------------------------------------------------------------------------K-----------------------------------------NTKSRIVSK-------------------------------------------------------------------------------------------GI--------------------------------------------------------------------------------------SAG-VAQN----TY---------------------------------------RG----LVSMH--P-KAKN--S---R-NYT-----------------------------------------------------------------------------------------------------Q-------CDS-----------------------------------------------------------------------------------------------------------LL---------------------------------------IGDK-CGA------------------HTV-PYIEVKN-NSS---------------------------------------------------------------------------------------------R-------------VE-HE----------------------------------ATTS-------------------------------------------------------KVD---------------D--------DQ----------------------------------------------------------------------------------------------------------------LFYC--------------------------------------------R-------QR-----G--------------------------------------------------------------------------------------------MDE----------EEAVAL----------V----------------------VN-------G---------------------------------------------------------------------------------------------------------FC---------------KDVLQ------------------------------------A------------------------------LPM---------------------------E--FA--M--------------------------------------------------------------------------------------------------------------E--------------------------------------A-Q-----------------------QL-----------------------------------------------------------------VA------------------------I-----S--------L------E------------------------------------------------------------GS-----------------------------------------------------------------------------------------------------------VG----------------------------------------------------------------------------------------------------------------------------------------------------------------------------------------
>928856_Emultivorans@CUH82304.1| FeS cluster assembly protein SufB
-------------------------------------------------------------------------------------------------------------------------------------------------------------------------------------------------------------------------------------------------------------------------------------------M-------------A--------------AL-----D------------Q--------------------------F------------------------------------E------------------------------------------A-K---------E-----------------------------------------------------GVD-------------------Q-------E-----------TVDA-------VR--------------------------------------------E-------------V----------------------------S---T-----------------------------------------------------------------------Y----------------------------------------K---------------------YG------------------------------------------------------------------------------------------------------WD-T-DIEM---------------------------E----------------------------------------------Y-A-P----K------------------------------G---------------VNP-DIVRL---------I------------------SEKN-E---------------------------E----------PE---------------------W----------------M-------------------------------------LEWRLAAFE---RW--T--Q-----------------------------------------K------E----E------P-------K-W-----A--M---V------N---YPEI-------------------------------------------------------------------------------------------------------------D---FQDQYY-----------------YA------RP-------------------------K-S-------M------------------------------------------------------------E----T-----K-P-K----------------------SLDE------------------------------------------------------------------------------------------------------------------------------------VDP---KLLATYEK------------------------------------------------LGIPLK------------E------------------------------------------------------------------------------------------------------------------------------------------Q-MI---------------------------L-----------------------A--------GV-------E---G-------------------AE-D---------------------MP--------TE-----------------------G--------------R--------KV-----------------------A----VDAVFD----------------------------------------------------------------------------------------------------------------------------------------------------------------------------------------------------------------------------------------------------------------------------------------------------------------------------------------------------------------------------------------------------------------------------------SVSV--------------------------------------------------------------------------------------------------------------GTTFQ--------------------------------------------------------------------------------------------------------------------------------------------------------------------------------------------------------------------------------------------------------------------------------------------------------------------------------------------------------------------------------------------------------------------------------------------------------------------------------------------------------------------AELK---------------------------------------------------------------KA-GVIFC-S----------ISEAIK-E-------------------------------------------------------------------H-PELVK---------------------------------------------K-----Y----------------LG-S--------------VV--------------------------------------------------------------------------------------------------------------------------P------------------V-TDN----FY-------------------------AT---------------------------------------------------------------------------------------------------LN-SAVFS-DG--------------------------------------------------------------------------------------------------------------------------------------------------------------------------------------------------------------------------------------------------------------------------------------------------------------------------------------------------------------------------------------------------S---------------FVYIP-P---GVR------------------------------C---PM--ELST--YFRIN----------------------------------------------------------------------------------------------------------------AE-NT--------GQF--------------------------------E-----------------------------------------------------------R--------------------------------------------------------------------------------------------------------------TL--------------------------------------------------------IIADKG-----S-----------------------------------------YV---------------------------------------------------------------------------------------------------------------------------------------------------------------------------SY----------------------------------------------------------------------------------------------------------LE-G-------------------------------------------------------------------------------------------------------------------------------------------------------------------------------------------------------------------------------------------------------------------------------------------------------------------------------------------------------------------------------------------------------------------------------------------------------------------C------------TAP-------------------------------------------------------------------QRD-----------TAQLHAAVVEIIIE---------------------------------------------E-D--------------------------------------------------------------------------------------------------------------------------------AEVKYS-TVQNW----------------------------------------------------------------------------------------FPGD-----------------------------------------------------------------------------------EN-GK-GGIYNFV---------T-------------------KRADCR-------------------------------------------------------------GARSK---------------------VM---------------------------------------------------------------------------------------------------------------------------------------W-----------------------------------------------------------------------------------------------------------TQVET----------------------------------------------------------------------------------------------------------------------------------------------------------------------------------------------------------------------------------------------G-----------------------------------------------------------------------------------------------------------------------------------------------------------------------------------------------------------------------------------------------------------------------------------------------------------------------------------------------------------------------------------------------------------------------------------------------------------SAV-----------------------------------TWK---Y-P-SCILR-GEESQGEFYSIA------------------------------------IA----NN---MQQADT-GTKMV--------------------------------------HLG-----------------------------------------------------------------------------------------------K-----------------------------------------NTKSRIVSK-------------------------------------------------------------------------------------------GI--------------------------------------------------------------------------------------SAG-KAQN----TY---------------------------------------RG----LVSMH--P-KAKD--S---R-NYT-----------------------------------------------------------------------------------------------------Q-------CDS-----------------------------------------------------------------------------------------------------------LL---------------------------------------IGDK-CGA------------------HTV-PYIEVKN-NSS---------------------------------------------------------------------------------------------R-------------VE-HE----------------------------------ATTS-------------------------------------------------------KVD---------------D--------DQ----------------------------------------------------------------------------------------------------------------LFYC--------------------------------------------R-------QR-----G--------------------------------------------------------------------------------------------MDE----------EEAVAL----------V----------------------VN-------G---------------------------------------------------------------------------------------------------------FC---------------KDVLQ------------------------------------A------------------------------LPM---------------------------E--FA--M--------------------------------------------------------------------------------------------------------------E--------------------------------------A-Q-----------------------QL-----------------------------------------------------------------VA------------------------I-----S--------L------E------------------------------------------------------------GS-----------------------------------------------------------------------------------------------------------VG----------------------------------------------------------------------------------------------------------------------------------------------------------------------------------------
>292414_Rsp@ABF63975.1| Iron-regulated ABC transporter membrane component SufB
-------------------------------------------------------------------------------------------------------------------------------------------------------------------------------------------------------------------------------------------------------------------------------------------M-------------A--------------AL-----D------------Q--------------------------F------------------------------------E------------------------------------------A-K---------E-----------------------------------------------------GVD-------------------Q-------E-----------TVDA-------VR--------------------------------------------E-------------V----------------------------S---T-----------------------------------------------------------------------Y----------------------------------------K---------------------YG------------------------------------------------------------------------------------------------------WD-T-DIEM---------------------------E----------------------------------------------Y-A-P----K------------------------------G---------------VNQ-DIVRL---------I------------------SEKN-E---------------------------E----------PE---------------------W----------------M-------------------------------------TEWRLQAFE---RW--E--G-----------------------------------------M------K----E------P-------N-W-----A--M---V------N---YPEI-------------------------------------------------------------------------------------------------------------D---FQNQYY-----------------YA------RP-------------------------K-S-------M------------------------------------------------------------E----V-----K-P-K----------------------SLDE------------------------------------------------------------------------------------------------------------------------------------VDP---KLLATYEK------------------------------------------------LGIPLK------------E------------------------------------------------------------------------------------------------------------------------------------------Q-MI---------------------------L-----------------------A--------GV-------E---G-------------------AE-D---------------------AP--------AE-----------------------G--------------R--------KV-----------------------A----VDAVFD----------------------------------------------------------------------------------------------------------------------------------------------------------------------------------------------------------------------------------------------------------------------------------------------------------------------------------------------------------------------------------------------------------------------------------SVSV--------------------------------------------------------------------------------------------------------------GTTFQ--------------------------------------------------------------------------------------------------------------------------------------------------------------------------------------------------------------------------------------------------------------------------------------------------------------------------------------------------------------------------------------------------------------------------------------------------------------------------------------------------------------------DELK---------------------------------------------------------------KA-GVIFC-S----------ISEAIR-E-------------------------------------------------------------------H-PELVK---------------------------------------------K-----Y----------------LG-S--------------VV--------------------------------------------------------------------------------------------------------------------------P------------------V-SDN----FY-------------------------AT---------------------------------------------------------------------------------------------------LN-SAVFS-DG--------------------------------------------------------------------------------------------------------------------------------------------------------------------------------------------------------------------------------------------------------------------------------------------------------------------------------------------------------------------------------------------------S---------------FVYVP-P---GVR------------------------------C---PM--ELST--YFRIN----------------------------------------------------------------------------------------------------------------AE-NT--------GQF--------------------------------E-----------------------------------------------------------R--------------------------------------------------------------------------------------------------------------TL--------------------------------------------------------IIADKG-----S-----------------------------------------YV---------------------------------------------------------------------------------------------------------------------------------------------------------------------------SY----------------------------------------------------------------------------------------------------------LE-G-------------------------------------------------------------------------------------------------------------------------------------------------------------------------------------------------------------------------------------------------------------------------------------------------------------------------------------------------------------------------------------------------------------------------------------------------------------------C------------TAP-------------------------------------------------------------------QRD-----------TAQLHAAVVEIIIE---------------------------------------------E-D--------------------------------------------------------------------------------------------------------------------------------AEVKYS-TVQNW----------------------------------------------------------------------------------------FPGD-----------------------------------------------------------------------------------EN-GK-GGIYNFV---------T-------------------KRADCR-------------------------------------------------------------GDRSK---------------------VM---------------------------------------------------------------------------------------------------------------------------------------W-----------------------------------------------------------------------------------------------------------TQVET----------------------------------------------------------------------------------------------------------------------------------------------------------------------------------------------------------------------------------------------G-----------------------------------------------------------------------------------------------------------------------------------------------------------------------------------------------------------------------------------------------------------------------------------------------------------------------------------------------------------------------------------------------------------------------------------------------------------SAV-----------------------------------TWK---Y-P-SCILR-GNESQGEFYSIA------------------------------------IA----NN---MQQADT-GTKMI--------------------------------------HLG-----------------------------------------------------------------------------------------------K-----------------------------------------DTKSRIVSK-------------------------------------------------------------------------------------------GI--------------------------------------------------------------------------------------SAG-KAQN----TY---------------------------------------RG----LVSMH--P-KAKN--S---R-NYT-----------------------------------------------------------------------------------------------------Q-------CDS-----------------------------------------------------------------------------------------------------------LL---------------------------------------IGDK-CGA------------------HTV-PYIEVKN-NSS---------------------------------------------------------------------------------------------R-------------CE-HE----------------------------------ATTS-------------------------------------------------------KVD---------------D--------DQ----------------------------------------------------------------------------------------------------------------LFYC--------------------------------------------R-------QR-----G--------------------------------------------------------------------------------------------MDE----------EEAVAL----------V----------------------VN-------G---------------------------------------------------------------------------------------------------------FC---------------KDVLQ------------------------------------A------------------------------LPM---------------------------E--FA--M--------------------------------------------------------------------------------------------------------------E--------------------------------------A-Q-----------------------QL-----------------------------------------------------------------VA------------------------I-----S--------L------E------------------------------------------------------------GS-----------------------------------------------------------------------------------------------------------VG----------------------------------------------------------------------------------------------------------------------------------------------------------------------------------------
>644107_Rlacuscaerule@EEX10820.1| FeS assembly protein SufB
-------------------------------------------------------------------------------------------------------------------------------------------------------------------------------------------------------------------------------------------------------------------------------------------M-------------A--------------AL-----D------------Q--------------------------T------------------------------------Q------------------------------------------V-K---------E-----------------------------------------------------GVD-------------------Q-------E-----------TVDA-------VR--------------------------------------------E-------------V----------------------------G---T-----------------------------------------------------------------------Y----------------------------------------K---------------------YG------------------------------------------------------------------------------------------------------WD-T-DIEM---------------------------E----------------------------------------------Y-A-P----K------------------------------G---------------VNP-DIVKL---------I------------------SEKN-E---------------------------E----------PE---------------------W----------------M-------------------------------------TEWRLKAFE---RW--T--Q-----------------------------------------M------E----E------P-------K-W-----A--M---V------H---YPEI-------------------------------------------------------------------------------------------------------------D---FQDQYY-----------------YA------RP-------------------------K-S-------M------------------------------------------------------------E----T-----K-P-K----------------------SLDE------------------------------------------------------------------------------------------------------------------------------------VDP---KLLATYEK------------------------------------------------LGIPLK------------E------------------------------------------------------------------------------------------------------------------------------------------Q-MI---------------------------L-----------------------A--------GV-------D---G-------------------AE-D---------------------AP--------AE-----------------------G--------------R--------KV-----------------------A----VDAVFD----------------------------------------------------------------------------------------------------------------------------------------------------------------------------------------------------------------------------------------------------------------------------------------------------------------------------------------------------------------------------------------------------------------------------------SVSV--------------------------------------------------------------------------------------------------------------GTTFQ--------------------------------------------------------------------------------------------------------------------------------------------------------------------------------------------------------------------------------------------------------------------------------------------------------------------------------------------------------------------------------------------------------------------------------------------------------------------------------------------------------------------AELK---------------------------------------------------------------KA-GVIFC-S----------ISEAIK-E-------------------------------------------------------------------H-PELVK---------------------------------------------K-----Y----------------LG-S--------------VV--------------------------------------------------------------------------------------------------------------------------P------------------V-SDN----FY-------------------------AT---------------------------------------------------------------------------------------------------LN-SAVFS-DG--------------------------------------------------------------------------------------------------------------------------------------------------------------------------------------------------------------------------------------------------------------------------------------------------------------------------------------------------------------------------------------------------S---------------FVYVP-P---GVR------------------------------C---PM--ELST--YFRIN----------------------------------------------------------------------------------------------------------------AE-NT--------GQF--------------------------------E-----------------------------------------------------------R--------------------------------------------------------------------------------------------------------------TL--------------------------------------------------------IIADKG-----S-----------------------------------------YV---------------------------------------------------------------------------------------------------------------------------------------------------------------------------SY----------------------------------------------------------------------------------------------------------LE-G-------------------------------------------------------------------------------------------------------------------------------------------------------------------------------------------------------------------------------------------------------------------------------------------------------------------------------------------------------------------------------------------------------------------------------------------------------------------C------------TAP-------------------------------------------------------------------QRD-----------TAQLHAAVVEIIVE---------------------------------------------E-D--------------------------------------------------------------------------------------------------------------------------------AEVKYS-TVQNW----------------------------------------------------------------------------------------FPGD-----------------------------------------------------------------------------------EN-GK-GGIYNFV---------T-------------------KRADCR-------------------------------------------------------------GDRSK---------------------VM---------------------------------------------------------------------------------------------------------------------------------------W-----------------------------------------------------------------------------------------------------------TQVET----------------------------------------------------------------------------------------------------------------------------------------------------------------------------------------------------------------------------------------------G-----------------------------------------------------------------------------------------------------------------------------------------------------------------------------------------------------------------------------------------------------------------------------------------------------------------------------------------------------------------------------------------------------------------------------------------------------------SAV-----------------------------------TWK---Y-P-SCILR-GDDSQGEFYSIA------------------------------------IT----NN---MQQADT-GTKMI--------------------------------------HLG-----------------------------------------------------------------------------------------------K-----------------------------------------NTKSRIVSK-------------------------------------------------------------------------------------------GI--------------------------------------------------------------------------------------SAG-KAQN----TY---------------------------------------RG----LVSMH--P-KAKN--S---R-NYT-----------------------------------------------------------------------------------------------------Q-------CDS-------------------------------------------------------------------------------------------------------------------------------------------------------------------------------------------------------------------------------------------------------------------------------------------------------------------------------------------------------------------------------------------------------------------------------------------------------------------------------------------------------------------------------------------------------------------------------------------------------------------------------------------------------------------------------------------------------------------------------------------------------------------------------------------------------------------------------------------------------------------------------------------C---------------------------------------------------------------------------------------------------------------------------------------------------------------------------------------------------------------------------------------------------------------------------------------------------------------------------------------------------------------------------------------------------------------------------------------------------------------------------------------------------------------------------------------------------------------------------------------------------------------------------------------------------------------------------------------------------------------------------------------------------------------------------------------------------
>246200_Rpomeroyi@AAV95296.1| FeS assembly protein SufB
-------------------------------------------------------------------------------------------------------------------------------------------------------------------------------------------------------------------------------------------------------------------------------------------M-------------A--------------AL-----D------------Q--------------------------T------------------------------------Q------------------------------------------V-K---------E-----------------------------------------------------GVD-------------------Q-------E-----------TVDA-------VR--------------------------------------------E-------------A----------------------------G---T-----------------------------------------------------------------------Y----------------------------------------K---------------------YG------------------------------------------------------------------------------------------------------WE-T-EIEM---------------------------E----------------------------------------------Y-A-P----K------------------------------G---------------VNP-DIVRL---------I------------------SDKN-E---------------------------E----------PE---------------------W----------------M-------------------------------------TEWRLAAFE---RW--T--G-----------------------------------------M------S----E------P-------K-W-----A--M---V------S---YPEI-------------------------------------------------------------------------------------------------------------D---FQDQYY-----------------YA------RP-------------------------K-S-------M------------------------------------------------------------S----E-----K-P-K----------------------SLDD------------------------------------------------------------------------------------------------------------------------------------VDP---KLLATYEK------------------------------------------------LGIPLK------------E------------------------------------------------------------------------------------------------------------------------------------------Q-MI---------------------------L-----------------------A--------GV-------E---G-------------------AE-N---------------------AP--------AE-----------------------G--------------R--------KV-----------------------A----VDAVFD----------------------------------------------------------------------------------------------------------------------------------------------------------------------------------------------------------------------------------------------------------------------------------------------------------------------------------------------------------------------------------------------------------------------------------SVSV--------------------------------------------------------------------------------------------------------------GTTFQ--------------------------------------------------------------------------------------------------------------------------------------------------------------------------------------------------------------------------------------------------------------------------------------------------------------------------------------------------------------------------------------------------------------------------------------------------------------------------------------------------------------------AELK---------------------------------------------------------------KA-GVIFC-S----------ISEAIR-E-------------------------------------------------------------------H-PELVK---------------------------------------------K-----Y----------------LG-S--------------VV--------------------------------------------------------------------------------------------------------------------------P------------------V-SDN----FY-------------------------AT---------------------------------------------------------------------------------------------------LN-SAVFS-DG--------------------------------------------------------------------------------------------------------------------------------------------------------------------------------------------------------------------------------------------------------------------------------------------------------------------------------------------------------------------------------------------------S---------------FVYVP-P---GVR------------------------------C---PM--ELST--YFRIN----------------------------------------------------------------------------------------------------------------AE-NT--------GQF--------------------------------E-----------------------------------------------------------R--------------------------------------------------------------------------------------------------------------TL--------------------------------------------------------IIADKG-----S-----------------------------------------YV---------------------------------------------------------------------------------------------------------------------------------------------------------------------------SY----------------------------------------------------------------------------------------------------------LE-G-------------------------------------------------------------------------------------------------------------------------------------------------------------------------------------------------------------------------------------------------------------------------------------------------------------------------------------------------------------------------------------------------------------------------------------------------------------------C------------TAP-------------------------------------------------------------------KRD-----------VAQLHAAVVEIIIE---------------------------------------------E-D--------------------------------------------------------------------------------------------------------------------------------AEVKYS-TVQNW----------------------------------------------------------------------------------------YPGD-----------------------------------------------------------------------------------EN-GK-GGIYNFV---------T-------------------KRADCR-------------------------------------------------------------GDRSK---------------------VM---------------------------------------------------------------------------------------------------------------------------------------W-----------------------------------------------------------------------------------------------------------TQVET----------------------------------------------------------------------------------------------------------------------------------------------------------------------------------------------------------------------------------------------G-----------------------------------------------------------------------------------------------------------------------------------------------------------------------------------------------------------------------------------------------------------------------------------------------------------------------------------------------------------------------------------------------------------------------------------------------------------SAV-----------------------------------TWK---Y-P-SCILR-GDDSQGEFYSIA------------------------------------IA----NN---MQQADT-GTKMI--------------------------------------HLG-----------------------------------------------------------------------------------------------K-----------------------------------------NTKSRIVSK-------------------------------------------------------------------------------------------GI--------------------------------------------------------------------------------------SAG-RAQN----TY---------------------------------------RG----LVSMH--P-KAKN--S---R-NYT-----------------------------------------------------------------------------------------------------Q-------CDS-----------------------------------------------------------------------------------------------------------LL---------------------------------------IGDK-CGA------------------HTV-PYIEVKN-NSS---------------------------------------------------------------------------------------------R-------------CE-HE----------------------------------ATTS-------------------------------------------------------KVD---------------E--------DQ----------------------------------------------------------------------------------------------------------------LFYC--------------------------------------------R-------SR-----G--------------------------------------------------------------------------------------------MDE----------EEAVAL----------V----------------------VN-------G---------------------------------------------------------------------------------------------------------FC---------------KDVLQ------------------------------------A------------------------------LPM---------------------------E--FA--M--------------------------------------------------------------------------------------------------------------E--------------------------------------A-Q-----------------------QL-----------------------------------------------------------------VA------------------------I-----S--------L------E------------------------------------------------------------GS-----------------------------------------------------------------------------------------------------------VG----------------------------------------------------------------------------------------------------------------------------------------------------------------------------------------
>60890_Pgallaeciensi@ANP35156.1| cysteine desulfarase
-------------------------------------------------------------------------------------------------------------------------------------------------------------------------------------------------------------------------------------------------------------------------------------------M-------------A--------------AL-----D------------Q--------------------------T------------------------------------Q------------------------------------------V-K---------E-----------------------------------------------------GVD-------------------Q-------E-----------TVDA-------VA--------------------------------------------E-------------V----------------------------S---T-----------------------------------------------------------------------Y----------------------------------------K---------------------YG------------------------------------------------------------------------------------------------------WE-T-DIEM---------------------------E----------------------------------------------Y-A-P----K------------------------------G---------------VNP-DIVRL---------I------------------SEKN-E---------------------------E----------PE---------------------W----------------M-------------------------------------TEWRLSAFE---RW--K--Q-----------------------------------------M------D----E------P-------D-W-----A--M---V------S---YPEI-------------------------------------------------------------------------------------------------------------D---FQDQYY-----------------YA------RP-------------------------K-S-------M------------------------------------------------------------E----V-----K-P-K----------------------SLDE------------------------------------------------------------------------------------------------------------------------------------VDP---KLLATYEK------------------------------------------------LGIPLK------------E------------------------------------------------------------------------------------------------------------------------------------------Q-MI---------------------------L-----------------------A--------GV-------E---G-------------------AE-D---------------------AP--------AE-----------------------G--------------R--------KV-----------------------A----VDAVFD----------------------------------------------------------------------------------------------------------------------------------------------------------------------------------------------------------------------------------------------------------------------------------------------------------------------------------------------------------------------------------------------------------------------------------SVSV--------------------------------------------------------------------------------------------------------------GTTFQ--------------------------------------------------------------------------------------------------------------------------------------------------------------------------------------------------------------------------------------------------------------------------------------------------------------------------------------------------------------------------------------------------------------------------------------------------------------------------------------------------------------------KELE---------------------------------------------------------------EA-GVIFC-S----------ISEAIK-N-------------------------------------------------------------------H-PELVK---------------------------------------------K-----Y----------------LG-S--------------VV--------------------------------------------------------------------------------------------------------------------------P------------------V-SDN----FY-------------------------AT---------------------------------------------------------------------------------------------------LN-SAVFS-DG--------------------------------------------------------------------------------------------------------------------------------------------------------------------------------------------------------------------------------------------------------------------------------------------------------------------------------------------------------------------------------------------------S---------------FVYVP-P---GVR------------------------------C---PM--ELST--YFRIN----------------------------------------------------------------------------------------------------------------AE-NT--------GQF--------------------------------E-----------------------------------------------------------R--------------------------------------------------------------------------------------------------------------TL--------------------------------------------------------IIADKG-----S-----------------------------------------YV---------------------------------------------------------------------------------------------------------------------------------------------------------------------------SY----------------------------------------------------------------------------------------------------------LE-G-------------------------------------------------------------------------------------------------------------------------------------------------------------------------------------------------------------------------------------------------------------------------------------------------------------------------------------------------------------------------------------------------------------------------------------------------------------------C------------TAP-------------------------------------------------------------------QRD-----------VAQLHAAVVEIIIE---------------------------------------------E-D--------------------------------------------------------------------------------------------------------------------------------AEVKYS-TVQNW----------------------------------------------------------------------------------------YPGD-----------------------------------------------------------------------------------EN-GK-GGIYNFV---------T-------------------KRADCR-------------------------------------------------------------GDRAK---------------------VM---------------------------------------------------------------------------------------------------------------------------------------W-----------------------------------------------------------------------------------------------------------TQVET----------------------------------------------------------------------------------------------------------------------------------------------------------------------------------------------------------------------------------------------G-----------------------------------------------------------------------------------------------------------------------------------------------------------------------------------------------------------------------------------------------------------------------------------------------------------------------------------------------------------------------------------------------------------------------------------------------------------SAV-----------------------------------TWK---Y-P-SCILR-GDDSQGEFYSIA------------------------------------IA----NN---MQQADT-GTKMV--------------------------------------HLG-----------------------------------------------------------------------------------------------K-----------------------------------------RTKSRIVSK-------------------------------------------------------------------------------------------GI--------------------------------------------------------------------------------------SAG-KAQN----TY---------------------------------------RG----LVSMH--P-KAKE--S---R-NYT-----------------------------------------------------------------------------------------------------Q-------CDS-----------------------------------------------------------------------------------------------------------LL---------------------------------------IGDK-CGA------------------HTV-PYIEVKN-NSS---------------------------------------------------------------------------------------------R-------------VE-HE----------------------------------ATTS-------------------------------------------------------KVD---------------D--------EQ----------------------------------------------------------------------------------------------------------------LFYC--------------------------------------------R-------QR-----G--------------------------------------------------------------------------------------------MDE----------EEAVAL----------V----------------------VN-------G---------------------------------------------------------------------------------------------------------FC---------------KDVLQ------------------------------------A------------------------------LPM---------------------------E--FA--M--------------------------------------------------------------------------------------------------------------E--------------------------------------A-Q-----------------------QL-----------------------------------------------------------------VA------------------------I-----S--------L------E------------------------------------------------------------GS-----------------------------------------------------------------------------------------------------------VG----------------------------------------------------------------------------------------------------------------------------------------------------------------------------------------
>1156985_Eulvae@PHJF01000001.1_591|  616446 617966
-------------------------------------------------------------------------------------------------------------------------------------------------------------------------------------------------------------------------------------------------------------------------------------------M-------------A--------------AL-----D------------Q--------------------------T------------------------------------Q------------------------------------------V-K---------D-----------------------------------------------------GVD-------------------Q-------E-----------TVDA-------VA--------------------------------------------A-------------I----------------------------S---T-----------------------------------------------------------------------Y----------------------------------------K---------------------YG------------------------------------------------------------------------------------------------------WD-T-DIEM---------------------------E----------------------------------------------Y-A-P----K------------------------------G---------------VNP-DIVRL---------I------------------SEKN-E---------------------------E----------PE---------------------W----------------M-------------------------------------TEWRLQAFE---RW--E--K-----------------------------------------M------D----E------P-------D-W-----A--M---V------N---YPEI-------------------------------------------------------------------------------------------------------------D---FQDQYY-----------------YA------RP-------------------------K-S-------M------------------------------------------------------------E----V-----K-P-K----------------------SLDE------------------------------------------------------------------------------------------------------------------------------------VDP---KLLATYEK------------------------------------------------LGIPLK------------E------------------------------------------------------------------------------------------------------------------------------------------Q-MI---------------------------L-----------------------A--------GV-------E---G-------------------AE-D---------------------MP--------AE-----------------------G--------------R--------KV-----------------------A----VDAVFD----------------------------------------------------------------------------------------------------------------------------------------------------------------------------------------------------------------------------------------------------------------------------------------------------------------------------------------------------------------------------------------------------------------------------------SVSV--------------------------------------------------------------------------------------------------------------GTTFQ--------------------------------------------------------------------------------------------------------------------------------------------------------------------------------------------------------------------------------------------------------------------------------------------------------------------------------------------------------------------------------------------------------------------------------------------------------------------------------------------------------------------DELK---------------------------------------------------------------KA-GVIFC-S----------ISEAIK-E-------------------------------------------------------------------H-PELVK---------------------------------------------K-----Y----------------LG-T--------------VV--------------------------------------------------------------------------------------------------------------------------P------------------V-TDN----YY-------------------------AT---------------------------------------------------------------------------------------------------LN-SAVFS-DG--------------------------------------------------------------------------------------------------------------------------------------------------------------------------------------------------------------------------------------------------------------------------------------------------------------------------------------------------------------------------------------------------S---------------FVYIP-P---NTR------------------------------C---PM--ELST--YFRIN----------------------------------------------------------------------------------------------------------------AE-NT--------GQF--------------------------------E-----------------------------------------------------------R--------------------------------------------------------------------------------------------------------------TL--------------------------------------------------------IIADKG-----S-----------------------------------------YV---------------------------------------------------------------------------------------------------------------------------------------------------------------------------SY----------------------------------------------------------------------------------------------------------LE-G-------------------------------------------------------------------------------------------------------------------------------------------------------------------------------------------------------------------------------------------------------------------------------------------------------------------------------------------------------------------------------------------------------------------------------------------------------------------C------------TAP-------------------------------------------------------------------QRD-----------TAQLHAAVVEIIVE---------------------------------------------E-D--------------------------------------------------------------------------------------------------------------------------------AEVKYS-TVQNW----------------------------------------------------------------------------------------FPGD-----------------------------------------------------------------------------------EE-GK-GGIYNFV---------T-------------------KRADCR-------------------------------------------------------------GDRSK---------------------VM---------------------------------------------------------------------------------------------------------------------------------------W-----------------------------------------------------------------------------------------------------------TQVET----------------------------------------------------------------------------------------------------------------------------------------------------------------------------------------------------------------------------------------------G-----------------------------------------------------------------------------------------------------------------------------------------------------------------------------------------------------------------------------------------------------------------------------------------------------------------------------------------------------------------------------------------------------------------------------------------------------------SAV-----------------------------------TWK---Y-P-SCILR-GEESQGEFYSIA------------------------------------IT----NN---YQQADT-GTKMV--------------------------------------HLG-----------------------------------------------------------------------------------------------K-----------------------------------------NTKSRIVSK-------------------------------------------------------------------------------------------GI--------------------------------------------------------------------------------------SAG-KAQN----TY---------------------------------------RG----LVSMH--P-KAKD--S---R-NYT-----------------------------------------------------------------------------------------------------Q-------CDS-----------------------------------------------------------------------------------------------------------LL---------------------------------------IGSE-CGA------------------HTV-PYIEVKN-NSS---------------------------------------------------------------------------------------------R-------------VE-HE----------------------------------ATTS-------------------------------------------------------KVD---------------D--------DQ----------------------------------------------------------------------------------------------------------------LFYC--------------------------------------------R-------QR-----G--------------------------------------------------------------------------------------------MDE----------EEAVAL----------V----------------------VN-------G---------------------------------------------------------------------------------------------------------FC---------------KEVLQ------------------------------------A------------------------------LPM---------------------------E--FA--M--------------------------------------------------------------------------------------------------------------E--------------------------------------A-Q-----------------------QL-----------------------------------------------------------------VA------------------------I-----S--------L------E------------------------------------------------------------GS-----------------------------------------------------------------------------------------------------------VG*---------------------------------------------------------------------------------------------------------------------------------------------------------------------------------------
>871652_Psedimentorum@SFR19542.1| Iron-regulated ABC transporter membrane component SufB
[truncated: 9,666,473 more chars]
