# Supplementary material for: Components of iron–Sulfur cluster assembly machineries are robust phylogenetic markers to trace the origin of mitochondria and plastids
Source: PLoS Biol. 2023 Nov 8;21(11):e3002374. doi: 10.1371/journal.pbio.3002374 (PMC10631705; doi:10.1371/journal.pbio.3002374)
Supplement: S1 Data — (ZIP) [file pbio.3002374.s017.zip › S1 Data/Full_datasets/Alphaproteobacteria/SUF/SufT_Alpha.fasta]

>1986826_CPsp@OUX37488.1| putative Fe-S cluster assembly protein SufT
--------------------------------------------------------------------------------------------------------------------------------------------------------------------------------------------------------------------------------------------------------------------------------------------------------------------------------------------------------------------------------------------------------------------M---------------------------------------------------------------------------------------------------TDVN-------------------------------------------------------------------N-ELIK-VSR-------------------------------------------------------------D------------------------------------------------------CDAI-------------------------------------------------------------------------LIPG---------------------------------------------------GEKVVLVE---------G-THIRI-----------TQAL-----------------------------------------------------------------------------GGD-------------------------------------YTVY--------------------------------------------------VN------------------------------G----------------------------------------NLLKVS----------------------------------------------------------------------GKD----------------------------------------------------------SDA-------------------IGI-----------------------------------------------------------------------------------------------------KSKS----------------------------------------ID------------------------------------------------------------T--------KT----------------------------------ESIKNA------EDL-------------------------------------------------------------------------------------NE---------------------------------------------------------------------------------------------Q-----------------H------------------------------V---------------------------------------------------------------------------WD----------------------------------V------------------------------L-K-T-CYD-P-----EI-------------------------------------------------------------------------------------------------------------P-V--NIVDL----GLIY----D--M-----------------------K--------------------------------I--------TK---------------------NL-----------D--------------------E---------IV----------------------------I-------G-------------I-KMTLTA--------P------------GC---------------G----MG---------PV---IA----QDV-EDKL-------------------N-G---------------------I-------S---------S-----V---------------------------------K-----------K--VNV--------EL----V-------------------------------------------------------------------------------------------------------------------WE-----------P------------------------------------------A--------------------------------------------------------W-N--------------------------------------------------Q------------------------TM-M---------------------T----D---------------------------------------------------------------------------------------------------------------------S----------------------------------------------------------------------------------------------------------------------------A-----R---------------------------------------------------------------------------------------L----------------------------------------------------------------------------------------------------------------------------------EL--------------------------------------------------------------------------------------------------G--------------------------------------------------------------------------------------------------------------------------ML----------------------------------------------------------------------------------------------------------------------------------------------------------------------------------------------------------------------------------------------------------------------------------------------------------------------------------------------------------------------------------------------------------------------------------------------------------------------------------------------------------------------------------------------------------------------------------
>13373_Bmallei@AIP75766.1| hypothetical protein DM51_415
--------------------------------------------------------------------------------------------------------------------------------------------------------------------------------------------------------------------------------------------------------------------------------------------------------------------------------------------------------------------------------------------------------------------------------------------------------------------------------------------------------------------------------------------------------------------------------------------------------------------------------------------------------------------------------------------------------------------------------------------------------------------------------------------------------------------------------------------------------------------MSN-----------------------------SSAI--------------------------------------------------------------------------------------------------------------------RSE-------------------------------------------------------------------------------------------------------------------------------------------------------------------------------------------------------------------------------------------------------------------------------------------------------------------------------------S--------------------------------------------------------------------------------------------------------------------------------------------------------------------------------------------------------------------------------------------------------------------------------------------------------------------------E------------------------------------------------------------------------------------------TPDERA----------------------------------------------L---------------------------------------------------------------------------RE----------------------------------A------------------------------L-K-E-VID-P-----EI-------------------------------------------------------------------------------------------------------------G-V--NIVDL----GLVY----R--I----------------E------R-----------------------------------------------------------------T-----------E-----------------------A------R-----------------------------I-------V-------------V-TMTMTS--------P------------AC---------------P----MA---------GV---VI----DDV-QATL-------------------G-E---------------------L-------TS--------D-----A---------------------------------L-----------P--VDV--------DL----V-------------------------------------------------------------------------------------------------------------------WE-----------P------------------------------------------P--------------------------------------------------------W-A--------------------------------------------------P------------------------KM-M---------------------S----E---------------------------------------------------------------------------------------------------------------------A----------------------------------------------------------------------------------------------------------------------------A-----R--------------------------------------------------------------------------------------------------------------------------------------------------------------------------------------------------E-----------------------QM--------------------------------------------------------------------------------------------------G--------------------------------------------------------------------------------------------------------------------------WPIA--------------------------------------------------------------------------------------------------------------------------------------------------------------------------------------------------------------------------------------------------------------------------------------------------------------------------------------------------------------------------------------------------------------------------------------------------------------------------------------------------------------------------------------------------------------------------------
>209650_Aorganivorans@KN173864.1_3|  1432 1746
--------------------------------------------------------------------------------------------------------------------------------------------------------------------------------------------------------------------------------------------------------------------------------------------------------------------------------------------------------------------------------------------------------------------------------------------------------------------------------------------------------------------------------------------------------------------------------------------------------------------------------------------------------------------------------------------------------------------------------------------------------------------------------------------------------------------------------------------------------------------MSE----------------------------------------------------------------------------------------------------------------------------------------------------TALN-------------------------------------------------------------------------------------------------------------------------------------------------------------------------------------------------------------------------------------------------------------------------------------------------------------------------------------E--------------------------------------------------------------------------------------------------------------------------------------------------------------------------------------------------------------------------------------------------------------------------------------------------------------------------E---------------------------------------------------------------------------------------------A------------------------------------------------V---------------------------------------------------------------------------RA----------------------------------A------------------------------L-S-E-VID-P-----EL-------------------------------------------------------------------------------------------------------------G-Y--NIVDL----GLVY----H--I----------------G------V-----------------------------------------------------------------A-----------D-----------------------G------M-----------------------------I-------E-------------V-EMTMTT--------P------------GC---------------P----AQ---------DF---IV----TGV-ERRL-------------------S-L---------------------L-------P---------G-----V---------------------------------K-----------G--IFV--------DL----V-------------------------------------------------------------------------------------------------------------------WT-----------P------------------------------------------P--------------------------------------------------------W-S--------------------------------------------------P------------------------AR-M---------------------S----D---------------------------------------------------------------------------------------------------------------------R----------------------------------------------------------------------------------------------------------------------------A-----K--------------------------------------------------------------------------------------------------------------------------------------------------------------------------------------------------A-----------------------HF-----------------------------------------------------------------------------------------------------------------------------------------------------------------------------------------------------------------------------------------------------------------RIRE*-------------------------------------------------------------------------------------------------------------------------------------------------------------------------------------------------------------------------------------------------------------------------------------------------------------------------------------------------------------------------------------------------------------------------------------------------------------------------------------------------------------------------------------------
>2072420_Bbacterium@PWB65755.1| hypothetical protein C3F17_03085
----------------------------------------------------------------------------------------------------------------------------------------------------------------------------------------------------------------------------------------------------------------------------------------------------------------------------------------------------------------------------------------------------------------------------------------------------------------------------------------------------------------------------------------------------------------------------------------------------------------------------------------------------------------------------------------------------------------------------------------------------------------------------------------------------------------------------------------------------------------------------------------------------------------------------------------------------------------------------------------------------------------------------MAD-------------------------------------------------------------------------------------------------------------------------------------------------------------------------------------------------------------------------------------------------------------------------------------------------------------------------------------D--------------------------------------------------------------------------------------------------------------------------------------------------------------------------------------------------------------------------------------------------------------------------------------------------------------------------L---------------------------------------------------------------------------------------------E------------------------------------------------V---------------------------------------------------------------------------LE----------------------------------A------------------------------L-R-P-IVD-P-----EV-------------------------------------------------------------------------------------------------------------G-I--SIVDL----GLVY----R--A----------------E------R-----------------------------------------------------------------------------V--------------------S--G------R-----------------------------I-------D-------------V-AITLTT--------R------------AC---------------P----LG---------EM---IL----EEV-RAAL-------------------A-T---------------------C------FP---------D-----V---------------------------------G-----------E--IRV--------DL----V-------------------------------------------------------------------------------------------------------------------WE-----------P------------------------------------------P--------------------------------------------------------W-T--------------------------------------------------P------------------------DR-M---------------------S----P---------------------------------------------------------------------------------------------------------------------D----------------------------------------------------------------------------------------------------------------------------A-----L--------------------------------------------------------------------------------------------------------------------------------------------------------------------------------------------------S-----------------------RL--------------------------------------------------------------------------------------------------G--------------------------------------------------------------------------------------------------------------------------------------------------------------------------------------------------------------------------------------------------------------------------------------------------------------------------------------------------------------------------------------------------------------------------------------------------------------------------------------------------------------------------------------------------------------------------------------------------------------------------------------------------------------------------------------------------------------
>1187851_Rsp@EJW10704.1| putative aromatic ring hydroxylating protein
----------------------------------------------------------------------------------------------------------------------------------------------------------------------------------------------------------------------------------------------------------------------------------------------------------------------------------------------------------------------------------------------------------------------------------------------------------------------------------------------------------------------------------------------------------------------------------------------------------------------------------------------------------------------------------------------------------------------------------------------------------------------------------------------------------------------------------------------------------------MTTHTHQSA---------R-----------------TAP-----------------------------------------------------------------------------------------------------------------PPEATAF-------------------------------------------------------------------------------------------------------------------------------------------------------------------------------------------------------------------------------------------------------------------------------------------------------------------------------------D--------------------------------------------------------------------------------------------------------------------------------------------------------------------------------------------------------------------------------------------------------------------------------------------------------------------------D---------------------------------------------------------------------------------------------D------------------------------------------------V---------------------------------------------------------------------------LD----------------------------------C------------------------------L-K-D-VID-P-----EI-------------------------------------------------------------------------------------------------------------G-V--NVVDL----GLVY----R--A----------------D------R-----------------------------------------------------------------------------A--------------------A--R------T-----------------------------V-------S-------------V-ALTLTT--------R------------AC---------------P----LG---------DM---LA----DDA-RDAL-------------------A-R---------------------R------FA---------D-----A---------------------------------A--------------IDV--------AL----V-------------------------------------------------------------------------------------------------------------------FD-----------P------------------------------------------P--------------------------------------------------------W-T--------------------------------------------------P------------------------DR-I---------------------T----D---------------------------------------------------------------------------------------------------------------------H----------------------------------------------------------------------------------------------------------------------------G-----R--------------------------------------------------------------------------------------------------------------------------------------------------------------------------------------------------A-----------------------LL--------------------------------------------------------------------------------------------------G--------------------------------------------------------------------------------------------------------------------------HPPRTAP-----------------------------------------------------------------------------------------------------------------------------------------------------------------------------------------------------------------------------------------------------------------------------------------------------------------------------------------------------------------------------------------------------------------------------------------------------------------------------------------------------------------------------------------------------------------------------
>1079_Bviridis@ALK10935.1| hypothetical protein BVIR_3177
--------------------------------------------------------------------------------------------------------------------------------------------------------------------------------------------------------------------------------------------------------------------------------------------------------------------------------------------------------------------------------------------------------------------------------------------------------------------------------------------------------------------------------------------------------------------------------------------------------------------------------------------------------------------------------------------------------------------------------------------------------------------------------------------------------------------------------------------------------------------MSQPP---------S-----------------PAP-----------------------------------------------------------------------------------------------------------------YPPPAAL-------------------------------------------------------------------------------------------------------------------------------------------------------------------------------------------------------------------------------------------------------------------------------------------------------------------------------------D--------------------------------------------------------------------------------------------------------------------------------------------------------------------------------------------------------------------------------------------------------------------------------------------------------------------------P---------------------------------------------------------------------------------------------E------------------------------------------------V---------------------------------------------------------------------------LD----------------------------------C------------------------------L-C-A-VID-P-----EI-------------------------------------------------------------------------------------------------------------G-L--SVVDL----GLVY----R--A----------------A------R-----------------------------------------------------------------------------T--------------------T--A------G-----------------------------I-------E-------------V-DLTLTA--------Q------------AC---------------P----LG---------DM---IV----EDA-RSAL-------------------R-R---------------------R------FM---------D-----A---------------------------------P--------------VTV--------AL----V-------------------------------------------------------------------------------------------------------------------WE-----------P------------------------------------------A--------------------------------------------------------W-S--------------------------------------------------P------------------------DR-I---------------------T----D---------------------------------------------------------------------------------------------------------------------H----------------------------------------------------------------------------------------------------------------------------G-----L--------------------------------------------------------------------------------------------------------------------------------------------------------------------------------------------------T-----------------------LL--------------------------------------------------------------------------------------------------G--------------------------------------------------------------------------------------------------------------------------RPPRN-------------------------------------------------------------------------------------------------------------------------------------------------------------------------------------------------------------------------------------------------------------------------------------------------------------------------------------------------------------------------------------------------------------------------------------------------------------------------------------------------------------------------------------------------------------------------------
>549386_Mguangxiensis@SCY93974.1| Metal-sulfur cluster biosynthetic enzyme
----------------------------------------------------------------------------------------------------------------------------------------------------------------------------------------------------------------------------------------------------------------------------------------------------------------------------------------------------------------------------------------------------------------------------------------------------------------------------------------------------------------------------------------------------------------------------------------------------------------------------------------------------------------------------------------------------------------------------------------------------------------------------------------------------------------------------------------------------------------------------------M-----------------PQH-----------------------------------------------------------------------------------------------------------------LARNQTL-------------------------------------------------------------------------------------------------------------------------------------------------------------------------------------------------------------------------------------------------------------------------------------------------------------------------------------D--------------------------------------------------------------------------------------------------------------------------------------------------------------------------------------------------------------------------------------------------------------------------------------------------------------------------P---------------------------------------------------------------------------------------------D------------------------------------------------I---------------------------------------------------------------------------LE----------------------------------C------------------------------F-V-E-VMD-P-----EI-------------------------------------------------------------------------------------------------------------G-L--SIVDL----GLIY----R--A----------------E------R-----------------------------------------------------------------------------G--------------------D--D------G-----------------------------I-------A-------------V-ALTLTT--------K------------AC---------------P----LG---------EM---IV----EDA-RERL-------------------S-R---------------------R------FQ---------D-----A---------------------------------P-----------K--VIV--------SL----V-------------------------------------------------------------------------------------------------------------------WS-----------P------------------------------------------P--------------------------------------------------------W-N--------------------------------------------------P------------------------DR-I---------------------T----D---------------------------------------------------------------------------------------------------------------------R----------------------------------------------------------------------------------------------------------------------------G-----L--------------------------------------------------------------------------------------------------------------------------------------------------------------------------------------------------E-----------------------LL--------------------------------------------------------------------------------------------------G--------------------------------------------------------------------------------------------------------------------------HRPRETA-----------------------------------------------------------------------------------------------------------------------------------------------------------------------------------------------------------------------------------------------------------------------------------------------------------------------------------------------------------------------------------------------------------------------------------------------------------------------------------------------------------------------------------------------------------------------------
>549386_Mguangxiensis@SCZ13725.1| Metal-sulfur cluster biosynthetic enzyme
----------------------------------------------------------------------------------------------------------------------------------------------------------------------------------------------------------------------------------------------------------------------------------------------------------------------------------------------------------------------------------------------------------------------------------------------------------------------------------------------------------------------------------------------------------------------------------------------------------------------------------------------------------------------------------------------------------------------------------------------------------------------------------------------------------------------------------------------------------------------------------M-----------------SDK-----------------------------------------------------------------------------------------------------------------SKRQDAL-------------------------------------------------------------------------------------------------------------------------------------------------------------------------------------------------------------------------------------------------------------------------------------------------------------------------------------D--------------------------------------------------------------------------------------------------------------------------------------------------------------------------------------------------------------------------------------------------------------------------------------------------------------------------P---------------------------------------------------------------------------------------------D------------------------------------------------V---------------------------------------------------------------------------LN----------------------------------C------------------------------L-T-D-VLD-P-----EI-------------------------------------------------------------------------------------------------------------G-L--SVVDL----GLVY----Q--A----------------R------R-----------------------------------------------------------------------------T--------------------T--D------A-----------------------------V-------E-------------V-ALTLTT--------R------------AC---------------P----LG---------EM---IV----EEA-RERL-------------------A-H---------------------R------FQ---------D-----V---------------------------------P-----------R--IDI--------RL----V-------------------------------------------------------------------------------------------------------------------WD-----------P------------------------------------------V--------------------------------------------------------W-K--------------------------------------------------P------------------------DF-I---------------------T----A---------------------------------------------------------------------------------------------------------------------R----------------------------------------------------------------------------------------------------------------------------G-----Q--------------------------------------------------------------------------------------------------------------------------------------------------------------------------------------------------E-----------------------LL--------------------------------------------------------------------------------------------------G--------------------------------------------------------------------------------------------------------------------------HAPRTVA-----------------------------------------------------------------------------------------------------------------------------------------------------------------------------------------------------------------------------------------------------------------------------------------------------------------------------------------------------------------------------------------------------------------------------------------------------------------------------------------------------------------------------------------------------------------------------
>2082949_Msp@AWM85404.1| hypothetical protein C4E04_00655
----------------------------------------------------------------------------------------------------------------------------------------------------------------------------------------------------------------------------------------------------------------------------------------------------------------------------------------------------------------------------------------------------------------------------------------------------------------------------------------------------------------------------------------------------------------------------------------------------------------------------------------------------------------------------------------------------------------------------------------------------------------------------------------------------------------------------------------------------------------------MTR---------P-----------------AKA-----------------------------------------------------------------------------------------------------------------SREPQSL-------------------------------------------------------------------------------------------------------------------------------------------------------------------------------------------------------------------------------------------------------------------------------------------------------------------------------------D--------------------------------------------------------------------------------------------------------------------------------------------------------------------------------------------------------------------------------------------------------------------------------------------------------------------------P---------------------------------------------------------------------------------------------V------------------------------------------------V---------------------------------------------------------------------------LE----------------------------------G------------------------------L-A-D-VMD-P-----EI-------------------------------------------------------------------------------------------------------------G-L--SVVDL----GLVY----R--A----------------A------Q-----------------------------------------------------------------------------S--------------------P--E------G-----------------------------V-------E-------------V-ALTLTT--------R------------AC---------------P----LG---------EM---IV----EEA-RDSL-------------------A-H---------------------R------FP---------E-----I---------------------------------P-----------R--IDV--------HL----V-------------------------------------------------------------------------------------------------------------------WD-----------P------------------------------------------V--------------------------------------------------------W-S--------------------------------------------------P------------------------DF-I---------------------T----P---------------------------------------------------------------------------------------------------------------------R----------------------------------------------------------------------------------------------------------------------------G-----H--------------------------------------------------------------------------------------------------------------------------------------------------------------------------------------------------E-----------------------LL--------------------------------------------------------------------------------------------------G--------------------------------------------------------------------------------------------------------------------------RSPRKTF-----------------------------------------------------------------------------------------------------------------------------------------------------------------------------------------------------------------------------------------------------------------------------------------------------------------------------------------------------------------------------------------------------------------------------------------------------------------------------------------------------------------------------------------------------------------------------
>2109933_Asp@PSC07053.1| hydroxylase
------------------------------------------------------------------------------------------------------------------------------------------------------------------------------------------------------------------------------------------------------------------------------------------------------------------------------------------------------------------------------------------------------------------------------------------------------------------------------------------------------------------------------------------------------------------------------------------------------------------------------------------------------------------------------------------------------------------------------------------------------------------------------------------------------------------------------------------------------------------------------------------------------M-----------------------------------------------------------------------------------------------------------------HASTHTL-------------------------------------------------------------------------------------------------------------------------------------------------------------------------------------------------------------------------------------------------------------------------------------------------------------------------------------D--------------------------------------------------------------------------------------------------------------------------------------------------------------------------------------------------------------------------------------------------------------------------------------------------------------------------P---------------------------------------------------------------------------------------------A------------------------------------------------I---------------------------------------------------------------------------LQ----------------------------------A------------------------------I-A-D-VRD-P-----EL-------------------------------------------------------------------------------------------------------------G-V--GIVDL----GLVY----R--A----------------R------R-----------------------------------------------------------------------------A--------------------P--G------R-----------------------------V-------D-------------V-AITLTS--------R------------GC---------------P----LA---------GL---IL----EET-KVCL-------------------E-D---------------------R------FG---------A-----A---------------------------------T-----------A--VGV--------EL----V-------------------------------------------------------------------------------------------------------------------WE-----------P------------------------------------------R--------------------------------------------------------W-T--------------------------------------------------P------------------------DR-M---------------------S----G---------------------------------------------------------------------------------------------------------------------A----------------------------------------------------------------------------------------------------------------------------A-----R--------------------------------------------------------------------------------------------------------------------------------------------------------------------------------------------------A-----------------------LL--------------------------------------------------------------------------------------------------S--------------------------------------------------------------------------------------------------------------------------R-----------------------------------------------------------------------------------------------------------------------------------------------------------------------------------------------------------------------------------------------------------------------------------------------------------------------------------------------------------------------------------------------------------------------------------------------------------------------------------------------------------------------------------------------------------------------------------
>1895753_Dsp@OJX48568.1| hypothetical protein BGO81_17880
------------------------------------------------------------------------------------------------------------------------------------------------------------------------------------------------------------------------------------------------------------------------------------------------------------------------------------------------------------------------------------------------------------------------------------------------------------------------------------------------------------------------------------------------------------------------------------------------------------------------------------------------------------------------------------------------------------------------------------------------------------------------------------------------------------------------------------------------------------------------------------------------------M-----------------------------------------------------------------------------------------------------------------DSDDPGF-------------------------------------------------------------------------------------------------------------------------------------------------------------------------------------------------------------------------------------------------------------------------------------------------------------------------------------D--------------------------------------------------------------------------------------------------------------------------------------------------------------------------------------------------------------------------------------------------------------------------------------------------------------------------D---------------------------------------------------------------------------------------------E------------------------------------------------V---------------------------------------------------------------------------AE----------------------------------C------------------------------L-R-D-VLD-P-----EI-------------------------------------------------------------------------------------------------------------G-L--NVVDL----GLVY----V--A----------------R------R-----------------------------------------------------------------------------R--------------------G--T------V-----------------------------I-------D-------------V-ALTLTS--------R------------AC---------------P----LG---------EL---VL----SQV-RDCL-------------------A-R---------------------A------YP---------G-----H---------------------------------E--------------LNV--------EL----V-------------------------------------------------------------------------------------------------------------------WS-----------P------------------------------------------A--------------------------------------------------------W-T--------------------------------------------------P------------------------DL-I---------------------T----D---------------------------------------------------------------------------------------------------------------------R----------------------------------------------------------------------------------------------------------------------------G-----Y--------------------------------------------------------------------------------------------------------------------------------------------------------------------------------------------------D-----------------------LM--------------------------------------------------------------------------------------------------G--------------------------------------------------------------------------------------------------------------------------RERTRTLI----------------------------------------------------------------------------------------------------------------------------------------------------------------------------------------------------------------------------------------------------------------------------------------------------------------------------------------------------------------------------------------------------------------------------------------------------------------------------------------------------------------------------------------------------------------------------
>290397_Adehalogenans@ABC80623.1| protein of unknown function DUF59
---------------------------------------------------------------------------------------------------------------------------------------------------------------------------------------------------------------------------------------------------------------------------------------------------------------------------------------------------------------M---------------------------------------------------DRTPTHT------------------------------------------------------------------------------------------HRD----------------------------------------------------------------------------VE-ALQVPSGHLVLLPQGTWLVVQQSLGGQ-FTAMTEMGGL---------------------------------------------------------------------------------VR--------------------------IAGKD-------------------------------------ADALG----EA-------------------------------------------------FVEEARRFEQ---------E-----------------RSA-----------------------------------------------------------------------------------------------------------------AAEGPFE-------------------------------------------------------------------------------------------------------------------------------------------------------------------------------------------------------------------------------------------------------------------------------------------------------------------------------------E--------------------------------------------------------------------------------------------------------------------------------------------------------------------------------------------------------------------------------------------------------------------------------------------------------------------------Q---------------------------------------------------------------------------------------------K------------------------------------------------I---------------------------------------------------------------------------WD----------------------------------A------------------------------L-G-T-VYD-P-----EI-------------------------------------------------------------------------------------------------------------P-A--SIVEL----GLVY----A--V----------------A------A--------------------------------E--------PV----------------------E-----------G--------------------G--H------K-----------------------------V-------R-------------I-VMTLTA--------P------------AC---------------G----IG---------PV---LV----DDV-RRKV-------------------L-G---------------------V-------P---------G-----V---------------------------------K-----------D--AEV--------DL----V-------------------------------------------------------------------------------------------------------------------FD-----------P------------------------------------------P--------------------------------------------------------W-D--------------------------------------------------P------------------------SR-M---------------------S----D---------------------------------------------------------------------------------------------------------------------A----------------------------------------------------------------------------------------------------------------------------A-----K--------------------------------------------------------------------------------------------------------------------------------------------------------------------------------------------------L-----------------------QL--------------------------------------------------------------------------------------------------G--------------------------------------------------------------------------------------------------------------------------FM----------------------------------------------------------------------------------------------------------------------------------------------------------------------------------------------------------------------------------------------------------------------------------------------------------------------------------------------------------------------------------------------------------------------------------------------------------------------------------------------------------------------------------------------------------------------------------
>2013084_Abacterium@PPR46463.1| hypothetical protein CFH19_01249
-------------------------------------------------------------------------------------------------------------------------------------------------------------------------------------------------------------------------------------------------------------------------------------------------------------------------------------------------------------------------------------------------------------------------------------------------------------------------------------------------------------------------------------------------------------------------------------------------------MKK------------------------------------------------------------D------------------------------------------------------KNLSDF------------------------------------------------------------------------LPDK-----------------------------------------------------------------------------------------------------------------------------------------------------------------------NS-----------------------------------VYYKKFT-NIIQ------------------------------------------------------------------------------------------------------------------------------------------------------------------------------------------------------------------------------------------------------------------------------------------------------------------------------------------------------------------------------------------------------------------------------------------------------------------------------------------------------K--------KI--------------------------------------------------------------------------------------------------------------------------------------TK---------------------------------------------------------------------------------------------E-----------------E------------------------------I---------------------------------------------------------------------------KE----------------------------------K------------------------------I-K-Q-VYD-P-----EI-------------------------------------------------------------------------------------------------------------P-V--NILDL----GLIY----S--L----------------E------I--------------------------------S--------------------------------K-----------T--------------------N---------E-----------------------------V-------S-------------I-KMTLTS--------P------------NC---------------P----VA---------GE---MP----HKV-GKEI-------------------E-K---------------------I-------E---------G-----I---------------------------------S-----------S--IKV--------EL----V-------------------------------------------------------------------------------------------------------------------WE-----------P------------------------------------------P--------------------------------------------------------W-T--------------------------------------------------K------------------------KL-M---------------------S----E---------------------------------------------------------------------------------------------------------------------D----------------------------------------------------------------------------------------------------------------------------A-----K---------------------------------------------------------------------------------------L----------------------------------------------------------------------------------------------------------------------------------AL--------------------------------------------------------------------------------------------------D--------------------------------------------------------------------------------------------------------------------------IF----------------------------------------------------------------------------------------------------------------------------------------------------------------------------------------------------------------------------------------------------------------------------------------------------------------------------------------------------------------------------------------------------------------------------------------------------------------------------------------------------------------------------------------------------------------------------------
>2022747_Ecyanobacteri@OYQ21003.1| SUF system Fe-S cluster assembly protein
---------------------------------------------------------------------------------------------------------------------------------------------------------------------------------------------------------------------------------------------------------------------------------------------------------------------------------------------------------------M---------------------------------------------------S-------------------------------------------------------------------------------------------------------------------------------------------------------------------------------DT-PTGF------------------------------------------------------------D------------------------------------------------------LHTQEP------------------------------------------------------------------------LPE-----------------------------------------------------------------------------------------------------------------------------------------------------------------------------------------------------------------KPT-G-------------------------------------------------------------------------------------------------------------------------------------------------------------------------------------------------------------------------------------------------------------------------------------------------------------------------------------------------------------------------------------------------------------------------------------------------------------------------------------------------------------------D--------------------------------------------------------------------------------------------------------------------------------------LE---------------------------------------------------------------------------------------------D-----------------Q------------------------------V---------------------------------------------------------------------------LD----------------------------------A------------------------------L-R-T-VYD-P-----EI-------------------------------------------------------------------------------------------------------------P-V--NIVEL----GLIY----D--L----------------R------V--------------------------------L--------------------------------E-----------D--------------------R---------R-----------------------------V-------F-------------I-DMTLTA--------P------------NC---------------P----VA---------EE---IP----VQV-ADKV-------------------R-S---------------------V-------E---------G-----V---------------------------------A-----------D--ATV--------NL----V-------------------------------------------------------------------------------------------------------------------WS-----------P------------------------------------------P--------------------------------------------------------W-T--------------------------------------------------Q------------------------DR-M---------------------S----D---------------------------------------------------------------------------------------------------------------------E----------------------------------------------------------------------------------------------------------------------------A-----K---------------------------------------------------------------------------------------L----------------------------------------------------------------------------------------------------------------------------------QL--------------------------------------------------------------------------------------------------N--------------------------------------------------------------------------------------------------------------------------MF----------------------------------------------------------------------------------------------------------------------------------------------------------------------------------------------------------------------------------------------------------------------------------------------------------------------------------------------------------------------------------------------------------------------------------------------------------------------------------------------------------------------------------------------------------------------------------
>552518_Elitoralis@KJV10967.1| hypothetical protein VZ95_01450
-----------------------------------------------------------------------------------------------------------------------------------------------------------------------------------------------------------------------------------------------------------------------------------------------------------------------------------------------------------------------------------------------------------------------------------------------------------------------------------------------------------------------------------------------------------------------------------------------------------------------------------------------------------------------------------------------------------------------------MHAQDP------------------------------------------------------------------------LPA-----------------------------------------------------------------------------------------------------------------------------------------------------------------------------------------------------------------APT-G-------------------------------------------------------------------------------------------------------------------------------------------------------------------------------------------------------------------------------------------------------------------------------------------------------------------------------------------------------------------------------------------------------------------------------------------------------------------------------------------------------------------D--------------------------------------------------------------------------------------------------------------------------------------LE---------------------------------------------------------------------------------------------D-----------------Q------------------------------V---------------------------------------------------------------------------LD----------------------------------A------------------------------L-R-T-VFD-P-----EI-------------------------------------------------------------------------------------------------------------P-V--NIVDL----GLIY----D--L----------------R------V--------------------------------L--------------------------------E-----------D--------------------R---------R-----------------------------V-------F-------------I-DMTLTA--------P------------NC---------------P----VA---------EE---IP----IQV-ADKV-------------------K-S---------------------V-------P---------G-----V---------------------------------V-----------D--ATV--------SL----V-------------------------------------------------------------------------------------------------------------------WM-----------P------------------------------------------P--------------------------------------------------------W-T--------------------------------------------------Q------------------------DR-M---------------------S----E---------------------------------------------------------------------------------------------------------------------E----------------------------------------------------------------------------------------------------------------------------A-----R---------------------------------------------------------------------------------------L----------------------------------------------------------------------------------------------------------------------------------QL--------------------------------------------------------------------------------------------------N--------------------------------------------------------------------------------------------------------------------------LF----------------------------------------------------------------------------------------------------------------------------------------------------------------------------------------------------------------------------------------------------------------------------------------------------------------------------------------------------------------------------------------------------------------------------------------------------------------------------------------------------------------------------------------------------------------------------------
>1797213_Abacterium@OFW84137.1| hypothetical protein A2018_06335
---------------------------------------------------------------------------------------------------------------------------------------------------------------------------------------------------------------------------------------------------------------------------------------------------------------------------------------------------------------M---------------------------------------------------EAPWG--------------------------------------------------------------------------------------------------------HPL--------------------------------------------------------------------------------------------------------------------------------------------------------------------------------------------------L---------------------------------------------------------------------LP---------------------------------------------------------------------------------------------------------------------------------------------------------------------------------------------------------------------------------------------------------------------------------------------------------------------------------------------------------------------------------------------------------------------------------------------------------------------------------------------------------------------------------------------------------------------------------------------------------------------------------------------------------------------------------------------------------------------------------------------------------------------------------------------------------------------------------------------------------------------------------------------------------------------------------------------------------------------------------------------------------------------------------V---------------------------------------------------------------------------ID----------------------------------A------------------------------L-R-D-VYD-P-----EI-------------------------------------------------------------------------------------------------------------P-V--SIYDL----GLIY----R--I----------------D------I--------------------------------K--------------------------------D-----------A--------------------G---------I-----------------------------V-------D-------------I-TLTLTS--------P------------TC---------------P----IA---------GE---MP----FMV-YDAV-------------------M-Q---------------------V-------P---------G-----V---------------------------------S-----------E--CFV--------DL----V-------------------------------------------------------------------------------------------------------------------FN-----------P------------------------------------------V--------------------------------------------------------W-C--------------------------------------------------M------------------------DC-M---------------------T----E---------------------------------------------------------------------------------------------------------------------V----------------------------------------------------------------------------------------------------------------------------A-----K---------------------------------------------------------------------------------------I----------------------------------------------------------------------------------------------------------------------------------EL--------------------------------------------------------------------------------------------------S--------------------------------------------------------------------------------------------------------------------------LF----------------------------------------------------------------------------------------------------------------------------------------------------------------------------------------------------------------------------------------------------------------------------------------------------------------------------------------------------------------------------------------------------------------------------------------------------------------------------------------------------------------------------------------------------------------------------------
>13373_Bmallei@AIP76720.1| hypothetical protein DM51_394
--------------------------------------------------------------------------------------------------------------------------------------------------------------------------------------------------------------------------------------------------------------------------------------------------------------------------------------------------------------------------------------------------------------------------------------------------------------------------------------------------------------------------MRR------------------------------------------------------------------SRESVV-LRR-------------------------------------------------------------P------------------------------------------------------VKVE-------------------------------------------------------------------------CVPS---------------------------------------------------GAPLELPA---------G-TAAEI-----------TQAL-----------------------------------------------------------------------------GTN-------------------------------------FTLV--------------------------------------------------AG------------------------------G----------------------------------------QMVRLR----------------------------------------------------------------------GED----------------------------------------------------------ADA-------------------IGK--------------------------------------P-PPEPL--------------------------------------------------------DVP-----------------------------------------DG-------------------------------------------------------------P-------VT----------------------------------------------PDG-------------------------------------------------------------------------------------AR---------------------------------------------------------------------------------------------A-----------------C------------------------------V---------------------------------------------------------------------------MQ----------------------------------T------------------------------L-K-T-CYD-P-----EI-------------------------------------------------------------------------------------------------------------P-V--DIVEL----GLIY----D--C----------------E------I--------------------------------E--------PA----------------------G-----------H--------------------D--R------LK----------------------------V-------S-------------I-TMTLTA--------P------------GC---------------G----MG---------EA---LA----DEV-ADKV-------------------L-A---------------------L-------P---------F-----V---------------------------------G-----------E--VNV--------DM----V-------------------------------------------------------------------------------------------------------------------FD-----------P------------------------------------------P--------------------------------------------------------W-D--------------------------------------------------R------------------------SR-M---------------------S----E---------------------------------------------------------------------------------------------------------------------A----------------------------------------------------------------------------------------------------------------------------A-----M---------------------------------------------------------------------------------------L----------------------------------------------------------------------------------------------------------------------------------TL--------------------------------------------------------------------------------------------------G--------------------------------------------------------------------------------------------------------------------------L-----------------------------------------------------------------------------------------------------------------------------------------------------------------------------------------------------------------------------------------------------------------------------------------------------------------------------------------------------------------------------------------------------------------------------------------------------------------------------------------------------------------------------------------------------------------------------------
>2492378_CMrohwerii@RST66959.1| DUF59 domain-containing protein
------------------------------------------------------------------------------------------------------------------------------------------------------------------------------------------------------------------------------------------------------------------------------------------------------------------------------------------------------------------------------------------------------------------------------------------------------------------------------------------------------------------------------------------------------------------------------------------------------------------------------------------------------------------------------------------------------------------------------------------------------------------------------------------------------------------------------------------------------------------------------------------------------------------------------------------------------------------------------------------------------------------------------------------------------------------------------------------------------------------------------------------------------------------------------------------------------------------------------------------------------------------------------------------------------------------------------------------------------------------------------------------------------------------------------------------------------------------------------------------------------------------------------------------------------------------------------------------------------MDN-------------------------------------------------------------------------------------IR---------------------------------------------------------------------------------------------D-----------------K------------------------------V---------------------------------------------------------------------------IA----------------------------------I------------------------------L-K-L-IYD-P-----EI-------------------------------------------------------------------------------------------------------------S-V--NIWDL----GLIY----N--I----------------D------I--------------------------------S--------KK----------------------N-----------I------------------------------------------------------------I-------N-------------I-KMTLTS--------P------------TC---------------P----VA---------DA---IP----QEI-KTKIK------------------S-I---------------------I-------T---------E-----A---------------------------------K-----------E--VNV--------EL----V-------------------------------------------------------------------------------------------------------------------WK-----------P------------------------------------------K--------------------------------------------------------W-D--------------------------------------------------K------------------------SM-M---------------------T----E---------------------------------------------------------------------------------------------------------------------E----------------------------------------------------------------------------------------------------------------------------A-----K---------------------------------------------------------------------------------------F----------------------------------------------------------------------------------------------------------------------------------IL--------------------------------------------------------------------------------------------------D--------------------------------------------------------------------------------------------------------------------------LF----------------------------------------------------------------------------------------------------------------------------------------------------------------------------------------------------------------------------------------------------------------------------------------------------------------------------------------------------------------------------------------------------------------------------------------------------------------------------------------------------------------------------------------------------------------------------------
>2032648_Mbacterium@PEAN01000020.1_40|  37217 37531
-----------------------------------------------------------------------------------------------------------------------------------------------------------------------------------------------------------------------------------------------------------------------------------------------------------------------------------------------------------------------------------------------------------------------------------------------------------------------------------------------------------------------------------------------------------------------------------------------------------------------------------------------------------------------------------------------------------------------------------------------------------------------------------------------------------MPP----------------------------------------------------------------------------------------------------------------------------------------------------------------------------------------------------------------------------------------------------------------------------------------------------------------------------------------------------------------------------------------------------------------------------------------------------------------------------------------------------------------------------------------------------------------------------------------------------------------------------------------------------------------------------------------------------------------------------------------------------------------------------------------TEK-------------------------------------------------------------------------------------LK---------------------------------------------------------------------------------------------E-----------------Q------------------------------V---------------------------------------------------------------------------IA----------------------------------A------------------------------L-C-T-IVD-P-----EF-------------------------------------------------------------------------------------------------------------P-I--NIYDL----GLVY----D--L----------------E------V--------------------------------T--------PL----------------------G-----------V------------------------------------------------------------V-------M-------------V-RMTLTA--------P------------GC---------------P----VA---------QS---LP----DTV-KVTL-------------------G-R---------------------I-------P---------G-----V---------------------------------R-----------E--VEV--------EI----V-------------------------------------------------------------------------------------------------------------------WD-----------P------------------------------------------P--------------------------------------------------------W-N--------------------------------------------------R------------------------DM-M---------------------N----E---------------------------------------------------------------------------------------------------------------------K----------------------------------------------------------------------------------------------------------------------------A-----R---------------------------------------------------------------------------------------W----------------------------------------------------------------------------------------------------------------------------------QM--------------------------------------------------------------------------------------------------E--------------------------------------------------------------------------------------------------------------------------ML*---------------------------------------------------------------------------------------------------------------------------------------------------------------------------------------------------------------------------------------------------------------------------------------------------------------------------------------------------------------------------------------------------------------------------------------------------------------------------------------------------------------------------------------------------------------------------------
>2099786_Rsp@AXF54995.1| metal-sulfur cluster assembly factor
---------------------------------------------------------------------------------------------------------------------------------------------------------------------------------------------------------------------------------------------------------------------------------------------------------------------------------------------------------------M---------------------------------------------------A---------------------------------------------------------------------------------------------------------------------------------------------------------------------------------------------------------------------------------------------------------------------------------------------------------------------------------------------------------------------------------------------------------------------------------------------DEQE-------------------------------IQE------------------------------------------------------------------------------------------------------------------------------------------------------------------------------------------------------------------------------------------------------------------------------------------------------------------------------------------------------------------------------------------------------------------------------------------------------------TE--------------------------------------------------------------------------------------------------------------------------------------------------------------------------------------------------------------------------------------------------------------------------------------------------------------------------E---------------------------------------------------------------------------------------------R------------------------------------------------V---------------------------------------------------------------------------WA----------------------------------E------------------------------L-E-N-VID-P-----EL-------------------------------------------------------------------------------------------------------------G-V--DIVNL----GLVY----E--V----------------D------L--------------------------------D--------------------------------P-----------D--------------------K---------N-----------------------------V-------V-------------I-TMTLTS--------M------------GC---------------P----LA---------GM---IQ----SEI-KNAL-------------------S-G---------------------L-------Q---------E-----V---------------------------------NEIG--------E--VEA--------NI----V-------------------------------------------------------------------------------------------------------------------WN-----------P------------------------------------------P--------------------------------------------------------W-D--------------------------------------------------K------------------------DK-M---------------------S----R---------------------------------------------------------------------------------------------------------------------Y----------------------------------------------------------------------------------------------------------------------------A-----K--------------------------------------------------------------------------------------------------------------------------------------------------------------------------------------------------I-----------------------AL--------------------------------------------------------------------------------------------------G--------------------------------------------------------------------------------------------------------------------------V------------------------------------------------------------------------------------------------------------------------------------------------------------------------------------------------------------------------AD---------------------------------------------------------------------------------------------------------------------------------------------------------------------------------------------------------------------------------------------------------------------------------------------------------------------------------------------------------
>395495_Lcholodnii@ACB33754.1| protein of unknown function DUF59
----------------------------------------------------------------------------------------------------------------------------------------------------------------------------------------------------------------------------------------------------------------------------------------------------------------------------------------------------------------------------------------------------------------------------------------------------------------------------------------------------------------------------------------------------------------------------------------------------------------------------------------------------------------------------------------------------------------------------------------------------------------------------------------------------------------------------------------------------------------------------------------------------MEPE-----------------------------------------------------------------------------------------------------------------------------------------------------------------------------------------------------------------------------------------------------------------------------------------------------------------------------------------------------------------------------------------------------------------------------------------------------------LIAA----------------------------------------------------------------------------------------------------------------------------------------------------------------------------------------------------------------------------------------------------------------------------------------------------------------------LEA---------------------------------------------------------------------------------------------R------------------------------------------------I---------------------------------------------------------------------------RE----------------------------------A------------------------------L-H-S-VQD-P-----EM-------------------------------------------------------------------------------------------------------------G-E--NIVDL----GLLE----G--I----------------L------I--------------------------------D--------------------------------D--------------------------------Q---------G-----------------------------V-------Q-------------V-TLIPTS--------A------------TC---------------P----MA---------DV---IL----DDA-QAAV-------------------E-A---------------------V-------C---------P-----A---------------------------------G--T--------S--VEI--------DM----D-------------------------------------------------------------------------------------------------------------------WE-----------Q------------------------------------------V--------------------------------------------------------W-S--------------------------------------------------P------------------------DR-L---------------------A----P---------------------------------------------------------------------------------------------------------------------A----------------------------------------------------------------------------------------------------------------------------L-----R--------------------------------------------------------------------------------------------------------------------------------------------------------------------------------------------------E-----------------------RF--------------------------------------------------------------------------------------------------G--------------------------------------------------------------------------------------------------------------------------W-----------------------------------------------------------------------------------------------------------------------------------------------------------------------------------------------------------------------------------------------------------------------------------------------------------------------------------------------------------------------------------------------------------------------------------------------------------------------------------------------------------------------------------------------------------------------------------
>335992_CPubique@AAZ21563.1| possible phenylacetic acid degradation protein
--------------------------------------------------------------------------------------------------------------------------------------------------------------------------------------------------------------------------------------------------------------------------------------------------------------------------------------------------------------------------------------------------------------------------------------------------------------------------------------------------------------------------------------------------------------------------------------------------------------------------------------------------------------------------------------------------------------------------------------------------------------------------------------------------------------------------------------------------------------------------------------------------------------------------------------------------------------------------------------------------------------------------------------------------------------------------------------------------------------------------------------------------------------------------------------------------------------------------------------------------------------------------------------------------------M-----------------------------------------------------------D-----------------------------------------------------------------------------------------------------------------------------------------------------------------------------------------------------------------------------------L-------------------------------------------------------------------------------------RE---------------------------------------------------------------------------------------------Q------------------------------------------------V---------------------------------------------------------------------------IA----------------------------------E------------------------------I-R-K-IYD-P-----EI-------------------------------------------------------------------------------------------------------------P-V--NIYEL----GLIY----D--V----------------K------V--------------------------------N--------------------------------E-----------S--------------------K---------------------------------------A-------K-------------I-IMTLTT--------P------------NC---------------P----VA---------ES---LP----QEV-KDSA-------------------M-Q---------------------V-------E---------G-----I---------------------------------E-----------E--VDL--------DL----V-------------------------------------------------------------------------------------------------------------------FE-----------P------------------------------------------P--------------------------------------------------------W-E--------------------------------------------------K------------------------SM-M---------------------S----E---------------------------------------------------------------------------------------------------------------------A----------------------------------------------------------------------------------------------------------------------------A-----K---------------------------------------------------------------------------------------L----------------------------------------------------------------------------------------------------------------------------------EL--------------------------------------------------------------------------------------------------N--------------------------------------------------------------------------------------------------------------------------L-----------------------------------------------------------------------------------------------------------------------------------------------------------------------------------------------------------------------------------------------------------------------------------------------------------------------------------------------------------------------------------------------------------------------------------------------------------------------------------------------------------------------------------------------------------------------------------
>1655605_Pbacterium@KRO64093.1| FeS assembly SUF system protein
--------------------------------------------------------------------------------------------------------------------------------------------------------------------------------------------------------------------------------------------------------------------------------------------------------------------------------------------------------------------------------------------------------------------------------------------------------------------------------------------------------------------------------------------------------------------------------------------------------------------------------------------------------------------------------------------------------------------------------------------------------------------------------------------------------------------------------------------------------------------------------------------------------------------------------------------------------------------------------------------------------------------------------------------------------------------------------------------------------------------------------------------------------------------------------------------------------------------------------------------------------------------------------------------------------M-----------------------------------------------------------T-----------------------------------------------------------------------------------------------------------------------------------------------------------------------------------------------------------------------------------L-------------------------------------------------------------------------------------KE---------------------------------------------------------------------------------------------K------------------------------------------------V---------------------------------------------------------------------------IE----------------------------------E------------------------------I-R-K-IYD-P-----EL-------------------------------------------------------------------------------------------------------------P-V--NIYEL----GLIY----D--V----------------Q------V--------------------------------D--------------------------------N-----------N--------------------N---------------------------------------A-------K-------------I-KMTLTT--------P------------NC---------------P----VA---------ES---LP----KEV-KDGA-------------------M-Q---------------------V-------E---------G-----I---------------------------------E-----------N--VDL--------EL----V-------------------------------------------------------------------------------------------------------------------WD-----------P------------------------------------------P--------------------------------------------------------W-N--------------------------------------------------K------------------------DM-M---------------------S----E---------------------------------------------------------------------------------------------------------------------A----------------------------------------------------------------------------------------------------------------------------A-----K---------------------------------------------------------------------------------------L----------------------------------------------------------------------------------------------------------------------------------EL--------------------------------------------------------------------------------------------------N--------------------------------------------------------------------------------------------------------------------------L-----------------------------------------------------------------------------------------------------------------------------------------------------------------------------------------------------------------------------------------------------------------------------------------------------------------------------------------------------------------------------------------------------------------------------------------------------------------------------------------------------------------------------------------------------------------------------------
>1388755_CPsp@SMF72705.1| FeS assembly SUF system protein
--------------------------------------------------------------------------------------------------------------------------------------------------------------------------------------------------------------------------------------------------------------------------------------------------------------------------------------------------------------------------------------------------------------------------------------------------------------------------------------------------------------------------------------------------------------------------------------------------------------------------------------------------------------------------------------------------------------------------------------------------------------------------------------------------------------------------------------------------------------------------------------------------------------------------------------------------------------------------------------------------------------------------------------------------------------------------------------------------------------------------------------------------------------------------------------------------------------------------------------------------------------------------------------------------------M-----------------------------------------------------------S-----------------------------------------------------------------------------------------------------------------------------------------------------------------------------------------------------------------------------------T-------------------------------------------------------------------------------------KE---------------------------------------------------------------------------------------------K------------------------------------------------I---------------------------------------------------------------------------IE----------------------------------E------------------------------I-K-K-IYD-P-----EL-------------------------------------------------------------------------------------------------------------P-V--NIYEL----GLIY----D--I----------------Q------V--------------------------------E--------------------------------D-----------K--------------------K---------------------------------------A-------K-------------I-KMTLTT--------P------------NC---------------P----VA---------ES---LP----KEV-KDGA-------------------M-Q---------------------V-------E---------E-----I---------------------------------E-----------D--VDL--------QL----V-------------------------------------------------------------------------------------------------------------------WD-----------P------------------------------------------P--------------------------------------------------------W-N--------------------------------------------------K------------------------DM-M---------------------S----E---------------------------------------------------------------------------------------------------------------------A----------------------------------------------------------------------------------------------------------------------------A-----K---------------------------------------------------------------------------------------L----------------------------------------------------------------------------------------------------------------------------------EL--------------------------------------------------------------------------------------------------N--------------------------------------------------------------------------------------------------------------------------L-----------------------------------------------------------------------------------------------------------------------------------------------------------------------------------------------------------------------------------------------------------------------------------------------------------------------------------------------------------------------------------------------------------------------------------------------------------------------------------------------------------------------------------------------------------------------------------
>859653_Aproteobacter@AFS47096.1| hypothetical protein HIMB5_00003270
--------------------------------------------------------------------------------------------------------------------------------------------------------------------------------------------------------------------------------------------------------------------------------------------------------------------------------------------------------------------------------------------------------------------------------------------------------------------------------------------------------------------------------------------------------------------------------------------------------------------------------------------------------------------------------------------------------------------------------------------------------------------------------------------------------------------------------------------------------------------------------------------------------------------------------------------------------------------------------------------------------------------------------------------------------------------------------------------------------------------------------------------------------------------------------------------------------------------------------------------------------------------------------------------------------M-----------------------------------------------------------N-----------------------------------------------------------------------------------------------------------------------------------------------------------------------------------------------------------------------------------I-------------------------------------------------------------------------------------KE---------------------------------------------------------------------------------------------K------------------------------------------------I---------------------------------------------------------------------------IE----------------------------------E------------------------------I-R-K-IYD-P-----EL-------------------------------------------------------------------------------------------------------------P-V--NIYEL----GLIY----D--I----------------Q------V--------------------------------E--------------------------------E-----------K--------------------K---------------------------------------A-------K-------------I-KMTLTT--------P------------NC---------------P----VA---------ES---LP----KEV-KDGA-------------------M-Q---------------------V-------E---------E-----I---------------------------------E-----------D--VDL--------EL----V-------------------------------------------------------------------------------------------------------------------WD-----------P------------------------------------------P--------------------------------------------------------W-T--------------------------------------------------K------------------------DM-M---------------------S----E---------------------------------------------------------------------------------------------------------------------A----------------------------------------------------------------------------------------------------------------------------A-----K---------------------------------------------------------------------------------------L----------------------------------------------------------------------------------------------------------------------------------EL--------------------------------------------------------------------------------------------------N--------------------------------------------------------------------------------------------------------------------------L-----------------------------------------------------------------------------------------------------------------------------------------------------------------------------------------------------------------------------------------------------------------------------------------------------------------------------------------------------------------------------------------------------------------------------------------------------------------------------------------------------------------------------------------------------------------------------------
>2162023_Pbacterium@QBYE01000002.1_84|  71990 72286
--------------------------------------------------------------------------------------------------------------------------------------------------------------------------------------------------------------------------------------------------------------------------------------------------------------------------------------------------------------------------------------------------------------------------------------------------------------------------------------------------------------------------------------------------------------------------------------------------------------------------------------------------------------------------------------------------------------------------------------------------------------------------------------------------------------------------------------------------------------------------------------------------------------------------------------------------------------------------------------------------------------------------------------------------------------------------------------------------------------------------------------------------------------------------------------------------------------------------------------------------------------------------------------------------------M-----------------------------------------------------------E-----------------------------------------------------------------------------------------------------------------------------------------------------------------------------------------------------------------------------------I-------------------------------------------------------------------------------------KD---------------------------------------------------------------------------------------------K------------------------------------------------I---------------------------------------------------------------------------IE----------------------------------E------------------------------I-K-K-IYD-P-----EL-------------------------------------------------------------------------------------------------------------P-V--NIYDL----GLIY----D--V----------------Q------V--------------------------------N--------------------------------Q-----------K--------------------K---------------------------------------A-------K-------------I-KMTLTT--------P------------NC---------------P----VA---------ES---LP----KEV-KEGA-------------------M-Q---------------------V-------E---------E-----I---------------------------------E-----------D--VDL--------EL----V-------------------------------------------------------------------------------------------------------------------WD-----------P------------------------------------------P--------------------------------------------------------W-T--------------------------------------------------K------------------------DM-M---------------------S----D---------------------------------------------------------------------------------------------------------------------A----------------------------------------------------------------------------------------------------------------------------A-----K---------------------------------------------------------------------------------------L----------------------------------------------------------------------------------------------------------------------------------EL--------------------------------------------------------------------------------------------------N--------------------------------------------------------------------------------------------------------------------------L*----------------------------------------------------------------------------------------------------------------------------------------------------------------------------------------------------------------------------------------------------------------------------------------------------------------------------------------------------------------------------------------------------------------------------------------------------------------------------------------------------------------------------------------------------------------------------------
>2162047_Pbacterium@QCJE01000002.1_46|  29494 29790
--------------------------------------------------------------------------------------------------------------------------------------------------------------------------------------------------------------------------------------------------------------------------------------------------------------------------------------------------------------------------------------------------------------------------------------------------------------------------------------------------------------------------------------------------------------------------------------------------------------------------------------------------------------------------------------------------------------------------------------------------------------------------------------------------------------------------------------------------------------------------------------------------------------------------------------------------------------------------------------------------------------------------------------------------------------------------------------------------------------------------------------------------------------------------------------------------------------------------------------------------------------------------------------------------------M-----------------------------------------------------------E-----------------------------------------------------------------------------------------------------------------------------------------------------------------------------------------------------------------------------------I-------------------------------------------------------------------------------------KD---------------------------------------------------------------------------------------------K------------------------------------------------I---------------------------------------------------------------------------IN----------------------------------E------------------------------I-R-K-IYD-P-----EL-------------------------------------------------------------------------------------------------------------P-V--NIYEL----GLIY----D--I----------------Q------V--------------------------------K--------------------------------G-----------K--------------------K---------------------------------------A-------E-------------I-KMTLTT--------P------------NC---------------P----VA---------ES---LP----KEV-KEGA-------------------M-Q---------------------V-------E---------E-----I---------------------------------D-----------D--VDL--------QL----V-------------------------------------------------------------------------------------------------------------------WD-----------P------------------------------------------P--------------------------------------------------------W-T--------------------------------------------------K------------------------DM-M---------------------S----D---------------------------------------------------------------------------------------------------------------------A----------------------------------------------------------------------------------------------------------------------------A-----K---------------------------------------------------------------------------------------L----------------------------------------------------------------------------------------------------------------------------------EL--------------------------------------------------------------------------------------------------N--------------------------------------------------------------------------------------------------------------------------L*----------------------------------------------------------------------------------------------------------------------------------------------------------------------------------------------------------------------------------------------------------------------------------------------------------------------------------------------------------------------------------------------------------------------------------------------------------------------------------------------------------------------------------------------------------------------------------
>2162038_Pbacterium@QCDD01000002.1_84|  73546 73842
--------------------------------------------------------------------------------------------------------------------------------------------------------------------------------------------------------------------------------------------------------------------------------------------------------------------------------------------------------------------------------------------------------------------------------------------------------------------------------------------------------------------------------------------------------------------------------------------------------------------------------------------------------------------------------------------------------------------------------------------------------------------------------------------------------------------------------------------------------------------------------------------------------------------------------------------------------------------------------------------------------------------------------------------------------------------------------------------------------------------------------------------------------------------------------------------------------------------------------------------------------------------------------------------------------M-----------------------------------------------------------E-----------------------------------------------------------------------------------------------------------------------------------------------------------------------------------------------------------------------------------I-------------------------------------------------------------------------------------KE---------------------------------------------------------------------------------------------K------------------------------------------------I---------------------------------------------------------------------------IN----------------------------------E------------------------------I-R-K-VYD-P-----EL-------------------------------------------------------------------------------------------------------------P-V--NIYEL----GLIY----D--I----------------Q------V--------------------------------K--------------------------------G-----------K--------------------K---------------------------------------A-------E-------------I-KMTLTT--------P------------NC---------------P----VA---------ES---LP----KEV-KEGV-------------------M-Q---------------------V-------E---------E-----I---------------------------------D-----------D--VDL--------QL----V-------------------------------------------------------------------------------------------------------------------WD-----------P------------------------------------------P--------------------------------------------------------W-N--------------------------------------------------K------------------------DM-M---------------------S----D---------------------------------------------------------------------------------------------------------------------A----------------------------------------------------------------------------------------------------------------------------A-----K---------------------------------------------------------------------------------------L----------------------------------------------------------------------------------------------------------------------------------EL--------------------------------------------------------------------------------------------------N--------------------------------------------------------------------------------------------------------------------------L*----------------------------------------------------------------------------------------------------------------------------------------------------------------------------------------------------------------------------------------------------------------------------------------------------------------------------------------------------------------------------------------------------------------------------------------------------------------------------------------------------------------------------------------------------------------------------------
>2162046_Pbacterium@QCHE01000001.1_39|  28470 28766
--------------------------------------------------------------------------------------------------------------------------------------------------------------------------------------------------------------------------------------------------------------------------------------------------------------------------------------------------------------------------------------------------------------------------------------------------------------------------------------------------------------------------------------------------------------------------------------------------------------------------------------------------------------------------------------------------------------------------------------------------------------------------------------------------------------------------------------------------------------------------------------------------------------------------------------------------------------------------------------------------------------------------------------------------------------------------------------------------------------------------------------------------------------------------------------------------------------------------------------------------------------------------------------------------------M-----------------------------------------------------------D-----------------------------------------------------------------------------------------------------------------------------------------------------------------------------------------------------------------------------------V-------------------------------------------------------------------------------------KN---------------------------------------------------------------------------------------------K------------------------------------------------I---------------------------------------------------------------------------IE----------------------------------E------------------------------I-R-K-IYD-P-----EL-------------------------------------------------------------------------------------------------------------P-V--NIYEL----GLIY----D--I----------------Q------V--------------------------------N--------------------------------G-----------R--------------------K---------------------------------------A-------E-------------I-KMTLTT--------P------------NC---------------P----VA---------ES---LP----KEV-KEGA-------------------M-Q---------------------V-------E---------E-----I---------------------------------D-----------D--VDL--------QL----V-------------------------------------------------------------------------------------------------------------------WD-----------P------------------------------------------P--------------------------------------------------------W-T--------------------------------------------------K------------------------DM-M---------------------S----D---------------------------------------------------------------------------------------------------------------------A----------------------------------------------------------------------------------------------------------------------------A-----K---------------------------------------------------------------------------------------L----------------------------------------------------------------------------------------------------------------------------------EL--------------------------------------------------------------------------------------------------N--------------------------------------------------------------------------------------------------------------------------L*----------------------------------------------------------------------------------------------------------------------------------------------------------------------------------------------------------------------------------------------------------------------------------------------------------------------------------------------------------------------------------------------------------------------------------------------------------------------------------------------------------------------------------------------------------------------------------
>2162055_Pbacterium@QCOL01000008.1_23|  22393 22689
--------------------------------------------------------------------------------------------------------------------------------------------------------------------------------------------------------------------------------------------------------------------------------------------------------------------------------------------------------------------------------------------------------------------------------------------------------------------------------------------------------------------------------------------------------------------------------------------------------------------------------------------------------------------------------------------------------------------------------------------------------------------------------------------------------------------------------------------------------------------------------------------------------------------------------------------------------------------------------------------------------------------------------------------------------------------------------------------------------------------------------------------------------------------------------------------------------------------------------------------------------------------------------------------------------M-----------------------------------------------------------D-----------------------------------------------------------------------------------------------------------------------------------------------------------------------------------------------------------------------------------V-------------------------------------------------------------------------------------KN---------------------------------------------------------------------------------------------K------------------------------------------------I---------------------------------------------------------------------------IE----------------------------------E------------------------------I-R-K-IYD-P-----EL-------------------------------------------------------------------------------------------------------------P-V--NIYEL----GLIY----D--I----------------Q------V--------------------------------N--------------------------------G-----------R--------------------K---------------------------------------A-------E-------------I-KMTLTT--------P------------NC---------------P----VA---------ES---LP----KEV-KEGA-------------------M-Q---------------------V-------E---------E-----I---------------------------------D-----------D--VNL--------EL----V-------------------------------------------------------------------------------------------------------------------WD-----------P------------------------------------------P--------------------------------------------------------W-N--------------------------------------------------K------------------------DM-M---------------------S----D---------------------------------------------------------------------------------------------------------------------A----------------------------------------------------------------------------------------------------------------------------A-----K---------------------------------------------------------------------------------------L----------------------------------------------------------------------------------------------------------------------------------EL--------------------------------------------------------------------------------------------------N--------------------------------------------------------------------------------------------------------------------------L*----------------------------------------------------------------------------------------------------------------------------------------------------------------------------------------------------------------------------------------------------------------------------------------------------------------------------------------------------------------------------------------------------------------------------------------------------------------------------------------------------------------------------------------------------------------------------------
>1977864_CPsp@ARJ48103.1| FeS assembly SUF system protein
--------------------------------------------------------------------------------------------------------------------------------------------------------------------------------------------------------------------------------------------------------------------------------------------------------------------------------------------------------------------------------------------------------------------------------------------------------------------------------------------------------------------------------------------------------------------------------------------------------------------------------------------------------------------------------------------------------------------------------------------------------------------------------------------------------------------------------------------------------------------------------------------------------------------------------------------------------------------------------------------------------------------------------------------------------------------------------------------------------------------------------------------------------------------------------------------------------------------------------------------------------------------------------------------------------M-----------------------------------------------------------D-----------------------------------------------------------------------------------------------------------------------------------------------------------------------------------------------------------------------------------I-------------------------------------------------------------------------------------KN---------------------------------------------------------------------------------------------K------------------------------------------------I---------------------------------------------------------------------------IE----------------------------------E------------------------------I-R-K-IYD-P-----EL-------------------------------------------------------------------------------------------------------------P-V--NIYEL----GLIY----D--I----------------K------V--------------------------------N--------------------------------G-----------R--------------------K---------------------------------------A-------D-------------I-KMTLTT--------P------------NC---------------P----VA---------ES---LP----KEV-KEGA-------------------M-Q---------------------V-------E---------G-----I---------------------------------D-----------D--VNL--------EL----V-------------------------------------------------------------------------------------------------------------------WD-----------P------------------------------------------P--------------------------------------------------------W-N--------------------------------------------------K------------------------DM-M---------------------S----D---------------------------------------------------------------------------------------------------------------------A----------------------------------------------------------------------------------------------------------------------------A-----K---------------------------------------------------------------------------------------L----------------------------------------------------------------------------------------------------------------------------------EL--------------------------------------------------------------------------------------------------N--------------------------------------------------------------------------------------------------------------------------L-----------------------------------------------------------------------------------------------------------------------------------------------------------------------------------------------------------------------------------------------------------------------------------------------------------------------------------------------------------------------------------------------------------------------------------------------------------------------------------------------------------------------------------------------------------------------------------
>1265756_CPubique@KI421433.1_282|  272010 272309
--------------------------------------------------------------------------------------------------------------------------------------------------------------------------------------------------------------------------------------------------------------------------------------------------------------------------------------------------------------------------------------------------------------------------------------------------------------------------------------------------------------------------------------------------------------------------------------------------------------------------------------------------------------------------------------------------------------------------------------------------------------------------------------------------------------------------------------------------------------------------------------------------------------------------------------------------------------------------------------------------------------------------------------------------------------------------------------------------------------------------------------------------------------------------------------------------------------------------------------------------------------------------------------------------------M-----------------------------------------------------------S-----------------------------------------------------------------------------------------------------------------------------------------------------------------------------------------------------------------------------------K-------------------------------------------------------------------------------------KE---------------------------------------------------------------------------------------------Q------------------------------------------------I---------------------------------------------------------------------------IE----------------------------------E------------------------------I-R-K-IYD-P-----EL-------------------------------------------------------------------------------------------------------------P-V--NIYEL----GLIY----D--V----------------T------V--------------------------------E--------------------------------N-----------E--------------------N---------F-----------------------------A-------K-------------I-KMTLTT--------P------------NC---------------P----VA---------ES---LP----KEV-KEGA-------------------M-Q---------------------V-------E---------G-----I---------------------------------E-----------D--VDL--------EL----V-------------------------------------------------------------------------------------------------------------------WD-----------P------------------------------------------P--------------------------------------------------------W-N--------------------------------------------------K------------------------DM-M---------------------S----E---------------------------------------------------------------------------------------------------------------------A----------------------------------------------------------------------------------------------------------------------------A-----K---------------------------------------------------------------------------------------L----------------------------------------------------------------------------------------------------------------------------------EL--------------------------------------------------------------------------------------------------N--------------------------------------------------------------------------------------------------------------------------L*----------------------------------------------------------------------------------------------------------------------------------------------------------------------------------------------------------------------------------------------------------------------------------------------------------------------------------------------------------------------------------------------------------------------------------------------------------------------------------------------------------------------------------------------------------------------------------
>2162022_Pbacterium@QBYD01000014.1_11|  10208 10507
--------------------------------------------------------------------------------------------------------------------------------------------------------------------------------------------------------------------------------------------------------------------------------------------------------------------------------------------------------------------------------------------------------------------------------------------------------------------------------------------------------------------------------------------------------------------------------------------------------------------------------------------------------------------------------------------------------------------------------------------------------------------------------------------------------------------------------------------------------------------------------------------------------------------------------------------------------------------------------------------------------------------------------------------------------------------------------------------------------------------------------------------------------------------------------------------------------------------------------------------------------------------------------------------------------M-----------------------------------------------------------N-----------------------------------------------------------------------------------------------------------------------------------------------------------------------------------------------------------------------------------K-------------------------------------------------------------------------------------KD---------------------------------------------------------------------------------------------Q------------------------------------------------I---------------------------------------------------------------------------IE----------------------------------E------------------------------I-R-K-IYD-P-----EL-------------------------------------------------------------------------------------------------------------P-V--NIYEL----GLIY----D--V----------------T------V--------------------------------E--------------------------------N-----------D--------------------N---------F-----------------------------A-------K-------------I-KMTLTT--------P------------NC---------------P----VA---------ES---LP----KEV-KEGA-------------------M-Q---------------------V-------E---------G-----I---------------------------------N-----------D--VDL--------EL----V-------------------------------------------------------------------------------------------------------------------WD-----------P------------------------------------------P--------------------------------------------------------W-N--------------------------------------------------K------------------------DM-M---------------------S----E---------------------------------------------------------------------------------------------------------------------A----------------------------------------------------------------------------------------------------------------------------A-----K---------------------------------------------------------------------------------------L----------------------------------------------------------------------------------------------------------------------------------EL--------------------------------------------------------------------------------------------------N--------------------------------------------------------------------------------------------------------------------------L*----------------------------------------------------------------------------------------------------------------------------------------------------------------------------------------------------------------------------------------------------------------------------------------------------------------------------------------------------------------------------------------------------------------------------------------------------------------------------------------------------------------------------------------------------------------------------------
>439493_CPsp@EDZ60212.1| N-6 Adenine-specific DNA methylase YitW
--------------------------------------------------------------------------------------------------------------------------------------------------------------------------------------------------------------------------------------------------------------------------------------------------------------------------------------------------------------------------------------------------------------------------------------------------------------------------------------------------------------------------------------------------------------------------------------------------------------------------------------------------------------------------------------------------------------------------------------------------------------------------------------------------------------------------------------------------------------------------------------------------------------------------------------------------------------------------------------------------------------------------------------------------------------------------------------------------------------------------------------------------------------------------------------------------------------------------------------------------------------------------------------------------------M-----------------------------------------------------------N-----------------------------------------------------------------------------------------------------------------------------------------------------------------------------------------------------------------------------------K-------------------------------------------------------------------------------------KD---------------------------------------------------------------------------------------------Q------------------------------------------------I---------------------------------------------------------------------------IE----------------------------------E------------------------------I-R-K-IYD-P-----EL-------------------------------------------------------------------------------------------------------------P-V--NIYEL----GLIY----D--V----------------T------V--------------------------------E--------------------------------N-----------D--------------------N---------F-----------------------------A-------K-------------I-KMTLTT--------P------------NC---------------P----VA---------ES---LP----KEV-KEGA-------------------M-Q---------------------V-------E---------G-----I---------------------------------E-----------D--VDL--------EL----V-------------------------------------------------------------------------------------------------------------------WD-----------P------------------------------------------P--------------------------------------------------------W-N--------------------------------------------------K------------------------DM-M---------------------S----E---------------------------------------------------------------------------------------------------------------------A----------------------------------------------------------------------------------------------------------------------------A-----K---------------------------------------------------------------------------------------L----------------------------------------------------------------------------------------------------------------------------------EL--------------------------------------------------------------------------------------------------N--------------------------------------------------------------------------------------------------------------------------L-----------------------------------------------------------------------------------------------------------------------------------------------------------------------------------------------------------------------------------------------------------------------------------------------------------------------------------------------------------------------------------------------------------------------------------------------------------------------------------------------------------------------------------------------------------------------------------
>1977865_CPsp@ARJ48641.1| SUF system Fe-S cluster assembly protein
--------------------------------------------------------------------------------------------------------------------------------------------------------------------------------------------------------------------------------------------------------------------------------------------------------------------------------------------------------------------------------------------------------------------------------------------------------------------------------------------------------------------------------------------------------------------------------------------------------------------------------------------------------------------------------------------------------------------------------------------------------------------------------------------------------------------------------------------------------------------------------------------------------------------------------------------------------------------------------------------------------------------------------------------------------------------------------------------------------------------------------------------------------------------------------------------------------------------------------------------------------------------------------------------------------M-----------------------------------------------------------D-----------------------------------------------------------------------------------------------------------------------------------------------------------------------------------------------------------------------------------L-------------------------------------------------------------------------------------KE---------------------------------------------------------------------------------------------K------------------------------------------------V---------------------------------------------------------------------------IT----------------------------------E------------------------------I-K-K-IYD-P-----EI-------------------------------------------------------------------------------------------------------------P-V--NIYEL----GLIY----D--I----------------K------I--------------------------------K--------------------------------D-----------K--------------------D---------------------------------------V-------Q-------------V-KMTLTT--------P------------NC---------------P----VA---------ES---LP----KEV-KDSI-------------------M-Q---------------------L-------K---------E-----V---------------------------------N-----------K--VDL--------DL----V-------------------------------------------------------------------------------------------------------------------WD-----------P------------------------------------------P--------------------------------------------------------W-D--------------------------------------------------K------------------------SM-M---------------------S----E---------------------------------------------------------------------------------------------------------------------A----------------------------------------------------------------------------------------------------------------------------A-----K---------------------------------------------------------------------------------------L----------------------------------------------------------------------------------------------------------------------------------EL--------------------------------------------------------------------------------------------------N--------------------------------------------------------------------------------------------------------------------------L-----------------------------------------------------------------------------------------------------------------------------------------------------------------------------------------------------------------------------------------------------------------------------------------------------------------------------------------------------------------------------------------------------------------------------------------------------------------------------------------------------------------------------------------------------------------------------------
>2162002_Pbacterium@QCPT01000009.1_11|  9167 9463
--------------------------------------------------------------------------------------------------------------------------------------------------------------------------------------------------------------------------------------------------------------------------------------------------------------------------------------------------------------------------------------------------------------------------------------------------------------------------------------------------------------------------------------------------------------------------------------------------------------------------------------------------------------------------------------------------------------------------------------------------------------------------------------------------------------------------------------------------------------------------------------------------------------------------------------------------------------------------------------------------------------------------------------------------------------------------------------------------------------------------------------------------------------------------------------------------------------------------------------------------------------------------------------------------------M-----------------------------------------------------------E-----------------------------------------------------------------------------------------------------------------------------------------------------------------------------------------------------------------------------------L-------------------------------------------------------------------------------------KE---------------------------------------------------------------------------------------------K------------------------------------------------V---------------------------------------------------------------------------IA----------------------------------E------------------------------I-K-K-IYD-P-----EI-------------------------------------------------------------------------------------------------------------P-V--NIYEL----GLIY----D--I----------------S------I--------------------------------K--------------------------------D-----------K--------------------N---------------------------------------V-------K-------------V-KMTLTT--------P------------NC---------------P----VA---------ES---LP----KEV-KDSI-------------------M-E---------------------I-------K---------E-----V---------------------------------D-----------K--VDL--------DL----V-------------------------------------------------------------------------------------------------------------------WE-----------P------------------------------------------P--------------------------------------------------------W-D--------------------------------------------------K------------------------SM-M---------------------S----E---------------------------------------------------------------------------------------------------------------------S----------------------------------------------------------------------------------------------------------------------------A-----K---------------------------------------------------------------------------------------L----------------------------------------------------------------------------------------------------------------------------------EL--------------------------------------------------------------------------------------------------N--------------------------------------------------------------------------------------------------------------------------L*----------------------------------------------------------------------------------------------------------------------------------------------------------------------------------------------------------------------------------------------------------------------------------------------------------------------------------------------------------------------------------------------------------------------------------------------------------------------------------------------------------------------------------------------------------------------------------
>2161987_Pbacterium@QCJD01000013.1_8|  6192 6488
--------------------------------------------------------------------------------------------------------------------------------------------------------------------------------------------------------------------------------------------------------------------------------------------------------------------------------------------------------------------------------------------------------------------------------------------------------------------------------------------------------------------------------------------------------------------------------------------------------------------------------------------------------------------------------------------------------------------------------------------------------------------------------------------------------------------------------------------------------------------------------------------------------------------------------------------------------------------------------------------------------------------------------------------------------------------------------------------------------------------------------------------------------------------------------------------------------------------------------------------------------------------------------------------------------M-----------------------------------------------------------D-----------------------------------------------------------------------------------------------------------------------------------------------------------------------------------------------------------------------------------L-------------------------------------------------------------------------------------KD---------------------------------------------------------------------------------------------K------------------------------------------------V---------------------------------------------------------------------------IA----------------------------------E------------------------------I-K-K-IYD-P-----EI-------------------------------------------------------------------------------------------------------------P-V--NIYEL----GLIY----D--V----------------S------I--------------------------------N--------------------------------E-----------K--------------------N---------------------------------------V-------K-------------V-KMTLTT--------P------------NC---------------P----VA---------ES---LP----KEV-KESI-------------------M-E---------------------I-------D---------E-----V---------------------------------D-----------N--VDL--------DL----V-------------------------------------------------------------------------------------------------------------------WE-----------P------------------------------------------P--------------------------------------------------------W-D--------------------------------------------------K------------------------SM-M---------------------S----E---------------------------------------------------------------------------------------------------------------------A----------------------------------------------------------------------------------------------------------------------------A-----K---------------------------------------------------------------------------------------L----------------------------------------------------------------------------------------------------------------------------------EL--------------------------------------------------------------------------------------------------N--------------------------------------------------------------------------------------------------------------------------L*----------------------------------------------------------------------------------------------------------------------------------------------------------------------------------------------------------------------------------------------------------------------------------------------------------------------------------------------------------------------------------------------------------------------------------------------------------------------------------------------------------------------------------------------------------------------------------
>1696175_Pbacterium@OCW82964.1| FeS assembly SUF system protein
--------------------------------------------------------------------------------------------------------------------------------------------------------------------------------------------------------------------------------------------------------------------------------------------------------------------------------------------------------------------------------------------------------------------------------------------------------------------------------------------------------------------------------------------------------------------------------------------------------------------------------------------------------------------------------------------------------------------------------------------------------------------------------------------------------------------------------------------------------------------------------------------------------------------------------------------------------------------------------------------------------------------------------------------------------------------------------------------------------------------------------------------------------------------------------------------------------------------------------------------------------------------------------------------------------M-----------------------------------------------------------E-----------------------------------------------------------------------------------------------------------------------------------------------------------------------------------------------------------------------------------L-------------------------------------------------------------------------------------KE---------------------------------------------------------------------------------------------K------------------------------------------------V---------------------------------------------------------------------------IE----------------------------------E------------------------------I-K-K-IYD-P-----EI-------------------------------------------------------------------------------------------------------------P-V--NIYEL----GLIY----D--I----------------A------V--------------------------------D--------------------------------K-----------K--------------------N---------------------------------------I-------S-------------V-KMTLTT--------P------------NC---------------P----VA---------ES---LP----KEV-KDSI-------------------M-Q---------------------L-------E---------E-----V---------------------------------D-----------K--VDL--------DL----V-------------------------------------------------------------------------------------------------------------------WE-----------P------------------------------------------P--------------------------------------------------------W-D--------------------------------------------------K------------------------SM-M---------------------S----E---------------------------------------------------------------------------------------------------------------------A----------------------------------------------------------------------------------------------------------------------------A-----K---------------------------------------------------------------------------------------L----------------------------------------------------------------------------------------------------------------------------------EL--------------------------------------------------------------------------------------------------N--------------------------------------------------------------------------------------------------------------------------L-----------------------------------------------------------------------------------------------------------------------------------------------------------------------------------------------------------------------------------------------------------------------------------------------------------------------------------------------------------------------------------------------------------------------------------------------------------------------------------------------------------------------------------------------------------------------------------
>2162031_Pbacterium@QBZW01000002.1_89|  82022 82318
--------------------------------------------------------------------------------------------------------------------------------------------------------------------------------------------------------------------------------------------------------------------------------------------------------------------------------------------------------------------------------------------------------------------------------------------------------------------------------------------------------------------------------------------------------------------------------------------------------------------------------------------------------------------------------------------------------------------------------------------------------------------------------------------------------------------------------------------------------------------------------------------------------------------------------------------------------------------------------------------------------------------------------------------------------------------------------------------------------------------------------------------------------------------------------------------------------------------------------------------------------------------------------------------------------M-----------------------------------------------------------E-----------------------------------------------------------------------------------------------------------------------------------------------------------------------------------------------------------------------------------L-------------------------------------------------------------------------------------KE---------------------------------------------------------------------------------------------K------------------------------------------------V---------------------------------------------------------------------------IQ----------------------------------E------------------------------I-K-K-IYD-P-----EI-------------------------------------------------------------------------------------------------------------P-V--NIYEL----GLIY----D--I----------------N------V--------------------------------D--------------------------------G-----------K--------------------N---------------------------------------I-------S-------------V-KMTLTT--------P------------NC---------------P----VA---------ES---LP----KEV-KDSI-------------------M-Q---------------------L-------E---------E-----V---------------------------------D-----------K--VDL--------DL----V-------------------------------------------------------------------------------------------------------------------WE-----------P------------------------------------------P--------------------------------------------------------W-D--------------------------------------------------K------------------------SM-M---------------------S----E---------------------------------------------------------------------------------------------------------------------S----------------------------------------------------------------------------------------------------------------------------A-----K---------------------------------------------------------------------------------------L----------------------------------------------------------------------------------------------------------------------------------EL--------------------------------------------------------------------------------------------------N--------------------------------------------------------------------------------------------------------------------------L*----------------------------------------------------------------------------------------------------------------------------------------------------------------------------------------------------------------------------------------------------------------------------------------------------------------------------------------------------------------------------------------------------------------------------------------------------------------------------------------------------------------------------------------------------------------------------------
>1696173_Pbacterium@OCW77051.1| FeS assembly SUF system protein
--------------------------------------------------------------------------------------------------------------------------------------------------------------------------------------------------------------------------------------------------------------------------------------------------------------------------------------------------------------------------------------------------------------------------------------------------------------------------------------------------------------------------------------------------------------------------------------------------------------------------------------------------------------------------------------------------------------------------------------------------------------------------------------------------------------------------------------------------------------------------------------------------------------------------------------------------------------------------------------------------------------------------------------------------------------------------------------------------------------------------------------------------------------------------------------------------------------------------------------------------------------------------------------------------------M-----------------------------------------------------------D-----------------------------------------------------------------------------------------------------------------------------------------------------------------------------------------------------------------------------------L-------------------------------------------------------------------------------------KE---------------------------------------------------------------------------------------------K------------------------------------------------V---------------------------------------------------------------------------IA----------------------------------E------------------------------I-K-K-IYD-P-----EI-------------------------------------------------------------------------------------------------------------P-V--NIYEL----GLIY----D--I----------------I------V--------------------------------N--------------------------------N-----------S--------------------E---------------------------------------V-------K-------------V-KMTLTT--------P------------NC---------------P----VA---------ES---LP----KEV-KDSI-------------------L-E---------------------I-------K---------E-----V---------------------------------S-----------K--VDL--------DL----V-------------------------------------------------------------------------------------------------------------------WE-----------P------------------------------------------P--------------------------------------------------------W-D--------------------------------------------------K------------------------SM-M---------------------S----E---------------------------------------------------------------------------------------------------------------------A----------------------------------------------------------------------------------------------------------------------------A-----K---------------------------------------------------------------------------------------L----------------------------------------------------------------------------------------------------------------------------------EL--------------------------------------------------------------------------------------------------N--------------------------------------------------------------------------------------------------------------------------L-----------------------------------------------------------------------------------------------------------------------------------------------------------------------------------------------------------------------------------------------------------------------------------------------------------------------------------------------------------------------------------------------------------------------------------------------------------------------------------------------------------------------------------------------------------------------------------
>2162054_Pbacterium@QCOG01000003.1_161|  162261 162560
--------------------------------------------------------------------------------------------------------------------------------------------------------------------------------------------------------------------------------------------------------------------------------------------------------------------------------------------------------------------------------------------------------------------------------------------------------------------------------------------------------------------------------------------------------------------------------------------------------------------------------------------------------------------------------------------------------------------------------------------------------------------------------------------------------------------------------------------------------------------------------------------------------------------------------------------------------------------------------------------------------------------------------------------------------------------------------------------------------------------------------------------------------------------------------------------------------------------------------------------------------------------------------------------------------M-----------------------------------------------------------E-----------------------------------------------------------------------------------------------------------------------------------------------------------------------------------------------------------------------------------L-------------------------------------------------------------------------------------KD---------------------------------------------------------------------------------------------K------------------------------------------------V---------------------------------------------------------------------------IA----------------------------------E------------------------------I-K-K-IYD-P-----EI-------------------------------------------------------------------------------------------------------------P-V--NIYEL----GLIY----D--I----------------K------I--------------------------------D--------------------------------K-----------E--------------------N---------I-----------------------------V-------D-------------I-KMTLTT--------P------------NC---------------P----VA---------ES---LP----KEV-EESV-------------------K-E---------------------I-------K---------E-----V---------------------------------K-----------D--AKL--------EL----V-------------------------------------------------------------------------------------------------------------------WD-----------P------------------------------------------P--------------------------------------------------------W-D--------------------------------------------------K------------------------SM-M---------------------S----E---------------------------------------------------------------------------------------------------------------------A----------------------------------------------------------------------------------------------------------------------------A-----K---------------------------------------------------------------------------------------L----------------------------------------------------------------------------------------------------------------------------------EL--------------------------------------------------------------------------------------------------N--------------------------------------------------------------------------------------------------------------------------L*----------------------------------------------------------------------------------------------------------------------------------------------------------------------------------------------------------------------------------------------------------------------------------------------------------------------------------------------------------------------------------------------------------------------------------------------------------------------------------------------------------------------------------------------------------------------------------
>2161995_Pbacterium@QCNP01000001.1_809|  786116 786415
--------------------------------------------------------------------------------------------------------------------------------------------------------------------------------------------------------------------------------------------------------------------------------------------------------------------------------------------------------------------------------------------------------------------------------------------------------------------------------------------------------------------------------------------------------------------------------------------------------------------------------------------------------------------------------------------------------------------------------------------------------------------------------------------------------------------------------------------------------------------------------------------------------------------------------------------------------------------------------------------------------------------------------------------------------------------------------------------------------------------------------------------------------------------------------------------------------------------------------------------------------------------------------------------------------M-----------------------------------------------------------E-----------------------------------------------------------------------------------------------------------------------------------------------------------------------------------------------------------------------------------L-------------------------------------------------------------------------------------KE---------------------------------------------------------------------------------------------K------------------------------------------------I---------------------------------------------------------------------------IG----------------------------------E------------------------------I-K-K-IYD-P-----EI-------------------------------------------------------------------------------------------------------------P-V--NIYDL----GLIY----D--V----------------K------V--------------------------------D--------------------------------E-----------K--------------------N---------N-----------------------------V-------D-------------V-KMTLTT--------P------------NC---------------P----VA---------ES---LP----MEV-ENTV-------------------K-E---------------------V-------K---------E-----V---------------------------------N-----------K--VNL--------EL----V-------------------------------------------------------------------------------------------------------------------WD-----------P------------------------------------------P--------------------------------------------------------W-D--------------------------------------------------K------------------------SM-I---------------------T----E---------------------------------------------------------------------------------------------------------------------A----------------------------------------------------------------------------------------------------------------------------G-----K---------------------------------------------------------------------------------------L----------------------------------------------------------------------------------------------------------------------------------EL--------------------------------------------------------------------------------------------------N--------------------------------------------------------------------------------------------------------------------------L*----------------------------------------------------------------------------------------------------------------------------------------------------------------------------------------------------------------------------------------------------------------------------------------------------------------------------------------------------------------------------------------------------------------------------------------------------------------------------------------------------------------------------------------------------------------------------------
>2162053_Pbacterium@QCNR01000034.1_1|  2 226
-------------------------------------------------------------------------------------------------------------------------------------------------------------------------------------------------------------------------------------------------------------------------------------------------------------------------------------------------------------------------------------------------------------------------------------------------------------------------------------------------------------------------------------------------------------------------------------------------------------------------------------------------------------------------------------------------------------------------------------------------------------------------------------------------------------------------------------------------------------------------------------------------------------------------------------------------------------------------------------------------------------------------------------------------------------------------------------------------------------------------------------------------------------------------------------------------------------------------------------------------------------------------------------------------------------------------------------------------------------------------------------------------------------------------------------------------------------------------------------------------------------------------------------------------------------------------------------------------------------------------------------------------------------------------------------------------------------------------------------------------------------------------------------------------------------------------------------------------------------------------------------------------------------------------------------------------------------------------------------------------------------------------------------------------------------------------------------------------------------------------------------M----GLIY----D--V----------------T------V--------------------------------D--------------------------------K-----------D--------------------N---------K-----------------------------V-------Y-------------I-KMTLTT--------P------------NC---------------P----VA---------ES---LP----NEV-KNSI-------------------K-E---------------------I-------K---------D-----V---------------------------------T-----------D--VDL--------DL----V-------------------------------------------------------------------------------------------------------------------WD-----------P------------------------------------------P--------------------------------------------------------W-D--------------------------------------------------K------------------------SM-M---------------------S----E---------------------------------------------------------------------------------------------------------------------A----------------------------------------------------------------------------------------------------------------------------A-----K---------------------------------------------------------------------------------------L----------------------------------------------------------------------------------------------------------------------------------EL--------------------------------------------------------------------------------------------------N--------------------------------------------------------------------------------------------------------------------------L*----------------------------------------------------------------------------------------------------------------------------------------------------------------------------------------------------------------------------------------------------------------------------------------------------------------------------------------------------------------------------------------------------------------------------------------------------------------------------------------------------------------------------------------------------------------------------------
>1986830_CPsp@OUU67580.1| SUF system Fe-S cluster assembly protein
-------------------------------------------------------------------------------------------------------------------------------------------------------------------------------------------------------------------------------------------------------------------------------------------------------------------------------------------------------------------------------------------------------------------------------------------------------------------------------------------------------------------------------------------------------------------------------------------------------------------------------------------------------------------------------------------------------------------------------------------------------------------------------------------------------------------------------------------------------------------------------------------------------------------------------------------------------------------------------------------------------------------------------------------------------------------------------------------------------------------------------------------------------------------------------------------------------------------------------------------------------------------------------------------------------MT-----------------------------------------------------------E-----------------------------------------------------------------------------------------------------------------------------------------------------------------------------------------------------------------------------------T-------------------------------------------------------------------------------------KK---------------------------------------------------------------------------------------------I------------------------------------------------I---------------------------------------------------------------------------ID----------------------------------E------------------------------I-K-K-IYD-P-----EI-------------------------------------------------------------------------------------------------------------P-V--NIYEL----GLIY----N--L----------------E------V--------------------------------D--------------------------------E-----------K--------------------N---------N-----------------------------V-------K-------------V-DMTLTS--------P------------NC---------------P----VA---------ES---LP----NQV-KENI-------------------K-K---------------------I-------K---------G-----V---------------------------------N-----------N--VDL--------QL----V-------------------------------------------------------------------------------------------------------------------WE-----------P------------------------------------------P--------------------------------------------------------W-T--------------------------------------------------K------------------------DR-M---------------------S----E---------------------------------------------------------------------------------------------------------------------S----------------------------------------------------------------------------------------------------------------------------A-----K---------------------------------------------------------------------------------------L----------------------------------------------------------------------------------------------------------------------------------EL--------------------------------------------------------------------------------------------------N--------------------------------------------------------------------------------------------------------------------------L-----------------------------------------------------------------------------------------------------------------------------------------------------------------------------------------------------------------------------------------------------------------------------------------------------------------------------------------------------------------------------------------------------------------------------------------------------------------------------------------------------------------------------------------------------------------------------------
>2162024_Pbacterium@QBYF01000001.1_136|  129154 129456
-------------------------------------------------------------------------------------------------------------------------------------------------------------------------------------------------------------------------------------------------------------------------------------------------------------------------------------------------------------------------------------------------------------------------------------------------------------------------------------------------------------------------------------------------------------------------------------------------------------------------------------------------------------------------------------------------------------------------------------------------------------------------------------------------------------------------------------------------------------------------------------------------------------------------------------------------------------------------------------------------------------------------------------------------------------------------------------------------------------------------------------------------------------------------------------------------------------------------------------------------------------------------------------------------------MS-----------------------------------------------------------D-----------------------------------------------------------------------------------------------------------------------------------------------------------------------------------------------------------------------------------L-------------------------------------------------------------------------------------RE---------------------------------------------------------------------------------------------E------------------------------------------------V---------------------------------------------------------------------------IK----------------------------------E------------------------------I-K-K-IYD-P-----EI-------------------------------------------------------------------------------------------------------------P-I--NIYEL----GLIY----K--I----------------E------I--------------------------------I--------------------------------D-----------K--------------------K---------K-----------------------------V-------K-------------I-DMTLTT--------P------------NC---------------P----VA---------DS---LP----KMV-KNNI-------------------L-K---------------------I-------N---------G-----I---------------------------------S-----------D--VDL--------NL----V-------------------------------------------------------------------------------------------------------------------WD-----------P------------------------------------------P--------------------------------------------------------W-T--------------------------------------------------K------------------------DK-M---------------------S----E---------------------------------------------------------------------------------------------------------------------A----------------------------------------------------------------------------------------------------------------------------A-----K---------------------------------------------------------------------------------------L----------------------------------------------------------------------------------------------------------------------------------EL--------------------------------------------------------------------------------------------------N--------------------------------------------------------------------------------------------------------------------------L*----------------------------------------------------------------------------------------------------------------------------------------------------------------------------------------------------------------------------------------------------------------------------------------------------------------------------------------------------------------------------------------------------------------------------------------------------------------------------------------------------------------------------------------------------------------------------------
>1986803_CPsp@RPG99619.1| SUF system Fe-S cluster assembly protein
-------------------------------------------------------------------------------------------------------------------------------------------------------------------------------------------------------------------------------------------------------------------------------------------------------------------------------------------------------------------------------------------------------------------------------------------------------------------------------------------------------------------------------------------------------------------------------------------------------------------------------------------------------------------------------------------------------------------------------------------------------------------------------------------------------------------------------------------------------------------------------------------------------------------------------------------------------------------------------------------------------------------------------------------------------------------------------------------------------------------------------------------------------------------------------------------------------------------------------------------------------------------------------------------------------MS-----------------------------------------------------------E-----------------------------------------------------------------------------------------------------------------------------------------------------------------------------------------------------------------------------------L-------------------------------------------------------------------------------------KK---------------------------------------------------------------------------------------------E------------------------------------------------V---------------------------------------------------------------------------IS----------------------------------E------------------------------I-K-K-IYD-P-----EI-------------------------------------------------------------------------------------------------------------P-V--NIYEL----GLIY----K--I----------------E------I--------------------------------N--------------------------------E-----------N--------------------G---------K-----------------------------V-------N-------------I-EMTLTS--------P------------NC---------------P----VA---------ES---LP----KMV-KENI-------------------L-M---------------------V-------E---------G-----V---------------------------------K-----------D--VDL--------KI----V-------------------------------------------------------------------------------------------------------------------WD-----------P------------------------------------------P--------------------------------------------------------W-T--------------------------------------------------K------------------------DK-M---------------------S----E---------------------------------------------------------------------------------------------------------------------A----------------------------------------------------------------------------------------------------------------------------A-----K---------------------------------------------------------------------------------------L----------------------------------------------------------------------------------------------------------------------------------EL--------------------------------------------------------------------------------------------------N--------------------------------------------------------------------------------------------------------------------------L-----------------------------------------------------------------------------------------------------------------------------------------------------------------------------------------------------------------------------------------------------------------------------------------------------------------------------------------------------------------------------------------------------------------------------------------------------------------------------------------------------------------------------------------------------------------------------------
>1144932_CPubique@ATTF01000010.1_11|  7121 7423
-------------------------------------------------------------------------------------------------------------------------------------------------------------------------------------------------------------------------------------------------------------------------------------------------------------------------------------------------------------------------------------------------------------------------------------------------------------------------------------------------------------------------------------------------------------------------------------------------------------------------------------------------------------------------------------------------------------------------------------------------------------------------------------------------------------------------------------------------------------------------------------------------------------------------------------------------------------------------------------------------------------------------------------------------------------------------------------------------------------------------------------------------------------------------------------------------------------------------------------------------------------------------------------------------------MS-----------------------------------------------------------E-----------------------------------------------------------------------------------------------------------------------------------------------------------------------------------------------------------------------------------L-------------------------------------------------------------------------------------KN---------------------------------------------------------------------------------------------K------------------------------------------------I---------------------------------------------------------------------------VA----------------------------------E------------------------------I-K-K-IYD-P-----EI-------------------------------------------------------------------------------------------------------------P-V--NIYEL----GLIY----K--I----------------E------I--------------------------------S--------------------------------D-----------K--------------------K---------K-----------------------------V-------N-------------I-EMTLTS--------P------------NC---------------P----VA---------ES---LP----KMV-KDNV-------------------L-K---------------------I-------K---------E-----V---------------------------------S-----------D--VDL--------KL----V-------------------------------------------------------------------------------------------------------------------WS-----------P------------------------------------------P--------------------------------------------------------W-T--------------------------------------------------K------------------------DM-M---------------------S----E---------------------------------------------------------------------------------------------------------------------A----------------------------------------------------------------------------------------------------------------------------A-----K---------------------------------------------------------------------------------------L----------------------------------------------------------------------------------------------------------------------------------EL--------------------------------------------------------------------------------------------------N--------------------------------------------------------------------------------------------------------------------------L*----------------------------------------------------------------------------------------------------------------------------------------------------------------------------------------------------------------------------------------------------------------------------------------------------------------------------------------------------------------------------------------------------------------------------------------------------------------------------------------------------------------------------------------------------------------------------------
>2162056_Pbacterium@QBVU01000002.1_109|  107267 107569
-------------------------------------------------------------------------------------------------------------------------------------------------------------------------------------------------------------------------------------------------------------------------------------------------------------------------------------------------------------------------------------------------------------------------------------------------------------------------------------------------------------------------------------------------------------------------------------------------------------------------------------------------------------------------------------------------------------------------------------------------------------------------------------------------------------------------------------------------------------------------------------------------------------------------------------------------------------------------------------------------------------------------------------------------------------------------------------------------------------------------------------------------------------------------------------------------------------------------------------------------------------------------------------------------------MS-----------------------------------------------------------E-----------------------------------------------------------------------------------------------------------------------------------------------------------------------------------------------------------------------------------L-------------------------------------------------------------------------------------KN---------------------------------------------------------------------------------------------K------------------------------------------------V---------------------------------------------------------------------------VA----------------------------------E------------------------------I-K-K-IYD-P-----EI-------------------------------------------------------------------------------------------------------------P-V--NIYEL----GLIY----K--I----------------E------I--------------------------------S--------------------------------D-----------E--------------------K---------K-----------------------------V-------N-------------I-EMTLTS--------P------------NC---------------P----VA---------ES---LP----KMV-KENV-------------------L-K---------------------I-------E---------E-----I---------------------------------S-----------D--VDL--------KL----V-------------------------------------------------------------------------------------------------------------------WS-----------P------------------------------------------P--------------------------------------------------------W-T--------------------------------------------------K------------------------DM-M---------------------S----E---------------------------------------------------------------------------------------------------------------------A----------------------------------------------------------------------------------------------------------------------------A-----K---------------------------------------------------------------------------------------L----------------------------------------------------------------------------------------------------------------------------------EL--------------------------------------------------------------------------------------------------N--------------------------------------------------------------------------------------------------------------------------L*----------------------------------------------------------------------------------------------------------------------------------------------------------------------------------------------------------------------------------------------------------------------------------------------------------------------------------------------------------------------------------------------------------------------------------------------------------------------------------------------------------------------------------------------------------------------------------
>2161991_Pbacterium@QCMS01000001.1_77|  79438 79740
-------------------------------------------------------------------------------------------------------------------------------------------------------------------------------------------------------------------------------------------------------------------------------------------------------------------------------------------------------------------------------------------------------------------------------------------------------------------------------------------------------------------------------------------------------------------------------------------------------------------------------------------------------------------------------------------------------------------------------------------------------------------------------------------------------------------------------------------------------------------------------------------------------------------------------------------------------------------------------------------------------------------------------------------------------------------------------------------------------------------------------------------------------------------------------------------------------------------------------------------------------------------------------------------------------MS-----------------------------------------------------------E-----------------------------------------------------------------------------------------------------------------------------------------------------------------------------------------------------------------------------------L-------------------------------------------------------------------------------------KN---------------------------------------------------------------------------------------------K------------------------------------------------V---------------------------------------------------------------------------VT----------------------------------E------------------------------I-K-K-IYD-P-----EI-------------------------------------------------------------------------------------------------------------P-V--NIYEL----GLIY----K--I----------------E------I--------------------------------S--------------------------------N-----------E--------------------K---------K-----------------------------V-------N-------------I-EMTLTS--------P------------NC---------------P----VA---------ES---LP----KMV-KDSV-------------------L-K---------------------I-------D---------E-----V---------------------------------S-----------D--VDL--------KL----V-------------------------------------------------------------------------------------------------------------------WN-----------P------------------------------------------P--------------------------------------------------------W-T--------------------------------------------------K------------------------DM-M---------------------S----E---------------------------------------------------------------------------------------------------------------------A----------------------------------------------------------------------------------------------------------------------------A-----K---------------------------------------------------------------------------------------L----------------------------------------------------------------------------------------------------------------------------------EL--------------------------------------------------------------------------------------------------N--------------------------------------------------------------------------------------------------------------------------L*----------------------------------------------------------------------------------------------------------------------------------------------------------------------------------------------------------------------------------------------------------------------------------------------------------------------------------------------------------------------------------------------------------------------------------------------------------------------------------------------------------------------------------------------------------------------------------
>2161996_Pbacterium@QCNT01000003.1_145|  131032 131334
-------------------------------------------------------------------------------------------------------------------------------------------------------------------------------------------------------------------------------------------------------------------------------------------------------------------------------------------------------------------------------------------------------------------------------------------------------------------------------------------------------------------------------------------------------------------------------------------------------------------------------------------------------------------------------------------------------------------------------------------------------------------------------------------------------------------------------------------------------------------------------------------------------------------------------------------------------------------------------------------------------------------------------------------------------------------------------------------------------------------------------------------------------------------------------------------------------------------------------------------------------------------------------------------------------MS-----------------------------------------------------------E-----------------------------------------------------------------------------------------------------------------------------------------------------------------------------------------------------------------------------------L-------------------------------------------------------------------------------------KE---------------------------------------------------------------------------------------------K------------------------------------------------I---------------------------------------------------------------------------IK----------------------------------E------------------------------I-K-K-VYD-P-----EI-------------------------------------------------------------------------------------------------------------P-V--NIYEL----GLIY----K--I----------------E------I--------------------------------D--------------------------------K-----------K--------------------N---------I-----------------------------V-------N-------------V-DMTLTS--------P------------NC---------------P----VA---------ES---LP----KQV-KDSI-------------------I-K---------------------V-------T---------G-----V---------------------------------S-----------D--VKL--------NL----V-------------------------------------------------------------------------------------------------------------------WD-----------P------------------------------------------P--------------------------------------------------------W-D--------------------------------------------------K------------------------SK-M---------------------S----E---------------------------------------------------------------------------------------------------------------------A----------------------------------------------------------------------------------------------------------------------------A-----K---------------------------------------------------------------------------------------L----------------------------------------------------------------------------------------------------------------------------------EL--------------------------------------------------------------------------------------------------D--------------------------------------------------------------------------------------------------------------------------I*----------------------------------------------------------------------------------------------------------------------------------------------------------------------------------------------------------------------------------------------------------------------------------------------------------------------------------------------------------------------------------------------------------------------------------------------------------------------------------------------------------------------------------------------------------------------------------
>2162019_Pbacterium@QCOH01000006.1_56|  46712 47014
-------------------------------------------------------------------------------------------------------------------------------------------------------------------------------------------------------------------------------------------------------------------------------------------------------------------------------------------------------------------------------------------------------------------------------------------------------------------------------------------------------------------------------------------------------------------------------------------------------------------------------------------------------------------------------------------------------------------------------------------------------------------------------------------------------------------------------------------------------------------------------------------------------------------------------------------------------------------------------------------------------------------------------------------------------------------------------------------------------------------------------------------------------------------------------------------------------------------------------------------------------------------------------------------------------MD-----------------------------------------------------------D-----------------------------------------------------------------------------------------------------------------------------------------------------------------------------------------------------------------------------------L-------------------------------------------------------------------------------------KQ---------------------------------------------------------------------------------------------K------------------------------------------------I---------------------------------------------------------------------------IK----------------------------------E------------------------------I-K-K-VYD-P-----EI-------------------------------------------------------------------------------------------------------------P-V--NIYEL----GLIY----K--I----------------D------I--------------------------------D--------------------------------K-----------K--------------------N---------N-----------------------------V-------K-------------V-DMTLTT--------P------------NC---------------P----VA---------DS---LP----KQV-KEYI-------------------M-S---------------------V-------K---------G-----V---------------------------------S-----------D--VKL--------NL----V-------------------------------------------------------------------------------------------------------------------WD-----------P------------------------------------------P--------------------------------------------------------W-D--------------------------------------------------K------------------------SK-M---------------------S----E---------------------------------------------------------------------------------------------------------------------A----------------------------------------------------------------------------------------------------------------------------A-----K---------------------------------------------------------------------------------------L----------------------------------------------------------------------------------------------------------------------------------EL--------------------------------------------------------------------------------------------------N--------------------------------------------------------------------------------------------------------------------------L*----------------------------------------------------------------------------------------------------------------------------------------------------------------------------------------------------------------------------------------------------------------------------------------------------------------------------------------------------------------------------------------------------------------------------------------------------------------------------------------------------------------------------------------------------------------------------------
>1946225_CPsp@DCWU01000083.1_9|  7296 7598
-------------------------------------------------------------------------------------------------------------------------------------------------------------------------------------------------------------------------------------------------------------------------------------------------------------------------------------------------------------------------------------------------------------------------------------------------------------------------------------------------------------------------------------------------------------------------------------------------------------------------------------------------------------------------------------------------------------------------------------------------------------------------------------------------------------------------------------------------------------------------------------------------------------------------------------------------------------------------------------------------------------------------------------------------------------------------------------------------------------------------------------------------------------------------------------------------------------------------------------------------------------------------------------------------------MT-----------------------------------------------------------D-----------------------------------------------------------------------------------------------------------------------------------------------------------------------------------------------------------------------------------I-------------------------------------------------------------------------------------KK---------------------------------------------------------------------------------------------K------------------------------------------------V---------------------------------------------------------------------------IE----------------------------------E------------------------------I-K-K-IYD-P-----EI-------------------------------------------------------------------------------------------------------------P-V--NIYEL----GLIY----K--I----------------K------V--------------------------------D--------------------------------D-----------K--------------------N---------K-----------------------------I-------D-------------I-DMTLTS--------P------------NC---------------P----VA---------ES---LP----KQV-KDNI-------------------I-K---------------------I-------E---------G-----V---------------------------------S-----------D--VNL--------NL----V-------------------------------------------------------------------------------------------------------------------WE-----------P------------------------------------------P--------------------------------------------------------W-D--------------------------------------------------K------------------------DK-M---------------------S----E---------------------------------------------------------------------------------------------------------------------A----------------------------------------------------------------------------------------------------------------------------A-----K---------------------------------------------------------------------------------------L----------------------------------------------------------------------------------------------------------------------------------EL--------------------------------------------------------------------------------------------------N--------------------------------------------------------------------------------------------------------------------------I*----------------------------------------------------------------------------------------------------------------------------------------------------------------------------------------------------------------------------------------------------------------------------------------------------------------------------------------------------------------------------------------------------------------------------------------------------------------------------------------------------------------------------------------------------------------------------------
>939306_Aproteobacter@AZHR01000043.1_6|  2829 3131
-------------------------------------------------------------------------------------------------------------------------------------------------------------------------------------------------------------------------------------------------------------------------------------------------------------------------------------------------------------------------------------------------------------------------------------------------------------------------------------------------------------------------------------------------------------------------------------------------------------------------------------------------------------------------------------------------------------------------------------------------------------------------------------------------------------------------------------------------------------------------------------------------------------------------------------------------------------------------------------------------------------------------------------------------------------------------------------------------------------------------------------------------------------------------------------------------------------------------------------------------------------------------------------------------------MS-----------------------------------------------------------D-----------------------------------------------------------------------------------------------------------------------------------------------------------------------------------------------------------------------------------I-------------------------------------------------------------------------------------KN---------------------------------------------------------------------------------------------K------------------------------------------------V---------------------------------------------------------------------------IE----------------------------------E------------------------------I-K-K-IYD-P-----EI-------------------------------------------------------------------------------------------------------------P-V--NIYEL----GLIY----K--I----------------E------V--------------------------------D--------------------------------E-----------T--------------------N---------K-----------------------------V-------N-------------V-DMTLTS--------P------------NC---------------P----VA---------ES---LP----KEV-KDNI-------------------M-K---------------------V-------E---------G-----V---------------------------------S-----------D--VNL--------NL----V-------------------------------------------------------------------------------------------------------------------WE-----------P------------------------------------------P--------------------------------------------------------W-D--------------------------------------------------K------------------------DK-M---------------------S----E---------------------------------------------------------------------------------------------------------------------A----------------------------------------------------------------------------------------------------------------------------A-----K---------------------------------------------------------------------------------------L----------------------------------------------------------------------------------------------------------------------------------EL--------------------------------------------------------------------------------------------------N--------------------------------------------------------------------------------------------------------------------------I*----------------------------------------------------------------------------------------------------------------------------------------------------------------------------------------------------------------------------------------------------------------------------------------------------------------------------------------------------------------------------------------------------------------------------------------------------------------------------------------------------------------------------------------------------------------------------------
>2162008_Pbacterium@QCSA01000002.1_54|  50239 50541
-------------------------------------------------------------------------------------------------------------------------------------------------------------------------------------------------------------------------------------------------------------------------------------------------------------------------------------------------------------------------------------------------------------------------------------------------------------------------------------------------------------------------------------------------------------------------------------------------------------------------------------------------------------------------------------------------------------------------------------------------------------------------------------------------------------------------------------------------------------------------------------------------------------------------------------------------------------------------------------------------------------------------------------------------------------------------------------------------------------------------------------------------------------------------------------------------------------------------------------------------------------------------------------------------------MS-----------------------------------------------------------D-----------------------------------------------------------------------------------------------------------------------------------------------------------------------------------------------------------------------------------I-------------------------------------------------------------------------------------KN---------------------------------------------------------------------------------------------Q------------------------------------------------V---------------------------------------------------------------------------IE----------------------------------E------------------------------V-K-K-IYD-P-----EI-------------------------------------------------------------------------------------------------------------P-V--NIYEL----GLIY----K--I----------------E------V--------------------------------D--------------------------------E-----------T--------------------N---------K-----------------------------V-------N-------------I-DMTLTS--------P------------NC---------------P----VA---------ES---LP----KEV-KDNI-------------------L-K---------------------V-------E---------G-----V---------------------------------S-----------D--VNL--------NL----V-------------------------------------------------------------------------------------------------------------------WE-----------P------------------------------------------P--------------------------------------------------------W-D--------------------------------------------------K------------------------DR-M---------------------S----E---------------------------------------------------------------------------------------------------------------------A----------------------------------------------------------------------------------------------------------------------------A-----K---------------------------------------------------------------------------------------L----------------------------------------------------------------------------------------------------------------------------------EL--------------------------------------------------------------------------------------------------N--------------------------------------------------------------------------------------------------------------------------I*----------------------------------------------------------------------------------------------------------------------------------------------------------------------------------------------------------------------------------------------------------------------------------------------------------------------------------------------------------------------------------------------------------------------------------------------------------------------------------------------------------------------------------------------------------------------------------
>939346_Aproteobacter@AZYB01000001.1_92|  79704 80006
-------------------------------------------------------------------------------------------------------------------------------------------------------------------------------------------------------------------------------------------------------------------------------------------------------------------------------------------------------------------------------------------------------------------------------------------------------------------------------------------------------------------------------------------------------------------------------------------------------------------------------------------------------------------------------------------------------------------------------------------------------------------------------------------------------------------------------------------------------------------------------------------------------------------------------------------------------------------------------------------------------------------------------------------------------------------------------------------------------------------------------------------------------------------------------------------------------------------------------------------------------------------------------------------------------MS-----------------------------------------------------------D-----------------------------------------------------------------------------------------------------------------------------------------------------------------------------------------------------------------------------------I-------------------------------------------------------------------------------------KN---------------------------------------------------------------------------------------------Q------------------------------------------------V---------------------------------------------------------------------------IE----------------------------------E------------------------------I-K-K-IYD-P-----EI-------------------------------------------------------------------------------------------------------------P-V--NIYEL----GLIY----K--V----------------E------V--------------------------------D--------------------------------E-----------T--------------------N---------K-----------------------------V-------N-------------I-DMTLTS--------P------------NC---------------P----VA---------ES---LP----KEV-KDNI-------------------M-K---------------------V-------E---------G-----V---------------------------------S-----------D--VNL--------NL----V-------------------------------------------------------------------------------------------------------------------WE-----------P------------------------------------------P--------------------------------------------------------W-D--------------------------------------------------K------------------------DR-M---------------------S----E---------------------------------------------------------------------------------------------------------------------A----------------------------------------------------------------------------------------------------------------------------A-----K---------------------------------------------------------------------------------------L----------------------------------------------------------------------------------------------------------------------------------EL--------------------------------------------------------------------------------------------------N--------------------------------------------------------------------------------------------------------------------------L*----------------------------------------------------------------------------------------------------------------------------------------------------------------------------------------------------------------------------------------------------------------------------------------------------------------------------------------------------------------------------------------------------------------------------------------------------------------------------------------------------------------------------------------------------------------------------------
>2162014_Pbacterium@QCLK01000011.1_4|  1501 1803
-------------------------------------------------------------------------------------------------------------------------------------------------------------------------------------------------------------------------------------------------------------------------------------------------------------------------------------------------------------------------------------------------------------------------------------------------------------------------------------------------------------------------------------------------------------------------------------------------------------------------------------------------------------------------------------------------------------------------------------------------------------------------------------------------------------------------------------------------------------------------------------------------------------------------------------------------------------------------------------------------------------------------------------------------------------------------------------------------------------------------------------------------------------------------------------------------------------------------------------------------------------------------------------------------------MS-----------------------------------------------------------D-----------------------------------------------------------------------------------------------------------------------------------------------------------------------------------------------------------------------------------I-------------------------------------------------------------------------------------KN---------------------------------------------------------------------------------------------K------------------------------------------------V---------------------------------------------------------------------------IE----------------------------------E------------------------------I-K-K-IYD-P-----EI-------------------------------------------------------------------------------------------------------------P-V--NIYEL----GLIY----K--I----------------D------V--------------------------------D--------------------------------E-----------K--------------------N---------K-----------------------------V-------N-------------I-DMTLTS--------P------------NC---------------P----VA---------ES---LP----NEV-KENI-------------------K-K---------------------V-------D---------G-----V---------------------------------S-----------D--VNL--------NL----V-------------------------------------------------------------------------------------------------------------------WE-----------P------------------------------------------P--------------------------------------------------------W-D--------------------------------------------------Q------------------------DK-M---------------------S----E---------------------------------------------------------------------------------------------------------------------A----------------------------------------------------------------------------------------------------------------------------A-----K---------------------------------------------------------------------------------------L----------------------------------------------------------------------------------------------------------------------------------EL--------------------------------------------------------------------------------------------------N--------------------------------------------------------------------------------------------------------------------------L*----------------------------------------------------------------------------------------------------------------------------------------------------------------------------------------------------------------------------------------------------------------------------------------------------------------------------------------------------------------------------------------------------------------------------------------------------------------------------------------------------------------------------------------------------------------------------------
>1131276_Aproteobacter@AQVO01000002.1_131|  127034 127336
-------------------------------------------------------------------------------------------------------------------------------------------------------------------------------------------------------------------------------------------------------------------------------------------------------------------------------------------------------------------------------------------------------------------------------------------------------------------------------------------------------------------------------------------------------------------------------------------------------------------------------------------------------------------------------------------------------------------------------------------------------------------------------------------------------------------------------------------------------------------------------------------------------------------------------------------------------------------------------------------------------------------------------------------------------------------------------------------------------------------------------------------------------------------------------------------------------------------------------------------------------------------------------------------------------MS-----------------------------------------------------------D-----------------------------------------------------------------------------------------------------------------------------------------------------------------------------------------------------------------------------------I-------------------------------------------------------------------------------------KS---------------------------------------------------------------------------------------------K------------------------------------------------V---------------------------------------------------------------------------IE----------------------------------A------------------------------V-K-K-IYD-P-----EI-------------------------------------------------------------------------------------------------------------P-V--NIYEL----GLIY----K--I----------------D------V--------------------------------D--------------------------------E-----------K--------------------N---------K-----------------------------V-------N-------------V-DMTLTS--------P------------NC---------------P----VA---------ES---LP----NEV-KENI-------------------K-K---------------------V-------E---------G-----V---------------------------------S-----------D--VNL--------NL----V-------------------------------------------------------------------------------------------------------------------WE-----------P------------------------------------------P--------------------------------------------------------W-D--------------------------------------------------K------------------------DK-M---------------------S----E---------------------------------------------------------------------------------------------------------------------A----------------------------------------------------------------------------------------------------------------------------A-----K---------------------------------------------------------------------------------------L----------------------------------------------------------------------------------------------------------------------------------EL--------------------------------------------------------------------------------------------------N--------------------------------------------------------------------------------------------------------------------------L*----------------------------------------------------------------------------------------------------------------------------------------------------------------------------------------------------------------------------------------------------------------------------------------------------------------------------------------------------------------------------------------------------------------------------------------------------------------------------------------------------------------------------------------------------------------------------------
>2162007_Pbacterium@QCRZ01000025.1_3|  1269 1571
-------------------------------------------------------------------------------------------------------------------------------------------------------------------------------------------------------------------------------------------------------------------------------------------------------------------------------------------------------------------------------------------------------------------------------------------------------------------------------------------------------------------------------------------------------------------------------------------------------------------------------------------------------------------------------------------------------------------------------------------------------------------------------------------------------------------------------------------------------------------------------------------------------------------------------------------------------------------------------------------------------------------------------------------------------------------------------------------------------------------------------------------------------------------------------------------------------------------------------------------------------------------------------------------------------MS-----------------------------------------------------------N-----------------------------------------------------------------------------------------------------------------------------------------------------------------------------------------------------------------------------------I-------------------------------------------------------------------------------------KN---------------------------------------------------------------------------------------------K------------------------------------------------V---------------------------------------------------------------------------ID----------------------------------E------------------------------I-K-K-IFD-P-----EI-------------------------------------------------------------------------------------------------------------P-V--NIYDL----GLIY----K--V----------------E------V--------------------------------D--------------------------------E-----------E--------------------N---------N-----------------------------V-------N-------------I-DMTLTS--------P------------NC---------------P----VA---------ES---LP----NDV-KGNI-------------------M-K---------------------V-------E---------G-----V---------------------------------S-----------N--VNL--------NL----V-------------------------------------------------------------------------------------------------------------------WE-----------P------------------------------------------P--------------------------------------------------------W-D--------------------------------------------------K------------------------DK-M---------------------S----E---------------------------------------------------------------------------------------------------------------------A----------------------------------------------------------------------------------------------------------------------------A-----K---------------------------------------------------------------------------------------L----------------------------------------------------------------------------------------------------------------------------------EL--------------------------------------------------------------------------------------------------N--------------------------------------------------------------------------------------------------------------------------L*----------------------------------------------------------------------------------------------------------------------------------------------------------------------------------------------------------------------------------------------------------------------------------------------------------------------------------------------------------------------------------------------------------------------------------------------------------------------------------------------------------------------------------------------------------------------------------
>1986805_CPsp@OUW10900.1| SUF system Fe-S cluster assembly protein
-------------------------------------------------------------------------------------------------------------------------------------------------------------------------------------------------------------------------------------------------------------------------------------------------------------------------------------------------------------------------------------------------------------------------------------------------------------------------------------------------------------------------------------------------------------------------------------------------------------------------------------------------------------------------------------------------------------------------------------------------------------------------------------------------------------------------------------------------------------------------------------------------------------------------------------------------------------------------------------------------------------------------------------------------------------------------------------------------------------------------------------------------------------------------------------------------------------------------------------------------------------------------------------------------------MD-----------------------------------------------------------N-----------------------------------------------------------------------------------------------------------------------------------------------------------------------------------------------------------------------------------F-------------------------------------------------------------------------------------KN---------------------------------------------------------------------------------------------K------------------------------------------------V---------------------------------------------------------------------------IS----------------------------------E------------------------------I-K-K-IYD-P-----EI-------------------------------------------------------------------------------------------------------------P-V--NIYDL----GLIY----K--I----------------D------I--------------------------------D--------------------------------K-----------E--------------------K---------K-----------------------------V-------I-------------I-EMTLTS--------P------------NC---------------P----VA---------ES---LP----NSV-KDNI-------------------L-K---------------------L-------D---------G-----V---------------------------------K-----------D--VDL--------KL----V-------------------------------------------------------------------------------------------------------------------WD-----------P------------------------------------------P--------------------------------------------------------W-T--------------------------------------------------K------------------------EK-M---------------------S----E---------------------------------------------------------------------------------------------------------------------A----------------------------------------------------------------------------------------------------------------------------A-----K---------------------------------------------------------------------------------------L----------------------------------------------------------------------------------------------------------------------------------EL--------------------------------------------------------------------------------------------------N--------------------------------------------------------------------------------------------------------------------------L-----------------------------------------------------------------------------------------------------------------------------------------------------------------------------------------------------------------------------------------------------------------------------------------------------------------------------------------------------------------------------------------------------------------------------------------------------------------------------------------------------------------------------------------------------------------------------------
>2162037_Pbacterium@QCAW01000014.1_19|  18598 18918
---------------------------------------------------------------------------------------------------------------------------------------------MRP---------------------------------------------------------------------------------------------------------------------------------------------------------------------------------------------------------------I---------------------------------------------------N----------------------------------------------------------------------------------------------------------------------------------------------------------------------------------------------------------------------------------------------------------------------------------------------------------------------------------------------------------------------------------------------------------------------------------------------------------------------------------------------------------------------------------------------------------------------------------------------------------------------------------------------------------------------------------------------------------------------------------------------------------------------------------------------------------------------------------------------------------------------------------QMS-----------------------------------------------------------N-----------------------------------------------------------------------------------------------------------------------------------------------------------------------------------------------------------------------------------L-------------------------------------------------------------------------------------KE---------------------------------------------------------------------------------------------N------------------------------------------------I---------------------------------------------------------------------------IQ----------------------------------E------------------------------I-K-K-IYD-P-----EI-------------------------------------------------------------------------------------------------------------P-V--NIYDL----GLIY----K--I----------------E------I--------------------------------D--------------------------------N-----------S--------------------N---------K-----------------------------V-------S-------------L-EMTLTS--------P------------NC---------------P----VA---------ES---LP----NSV-KETI-------------------L-K---------------------V-------D---------G-----V---------------------------------K-----------D--VNL--------KL----V-------------------------------------------------------------------------------------------------------------------WD-----------P------------------------------------------P--------------------------------------------------------W-D--------------------------------------------------K------------------------TK-L---------------------S----E---------------------------------------------------------------------------------------------------------------------A----------------------------------------------------------------------------------------------------------------------------A-----K---------------------------------------------------------------------------------------L----------------------------------------------------------------------------------------------------------------------------------EL--------------------------------------------------------------------------------------------------N--------------------------------------------------------------------------------------------------------------------------L*----------------------------------------------------------------------------------------------------------------------------------------------------------------------------------------------------------------------------------------------------------------------------------------------------------------------------------------------------------------------------------------------------------------------------------------------------------------------------------------------------------------------------------------------------------------------------------
>684719_Aproteobacter@EMH80278.1| putative metal-sulfur cluster biosynthetic enzyme
---------------------------------------------------------------------------------------------------------------------------------------------------------------------------------------------------------------------------------------------------------------------------------------------------------------------------------------------------------------M---------------------------------------------------N---------------------------------------------------------------------------------------------------------------------------------------------------------------------------------------------------------------------------------------------------------------------------------------------------------------------------------------------------------------------------------------------------------------------------------------------------------------------------------------------------------------------------------------------------------------------------------------------------------------------------------------------------------------------------------------------------------------------------------------------------------------------------------------------------------------------------------------------------------------------------------EQDT-----------------------------------------------------------K-----------------------------------------------------------------------------------------------------------------------------------------------------------------------------------------------------------------------------------L-------------------------------------------------------------------------------------MD---------------------------------------------------------------------------------------------K------------------------------------------------I---------------------------------------------------------------------------VE----------------------------------K------------------------------L-K-T-VYD-P-----EI-------------------------------------------------------------------------------------------------------------P-V--DIYEL----GLIY----D--V----------------K------I--------------------------------D--------------------------------G-----------K--------------------K---------------------------------------A-------S-------------L-DMTLTS--------P------------HC---------------P----VA---------ET---LP----MQV-RRTV-------------------E-E---------------------I-------D---------E-----L---------------------------------E-----------E--VEV--------KI----V-------------------------------------------------------------------------------------------------------------------WE-----------P------------------------------------------P--------------------------------------------------------W-D--------------------------------------------------K------------------------TK-M---------------------S----E---------------------------------------------------------------------------------------------------------------------A----------------------------------------------------------------------------------------------------------------------------A-----R---------------------------------------------------------------------------------------L----------------------------------------------------------------------------------------------------------------------------------EL--------------------------------------------------------------------------------------------------G--------------------------------------------------------------------------------------------------------------------------L-----------------------------------------------------------------------------------------------------------------------------------------------------------------------------------------------------------------------------------------------------------------------------------------------------------------------------------------------------------------------------------------------------------------------------------------------------------------------------------------------------------------------------------------------------------------------------------
>1002672_CPsp@AEA81798.1| paaD-like protein (DUF59)
---------------------------------------------------------------------------------------------------------------------------------------------------------------------------------------------------------------------------------------------------------------------------------------------------------------------------------------------------------------M---------------------------------------------------D---------------------------------------------------------------------------------------------------------------------------------------------------------------------------------------------------------------------------------------------------------------------------------------------------------------------------------------------------------------------------------------------------------------------------------------------------------------------------------------------------------------------------------------------------------------------------------------------------------------------------------------------------------------------------------------------------------------------------------------------------------------------------------------------------------------------------------------------------------------------------------ANHS-----------------------------------------------------------A-----------------------------------------------------------------------------------------------------------------------------------------------------------------------------------------------------------------------------------L-------------------------------------------------------------------------------------MD---------------------------------------------------------------------------------------------K------------------------------------------------I---------------------------------------------------------------------------VE----------------------------------K------------------------------L-K-S-VYD-P-----EI-------------------------------------------------------------------------------------------------------------P-V--DIYEL----GLIY----D--V----------------R------I--------------------------------E--------------------------------D-----------K--------------------K---------------------------------------V-------S-------------M-DMTLTS--------P------------HC---------------P----VA---------ES---LP----MEV-RRAV-------------------E-D---------------------I-------A---------E-----V---------------------------------E-----------E--VEV--------KI----V-------------------------------------------------------------------------------------------------------------------WE-----------P------------------------------------------P--------------------------------------------------------W-D--------------------------------------------------K------------------------TK-M---------------------S----E---------------------------------------------------------------------------------------------------------------------S----------------------------------------------------------------------------------------------------------------------------A-----K---------------------------------------------------------------------------------------L----------------------------------------------------------------------------------------------------------------------------------EL--------------------------------------------------------------------------------------------------N--------------------------------------------------------------------------------------------------------------------------L-----------------------------------------------------------------------------------------------------------------------------------------------------------------------------------------------------------------------------------------------------------------------------------------------------------------------------------------------------------------------------------------------------------------------------------------------------------------------------------------------------------------------------------------------------------------------------------
>2013090_Abacterium@PPR34919.1| hypothetical protein CFH25_00541
------------------------------------------------------------------------------------------------------------------------------------------------------------------------------------------------------------------------------------------------------------------------------------------------------------------------------------------------------------------------------------------------------------------------------------------------------------------------------------------------------------------------------------------------------------------------------------------------------------------------------------------------------------------------------------------------------------------------------------------------------------------------------------------------------------------------------------------------------------------------------------------------------------------------------------------------------------------------------------------------------------------------------------------------------------------------------------------------------------------------------------------------------------------------------------------------------------------------------------------------------------------------------------------------------MTN-----------------------------------------------------------S-----------------------------------------------------------------------------------------------------------------------------------------------------------------------------------------------------------------------------------I-------------------------------------------------------------------------------------KD---------------------------------------------------------------------------------------------K------------------------------------------------V---------------------------------------------------------------------------IK----------------------------------N------------------------------L-H-T-VYD-P-----EI-------------------------------------------------------------------------------------------------------------P-V--DIYEL----GLIY----D--L----------------K------V--------------------------------N--------------------------------S-----------E--------------------G---------L-----------------------------V-------N-------------I-TMTLTS--------P------------NC---------------P----VA---------EI---LP----EQV-KKAA-------------------K-K---------------------T-------K---------G-----V---------------------------------K-----------N--VNL--------KL----V-------------------------------------------------------------------------------------------------------------------FD-----------P------------------------------------------P--------------------------------------------------------W-N--------------------------------------------------P------------------------DM-M---------------------S----E---------------------------------------------------------------------------------------------------------------------A----------------------------------------------------------------------------------------------------------------------------A-----K---------------------------------------------------------------------------------------V----------------------------------------------------------------------------------------------------------------------------------EL--------------------------------------------------------------------------------------------------N--------------------------------------------------------------------------------------------------------------------------M-----------------------------------------------------------------------------------------------------------------------------------------------------------------------------------------------------------------------------------------------------------------------------------------------------------------------------------------------------------------------------------------------------------------------------------------------------------------------------------------------------------------------------------------------------------------------------------
>2013092_Abacterium@PPR34035.1| hypothetical protein CFH27_00333
------------------------------------------------------------------------------------------------------------------------------------------------------------------------------------------------------------------------------------------------------------------------------------------------------------------------------------------------------------------------------------------------------------------------------------------------------------------------------------------------------------------------------------------------------------------------------------------------------------------------------------------------------------------------------------------------------------------------------------------------------------------------------------------------------------------------------------------------------------------------------------------------------------------------------------------------------------------------------------------------------------------------------------------------------------------------------------------------------------------------------------------------------------------------------------------------------------------------------------------------------------------------------------------------------MAN-----------------------------------------------------------T-----------------------------------------------------------------------------------------------------------------------------------------------------------------------------------------------------------------------------------I-------------------------------------------------------------------------------------KD---------------------------------------------------------------------------------------------N------------------------------------------------V---------------------------------------------------------------------------IK----------------------------------N------------------------------L-H-T-VYD-P-----EI-------------------------------------------------------------------------------------------------------------P-V--DIYEL----GLIY----D--L----------------K------V--------------------------------N--------------------------------S-----------E--------------------G---------L-----------------------------V-------N-------------I-TMTLTS--------P------------NC---------------P----VA---------EI---LP----EQV-KKAA-------------------K-K---------------------T-------K---------G-----V---------------------------------K-----------D--VDL--------KL----V-------------------------------------------------------------------------------------------------------------------FE-----------P------------------------------------------P--------------------------------------------------------W-N--------------------------------------------------P------------------------DM-M---------------------S----E---------------------------------------------------------------------------------------------------------------------A----------------------------------------------------------------------------------------------------------------------------A-----K---------------------------------------------------------------------------------------V----------------------------------------------------------------------------------------------------------------------------------EL--------------------------------------------------------------------------------------------------N--------------------------------------------------------------------------------------------------------------------------MS----------------------------------------------------------------------------------------------------------------------------------------------------------------------------------------------------------------------------------------------------------------------------------------------------------------------------------------------------------------------------------------------------------------------------------------------------------------------------------------------------------------------------------------------------------------------------------
>1122218_Nperideroedes@KB893653.1_236|  273445 273885
---------------------------------------------------------------------------------------------------------------------------------------------------------------------------------------------------------------------------------------------------------------------------------------------------------------------------------------------------------------MTE-------------------------------------------SIDRSETAAR--------------------------------------------------------------------------------------------------------------------------------------------------------------------------SEEEA---------------------------------------------------------------REASQKD---------AAAIS------------------------------------E---------------------------------------------------------------------------EIP----------------------------------------------------------------------------------------E--------------------------------------------------------------------------------GV--------PLIS----------------------------------------------------------------------------PS-----------------------------------------------------------------------------SVE--------------------------------------------------------------------------------------------------------------------------------------H-----------------------------------------------------------P-----------------------------------------------------------------------------------------------------------------------------------------------------------------------------------------------------------------------------------L-------------------------------------------------------------------------------------FP---------------------------------------------------------------------------------------------E------------------------------------------------I---------------------------------------------------------------------------EA----------------------------------A------------------------------L-R-T-IYD-P-----EI-------------------------------------------------------------------------------------------------------------P-V--NIYDL----GLVY----S--I----------------R------V--------------------------------D--------------------------------A-----------E--------------------G---------V-----------------------------V-------R-------------I-EMTLTA--------P------------GC---------------P----VA---------GE---MP----GWV-VDAV-------------------E-P---------------------L-------P---------G-----V---------------------------------K-----------Q--AEV--------EL----V-------------------------------------------------------------------------------------------------------------------WD-----------P------------------------------------------P--------------------------------------------------------W-T--------------------------------------------------M------------------------DR-L---------------------T----D---------------------------------------------------------------------------------------------------------------------E----------------------------------------------------------------------------------------------------------------------------A-----K---------------------------------------------------------------------------------------L----------------------------------------------------------------------------------------------------------------------------------EL--------------------------------------------------------------------------------------------------G--------------------------------------------------------------------------------------------------------------------------YL*---------------------------------------------------------------------------------------------------------------------------------------------------------------------------------------------------------------------------------------------------------------------------------------------------------------------------------------------------------------------------------------------------------------------------------------------------------------------------------------------------------------------------------------------------------------------------------
>1872407_Asp@MAT87679.1| SUF system Fe-S cluster assembly protein
---------------------------------------------------------------------------------------------------------------------------------------------------------------------------------------------------------------------------------------------------------------------------------------------------------------------------------------------------------------M---------------------------------------------------T--------------------------------------------------------------------------------------------------------------------------------------------------------------------------------------------------------------------------------------------------E-T----------------A------------------------------------A-----------------------------------------------------------------------------P---------------------------------------------------------------------------------------FE--------------------------------------------------------------------------------GT--------PLIA----------------------------------------------------------------------------PS-----------------------------------------------------------------------------TTE--------------------------------------------------------------------------------------------------------------------------------------H-----------------------------------------------------------E-----------------------------------------------------------------------------------------------------------------------------------------------------------------------------------------------------------------------------------L-------------------------------------------------------------------------------------YD---------------------------------------------------------------------------------------------A------------------------------------------------V---------------------------------------------------------------------------VE----------------------------------A------------------------------C-R-T-VYD-P-----EI-------------------------------------------------------------------------------------------------------------P-V--NIYEL----GLIY----T--I----------------N------I--------------------------------K--------------------------------E-----------N--------------------N---------E-----------------------------V-------L-------------X-NMTLTA--------P------------GC---------------P----VA---------GE---MP----LWV-EEAV-------------------E-T---------------------V-------A---------G-----V---------------------------------K-----------E--VLV--------HM----V-------------------------------------------------------------------------------------------------------------------WD-----------P------------------------------------------P--------------------------------------------------------W-G--------------------------------------------------M------------------------DM-M---------------------S----D---------------------------------------------------------------------------------------------------------------------E----------------------------------------------------------------------------------------------------------------------------A-----K---------------------------------------------------------------------------------------L----------------------------------------------------------------------------------------------------------------------------------EL--------------------------------------------------------------------------------------------------G--------------------------------------------------------------------------------------------------------------------------FL----------------------------------------------------------------------------------------------------------------------------------------------------------------------------------------------------------------------------------------------------------------------------------------------------------------------------------------------------------------------------------------------------------------------------------------------------------------------------------------------------------------------------------------------------------------------------------
>1185920_Rveldkampii@PTE17421.1| SUF system Fe-S cluster assembly protein
---------------------------------------------------------------------------------------------------------------------------------------------------------------------------------------------------------------------------------------------------------------------------------------------------------------------------------------------------------------M---------------------------------------------------TA-------------------------------------------------------------------------------------------------------------------------------------------------------------------------------------------------------------------------------------------------E-A----------------S------------------------------------S-----------------------------------------------------------------------------P---------------------------------------------------------------------------------------LQ--------------------------------------------------------------------------------GA--------PLIQ----------------------------------------------------------------------------PS-----------------------------------------------------------------------------TTD--------------------------------------------------------------------------------------------------------------------------------------H-----------------------------------------------------------P-----------------------------------------------------------------------------------------------------------------------------------------------------------------------------------------------------------------------------------L-------------------------------------------------------------------------------------YE---------------------------------------------------------------------------------------------P------------------------------------------------V---------------------------------------------------------------------------VE----------------------------------A------------------------------I-K-T-VFD-P-----EI-------------------------------------------------------------------------------------------------------------P-V--NIYDL----GLIY----T--I----------------T------V--------------------------------T--------------------------------E-----------D--------------------A---------L-----------------------------V-------E-------------V-TMTLTA--------P------------GC---------------P----VA---------GD---MP----GWV-RDAV-------------------E-S---------------------V-------P---------G-----V---------------------------------R-----------Q--AGV--------NL----V-------------------------------------------------------------------------------------------------------------------FE-----------P------------------------------------------E--------------------------------------------------------W-G--------------------------------------------------M------------------------DM-M---------------------S----D---------------------------------------------------------------------------------------------------------------------E----------------------------------------------------------------------------------------------------------------------------A-----R---------------------------------------------------------------------------------------L----------------------------------------------------------------------------------------------------------------------------------EL--------------------------------------------------------------------------------------------------G--------------------------------------------------------------------------------------------------------------------------FM----------------------------------------------------------------------------------------------------------------------------------------------------------------------------------------------------------------------------------------------------------------------------------------------------------------------------------------------------------------------------------------------------------------------------------------------------------------------------------------------------------------------------------------------------------------------------------
>407234_Rvinaykumarii@SIS74501.1| FeS assembly SUF system protein
---------------------------------------------------------------------------------------------------------------------------------------------------------------------------------------------------------------------------------------------------------------------------------------------------------------------------------------------------------------M---------------------------------------------------TA-------------------------------------------------------------------------------------------------------------------------------------------------------------------------------------------------------------------------------------------------Q-T----------------S------------------------------------S-----------------------------------------------------------------------------A---------------------------------------------------------------------------------------AET--------------------DSF-------------------------------------------------------PGA--------PMIR----------------------------------------------------------------------------PS-----------------------------------------------------------------------------STD--------------------------------------------------------------------------------------------------------------------------------------H-----------------------------------------------------------P-----------------------------------------------------------------------------------------------------------------------------------------------------------------------------------------------------------------------------------L-------------------------------------------------------------------------------------YE---------------------------------------------------------------------------------------------Q------------------------------------------------V---------------------------------------------------------------------------VE----------------------------------A------------------------------C-K-T-VFD-P-----EI-------------------------------------------------------------------------------------------------------------P-V--NVYDL----GLIY----T--I----------------E------I--------------------------------S--------------------------------D-----------A--------------------G---------K-----------------------------V-------A-------------I-VMTLTA--------P------------GC---------------P----VA---------GE---MP----GWV-QDAV-------------------A-G---------------------V-------A---------G-----V---------------------------------S-----------A--VDV--------DL----T-------------------------------------------------------------------------------------------------------------------FE-----------P------------------------------------------E--------------------------------------------------------W-G--------------------------------------------------M------------------------EM-M---------------------S----D---------------------------------------------------------------------------------------------------------------------E----------------------------------------------------------------------------------------------------------------------------A-----R---------------------------------------------------------------------------------------L----------------------------------------------------------------------------------------------------------------------------------EL--------------------------------------------------------------------------------------------------G--------------------------------------------------------------------------------------------------------------------------FM----------------------------------------------------------------------------------------------------------------------------------------------------------------------------------------------------------------------------------------------------------------------------------------------------------------------------------------------------------------------------------------------------------------------------------------------------------------------------------------------------------------------------------------------------------------------------------
>1447782_Wsaemankumens@SHI68207.1| FeS assembly SUF system protein
---------------------------------------------------------------------------------------------------------------------------------------------------------------------------------------------------------------------------------------------------------------------------------------------------------------------------------------------------------------M---------------------------------------------------NA---------------------------------------------------------------------------------------------------------------------------------------------------------------------------------------------------------------------------------------------------------------------------------------------------------D-----------------------------------------------------------------------------P-----------------------------------------------------------R---------------------------ME--------------------------------------------------------------------------------GT--------PLIE----------------------------------------------------------------------------PS-----------------------------------------------------------------------------STD--------------------------------------------------------------------------------------------------------------------------------------N-----------------------------------------------------------P-----------------------------------------------------------------------------------------------------------------------------------------------------------------------------------------------------------------------------------L-------------------------------------------------------------------------------------HE---------------------------------------------------------------------------------------------P------------------------------------------------I---------------------------------------------------------------------------VE----------------------------------A------------------------------I-R-T-VYD-P-----EI-------------------------------------------------------------------------------------------------------------P-V--NIYDL----GLVY----T--I----------------R------I--------------------------------D--------------------------------E-----------G--------------------G---------D-----------------------------V-------L-------------V-KMTLTA--------P------------GC---------------P----VA---------GE---MP----GWI-QNAV-------------------E-P---------------------V-------P---------G-----V---------------------------------K-----------S--CEV--------EL----V-------------------------------------------------------------------------------------------------------------------WE-----------P------------------------------------------Q--------------------------------------------------------W-G--------------------------------------------------M------------------------DM-M---------------------S----D---------------------------------------------------------------------------------------------------------------------E----------------------------------------------------------------------------------------------------------------------------A-----R---------------------------------------------------------------------------------------L----------------------------------------------------------------------------------------------------------------------------------EL--------------------------------------------------------------------------------------------------G--------------------------------------------------------------------------------------------------------------------------FM----------------------------------------------------------------------------------------------------------------------------------------------------------------------------------------------------------------------------------------------------------------------------------------------------------------------------------------------------------------------------------------------------------------------------------------------------------------------------------------------------------------------------------------------------------------------------------
>2494554_CHsymbioticus@RWJS01001120.1_2|  424 810
--------------------------------------------------------------------------------------------------------------------------------------------MVSP------------------------------------------------------------------------------------------------------------------------------------------------------------------------------------------------------------ASPD---------------------------------------------------NS-------------------------------------------------------------------------------------------------------------------------------------------------------------------------------------------------------------------------------------------------S------------------S------------------------------------N-----------------------------------------------------------------------------P-----------------------------------------------------------P---------------------------PE--------------------------------------------------------------------------------GT--------PLIV----------------------------------------------------------------------------PS-----------------------------------------------------------------------------TTQ--------------------------------------------------------------------------------------------------------------------------------------S-----------------------------------------------------------P-----------------------------------------------------------------------------------------------------------------------------------------------------------------------------------------------------------------------------------L-------------------------------------------------------------------------------------YE---------------------------------------------------------------------------------------------P------------------------------------------------I---------------------------------------------------------------------------CE----------------------------------A------------------------------C-R-T-VHD-P-----EI-------------------------------------------------------------------------------------------------------------P-V--NIFDL----GLIY----T--I----------------T------I--------------------------------E--------------------------------D-----------T--------------------G---------D-----------------------------V-------F-------------V-KMSLTA--------P------------GC---------------P----VA---------GE---MP----IWV-QDAI-------------------S-A---------------------V-------P---------G-----V---------------------------------L-----------S--VQV--------DL----I-------------------------------------------------------------------------------------------------------------------WE-----------P------------------------------------------Q--------------------------------------------------------W-G--------------------------------------------------M------------------------DM-M---------------------S----D---------------------------------------------------------------------------------------------------------------------E----------------------------------------------------------------------------------------------------------------------------A-----R---------------------------------------------------------------------------------------L----------------------------------------------------------------------------------------------------------------------------------EL--------------------------------------------------------------------------------------------------G--------------------------------------------------------------------------------------------------------------------------FM*---------------------------------------------------------------------------------------------------------------------------------------------------------------------------------------------------------------------------------------------------------------------------------------------------------------------------------------------------------------------------------------------------------------------------------------------------------------------------------------------------------------------------------------------------------------------------------
>1951235_Rbacterium@DKMK01000104.1_7|  5698 6063
---------------------------------------------------------------------------------------------------------------------------------------------------------------------------------------------------------------------------------------------------------------------------------------------------------------------------------------------------------------M---------------------------------------------------NA-------------------------------------------------------------------------------------------------------------------------------------------------------------------------------------------------------------------------------------------------S------------------N------------------------------------D-----------------------------------------------------------------------------A-----------------------------------------------------------P---------------------------ME--------------------------------------------------------------------------------GT--------PLIV----------------------------------------------------------------------------PS-----------------------------------------------------------------------------TTD--------------------------------------------------------------------------------------------------------------------------------------H-----------------------------------------------------------A-----------------------------------------------------------------------------------------------------------------------------------------------------------------------------------------------------------------------------------L-------------------------------------------------------------------------------------YE---------------------------------------------------------------------------------------------P------------------------------------------------I---------------------------------------------------------------------------CE----------------------------------A------------------------------C-R-T-VHD-P-----EI-------------------------------------------------------------------------------------------------------------P-V--NIFDL----GLIY----T--I----------------E------I--------------------------------S--------------------------------D-----------E--------------------G---------A-----------------------------V-------D-------------V-KMSLTA--------P------------GC---------------P----VA---------GE---MP----GWV-QDAI-------------------E-P---------------------V-------P---------G-----V---------------------------------Q-----------S--VNV--------EL----I-------------------------------------------------------------------------------------------------------------------WE-----------P------------------------------------------Q--------------------------------------------------------W-G--------------------------------------------------M------------------------DM-M---------------------S----D---------------------------------------------------------------------------------------------------------------------E----------------------------------------------------------------------------------------------------------------------------A-----R---------------------------------------------------------------------------------------L----------------------------------------------------------------------------------------------------------------------------------EL--------------------------------------------------------------------------------------------------G--------------------------------------------------------------------------------------------------------------------------FM*---------------------------------------------------------------------------------------------------------------------------------------------------------------------------------------------------------------------------------------------------------------------------------------------------------------------------------------------------------------------------------------------------------------------------------------------------------------------------------------------------------------------------------------------------------------------------------
>367336_Rbacterium@EAU51200.1| hypothetical protein OM2255_03002
---------------------------------------------------------------------------------------------------------------------------------------------------------------------------------------------------------------------------------------------------------------------------------------------------------------------------------------------------------------M---------------------------------------------------NA-------------------------------------------------------------------------------------------------------------------------------------------------------------------------------------------------------------------------------------------------S------------------N------------------------------------D-----------------------------------------------------------------------------T-----------------------------------------------------------Q---------------------------ME--------------------------------------------------------------------------------GT--------PLIV----------------------------------------------------------------------------PS-----------------------------------------------------------------------------STD--------------------------------------------------------------------------------------------------------------------------------------H-----------------------------------------------------------A-----------------------------------------------------------------------------------------------------------------------------------------------------------------------------------------------------------------------------------L-------------------------------------------------------------------------------------YE---------------------------------------------------------------------------------------------P------------------------------------------------I---------------------------------------------------------------------------CE----------------------------------A------------------------------C-R-T-VHD-P-----EI-------------------------------------------------------------------------------------------------------------P-V--NIFDL----GLIY----T--I----------------E------I--------------------------------S--------------------------------D-----------S--------------------G---------A-----------------------------V-------D-------------V-KMSLTA--------P------------GC---------------P----VA---------GE---MP----GWV-QDAI-------------------E-P---------------------I-------P---------G-----V---------------------------------Q-----------S--VNV--------EL----I-------------------------------------------------------------------------------------------------------------------WE-----------P------------------------------------------Q--------------------------------------------------------W-G--------------------------------------------------M------------------------DM-M---------------------S----D---------------------------------------------------------------------------------------------------------------------E----------------------------------------------------------------------------------------------------------------------------A-----R---------------------------------------------------------------------------------------L----------------------------------------------------------------------------------------------------------------------------------EL--------------------------------------------------------------------------------------------------G--------------------------------------------------------------------------------------------------------------------------FM----------------------------------------------------------------------------------------------------------------------------------------------------------------------------------------------------------------------------------------------------------------------------------------------------------------------------------------------------------------------------------------------------------------------------------------------------------------------------------------------------------------------------------------------------------------------------------
>1889778_Akogurei@PIB25120.1| SUF system Fe-S cluster assembly protein
---------------------------------------------------------------------------------------------------------------------------------------------------------------------------------------------------------------------------------------------------------------------------------------------------------------------------------------------------------------M---------------------------------------------------TS-------------------------------------------------------------------------------------------------------------------------------------------------------------------------------------------------------------------------------------------------E------------------T------------------------------------A-----------------------------------------------------------------------------P-----------------------------------------------------------L---------------------------ME--------------------------------------------------------------------------------GT--------PLIK----------------------------------------------------------------------------PS-----------------------------------------------------------------------------TTD--------------------------------------------------------------------------------------------------------------------------------------H-----------------------------------------------------------P-----------------------------------------------------------------------------------------------------------------------------------------------------------------------------------------------------------------------------------L-------------------------------------------------------------------------------------YD---------------------------------------------------------------------------------------------A------------------------------------------------I---------------------------------------------------------------------------CE----------------------------------A------------------------------C-R-T-VHD-P-----EI-------------------------------------------------------------------------------------------------------------P-V--NIFDL----GLIY----T--I----------------E------I--------------------------------N--------------------------------A-----------D--------------------G---------A-----------------------------V-------D-------------I-LMSLTA--------P------------GC---------------P----VA---------GE---MP----GWV-EEAV-------------------E-P---------------------I-------P---------G-----V---------------------------------Q-----------S--VSV--------SL----V-------------------------------------------------------------------------------------------------------------------WE-----------P------------------------------------------Q--------------------------------------------------------W-G--------------------------------------------------M------------------------DM-M---------------------S----D---------------------------------------------------------------------------------------------------------------------E----------------------------------------------------------------------------------------------------------------------------A-----R---------------------------------------------------------------------------------------L----------------------------------------------------------------------------------------------------------------------------------EL--------------------------------------------------------------------------------------------------G--------------------------------------------------------------------------------------------------------------------------FM----------------------------------------------------------------------------------------------------------------------------------------------------------------------------------------------------------------------------------------------------------------------------------------------------------------------------------------------------------------------------------------------------------------------------------------------------------------------------------------------------------------------------------------------------------------------------------
>2035344_Acionae@PLS20252.1| SUF system Fe-S cluster assembly protein
---------------------------------------------------------------------------------------------------------------------------------------------------------------------------------------------------------------------------------------------------------------------------------------------------------------------------------------------------------------M---------------------------------------------------NA-------------------------------------------------------------------------------------------------------------------------------------------------------------------------------------------------------------------------------------------------E------------------N------------------------------------Q-----------------------------------------------------------------------------------------------------------------------------------------H---------------------------LE--------------------------------------------------------------------------------GQ--------PLIK----------------------------------------------------------------------------PS-----------------------------------------------------------------------------TTD--------------------------------------------------------------------------------------------------------------------------------------H-----------------------------------------------------------P-----------------------------------------------------------------------------------------------------------------------------------------------------------------------------------------------------------------------------------L-------------------------------------------------------------------------------------HE---------------------------------------------------------------------------------------------A------------------------------------------------I---------------------------------------------------------------------------TE----------------------------------A------------------------------C-R-T-VHD-P-----EI-------------------------------------------------------------------------------------------------------------P-V--NIFDL----GLIY----T--I----------------E------I--------------------------------D--------------------------------D-----------A--------------------G---------V-----------------------------V-------D-------------I-LMTLTA--------P------------GC---------------P----VA---------GE---MP----GWV-EDAV-------------------M-A---------------------V-------P---------G-----V---------------------------------Q-----------A--ANV--------QL----V-------------------------------------------------------------------------------------------------------------------WE-----------P------------------------------------------Q--------------------------------------------------------W-G--------------------------------------------------M------------------------DM-M---------------------S----D---------------------------------------------------------------------------------------------------------------------E----------------------------------------------------------------------------------------------------------------------------A-----R---------------------------------------------------------------------------------------L----------------------------------------------------------------------------------------------------------------------------------EL--------------------------------------------------------------------------------------------------G--------------------------------------------------------------------------------------------------------------------------FM----------------------------------------------------------------------------------------------------------------------------------------------------------------------------------------------------------------------------------------------------------------------------------------------------------------------------------------------------------------------------------------------------------------------------------------------------------------------------------------------------------------------------------------------------------------------------------
>1951231_Rbacterium@DFBM01000174.1_24|  20665 21030
---------------------------------------------------------------------------------------------------------------------------------------------------------------------------------------------------------------------------------------------------------------------------------------------------------------------------------------------------------------M---------------------------------------------------NA-------------------------------------------------------------------------------------------------------------------------------------------------------------------------------------------------------------------------------------------------E------------------T------------------------------------E-----------------------------------------------------------------------------M-----------------------------------------------------------P---------------------------ME--------------------------------------------------------------------------------GT--------PMIA----------------------------------------------------------------------------PS-----------------------------------------------------------------------------TTD--------------------------------------------------------------------------------------------------------------------------------------H-----------------------------------------------------------P-----------------------------------------------------------------------------------------------------------------------------------------------------------------------------------------------------------------------------------L-------------------------------------------------------------------------------------YE---------------------------------------------------------------------------------------------T------------------------------------------------I---------------------------------------------------------------------------VE----------------------------------A------------------------------C-R-T-VHD-P-----EI-------------------------------------------------------------------------------------------------------------P-V--NIYDL----GLIY----T--I----------------N------I--------------------------------D--------------------------------T-----------E--------------------A---------N-----------------------------V-------D-------------I-KMSLTA--------P------------GC---------------P----VA---------GE---MP----GWV-ADAV-------------------L-L---------------------L-------A---------G-----V---------------------------------K-----------T--VNV--------AL----V-------------------------------------------------------------------------------------------------------------------WE-----------P------------------------------------------Q--------------------------------------------------------W-G--------------------------------------------------M------------------------DM-M---------------------S----D---------------------------------------------------------------------------------------------------------------------E----------------------------------------------------------------------------------------------------------------------------A-----R---------------------------------------------------------------------------------------L----------------------------------------------------------------------------------------------------------------------------------EL--------------------------------------------------------------------------------------------------G--------------------------------------------------------------------------------------------------------------------------FM*---------------------------------------------------------------------------------------------------------------------------------------------------------------------------------------------------------------------------------------------------------------------------------------------------------------------------------------------------------------------------------------------------------------------------------------------------------------------------------------------------------------------------------------------------------------------------------
>388401_Rbacterium@EBA03260.1| hypothetical protein RB2150_01354
---------------------------------------------------------------------------------------------------------------------------------------------------------------------------------------------------------------------------------------------------------------------------------------------------------------------------------------------------------------M---------------------------------------------------N--------------------------------------------------------------------------------------------------------------------------------------------------------------------------------------------------------------------------------------------------D-TT---------------T------------------------------------------------------------------------------------------------------------------Q---------------------------------------------------------------------------------------ME--------------------------------------------------------------------------------GD--------PLII----------------------------------------------------------------------------PS-----------------------------------------------------------------------------TTD--------------------------------------------------------------------------------------------------------------------------------------H-----------------------------------------------------------P-----------------------------------------------------------------------------------------------------------------------------------------------------------------------------------------------------------------------------------L-------------------------------------------------------------------------------------YE---------------------------------------------------------------------------------------------N------------------------------------------------V---------------------------------------------------------------------------VE----------------------------------A------------------------------C-R-S-VYD-P-----EI-------------------------------------------------------------------------------------------------------------P-V--NIYDL----GLIY----T--I----------------E------I--------------------------------D--------------------------------A-----------E--------------------S---------D-----------------------------V-------A-------------I-KMSLTA--------P------------GC---------------P----VA---------GE---MP----GWV-AEAV-------------------E-P---------------------L-------P---------G-----V---------------------------------K-----------T--VAV--------EL----V-------------------------------------------------------------------------------------------------------------------WE-----------P------------------------------------------P--------------------------------------------------------W-G--------------------------------------------------M------------------------EM-M---------------------S----D---------------------------------------------------------------------------------------------------------------------E----------------------------------------------------------------------------------------------------------------------------A-----R---------------------------------------------------------------------------------------L----------------------------------------------------------------------------------------------------------------------------------EL--------------------------------------------------------------------------------------------------G--------------------------------------------------------------------------------------------------------------------------FM----------------------------------------------------------------------------------------------------------------------------------------------------------------------------------------------------------------------------------------------------------------------------------------------------------------------------------------------------------------------------------------------------------------------------------------------------------------------------------------------------------------------------------------------------------------------------------
>1952815_Rbacterium@DJZD01000101.1_6|  3731 4093
---------------------------------------------------------------------------------------------------------------------------------------------------------------------------------------------------------------------------------------------------------------------------------------------------------------------------------------------------------------M---------------------------------------------------S--------------------------------------------------------------------------------------------------------------------------------------------------------------------------------------------------------------------------------------------------D-A----------------S------------------------------------N-----------------------------------------------------------------------------P---------------------------------------------------------------------------------------ME--------------------------------------------------------------------------------GT--------PLIP----------------------------------------------------------------------------PS-----------------------------------------------------------------------------STD--------------------------------------------------------------------------------------------------------------------------------------H-----------------------------------------------------------S-----------------------------------------------------------------------------------------------------------------------------------------------------------------------------------------------------------------------------------L-------------------------------------------------------------------------------------YE---------------------------------------------------------------------------------------------T------------------------------------------------V---------------------------------------------------------------------------VE----------------------------------G------------------------------C-R-T-VYD-P-----EI-------------------------------------------------------------------------------------------------------------P-V--NIYDL----GLIY----T--I----------------D------I--------------------------------N--------------------------------N-----------E--------------------N---------D-----------------------------V-------K-------------I-IMTLTA--------P------------GC---------------P----VA---------GE---MP----GWV-SDAI-------------------E-P---------------------I-------A---------G-----I---------------------------------R-----------K--VDV--------EL----I-------------------------------------------------------------------------------------------------------------------WE-----------P------------------------------------------P--------------------------------------------------------W-G--------------------------------------------------M------------------------DM-M---------------------S----D---------------------------------------------------------------------------------------------------------------------E----------------------------------------------------------------------------------------------------------------------------A-----K---------------------------------------------------------------------------------------L----------------------------------------------------------------------------------------------------------------------------------EL--------------------------------------------------------------------------------------------------G--------------------------------------------------------------------------------------------------------------------------FM*---------------------------------------------------------------------------------------------------------------------------------------------------------------------------------------------------------------------------------------------------------------------------------------------------------------------------------------------------------------------------------------------------------------------------------------------------------------------------------------------------------------------------------------------------------------------------------
>1656909_Abacterium@LFER01000063.1_66|  66276 66638
---------------------------------------------------------------------------------------------------------------------------------------------------------------------------------------------------------------------------------------------------------------------------------------------------------------------------------------------------------------M---------------------------------------------------T--------------------------------------------------------------------------------------------------------------------------------------------------------------------------------------------------------------------------------------------------D-A----------------T------------------------------------P-----------------------------------------------------------------------------P---------------------------------------------------------------------------------------LE--------------------------------------------------------------------------------GT--------PLIA----------------------------------------------------------------------------PS-----------------------------------------------------------------------------STD--------------------------------------------------------------------------------------------------------------------------------------H-----------------------------------------------------------P-----------------------------------------------------------------------------------------------------------------------------------------------------------------------------------------------------------------------------------L-------------------------------------------------------------------------------------YE---------------------------------------------------------------------------------------------T------------------------------------------------L---------------------------------------------------------------------------VE----------------------------------A------------------------------C-R-T-VYD-P-----EI-------------------------------------------------------------------------------------------------------------P-V--NIFDL----GLIY----T--I----------------E------V--------------------------------S--------------------------------D-----------E--------------------N---------E-----------------------------V-------S-------------I-AMTLTA--------P------------GC---------------P----VA---------GD---MP----GWV-AEAI-------------------E-P---------------------I-------A---------G-----V---------------------------------K-----------Q--VDV--------AL----V-------------------------------------------------------------------------------------------------------------------WE-----------P------------------------------------------P--------------------------------------------------------W-G--------------------------------------------------M------------------------DM-M---------------------S----D---------------------------------------------------------------------------------------------------------------------E----------------------------------------------------------------------------------------------------------------------------A-----R---------------------------------------------------------------------------------------L----------------------------------------------------------------------------------------------------------------------------------EL--------------------------------------------------------------------------------------------------G--------------------------------------------------------------------------------------------------------------------------FM*---------------------------------------------------------------------------------------------------------------------------------------------------------------------------------------------------------------------------------------------------------------------------------------------------------------------------------------------------------------------------------------------------------------------------------------------------------------------------------------------------------------------------------------------------------------------------------
>1952806_Rbacterium@DFSG01000048.1_101|  93074 93436
---------------------------------------------------------------------------------------------------------------------------------------------------------------------------------------------------------------------------------------------------------------------------------------------------------------------------------------------------------------M---------------------------------------------------T--------------------------------------------------------------------------------------------------------------------------------------------------------------------------------------------------------------------------------------------------D-V----------------S------------------------------------P-----------------------------------------------------------------------------P---------------------------------------------------------------------------------------ME--------------------------------------------------------------------------------GT--------PLIA----------------------------------------------------------------------------PS-----------------------------------------------------------------------------STD--------------------------------------------------------------------------------------------------------------------------------------H-----------------------------------------------------------P-----------------------------------------------------------------------------------------------------------------------------------------------------------------------------------------------------------------------------------L-------------------------------------------------------------------------------------YD---------------------------------------------------------------------------------------------G------------------------------------------------V---------------------------------------------------------------------------VE----------------------------------A------------------------------C-K-T-VFD-P-----EI-------------------------------------------------------------------------------------------------------------P-V--NIYDL----GLIY----T--V----------------D------I--------------------------------D--------------------------------A-----------E--------------------N---------A-----------------------------V-------K-------------I-KMSLTA--------P------------GC---------------P----VA---------GE---MP----GWV-AEAV-------------------E-P---------------------M-------A---------G-----V---------------------------------K-----------E--VDV--------EI----V-------------------------------------------------------------------------------------------------------------------WE-----------P------------------------------------------P--------------------------------------------------------W-G--------------------------------------------------M------------------------DM-M---------------------S----D---------------------------------------------------------------------------------------------------------------------E----------------------------------------------------------------------------------------------------------------------------A-----R---------------------------------------------------------------------------------------L----------------------------------------------------------------------------------------------------------------------------------EL--------------------------------------------------------------------------------------------------G--------------------------------------------------------------------------------------------------------------------------FM*---------------------------------------------------------------------------------------------------------------------------------------------------------------------------------------------------------------------------------------------------------------------------------------------------------------------------------------------------------------------------------------------------------------------------------------------------------------------------------------------------------------------------------------------------------------------------------
>2340860_Rbacterium@QZEX01000005.1_17|  16117 16479
---------------------------------------------------------------------------------------------------------------------------------------------------------------------------------------------------------------------------------------------------------------------------------------------------------------------------------------------------------------M---------------------------------------------------T--------------------------------------------------------------------------------------------------------------------------------------------------------------------------------------------------------------------------------------------------D-A----------------P------------------------------------Q-----------------------------------------------------------------------------P---------------------------------------------------------------------------------------LE--------------------------------------------------------------------------------GT--------PLIA----------------------------------------------------------------------------PS-----------------------------------------------------------------------------STD--------------------------------------------------------------------------------------------------------------------------------------H-----------------------------------------------------------P-----------------------------------------------------------------------------------------------------------------------------------------------------------------------------------------------------------------------------------L-------------------------------------------------------------------------------------YD---------------------------------------------------------------------------------------------A------------------------------------------------V---------------------------------------------------------------------------AD----------------------------------A------------------------------C-R-S-VYD-P-----EI-------------------------------------------------------------------------------------------------------------P-V--NIFEL----GLIY----T--I----------------D------I--------------------------------S--------------------------------D-----------E--------------------N---------D-----------------------------V-------N-------------I-KMTLTA--------P------------GC---------------P----VA---------GD---MP----GWV-AEAI-------------------E-P---------------------L-------P---------G-----V---------------------------------R-----------K--VDV--------DL----T-------------------------------------------------------------------------------------------------------------------WE-----------P------------------------------------------P--------------------------------------------------------W-G--------------------------------------------------M------------------------EM-M---------------------S----D---------------------------------------------------------------------------------------------------------------------E----------------------------------------------------------------------------------------------------------------------------A-----R---------------------------------------------------------------------------------------L----------------------------------------------------------------------------------------------------------------------------------EL--------------------------------------------------------------------------------------------------G--------------------------------------------------------------------------------------------------------------------------FL*---------------------------------------------------------------------------------------------------------------------------------------------------------------------------------------------------------------------------------------------------------------------------------------------------------------------------------------------------------------------------------------------------------------------------------------------------------------------------------------------------------------------------------------------------------------------------------
>1389005_Ssp@AXI46972.1| SUF system Fe-S cluster assembly protein
---------------------------------------------------------------------------------------------------------------------------------------------------------------------------------------------------------------------------------------------------------------------------------------------------------------------------------------------------------------M---------------------------------------------------T--------------------------------------------------------------------------------------------------------------------------------------------------------------------------------------------------------------------------------------------------D-T----------------T------------------------------------L-----------------------------------------------------------------------------P---------------------------------------------------------------------------------------LE--------------------------------------------------------------------------------GT--------PLIA----------------------------------------------------------------------------PS-----------------------------------------------------------------------------STD--------------------------------------------------------------------------------------------------------------------------------------H-----------------------------------------------------------P-----------------------------------------------------------------------------------------------------------------------------------------------------------------------------------------------------------------------------------M-------------------------------------------------------------------------------------YE---------------------------------------------------------------------------------------------Q------------------------------------------------V---------------------------------------------------------------------------AD----------------------------------A------------------------------C-R-S-VYD-P-----EI-------------------------------------------------------------------------------------------------------------P-V--NIFEL----GLIY----T--I----------------D------I--------------------------------N--------------------------------A-----------E--------------------N---------E-----------------------------V-------N-------------I-KMSLTA--------P------------GC---------------P----VA---------GE---MP----GWV-ADAV-------------------E-P---------------------L-------P---------G-----V---------------------------------K-----------T--VYV--------EL----I-------------------------------------------------------------------------------------------------------------------WE-----------P------------------------------------------P--------------------------------------------------------W-G--------------------------------------------------M------------------------DM-M---------------------S----D---------------------------------------------------------------------------------------------------------------------E----------------------------------------------------------------------------------------------------------------------------A-----R---------------------------------------------------------------------------------------L----------------------------------------------------------------------------------------------------------------------------------EL--------------------------------------------------------------------------------------------------G--------------------------------------------------------------------------------------------------------------------------FM----------------------------------------------------------------------------------------------------------------------------------------------------------------------------------------------------------------------------------------------------------------------------------------------------------------------------------------------------------------------------------------------------------------------------------------------------------------------------------------------------------------------------------------------------------------------------------
>314267_Ssp@EAP80593.1| hypothetical protein NAS141_18809
---------------------------------------------------------------------------------------------------------------------------------------------------------------------------------------------------------------------------------------------------------------------------------------------------------------------------------------------------------------M---------------------------------------------------T--------------------------------------------------------------------------------------------------------------------------------------------------------------------------------------------------------------------------------------------------D-S----------------T------------------------------------Q-----------------------------------------------------------------------------P---------------------------------------------------------------------------------------LE--------------------------------------------------------------------------------GT--------PLIA----------------------------------------------------------------------------PS-----------------------------------------------------------------------------STD--------------------------------------------------------------------------------------------------------------------------------------H-----------------------------------------------------------P-----------------------------------------------------------------------------------------------------------------------------------------------------------------------------------------------------------------------------------L-------------------------------------------------------------------------------------YE---------------------------------------------------------------------------------------------Q------------------------------------------------I---------------------------------------------------------------------------TE----------------------------------A------------------------------C-R-T-VYD-P-----EI-------------------------------------------------------------------------------------------------------------P-V--NIYEL----GLIY----T--I----------------D------I--------------------------------N--------------------------------A-----------E--------------------N---------E-----------------------------V-------N-------------I-KMSLTA--------P------------GC---------------P----VA---------GE---MP----GWV-ADAV-------------------E-P---------------------L-------P---------G-----V---------------------------------K-----------T--VDV--------EL----V-------------------------------------------------------------------------------------------------------------------WE-----------P------------------------------------------P--------------------------------------------------------W-G--------------------------------------------------M------------------------DM-M---------------------S----D---------------------------------------------------------------------------------------------------------------------E----------------------------------------------------------------------------------------------------------------------------A-----R---------------------------------------------------------------------------------------L----------------------------------------------------------------------------------------------------------------------------------EL--------------------------------------------------------------------------------------------------G--------------------------------------------------------------------------------------------------------------------------FM----------------------------------------------------------------------------------------------------------------------------------------------------------------------------------------------------------------------------------------------------------------------------------------------------------------------------------------------------------------------------------------------------------------------------------------------------------------------------------------------------------------------------------------------------------------------------------
>1917485_Ssp@APE43206.1| SUF system Fe-S cluster assembly protein
---------------------------------------------------------------------------------------------------------------------------------------------------------------------------------------------------------------------------------------------------------------------------------------------------------------------------------------------------------------M---------------------------------------------------T--------------------------------------------------------------------------------------------------------------------------------------------------------------------------------------------------------------------------------------------------E-N----------------S------------------------------------Q-----------------------------------------------------------------------------P---------------------------------------------------------------------------------------LE--------------------------------------------------------------------------------GT--------PLIA----------------------------------------------------------------------------PS-----------------------------------------------------------------------------STD--------------------------------------------------------------------------------------------------------------------------------------H-----------------------------------------------------------P-----------------------------------------------------------------------------------------------------------------------------------------------------------------------------------------------------------------------------------L-------------------------------------------------------------------------------------YD---------------------------------------------------------------------------------------------Q------------------------------------------------V---------------------------------------------------------------------------VE----------------------------------A------------------------------C-R-T-VYD-P-----EI-------------------------------------------------------------------------------------------------------------P-V--NIYEL----GLIY----T--I----------------D------I--------------------------------D--------------------------------A-----------E--------------------N---------A-----------------------------V-------D-------------I-KMSLTA--------P------------GC---------------P----VA---------GE---MP----GWV-ADAV-------------------E-P---------------------L-------P---------G-----V---------------------------------K-----------Q--VNV--------EL----V-------------------------------------------------------------------------------------------------------------------WE-----------P------------------------------------------P--------------------------------------------------------W-G--------------------------------------------------M------------------------DM-M---------------------S----D---------------------------------------------------------------------------------------------------------------------E----------------------------------------------------------------------------------------------------------------------------A-----R---------------------------------------------------------------------------------------L----------------------------------------------------------------------------------------------------------------------------------EL--------------------------------------------------------------------------------------------------G--------------------------------------------------------------------------------------------------------------------------FM----------------------------------------------------------------------------------------------------------------------------------------------------------------------------------------------------------------------------------------------------------------------------------------------------------------------------------------------------------------------------------------------------------------------------------------------------------------------------------------------------------------------------------------------------------------------------------
>1822238_Ssp@KZY51601.1| SUF system Fe-S cluster assembly protein
---------------------------------------------------------------------------------------------------------------------------------------------------------------------------------------------------------------------------------------------------------------------------------------------------------------------------------------------------------------M---------------------------------------------------T--------------------------------------------------------------------------------------------------------------------------------------------------------------------------------------------------------------------------------------------------E-Q----------------T------------------------------------Q-----------------------------------------------------------------------------P---------------------------------------------------------------------------------------LE--------------------------------------------------------------------------------GT--------PLIA----------------------------------------------------------------------------PS-----------------------------------------------------------------------------STD--------------------------------------------------------------------------------------------------------------------------------------H-----------------------------------------------------------P-----------------------------------------------------------------------------------------------------------------------------------------------------------------------------------------------------------------------------------L-------------------------------------------------------------------------------------YE---------------------------------------------------------------------------------------------H------------------------------------------------V---------------------------------------------------------------------------VE----------------------------------A------------------------------C-R-T-VYD-P-----EI-------------------------------------------------------------------------------------------------------------P-V--NIYEL----GLIY----T--I----------------D------I--------------------------------N--------------------------------D-----------E--------------------N---------E-----------------------------V-------D-------------I-KMSLTA--------P------------GC---------------P----VA---------GE---MP----GWV-ADAV-------------------E-P---------------------I-------A---------G-----V---------------------------------K-----------Q--VNV--------AL----V-------------------------------------------------------------------------------------------------------------------WE-----------P------------------------------------------P--------------------------------------------------------W-G--------------------------------------------------M------------------------DM-M---------------------S----D---------------------------------------------------------------------------------------------------------------------E----------------------------------------------------------------------------------------------------------------------------A-----R---------------------------------------------------------------------------------------L----------------------------------------------------------------------------------------------------------------------------------EL--------------------------------------------------------------------------------------------------G--------------------------------------------------------------------------------------------------------------------------FM----------------------------------------------------------------------------------------------------------------------------------------------------------------------------------------------------------------------------------------------------------------------------------------------------------------------------------------------------------------------------------------------------------------------------------------------------------------------------------------------------------------------------------------------------------------------------------
>1822268_Ssp@KZZ67595.1| SUF system Fe-S cluster assembly protein
---------------------------------------------------------------------------------------------------------------------------------------------------------------------------------------------------------------------------------------------------------------------------------------------------------------------------------------------------------------M---------------------------------------------------T--------------------------------------------------------------------------------------------------------------------------------------------------------------------------------------------------------------------------------------------------E-Q----------------S------------------------------------H-----------------------------------------------------------------------------P---------------------------------------------------------------------------------------VE--------------------------------------------------------------------------------GT--------PLIA----------------------------------------------------------------------------PS-----------------------------------------------------------------------------STD--------------------------------------------------------------------------------------------------------------------------------------H-----------------------------------------------------------P-----------------------------------------------------------------------------------------------------------------------------------------------------------------------------------------------------------------------------------L-------------------------------------------------------------------------------------YE---------------------------------------------------------------------------------------------Q------------------------------------------------V---------------------------------------------------------------------------VE----------------------------------A------------------------------C-R-T-VYD-P-----EI-------------------------------------------------------------------------------------------------------------P-V--NIYEL----GLIY----T--I----------------D------I--------------------------------N--------------------------------E-----------A--------------------N---------E-----------------------------V-------D-------------I-KMSLTA--------P------------GC---------------P----VA---------GE---MP----GWV-ADAV-------------------E-P---------------------I-------P---------G-----V---------------------------------K-----------Q--VDV--------AL----V-------------------------------------------------------------------------------------------------------------------WE-----------P------------------------------------------P--------------------------------------------------------W-G--------------------------------------------------M------------------------DM-M---------------------S----D---------------------------------------------------------------------------------------------------------------------E----------------------------------------------------------------------------------------------------------------------------A-----R---------------------------------------------------------------------------------------L----------------------------------------------------------------------------------------------------------------------------------EL--------------------------------------------------------------------------------------------------G--------------------------------------------------------------------------------------------------------------------------FM----------------------------------------------------------------------------------------------------------------------------------------------------------------------------------------------------------------------------------------------------------------------------------------------------------------------------------------------------------------------------------------------------------------------------------------------------------------------------------------------------------------------------------------------------------------------------------
>1317111_Psp@OWU75142.1| FeS assembly SUF system protein
---------------------------------------------------------------------------------------------------------------------------------------------------------------------------------------------------------------------------------------------------------------------------------------------------------------------------------------------------------------M---------------------------------------------------T--------------------------------------------------------------------------------------------------------------------------------------------------------------------------------------------------------------------------------------------------Q-T----------------P------------------------------------E-----------------------------------------------------------------------------P---------------------------------------------------------------------------------------LE--------------------------------------------------------------------------------GA--------PLIA----------------------------------------------------------------------------PS-----------------------------------------------------------------------------STD--------------------------------------------------------------------------------------------------------------------------------------H-----------------------------------------------------------P-----------------------------------------------------------------------------------------------------------------------------------------------------------------------------------------------------------------------------------L-------------------------------------------------------------------------------------YE---------------------------------------------------------------------------------------------Q------------------------------------------------I---------------------------------------------------------------------------VD----------------------------------A------------------------------C-R-T-VYD-P-----EI-------------------------------------------------------------------------------------------------------------P-V--NIYEL----GLIY----T--I----------------D------I--------------------------------N--------------------------------E-----------Q--------------------N---------E-----------------------------V-------N-------------I-AMSLTA--------P------------GC---------------P----VA---------GE---MP----GWV-ADAV-------------------E-P---------------------I-------P---------G-----V---------------------------------K-----------Q--VDV--------AL----V-------------------------------------------------------------------------------------------------------------------WE-----------P------------------------------------------P--------------------------------------------------------W-G--------------------------------------------------M------------------------DM-M---------------------S----D---------------------------------------------------------------------------------------------------------------------E----------------------------------------------------------------------------------------------------------------------------A-----R---------------------------------------------------------------------------------------L----------------------------------------------------------------------------------------------------------------------------------EL--------------------------------------------------------------------------------------------------G--------------------------------------------------------------------------------------------------------------------------FM----------------------------------------------------------------------------------------------------------------------------------------------------------------------------------------------------------------------------------------------------------------------------------------------------------------------------------------------------------------------------------------------------------------------------------------------------------------------------------------------------------------------------------------------------------------------------------
>1300350_Sdonghicola@KIN66547.1| FeS assembly SUF system protein
----------------------------------------------------------------------------------------------------------------------------------------------MD------------------------------------------------------------------------------------------------------------------------------------------------------------------------------------------------------------EAQM---------------------------------------------------T--------------------------------------------------------------------------------------------------------------------------------------------------------------------------------------------------------------------------------------------------D-S----------------T------------------------------------P-----------------------------------------------------------------------------P---------------------------------------------------------------------------------------LE--------------------------------------------------------------------------------GT--------PLIA----------------------------------------------------------------------------PS-----------------------------------------------------------------------------STD--------------------------------------------------------------------------------------------------------------------------------------H-----------------------------------------------------------P-----------------------------------------------------------------------------------------------------------------------------------------------------------------------------------------------------------------------------------L-------------------------------------------------------------------------------------FD---------------------------------------------------------------------------------------------Q------------------------------------------------V---------------------------------------------------------------------------VE----------------------------------A------------------------------C-R-S-VYD-P-----EI-------------------------------------------------------------------------------------------------------------P-V--NIYEL----GLIY----T--I----------------D------I--------------------------------N--------------------------------A-----------E--------------------N---------E-----------------------------V-------A-------------I-KMSLTA--------P------------GC---------------P----VA---------GE---MP----GWI-ADAI-------------------E-P---------------------L-------P---------G-----V---------------------------------K-----------Q--VDV--------EL----V-------------------------------------------------------------------------------------------------------------------WE-----------P------------------------------------------P--------------------------------------------------------W-G--------------------------------------------------M------------------------EM-M---------------------S----D---------------------------------------------------------------------------------------------------------------------E----------------------------------------------------------------------------------------------------------------------------A-----R---------------------------------------------------------------------------------------L----------------------------------------------------------------------------------------------------------------------------------EL--------------------------------------------------------------------------------------------------G--------------------------------------------------------------------------------------------------------------------------FM----------------------------------------------------------------------------------------------------------------------------------------------------------------------------------------------------------------------------------------------------------------------------------------------------------------------------------------------------------------------------------------------------------------------------------------------------------------------------------------------------------------------------------------------------------------------------------
>375451_Rdenitrifican@ABG32478.1| conserved domain protein
---------------------------------------------------------------------------------------------------------------------------------------------------------------------------------------------------------------------------------------------------------------------------------------------------------------------------------------------------------------M---------------------------------------------------N--------------------------------------------------------------------------------------------------------------------------------------------------------------------------------------------------------------------------------------------------N-V----------------P------------------------------------E-----------------------------------------------------------------------------P---------------------------------------------------------------------------------------LE--------------------------------------------------------------------------------GA--------PLIA----------------------------------------------------------------------------PS-----------------------------------------------------------------------------TTD--------------------------------------------------------------------------------------------------------------------------------------H-----------------------------------------------------------P-----------------------------------------------------------------------------------------------------------------------------------------------------------------------------------------------------------------------------------L-------------------------------------------------------------------------------------YE---------------------------------------------------------------------------------------------Q------------------------------------------------V---------------------------------------------------------------------------VE----------------------------------A------------------------------C-R-S-VYD-P-----EI-------------------------------------------------------------------------------------------------------------P-V--NIYEL----GLIY----T--I----------------D------I--------------------------------S--------------------------------P-----------E--------------------N---------A-----------------------------V-------A-------------I-KMSLTA--------P------------GC---------------P----VA---------GE---MP----GWV-ADAV-------------------E-P---------------------I-------P---------G-----V---------------------------------K-----------Q--VDV--------EL----V-------------------------------------------------------------------------------------------------------------------WE-----------P------------------------------------------P--------------------------------------------------------W-G--------------------------------------------------M------------------------DM-M---------------------S----D---------------------------------------------------------------------------------------------------------------------E----------------------------------------------------------------------------------------------------------------------------A-----R---------------------------------------------------------------------------------------L----------------------------------------------------------------------------------------------------------------------------------EL--------------------------------------------------------------------------------------------------G--------------------------------------------------------------------------------------------------------------------------FM----------------------------------------------------------------------------------------------------------------------------------------------------------------------------------------------------------------------------------------------------------------------------------------------------------------------------------------------------------------------------------------------------------------------------------------------------------------------------------------------------------------------------------------------------------------------------------
>2109625_Tsp@AVO36986.1| SUF system Fe-S cluster assembly protein
---------------------------------------------------------------------------------------------------------------------------------------------------------------------------------------------------------------------------------------------------------------------------------------------------------------------------------------------------------------M---------------------------------------------------T--------------------------------------------------------------------------------------------------------------------------------------------------------------------------------------------------------------------------------------------------H-A----------------P------------------------------------E-----------------------------------------------------------------------------P---------------------------------------------------------------------------------------LE--------------------------------------------------------------------------------GA--------PLIA----------------------------------------------------------------------------PS-----------------------------------------------------------------------------STD--------------------------------------------------------------------------------------------------------------------------------------H-----------------------------------------------------------P-----------------------------------------------------------------------------------------------------------------------------------------------------------------------------------------------------------------------------------L-------------------------------------------------------------------------------------YE---------------------------------------------------------------------------------------------Q------------------------------------------------V---------------------------------------------------------------------------VE----------------------------------A------------------------------C-R-T-VYD-P-----EI-------------------------------------------------------------------------------------------------------------P-V--NIYEL----GLVY----T--I----------------D------I--------------------------------S--------------------------------S-----------E--------------------N---------E-----------------------------V-------R-------------V-VMTLTA--------P------------GC---------------P----VA---------GE---MP----GWL-ADAI-------------------E-P---------------------I-------P---------G-----I---------------------------------K-----------Q--VDV--------DL----T-------------------------------------------------------------------------------------------------------------------WE-----------P------------------------------------------P--------------------------------------------------------W-G--------------------------------------------------M------------------------EM-M---------------------S----D---------------------------------------------------------------------------------------------------------------------E----------------------------------------------------------------------------------------------------------------------------A-----R---------------------------------------------------------------------------------------L----------------------------------------------------------------------------------------------------------------------------------EL--------------------------------------------------------------------------------------------------G--------------------------------------------------------------------------------------------------------------------------FM----------------------------------------------------------------------------------------------------------------------------------------------------------------------------------------------------------------------------------------------------------------------------------------------------------------------------------------------------------------------------------------------------------------------------------------------------------------------------------------------------------------------------------------------------------------------------------
>999627_Snanhaiensis@SFT50882.1| FeS assembly SUF system protein
---------------------------------------------------------------------------------------------------------------------------------------------------------------------------------------------------------------------------------------------------------------------------------------------------------------------------------------------------------------M---------------------------------------------------N--------------------------------------------------------------------------------------------------------------------------------------------------------------------------------------------------------------------------------------------------N-A----------------P------------------------------------E-----------------------------------------------------------------------------P---------------------------------------------------------------------------------------LE--------------------------------------------------------------------------------GA--------PLIA----------------------------------------------------------------------------PS-----------------------------------------------------------------------------STD--------------------------------------------------------------------------------------------------------------------------------------H-----------------------------------------------------------P-----------------------------------------------------------------------------------------------------------------------------------------------------------------------------------------------------------------------------------L-------------------------------------------------------------------------------------YD---------------------------------------------------------------------------------------------Q------------------------------------------------V---------------------------------------------------------------------------VE----------------------------------A------------------------------C-R-T-VYD-P-----EI-------------------------------------------------------------------------------------------------------------P-V--NIYEL----GLIY----T--I----------------D------I--------------------------------S--------------------------------N-----------E--------------------N---------E-----------------------------V-------R-------------V-TMSLTA--------P------------GC---------------P----VA---------GE---MP----GWL-ADAI-------------------E-P---------------------I-------P---------G-----V---------------------------------K-----------Q--VDV--------QL----T-------------------------------------------------------------------------------------------------------------------WE-----------P------------------------------------------P--------------------------------------------------------W-G--------------------------------------------------M------------------------DM-M---------------------S----D---------------------------------------------------------------------------------------------------------------------E----------------------------------------------------------------------------------------------------------------------------A-----R---------------------------------------------------------------------------------------L----------------------------------------------------------------------------------------------------------------------------------EL--------------------------------------------------------------------------------------------------G--------------------------------------------------------------------------------------------------------------------------FM----------------------------------------------------------------------------------------------------------------------------------------------------------------------------------------------------------------------------------------------------------------------------------------------------------------------------------------------------------------------------------------------------------------------------------------------------------------------------------------------------------------------------------------------------------------------------------
>1928334_Rbacterium@NHTQ01000001.1_279|  282178 282540
---------------------------------------------------------------------------------------------------------------------------------------------------------------------------------------------------------------------------------------------------------------------------------------------------------------------------------------------------------------M---------------------------------------------------T--------------------------------------------------------------------------------------------------------------------------------------------------------------------------------------------------------------------------------------------------Q-S----------------P------------------------------------D-----------------------------------------------------------------------------P---------------------------------------------------------------------------------------VE--------------------------------------------------------------------------------GA--------PLIA----------------------------------------------------------------------------PS-----------------------------------------------------------------------------STD--------------------------------------------------------------------------------------------------------------------------------------H-----------------------------------------------------------P-----------------------------------------------------------------------------------------------------------------------------------------------------------------------------------------------------------------------------------L-------------------------------------------------------------------------------------YD---------------------------------------------------------------------------------------------Q------------------------------------------------I---------------------------------------------------------------------------VE----------------------------------A------------------------------C-R-S-VYD-P-----EI-------------------------------------------------------------------------------------------------------------P-V--NIYDL----GLIY----T--I----------------E------I--------------------------------N--------------------------------D-----------E--------------------N---------E-----------------------------V-------K-------------V-IMTLTA--------P------------GC---------------P----VA---------GE---MP----GWV-AEAI-------------------E-P---------------------T-------P---------G-----V---------------------------------K-----------Q--VDV--------FL----V-------------------------------------------------------------------------------------------------------------------WD-----------P------------------------------------------P--------------------------------------------------------W-G--------------------------------------------------M------------------------DM-M---------------------T----D---------------------------------------------------------------------------------------------------------------------E----------------------------------------------------------------------------------------------------------------------------A-----R---------------------------------------------------------------------------------------L----------------------------------------------------------------------------------------------------------------------------------EL--------------------------------------------------------------------------------------------------G--------------------------------------------------------------------------------------------------------------------------FM*---------------------------------------------------------------------------------------------------------------------------------------------------------------------------------------------------------------------------------------------------------------------------------------------------------------------------------------------------------------------------------------------------------------------------------------------------------------------------------------------------------------------------------------------------------------------------------
>2107584_Rbacterium@ONZJ01000002.1_1893|  1912892 1913254
---------------------------------------------------------------------------------------------------------------------------------------------------------------------------------------------------------------------------------------------------------------------------------------------------------------------------------------------------------------M---------------------------------------------------T--------------------------------------------------------------------------------------------------------------------------------------------------------------------------------------------------------------------------------------------------Q-T----------------S------------------------------------D-----------------------------------------------------------------------------P---------------------------------------------------------------------------------------VE--------------------------------------------------------------------------------GA--------PLIA----------------------------------------------------------------------------PS-----------------------------------------------------------------------------STD--------------------------------------------------------------------------------------------------------------------------------------H-----------------------------------------------------------P-----------------------------------------------------------------------------------------------------------------------------------------------------------------------------------------------------------------------------------L-------------------------------------------------------------------------------------YD---------------------------------------------------------------------------------------------Q------------------------------------------------L---------------------------------------------------------------------------VE----------------------------------A------------------------------C-R-S-VYD-P-----EI-------------------------------------------------------------------------------------------------------------P-V--NIYDL----GLIY----T--I----------------D------V--------------------------------D--------------------------------D-----------E--------------------A---------V-----------------------------V-------K-------------V-IMTLTA--------P------------GC---------------P----VA---------GE---MP----GWI-AEAI-------------------E-P---------------------L-------P---------G-----V---------------------------------K-----------Q--VDV--------EL----V-------------------------------------------------------------------------------------------------------------------WE-----------P------------------------------------------P--------------------------------------------------------W-G--------------------------------------------------M------------------------DM-M---------------------S----D---------------------------------------------------------------------------------------------------------------------E----------------------------------------------------------------------------------------------------------------------------A-----R---------------------------------------------------------------------------------------L----------------------------------------------------------------------------------------------------------------------------------EL--------------------------------------------------------------------------------------------------G--------------------------------------------------------------------------------------------------------------------------FM*---------------------------------------------------------------------------------------------------------------------------------------------------------------------------------------------------------------------------------------------------------------------------------------------------------------------------------------------------------------------------------------------------------------------------------------------------------------------------------------------------------------------------------------------------------------------------------
>351016_Rsp@EDM71897.1| hypothetical protein RAZWK3B_17303
---------------------------------------------------------------------------------------------------------------------------------------------------------------------------------------------------------------------------------------------------------------------------------------------------------------------------------------------------------------M---------------------------------------------------T--------------------------------------------------------------------------------------------------------------------------------------------------------------------------------------------------------------------------------------------------H-S----------------P------------------------------------E-----------------------------------------------------------------------------P---------------------------------------------------------------------------------------LE--------------------------------------------------------------------------------GA--------PLIA----------------------------------------------------------------------------PS-----------------------------------------------------------------------------STD--------------------------------------------------------------------------------------------------------------------------------------H-----------------------------------------------------------P-----------------------------------------------------------------------------------------------------------------------------------------------------------------------------------------------------------------------------------L-------------------------------------------------------------------------------------YD---------------------------------------------------------------------------------------------Q------------------------------------------------L---------------------------------------------------------------------------VE----------------------------------A------------------------------C-R-T-VYD-P-----EI-------------------------------------------------------------------------------------------------------------P-V--NIYDL----GLIY----T--I----------------E------I--------------------------------D--------------------------------A-----------E--------------------N---------A-----------------------------V-------R-------------V-IMTLTA--------P------------GC---------------P----VA---------GE---MP----GWV-AEAI-------------------E-P---------------------V-------A---------G-----V---------------------------------K-----------Q--VDV--------EL----V-------------------------------------------------------------------------------------------------------------------WD-----------P------------------------------------------P--------------------------------------------------------W-G--------------------------------------------------M------------------------DM-M---------------------S----D---------------------------------------------------------------------------------------------------------------------E----------------------------------------------------------------------------------------------------------------------------A-----R---------------------------------------------------------------------------------------L----------------------------------------------------------------------------------------------------------------------------------EL--------------------------------------------------------------------------------------------------G--------------------------------------------------------------------------------------------------------------------------FM----------------------------------------------------------------------------------------------------------------------------------------------------------------------------------------------------------------------------------------------------------------------------------------------------------------------------------------------------------------------------------------------------------------------------------------------------------------------------------------------------------------------------------------------------------------------------------
>1981892_Rsalinarum@PHNT01000008.1_21|  21820 22182
---------------------------------------------------------------------------------------------------------------------------------------------------------------------------------------------------------------------------------------------------------------------------------------------------------------------------------------------------------------M---------------------------------------------------S--------------------------------------------------------------------------------------------------------------------------------------------------------------------------------------------------------------------------------------------------E-S----------------P------------------------------------E-----------------------------------------------------------------------------A---------------------------------------------------------------------------------------LE--------------------------------------------------------------------------------GA--------PLIA----------------------------------------------------------------------------PS-----------------------------------------------------------------------------STE--------------------------------------------------------------------------------------------------------------------------------------H-----------------------------------------------------------P-----------------------------------------------------------------------------------------------------------------------------------------------------------------------------------------------------------------------------------L-------------------------------------------------------------------------------------YD---------------------------------------------------------------------------------------------Q------------------------------------------------I---------------------------------------------------------------------------VE----------------------------------A------------------------------C-R-S-VYD-P-----EI-------------------------------------------------------------------------------------------------------------P-V--NIYDL----GLIY----T--I----------------D------I--------------------------------D--------------------------------A-----------E--------------------N---------A-----------------------------V-------K-------------V-IMTLTA--------P------------GC---------------P----VA---------GE---MP----GWV-AEAI-------------------E-P---------------------V-------P---------G-----V---------------------------------K-----------Q--VDV--------DL----V-------------------------------------------------------------------------------------------------------------------WD-----------P------------------------------------------P--------------------------------------------------------W-G--------------------------------------------------M------------------------DM-M---------------------T----D---------------------------------------------------------------------------------------------------------------------E----------------------------------------------------------------------------------------------------------------------------A-----R---------------------------------------------------------------------------------------L----------------------------------------------------------------------------------------------------------------------------------EL--------------------------------------------------------------------------------------------------G--------------------------------------------------------------------------------------------------------------------------FM*---------------------------------------------------------------------------------------------------------------------------------------------------------------------------------------------------------------------------------------------------------------------------------------------------------------------------------------------------------------------------------------------------------------------------------------------------------------------------------------------------------------------------------------------------------------------------------
>2249812_Rsp@RBI70809.1| SUF system Fe-S cluster assembly protein
---------------------------------------------------------------------------------------------------------------------------------------------------------------------------------------------------------------------------------------------------------------------------------------------------------------------------------------------------------------M---------------------------------------------------T--------------------------------------------------------------------------------------------------------------------------------------------------------------------------------------------------------------------------------------------------H-S----------------P------------------------------------E-----------------------------------------------------------------------------P---------------------------------------------------------------------------------------LE--------------------------------------------------------------------------------GA--------PLIA----------------------------------------------------------------------------PS-----------------------------------------------------------------------------STE--------------------------------------------------------------------------------------------------------------------------------------H-----------------------------------------------------------P-----------------------------------------------------------------------------------------------------------------------------------------------------------------------------------------------------------------------------------L-------------------------------------------------------------------------------------YD---------------------------------------------------------------------------------------------Q------------------------------------------------V---------------------------------------------------------------------------VA----------------------------------A------------------------------C-Q-S-VFD-P-----EI-------------------------------------------------------------------------------------------------------------P-V--NIYDL----GLIY----T--I----------------D------I--------------------------------D--------------------------------K-----------E--------------------N---------A-----------------------------V-------N-------------V-IMTLTA--------P------------GC---------------P----VA---------GE---MP----GWV-ADAI-------------------E-P---------------------L-------P---------G-----V---------------------------------K-----------Q--VDV--------EL----V-------------------------------------------------------------------------------------------------------------------WE-----------P------------------------------------------P--------------------------------------------------------W-G--------------------------------------------------M------------------------DM-M---------------------S----D---------------------------------------------------------------------------------------------------------------------E----------------------------------------------------------------------------------------------------------------------------A-----R---------------------------------------------------------------------------------------L----------------------------------------------------------------------------------------------------------------------------------EL--------------------------------------------------------------------------------------------------G--------------------------------------------------------------------------------------------------------------------------FM----------------------------------------------------------------------------------------------------------------------------------------------------------------------------------------------------------------------------------------------------------------------------------------------------------------------------------------------------------------------------------------------------------------------------------------------------------------------------------------------------------------------------------------------------------------------------------
>1312363_Plitorisedimi@SLN61521.1| hypothetical protein PEL8287_03334
---------------------------------------------------------------------------------------------------------------------------------------------------------------------------------------------------------------------------------------------------------------------------------------------------------------------------------------------------------------M---------------------------------------------------N--------------------------------------------------------------------------------------------------------------------------------------------------------------------------------------------------------------------------------------------------N-S----------------P------------------------------------E-----------------------------------------------------------------------------P---------------------------------------------------------------------------------------LE--------------------------------------------------------------------------------GA--------PLIA----------------------------------------------------------------------------PS-----------------------------------------------------------------------------TTD--------------------------------------------------------------------------------------------------------------------------------------H-----------------------------------------------------------P-----------------------------------------------------------------------------------------------------------------------------------------------------------------------------------------------------------------------------------L-------------------------------------------------------------------------------------YD---------------------------------------------------------------------------------------------Q------------------------------------------------V---------------------------------------------------------------------------VE----------------------------------A------------------------------C-R-S-VYD-P-----EI-------------------------------------------------------------------------------------------------------------P-V--NIYDL----GLIY----T--I----------------D------I--------------------------------D--------------------------------D-----------E--------------------N---------S-----------------------------V-------K-------------V-SMSLTA--------P------------GC---------------P----VA---------GE---MP----GWV-AEAI-------------------E-P---------------------L-------A---------G-----V---------------------------------K-----------Q--VEV--------QL----V-------------------------------------------------------------------------------------------------------------------WE-----------P------------------------------------------P--------------------------------------------------------W-G--------------------------------------------------M------------------------DM-M---------------------S----D---------------------------------------------------------------------------------------------------------------------E----------------------------------------------------------------------------------------------------------------------------A-----R---------------------------------------------------------------------------------------L----------------------------------------------------------------------------------------------------------------------------------EL--------------------------------------------------------------------------------------------------G--------------------------------------------------------------------------------------------------------------------------FM----------------------------------------------------------------------------------------------------------------------------------------------------------------------------------------------------------------------------------------------------------------------------------------------------------------------------------------------------------------------------------------------------------------------------------------------------------------------------------------------------------------------------------------------------------------------------------
>1005928_Rlutimaris@SFN88222.1| FeS assembly SUF system protein
---------------------------------------------------------------------------------------------------------------------------------------------------------------------------------------------------------------------------------------------------------------------------------------------------------------------------------------------------------------M---------------------------------------------------N--------------------------------------------------------------------------------------------------------------------------------------------------------------------------------------------------------------------------------------------------N-S----------------P------------------------------------E-----------------------------------------------------------------------------P---------------------------------------------------------------------------------------LE--------------------------------------------------------------------------------GA--------PLIA----------------------------------------------------------------------------PS-----------------------------------------------------------------------------STD--------------------------------------------------------------------------------------------------------------------------------------H-----------------------------------------------------------P-----------------------------------------------------------------------------------------------------------------------------------------------------------------------------------------------------------------------------------L-------------------------------------------------------------------------------------YD---------------------------------------------------------------------------------------------Q------------------------------------------------V---------------------------------------------------------------------------VE----------------------------------A------------------------------C-R-S-VYD-P-----EI-------------------------------------------------------------------------------------------------------------P-V--NIYDL----GLIY----T--I----------------D------I--------------------------------D--------------------------------G-----------E--------------------N---------A-----------------------------V-------N-------------V-TMTLTA--------P------------GC---------------P----VA---------GE---MP----GWV-AEAI-------------------E-P---------------------L-------A---------G-----I---------------------------------K-----------H--VDV--------QL----V-------------------------------------------------------------------------------------------------------------------WE-----------P------------------------------------------P--------------------------------------------------------W-G--------------------------------------------------M------------------------DM-M---------------------S----D---------------------------------------------------------------------------------------------------------------------E----------------------------------------------------------------------------------------------------------------------------A-----R---------------------------------------------------------------------------------------L----------------------------------------------------------------------------------------------------------------------------------EL--------------------------------------------------------------------------------------------------G--------------------------------------------------------------------------------------------------------------------------FM----------------------------------------------------------------------------------------------------------------------------------------------------------------------------------------------------------------------------------------------------------------------------------------------------------------------------------------------------------------------------------------------------------------------------------------------------------------------------------------------------------------------------------------------------------------------------------
>1570360_Rsp@GAW33431.1| putative 1,2-phenylacetyl-CoA epoxidase, subunit D
[truncated: 4,212,415 more chars]
