# Supplementary material for: Components of iron–Sulfur cluster assembly machineries are robust phylogenetic markers to trace the origin of mitochondria and plastids
Source: PLoS Biol. 2023 Nov 8;21(11):e3002374. doi: 10.1371/journal.pbio.3002374 (PMC10631705; doi:10.1371/journal.pbio.3002374)
Supplement: S1 Data — (ZIP) [file pbio.3002374.s017.zip › S1 Data/Full_datasets/Alphaproteobacteria/ISC/HscB_Alpha.fasta]

>265072_Mflagellatus@ABE49073.1| co-chaperone Hsc20
------------------------------------------------M-------------------------------------------------ST--------------I----------------QQ------------------------N-----------Y-------------------------------FELFGL-P-VQFAL----------DTAL-LDQRYR-TLQ--AEVHPDRFVA----------AS---A---------------NERM-QSM----QWATQANEAYRILKHPTS-----------------------------------RAR---Y---LL--QL------H--------GV--------------DT---E-EES------NT-V-----------MP-----AD---------FLMLQMEW-RE------AVEE---A-------F-D---------N-G----D--------VT--------------T---L-E----SL----L-----------KEMREQARTLE---------QSLE-------DTL-------------D-------------RQ--------R---------A------------W----Q----------A-STEIVRK----------LSFI----DKISNDVE--------H------------K-----ISKLEDE-----------------
>243365_Cviolaceum@AAQ58766.1| chaperone protein hscB
------MSPDA-----------------------------------SMN-------------------------------------------------HD--------------F----------------NQ------------------------D-----------F-------------------------------FSLFGL-P-RRFAI----------DAAG-LDAAWR-AAA--AQVHPDRYAA----------SS---D---------------ADKR-SAL----MLATRVNEGYQTLKSPLN-----------------------------------RAR---Y---LL--QL------S--------GV--------------DT---Q-EEN------NT-R-----------MP-----AD---------FLMAQMEW-RE------SIDD---A-------R-------------A----D--------VD--------------A---L-E----SL----S-----------RRLRGEVRDLQ---------TELE-------AAL-------------D-------------AR--------A---------D------------L----D----------A-AAVLVRK----------LRFM----EKLDQEIG--------D------------A-----IESLLD------------------
>2490538_Rbacterium@RQW29432.1| Fe-S protein assembly co-chaperone HscB
-----------------------------------------------MN-------------------------------------------------SD--------------F----------------TQ------------------------D-----------Y-------------------------------FALFAL-P-QRFAL----------DLAV-LERNWR-AIA--AEVHPDRFAS----------AP---D---------------AERR-RAL----MVATRVNEAYQTLKKPIS-----------------------------------RAR---Y---LL--SL------A--------GV--------------DT---Q-EET------NT-S-----------MP-----AD---------FLMLQMEW-HE------ALAD---A-------K-A---------D-S----D--------IE--------------A---L-E----KL----S-----------REIQSDMRELE---------TALT-------QGI-------------D-------------HE--------H---------D------------L----E----------G-AAVLVRK----------LRFL----EKIEQDTG--------D------------A-----IEALLY------------------
>159087_Daromatica@AAZ46699.1| Co-chaperone Hsc20
--------------------------------------------------------------------------------------------------MD--------------L----------------RA------------------------D-----------H-------------------------------FSLFGL-N-RGFRL----------DLSD-LDSRYR-DIQ--AQVHPDRFAN----------AS---D---------------AERR-MSM----QWATHANEAYQTLKKPLE-----------------------------------RAK---Y---LL--HL------A--------GH--------------DI---K-AES------NT-S-----------MP-----AD---------FLMEQMEW-RE------AVMD---A-------R-N---------G-G----D--------HH--------------E---L-E----HL----H-----------NRLSGDVKNRY---------EELA-------QLL-------------D-------------DA--------G---------D------------H----A----------Q-ATDRVRR----------LMFL----EKLLYEID--------D------------A-----LASLEE------------------
>257310_Bbronchisepti@CAE32775.1| chaperone protein
----------------------------------------------------------------------------------------------------M-------------A----------------AD------------------------D-----------H-------------------------------FSLFGL-P-TRFAL----------DPVQ-LEQAWR-AVA--ARVHPDRYAT----------AS---A---------------AERR-VAM----QWAARANEAYRQLRDPML-----------------------------------RAR---Y---LC--EQ------A--------GV--------------DL---Q-TES------NT-A-----------MD-----PA---------FLMQQMEW-RE------MLDD---A-------R-R---------D-P----A------------------------A---F-A----AL----R-----------AELEQARLRMQ---------QTLS-------ELI-------------D-------------ER--------G---------D------------Y----Q----------Q-AGTKVRE----------WMFV----EKLAQELS--------A------------A-----QPMQ--------------------
>13373_Bmallei@AIP77702.1| Fe-S protein assembly co-chaperone HscB
--------------------------------------------------------------------------------------------------MVS-------------L----------------KD------------------------S-----------H-------------------------------FDLFHL-P-ARFAL----------DEPT-LDAAYR-AVQ--SQVHPDRFAA----------AG---D---------------AQKR-IAM----QWATRANEAYQTLRDPLK-----------------------------------RAT---Y---LL--HL------R--------GV--------------DV---G-AEN------NT-A-----------ME-----PA---------FLMQQMEW-RE------RIED---A-------A-G---------A-K----N--------VD--------------A---L-D----AL----L-----------AELRDERRARL---------AKLG-------ALL-------------D-------------SG--------S---------D------------Q----G----------A-AE-AVRQ----------LMFV----ERVSAEIG--------A------------Q-----IERLEH------------------
>395495_Lcholodnii@ACB33703.1| co-chaperone Hsc20
--------------------------------------------------------------------------------------------------MR--------------I----------------DD------------------------N-----------D-------------------------------FELFGI-E-ASFSL----------DRAR-LDARWK-ALQ--GEVHPDRFVA----------EG---A---------------AAQR-VAM----QWAIRVNEAYRRLKDPLQ-----------------------------------RAA---Y---LC--EL------N--------GQ--------------AI---G-AEN------NT-A-----------MP-----AA---------FLMQQMAW-RE------SLDE---A-------R-T---------L-A-----------------------------A---V-E----GL----A-----------DQVAARQRTLL---------DEMA-------VLI-------------D-------------ER--------H---------D------------W----P----------A-ATAQVRA----------LMFI----TRFSQDVD--------R------------R-----LDADGA------------------
>395495_Lcholodnii@ACB33313.1| co-chaperone Hsc20
--------------------------------------------------------------------------------------------------MK--------------L----------------SD------------------------D-----------D-------------------------------FTLFDL-P-RRQAL----------DVQL-LDQRWK-ALQ--AEVHPDRFAS----------EG---V---------------AAQR-LAM----QWAVRVNEAYRRLKQPLS-----------------------------------RAA---Y---LC--EL------H--------GE--------------PV---Q-AEN------NT-A-----------MP-----AA---------FLMQQMSW-RE------ELED---A-------H-T---------L-E-----------------------------Q---V-E----AL----A-----------DDVATHERQLI---------AQLA-------AVI-------------D-------------QR--------Q---------D------------W----P----------A-AAAQVRA----------LMFV----ARFVADVD--------R------------R-----LDALGQ------------------
>1031594_Evulgaris@RCX09846.1| molecular chaperone HscB
--------------------------------------------------------------------------------------------------MN--------------L----------------QS------------------------D-----------D-------------------------------FELFGV-P-RRFAQ----------DRAQ-LDARWK-ELQ--REAHPDRFAA----------QG---P---------------AAQR-AAM----QWSVRINEAYQRLKDPLR-----------------------------------RAA---Y---LC--EL------H--------GV--------------PL---R-AED------NT-A-----------MP-----AQ---------FLLQQMQW-RE------ALEE---A-------R-S---------A-A-----------------------------E---V-E----AL----E-----------RSVQQAWQDTL---------ARCA-------ELL-------------D-------------QQ--------Q---------D------------W----A----------A-AAQEVRA----------LMFL----GRFAEDVE--------R------------R-----REALGE------------------
>243277_Vcholerae@AAF93916.1| chaperone protein HscB
-----------------------------------------------M-------------------------------------------------------------------------------------------------------------N-----------Y-------------------------------FELFGL-P-IQFEL----------DGSL-LSSQFR-ALQ--KRFHPDNFAT----------AS---E---------------RDRL-MAV----QQAAQINDAYQTLKDPLR-----------------------------------RAE---Y---LL--SL------Q--------GI--------------EM---N-AEQ------QT-L-----------QD-----PM---------FLMEQMEL-RE------ELES---V-------T-A---------C-A----D--------P------EA-------A---L-V----AF----D-----------TKVTAMQRHYL---------AQLQ-------GQL----------------------A----QS------------------E------------W----L----------A-AADQIRK----------LKFI----AKLKNEVE--------R------------V-----EDQLLG------------------
>380703_Ahydrophila@ABK37912.1| Fe-S protein assembly co-chaperone HscB
-----------------------------------------------M-------------------------------------------------------------------------------------------------------------N-----------Y-------------------------------FELFGL-V-EGFEL----------DTRQ-LAETYR-QLQ--TQFHPDRFAT----------AP---E---------------WEQL-AAV----QRAAQINDAFTTLKAPLR-----------------------------------RAE---Y---LL--SL------R--------GT--------------EL---R-GEQ------QT-L-----------QD-----TA---------FLMQQLEW-RE------RLAD---L-------K-G---------E-T----D--------P------ER-------A---I-K----DF----R-----------QEIRHDHQLLM---------QQLT-------QAL----------------------A----TG------------------E------------D----P----------R-AADCVRK----------LKFV----DKLLEELE--------R------------F-----EDSLFES-----------------
>83333_Ecoli@AIZ52345.1| DnaJ-like molecular chaperone specific for IscU
-----------------------------------------------M-------------------------------------------------------------------------------------------------------------D-----------Y-------------------------------FTLFGL-P-ARYQL----------DTQA-LSLRFQ-DLQ--RQYHPDKFAS----------GS---Q---------------AEQL-AAV----QQSATINQAWQTLRHPLM-----------------------------------RAE---Y---LL--SL------H--------GF--------------DL---A-SEQ------HT-V-----------RD-----TA---------FLMEQLEL-RE------ELDE---I-------E-Q---------A-K----D---------------EA-------R---L-E----SF----I-----------KRVKKMFDTRH---------QLMV-------EQL----------------------D----NE------------------T------------W----D----------A-AADTVRK----------LRFL----DKLRSSAE--------Q------------L-----EEKLLDF-----------------
>326442_Phaloplanktis@CAI87716.1| co-chaperone protein Hsc20, involved in assembly of Fe-S clusters (specific for
-------------------------------------------MVEVM-------------------------------------------------------------------------------------------------------------R-----------Y-------------------------------FELFAI-P-VDYNI----------DLVI-VNKHYL-ELQ--RAVHPDRHAN----------AS---S---------------RDKL-MAV----QSAAEINDALQILKHPVK-----------------------------------RAE---Y---ML--SE------L--------GV--------------DI---R-AEQ------QT-L-----------QD-----PA---------FLMQQMEL-RE------ELEE---L-------T-S---------A-S----D--------P------DT-------A---I-A----NF----E-----------KQIKQLNEQYS---------AQLA-------QQL-------------A---S---ND----EQ------------------Q------------Y----Q----------A-AADNVRK----------LKFV----YKLRDELE--------R------------I-----EDSLFDD-----------------
>195064_Emobilis@SFM37467.1| Co-chaperone protein HscB
--------------------------------------MTE-GDRATL-------------------------------------------------ELD--------------L----------------KQ------------------------N-----------H-------------------------------FELLGL-P-QRFRI----------DPGA-LSQAYR-HMQ--SALHPDRFAR----------AG---D---------------QARR-LAV----QGAAQVNEAYAVLRDDGR-----------------------------------RAR---Y---LL--EL------H--------GV--------------AV---D-EER------DT-A-----------QD-----PE---------FLMEQMEL-RE------ALEA---A-------E-Q---------D-P----R--------P------LE-------A---V-E----RV----R-----------ADIGARHKALL---------QAFE-------QAF-------------E---A-------------------G---------D------------L----A----------A-AKAEVLK----------IRFF----ERLRQEAT--------A------------L-----AERLEDRDLP--------------
>272843_Pmultocida@AAK02405.1| HscB
------------------------------------------------------------------------------------------------------------------------------------------------------------MN-----------P-------------------------------FNIFDL-P-VDFHV----------DQAT-LSARYL-ALQ--KSLHPDNFTT----------HS---A---------------QEQR-LAM----QRSAEVNDALQILKDPIL-----------------------------------RAE---T---II--AI------Y-------TGE--------------QQ---N-IEE------NS-T-----------RD-----MA---------FLMQQMQW-RE------QLEN---I-------E-A---------Q-Q----D--------SD--------------Q---L-V----AF----S-----------ADIEQTQQALL---------SELA-------DAL-------------S---S-------------------Q---------Q------------W----Q----------Q-AKVINDK----------LRFI----KKLLLEVE--------R------------V-----EEKLLDF-----------------
>122586_Nmeningitidis@AAF62332.1| chaperone protein HscB
-----------------------------------------------M------------------------------------------------------------------------------------------------------------SQ-----------Y-------------------------------FTLFRI-E-PAFDI----------DTEN-LEQTYR-ALA--ARFHPDKFAS----------AS---A---------------FEQK-QAV----MMSSTINDAYRTLKNPID-----------------------------------RAA---Y---LL--KT------S--------GI--------------DA---D-APE------HT-A-----------FA-----PE---------FLMQQMEW-RE------TLME---A-------R-A---------G-N----D--------LE--------------S---L-K----NL----D-----------NEIRDEQEKLF---------CGLK-------QSF-------------A---R-------------------Q---------D------------Y----D----------T-AAQQVRQ----------GRFL----DKLRNEIS--------S------------A-----L-----------------------
>2032647_Mbacterium@PEAO01000039.1_16|  12658 13296
------------------------------------------------------------------------------------MNRVDVCWSC-RGGV--VA--------GEGF------CPTCRV----IQ--------PP----------DPRRD-----------H-------------------------------FHYFGL-N-PGFDL----------DLGV-LDTVYR-QRQ--QQFHPDLFVS----------RG---A---------------TERR-YSM----EHVTRLNEGYRTLKDPLT-----------------------------------RGE---Y---LL--KV------T--------GF--------------RE---Q-TPE-N---ATP-S------------D-----PA---------FLLEIMEW-RE------TLEE---V-------DLK---------G-K----N--------AA-------------MQ---L-Q----QL----R-----------DRMMETCDAEV---------VTLG-------KGFHDWF--------VG-------------GK--------R---------E------------G---LAV-----------AAQHTDR----------LRYF----TRFLDELD--------R------------K-----SELFF*------------------
>2032648_Mbacterium@PEAN01000118.1_12|  7775 8413
------------------------------------------------------------------------------------MNRMEVCWSC-RGGV--VA--------GTAF------CPTCRV----IQ--------PP----------DPRMD-----------H-------------------------------FRYFDL-N-PGFEV----------DLAV-LDGRYR-ERQ--QRFHPDLFVS----------RG---A---------------AERR-YSM----EHVTRLNEGYRLLKDPLR-----------------------------------RGE---Y---LL--HV------T--------GF--------------RT---R-TPE-N---SVP-A------------D-----PS---------FLMEMMEL-RE------ALED---V-------DVK---------R-S----D--------AE-------------VR---L-G----AL----R-----------RQVEEGRVGEI---------GALS-------RSFAAWF--------SG-------------GE--------R---------H------------H---LEV-----------AAERVDR----------LRYF----TRFLDELE--------R------------K-----EEEIY*------------------
>2032649_Mbacterium@PEAJ01000079.1_8|  7489 8151
------------------------------------------------------------------------------------MMRDRRCWSC-GVG---VA--------DAPF------CPGCEV----IQ--------PP----------DAGVD-----------H-------------------------------FALLGV-P-RGFQV----------DRGR-LEQGYQ-ERQ--ARFHPDRFAL----------AS---A---------------TERR-HSL----EWATQLNTAWRTLRDPVL-----------------------------------RGG---Y---LV--RL------L--------G--------------------G-RGE-G---STA-SGGQAGRADMNDGD-----PE---------FLMTVMEM-RE------ELAE---L-------SAN---------P-V----G--------TG-------------ER---V-A----QL----R-----------QEIERRIATEL---------TGLE-------KALTRAL--------AA-------------TS--------A---------P------------V---LAE-----------AERHLDH----------LRYH----QRFIEELE--------R------------L-----EEELA*------------------
>2032646_Mbacterium@PEAP01000018.1_29|  24523 25158
------------------------------------------------------------------------------------MSAARACWSC-KGP---AG--------DAAF------CVVCGV----LQ--------PP----------DSGAD-----------L-------------------------------FAVLGL-P-RGFDL----------DRPV-LEESYR-QAQ--QRFHPDRFAT----------RS---A---------------GERR-YSL----EWITRINTAFQTLGNPLT-----------------------------------RAR---H---LL--EL------L--------GH--------------AA---P-EHR-N---TTP-V------------D-----PA---------FLMEVMEL-RE------ALAE---V-------DPA---------A-D----D--------AP-------------RR---L-E----RL----R-----------REVEQRVDLET---------GLIR-------DSLARAM--------AG-------------EG--------T---------T------------V---LEE-----------AVRHLDR----------LRYH----QRFLEEVD--------R------------L-----EERLF*------------------
>1434232_Maustralis@OSM02407.1| putative co-chaperone Hsc20
-----------------------------------------------------------------------------------------------------MG--------DAPF------CPTCNA----IQ--------PP----------NPKQD-----------H-------------------------------FDFLGL-P-RGYEV----------DVAA-LESAGR-EWQ--QKLHPDRFAA----------KS---A---------------TERR-FSL----EQATRLNDAMQALKDPLR-----------------------------------RAE---Y---LL--SQ------S--------GV--------------SR---G-EGT-G---SGA-Q------------D-----PM---------FLMEVMEL-RE------ALSE---V-------DMD---------A-D----D--------AM-------------DR---L-D----SL----R-----------DQVEQHADAEV--------------------EALRSAF--------AD-------------MA--------S---------P------------D---VEA-----------ASVHADR----------LRYH----QRFLEEVD--------R------------M-----EEQLF-------------------
>156889_Mmarinus@ABK45550.1| co-chaperone Hsc20
-------------------------------------------------------------------------------------MSLHACWSC-KGP---VE--------ASAF------CPTCGA----IQ--------PP----------QRDQS-----------L-------------------------------FEFLGL-P-PSYGV----------DPQA-LEAACL-RLQ--QQFHPDKFAT----------QA---D---------------TARR-YAM----EYATRLNEAKQILSAPLQ-----------------------------------RAI---Y---LL--EQ------L--------G-----------------------GT-A---SHA-SGGGQ--------D-----PM---------FLMEVMEL-RE------RLEE---L-------DAE---------S-E----T--------VW-------------DK---L-E----AL----K-----------HEVTALAEEEI---------AALS-------SGFAK----------QD-------------GD--------P---------E------------W---WVV-----------LARHIDR----------LRYH----TKFLEEVD--------R------------F-----EERLF-------------------
>2032652_Mbacterium@PDZV01000030.1_14|  9133 9783
-----------------------------------------------MANP-------------------------------SKSERGWSCWSC-QAW---VG--------QGAF------CPTCQV----IQ--------PV----------APHAD-----------Y-------------------------------FSLFAL-P-RAFAL----------DGAL-LQQPYQ-ALQ--RQFHPDRFAQ----------RG---A---------------TERR-LSL----EQVTHLNRAYQTLADPLR-----------------------------------RSE---Y---LL--EQ------A--------GL--------------GA---E-IDE-K---ALN-R------------D-----PT---------FLMEVMEQ-RE------ALEE---V-------DVQ---------Q-K----G--------AM-------------QQ---L-Q----VL----R-----------DDAQGRIAHEV---------AVLH-------TLHGV----------QE-------------PD--------W---------A------------A-----------------IARHNHR----------LRYH----QRFVQALD--------Q------------V-----EEQIWQQEG*--------------
>2032650_Mbacterium@PEAG01000067.1_14|  16943 17605
--------------------------------------------MTKMPTS-------------------------------VPTALGKSCWSC-QGL---VT--------GEPF------CPTCQV----IQ--------PP----------DPALD-----------Y-------------------------------FQLFGL-P-MAFPL----------EMAR-LEQLYQ-SLQ--RHYHPDRFAA----------RG---A---------------TERR-FSL----EHVTRLNQAYQTLRDPLA-----------------------------------RSN---Y---LL--AR------I--------AG--------------PA---F-LTA-S---QEA-M------------D-----AE---------FLLEVMED-RE------ALEA---V-------NLS---------A-G----D--------AG-------------PR---L-E----RL----R-----------GQAMARIEQEE---------AALH-------RLFAVVI--------AT-------------PA--------P---------A------------S---LQQ-----------IAQINHR----------LRYH----HRFLEAVD--------Q------------A-----EERMV*------------------
>1973900_Abacterium@PIR38715.1| Fe-S protein assembly co-chaperone HscB
-----------------------------------------------MT-K---------------------------------------CWKC-ENEV--RK--------GGMF------CPACKT----VQ--------PT-----------SDVD-----------H-------------------------------FTRLDV-S-RSFEV----------GEKI-LELAYY-SKQ--RMLHPDIFIR----------KS---E---------------QEKK-YSM----GHAVDLNNAYETLKSPLK-----------------------------------RAE---Y---LL--KL------E--------GI--------------IV---N-QDN-S---SSV-K-----------PS-----QE---------MLMESLQM-RE------ELEN---A--------------------------T--------NS-------------DR---I-R----KF----M-----------VNAIDERMATI---------DDIK-------KYFVNRQ--------LD-------------K--------------------------------------------------AAQSTIK----------LRYM----EKYIEEIK--------K------------K-----SVKLAS------------------
>1948417_Abacterium@DITJ01000004.1_84|  82938 83528
-----------------------------------------------MTIK---------------------------------------CWNC-NTPL--GA--------TDLF------CQLCAK----IQ--------PP-----------AQTD-----------H-------------------------------FTRLSM-P-HDFDL----------GIKK-LEVAYF-SMQ--TKLHPDRFTA----------KS---E---------------KEKL-FSM----QQSMSVNEAYEALKSPLS-----------------------------------RAE---Y---LL--KL------E--------GI--------------IV---N-ADN-----STV-K-----------PS-----QE---------LLMESLEA-RE------ALSN---A--------------------------K--------TP-------------ED---I-R----QI----T-----------IENMEHRLEAI---------DSIK-------QNFIDRK--------FE-------------D--------------------------------------------------AAQNTIR----------LRYL----EKLNEEIK--------R------------E-----GTKG*-------------------
>1123355_Tpusilla@JHYO01000018.1_24|  22385 23026
--------------------------------------MDALSSNMTLRND---------------------------------QSGLHPCWSC-KGPV--AE--------ADLF------CETCHA----VQ--------PP-----------GHID-----------H-------------------------------FARFGL-H-NSYDV----------DVDG-LERKYF-ELQ--RHLHPDRFAK----------KT---P---------------KEKS-LSQ----QQAVTLNEAFEALKDPLL-----------------------------------RAD---Y---LL--KV------L--------GA--------------DG---I-SHD------HT-V-----------ND-----PA---------LLMEAMET-RE------ALME---A--------------------------E--------SV-------------EV---V-N----DL----T-----------MKARRDVRDCV---------KQIA-------KAFADQN--------LE-------------A--------------------------------------------------ARKLALR----------LKYL----TKLLEETR--------Q------------H-----KARLVMK*----------------
>1867952_CTmagnetica@SCA58074.1| Co-chaperone protein HscB homolog
--------------------------------------MDTSTLNKTLRND---------------------------------QSGLHPCWSC-KGPA--GE--------SDLF------CETCHA----VQ--------PP-----------GHID-----------H-------------------------------FARLGL-H-KDYAI----------DVDA-LELTYF-ELQ--RHLHPDRFAN----------KT---A---------------QEKS-LSQ----QQAVSLNEAFETLKDPLL-----------------------------------RAD---Y---LL--QV------S--------GV--------------DG---I-SHD------HT-V-----------ND-----PI---------LLMEAMET-RE------ALME---A--------------------------E--------DV-------------AI---V-N----KL----S-----------DKARRDVRDCV---------KLIA-------AAFEATN--------LD-------------E--------------------------------------------------ARKLALR----------LKYL----TKLLEETR--------H------------H-----KARLVMK-----------------
>1288970_Msp@CCQ74484.1| molecular chaperone protein containing DnaJ domain
--------------------------------------MNSESP-ISLNPE----------------------------LDKAARSRVIPCWSC-AGPV--GG--------SDLF------CPTCDA----VQ--------PP-----------GQAD-----------H-------------------------------FARLGL-P-IDFDV----------DVEA-LDREYF-ALQ--RRLHPDRFAT----------KT---S---------------REKA-FSM----QQATSLNEAYECLKDSLC-----------------------------------RAD---Y---MV--RI------R--------GV--------------EV---M-PEG-----CNL-V-----------ND-----QE---------LLMEAMEM-RE------ALAE---A--------------------------E--------TM-------------DD---I-A----QV----V-----------SRAESDMGDCL---------KRLS-------ATFKTLA--------LE-------------E--------------------------------------------------ACRLTTR----------LKYL----RKLSDEAR--------Q------------R-----KVQLSMMR----------------
>1974092_Rbacterium@PIW30721.1| Fe-S protein assembly co-chaperone HscB
--------------------------------------------------------------------------------------MVQACWSC-QGPV--TA--------GEPF------CASCKA----VQ--------PP-----------GQAD-----------H-------------------------------FLRLGL-D-RAYDV----------DEAA-LEKSYF-RMQ--RQLHPDRFAT----------RT---A---------------REKT-FSQ----SQATSLNDAYETLKDPLE-----------------------------------RAV---Y---LA--RL------M--------GL--------------NV---L-KEG-----CNA-L-----------ND-----PV---------ILMEAMEM-RE------ALAE---A--------------------------E--------TA-------------ED---V-R----DV----T-----------ERAQGEIADCE---------SELS-------QAFDTGD--------LE-------------R--------------------------------------------------VATLITR----------LKYL----RKLADETR--------F------------R-----RAQLRGVN----------------
>1802022_Rbacterium@OHC77421.1| Fe-S protein assembly co-chaperone HscB
----------------------------------------MASH-LTSEPE--------------------------------KHDGVAVCWSC-KGPV--AA--------GALF------CSTCEA----VQ--------PP-----------GRMD-----------H-------------------------------FARLGL-E-VTFDL----------DIKE-LERRYF-DMQ--RRLHPDRFAS----------GL---P---------------RERA-LSQ----QQAVSLNDAYDSLKDPLS-----------------------------------RAD---Y---MV--HL------K--------GT--------------EV---L-PEG-----CNL-V-----------ND-----MD---------LLTETMEL-RE------ALAD---A--------------------------K--------TT-------------GD---V-D----KI----A-----------GRAANDIEHCI---------RELS-------AYFAGND--------LE-------------C--------------------------------------------------ACKLTTR----------LKYL----RKLAEEAR--------L------------C-----RVKIAAAR----------------
>1802023_Rbacterium@OHC80663.1| Fe-S protein assembly co-chaperone HscB
----------------------------------------MQSPRLVLPPK----------------------------TAAAPSPAAVACWSC-GGPT--PA--------DSFF------CVTCAS----VQ--------PP-----------GTAD-----------H-------------------------------FRRLGL-K-RSFDV----------DRAD-LERRYF-DLQ--RRLHPDRFAT----------RT---G---------------REKA-LSQ----AQAVSLNEAYETLADPLD-----------------------------------RAV---Y---LL--HL------A--------GM--------------DV---L-AEG-----CNQ-I-----------AD-----PV---------ILMEAMEM-RE------ALAG---A--------------------------Q--------SG-------------AQ---V-E----LF----A-----------ANVAADIEECV---------GDLA-------VAFRKND--------FD-------------E--------------------------------------------------AAKLTTR----------LRYL----RKVIEDSR--------A------------R-----HSSRG-------------------
>28181_Mblakemorei@OEJ65212.1| Fe-S protein assembly co-chaperone HscB
-----------------------------------MLDVNTQSPETHLKP----------------------------------------CWSC-KGPS--PA--------TALF------CHTCKA----VQ--------AP-----------ASVD-----------H-------------------------------FARLGM-E-PTFDV----------DVAA-LDRLYF-DLQ--RQLHPDRFAT----------KA---P---------------KEKA-LSQ----RQATALNDAYEVLKNPLM-----------------------------------RAD---Y---LV--HL------L--------GI--------------DV---L-PEG-----CNL-V-----------HD-----QS---------ILMEAMEM-RE------KLMM---A--------------------------D--------TQ-------------DA---L-N----AI----Q-----------RETKTEIDDVL---------SALS-------LAFAGHD--------IQ-------------G--------------------------------------------------ACRLTTR----------LKYL----DKMMGEVR--------H------------S-----RARLMS------------------
>1891279_Tindica@AXO15339.1| Fe-S protein assembly co-chaperone HscB
-----------------------------------------------MSNT--------------------------------EHSAHKACWSC-KGPV--EV--------GALF------CDTCNA----IQ--------PP-----------GQLD-----------H-------------------------------FTRFGL-K-RSFDL----------DIDE-IEATYL-KQQ--QKLHPDRFAA----------KS---G---------------REQA-FSS----QQAASLNEAFETLKNPVA-----------------------------------RAH---Y---ML--RL------E--------GI--------------E------PEGGE---GHT-V-----------ND-----PQ---------LLMEAMEM-RE------ALDD---A--------------------------A--------DK-------------IT---I-D----AM----I-----------KDTRKQARACE---------KELG-------TAFDNKS--------YD-------------A--------------------------------------------------AKKLATR----------LRYL----VKMTEEAR--------A------------K-----KSRLAAA-----------------
>1947674_Tsp@DENO01000137.1_12|  13457 14077
-----------------------------------------------MSNT--------------------------------EHPAHKACWSC-KGPV--EV--------SALF------CDTCNA----IQ--------AP-----------GQLD-----------H-------------------------------FKRFGL-E-RSFDV----------DIDA-MEATYL-KQQ--QQLHPDRFAS----------KS---G---------------REQA-LSS----QQAASLNEAFETLKNPVS-----------------------------------RAH---Y---ML--RL------A--------GI--------------E------PEGGE---GHT-V-----------ND-----PE---------LLMEAMEM-RE------ALDD---A--------------------------D--------DR-------------IT---I-D----AM----I-----------KDTRKQARACE---------KDLG-------QALDQQS--------YD-------------V--------------------------------------------------AKKLTTR----------LRYL----MKMTEEAR--------A------------K-----KSRLAAA*----------------
>342108_Mmagneticum@BAE51829.1| DnaJ-domain-containing protein 1
-----------------------------------------------MNA--------------------------------PAAAQIVSCWSC-KGPV--AT--------RALF------CSVCGA----VQ--------GP-----------GNID-----------H-------------------------------FSRLGI-P-PSFDL----------DLDA-LQHQYF-GFQ--KRLHPDRFAS----------KS---P---------------KEKA-LSQ----SQATSLNEAYETLKDPLK-----------------------------------RAA---Y---LL--NH------L--------GH--------------PV---D-LTA-----CGT-I-----------ND-----RE---------LLMEQMEK-RE------ALAE---A--------------------------S--------TP-------------EE---I-A----KL----A-----------MAAESEVIACQ---------CHIS-------AAINAAD--------LE-------------E--------------------------------------------------AGHLTIR----------LKYL----AKLAEEAR--------A------------K-----KTRALRLPS---------------
>2053833_Msp@RAU21467.1| Fe-S protein assembly co-chaperone HscB
-----------------------------------------------MNA--------------------------------SAVAAVSPCWSC-KGPV--AT--------RALF------CSVCGA----VQ--------GP-----------GAID-----------H-------------------------------YSRLGM-T-PSFDI----------DQDQ-LQTQYF-GFQ--RRLHPDRFAA----------KS---A---------------REKA-LSQ----SQATALNEAYETLKDPLK-----------------------------------RAA---Y---LL--GL------L--------GH--------------PV---D-LTA-----CGT-I-----------ND-----RE---------LLMEQMEK-RE------ALSE---A--------------------------T--------TP-------------EQ---V-A----KL----A-----------MENESEVIACQ---------CHIS-------AAFNSGN--------LD-------------E--------------------------------------------------ASHLSIR----------LKYL----VKLAEEAR--------S------------K-----KSRITRLP----------------
>1895778_Msp@OJX80890.1| Fe-S protein assembly co-chaperone HscB
-----------------------------------------------MTAS----------------------------IA-TAAASVVPCWSC-KGPV--AT--------RALF------CSVCGA----VQ--------GP-----------GTID-----------H-------------------------------FSRLGL-Q-PTFDI----------DLDL-LEKQYF-GFQ--RRLHPDRFAA----------KS---A---------------KERA-LSQ----SQATALNEAYETLKDPLK-----------------------------------RAA---Y---VL--DL------K--------GH--------------KV---D-LTA-----CGT-I-----------ND-----PV---------LLMEQMEK-RE------AIAE---A--------------------------D--------TV-------------DT---I-T----KL----S-----------AEADTEVIACQ---------CHIS-------AAINAGA--------FE-------------E--------------------------------------------------AVHLTIR----------LKYL----AKLAEEAR--------T------------K-----KTRMTRAMR---------------
>55518_Mgryphiswalde@AVM77264.1| hypothetical protein MSR1L_08580
-----------------------------------------------MTAS----------------------------VANAAAAAVVPCWSC-KGPV--AT--------RALF------CSVCGA----VQ--------GP-----------GAID-----------H-------------------------------FSRLGM-Q-PTFDI----------DQDL-LEKQYF-GFQ--RRLHPDRFAA----------KS---P---------------KERA-LSQ----SQATSLNEAYETLKEPLK-----------------------------------RAA---Y---LL--DL------K--------GR--------------KV---D-LTA-----CGT-I-----------ND-----PM---------LLMEQMEK-RE------AIAD---A--------------------------D--------SV-------------EI---I-T----KL----S-----------ADADSEVIACQ---------CHIS-------AAFNAGD--------LD-------------E--------------------------------------------------AGHLTIR----------LKYL----AKLAEEAR--------T------------K-----KTRMTRALR---------------
>1437059_Mmoscoviense@OAN50910.1| Fe-S protein assembly co-chaperone HscB
-----------------------------------------------MTA--------------------------------QAMPALMPCWSC-KGPV--AT--------RALF------CSVCGA----VQ--------GP-----------GPID-----------H-------------------------------FTRLGL-K-ATFDV----------DLDE-LEKQYF-GFQ--RRLHPDRFAA----------KT---P---------------KERA-LSQ----SQATALNEAYETLKDPLK-----------------------------------RAA---Y---LL--EL------M--------GH--------------KV---D-LTA-----CGT-I-----------SD-----KS---------LLMEQMEK-RE------AIAD---A--------------------------D--------SV-------------ET---I-T----KL----S-----------AAADTDVLSCQ---------CHIS-------AAINGEN--------LD-------------E--------------------------------------------------AVHLTIR----------LKYL----VKLAEEAR--------T------------K-----KSRLTRQAR---------------
>1082_Pfulvum@SEH48807.1| molecular chaperone HscB
-----------------------------------------------MN---------------------------------HPASAIAPCWSC-KGPV--AS--------RALF------CSVCGA----VQ--------GP-----------GIVD-----------H-------------------------------YTRLGL-P-RSFDI----------DQDA-LERQYL-GLQ--RRVHPDRFAS----------KS---P---------------REKA-LSQ----AQATALNDAHDTLKDPLR-----------------------------------RAA---Y---LL--GL------L--------GS--------------PV---D-LTA-----CGT-I-----------ND-----RA---------LLMEQMEM-RE------ALAE---A--------------------------G--------TR-------------ER---V-A----QL----A-----------MEAESAMIACQ---------CGIS-------AAFNAND--------LD-------------Q--------------------------------------------------AGHLAIR----------LKYL----SRLAEEAR--------A------------K-----KTRITRTP----------------
>2032658_Abacterium@PDZW01000015.1_21|  29634 30149
------------------------------------------------------------------------------------------------------------------------------------------------------------MD-----------H-------------------------------FQRLGL-M-PGFDV----------DQGE-LERHYF-GFQ--RRLHPDRFAA----------RS---A---------------KEKL-MSQ----QQAMALNEAYETLKDPLK-----------------------------------RAA---Y---LL--KL------K--------GR--------------KA---D-AED-----GAK-P-----------AD-----SA---------LLMEQMEA-RE------ALME---A--------------------------D--------SA-------------EQ---V-Q----AI----L-----------ARTESDIAFAV---------DDLS-------QAFAAEC--------LE-------------G--------------------------------------------------AAKLVMR----------LKYL----MRLSDEAR--------G------------R-----KSRMTRGTL*--------------
>1948447_Abacterium@DLRN01000152.1_8|  6374 6922
--------------------------------------------------------------------------------------------------M--AS--------GLAF------CNTCQA----VQ--------PP-----------GQAD-----------H-------------------------------FARLGL-A-PTFAL----------DGVE-LERCYL-MLQ--RRLHPDRFAT----------SG---G---------------RERE-LSM----QQATSLNDAYETLHSPLR-----------------------------------RAE---Y---LL--AL------A--------G--------------------------E---VAS-E-----------ND-----TE---------VLMEALAD-RE------TLAD---A--------------------------D--------G--------------DG---V-S----AL----A-----------DDVALRREACI---------AALG-------EAFAGDH--------LT-------------E--------------------------------------------------AGALTGR----------LAYL----DKVASEAR--------V------------R-----RVALAESA*---------------
>1264899_Zcompransoris@PWR23755.1| Fe-S protein assembly co-chaperone HscB
-----------------------------------------------MS---------------------------------VPVAPPVSCTSC-GGQV--A----------DAI------CAGCKA----LQ--------PP-----------GQLD-----------H-------------------------------FARLGL-Q-RGYDV----------DPAG-LERAYF-AAQ--RRFHPDRFAG----------RG---A---------------REKN-FSL----QHATLINDAYETLREPLA-----------------------------------RAR---Y---LL--DL------E--------GR--------------PP---P-GED-----GRT-I-----------AD-----PV---------LLMEALDW-RE------ALEE---A--------------------------G--------DA-------------AA---L-Q----AL----A-----------ARLAGDLAAVQ---------GRLG-------RAFAAHD--------LD-------------G--------------------------------------------------ATREALR----------LSYL----VKLGAELK--------R------------K-----QMPRIAVP----------------
>414684_Rcentenum@ACI99017.1| DnaJ family, molecular chaperone, putative
-----------------------------------------------MT---QA-------PPGSGPRRAAP-----------IDGDLGSCWLC-GRAV--SP--------RALF------CHQCGT----IQ--------PP-----------AALD-----------A-------------------------------FARLTL-P-RRFDL----------EPAE-LERQHA-GFH--RVLDPARFEG----------RG---P---------------REKA-MAQ----AHRDALDDALAELRDPMR-----------------------------------RAA---L---LL--KL------A--------GV--------------PV---A-AEP-L---SD--------------------------------------PW-AQ------AVAA---A--------------------------G--------DA-------------AA---L-D----RT----A-----------AEIGREREAVL---------RALS-------AAFRREE--------GE-------------E--------------------------------------------------AAVQLGR----------LRRL----QAAAEAAR--------R------------R-----RRDLTPPPEGG-------------
>2171757_Rbacterium@QGNJ01000005.1_165|  165277 165900
-----------------------------------------------MM---TD-------PSVSRPTVLA--------------GDLGSCWFC-GKAV--SP--------RALF------CHQCGS----VQ--------PP-----------ASVD-----------A-------------------------------FTRLNL-P-RRFDL----------AQAD-LDRQVH-GLS--RVFDPLRFAG----------KG---P---------------RERE-LAE----RQRTALEQAGVMLRDPIT-----------------------------------RAR---H---LL--EI------E--------GQ--------------NL---P-ATP-P---RA--------------------------------------DW-SI------DLAV---A--------------------------V--------DL-------------TA---I-D----RF----A-----------ARLGLELELVL---------RDLS-------TAFRLGN--------LH-------------Q--------------------------------------------------AADLLRR----------AEDM----QLAAETAR--------R------------R-----RAELSSAKSAP*------------
>2220096_Iprofundi@CP030126.1_958|  1024480 1025118
-----------------------------------------------MTD--SN-------DTKSGPRRGET-----------ISGGMNSCWFC-AKPV--SP--------QALF------CHSCGS----LQ--------PP-----------PDVD-----------A-------------------------------FTRLRL-P-ARFDI----------DQAD-LERQAA-GFT--RILDPARLEK----------RG---T---------------MERT-MAE----RHRAAIADAHAELRDPLR-----------------------------------RAR---L---LL--EK------A--------DR--------------YL---PDIEA-D---AG--------------------------------------PW-RE------EFSL---A--------------------------L--------DA-------------TA---V-D----RI----A-----------ARLQGEMEAAL---------RDLA-------AAFRADD--------LD-------------R--------------------------------------------------AEKLVRH----------VEAL----SLAVMEGR--------V------------R-----RSELLAGSPGF*------------
>1523418_Aproteobacter@KPF87985.1| hypothetical protein IP70_00385
-----------------------------------------------MLE-------------HTLP-----------------------CWHC-AGDV--SP--------RALF------CHGCGS----IQ--------PP-----------GEVD-----------P-------------------------------FTRLGV-A-AGFEL----------DVAS-IERQLT-GFS--RILAPARFQE----------KG---E---------------QAQE-LAS----AQRAAREKAAAILRDPAA-----------------------------------RAR---A---LL--DL------A--------DA--------------AP---A-RPA-T---GG--------------------------------------QW-EI------AIAA---A--------------------------P--------DA-------------GS---R-A----RT----L-----------AAVKDEMAAEL---------RLLL-------DAFRLGD--------LA-------------L--------------------------------------------------AATRLTR----------VEAM----AIAVEAA----------------------R-----RLG---------------------
>1121034_Nirakense@KE386933.1_549|  584819 585400
---------------------------------------------MDMITPGEG-------QPDPLP-----------------------CWHC-GAGV--AA--------RALF------CHQCGA----IQ--------PP-----------GDVD-----------P-------------------------------FTRLGL-L-PSFEI----------ETAT-LDRQAA-GFA--RILDPSRFAA----------RG---E---------------EAQA-IAA----RQRDALTHAIASLRDPAA-----------------------------------RAR---A---LL--TL------A--------DA--------------AP---A-KPR-N---GG--------------------------------------AW-EL------RLAV---V--------------------------T--------DG-------------PS---L-A----RL----V-----------TEVKTDMQAEL---------RLLL-------DAFRLRD--------LS-------------L--------------------------------------------------AATRLRR----------VEEM----ALALTAAE--------G------------R-----R*----------------------
>1226968_Ahumicireduce@ANC91884.1| molecular chaperone DnaJ
-----------------------------------------------MTR------------SKSGPPGNSSG-----GISGAIAGDLEPCGTC-GRSV--AP--------RALF------CHACGA----AQ--------PP-----------RPLD-----------P-------------------------------FTRLGM-E-RRFDI----------DLEQ-LSKQHA-GFT--RAMDPERFAA----------RG---P---------------RQQA-NAK----AQVDALREAYEVLRDPIR-----------------------------------RAH---A---LL--SL------L--------GG--------------TP---A-ASD-E---AGN-G-----------DE-------------------EIADL-AV------RLSR---A--------------------------E--------DA-------------LE---L-D----RI----G-----------LDLGQRIEACI---------KYLA-------PAFRKAQ--------TA-------------SG--------P---------D------------S---PPAT-------DG-AARILAR----------LERL----EALAADVR--------S------------R-----RAARTPPRP---------------
>2032651_Mbacterium@PDZX01000120.1_6|  3591 4214
-------------------------------------------------------------------------------------MANVVCWSC-RGVT--GP--------G-LF------CRTCDA----IL--------PV----------DHGVD-----------F-------------------------------FRLFGL-E-VGFVV----------DRTL-LEERYR-ELQ--KRLHPDFFAS----------RG---A---------------MERR-LSL----EHVTRVNEALRTLTHPLE-----------------------------------RAG---Y---LL--RL------A--------G--------------------W-QEE------------------KIPPD-----TA---------FLAEVMEQ-RE------ALDE---V-------DPG---------A-G----D--------AH-------------ER---L-A----TL----R-----------AEAEQRARAEE---------ARLA-------EMFVAAF--------GA-------------DG--------Q---------E------------W---LPR-----------IARHTDR----------LRYH----QRFLEELD--------R------------L-----EDQAFE*-----------------
>290397_Adehalogenans@ABC80371.1| co-chaperone Hsc20
---------------------------------------------------------------------------------------MAHCWSC-KAQE--EQ--------QTPF------CPSCQK----IQ--------PV----------GRTED-----------Y-------------------------------FSLLGL-P-RQFAL----------DPAE-LDRNFR-TLS--RSLHPDRFAK----------AE---A---------------RERR-LSL----ERATRLNDAHRYLKDWRL-----------------------------------RAA---Y---LL--KL------A--------GT--------------DV---F-AEG------------------RTFAD-----PA---------FLEEQLEW-RED----MALAQ---A-------D-------------R----D--------A--------------GG---L-R----EI----A-----------ARARARLQALE---------SEVA-------RCF---------------------------ED--------D---------H------------W---FSELV-----ID--IARLLSR----------ARYY----DHIIADAE--------R------------A-----SAAVAS------------------
>1961830_Rendosymbiont@OZG32025.1| hypothetical protein RiCNE_05850
-----------------------------------------------------------------------------------------------------------------------------------MN------------------------N-----------Y-------------------------------FELLGI-E-KKYDI----------DLSD-LDRQYF-AMQ--LKYHPDR--T----------NS---N---------------TEKQ-KNL----AISIELNKAYSTLKDDLA-----------------------------------RAE---Y---LL--LL------N--------NI--------------VL---D-DLK-----VRQ-------------GI-----SK----------EQLNVVW-SE-------LEF---V-------E-T---------T-E----D--------LT--------------K---L-E----HM----LNNK--------ILEKQQLTK------------SLT-------TAF---------------------------QN--------Q---------N------------M----Q----------D-AVDSTIR----------FKYL----KNLINNIQ--------L------------K-----IKSCK-------------------
>272947_Rprowazekii@CAA14666.1| unknown
----------------------------------------------------------------------------------------------------------------------------------------------------------------------------------------------------------------------------------------------MQ--VKYHPDT--A----------KT---A---------------QEKA-QNL----ITSTELNKAYSTLKDALK-----------------------------------RAE---Y---ML--LL------Q--------NI--------------NL---N-DEK-----IRS-------------LL-----SP----------LELSIFW-DE-------MER---I-------E-N---------T-T----L--------FS--------------D---L-E----KL----KNKY--------ELMQQQNIN------------SLK-------QAF---------------------------VE--------Q---------N------------L----S----------D-ATIYTSK----------LKYI----RTLQSKLQ--------E------------K-----IKSCK-------------------
>293613_Rcanadensis@ABV73157.1| co-chaperone HscB
-----------------------------------------------------------------------------------------------------------------------------------MQ------------------------N-----------Y-------------------------------FQLLGL-Q-QDYNI----------DLKI-LEKQYF-AMQ--VKYHPDK--A----------KT---L---------------QEKE-QNL----IIAAELNKAYSTLKDALK-----------------------------------RAE---Y---ML--LL------Q--------NI--------------NL---N-DQK-----ART-------------LL-----SS----------LELSIFW-DE-------MEI---I-------E-N---------T-T----I--------CS--------------D---L-E----KI----KAKY--------ELMEKHEID------------SLK-------QAF---------------------------EE--------Q---------N------------L----S----------D-ATIKTSK----------LKYI----GTLLNKLQ--------K------------K-----IKSCK-------------------
>336407_Rbellii@ABE04593.1| Co-chaperone Hsc20
-----------------------------------------------------------------------------------------------------------------------------------MQ------------------------N-----------Y-------------------------------FELLGL-E-QIYNI----------DLKI-LEKQYF-AMQ--IKYHPDK--A----------KN---L---------------QEKE-QNL----IIASNLNKAYYTLKDSLK-----------------------------------RAE---Y---ML--LL------Y--------GV--------------NL---N-DEK-----VRS-------------KL-----SA----------LELSIFW-DE-------MEL---I-------E-N---------T-S----S--------YK--------------S---L-E----EI----KSKY--------ELMEKAEVN------------FLA-------ESF---------------------------KK--------Q---------D------------L----S----------D-ATIKTSK----------LKYI----HTLLSKLQ--------E------------K-----MKLCK-------------------
>2115978_CPtrachydisci@AVP87444.1| Putative co-chaperone HscB
-----------------------------------------------------------------------------------------------------------------------------------MQ------------------------N-----------Y-------------------------------FQILKL-P-EVFDI----------DLAE-LERNYF-NLQ--IEYHPDR--A----------LN---I---------------EDRG-ELL----VMSTKLNEAYENLKDDFK-----------------------------------RAK---A---LL--TV------L--------GV--------------NF---N-DEE-----LKS-------------NL-----DK----------EFLQAKL-DE-------FEF---I-------N-S---------A-Q----D--------TK--------------E---L-S----EM----LIAK--------YLEKKELIT------------SLI-------HAF---------------------------KS--------R---------E------------L----D----------T-ASKRTIS----------LRYV----DNIIDQIK--------N------------K-----LQNTQHV-----------------
>1528098_Rbacterium@AIL65395.1| Co-chaperone protein hscB
--------------------------------------------MESVYF-----------------------------------------------LNN--------------M----------------SQ------------------------D-----------F-------------------------------FTLLNI-D-IEFDI----------DLNK-LNRNYF-QLQ--KQFHPDQHVK----------ID---A---------------QGKI-QEL----EYSAKINEAYTTIKDPLS-----------------------------------RAA---Y---LL--VL------Q--------GI--------------EI---N-ENT-----YTI-------------GD-----SV---------FLEKSMED-RE------LLQE---V-------E-T---------L-P----I--------LE--------------K---F-E----A-----------------EILSRQTIALK----------EFS-------ECY---------------------------KK--------K---------F------------M----I----------E-ATEIYIQ----------LKYI----TRLLEEIS--------H------------K-----RRFINDATTHNK------------
>169402_Wendosymbiont@APR98514.1| molecular chaperone Hsc20
----------------------------------------------------------------------------------------------------------------------------------------------------------MSSN-----------Y-------------------------------FLLFEI-D-PGFNV----------NFDE-LEKKYI-ELS--RA-------------------D---I---------------NEGQ-SKN----I--ININKAYQVLKSPLK-----------------------------------RAE---H---LL--DF------L--------DV--------------KS---Q-NDQ---------------------PN-----SE---------ILNESIEI-RE------YLM---DC-------D-D---------L-Q----S--------A--------------------------------N-----------RMIDEKIKDCI---------KNIA-------NAF---------------------------AK--------K---------N------------F----N----------E-AAMQVLR----------LKYL----YKSFEEVKQ-------N------------A-----ANSNF-------------------
>246273_Wendosymbiont@BAP00048.1| molecular chaperone HscB
----------------------------------------------------------------------------------------------------------------------------------------------------------MSSN-----------Y-------------------------------FTLFEI-E-PAFNI----------SFDE-LEKKYI-ELS--RA-------------------D---I---------------NEGE-SKN----M--ENINKAYQVLKSPLK-----------------------------------RAE---H---LL--DL------F--------GV--------------KS---Q-KDH---------------------LN-----SE---------ILNESMEI-RE------YLL---DC-------D-D---------L-Q----F--------A--------------------------------G-----------RMIDEKVKDCT---------KSLI-------NAF---------------------------AT--------K---------N------------F----D----------E-ATTQVLR----------LKYL----YKSFEEMKK-------N------------A-----ANTNF-------------------
>163164_Wendosymbiont@AAS14571.1| co-chaperone Hsc20
----------------------------------------------------------------------------------------------------------------------------------------------------------MSSN-----------Y-------------------------------FALFEI-E-PAFNI----------SFDE-LEKKYI-ELS--RT-------------------D---I---------------NERQ-SQN----M--ENINRAYQILKSPLK-----------------------------------RAE---H---LL--DF------F--------NV--------------KS---Q-KDH---------------------LN-----SE---------ILSESMEI-RE------YLL---DC-------D-D---------L-Q----F--------A--------------------------------S-----------RMIDEKIKGCI---------KNLI-------NTF---------------------------AV--------K---------N------------F----D----------R-AATQVLR----------LKYL----YKSFEEMKK-------N------------A-----TNSNF-------------------
>118728_Wendosymbiont@RDD35596.1| co-chaperone Hsc20 protein
----------------------------------------------------------------------------------------------------------------------------------------------------------MSSN-----------Y-------------------------------FTLFGI-E-PAFHI----------SFDE-LEKKYI-ELS--KT-------------------D---I---------------NERE-SQN----M--ENINKAYQVLKSPLK-----------------------------------RAE---Y---LL--DL------F--------GA--------------KS---K-KEH---------------------LD-----PE---------ILNESMEI-RE------YLL---NC-------D-D---------L-Q----F--------A--------------------------------N-----------RMINEKIKDCT---------KNLI-------NAF---------------------------AI--------K---------N------------F----D----------E-AATQVLR----------LKYL----YKSFEEMKE-------N------------A-----ASSNF-------------------
>570417_Wendosymbiont@CAQ55378.1| co-chaperone Hsc20
----------------------------------------------------------------------------------------------------------------------------------------------------------MSSN-----------H-------------------------------FTLFGI-E-PAFNI----------SFDE-LEKKYI-ELS--KT-------------------D---I---------------NERE-SKS----M--ENINKAYQVLKSPLK-----------------------------------RAE---H---LL--DL------F--------DV--------------KS---K-KEH---------------------LD-----PE---------ILNESMEI-RE------YFL---DC-------D-D---------L-Q----F--------A--------------------------------S-----------RMIDEKVKDCT---------KNLI-------NAF---------------------------AT--------K---------N------------F----D----------E-AATQVFR----------LRYL----YKSFEEIKE-------N------------A-----ASSNF-------------------
>292805_Wendosymbiont@AAW71346.1| DnaJ-domain-containing protein
----------------------------------------------------------------------------------------------------------------------------------------------------------MSSN-----------Y-------------------------------FALFKI-E-PAFNI----------SLDE-LEKKYI-ELS--KT-------------------D---I---------------NERQ-SQN----M--ENINKAYQVLKSPLK-----------------------------------RAE---H---LL--NL------F--------GV--------------RS---Q-EDQ---------------------HN-----FE---------ILNESMEI-RE------YLL---DC-------N-N---------L-Q----L--------A--------------------------------S-----------GMIDEKIKDCI---------KNLT-------NNF---------------------------AV--------K---------N------------F----D----------E-AAMQVLR----------LKYL----YKSFEEIK--------N------------E-----TNSNF-------------------
>1410384_Wendosymbiont@HG810405.1_706|  851964 852458
-----------------------------------------------MRKENV-------------------------------------------------------------------------V---AEEV-------------------FMFRN-----------H-------------------------------FSLLEI-E-PAFNI----------NFDE-LEKKYI-ELS--KT-------------------D---I---------------NKGK-SKN----M--KSINKAYQVLKSPLK-----------------------------------RAE---H---LL--DL------F--------GV--------------KI---Q-ENH---------------------TN-----SE---------ILNESIEI-RE------YLL---DC-------D-N---------L-Q----F--------A--------------------------------S-----------KIIDEKIKNCT---------KNLI-------DAF---------------------------AV--------K---------N------------F----D----------E-AVMQVLR----------LKYL----YKSFEEVKK-------N------------A-----SNSSL*------------------
>269484_Ecanis@AAZ68450.1| Heat shock protein DnaJ, N-terminal
----------------------------------------------------------------------------------------------------------------------------------------------------------MYKD-----------Y-------------------------------FSLFKL-K-QEFCI----------NIQV-LEQNYI-ALQ--SNYHPDLFFL----------KS---E---------------KKLA-LDN----I--AEINKAYQILKSSIT-----------------------------------RAE---Y---LL--QI------K--------GI--------------TA---D-KND---------------------IN-----S----------IIEEIFKI------------------------------------Q-E----S--------N--------------------------------N-----------IDIEYQISSAT---------KAME-------DAF---------------------------SR--------E---------D------------F----N----------E-AAKQVIK----------LKYL----RKIQEDRGI-------I------------------------------------------
>302409_Eruminantium@CAI27880.1| Co-chaperone protein hscB (Hsc20)
-----------------------------------------MYSKIQMKKEDV-------------------------------------------------------------------------V---VEKV-------------------FMYKD-----------Y-------------------------------FSLFNL-N-QSFFI----------NMQT-LEKHYI-ALQ--SKHHPDLFFL----------KS---E---------------KKLA-LDN----I--AEINKAYQTLKSSIT-----------------------------------RAE---Y---LL--EI------K--------RV--------------IA---N-TDD---------------------VN-----N----------IIKEVFTL------------------------------------S-E----L--------D--------------------------------D-----------VDIQYHILLCT---------KAME-------NAF---------------------------LM--------E---------D------------F----K----------E-AAKQLTK----------LKYI----RKIQEDRGI-------S------------------------------------------
>1359163_CNlotoris@KJV68816.1| fe-S protein assembly co-chaperone HscB
----------------------------------------------------------------------------------------------------------------------------------------------------------MSEN-----------Y-------------------------------FSLLQL-N-ICFSI----------DLKL-LEQNYI-TIQ--RAYHPDCFSS----------QS---D---------------KKLA-LEY----I--SKINKAYQVLKSPLS-----------------------------------RAE---Y---IL--QL------K--------NI--------------KL---S-SYD---------------------DQ-----C----------IIKEVFQV------------------------------------Q-E----S-----------------------------------------S-----------TNLHNEILACI---------QNIE-------NFF---------------------------SK--------N---------D------------L----Y----------E-AAKQTNK----------LKYL----SK-----GK-------T------------Y-----AAH---------------------
>234826_Amarginale@AAV86637.1| chaperone protein
--------MVLRSI------------------IIATGCRPVLFLKTPTRRADA-------------------------------------------------------------------------D---VGIV-------------------FMSEN-----------Y-------------------------------FALLGL-E-VNFFI----------DIKT-MEKNYV-AMQ--SSMHPDCFSD----------PA---K---------------KESA-VVR----I--AEVNEAYSVLKSPLA-----------------------------------RAE---Y---IL--EL------N--------GT--------------KL---Q-NED---------------------RN-----N----------LVSEVFDM-C------------------------D---------S-Q----D--------A--------------------------------E-----------SAITSEISKCQ---------ELMG-------KFF---------------------------EI--------G---------D------------M----Y----------Q-AALQVEK----------LKYL----KKL--NKSG-------A------------A-----CSC---------------------
>212042_Aphagocytophi@ABD44324.1| co-chaperone protein hscB
----------------------------------------------------------------------------------------------------------------------------------------------------------MSDD-----------Y-------------------------------FALLNLGD-VSFSI----------DLAL-LEKNYI-EIQ--RNSHPDRFFF----------IK---D---------------KESA-VRH----I--AKVNKAYLVLKSPIA-----------------------------------RAE---Y---IL--AE------K--------GV--------------KL---S-AED---------------------RK-----K----------IVEEVFDL--------------------------------------D----L--------T--------------------------------E-----------AGVQEAVGECW---------ELVE-------NAF---------------------------AS--------G---------D------------M----Y----------A-AAMQVEK----------LKYL----RGV--ERGT-------K------------G-----CS----------------------
>2013095_Abacterium@PPR38594.1| hypothetical protein CFH30_01047
-----------------------------------------------MAGSD-----------------------DLEKF-------------C-KKHKLNIS-----------------------S---IKEL--------------------TEIN-----------P-------------------------------FELFGI-K-ESIKI----------DFDL-LEERLL-ELQ--SKFHPDKFIN----------SS---E---------------KEKT-FSH----NLSSKINDSYNLLLDNVL-----------------------------------RIN---V---IL--KS------S--------GF--------------KI---N-EDN------KS-------F-----ED-----KN---------VLIEIMDL-QS------ECL---LL-------D-T---------T-E----Q--------KV--------------N---M-I----KK------------------IDDIIDSTI---------EEIL-------KKF---------------------------NL--------N---------Q------------Y----M----------E-VYKLNIK----------LSYL----EKMKKNLKE-------N------------K-----------------------------
>1986869_Rbacterium@OUW71857.1| Fe-S protein assembly co-chaperone HscB
-----------------------------------------------MNSSRVL-------NLQTQMKKEDVVAENLFTFKIFMKKITLECWNC-SSIIKNFS-----------FF-----CCKCLK---IQKP--------------------IEVD-----------I-------------------------------FKIFGL-P-YNFSV----------DLEK-LELKYY-DLQ--SKLHPDRFIN----------SS---P---------------EESY-FSQ----IHSSNLNSSFEKLKDTVK-----------------------------------RSE---E---LL--KI------L--------GF--------------KV---D-KDD------KS-------F-----ND-----IK---------ILNEIMEL-QD------EAE---NI-------K-S---------Q-K----E--------RF--------------N---F-L----AM------------------VNLEVSNLY---------KLLK-------ESF---------------------------KQ--------E---------R------------L----K----------D-ANKLNIK----------ISYL----NKIIKDIKL-------T------------Q-----VNE---------------------
>1986631_Pbacterium@RPG12599.1| Fe-S protein assembly co-chaperone HscB
-----------------------------------------------MTSSK-------------------------------------NCWSC-DKKIGYKD-----------FV-----CNACGV---LQKP--------------------FELN-----------P-------------------------------FDIFSI-D-KKFEV----------DEKN-LEKKYL-ELQ--ILLHPDKFIN----------AS---Q---------------EEKD-FSN----IHTSLVNNAFKVLCDDVS-----------------------------------RIK---A---LL--EI------F--------GY--------------QI---S-ENE-------S-------F-----QD-----VS---------VLEEIMEL-QN------KSM---SV-------E-S---------E-S----E--------KN--------------K---I-K----SQ------------------LMDKIEKEI---------KKVS-------QLF---------------------------NE--------K---------K------------Y----K----------D-VHKSCIK----------LSYL----QKINGNLK---------------------------------------------------
>2007300_Aproteobacter@PDH55370.1| Fe-S protein assembly co-chaperone HscB
-----------------------------------------------MRPNQ-------------------------------------TCWYC-QKRTEVIN-----------FQ-----CQTCNK---IQKI--------------------KEAN-----------P-------------------------------YDIFDT-E-KTFIL----------NFDD-LEEKFL-KLQ--SIFHPDKFVN----------AD---S---------------NQKQ-ISI----AESAKINNAYNVLMNNVD-----------------------------------RLK---V---LL--DF------Y--------GF--------------KQ---D-DKE-----GKS-------F-----KD-----PD---------LLEEIMDL-QS------KCM---SI-------E-H---------E-N----E--------KQ--------------K---I-K----NEIKLQI-----------GSLENEIEKNI---------K-----------------------------------------E--------K---------V------------F----S----------K-AQDLSIK----------LSYL----EKIRKDLK---------------------------------------------------
>1986644_Pbacterium@OUU51625.1| Fe-S protein assembly co-chaperone HscB
-----------------------------------------------MDTNT-------------------------------------SCWNC-KSLVGNNQ-----------FF-----CHKCKK---IQKP--------------------NHEN-----------E-------------------------------FKIFGV-Q-EKFDL----------NLEE-LEEKYL-KLQ--KLFHPDKYST----------FS---E---------------QEIK-LST----SHSSLINDAYQKLCDNNA-----------------------------------RAE---L---LL--KV------K--------GY--------------GV---L-LEN------RS-------F-----ND-----SD---------ILEQIMDI-QN------ECL---EA-------T-N---------L-E----S--------KK--------------K---V-L----KN------------------LNSVILVSL---------NDLK-------SSF---------------------------AE--------K---------K------------Y----E----------E-ANKINIK----------LSYL----EKMKKNLRN-------I------------S-----------------------------
>1986627_Pbacterium@OUT43759.1| hypothetical protein CBB73_05675
-----------------------------------------------MGK---------------------------------------RCWNC-KDRVSHEE-----------FF-----CKSCGK---IQEN--------------------VEIN-----------E-------------------------------FEIFSI-D-KKVLI----------DLDL-LEKNYL-KLQ--IVFHPNKFIG----------LS---Q---------------REIE-ASN----KYSSKINESYNLLKNYVD-----------------------------------RIN---L---IL--EK------S--------GV--------------SI---M-NHD------KT-------Y-----KN-----SE---------LLQDIMEI-QE------EFM---FA-------E-G---------N-Q----K--------K-------------------I-V----KE-----------------RIKKLIDKIL---------FETE-------VLY---------------------------KK--------R---------D------------Y----D----------Q-MLNNSIK----------LSYL----NKILN------------------------------------------------------
>86106_Eof@AIF81594.1| co-chaperone HscB
------------------------------------------------------------------------MMNNL------------VCPHC-SHSTIQEH-----------F------CSECNK---VLPI--------------------RALS-----------Y-------------------------------FDVFRL-S-ENYNI----------DIKQ-LDTKLF-ELQ--RCFHPDKFIN----------QS---L---------------IEQS-IAL----NNSALINQAYKVLKTPLL-----------------------------------RAE---Y---LL--KL------K--------GF--------------DI---D-KEE---------------------VP-----QH---------LLLESMEW-RE------SLE--------------S---------S-E----D--------ER--------------S---I-R----KL----L-----------EEVSYKENNAY---------KLLT-------EYF---------------------------IK--------E---------L------------Y----N----------Q-ALSIYIE----------LKFY----TRFKLEIIN-------K------------L-----DLINDTI-----------------
>1797231_Abacterium@OFX10670.1| Fe-S protein assembly co-chaperone HscB
-----------------------------------------------------------------------------------------------------------------------------------------------------------MKN-----------F-------------------------------FEIFSL-P-QSFVI----------DQSK-LEKKYL-EFQ--QRFHPD-----------------------------------KSSF-DDI----SKSIEINEAYKILSDDFL-----------------------------------RAC---H---LL--QL------K--------GI--------------DI---L-HDE-----KAV-------R-----VD-----IS---------TLEEQLEL-QE------KIS------------------------E-I----S--------KN--------------E---I-D----DL----R-----------KKLNSDFKKLI---------MEAM-------Q------------------------------E--------A---------D------------I----N----------A-SAQFLTK----------AKYF----KKSLEDLKI-------R------------K-----LKLVDPATSAG-------------
>1951236_Rbacterium@DDCV01000015.1_5|  2503 3018
-----------------------------------------------------------------------------------------------------------------------------------------------------------MVD-----------Y-------------------------------FKIFSI-T-QQFNI----------DKDL-LEKSYF-QFQ--SQFHPDANNA----------SN---II--------------DANI-NDI----EKSIAINEGYKVLSDDFL-----------------------------------RAC---H---LI--EL------Q--------GI--------------DI---L-KDE-----KAI-------K-----VN-----QA---------TLIEILEI-QE------QIAL--EK-------D-L---------Q-N----I--------DN--------------K---I-S----FI----S-----------NKINS----LI---------LQSM-------ET----------------------------MK--------E---------K------------V----N----------K-AAQILVR----------AKYF----KKCLIDLKN-------R------------K-----KELKNAV*----------------
>1951237_Rbacterium@DDPT01000018.1_14|  15752 16279
-----------------------------------------------MKKAVA-------------------AVENL------------L----------------------------------------KLSN--------------------KMKN-----------H-------------------------------FEIFSL-P-VAFEI----------DLEA-LEKKYL-EFQ--KQFHPD-----------------------------------KSST-ADI----TKSIAVNEAYDVLQNSIS-----------------------------------RAT---H---IL--QL------Q--------DI--------------DL---E-NDS-----TAP-------K-----PD-----LA---------TLQEILEL-QE------KIT------------------------E-I----E--------IS--------------E---I-Q----NL----R-----------QELNKKITSLL---------EEVA-------ANL---------------------------TK--------Q---------D------------F----K----------T-AAQILIK----------VKYF----DKTLSILKA-------K------------K-----NK*---------------------
>357244_Otsutsugamush@CAM80169.1| co-chaperone protein
-----------------------------------------------------------------------------------------------------------------------------------------------------------MIN-----------Y-------------------------------FQLLNL-P-ETFSL----------VLEN-IEDNYF-QLQ--LKYHPD--QV----------KN---V---------------EEKN-KYL----QISSNLNLAYKTLKCPYT-----------------------------------RAE---H---IL--NL------K--------GI--------------DL---T-APN-----LKS-------V-----IT-----ID---------FLEKIFSF-QT------RLN--------------A---------M-N----T--------VT--------------E---L-K----KL----Q-----------NILNVSYNNTT---------TELE-------SLL---------------------------AS--------R---------N------------Y----E----------A-ATVKTME----------LKYW----VNLINIINH-------R------------L-----RDASN-------------------
>1359168_Ochuto@KJV57293.1| fe-S protein assembly co-chaperone HscB
-----------------------------------------------------------------------------------------------------------------------------------------------------------MIN-----------Y-------------------------------FQLLNL-P-ESFSL----------ELKD-IEDNYF-QLQ--RKYHPD--QA----------KN-------------------EDKS-KYL----QISTNLNKAYKTLRCLCT-----------------------------------RAE---H---IL--NL------Q--------GI--------------DV---T-ASN-----FRS-------I-----IS-----TD---------FLKNIFLL-QN------KLH--------------N---------I-S----T--------AA--------------E---L-R----KL----K-----------EVLNTSFNNSI---------KDLE-------FAF---------------------------NS--------K---------D------------Y----E----------T-AIIKTIE----------LKYW----DNLINF--S-------R------------L-----YNASN-------------------
>752179_Omassiliensis@CANJ01000026.1_65|  70430 70930
-----------------------------------------------------------------------------------------------------------------------------------------------------------MLN-----------C-------------------------------FKLLDL-P-EVFNL----------SQDE-IENKYL-QLQ--LKYHPD--KA----------KS---D---------------KEKT-QYL----HMSISINKAYEILKQASV-----------------------------------RAE---H---IL--SL------Q--------GI--------------DL---T-DPK-----FRS-------L-----VD-----ID---------FLEDIFKL-QS------KLD--------------N---------V-N----S--------AV--------------E---L-R----KL----Q-----------QSLIKSYDSTI---------QDLT-------LLF---------------------------KL--------K---------N------------Y----E----------K-AKIKVME----------LKYW----DNLVNMVNR-------K------------A-----KKCV*-------------------
>1951932_Hbacterium@DGIE01000035.1_29|  24166 24603
------------------------------------------------------------------------------------------------------------------------------------------------------------MN-----------Y-------------------------------FEILRL-P-IKYDM----------DVDL-LTKNYF---------------------------S---S---------------LRSS-ESS----VDSGLLNEAYSVLKNDLK-----------------------------------RAE---Y---FL----------N--------LK--------------NV---S-TEK-------M--------------S-----SE---------LAIQMFEM-RE------KYES--FA-------N---------------------------WE--------------E---K-I----EF----Q-----------KKIKRKIKELI---------SYLK-------E-----------------------------NE--------G---------D------------L----K----------K-FSEIFSE----------LKFL----NSFLEKERS-------D------------V-----YSRD*-------------------
>1286528_Nhelminthoeca@AHX11240.1| dnaJ domain protein
-----------------------------------------------------------------------------------------------------------------------------------MEN--------------------RKEN-----------Y-------------------------------FEILGL-K-QRFKL----------SPGE-LENEYL-RLQ--KKLR--------------------------------------EDD-QSD----NKISQINKAYFFLKDPVN-----------------------------------RAQ---H---LL--EL------G--------GF--------------RS---F-TNG---------------------AP-----ME---------LLSKIIEL-EE------KLA------------------------E-K----E--------SP--------------E---T-V----TA------------------VEEMYKVHL---------ELME-------TAF---------------------------EK--------E---------E------------Y----G----------I-ADSHRVA----------LKYI----TKLRNRIHA-------T------------H-----NS----------------------
>222891_Nsennetsu@ABD46041.1| putative chaperone protein HscB
-------------------------------------------------------------------------------------------------------------------------------------M--------------------QKKN-----------Y-------------------------------FRVLEL-E-ERFTF----------DPADSLEKSYL-ALQ--KELRST--------------SN---SV--------------KEDS-AIY----EKVQLLNKAYHLLKDPVN-----------------------------------RAQ---H---LL--EL------S--------GY--------------TN---L-SDK---------------------SC-----PG---------LLMQIVAL-EE------KVE------------------------N-G----R--------TV--------------E---V-L----PL------------------VENMYLDAL---------QQME-------EAF---------------------------NC--------K---------D------------Y----D----------S-ASSHCMG----------LKYL----EKLKQRIYA-------S------------D-----NNQ---------------------
>480_Mcatarrhalis@AIK00578.1| Fe-S protein assembly co-chaperone HscB
------------------------------------------------------------------------------------------------------------------------------------M---------------------NKAN-----------F-------------------------------FGLFGL-P-IAFDI----------DKNA-LKSALL-SLQ--KQHHPDR----------------------------------DANK-AST----NQASLINHAYQVLSHADS-----------------------------------RAA---Y---LL--EL------S--------GQ--------------AV---D-LSQ------SI-------------ND-----WD---------FLDEMMDL-RI------RLDT---T--------------------------D--------DK-------------MV---L-D----QI----S-----------NQVHALSQEQS---------TRFM-------QNY---------------------------QN--------H---------T------------W----A----------E-AIDATRK----------LQFL----SKLLVDID--------A------------K-----VTKLLS--Q-GHDD-----DLYV-
>2486578_Rendosymbiont@AZL15217.1| Fe-S protein assembly co-chaperone HscB
-----------------------------------------------MQ-----------------------------------------------------------------Y------------------------------------------N----------NY-------------------------------FEIFGL-N-PEFNV----------DTDN-LHNEYL-KLQ--ERYHPDKNSD---------LNS---A---------------------------SFILDINKAYKILKDEVS-----------------------------------RAL---Y---LL--TM------H--------NI--------------FI---S-DEA------SR-I-----------KP-----SQ--------LLVLEILEI-KETIYSLGSLSE---L-------K-----------------------------------------------L-E----------E-----------QIIKNNLADFI---------KQFS-------TFY---------------------------TQ--------Y---------D-----------LF---------------N-ATEVALK----------MQYY----KKILEDIKIC-------------------------KQKLLD------------------
>1948380_Abacterium@DDZS01000067.1_34|  33742 34242
-----------------------------------------------------------------------------------------------------------------------------------------------------------MQN-----------Y-------------------------------FELLKI-D-AAFNL----------DAGA-LQQAYI-RAQ--QQCHPDRMVG----------KS---E---------------AERA-KAM----QLTMDVNQAYETLKSPRR-----------------------------------RAE---H---LL--AL------Q--------GI---------------R---VNQDD-----KDA-------------IR-----PDQ-------SLLMEVMAW-QE-----------------------------------------------------------------A---I-A----EG---ETDT-------L---LPELEAQLQ---------LNEA-------TIAEH----------LE---V-G----------------------------------------------------------AYQDAAQ------ATIRQRYL----EKSFNDAN--------H------------A-----KPQLRA*-----------------
>1948416_Abacterium@DITS01000020.1_89|  85374 85889
------------------------------------------------------------------------------------------------------------------------------------------------------------MD-----------Y-------------------------------FALFGL-P-PSFTL----------DEST-LHKAYV-ALQ--QQFHPDRLVG----------KA---E---------------AERA-KAI----QLSMDATQGYEALKSPLT-----------------------------------RAQ---H---LL--AL------Q--------GV---------------V---VNSEG-----KDS-------------VK-----ADQ-------PLLMEMMEL-RE------QLSN---A---------------------M----D--------AH--------------A---L-A----HA---VAD---------------IKAAMK---------DCHD-------KLSSA----------FE---Q-C----------------------------------------------------------DYAQAAQ------LTIRMRYL----GKALEEAY--------M------------L-----THQRKATH*---------------
>1973901_Abacterium@PIR32087.1| Fe-S protein assembly co-chaperone HscB
--------------------------------------------------------------------------------------------------------------------------------------MQ---------------------D-----------Y-------------------------------FKIFGL-K-RQFDI----------NPEK-LDDAYF-ELQ--RQFHPDVFKN----------SK---Q---------------NEAE-A-M----QKSALYNLAYKTLQNPQK-----------------------------------RAE---Y---MI-------------------GD---------------E-------------KL-----------E--AS-----PE---------LLMEMMEL-RE------S-------------------------------------------------------------------------------------------GNVDDVK---------KEIA-------KLYKQ----------FA---K--------------------------------------------------------------TEDKE------TFVRIKYL----SRFIEESK--------N------------------------------------------
>1951934_Hbacterium@DLRV01000014.1_13|  7975 8448
-----------------------------------------------MSEEIH--------------------------------------------------------------------------------------------------------N-----------P-------------------------------FTLFSL-P-HSLPV----------DQQV-LKKRYF-ELQ--RDSHPD--QR----------KD---S---------------EAQS-IS-------SSLINKYYVELRKVSN-----------------------------------AAR---Y---LL--EL------HE------------------------VD--VNSAQ-----QD---------------------PE---------MLMEIMDL-EE------RFSD---G-------S-----------A-E----D----------------------------VLR----DL---DQKI-------------------------------------------------------FD---NINILNTL-IQS-------NK---------E-----------------Q----------KIDQEKASK------TWQKLRFI----DQLKERYT--------*------------------------------------------
>1391653_Vincomptus@AKU91900.1| Chaperone protein HscB
--------------------------------------------------------------------------------------------------MA---------------------------------------------------------D-----------H-------------------------------FEILGI-P-RGFRV----------DEKR-LEERHR-ELT--RLLHPDRHAA----------AG---A---------------TARR-IAL----EKTIQVNDAWRVIKDPAR-----------------------------------RAA---W---LL--RE------Q--------GI--------------DLG--ETGSS-----GAS----K-------YLP-----PG---------FLLEVMEE-RE------RFDD---A-------R-A---------A-K----D----------------------------V-A----AV----ERLA--------FAVREARAETL---------EGL-------GAAF-------------D---RDD----------------------------------------Y----E----------E-AARRL---------------------SMLRYQD--------R------------F-----LGEVRAWEDAIFEETHG-------
>2026788_Rbacterium@PCJ24835.1| Fe-S protein assembly co-chaperone HscB
------------------------------------------------------------------------------------------------------------------------------------------------------------MN-----------Y-------------------------------FKLLEL-E-QKYDI----------APSL-LEQQYL-NKQ--LTYHPDKAES---------------E---------------PMRG-KYL----EISMQLNDAYKILKDDYM-----------------------------------RAE---Y---ML--KL------S--------GQ--------------KF---D---------DDT-L-----------KN-KLS-NS---------EIEEIIDE-YE------LIDE---I--------------------------DQL------PK--------------L----------------------------KEIQLAKNS-----------DKLK-----LTKEL------------TD------------CFS---N--------------N-----------------ET---------AKALDLTVR----------LKYL----TNLVRNIKL-------K------------IKHADSRDQ---------------------
>696127_CMmitochondrii@AEI88641.1| co-chaperone Hsc20
-----------------------------------------------MSGIV--------------------------------------CPHC-E-----------------ALVLSSYKCSNC------TK-------VLP----------IIETN------------------------------------------PFSLLGL-P-AAFGL----------TKVT-IQEALIKKLLI---YHPDKFAL----------AD---S---------------LTKK-IIT----ENSALLNTAARTLKDEVK-----------------------------------RAE---N---LL--LI------R--------GF--------------DL---N----------NN-------------QD--LIHQQ---------VLLDSLEI-QE------QIEG---A-----NTK-G---------ACEVL-LD--------------------------CIL-K----QL----EYNY----------------------------QEMA-------VAF---------------------------EK---T--------------D------------LN---P------------AYKLVVK----------RNFL----LRAKCNIE--------N------------K-----LEKLYEVI----------------
>1401685_CXpacificiensi@ETO91888.1| dnaJ domain protein
-----------------------------------------------MK------------------------------------------------VVDAVV--------EKAFF---------------KQ------------------------D-----------Y-------------------------------FTLFGL-D-LRFHI----------NLER-LDNAYT-KLQ--KRYHPDRFSL---------------K---------------QEKI-----FFQKVILFINEGYNVLLNDIK-----------------------------------RAQ---C---IL--DI------L------------------------DV---DYSDE---------V-----------LS-KY--TG---------VFAEILTF-KE-----LNAEA-----------R------------------D----------------------------L-N----ML----------------RVMYRKNADLFD--------ENCK----------------------GE-------------EK------------------N---H-------------EL-----------LASIFVK----------LRFL----YKLIYDTD---------------------------TDH---------------------
>1629334_Cvaricaedens@GAO99046.1| hypothetical protein Cva_01719
-----------------------------------------------MF------------------------------------------------------------------------------------------------------------N------------------------------------------AYETLGI-K-PAFDL------VLP-DL---EKA-YI-RCI--GQIHPDQQRH----------LP---E---------------EQRK-KSL----EEAARVNEAYRILKDPLL-----------------------------------RAQ---H---LL-------------------GL-----------------------H------DS-S--PS-------FE-ISASSE---------ILRESMTL-RE------SLEE---A-------E-----------A-S----E------------------------A---I-E----PL---------------LRETRQKVDVLL---------DELQ-------STFKV----------GD---------------------------------T------------L----K------------NHTLVAR----------LTYL----KKFVQEA----------------------------QEKLWSLEDGDER-----------
>1919268_Abacterium@MPNG01000003.1_61|  57476 58099
----------------------------------MKKDAVVVENLFTLN-----------------------------------------CTHC----RHLIT--------RIQVV-----CDACSSPLVAIK----------------------KLN-----------A-------------------------------FEIFGI-K-PSTTL----------DPKT-LKRLFL-DAQ--KQIHPDRFIR----------EP---K---------------TF-T-FAT----EVTALLNKSFAVLSCPLQ-----------------------------------RSL---A---FI--AA------H-------NHCA-------------DI-----NNA---------T-----------LD-----PA---------ILDHLLEK-RA------QIDT---A-------E-NTSFV-------Q----DIL------TE----IST-------E---LKK----SL---AR---------VASHIEHQLPKKS---------LEEAAFIS---YLLRV---------QKD--------------------------------------------------------------A-KKKLPRT------HF*--------------------------------------------------------------------
>1948365_Abacterium@DDGG01000005.1_7|  4402 4908
----------------------------------------------MKPARN----------------------------------------------------------------------------------------------------------------------------------------------------AFDCLRL-V-PNFKL----------PSDV-LERAYK-DVL--RVTHPDQFVG----------KT---G---------------AEKL-AAS----HQAANANEAYEQLKSPYH-----------------------------------RAQ---I---LL--DL------Q--------G-H--------------P-----FDE-----TQS-------------PE-----PS---------FLMEVMIY-QE------ALQE---E-------E-----------IEP----S-----------------------LA-----K----TL----E-----------VLLKEAIENLE---------RAF------------------------E-------------TK------------------N------------Y----N----------Q-VTKVLRR----------YKYL----ERLVFLAKA-------K------------L-----KIRGTSL*----------------
>1895705_Abacterium@OJU73293.1| hypothetical protein BGO07_04000
-----------------------------------------------MSDRN----------------------------------------------------------------------------------------------------------------------------------------------------WFEFFQL-P-CSLDL----------SLQD-LEKQYF-QMQ--KKAHPDQYQGS--------LQK---G---------------AQEL-SQI---------VNKGYQILKDPLK-----------------------------------RIE---H---VL--EL------R--------GWW--------------P-----LEQ----------------------D-----PE---------LLPQVFLWHQQ------GLSL---K-------E-----------KEQ----L-----------------------ID-----K----AQ----E------------LVRQGLQNGL---------K------------------------------------------------------------------------------D----------Q-AAKGYFR----------LLYL----QRVPS------------------------------------------------------
>2025905_Rbacterium@NQOV01000007.1_149|  184178 184717
-----------------------------------------------MVVANPLQF---------------------------------------------------------NF------IDKNGE-LVAYQKL----------------------D------------------------------------------PFTLLSL-E-QNFTL----------TIAD-LEKAFR-NSL--ALTHPDKFIN----------ST---D---------------EQKL-IAS----QYSIDINNAYKDLQNPV-------------------------------------FR---A---IT--MA------K--------LLG--------------V-----IAN-----DET-L-------NNVKVN-----PD---------ILMQVMEY-QE------QLQS---A-------S-----------TLE----K------------------------------R----KL----K-----------KSIKSEITTIT---------TTITTKL----TSK-------------N-------------PT------------------I------------L----A----------D-ITQ--------------LNYW----HKLLE*-----------------------------------------------------
>1973897_Abacterium@PIZ32317.1| hypothetical protein COY39_05815
-----------------------------------------------MNVNN----------------------------------------------------------------------------------------------------------------------------------------------------PFDLFGL-K-PQLNI----------NSAA-LDKAFQ-RLQ--LLCHPDKHIC----------PV---E---------------KQA---AR----SLSAKISTLYSELKTPLG-----------------------------------CLN---A---IL--KL------H--------NLD--------------C-----IEN----LSKT-L-------NNM---------D---------TMQEVFSM-QE------KLMD---L-------K-----------FNN----D-----------------------CE--GI-K----QL----D-----------AAVKERITDIE---------SLF---I----LAH-------------E-------------HN------------------H------------I----Q----------D-LKQQAIR----------FSYF----FKFYKSIG---------------------------------------------------
>1797211_Abacterium@OFW70432.1| Fe-S protein assembly co-chaperone HscB
--------MKKA----------------------------------DVGAVNPSTF-------------------------------KSMC-TC-----------QAP-LENIAF------CSQCGA-LNSIEPT----------------------S------------------------------------------PFQVFGL-Q-ESFFI----------DRSF-LNKIYF-DLQ--NKLHPDRFSS----------HD---E----------------ERA-LAE----HYSSYLNWAYQVLKDPFK-----------------------------------RAE---I---LL--KD------F--------PSS--------------V-----SQI----------------------D--------------------LMEQ-ME------KHEY---L-------E-----------SLS----S-----------------------RD--TL-S----AF----E-----------SRIMEEKNKIE---------NEM---V----DFF-------------K-------------EK------------------N------------H----E----------K-AKYCLAR----------FKYF----DRLLREVLV-------K------------K-----EGL---------------------
>1797230_Abacterium@OFX07130.1| hypothetical protein A3H46_01835
------------------------------------------------------MF-----------------------------------------------------------------------------------------------------D------------------------------------------PFDILGL-E-KTYTL----------DLQV-LEKAYF-EAQ--KLTHPDRFAL----------AD---E---------------PKKR-EAS----RKASLVNQAYTLLKNPLT-----------------------------------RAA---F---LL--ED------R--------GVS--------------L-----LAY----------------------D-----LK---------FLHKVIEW-HE------RHKE---G-------E-----------NIT----------------------------------------------------------LELVHEEEKLY---------GEL---E----RGL-------------E-------------KY------------------D------------H----E----------K-ARKALYR----------LNYV----QKVRTNALT-------A------------C-----------------------------
>1895706_Abacterium@OJW46274.1| Fe-S protein assembly co-chaperone HscB
------------------------------------------------------MF-----------------------------------------------------------------------------------------------------D------------------------------------------PFEVFGF-E-KHYSL----------DVDS-LEKRYF-EEQ--KKTHPDRFAL----------SS---E---------------AEKD-DAL----RKSTALNQAYIILKDPLQ-----------------------------------RAS---F---LL--KV------K--------GVE--------------P-----LSH----------------------D-----PL---------FLGEVMEW-ND------RLEA---G-------E-----------DLS----------------------------------------------------------LELRQEEEKLL---------KNL---E----TAF-------------E-------------EK------------------D------------D----E----------S-ARVSLYR----------LTYV----RKLLKDNLW-------I------------A-----SSLHSSQ-----------------
>1970491_Abacterium@OZA44092.1| Fe-S protein assembly co-chaperone HscB
--------MKRAGV-----------------------AVESPSMFEAMSKEEKKH------------------------------------------LCDVSDEGEGA---SLLF------CKICGK-LLAPRPDS---------------------S------------------------------------------YFTVLGM-R-DTFPL----------NLQD-LEKNYL-ARQ--RLLHPDQFVL----------KS---E---------------EERF-EAQ----EHTILLNEAYRTLKSPSL-----------------------------------RGY---H---LL--SLK--KKKE--------DVF---------------------DK--------------------TQD-----PL---------FLMNMMEE-RE------QMEA---L-------N-----------TQN----D----------------------------I-K----EA----S-----------NRIKEHLQGLE---------KEMGE-------AF-------------D-------------VE------------------N------------L----Q----------K-ASQLLDH----------FQYR----LQLYKLLQA-------K------------L-----L-----------------------
>1895707_Abacterium@OJV45439.1| hypothetical protein BGO28_04915
-----------------------------------------------MSNQSKAAT-------------------------------RIICWNCQEIVCQFGN------------------CSSCHK-LL-PQPQE--------------------ID------------------------------------------PFTLLGV-E-PSIDV----------DFET-LEKNYL-KLI--HQFHPDQFIT----------KS---Q---------------TEKT-IAQ----SYSAQINNAYKALKCPFS-----------------------------------SSK---L---LF--SM----------------VFG------------QA-----LDD--------------------IPD-----PA--------PVLLEIFEL-NE------KRMY---L-------T-----------S-----------------------------------I-I----QA----Q-----------NFVHEIETKID---------TAVGEYD----AAI-------------T-------------QK------------------D------------Q----L----------K-AAHFLKT----------FLYL----FKLHQDVQQ-------N------------L-----LNPSFDQAT---------------
>1414854_CNamoebiphila@ARN85228.1| hypothetical protein GQ61_07950
-----------------------------------------------MTTK-------------------------------------IQCWSCL---------KESP---QAIK------CSVCGV-LQPLKRE----------------------N------------------------------------------AFSYLGV-P-ISFDL----------VEQE-FEKNFL-DLQ--AIVHPDRYGG----------AH---P---------------LEKY-YAS----EHSSFANAAYQILKNPIE-----------------------------------RAR---A---IL--EI------H--------GVS--------------------CDS--------------------KLN-----PE---------LLIQAMER-RE------TLES---M-------I-----------STE----E----------------------------L-R----GM----L-----------EEMKSNASDLK---------QKIKI-------KF-------------S-------------QH------------------Q------------F----N----------E-ISGYLDE----------FTYL----SKAISEAEQ-------L------------L-----EKKA--------------------
>1895704_Abacterium@OJV15814.1| Fe-S protein assembly co-chaperone HscB
----------------------------------------MWCNSIKLTATKIH-----K-----------------------------------YSYANY-------------L----------------IK---------------------LIMN-----------Y-------------------------------FELFNL-P-ESVII----------DKDY-LRGKYQ-DLQ--KEFHPDK-VN---------------E----------------VSF-NIL----DKSVMVNEAYRVLSHDVR-----------------------------------RLS---Y---II--KL------K--------GI--------------IV---N-EEN------ATIK--PS-------MN----------------LLMEVLEI-HE------IINR---A--------------------------------------------------------------------------------NDVKE-LKSLE-----ANLKAKFS-------KML------------MD---A---------DN-----SLKN---------D--------D---L----A----------K-AAEIAIS----------MQYI----DKI--LIE--------I------------K-----NEIIRHI-----------------
>985867_COthessalonice@AEWF01000003.1_158|  167783 168322
-----------------------------------------------MKKVGV-------------------------------------------------------------V-------------------------VGN----------PSMSNA------------------------------------------YEIFGL-T-PKFNI----------DLLD-LEKRFR-QGQ--QLVHPDRFVA----------KP---A---------------QERA-AAA----AQALKLTEAYNILRDPLK-----------------------------------RAA---E---YL--RA------K--------GS--------------SI----PGE-----NGQT-------------VS-----HST--------LLADVMQW-RE------QLED--CS-------Q-----------A-S----D----------------------------L-K----AL----E-----------NEFLKRLDLIK---------LSFD-------NRD-------------A---------------------------------D----------------------------Q-LAYLYLE----------LVYV----SKILEDISY-------H------------P---LRKNYVR*------------------
>244582_CPsymbiosus@JQAK01000001.1_1046|  1162155 1162640
-------------------------------------------------MTGI------------------------------------------------------------------------------------------------------KSNM------------------------------------------FALFGL-P-VQFDL----------DVVA-LDQRYL-AAQ--ATVHPDLFVG----------RS---D---------------LEKR-LAA----QQAITLNEAYQRLKNVPT-----------------------------------RAE---E---FL--KA------K--------NI--------------PV----PGT-----SGAT-------------IP-----ASD--------LLGQVLEW-RE------QIQ------------E-----------G-T----G----------------------------L-H----AL----K-----------DELTLRLQDCL---------QCFD-------TAP-------------D---------------------------------D----------------------------Q-LAHCYLN----------LIYT----QKTLSELEY-------S------------S---*-------------------------
>1948415_Abacterium@DIUV01000048.1_60|  59218 59757
------------------------------------------------------------------------------------------------------------------M---------------------------------------LMYN-----------Y-------------------------------FTTLNL-T-PIYNL----------SEAE-IRKAYL-AVQ--SKCHPDQVMN----------LS---E---------------SERL-QAL----QLSSSANQAYQILRSPCL-----------------------------------RAT---H---LW--ELL--VPEH-----------------------------S-LEK----FPSS--------------------PT---------ILEESLSM-REK-----LLEA-GSA-------------------E------E----------------------FRQ---LAE----EV-------------------AGLRSKII---------EHLS-------EIFAE----------KE---EFL-------QKG------------------------------W----E----------L-AAHNIIR----------LRFM----DKITEEILT-------K------------------RRRFETTTHI*-------------
>1946915_Msp@DDSC01000006.1_27|  34358 34999
-----------------------------------------------MHRSDIN-------VTELAPR----------VLSGVSLGTTCACWVC-QNNLS----------TRAVF------CQDCGT----VQP-------------------SRAVD-----------H-------------------------------FTRLGF-E-RRFDL----------AHSE-LGGRYD-ALR--RVFLAERAAA----------KG---P---------------RQQQ-IVS----EHLSALEAAYGVLADPAR-----------------------------------RAE---Y---IL--RL------A------------------------DYT--D-SEA-----ANA-AV----------EP----------------YMAEFVD----------ELNS---A-------------------A------D------------------------A---V------AI----------------DRVAHKARHGVELAL-----RELA-------GAF-----------------R---------AQ------------------N------------Y----E----------Q-AAIALAR----------LARL----EDIAATARS-------R------------------RGDL*-------------------
>1321371_Hundulata@ETZ05100.1| co-chaperone protein HscB
-----------------------------------------------MEFSSVG------------------------------------P-----------------------------------------------------------------SN-----------W-------------------------------FDLFGL-P-KRFLL----------DLDE-LERAYI-QVQ--KVVHPDC-----W-------SG-------------------VSFK-VAA----RMSSHVNMVYGALKEPKK-----------------------------------RAE---Y---ML----------K------CAGF-------------WPV--------------PS-------------FPKIM--EEI--------F----------------FLKS-----------------------Q-F----N--------QE--------------------------------------------LFDSKYQDAI---------LSF-------DEAF------------QK-------------EH------YVQ---------A-----------------Q----------Q-AYLYIC-------------YL----EK---------------------------------------------------------
>1399147_Hobtusa@ETZ07549.1| hypothetical protein P618_200267
-----------------------------------------------MSFHSIE------------------------------------C-----------------------------------------------------------------MS-----------W-------------------------------FQLFGL-P-ESFII----------DLDA-LEKAYV-LAQ--KRIHPDR-----W-------TG-------------------VSFK-TAE----QFSAHINKVYAALKDPRK-----------------------------------RGE---Y---ML----------K------CVNF-------------WPI--------------SS-------------FPKIM--QEI--------F----------------SLKM-----------------------N-S----D--------PQ--------------------------------------------AVHILYQESL---------IKF-------DKFL------------KE-------------KD------FFQ---------A-----------------Q----------K-AYLYIC-------------YL----GK---------------------------------------------------------
>1082868_Hcurviuscula@PPE03343.1| hypothetical protein HCUR_01225
-----------------------------------------------MDFASIK------------------------------------R-----------------------------------------------------------------MD-----------W-------------------------------FELFGL-P-KRFLM----------DLDV-LEKAYL-QKQ--KIVHPDS-----W-------GN-------------------HSSK-VTA----QLSAYINTVYTHLKTPSL-----------------------------------RAE---Y---ML----------K------SVDA-------------WPV--------------PM-------------YQEIL--VEI--------F----------------TLKS-----------------------Q-E----D--------SS--------------------------------------------CLHDKYQEAI---------IKF-------DDEF------------RQ-------------TQ------YVQ---------A-----------------Q----------H-AYMYIC-------------YL----KQ---------------------------------------------------------
>1951533_CPbacterium@DITM01000047.1_6|  7586 8146
-----------------------------------------------MSDIN---------------------------------------------------------------------CEQCVV----QKSTYT----------------VVCANGHICPF-----Y---------------------------TMNPFVIFQM-T-PTLNI----------DRTL-LDQRYF-AFQ--RVLHPDKLQD----------AS------------------VQIKQ-WAE----QHISQINQAYKALKDILL---------------------------------IAKATV-LY---LQNPTL---------------GLE------------------QFSDK------DIPM-----------LD-----GD---------FLSNIVRL-QT---------------------Q-G---------TPE----D----------------------------I--------------------------------------------AELY------HQVIVG----------LD-------------RSIC----------------E------------L----SL---------AGVLSSIAQ----------LTYVERL-RKLIQEI*---------------------------------------------------
