# Supplementary material for: Components of iron–Sulfur cluster assembly machineries are robust phylogenetic markers to trace the origin of mitochondria and plastids
Source: PLoS Biol. 2023 Nov 8;21(11):e3002374. doi: 10.1371/journal.pbio.3002374 (PMC10631705; doi:10.1371/journal.pbio.3002374)
Supplement: S1 Data — (ZIP) [file pbio.3002374.s017.zip › S1 Data/Full_datasets/Alphaproteobacteria/ISC/IscX_Alpha.fasta]

>12312345_Abacterium@PPR14892.1| hypothetical protein CFH43_01026
MKWGDVYDIAIELSETYEGVNPLSVRFTDLREWVLNLEGFDDNPDHCSEKVLEAIQMAWLEEVE
>257310_Bbronchisepti@CAE32778.1| conserved hypothetical protein
----------------------------------------------------------------------------------------------------------MKWTDIYEIAAALADTHPD-A-DPQT--VRFTQLREWVLGLPGFADDPAH-CGE---KILEAIQMAWI---------------------E-----------------EMD------------------------------------------------------------------------
>159087_Daromatica@AAZ46702.1| Protein of unknown function DUF528
----------------------------------------------------------------------------------------------------------MKWTDINDIAIELCDAHPD-K-DPLK--INFVDLRDWVMALPGFNDDPKH-CGE---KILEAIQQAWI---------------------D-----------------EVA------------------------------------------------------------------------
>265072_Mflagellatus@ABE50187.1| protein of unknown function DUF528
----------------------------------------------------------------------------------------------------------MKWTDSQRIAEALYDKYPD-V-DPKT--IRFTDLYDWILALEDFDDEPEK-CGE---RILEAIQMAWI---------------------K-----------------EAE------------------------------------------------------------------------
>243277_Vcholerae@AAF93919.1| conserved hypothetical protein
----------------------------------------------------------------------------------------------------------MKWTDSRDIAIELCDKFPD-V-DPKT--VRFTDLHRWIMELEDFEDDPNH-SNE---KILEAVILCWM---------------------D-----------------EFE------------------------------------------------------------------------
>195064_Emobilis@SFM37505.1| FeS assembly protein IscX
------------------------------------------------------------------------------------MG--------------------LKWTDTQEIAMALEDAHPD-V-DPRR--VNFVDLRNWILALPDFDDDPAH-SGE---RILEAVQLAWM---------------------E-----------------EHD------------------------------------------------------------------------
>13373_Bmallei@AIP77581.1| FeS assembly protein IscX
----------------------------------------------------------------------------------------------------------MKWTDSREIAIALADQHPD-V-DPKT--IRFTELRQWVLDLDGFDDDPDH-SGE---KILEAIQAHWI---------------------D-----------------ESDFDDED-------------------------------------------------------------------
>2032650_Mbacterium@PEAG01000003.1_77|  94416 94610
----------------------------------------------------------------------------------------------------------MKWTDVQEIGIALAESKPE-L-EPLS--VRFTDLMQWVSELPGFDDKIER-CNE---KILEAIQMAWL---------------------D-----------------ERD*-----------------------------------------------------------------------
>2032652_Mbacterium@PDZV01000030.1_11|  6658 6852
----------------------------------------------------------------------------------------------------------MKWTDVREIAIALAESKAD-V-DPLT--VRFTDLMQWVMELPGFADNPER-CNE---KILEAIQMTWL---------------------E-----------------ERD*-----------------------------------------------------------------------
>2032647_Mbacterium@PEAO01000039.1_11|  9050 9244
----------------------------------------------------------------------------------------------------------MKWTDVREIGIALADSKPD-I-DPLA--IRFTDLMQWVMALPGFDDDGKR-CNE---KILETIQQVWL---------------------E-----------------ERD*-----------------------------------------------------------------------
>2032648_Mbacterium@PEAN01000002.1_131|  149987 150181
----------------------------------------------------------------------------------------------------------MKWTDVQEIGMALADTKPG-V-DPLA--VRFTDLMDWVMALPGFDDEVKR-CNE---KILEAIQQVWI---------------------A-----------------ERD*-----------------------------------------------------------------------
>2032648_Mbacterium@PEAN01000002.1_126|  145621 145923
----------------------------------------------------------------------------------------------------------MKWTDVQGIGMALADTKPG-V-DPLA--VRFTDLMDWVMALPGFDDEVKR-CNE---KILEAIQQVWI---------------------A-----------------ERDRGGFPFPAEM-IFRPIFQGR----------------NVVFQG-Q------------GDQ-GVGFLSA*----
>2032646_Mbacterium@PEAP01000018.1_26|  22088 22282
----------------------------------------------------------------------------------------------------------MQWTDVQEIAIELAETRPD-V-DPLA--VRFTDLQQWVMDLPGFADDRDK-CNE---KILEAIQMAWL---------------------D-----------------ERD*-----------------------------------------------------------------------
>156889_Mmarinus@ABK45547.1| protein of unknown function DUF528
----------------------------------------------------------------------------------------------------------MKWTDVRDIAIELVESKPD-V-DPLT--VRFTDLQEWVMALPGFEDEQER-CNE---KILEAIQMMWI---------------------D-----------------ERD------------------------------------------------------------------------
>2032651_Mbacterium@PDZX01000120.1_9|  6463 6657
----------------------------------------------------------------------------------------------------------MKWTDINEIAIALADSMPD-V-DPLS--VRFTELMEWVMALPGFADDPHR-CNE---KVLEAIQMAWL---------------------D-----------------ELA*-----------------------------------------------------------------------
>1434232_Maustralis@OSM02410.1| putative FeS assembly protein IscX
---------------------------------------------------------------------------------------------------------------MHDIAIELADSKTD-V-DPMS--VRFTDLQEWVMALDGFDDDLEH-CNE---KILEAIQMAWL---------------------D-----------------ERD------------------------------------------------------------------------
>243365_Cviolaceum@AAQ58762.1| conserved hypothetical protein
----------------------------------------------------------------------------------------------------------MKWTDVNDIAIELADAHPD-V-DPKT--VRFVDLHNWVVELPGFDDDHAR-GGE---RVLEAIQQAWI---------------------D-----------------EAE------------------------------------------------------------------------
>2490538_Rbacterium@RQW29429.1| Fe-S assembly protein IscX
----------------------------------------------------------------------------------------------------------MKWSDIHDIAAELYDTHPD-V-DPKT--LRFTDLHNWVIALPGFDDEHSR-GGE---KVLEAIQQAWI---------------------D-----------------EAE------------------------------------------------------------------------
>122586_Nmeningitidis@AAF41525.1| conserved hypothetical protein
----------------------------------------------------------------------------------------------------------MKWTDTQRIAEELYDLHGETI-DPRT--VRFTQLRDLIMALPEFDDDPAR-CGE---RILEAVQQAWI---------------------D-----------------EAE------------------------------------------------------------------------
>122586_Nmeningitidis@AAF41560.1| conserved hypothetical protein
----------------------------------------------------------------------------------------------------------MKWTDTQRIAEELYDLHGETI-DPRT--VRFTQLRDLIMALPEFDDDPAR-CGE---RILEAVQQAWI---------------------D-----------------EAE------------------------------------------------------------------------
>480_Mcatarrhalis@AIK01260.1| FeS assembly protein IscX
------------------------------------------------------------------------------------MK--------------------LTWQDTLDIAIALSEKYPN-E-DVQY--IRFTDLHQYVCELEDFDDNPDG-SNE---RILEAIQMAWL---------------------D-----------------EL-------------------------------------------------------------------------
>290397_Adehalogenans@ABC80375.1| protein of unknown function DUF528
----------------------------------------------------------------------------------------------------------MKWTDVRDIAIELADRHPG-V-APLS--VRFTDLHRWVRELPGFADDPEK-SSE---KVLEAIQMAWL---------------------D-----------------EVE------------------------------------------------------------------------
>1391653_Vincomptus@AKU91897.1| hypothetical protein AKJ08_2284
----------------------------------------------------------------------------------------------------------MNWTDVRDIAIELCERHPG-V-KPLS--VRFTDLHRWILEIPDFEGKPDG-SNE---KILEAIQMAWL---------------------D-----------------EFED-----------------------------------------------------------------------
>1797211_Abacterium@OFW70264.1| Fe-S assembly protein IscX
----------------------------------------------------------------------------------------------------------MKWTDIYDIAIALEEKYPD-V-DILN--IRFTDLWTWVQNLENFDDDPEH-SSE---SLLEAIQMAWL---------------------D-----------------ERG------------------------------------------------------------------------
>1414854_CNamoebiphila@ARN85231.1| FeS assembly protein IscX
------------------------------------------------------------------------------------MQ--------------------LKWTDIYDIAVALEEQYPD-V-DVLH--VRFTDLWKWVQNLPNFADDPNR-SNE---KILEAIQMAWL---------------------E-----------------ERA------------------------------------------------------------------------
>1264899_Zcompransoris@PWR23758.1| Fe-S assembly protein IscX
----------------------------------------------------------------------------------------------------------MRWTDIHDIAIGLDDAHPD-A-DVVN--LRFTDLHKWILALPGFSDDPNR-SNE---KILEAIQAAWI---------------------E-----------------ERG------------------------------------------------------------------------
>1660166_Rbacterium@ODT97908.1| Fe-S assembly protein IscX
----------------------------------------------------------------------------------------------------------MRWTDVHDIAIELEERHPD-I-DNVN--LRFTDLHRWVMELPDFEDDPNR-SNE---KILEAIQSAWI---------------------E-----------------ERD------------------------------------------------------------------------
>1948447_Abacterium@DLRN01000152.1_5|  3973 4167
----------------------------------------------------------------------------------------------------------MKWTDIYDIAIALEERHAD-A-DNVN--LRFTDLHRWVTELPDFEDESEG-SNE---KVLEAIQMAWI---------------------E-----------------ERD*-----------------------------------------------------------------------
>1986644_Pbacterium@OUU51622.1| Fe-S assembly protein IscX
------------------------------------------------------------------------------------MK--------------------LKWSDSLEIAILLEEKFPE-K-DNLN--VRFTDLHAWVLGLENFDDKPEN-SNE---KILEAIQMAWI---------------------D-----------------ERD------------------------------------------------------------------------
>1986627_Pbacterium@OUT43792.1| Fe-S assembly protein IscX
----------------------------------------------------------------------------------------------------------MKWTDTIEIAILLEEKFPE-K-DNIN--LRFTDLHNWVINLEGFDXSPSN-SNE---KILEAIQMAWI---------------------D-----------------ERD------------------------------------------------------------------------
>1986869_Rbacterium@OUW71864.1| Fe-S assembly protein IscX
----------------------------------------------------------------------------------------------------------MKWTDTFEXAIAXEEKFPE-I-DNIN--LRFTDLHKWILDLDGFQDXPNK-SNE---KILESIQMAWI---------------------E-----------------ERD------------------------------------------------------------------------
>1986631_Pbacterium@RPG12609.1| Fe-S assembly protein IscX
----------------------------------------------------------------------------------------------------------MKWTDSREIAILLEDSYPD-V-DNIN--LRFTDLHKWIISLEDFDDDPNS-SNE---KILESIQMAWI---------------------D-----------------ERD------------------------------------------------------------------------
>1891279_Tindica@AXO15336.1| Fe-S assembly protein IscX
----------------------------------------------------------------------------------------------------------MRWTDIQDIAIELEEAHPD-K-DNLN--LRFTDLHKWVTELEGFEDDPSK-SNE---KILEAIQMAWI---------------------D-----------------ERDD-----------------------------------------------------------------------
>1544451_Tsp@OKH86951.1| FeS assembly protein IscX
----------------------------------------------------------------------------------------------------------MRWTDTYDIAIELEEAHPD-V-DNLH--LRFTDLHKWVCELPGFDDDPEA-SNE---KILEAIQMAWI---------------------E-----------------ERED-----------------------------------------------------------------------
>1895778_Msp@OJX80893.1| Fe-S assembly protein IscX
----------------------------------------------------------------------------------------------------------MKWTDVLDIAIALEDAHPD-A-DNVN--LRYTDLHAWVCALPDFDDDPQK-SNE---KILEAIQMAWI---------------------D-----------------ERD------------------------------------------------------------------------
>55518_Mgryphiswalde@AVM77267.1| hypothetical protein MSR1L_08610
----------------------------------------------------------------------------------------------------------MKWTDILDIAIALEETHPD-A-DNVN--LRYTDLHAWVCALADFDDDPQK-SNE---KILEAIQMAWI---------------------D-----------------ERD------------------------------------------------------------------------
>1437059_Mmoscoviense@OAN50878.1| Fe-S assembly protein IscX
----------------------------------------------------------------------------------------------------------MKWADVLDIAIALEERHPD-A-DNVN--LRFTDLHAWVCALPGFDDDPAK-SNE---KILEAIQMAWI---------------------D-----------------ERD------------------------------------------------------------------------
>342108_Mmagneticum@BAE51826.1| Uncharacterized protein conserved in bacteria
----------------------------------------------------------------------------------------------------------MKWTDTLDIAIALEEAHPD-A-DNVN--LRFTDLHRWVCDLPGFADDPAK-SNE---KILEAIQMAWI---------------------D-----------------ERD------------------------------------------------------------------------
>2053833_Msp@RAU21470.1| Fe-S assembly protein IscX
----------------------------------------------------------------------------------------------------------MKWSDTLDIAIALEEAHPG-V-DNVN--LRYTDLHRWVMALDGFDDDPAK-SNE---KILEAIQMAWI---------------------D-----------------ERD------------------------------------------------------------------------
>1948416_Abacterium@DITS01000034.1_80|  77743 77940
----------------------------------------------------------------------------------------------------------MRWTDTYDIAIALEEAHPD-K-DNVN--LRFTDLRAWVVALEGFEDDPEG-CNE---KILEAIQMAWM---------------------D-----------------ERDD*----------------------------------------------------------------------
>1948380_Abacterium@DDZS01000075.1_3|  1015 1212
----------------------------------------------------------------------------------------------------------MKWTDIYDIAIELEEAHPE-K-DNVN--LRFTDLRDWVVALDDFDDDPEG-CNE---KTLEAIQMAWI---------------------D-----------------ERDD*----------------------------------------------------------------------
>1948418_Abacterium@DITH01000093.1_27|  22387 22581
----------------------------------------------------------------------------------------------------------MRWTDVNKIAIALEETHPE-A-DNVN--LRYTDLRQWVVALDGFSDDPNG-CNE---KILEAIQMAWI---------------------D-----------------ERD*-----------------------------------------------------------------------
>1867952_CTmagnetica@SCA58077.1| putative protein believed to be involved in assembly of Fe-S clusters
------------------------------------------------------------------------------------MG--------------------LRWTDIHDIAIELEDAHPD-V-DIMH--VRFTDLWKWVQALDDFDDDPEK-SNE---KVLEAIQMAWL---------------------D-----------------ERD------------------------------------------------------------------------
>1123355_Tpusilla@JHYO01000018.1_21|  19870 20070
------------------------------------------------------------------------------------MG--------------------LRWTDIHDIAIELEDAHPD-V-DILH--VRFTDLWKWVQELEGFEDDPQK-SNE---KVLEAIQMAWL---------------------E-----------------ERD*-----------------------------------------------------------------------
>28181_Mblakemorei@OEJ65209.1| Fe-S assembly protein IscX
----------------------------------------------------------------------------------------------------------MRWTDVHDIAIELEDAHPD-A-DILH--VRFTDLWKWVQALPGFDDDPQK-SSE---KILEAIQMAWL---------------------D-----------------ERD------------------------------------------------------------------------
>1974092_Rbacterium@PIW30695.1| Fe-S assembly protein IscX
------------------------------------------------------------------------------------MG--------------------LRWTNTVDIAIELEEAHPD-A-DVVN--LRFTDLWKWVQELPGFDDDPQK-SNE---KILEAIQMAWL---------------------D-----------------ERD------------------------------------------------------------------------
>1802023_Rbacterium@OHC80666.1| Fe-S assembly protein IscX
------------------------------------------------------------------------------------MG--------------------FKWTDVREIAIQLEDAHPD-A-DVVN--LRFTELWKWXXXLPGFADDPNK-SNE---KILEAIQMAWI---------------------E-----------------ERD------------------------------------------------------------------------
>244581_CPacanthamoeba@AIL12452.1| FeS assembly protein IscX
----------------------------------------------------------------------------------------------------------MKWTDVREIAIALEEHHPD-I-DILH--LRFTDLWKWVQELPGFEDDPHR-SNE---RILEAIQMAWL---------------------D-----------------ERD------------------------------------------------------------------------
>1802022_Rbacterium@OHC78672.1| Fe-S assembly protein IscX
----------------------------------------------------------------------------------------------------------MRWTDIHEIAIELEDAHPD-A-DVVN--LSFTKLWKWVQELPRFDDDPER-SNE---KILESIQAAWL---------------------E-----------------ERG------------------------------------------------------------------------
>244582_CPsymbiosus@JQAK01000001.1_1043|  1159671 1159865
----------------------------------------------------------------------------------------------------------MRWTDIHEIAIELEEMHPD-V-DILQ--VRFTTLWQWVQQLPGFTDEPNR-SNE---KILEAIQMAWL---------------------D-----------------ERG*-----------------------------------------------------------------------
>2013095_Abacterium@PPR40917.1| hypothetical protein CFH30_00766
------------------------------------------------------------------------------------MS--------------------LKWSDVVDIAILLEENYPE-K-DNVN--LRFTDLHEWIVKLPDFSDDPNT-SNE---KILEAIQMAWI---------------------D-----------------ERD------------------------------------------------------------------------
>2007300_Aproteobacter@PDH55373.1| Fe-S assembly protein IscX
------------------------------------------------------------------------------------MS--------------------LKWSDYTDIAIMLEEKYPT-V-DNVN--LRYTDLHKWVTDLESFDDDPQK-SNE---KILEAIQMAWI---------------------E-----------------ERD------------------------------------------------------------------------
>2032658_Abacterium@PDZW01000015.1_18|  27204 27410
----------------------------------------------------------------------------------MSKP--------------------LKWQDVHDIAIALEDAHPD-A-DNVN--LRFTDLHKWICALEDFADDPLK-SNE---KILEAIQLAWI---------------------D-----------------ERE*-----------------------------------------------------------------------
>86106_Eof@AIF81066.1| hypothetical protein I862_02515
----------------------------------------------------------------------------------------------------------MKWLDVYDIAIELEERYPE-A-DIIN--IRFTDLKSWVMSLPRFNDDPNK-CNE---KVLEAIQAAWI---------------------E-----------------ERE------------------------------------------------------------------------
>1951934_Hbacterium@DLRV01000016.1_55|  50830 51030
------------------------------------------------------------------------------------MS--------------------LKWTDIQDIAIELEEARPD-V-DIVY--LRFTDLWQWVQELPDFNDDPDK-CNE---KILEAIQAAWI---------------------E-----------------ERG*-----------------------------------------------------------------------
>1895707_Abacterium@OJV45435.1| Fe-S assembly protein IscX
-----------------------------------------------------------------------------------MPP--------------------LKWTDIEDIVIALEEKHPD-V-DIVN--MRFTDLWQWVQDLPDFNDDSQK-SNE---RILEAIQMAWI---------------------R-----------------ERGL-----------------------------------------------------------------------
>1948415_Abacterium@DIUV01000046.1_19|  14832 15026
----------------------------------------------------------------------------------------------------------MRWNDFYEIAIELEEKYPE-K-DNVN--VRFTDLREWVVGLENFSDEPMG-CNE---KILEAIQMAWI---------------------E-----------------ERE*-----------------------------------------------------------------------
>1970491_Abacterium@OZA43766.1| Fe-S assembly protein IscX
-----------------------------------------------------------------------------------MKT--------------------VTWTDIYDIAFALEEIHPE-V-PILE--VRFTDLWQWVQELPGFEDDPNR-CNE---KILESIQMAWL---------------------D-----------------ERE------------------------------------------------------------------------
>1973900_Abacterium@PIR39374.1| Fe-S assembly protein IscX
------------------------------------------------------------------------------------MG--------------------LSWLDVREIAIELEEAHPD-A-DNVN--LRFTDLKKWVNEIDNFEGEPNG-CNE---KILEAIQMAWI---------------------D-----------------ERD------------------------------------------------------------------------
>1948417_Abacterium@DITJ01000048.1_15|  9498 9698
------------------------------------------------------------------------------------MQ--------------------LHWTDINDIAIELEEKHPD-I-DVVN--IRFTDLFNYITSLKNFTGDPKK-CNE---KVLEAIQMAWL---------------------E-----------------ERD*-----------------------------------------------------------------------
>83333_Ecoli@AIZ52342.1| Iron binding protein associated with IscS; putative molecular adaptor of IscS f
------------------------------------------------------------------------------------MG--------------------LKWTDSREIGEALYDAYPD-L-DPKT--VRFTDMHQWICDLEDFDDDPQA-SNE---KILEAILLVWL---------------------D-----------------EAE------------------------------------------------------------------------
>1410384_Wendosymbiont@HG810405.1_209|  271531 271731
----------------------------------------------------------------------------------------------------------MKWLNIESIVEALEKKFPN-E-DIIN--IRFTELKKKVLGLEKFDDDEKR-CNE---KILEAIQAAWI---------------------E-----------------ERSYK*---------------------------------------------------------------------
>292805_Wendosymbiont@AAW71250.1| Uncharacterized protein conserved in bacteria
----------------------------------------------------------------------------------------------------------MKWLDIENIAEALEEKFPG-E-DIVN--IRFTKLKEKVLNLEGFSDDEKR-CNE---KILEAIQAAWI---------------------E-----------------ERS------------------------------------------------------------------------
>246273_Wendosymbiont@BAP00014.1| putative uncharacterized protein
----------------------------------------------------------------------------------------------------------MKWFDIEDIAEALEEKFPD-E-DIVN--IRFTELKKKVLGLEGFDDDEKR-CNE---KILEAIQVAWI---------------------G-----------------ERS------------------------------------------------------------------------
>118728_Wendosymbiont@RDD35542.1| Fe-S assembly protein IscX
----------------------------------------------------------------------------------------------------------MKWFDIEDIAEALEEKFPS-E-DIIN--IRFTELKRKVLDLEEFDDDEKH-CNE---KILEAIQVAWI---------------------A-----------------ERS------------------------------------------------------------------------
>570417_Wendosymbiont@CAQ54339.1| conserved hypothetical protein
----------------------------------------------------------------------------------------------------------MKWLDIEDIAEALEEKFPN-E-DIIS--IRFTELKRKVLDLEEFDDDEKY-CNE---KILEAIQAAWI---------------------A-----------------ERS------------------------------------------------------------------------
>163164_Wendosymbiont@AAS14115.1| conserved hypothetical protein
----------------------------------------------------------------------------------------------------------MKWLDIEDIVEALEEKFPD-E-NIIS--IRFTELKKKVLSLEEFDDDEKR-CNE---KILEAIQAAWI---------------------E-----------------ERLTA----------------------------------------------------------------------
>169402_Wendosymbiont@APR99210.1| Fe-S assembly protein IscX
----------------------------------------------------------------------------------------------------------MKWLDIEDIAEALEEKFPN-E-DIMS--IRFTELKKKVLSLEDFNDDENR-CNE---RILEAIQAAWI---------------------D-----------------ERL------------------------------------------------------------------------
>1359163_CNlotoris@KJV69600.1| feS assembly protein IscX
----------------------------------------------------------------------------------------------------------MKWVDIEDIVNLLEENYPD-T-MIFN--LRFTDLQQMVMGLPGFDDDSDK-CNE---KILEAIQIAWH---------------------E-----------------ERNNC----------------------------------------------------------------------
>269484_Ecanis@AAZ68247.1| protein of unknown function DUF528
----------------------------------------------------------------------------------------------------------MKWNDIESVAMSLEDHYPR-H-DIFG--TRFTDLRLMILGLPDFDDDKDG-CNE---KILESIQLAWS---------------------E-----------------ERENK----------------------------------------------------------------------
>302409_Eruminantium@CAI27644.1| Conserved hypothetical protein
------------------------------------------------------------------------------------MSF------------------IMKWTDIESIAISLEENYPE-Q-DIFY--TRFTDLRLMILKLPGFDDDDHG-CNE---KILESIQLAWN---------------------E-----------------ER-NK----------------------------------------------------------------------
>234826_Amarginale@AAV86392.1| hypothetical protein AM299
-------MIIARTCMGRTPWQLVYQQYSWNPNCE-----------------------------------------------TDSLSLTATPVTITSCNVLFMRVKSMKWVDVEDIACSLEDAYPN-Q-DIFA--LRFTELKSMVVGLPEFDDDTDG-CNE---KILEAIQMAWS---------------------A-----------------ERDE-----------------------------------------------------------------------
>212042_Aphagocytophi@ABD43811.1| conserved hypothetical protein
----------------------------------------------------------------------------------------------------------MKWNDTEDIVCLLEELYPE-Q-DIFA--LRFTELRDMVIALPGFSDDG-G-CNE---GVLEAIQMCWV---------------------S-----------------EREEE----------------------------------------------------------------------
>1286528_Nhelminthoeca@AHX11501.1| feS assembly protein IscX
----------------------------------------------------------------------------------------------------------MKWSDIEEIAVALEDQYGD-K-DNIN--LRFTDLRDWIVSLEGFVGSPEA-CSE---KILEAIQAAWI---------------------S-----------------EREDRE---------------------------------------------------------------------
>222891_Nsennetsu@ABD46074.1| conserved hypothetical protein
----------------------------------------------------------------------------------------------------------MKWNDFEDIASALELRYSD-K-DNVN--LRFTDLRKWVLSLEGFDDHPDA-CNE---RILESIQAAWM---------------------S-----------------EREDRE---------------------------------------------------------------------
>2032649_Mbacterium@PEAJ01000079.1_5|  4855 5061
------------------------------------------------------------------------------------MAES------------------LQWTDIAGIAIALTETRPE-V-DPLS--VRFTDLRQWVMELPGFAGRPER-CNE---KILEAIQMAWL---------------------D-----------------ETR*-----------------------------------------------------------------------
>1948365_Abacterium@DDGG01000005.1_3|  1803 2003
------------------------------------------------------------------------------------MP--------------------LVWTDTYDIAIELEERYPE-V-DVRH--IRFTDLWKMVQGLPEFEADPNQ-CNE---KILEAIQSAWL---------------------D-----------------ERD*-----------------------------------------------------------------------
>1951241_Rbacterium@DITT01000015.1_12|  9507 9701
----------------------------------------------------------------------------------------------------------MDWLDIEDIAELLHEKYPE-Q-DIYS--LKFTNLKKMIMELEDFEGEEHK-CNE---KILESVQGMWF---------------------E-----------------IKK*-----------------------------------------------------------------------
>696127_CMmitochondrii@AEI89389.1| uncharacterized protein conserved in bacteria
----------------------------------------------------------------------------------------------------------MRWTDIYDIAISLEEKYPD-I-DIIN--ISFPKLKEMVVSLNYLDDLPNR-SNE---KILEAVQAAWL---------------------E-----------------ERDSNH---------------------------------------------------------------------
>2486578_Rendosymbiont@AZL15177.1| Fe-S assembly protein IscX
------------------------------------------------------------------------------------MQ--------------------VCWTDVEEIAELLEENYPE-I-DILQ--LRFTILRKMIVDLEEFADNPEH-CNE---KVLEKIQQEWY---------------------SLR---------------EENEDNDEE------------------------------------------------------------------
>1895704_Abacterium@OJV13911.1| Fe-S assembly protein IscX
------------------------------------------------------------------------------------MR--------------------LCWTDVEEIVEALEEEHHD-V-DIMS--LRFTTLHKLVTELEDFYDDPAR-SNE---KVLEAIQAEWY---------------------ELR---------------ENS------------------------------------------------------------------------
>1528098_Rbacterium@AIL65227.1| hypothetical protein NOVO_04225
----------------------------------------------------------------------------------------------------------MRWADIEVIIEALEENYPE---EDIE-NLSLPRLHKRIISLLDFDDYPST-SNE---FILETIKKKWI---------------------KLREDNI-----------NNQ------------------------------------------------------------------------
>1607817_CAlacustris@KKB96200.1| hypothetical protein SZ25_00720
----------------------------------------------------------------------------------------------------------MRWNNIQEIAEALEEGHCD---QELE-NIRLKKIHSWVIQLLDFEDDPGK-FNE---RILEAIQDEWK---------------------KIR--GI-----------DE-------------------------------------------------------------------------
>336407_Rbellii@ABE04640.1| unknown
----------------------------------------------------------------------------------------------------------MHWDDIEEIAEHLEDNYSD---DYRP-NMAQTLLKEMITSLEDFEDQEVE-VSK---ERLEEILAEWK---------------------KIRGEMQ-----------ENE------------------------------------------------------------------------
>1961830_Rendosymbiont@OZG31309.1| Fe-S assembly protein IscX
----------------------------------------------------------------------------------------------------------MHWNDVDEIAMSLEENYPD---EDIS-ELTLKDLEDLIKSLSDFDDHEIE-PNK---EVLKEILEAWR---------------------EMKDGHF-----------EN-------------------------------------------------------------------------
>1948423_Abacterium@DJRO01000037.1_6|  5130 5366
------------------------------------------------------------------------------------MA--------------------LNWSDVDELAEALEKLYPQ-T-DLSV--LEYDELREMVAGIDGFDGSAEP-DDD---DM-ESVIRAWIGI------QFPEDG-------E-----KIPS--------EN-------------TD*---------------------------------------------------------
>1946912_Msp@DDBY01000146.1_2|  945 1292
------------------------------------------------------------------------------------MQ--------------------LSWSEQDRLAEALWAAYPE-Q-DRLA--LDGESLRRLVVALPGFSDVPQP-PDA---RVLDKILWAWMRVADARLGMTPRSAAFGDAAAE-----KTECSSPVCFADEAELRAGKAAGGG-RTDCGS*------------------------------------------------------
>1797213_Abacterium@OFW82644.1| Fe-S assembly protein IscX
----------------------------MVVN-------------------------------------------------VSVET--------------------LSWADVRGIARALHKAHPM-V-DQSL--LTPEDVRRMVVELPGFSDLPQP-ENE---NMLDTVVYAWLRI-------------------E-----KEEW--------ENELVEDNA------------------------------------------------------------------
>1948423_Abacterium@DJRO01000003.1_59|  67495 67701
------------------------------------------------------------------------------------MA--------------------LRWKDYCDIADALNEAYPD---KALT-DMKDEELIGLVKSLPDFEDESE--PDE---TVLGAIWNRWVYV-----------------AYP-----------------EG*------------------------------------------------------------------------
>1948446_Abacterium@DBJI01000026.1_5|  3939 4145
------------------------------------------------------------------------------------MA--------------------LRWKDYCDIADALNEAYPD---MALT-DMPDGELIRLVKSLPDFADDAE--PDE---TVLSAIWNRWVYV-----------------AYP-----------------EG*------------------------------------------------------------------------
>1948396_Abacterium@DGGW01000027.1_15|  14752 14958
------------------------------------------------------------------------------------MA--------------------LRWKEYVELADALNKAYPD---QTLA-DMEDAELIKLVKALPDFHDDSE--PDE---TTLMAVMARWISV-----------------AYP-----------------ED*------------------------------------------------------------------------
>2115978_CPtrachydisci@AVP87134.1| hypothetical protein phytr_1760
------------------------------------------------------------------------------------MRN-------------------WGW-NVAKIAESLNKQYSDEDIDDIS-QLELAELHDMIIHLDDFEDDSSLYNSETLQSMLQAVLEQWK---------------------E-------------IIVRE--------------------------------------------------------------------------
