# Supplementary material for: Components of iron–Sulfur cluster assembly machineries are robust phylogenetic markers to trace the origin of mitochondria and plastids
Source: PLoS Biol. 2023 Nov 8;21(11):e3002374. doi: 10.1371/journal.pbio.3002374 (PMC10631705; doi:10.1371/journal.pbio.3002374)
Supplement: S1 Data — (ZIP) [file pbio.3002374.s017.zip › S1 Data/Full_datasets/Alphaproteobacteria/ISC/CyaY_Alpha.fasta]

>2032658_Abacterium@PDZW01000004.1_27|  30153 30473
-------------------MS--------------------------------------------------------------------------------------LD-------ESRFAALAAQLLSRLSD---LAEEAG---------------L-DA-DLQ-----GN--VLTLEL-E-D--GRQFVINSHAPLRQIWLSSPVSG-ASHYEA----VA-EGV-----------------------------------A--W---RS------TRGGA-D------FFET-----LSADIKKA-T-GL------P------VAF*---------
>243365_Cviolaceum@AAQ57720.1| CyaY protein
-----------------------------------------------------------------------------------------------------------MT-------ESEFLQLSDDIFDRIEQ---AIDE---------HG------L-DA-DTL-R---QGN-VLEIEF-D-S--GDKVIVNRHAVNQEMWIAAK-SG-GYHFSR-------RGE-----------------------------------A--W---IA------SRDG-AE------FYAT-----LAEAIRAG-S-G-----E-A------FDFAG--------
>1123355_Tpusilla@JHYO01000013.1_90|  97719 98027
-------------------MS--------------------------------------------------------------------------------------FD-------ENQFHDIADAFLDSLFE---QLDEQI-------GD-----HA-DV-DVE-----DG--ILNIEL-D-A--GGTYIINKHAPNKQIWMASPKSG-ATHYEY----KE---G-----------------------------------D--W---IG------TRDDA-D------LVKR-----LCEEL------NV------T------LS*----------
>272947_Rprowazekii@CAA14783.1| CYAY PROTEIN (cyaY)
-----------------------------------------------------------------------------------------------------------MN-------NTAFSKLAETTIVYIVD---KIEEQD-------LEG----II-DV-DLQ-----GD--ILNLD--T-E--NGIYVINTQSASKEIWLSSPVSG-PHHFFY----EQ---G-----------------------------------K--W---KS------RIGF--E------LMVL-----LTEEL------GI------R------FDKYEIF------
>243277_Vcholerae@AAF93301.1| cyaY protein
-----------------------------------------------------------------------------------------------------------MN-------ETEFHQLVDSQLERIEA---AID----E-----AG------A-DI-DYE-T---SGN-VMTLEF-D-D--GSQIIINRQEPMREIWLASK-SG-GYHFKS----I---DG-----------------------------------E--W---IC------SKTG-LE------LLTL-----LKQECDKH-A-D-----E-P------IDWV---------
>13373_Bmallei@AIP77829.1| iron donor protein CyaY
-----------------------------------------------------------------------------------------------------------MS-------DTDYLTRAEAVLAAVER---SVDAAN-D-G----D------A-DI-DLE-R---NGS-VLTLTF-E-N--GSKIIVNLQPPMKEVWIAAK-AG-GFHYRF----V---DG-----------------------------------A--W---RD------TRSG-DE------FFAA-----LTGYATQQ-A-G-----M-P------IAFSA--------
>1986627_Pbacterium@OUT43894.1| hypothetical protein CBB73_05420
-------------------MI--------------------------------------------------------------------------------------IK-------MSKFKIEAKKILDELFS---FVENEF-------DNF-------DV-DYE-----DE--NLVIQTLD-E--KKTFIXSIHQPSSQIWLSSPISG-AHHFE-----KD-NNS----------------------------------LN--W---KS------TRDQNII------LHKL-----LKSELKVV-D-D---------------------------
>1895704_Abacterium@OJV13176.1| iron donor protein CyaY
---------------------------------------------------------------------------------------------------------------------MNTAEFDKIASKLIAE---ISDKCD-E-------Y-------EL-DSD-C---NNG-VLYIET-D-S--GTYVI-NKHAPTMQIWLSSPVSG-AKHFVL----S--------------D-------------------------SA-W---IC------TKTN-VK------LLEI-----IEKELF---------------------------------
>985867_COthessalonice@AEWF01000003.1_113|  126971 127291
--------------------------------------------------------------------------------------------------------------------MINIRALARQTLQHIAE---FVED---------H-------MPEV-EVE---PGEED-VLIIDN-Y----NRHFLLNYHGVTQQVWYSSAISG-AHHFAL-----T-EAG--------------------------V-----------W---------HCTRSE-DT------LSQLLSRE-LSHICQRD------------------INIPYA*------
>269484_Ecanis@AAZ68723.1| CyaY protein
------------------MSHS-------------------------------------------------------------------------------------LC-------ISDFQALSYNLLNTLTE---MIDRVD-------IDG----VL-EC-ENC-----DG--VVKISD-S-N--GNLYIINKHEPSMQIWVASPISG-SVRFSY----DK-SLS-----------------------------------A--W---IN------DKSD--E------LFNF-----LRVEMKVL-F-DI------V------I------------
>1359168_Ochuto@KJV55781.1| iron donor protein CyaY
-----------------------------------------------------------------------------------------------------------ML-------ENDFVVLASKAISQIAD---NIILE--D-----PKG-------II-DINFV---DEM-ILYVTI-S-T---KQFVITGHTSARQIWVVSPISG-PHHFSY-------INN-----------------------------------R--W---LN------RN---KQ-----DLLLL-----IHSEINQL-I-NF----N--------VHLNTSNE-----
>1867952_CTmagnetica@SCA56774.1| Protein CyaY
-------------------MP--------------------------------------------------------------------------------------LD-------ESQYHTLADELLEKLFD---ELDEAI-------GD-----VA-DI-DLQ-----DG--ILNIEF-D-A--GGVYIINKNAINREIWMASPKSG-ASHYAY----VE---G-----------------------------------A--W---TG------TRDQA-D------FLAR-----LGDEL------KV------S------LS-----------
>55518_Mgryphiswalde@AVM77745.1| frataxin-like protein
-------------------MS--------------------------------------------------------------------------------------VE-------ESRFTAAADEFLSRAAD---LIDDAL-------GD-----DI-DA-ELQ-----GG--ILTLSL-E-T--GGQYVINKHTPNRQIWMSSPASG-ASHYDF----AD---G-----------------------------------Q--W---LS------TRDPSKT------LPTV-----LAAELNAK-F-GV------T------LAF----------
>212042_Aphagocytophi@ABD43816.1| frataxin-like domain protein
MGCFASSSKDFAIRALLMVDKG-------------------------------------------------------------------------------------SG-------VSYLD-LARGALDSLVS---MVEEKS-------SSAG--SLL-SC-DSN-----GD--VVEISD-G-D---SDYLISWHAQTQQIWVASPVSG-SVRFVY----DA-DQG-----------------------------------L--W---CE------QRSGR-E------LFAF-----VRQEICEI-F-C---------------------------
>1895706_Abacterium@OJW49056.1| iron donor protein CyaY
-----------------------------------------------------------------------------------------------------------ME-------D--FHKASSQTLEELAE---FFETWP-Q-----AEV-------DL-LEE---------SLTITL-P-K--KHQYLINKHGVTRQIWLSSPFTG-AHHFQL-------KKN-----------------------------------Q--W---RC------TR---TD-----ILLED-----LLIEERKI-H-VA--------------------------
>2115978_CPtrachydisci@AVP87081.1| Putative frataxin-like protein
-----------------------------------------------------------------------------------------------------------MK---YYIDYDLFTSHADKFIENLVT---SIEE---------NDKQGIIGV-DIFDDK-V-------VLSVEG-Q----NNPYIISKHGTYREIWFVSPLSG-PDRFKL---VEE---------------------------------------K--W----------VNGSG--------VFLDQI----LIKELSNF-CEG--------------ITISQR-------
>1437059_Mmoscoviense@OAN50896.1| hypothetical protein A6A05_11550
-------------------MT--------------------------------------------------------------------------------------MD-------LSRFNTLADDTIEAIAD---KVDDLL-------GD-----KI-DA-DLQ-----GG--ILTMTIGG-G--GGQYVVNKNGPMRQVWLASPVSG-AWHFEW----DE-S-G-----------------------------------H--W---LS------TREPKLA------LDAI-----LAQELNDR-F-GV------T------VAF----------
>1951236_Rbacterium@DDCV01000122.1_5|  5117 5431
-----------------------------------------------------------------------------------------------------------MR-------ETEFINVCEQELEKIGE---MLEK---------KD----VNS-AL-DIE----YLDG-ILNIEIVA-N--GKKYVINRNSGNQKIWYSSPFSG-ADYFTY----DD-NKN-----------------------------------S--W----------FNDSG-VE------LSAKLFNE-LDQILND*-------------------------------
>1528098_Rbacterium@AIL65116.1| frataxin-like protein
---------------------------------------------------------------------------------------------------------------------MEFNILAINSLENLYE---KLET---------NE-----AFNDL-EID---FVNNE-VLYIAS-E-K--NQEYVINKHSPSRQIWFSSPLTG-TYYFSY----DI-SKK--------------------------L-----------W----------LDKEG-KE------LEDLIIGE-LKRII----------------------------------
>91604_CPacanthamoeba@AIK97006.1| hypothetical protein ID47_10095
--------------------------------------------------------------------------------------------------------------------MTNIRALARQTLHLIAI---FIEE---------N-------VPEV-EVE---PGEED-VLIIDS-H----DQNFLLNYHGVTQQIWYSSAMSG-AHHFAL-----A-EDG--------------------------V-----------W---------HCTRSK-NT------LDDVLSKE-LSHLCQRD------------------VIIPNA-------
>1286528_Nhelminthoeca@AHX11331.1| frataxin-like domain protein
-----------------------------------------------------------------------------------------------------------MT------TS--FDELSAGVFEEVVT---LVEGCN------SCI-----------DYE----CLAS-SVEILT---K--KGVLLINKKLDLMELWISNTVIG-SMRFSM----D--QDR-----------------------------------GC-F----------INKDG-EE------IFAW-----VNNFLSSE---G---------------------------
>380703_Ahydrophila@ABK39479.1| protein CyaY
-----------------------------------------------------------------------------------------------------------MK-------DHEYHALTDAFFQYVED---TVDA---------GY------P-DI-DCE-R---AGG-VLTLSF-E-N--KTKVIINKQEPLHQIWVATR-EN-GFHFEL----Q---GE-----------------------------------S--W---ID------NRFG-HE------LKTL-----LSKACTTQ-A-G-----E-P------VQFP---------
>1948447_Abacterium@DLRN01000091.1_31|  26530 26856
-----------------------------------------------------------------------------------------------------------MD-------ESEFHALAGATLEALMD---RIDEVA-------GD-----VL-EA-ELI-----DE--VLTITL-E-D--DSQYVLNRHTINRELWLSSPKSG-AGHYVY----DK-VAK-----------------------------------A--W---TD------RRRGR-D------LYAL-----LENELSAA-A-GC------S------LRFA*--------
>1288970_Msp@CCQ74062.1| Putative iron-sulphur cluster (FeS) metabolism CyaY proteins
-----------------------------------------------------------------------------------------------------------ME-------LSAFETIADTTLGSYAE---IIDEAI-------GD-----VA-DV-DFQ-----SG--ILTIEL-D-S--GGQYVINKQAPTRQVWVSSPVSG-ASHFTY----ED---G-----------------------------------V--W---RA------TRSDD-V------LAEM-----LSKELTDK-T-GV------T------VAL----------
>1082868_Hcurviuscula@PPE05327.1| frataxin-like protein
--------------------------------------------------------------------------------------------------------------------MYTFLESAQALLNELFFRLHDFEEIL---HW------------DINERE-G-------VMEVRI-P-GV-PSVYLIHRHDALQQIWLSSPLSG-GWHFSF----DGQRNG--------------------------------------W---YD------TRRD-QP------LFSMLFLE-LKPYIPKS-LWGKWE------------------------
>1973901_Abacterium@PIR32413.1| iron donor protein CyaY
-----------------------------------------------------------------------------------------------------------ME-------ETQYHKYADAALEELLE---YLEGL--E-----DEY-------DI-YPELE---SG--VLSLTM-A-D--DRQYVINKHTPSKQIWVSSPYSG-AGYYEY-------AEG-----------------------------------V--W---QP------KRVA-NS-----ALGKN-----L----REF-I-MA----E--------VMENLDD------
>1948415_Abacterium@DIUV01000015.1_62|  55223 55561
-----------------------------------------------------------------------------------------------------------MD-------ETNFHKTADAYLESLFD---LLEEQD-------EAA----EL-DI-TF------EGN-VLAIFISE-T--GKQFLLSKHSPSQQLWLASPISG-GLHFSL----NK-QEN-----------------------------------E--W-----------ELKDGRT------LLVI-----LEEEINFL-T-HG------G------FELLPEK*-----
>1948380_Abacterium@DDZS01000071.1_19|  13532 13867
-------------------M---------------------------------------------------------------------------------------TD-------EFHFHAYANATLQHIFD---QLEQAY-------DDE----SLEDL-DYD-----EGSGILSI-VTP-S--GQTFIVSKHGPSQQLWLPSPISG-GLHADF----NE-SEQ-----------------------------------E--W-----------LLPDGRD------LKDV-----LAEDLVTT-A-GI------R------IRL*---------
>222891_Nsennetsu@ABD46160.1| hypothetical protein NSE_0400
-------------------MAGNRLRK-QRMKRWCY--------IWPRGFPWIF----------------LHA----------------------------------MN------SEIHFAKLSAVVFDEIVA---LAGRSP------LCD-----------EYD----CNEG-VVELFL---R--QGAFLIVGKADLGEIWVSSLAIG-AERFYL----D---DG-----------------------------------KR-F----------VNKSG-EE------IVSW-----IKKILQL--------------------------------
>257310_Bbronchisepti@CAE30571.1| conserved hypothetical protein
-----------------------------------------------------------------------------------------------------------MT-------ETEFLALVDQVLDSIES---QADDWA-A----GLD------V-DI-EAT-R---SGN-VLTLVF-E-D--GTQVVVNAQAAMQELWVAAR-SG-GFHYRY--------DG-----------------------------------QH-W---ND------TR-GGPR------LPDA-----LSQICSEA-A-G-----V-P------VSVRL--------
>336407_Rbellii@ABE04890.1| CyaY
-----------------------------------------------------------------------------------------------------------MN-------NSEFSKIAETVIAHIAD---RIEEQN-------QD------I-DV-DLQ-----SD--ILSID--T-T--DGIYVINKQSAAKEIWLSSPVSG-PYHFFY----EQ---G-----------------------------------K--W---KN------RAGL--E------LMSI-----LTDEL------GI------D------F------------
>1264899_Zcompransoris@PWR21780.1| iron donor protein CyaY
-------------------MA--------------------------------------------------------------------------------------LD-------DKDYRRQLEACLGHWLD---VLE-AT-------GA-----FD-EL-DLA-----DG--VLQAET-E-D--GKVFILNRHLPLKQVWLSSPVSG-AHHYAF----DE-GRG-----------------------------------G--W---FS------TRGGE-A------LADR-----LRADLGQI---GI------G------IAG----------
>1948416_Abacterium@DITS01000027.1_44|  50314 50649
-------------------M---------------------------------------------------------------------------------------LD-------DAHYHAIVAATLVHISD---QLEQAY-------DDG----DLDEL-DYD-----EGAGILSI-ITA-S--GRTFIISRHAPSNQLWLASPISG-GLHFEY----HT-DKA-----------------------------------C--W-----------CLPDGRT------LNQI-----LAVDLEKT-A-KI------H------VVL*---------
>2013095_Abacterium@PPR36818.1| hypothetical protein CFH30_01232, partial
----------------------------------------------------------------------------------------------------------------------------------------LIEENH-------EDF-------EV-DFE-----EE--VLKFEK---D--DQIYILSFHEPTSQIWLSSPISG-AHHFEL----KD-KKN---------------------------------SKS--W---YS------TRDIKLN------LYDL-----ILNEINKS-N-DS--------------------------
>1544451_Tsp@OKH88461.1| protein implicated in iron transport
-------------------MA--------------------------------------------------------------------------------------LE-------ETLFHRLADETIENISD---VIDDAV-------GD-----KI-DV-DLE-----AG--ILTIEL-D-S--GEQFIINKHALNRQIWMSSPVSG-ASHYDY----DE-DTE-----------------------------------S--W---RS------TRGAT-T------LHEQ-----LATDLAVK-T-GH------K------IALD---------
>1607817_CAlacustris@KKB96887.1| Protein CyaY
-----------------------------------------------------------------------------------------------------------MQ-------EIEFNNLAQIELSKLYE---LLVGT--S-----KYS-------DL-DTELT---DG--IVYITL-P-T--DRQYVINKHYPSKQIWLSSPISG-ASYYSY----DL-LQD-----------------------------------K--F---IN------KD---NQ-----ALIEK-----ILIEISVY-E-----------------------------
>2053833_Msp@RAU21456.1| iron donor protein CyaY
-------------------MS--------------------------------------------------------------------------------------LD-------ESRFVSLADQLIEHIAD---AVEDAL--------D-----KA-DA-DIQ-----SG--ILTITL-P-G--VGQWVINKHTPNREIWVSSPKSG-AYHFAH----ND---G-----------------------------------G--W---VS------TRDASVA------MVPL-----LAAEL------GV------E------L------------
>302409_Eruminantium@CAI28162.1| Putative CyaY protein
------------------MPHF-------------------------------------------------------------------------------------LC-------VSDFQSLSYNVLDTLVN---MIDAAD-------LDG----VL-EC-ENC-----NG--VVSISD-G-K--GNVYIVSKHEPSLQIWVASPISG-SVRFSY----NK-SLN-----------------------------------I--W---VN------NNND--E------LFHF-----LKSEINML-F-NV------M------I------------
>1895707_Abacterium@OJV46454.1| iron donor protein CyaY
-----------------------------MIVEQG-----------------------------------------------------------------------ILT------SDGQFESYIDYFFQRIVE---HLEDTY-------GS--------CIEDII-S---APG-IVEIIV-N-K--RSKIVINQHIPMKQIWYASP-LS-GASH-F----KA-SEG-----------------------------------E--W-----------VSTQDHDKKFINLLQEE-----LSVLLNQS-V-------KVPN-----VS-----------
>28181_Mblakemorei@OEJ68688.1| iron donor protein CyaY
-----------------------------------------------------------------------------------------------------------MD-------ASAFEELAAKTLESLFE---AIDDAI-------GD-----DA-DV-DFD-----NG--ILTVEL-E-D--GRAYVVNKHAPNLQIWLSSPISG-AAHFAF----DE-AIG-----------------------------------A--W---LS------TRGGE-T------LMEV-----LNTEFSQI-A-GE------Q------VSLS---------
>2026788_Rbacterium@PCJ27141.1| iron donor protein CyaY
-------------------MK--------------------------------------------------------------------------------------DH-------DIEFVQESERIITEIAD---AIEDQD-------EEC----LI-DV-DLN-----SS--ILTLT--A-E--QGTFVINKQTAAQEIWLSSPISG-PYHFKK----DK---G-----------------------------------Y--W---RS------RDGT--E------LFEI-----LAKEL------PI------N------IKW----------
>1359163_CNlotoris@KJV69152.1| frataxin-like domain protein
------------------MVKS-------------------------------------------------------------------------------------LS-------ISQFQNLACESLNSLLF---LIENAD-------YNN----VL-EC-DSY-----EG--LIKIAS-E-K---NEYVISKHDFSMQIWVSSPLSG-SVRFSY----DS-DLK-----------------------------------I--W---CN------EAGC--N------LVEF-----IKKEMHLL-F-NI------V------I------------
>1948417_Abacterium@DITJ01000103.1_10|  10059 10382
-----------------------------------------------------------------------------------------------------------MS-------NADFLEVAEETLKNIAN---AIEEAD-------SSF----EL-DV-DAT-----GD--SLNIEF-P-D--GSKYLINIHGSSSEIWVSSPLSG-ASHFGY----DE-DDG-----------------------------------T--W---KD------SSEN--D------LFEL-----VTEELEDL-G-GI------S------IRL*---------
>1948418_Abacterium@DITH01000026.1_10|  8971 9291
-----------------------------------------------------------------------------------------------------------MD-------DTTYHRLADQTLAHLAD---ALEAAY-------DDG----KLEDL-EL------EGS-VLTI-ITA-A--ERTLVVSKHAPSQQIWLASRQSG-GLHFSA----GE-NGG--------------------------------------W-----------QLSDGRT------LDAV-----LAHELAHD---GI------A------VTL*---------
>1629334_Cvaricaedens@GAO98440.1| frataxin-like protein
-----------------------------------------------------------------------------------------------------------MN-------KTDFMNQVHDTLQGLAE---MLENQL-------DEH----N--DI-DIR-----EG--FLQI-TFP-A--GHIWLLNRHGPTQEIWLSSPITG-GLHFRF----HE-DIQ-----------------------------------R--W---IS------TRSSQDE------LFSF-----LERELSAF-S-NS------A------TAIHLTS------
>244582_CPsymbiosus@JQAK01000001.1_1038|  1154845 1155159
-------------------M---------------------------------------------------------------------------------------MS-------FDSFDSIAQQTLHHLAD---HLEA---------QT--------DL-DIE----LTGL-QLTICD-D-R--RQTFLLNFHGPTNQMWLSSPATG-AHHFQW----N---GT-----------A--------------------------W---VS------TRTELS-------LFEI-----LSADMQQL-F-K-----E-T------VEF*---------
>1391653_Vincomptus@AKU92525.1| Frataxin CyaY, facilitates iron supply for heme A synthesis or Fe-S cluster ass
-------------------MELK-------------------------RAPFGSRSGRIY-----------HA---------NVRGAARA----GGTLRAAPLQSPAMD-------ESRFLQLADQTFRRLQD---LLEP---------ID------P-DQVDYE----LAGD-VFKLSF-A-N--GVKSVLNTQRPTRQLWLAAR-SK-AWHFSY----DE-ATG-----------------------------------R--W---MD------DKGEGVE------LFAC-----LRELVRDF-A-G-----A-T------L------------
>1031594_Evulgaris@RCX10986.1| CyaY protein
-----------------------------------------------------------------------------------------------------------MT-------DPEFMDHAERLLLAVER---SCDRIS-ETS----D------A-DL-DSQ-R---SGG-MVTITF-P-N--RSQIVINLQKPLHEVWMASQ-SG-GYHYRF----D---GT-----------------------------------H--W---QD------TKGA-GE------FFAC-----LSREASRQ-A-G-----V-P------LEFSAQA------
>1986644_Pbacterium@OUU53163.1| hypothetical protein CBC25_01500
--------------------------------------------------------------------------------------------------------------------MNQFIDKAKETMDEIFN---LIESKY-------DKF-------EV-DFE-----DE--NLRIDSVA-N--NNVFIVSIHSPTSQIWLSSPISG-AHHFK-----MS-SSS---------------------------------PIT--W---ES------TRDKEIK------LLDL-----LISELEK--------------------------------
>195064_Emobilis@SFM62010.1| CyaY protein
-----------------------------------------------------------------------------------------------------------MT-------QPSFALQAEQTLEDLME---RMGAV---------D----ALA-DL-DMD-L---VDG-VLTVEF-D-D--GGQLILNRQEAVRQLWLASP-EG-PAHFRF----DA-DAG-----------------------------------Q--W---LD------ERSG-DE------LVSV-----LQRVLGRK-L-G-----Q-N------IRL----------
>159087_Daromatica@AAZ44967.1| Frataxin-like protein
-----------------------------------------------------------------------------------------------------------MD-------DSEFNALAEQALARIDA---ALEA-----C----D------A-DL-DFELA---PGG-VLEIEF-A-D--RSKIIVNRHSIAKEIWVAAR-AG-GFHFRW----D---GA-----------------------------------S--W---RD------TRDN-AE------LMEK-----LSTLASQQ-A-G-----E-A------IVLR---------
>752179_Omassiliensis@CANJ01000020.1_33|  36861 37193
-----------------------------------------------------------------------------------------------------------ML-------EGDFLVLANKTINHIADS-IVSQDNT-------GLI-------EV-NFD-----GD--AILHIIV--S--DKQFVINIHVAARQIWLASPVSG-PHHFNY----IA-G-------------------------------------K--W---LG------R--NKED------LLSL-----ISLELNNF-V-DF------N------INLNKLSE*----
>2490538_Rbacterium@RQW27084.1| iron donor protein CyaY
-----------------------------------------------------------------------------------------------------------MN-------ESEFLELTDRLFSRIDE---ALEL---------AG------L-DV-DSI-L---NGN-VLEIEF-D-D--GGKIVVNRHSANQEVWIAAK-SG-GYHFAL----Q--ADG-----------------------------------R--W---IA------ARDG-AE------FFST-----LSQAVRAA-S-G-----E-D------FELSA--------
>83333_Ecoli@AIZ53613.1| iron-dependent inhibitor of iron-sulfur cluster formation; frataxin; iron-bindi
-----------------------------------------------------------------------------------------------------------MN-------DSEFHRLADQLWLTIEE---RLDDW--D-----GD------S-DI-DCE-I---NGG-VLTITF-E-N--GSKIIINRQEPLHQVWLATK-QG-GYHFDL----K---GD-----------------------------------E--W---IC------DRSG-ET------FWDL-----LEQAATQQ-A-G-----E-T------VSFR---------
>272843_Pmultocida@AAK03509.1| CyaY
-----------------------------------------------------------------------------------------------------------MN-------VTEFHQNIEQVWAKIEE---QLEA---------QD------C-DV-DCD-T---QGS-VFSITF-Q-D--RSQVVINKQEPLLELWLASR-VG-GFHFRY----Q---NN-----------------------------------N--W----T------SNDG-KD------FWAC-----LEEACAA--H-G-----E-I------VHFS---------
>357244_Otsutsugamush@CAM80062.1| putative iron-binding and oxidizing protein
-----------------------------------------------------------------------------------------------------------ML-------ERSFIVLASQAISQIAD---SIILQ--D-----LDG-------II-DVNFI---DEM-ILYITI-S-T---KQFVITGHTFARQIWLVSPISG-PHHFSY-------IDN-----------------------------------K--W---LN------RD---KQ-----DIWPL-----LQTEINQL-T-GF----N--------IHLNASNE-----
>293613_Rcanadensis@ABV73706.1| frataxin-like protein
-------------MIYILIMNI-------------------------------------------------------------------------------------MN-------NAEFSKIAETTIAYIVE---KIEEQD-------KEA----SI-DV-DLQ-----GD--ILNLD--T-D--KGIYVINKQSAAKEIWLSSPVSG-PYHFFY----EQ---G-----------------------------------K--W---RN------RAGL--E------LIII-----LADEL------GI------D------FSNIK--------
>1973900_Abacterium@PIR38751.1| iron donor protein CyaY
-----------------------------------------------------------------------------------------------------------MN-------STQFKQMADETLQNLSD---SLEEAD-------TDY----QL-DV-DLL-----DG--ILNIEL-P-D--GGQYVINRHDASMQIWLSSPISG-AGHFSY-------NNG-----------------------------------T--W---LT------SDGR--N------FIDT-----IKDEIKNA-T-GV------V------I------------
>2025905_Rbacterium@NQOV01000001.1_58|  71754 72050
--------------------------------------------------------------------------------------------------------------------MKDFFKLAEEKLEDLQD---KIDAQY-------GE--------NA-DVF----EENN-TIKVEF-D-S--GEIYIISININSQEIWFASPTSG-AHHYKI----V---DD-----------L--------------------------W---KN------TRDSQAK-----NLEDQ-----IFFDLKNA-*-----------------------------
>1895705_Abacterium@OJU73105.1| hypothetical protein BGO07_02880
-----------------------------------------------------------------------------------------------------------MSL------MSDFSFFVQKSLDALFSGLLPLED-Q---GV------------ELEESS-M-------GLKIIL-P-D--QKIYVIHGHLDLQQLWVSSPLSG-GWHFVL----DPILGQ--------------------------------------W---KD------TRGH-QT---LEEFFLKEFHK-FE--LPSF-L----------------VRIL---------
>244581_CPacanthamoeba@AIL13366.1| hypothetical protein IM40_07445
-------------------M---------------------------------------------------------------------------------------QT-------NLNFKLVAEKTFESLSS---ILEDVL-------EDK----G--EI-EDT-----GG--ILKI-LLS-N--SNTVLLNFHTPTSQIWLSSPLSG-ALHFSW----DD-QQR-----------------------------------K--W---LS------TRSPHED------LFTF-----LERDLSQL-C-GF------S------VDLK---------
>326442_Phaloplanktis@CAI85204.1| putative CyaY, involved in iron scavenging and/or transfer to heme
-----------------------------------------------------------------------------------------------------------MT-------DHEYHQLAEALMFTIEE---QVDD-----C----E------A-DL-DYE-S---AQG-ILELIF-P-D--NSKIVINKQAPLHQVWVATK-FN-GHHFEL----R---GD-----------------------------------K--W---ID------NRSG-AE------FWQF-----INEASTRQ-A-G-----Q-D------VKWQSSL------
>395495_Lcholodnii@ACB35667.1| iron donor protein CyaY
-------------------MNP---------------------------TPASD-----------------------------------------------PAACARLS-------DADYHRITSAILASLEA---TVDRWL-E-----AD-----VI-DI-DSH-R---TGG-LLELSF-P-G--GSKLIINTQPPLQELWLAAR-AG-GFHFRH-------VDG-----------------------------------R--W---CD------TRSG-DD------FFAV-----LSAQASAQ-G-G-----R-A------LTFEPPAGIA---
>1947674_Tsp@DENO01000251.1_9|  8210 8542
-------------------MA--------------------------------------------------------------------------------------LE-------ETRFHQIADETIETLSD---VIDDAL-------GD-----DL-EV-DLQ-----SG--ILTIEL-D-S--GEQFIINKHGPNRQVWLSSPVSG-ASHYDF----DE-DNE-----------------------------------T--W---TS------TRGST-T------LHDQ-----LSADLAVK-T-GN------K------LDLG*--------
>1951237_Rbacterium@DDPT01000011.1_25|  23947 24255
-----------------------------------------------------------------------------------------------------------ML-------EKDFLKYCEASLIKLCE---DVEN---------ID----KNS-KL-DVE----YSDG-ILEIIINS-T--KQTYIINRNSGNQKIWYSSPFTG-ADYFSF----DE-KSG-----------------------------------N--W----------LSAKG-EE------LTQKLFSE-LKTII*---------------------------------
>1961830_Rendosymbiont@OZG31794.1| iron donor protein CyaY
-----------------------------------------------------------------------------------------------------------MD-------NTEFAKLAEQTISLIAE---IIETED-------KDC----LI-DI-DFQ-----GD--ILTLT--T-N--QGIFVINKHSAAKEIWLSSPISG-PYHFYY----TT---GIANSGEFGTRSDGAMSISNRRTMSDDVTNFSSIDYR--W---QS------KSSD--D------LIDI-----LQQEL------KI------N------FKNTSKT------
>1986631_Pbacterium@RPG14234.1| iron donor protein CyaY
------------------------------------------------------------------------------------------------------------M-------INNFQNLAKKTLDDIFN---IAEKKS-------PDF-------DV-DFE-----GE--NLMIEI---D--NSTFVLSIHNPTQQIWMSSPVSG-AHHFEC----KE-EGS---------------------------------NYQ--W---IS------TRDNSID------LFDK-----LDMELSSF-L-----------------------------
>2486578_Rendosymbiont@AZL15427.1| hypothetical protein EF513_02520
------------------------------------------------------------------------------------------------------------M-------QMNVIAKAKEEIEVLFD---LIDAYD-E-------Y-------EV---D-L---TQG-ILYIET-D-F--GSYVI-NVHEVMQELWVSSPKTG-AHHFKF----DI---I---------Q-------------------------QQ-W---IT------AK-N-KE------LREL-----FTTELNIK-F-----------------------------
>1948350_Abacterium@DBAU01000038.1_13|  10949 11272
-------------------MT--------------------------------------------------------------------------------------IN-------ESAFHDRCGEDIARLQD---ALEAQD-------TQG----LL-DI-DGQ-----DG--MLSVKL-E-D--GRTFVISRHTAARELWLSSPVSG-GHHF--------------------------------RPVGD----------G--W---VL------PNGQ--T------FPRL-----FLDELNHL-T-GQ------A------FHA*---------
>1973897_Abacterium@PIZ33170.1| iron donor protein CyaY
---------------------------------------------------------------------------------------------------------------------MHISKRAEIEINKIFD---WCEEND-------LD--------DV-DIN-----SQ--ELVLRC---E--SGIYQVNYHGVTQQIWVSSPVTG-AHHFHL----KG-D-------------------------------------V--W---VS------TRCDTKK------LWDI-----LTEELFIQ-------------------------------
>234826_Amarginale@AAV86302.1| hypothetical protein AM166
---------------MCSVMKS-------------------------------------------------------------------------------------SP-------TSDLKVVARDALDSLLS---MIEQVD-------VEG----RI-EC-DVG-----DG--IIEATC-D-G---LVYLISWHQPSSQIWVASPISG-SVRFSY----NA-DDA-----------------------------------S--W---RD------TQNAR-E------LLSF-----VKQDICAA-F-GP------R------EQ-----------
>342108_Mmagneticum@BAE51841.1| Protein implicated in iron transport
-------------------MS--------------------------------------------------------------------------------------LD-------ESRFASLADPLLERIGD---AVEDAM--------E-----DA-DA-ELH-----AG--ILTLTL-P-G--IGQYVINKHAPNREIWLSSPKSG-AHHFGW----TG---E-----------------------------------Q--W---IS------TRNAELE------LLGL-----LRAEI------GV------E------V------------
>1321371_Hundulata@ETZ04776.1| hypothetical protein K737_300834
----------------------------------------------------------------------------------------------------------------------MFAEFAQILLDEIFSRIHAFESIL---SW------------DINERS-G-------VLEVKI-P-AV-PSVYLIHQHNTLEQIWLSSPLSG-GWHFTF----DASSNT--------------------------------------W---YD------TRKK-YP------FFLMLFSE-FKPHIPKS-LWIDSLLKEHKVS----V------------
>1891279_Tindica@AXO14090.1| iron donor protein CyaY
-----------------MTVA--------------------------------------------------------------------------------------LE-------ETRFHQLADETIETLSD---VIDDAL-------GD-----DL-DV-DLQ-----SG--ILTIEL-D-S--GEQFIINKHGPNRQVWLSSPVSG-ASHYDF----DE-DNE-----------------------------------T--W---TS------TRGST-T------LHDQ-----LSADLAVK-T-GN------K------LDLG---------
>1802023_Rbacterium@OHC83809.1| iron donor protein CyaY
-----------------------------------------------------------------------------------------------------------MT-------EAEFERLATAALTRFAE---TLERNL-------GA-----AA-EV-DFQ-----GG--ILTIVL-D-R--GGTYVINKHAPNRQIWLSSPRSG-ASHYGF----DA-ARA-----------------------------------A--W---ID------TRAGR-A------LADV-----LAEELGEV-A-SG------P------LDLG---------
>1082_Pfulvum@SEH48667.1| frataxin
-------------------MS--------------------------------------------------------------------------------------LE-------ESHFIALADPLLERLAE---AIEDGR--------D-----DA-DA-ELE-----GG--VLTVTL-D-H--GGTYVINKQTPNREIWLASPKSG-AHHFVW----RD---E-----------------------------------R--W---VS------TRDPALA------LLPL-----LSAEL------GV------P------LT-----------
>1895778_Msp@OJX80872.1| iron donor protein CyaY
-------------------MS--------------------------------------------------------------------------------------TD-------ESRFTSAADQLLNRMAD---TIDDLL-------GD-----DV-DA-ELQ-----GG--ILTLSL-E-S--GGQYVINKHAPNRQIWMSSPVSG-ASHYDY----AD---G-----------------------------------Q--W---QS------TRDPAAK------LPQV-----LAAELKAK-F-GI------D------IEF----------
>1399147_Hobtusa@ETZ07422.1| frataxin-like protein
----------------------------------------------------------------------------------------------------------------------MFRESAKLLLDTLFDRVYDLESFL---NW------------DINERE-E-------ALEIKI-P-EI-SSVYLIHQHNALEQIWLSSPISG-GWHFVF----N-PKHG--------------------------------------W---ID------TRGK-RP------FFLMLFSE-FKPYIPEF-LWKSSWLEEKSA------------------
>1974092_Rbacterium@PIW29519.1| iron donor protein CyaY
-------------------MS--------------------------------------------------------------------------------------LD-------DTAFARIADETLEAVMD---AVEGAL-------GD-----QA-DV-DLD-----GG--ILTIDL-D-A--GGQYVINKHAPNRQIWMSSPKSG-ATHYEY----DA-KAA-----------------------------------G--W---RC------TRSGS-R------FDET-----LAAELKTL-T-GV------A------VRL----------
>122586_Nmeningitidis@AAF42306.1| cyaY protein
----------------------------------------------------------------------------------------------------------MMT-------ESEFIRASEALFEHIED---QIDE---------NG------W-DF-DCR-F---AGN-VLTIEA-G-D--GAQIIVNRHTPNQELWIAAK-SG-GYHFAE----Q---NG-----------------------------------K--W---LA------TRDG-RD------FYDV-----LNEALSAA-S-G-----E-A------VEIAEL-------
